# Supplementary material for: A Regulatory Axis between Epithelial Splicing Regulatory Proteins and Estrogen Receptor α Modulates the Alternative Transcriptome of Luminal Breast Cancer
Source: Int J Mol Sci. 2022 Jul 16;23(14):7835. doi: 10.3390/ijms23147835 (PMC9319905; doi:10.3390/ijms23147835)
Supplement: Supplementary file 1 [file ijms-23-07835-s001.zip]

Archive with 10 entries (10 files):
- Supplementary_Materials.pdf
- Supplementary_Table_S1_TCGA_analysis.xlsx
- Supplementary_Table_S2_siESRP12_DE_genes.xlsx
- Supplementary_Table_S3_rMATS_siESRP12_ASEs.xlsx
- Supplementary_Table_S4_RBP_enrichment_results.xls
- Supplementary_Table_S5_ESRP12_regulated_ASEs_BRCA_samples.xlsx
- Supplementary_Table_S6_siESRP12_isoform_switching_analysis.xlsx
- Supplementary_Table_S7_Networks.xlsx
- Supplementary_Table_S8_siESRP12_siERa_overlapping_ASEs.xlsx
- Supplementary_Table_S9_Copy_number_CCLE.xlsx
