# Supplementary material for: A Regulatory Axis between Epithelial Splicing Regulatory Proteins and Estrogen Receptor α Modulates the Alternative Transcriptome of Luminal Breast Cancer
Source: Int J Mol Sci. 2022 Jul 16;23(14):7835. doi: 10.3390/ijms23147835 (PMC9319905; doi:10.3390/ijms23147835)
Supplement: Supplementary file 1 [file ijms-23-07835-s001.zip › Supplementary_Table_S1_TCGA_analysis.xlsx]

## Sheet: a_Clinical_data_and_expression
Supplementary Table S1: Analysis of the association between ESRP1/2 and clinical/molecular features of Breast Cancer subjects.
Patient ID	Subtype	Subtype	ESR1 FPKM	ESR1	ESRP1 FPKM	ESRP1	ESRP2 FPKM	ESRP2	ESRP1 CNV status	ESRP2 CNV status	Age > 50	Diagnosis Age	Metastasis status	American Joint Committee on Cancer Metastasis Stage Code	Node	Neoplasm Disease Lymph Node Stage American Joint Committee on Cancer Code	Stage	Neoplasm Disease Stage American Joint Committee on Cancer Code	American Joint Committee on Cancer Tumor Stage Code	American Joint Committee on Cancer Tumor Stage Code	DFS.m	DFS	Ethnicity Category	Fraction Genome Altered	HER2 fish status	HER2	HER2 ihc score	Neoplasm Histologic Type Name	Neoadjuvant Therapy Type Administered Prior To Resection Text	Prior Cancer Diagnosis Occurence	ICD-10 Classification	International Classification of Diseases for Oncology, Third Edition ICD-O-3 Histology Code	International Classification of Diseases for Oncology, Third Edition ICD-O-3 Site Code	IHC-HER2	Year Cancer Initial Diagnosis	Primary Lymph Node Presentation Assessment Ind-3	Menopause Status	Metastatic tumor indicator	First Pathologic Diagnosis Biospecimen Acquisition Method Type	Micromet detection by ihc	Mutation Count	Oct embedded	Oncotree Code	OS.m	OS	Disease Surgical Margin Status	Patient Primary Tumor Site	Tissue Prospective Collection Indicator	PR
TCGA-A1-A0SG	Lum	BRCA_LumA	62.559	High	33.7766	High	9.99357	High	1	-2	1	61	No	M0	Yes	N1a	II	Stage IIB	T1-T2	T2	14.26	0	NOT HISPANIC OR LATINO	0.0969	NA	NA	NA	Other, specify	No	No	C50.9	8507/3	C50.9	Negative	2006	YES	Post	NA	Core needle biopsy	NA	25	TRUE	BRCA	14.26	LIVING	Negative	Right	NO	Positive
TCGA-A7-A5ZW	Lum	BRCA_LumA	22.9177	Low	21.8025	Low	4.19174	Low	1	-2	No	47	No	M0	Yes	N1a	II	Stage IIA	T1-T2	T1c	10.71	0	NOT HISPANIC OR LATINO	0.0489	NA	Yes	1	Infiltrating Ductal Carcinoma	No	No	C50.9	8500/3	C50.9	Negative	2012	YES	Pre	NA	Core needle biopsy	NO	20	FALSE	IDC	10.71	LIVING	Negative	Right Upper Outer Quadrant	YES	Positive
TCGA-A8-A09V	Lum	BRCA_LumA	39.3423	Low	26.232	Low	11.1064	High	0	-2	1	51	No	M0	Neg	N0	II	Stage IIA	T1-T2	T2	15.01	0	NA	0.0703	Negative	No	0	Infiltrating Lobular Carcinoma	No	No	C50.9	8520/3	C50.9	Negative	2009	NA	Pre	NA	NA	NA	20	FALSE	ILC	15.01	LIVING	Negative	Right Upper Inner Quadrant	NO	Positive
TCGA-A8-A0A1	Lum	BRCA_LumA	98.4001	High	19.4604	Low	6.54703	Low	0	-2	1	84	No	M0	Neg	N0	II	Stage IIA	T1-T2	T2	11.99	0	NA	0.117	Negative	NA	NA	Infiltrating Lobular Carcinoma	No	No	C50.9	8520/3	C50.9	Negative	2009	NA	Post	NA	NA	NA	28	FALSE	ILC	11.99	LIVING	Negative	Right	NO	Positive
TCGA-B6-A0RM	Lum	BRCA_LumA	149.066	High	52.6686	High	11.5881	High	1	-2	1	57	NA	MX	NA	NX	NA	Stage X	NA	TX	NA	NA	NOT HISPANIC OR LATINO	0.0804	NA	NA	NA	Infiltrating Ductal Carcinoma	No	No	C50.9	8500/3	C50.9	NA	1993	NA	NA	NA	Other method, specify:	NO	NA	TRUE	IDC	77.96	DECEASED	NA	Left	NO	Positive
TCGA-BH-A18M	Lum	BRCA_LumA	27.9779	Low	22.1162	Low	7.42426	Low	0	-2	No	39	No	M0	Yes	N1	III	Stage IIIA	T3-T4	T3	NA	NA	NOT HISPANIC OR LATINO	0.1771	Positive	NA	NA	Infiltrating Ductal Carcinoma	No	No	C50.3	8500/3	C50.3	Positive	2001	YES	NA	NO	Core needle biopsy	NA	11	TRUE	IDC	72.5	DECEASED	Negative	Left Upper Inner Quadrant	NO	Positive
TCGA-D8-A73X	Lum	BRCA_LumA	68.6065	High	24.757	Low	14.7151	High	0	-2	1	53	No	M0	Neg	N0	II	Stage IIA	T1-T2	T2	25.2	0	NOT HISPANIC OR LATINO	0.0989	Negative	Yes	1	Other, specify	No	No	C50.9	8211/3	C50.9	Negative	2013	NO	Post	NA	Core needle biopsy	NO	NA	FALSE	IDC	25.2	LIVING	Negative	Left Upper Outer Quadrant	YES	Positive
TCGA-E2-A15J	Lum	BRCA_LumA	16.5862	Low	38.7875	High	7.61069	Low	1	-2	1	51	No	M0	Neg	N0	I	Stage I	T1-T2	T1c	53.88	0	NOT HISPANIC OR LATINO	0.1094	Negative	Yes	2	Infiltrating Ductal Carcinoma	No	No	C50.9	8500/3	C50.9	Equivocal	2009	YES	Pre	NO	Tumor resection	NO	18	FALSE	IDC	53.88	LIVING	Negative	Left Upper Outer Quadrant	NO	Positive
TCGA-EW-A1IY	Lum	BRCA_LumB	23.8364	Low	49.2095	High	3.0975	Low	1	-2	No	38	NA	MX	Neg	N0	I	Stage I	T1-T2	T1c	8.48	0	NOT HISPANIC OR LATINO	0.0644	NA	NA	NA	Infiltrating Ductal Carcinoma	No	No	C50.9	8500/3	C50.9	Negative	2009	YES	Pre	NO	Core needle biopsy	YES	19	TRUE	IDC	8.48	LIVING	Negative	Right Upper Inner Quadrant	NO	Positive
TCGA-EW-A1PG	NonLum	BRCA_Normal	13.1804	Low	17.4114	Low	5.09521	Low	0	-2	1	53	NA	MX	Yes	N1a	II	Stage IIB	T1-T2	T2	34.53	0	HISPANIC OR LATINO	0.0004	Negative	Yes	2	Infiltrating Lobular Carcinoma	No	No	C50.9	8520/3	C50.9	Equivocal	2008	YES	Post	NO	Core needle biopsy	YES	6	TRUE	ILC	34.53	LIVING	Negative	Left Lower Inner Quadrant|Left Lower Outer Quadrant	NO	Positive
TCGA-GM-A5PV	Lum	BRCA_LumA	84.2436	High	21.9449	Low	7.24775	Low	1	-2	1	63	No	M0	Yes	N1a	II	Stage IIB	T1-T2	T2	13.53	0	NOT HISPANIC OR LATINO	0.0368	Negative	NA	NA	Infiltrating Lobular Carcinoma	No	No	C50.9	8520/3	C50.9	NA	2011	YES	Post	NA	Core needle biopsy	NO	17	FALSE	ILC	13.53	LIVING	Negative	Right	NO	Positive
TCGA-3C-AALK	Lum	BRCA_LumA	8.74659	Low	16.0692	Low	9.92715	High	0	-1	1	52	No	M0	Neg	N0 (i+)	I	Stage IA	T1-T2	T1c	47.57	0	NOT HISPANIC OR LATINO	0.0764	NA	NA	NA	Infiltrating Ductal Carcinoma	No	No	C50.9	8500/3	C50.9	Positive	2011	YES	NA	NA	Core needle biopsy	YES	NA	TRUE	IDC	47.57	LIVING	Close	Right	NO	Positive
TCGA-4H-AAAK	Lum	BRCA_LumA	20.8669	Low	22.9902	Low	10.593	High	1	-1	No	50	No	M0	Yes	N2a	III	Stage IIIA	T1-T2	T2	11.43	0	NOT HISPANIC OR LATINO	0.2364	NA	Yes	2	Infiltrating Lobular Carcinoma	No	No	C50.9	8520/3	C50.9	Equivocal	2013	YES	Post	NA	Core needle biopsy	NO	NA	TRUE	ILC	11.43	LIVING	Negative	Left|Left Upper Outer Quadrant	YES	Positive
TCGA-5L-AAT0	Lum	BRCA_LumA	24.8148	Low	16.7269	Low	7.57102	Low	0	-1	No	42	No	M0	Neg	N0	II	Stage IIA	T1-T2	T2	48.52	0	HISPANIC OR LATINO	0.0702	NA	Yes	1	Infiltrating Lobular Carcinoma	No	Yes	C50.9	8520/3	C50.9	Negative	2010	YES	Post	NA	Incisional Biopsy	NO	NA	FALSE	ILC	48.52	LIVING	Positive	Right|Right Lower Outer Quadrant	NO	Positive
TCGA-A1-A0SD	Lum	BRCA_LumA	37.8821	Low	34.8642	High	10.566	High	1	-1	1	59	No	M0	Neg	N0	II	Stage IIA	T1-T2	T2	14.36	0	NOT HISPANIC OR LATINO	0.2474	NA	NA	NA	Infiltrating Ductal Carcinoma	No	No	C50.9	8500/3	C50.9	Negative	2005	YES	NA	NA	Core needle biopsy	NA	24	TRUE	IDC	14.36	LIVING	Positive	Left	NO	Positive
TCGA-A1-A0SE	Lum	BRCA_LumA	17.0217	Low	29.0668	Low	8.00589	Low	1	-1	1	56	No	M0	Neg	N0 (i-)	I	Stage I	T1-T2	T1c	43.4	0	NOT HISPANIC OR LATINO	0.2134	Negative	Yes	1	Mixed Histology (please specify)	No	No	C50.9	8522/3	C50.9	Negative	2005	NA	Pre	NA	Core needle biopsy	NA	15	TRUE	MDLC	43.4	LIVING	Negative	Left Upper Outer Quadrant	NO	Positive
TCGA-A1-A0SF	Lum	BRCA_LumA	29.6837	Low	24.0634	Low	13.8778	High	1	-1	1	54	No	M0	Neg	N0	II	Stage IIA	T1-T2	T2	48.06	0	NOT HISPANIC OR LATINO	0.2015	NA	NA	NA	Infiltrating Ductal Carcinoma	No	No	C50.9	8500/3	C50.9	Negative	2006	YES	Pre	NO	Fine needle aspiration biopsy	NA	32	TRUE	IDC	48.06	LIVING	Negative	Left	NO	Positive
TCGA-A1-A0SI	Lum	BRCA_LumB	15.0947	Low	22.7081	Low	5.02618	Low	0	-1	1	52	No	M0	Yes	N1a	II	Stage IIB	T1-T2	T2	20.86	0	NOT HISPANIC OR LATINO	0.3313	NA	NA	NA	Infiltrating Ductal Carcinoma	No	No	C50.9	8500/3	C50.9	Negative	2007	YES	NA	NO	Fine needle aspiration biopsy	NA	130	TRUE	IDC	20.86	LIVING	Negative	Right	NO	Positive
TCGA-A1-A0SM	NA	NA	18.8015	Low	29.6548	High	6.85979	Low	0	-1	1	77	No	M0	Neg	N0 (i-)	II	Stage IIA	T1-T2	T2	7.95	0	NOT HISPANIC OR LATINO	0.1807	Positive	Yes	3	Infiltrating Ductal Carcinoma	No	No	C50.9	8500/3	C50.9	Positive	2007	NA	NA	NA	Core needle biopsy	NA	22	TRUE	IDC	7.95	LIVING	Negative	Left	NO	Negative
TCGA-A1-A0SN	Lum	BRCA_LumB	47.4222	High	54.9985	High	14.7269	High	1	-1	No	50	NA	MX	Yes	N1	II	Stage IIA	T1-T2	T1c	39.29	0	NOT HISPANIC OR LATINO	0.5518	NA	NA	NA	Infiltrating Ductal Carcinoma	No	No	C50.9	8500/3	C50.9	Positive	2007	YES	Post	NA	Core needle biopsy	NA	38	TRUE	IDC	39.29	LIVING	Negative	Left	NO	Positive
TCGA-A2-A04N	Lum	BRCA_LumA	54.9117	High	40.2819	High	10.7609	High	2	-1	1	66	No	M0	Neg	N0 (i-)	I	Stage IA	T1-T2	T1c	143.04	0	HISPANIC OR LATINO	0.0862	Negative	NA	NA	Infiltrating Ductal Carcinoma	No	No	C50.9	8500/3	C50.9	NA	2002	NA	Post	NA	Fine needle aspiration biopsy	YES	32	TRUE	IDC	143.04	LIVING	Negative	Right	NO	Positive
TCGA-A2-A04R	Lum	BRCA_LumB	36.3079	Low	38.6834	High	8.20779	Low	1	-1	No	36	No	M0	Neg	N0 (i-)	I	Stage IA	T1-T2	T1	121.85	0	NOT HISPANIC OR LATINO	0.2643	Negative	Yes	2	Infiltrating Ductal Carcinoma	No	No	C50.9	8500/3	C50.9	Equivocal	2004	NA	Pre	NA	Core needle biopsy	YES	60	TRUE	IDC	121.85	LIVING	Negative	Left Upper Inner Quadrant	NO	Positive
TCGA-A2-A04V	Lum	BRCA_LumA	43.4376	High	27.0103	Low	7.38017	Low	1	-1	No	39	No	M0	Neg	N0 (i-)	II	Stage IIA	T1-T2	T2	48.29	Recurred/Progressed	NOT HISPANIC OR LATINO	0.1132	Negative	Yes	2	Infiltrating Ductal Carcinoma	No	No	C50.9	8500/3	C50.9	Equivocal	2005	NA	Pre	NA	Core needle biopsy	YES	24	TRUE	IDC	63.07	DECEASED	Negative	Right Lower Outer Quadrant|Right	NO	Positive
TCGA-A2-A0CK	Lum	BRCA_LumA	12.4706	Low	19.2329	Low	7.91293	Low	0	-1	1	60	No	M0	Yes	N2a	III	Stage IIIA	T3-T4	T3	44.81	Recurred/Progressed	NOT HISPANIC OR LATINO	0.1005	Negative	NA	NA	Infiltrating Lobular Carcinoma	No	No	C50.9	8520/3	C50.9	Negative	2001	YES	Post	NO	Excisional Biopsy	NO	10	TRUE	ILC	136.63	LIVING	Positive	Right	NO	Positive
TCGA-A2-A0CP	Lum	BRCA_LumA	15.4237	Low	22.3487	Low	7.36093	Low	2	-1	1	60	No	M0	Neg	N0 (i-)	I	Stage IA	T1-T2	T1c	92.41	0	NOT HISPANIC OR LATINO	0.087	Negative	NA	NA	Infiltrating Ductal Carcinoma	No	No	C50.9	8500/3	C50.9	NA	2003	NA	Post	NA	Core needle biopsy	YES	70	TRUE	IDC	92.41	LIVING	Negative	Right	NO	Positive
TCGA-A2-A0CQ	Lum	BRCA_LumA	53.2021	High	26.0468	Low	6.06215	Low	0	-1	1	62	No	M0	Neg	N0 (i-)	I	Stage IA	T1-T2	T1	88.53	0	NOT HISPANIC OR LATINO	0.1198	Negative	Yes	2	Infiltrating Ductal Carcinoma	No	No	C50.9	8500/3	C50.9	Equivocal	2003	NA	Post	NA	Core needle biopsy	YES	26	TRUE	IDC	88.53	LIVING	Positive	Right	NO	Positive
TCGA-A2-A0CR	Lum	BRCA_LumA	8.00202	Low	10.3631	Low	4.36517	Low	0	-1	1	54	No	M0	Neg	N0	II	Stage IIB	T3-T4	T3	107.85	0	NOT HISPANIC OR LATINO	0	Negative	NA	NA	Infiltrating Lobular Carcinoma	No	No	C50.9	8520/3	C50.9	Negative	2004	YES	Post	NO	Core needle biopsy	NO	90	TRUE	ILC	107.85	LIVING	Close	Left Upper Inner Quadrant	NO	Positive
TCGA-A2-A0CS	Lum	BRCA_LumA	63.7206	High	26.3202	Low	5.97114	Low	0	-1	1	73	Yes	M1	Yes	N3a	IV	Stage IV	T3-T4	T4b	NA	NA	NOT HISPANIC OR LATINO	0.1967	Negative	Yes	2	Infiltrating Ductal Carcinoma	No	No	C50.9	8500/3	C50.9	Equivocal	2004	NA	Post	NA	Other method, specify:	NO	24	TRUE	IDC	77.14	DECEASED	Positive	Left	NO	Positive
TCGA-A2-A0CT	Lum	BRCA_LumA	55.2827	High	42.2686	High	13.5952	High	1	-1	1	71	No	M0	Neg	N0 (i-)	II	Stage IIA	T1-T2	T2	75.2	0	NOT HISPANIC OR LATINO	0.7056	Negative	Yes	2	Infiltrating Ductal Carcinoma	No	No	C50.9	8500/3	C50.9	Equivocal	2005	NA	Post	NA	Core needle biopsy	YES	56	TRUE	IDC	75.2	LIVING	Negative	Right Upper Outer Quadrant	NO	Negative
TCGA-A2-A0CU	Lum	BRCA_LumA	106.701	High	37.4341	High	9.14353	Low	2	-1	1	73	No	M0	Neg	N0 (i+)	II	Stage IIA	T1-T2	T2	NA	NA	NOT HISPANIC OR LATINO	0.4388	Negative	Yes	2	Infiltrating Ductal Carcinoma	No	No	C50.9	8500/3	C50.9	Equivocal	2005	NA	Post	NA	Core needle biopsy	YES	37	TRUE	IDC	5.19	DECEASED	Close	Right Lower Outer Quadrant	NO	Positive
TCGA-A2-A0CV	Lum	BRCA_LumA	35.7006	Low	34.4015	High	5.02812	Low	1	-1	No	41	No	M0	Yes	N1a	II	Stage IIB	T1-T2	T2	98.92	0	NOT HISPANIC OR LATINO	0.6142	Negative	Yes	1	Infiltrating Ductal Carcinoma	No	No	C50.9	8500/3	C50.9	Negative	2005	NA	Post	NA	Core needle biopsy	NO	18	TRUE	IDC	98.92	LIVING	Negative	Left Lower Outer Quadrant	NO	Positive
TCGA-A2-A0D3	Lum	BRCA_LumA	42.3724	High	49.3635	High	8.26896	Low	1	-1	No	42	No	M0	Neg	N0 (i-)	I	Stage IA	T1-T2	T1c	61.53	0	NOT HISPANIC OR LATINO	0.1108	Negative	Yes	1	Infiltrating Ductal Carcinoma	No	No	C50.9	8500/3	C50.9	Negative	2008	NA	Post	NA	Core needle biopsy	YES	19	TRUE	IDC	61.53	LIVING	Negative	Left Lower Outer Quadrant	NO	Positive
TCGA-A2-A0D4	Lum	BRCA_LumB	35.7571	Low	53.9269	High	15.6022	High	1	-1	No	37	No	M0	Yes	N1a	II	Stage IIB	T1-T2	T2	25.2	0	NOT HISPANIC OR LATINO	0.3856	Negative	Yes	1	Infiltrating Ductal Carcinoma	No	No	C50.9	8500/3	C50.9	Negative	2009	NA	Pre	NA	Core needle biopsy	NO	24	TRUE	IDC	25.2	LIVING	Negative	Left	NO	Positive
TCGA-A2-A0EM	Lum	BRCA_LumA	62.401	High	26.8457	Low	3.71155	Low	0	-1	1	73	No	M0	Neg	N0 (i-)	I	Stage IA	T1-T2	T1	101.64	0	NOT HISPANIC OR LATINO	0.1025	Negative	NA	NA	Infiltrating Ductal Carcinoma	No	No	C50.9	8500/3	C50.9	NA	2002	NA	Post	NA	Core needle biopsy	YES	26	TRUE	IDC	101.64	LIVING	Negative	Right Upper Inner Quadrant	NO	Positive
TCGA-A2-A0EN	Lum	BRCA_LumA	27.5131	Low	15.6447	Low	6.81307	Low	0	-1	1	70	No	M0	Neg	N0 (i+)	II	Stage IIA	T1-T2	T2	134.3	0	NOT HISPANIC OR LATINO	0.2206	Negative	Yes	2	Infiltrating Lobular Carcinoma	No	No	C50.9	8520/3	C50.9	Equivocal	2003	NA	Post	NA	Excisional Biopsy	YES	27	TRUE	ILC	134.3	LIVING	Negative	Right	NO	Positive
TCGA-A2-A0EO	Lum	BRCA_LumA	25.7378	Low	24.7476	Low	6.23719	Low	1	-1	1	54	No	M0	Neg	N0 (i-)	I	Stage IA	T1-T2	T1	80.22	0	NOT HISPANIC OR LATINO	0.2512	Negative	Yes	1	Infiltrating Ductal Carcinoma	No	No	C50.9	8500/3	C50.9	Negative	2003	NA	Pre	NA	Core needle biopsy	YES	22	TRUE	IDC	80.22	LIVING	Close	Left	NO	Positive
TCGA-A2-A0EU	Lum	BRCA_LumA	73.7766	High	41.5168	High	8.91553	Low	2	-1	1	79	No	M0	Neg	N0 (i-)	I	Stage IA	T1-T2	T1c	34.26	0	NOT HISPANIC OR LATINO	0.5175	Negative	No	0	Infiltrating Ductal Carcinoma	No	No	C50.9	8500/3	C50.9	Negative	2008	NA	Post	NA	Core needle biopsy	YES	33	TRUE	IDC	34.26	LIVING	Positive	Right Lower Outer Quadrant	NO	Positive
TCGA-A2-A0EV	Lum	BRCA_LumA	51.6679	High	17.9384	Low	6.97081	Low	0	-1	1	80	No	M0	Neg	N0 (i-)	I	Stage IA	T1-T2	T1c	31.8	0	NOT HISPANIC OR LATINO	0.2086	Negative	No	0	Infiltrating Ductal Carcinoma	No	No	C50.9	8500/3	C50.9	Negative	2008	NA	Post	NA	Core needle biopsy	YES	49	TRUE	IDC	31.8	LIVING	Negative	Left	NO	Positive
TCGA-A2-A0EW	Lum	BRCA_LumA	33.7915	Low	16.2581	Low	6.30644	Low	0	-1	1	53	No	M0	Yes	N3a	III	Stage IIIC	T1-T2	T1b	44.45	Recurred/Progressed	NOT HISPANIC OR LATINO	0.0724	Negative	No	0	Infiltrating Lobular Carcinoma	No	No	C50.9	8520/3	C50.9	Negative	2008	NA	Post	NA	Core needle biopsy	YES	11	TRUE	ILC	61.89	DECEASED	Positive	Right Lower Outer Quadrant	NO	Positive
TCGA-A2-A0EX	Lum	BRCA_LumA	15.0829	Low	31.0986	High	8.28919	Low	2	-1	No	46	No	M0	Neg	N0 (i+)	II	Stage IIB	T3-T4	T3	24.7	0	NOT HISPANIC OR LATINO	0.1003	Negative	Yes	1	Infiltrating Lobular Carcinoma	No	No	C50.9	8520/3	C50.9	Negative	2009	NA	Post	NA	Core needle biopsy	YES	25	TRUE	ILC	24.7	LIVING	Positive	Left Upper Outer Quadrant	NO	Positive
TCGA-A2-A0SU	Lum	BRCA_LumA	138.415	High	31.7716	High	4.55244	Low	0	-1	1	66	No	M0	Neg	N0 (i+)	II	Stage IIA	T1-T2	T2	54.6	0	NOT HISPANIC OR LATINO	0.1178	NA	Yes	1	Infiltrating Ductal Carcinoma	No	No	C50.9	8500/3	C50.9	Negative	2006	NA	Post	NA	Core needle biopsy	YES	15	TRUE	IDC	54.6	LIVING	Negative	Left	NO	Positive
TCGA-A2-A0SY	Lum	BRCA_LumA	39.7247	Low	19.359	Low	6.50987	Low	0	-1	1	62	No	M0	Yes	N1	III	Stage IIIA	T3-T4	T3	44.25	0	NOT HISPANIC OR LATINO	0.1043	Positive	NA	NA	Infiltrating Lobular Carcinoma	No	No	C50.9	8520/3	C50.9	NA	2007	NA	Post	NA	Core needle biopsy	YES	93	TRUE	ILC	44.25	LIVING	Negative	Left Upper Outer Quadrant	NO	Positive
TCGA-A2-A0T4	Lum	BRCA_LumA	69.8996	High	30.2258	High	4.79097	Low	0	-1	1	62	No	M0	Neg	N0 (i-)	II	Stage IIA	T1-T2	T2	20.5	0	NOT HISPANIC OR LATINO	0.2209	Negative	Yes	2	Infiltrating Lobular Carcinoma	No	No	C50.9	8520/3	C50.9	Equivocal	2009	NA	Post	NA	Core needle biopsy	YES	26	TRUE	ILC	20.5	LIVING	Negative	Right Upper Inner Quadrant	NO	Positive
TCGA-A2-A0T5	Lum	BRCA_LumA	23.9857	Low	37.1564	High	6.92282	Low	1	-1	No	39	No	M0	Neg	N0 (i-)	II	Stage IIA	T1-T2	T2	17.44	0	NOT HISPANIC OR LATINO	0.1153	Negative	Yes	1	Infiltrating Ductal Carcinoma	No	No	C50.9	8500/3	C50.9	Negative	2009	NA	Pre	NA	Core needle biopsy	YES	1067	TRUE	IDC	17.44	LIVING	Negative	Left	NO	Positive
TCGA-A2-A0T6	Lum	BRCA_LumA	10.8933	Low	22.8771	Low	7.90511	Low	1	-1	No	50	No	M0	Neg	N0 (i-)	II	Stage IIB	T3-T4	T3	18.89	0	NOT HISPANIC OR LATINO	0.1161	NA	Yes	1	Infiltrating Lobular Carcinoma	No	No	C50.9	8520/3	C50.9	Negative	2009	NA	Pre	NA	Core needle biopsy	YES	91	TRUE	ILC	18.89	LIVING	Negative	Left	NO	Positive
TCGA-A2-A0T7	Lum	BRCA_LumA	10.2921	Low	53.7092	High	8.24913	Low	1	-1	1	51	No	M0	Neg	N0 (i+)	II	Stage IIA	T1-T2	T2	20.73	0	NOT HISPANIC OR LATINO	0.3425	NA	Yes	1	Infiltrating Ductal Carcinoma	No	No	C50.9	8500/3	C50.9	Negative	2009	NA	Pre	NA	Core needle biopsy	YES	16	TRUE	IDC	20.73	LIVING	Positive	Right Upper Inner Quadrant	NO	Positive
TCGA-A2-A0YC	Lum	BRCA_LumA	71.6302	High	22.6229	Low	8.10945	Low	0	-1	1	59	No	M0	Yes	N1mi	II	Stage IIB	T1-T2	T2	26.22	Recurred/Progressed	NOT HISPANIC OR LATINO	0.111	Negative	NA	NA	Infiltrating Ductal Carcinoma	No	No	C50.9	8500/3	C50.9	NA	2008	NA	Post	NA	Core needle biopsy	YES	16	TRUE	IDC	32.52	LIVING	Close	Right Upper Inner Quadrant	NO	Positive
TCGA-A2-A0YD	Lum	BRCA_LumA	54.1762	High	21.9302	Low	9.74716	Low	0	-1	1	63	No	M0	Neg	N0 (i+)	II	Stage IIB	T3-T4	T3	25.26	0	NOT HISPANIC OR LATINO	0.0935	Negative	NA	NA	Infiltrating Lobular Carcinoma	No	No	C50.9	8520/3	C50.9	NA	2009	NA	Post	NA	Core needle biopsy	YES	44	TRUE	ILC	25.26	LIVING	Negative	Left Upper Outer Quadrant	NO	Positive
TCGA-A2-A0YF	Lum	BRCA_LumA	151.868	High	29.9621	High	14.9513	High	0	-1	1	67	No	M0	Neg	N0 (i+)	I	Stage I	T1-T2	T1b	50.43	0	NOT HISPANIC OR LATINO	0.1229	NA	No	0	Infiltrating Ductal Carcinoma	No	No	C50.9	8500/3	C50.9	Negative	2009	NA	Post	NA	Core needle biopsy	YES	15	TRUE	IDC	50.43	LIVING	Negative	Right	NO	Negative
TCGA-A2-A0YH	Lum	BRCA_LumB	44.3381	High	55.044	High	6.89875	Low	2	-1	1	53	No	M0	Yes	N2a	III	Stage IIIA	T1-T2	T2	21.65	0	NOT HISPANIC OR LATINO	0.3154	NA	No	0	Infiltrating Ductal Carcinoma	No	No	C50.9	8500/3	C50.9	Negative	2009	NA	Post	NA	Core needle biopsy	NO	47	TRUE	IDC	21.65	LIVING	Negative	Left Lower Outer Quadrant	NO	Positive
TCGA-A2-A0YK	NonLum	BRCA_Normal	51.8063	High	18.7691	Low	6.21779	Low	0	-1	1	61	No	M0	Neg	N0 (i-)	II	Stage IIA	T1-T2	T2	19.32	0	NOT HISPANIC OR LATINO	0.1055	NA	Yes	1	Infiltrating Lobular Carcinoma	No	No	C50.9	8520/3	C50.9	Negative	2009	NA	Post	NA	Core needle biopsy	YES	134	TRUE	ILC	19.32	LIVING	Close	Left Upper Inner Quadrant|Left Upper Outer Quadrant|Left Lower Inner Quadrant|Left Lower Outer Quadrant	NO	Negative
TCGA-A2-A0YL	Lum	BRCA_LumA	18.4457	Low	23.3007	Low	6.3511	Low	0	-1	No	48	No	M0	Yes	N2a	III	Stage IIIA	T3-T4	T3	48.42	0	NOT HISPANIC OR LATINO	0.1036	NA	Yes	1	Infiltrating Lobular Carcinoma	No	No	C50.9	8520/3	C50.9	Negative	2010	NA	Pre	NA	Core needle biopsy	YES	7	TRUE	ILC	48.42	LIVING	Negative	Left Upper Inner Quadrant|Left Upper Outer Quadrant|Left Lower Inner Quadrant|Left Lower Outer Quadrant	NO	Positive
TCGA-A2-A1FV	Lum	BRCA_LumA	57.2274	High	45.391	High	6.84299	Low	1	-1	1	74	No	M0	Neg	N0 (i+)	II	Stage IIB	T3-T4	T3	23.46	0	NOT HISPANIC OR LATINO	0.3999	Negative	Yes	1	Infiltrating Lobular Carcinoma	No	No	C50.9	8520/3	C50.9	Negative	2010	YES	Post	NO	Core needle biopsy	YES	31	TRUE	ILC	23.46	LIVING	Negative	Left	YES	Positive
TCGA-A2-A1FX	Lum	BRCA_LumB	58.9145	High	41.4666	High	7.97146	Low	1	-1	1	61	No	M0	Yes	N2a	III	Stage IIIA	T3-T4	T3	60.68	0	NOT HISPANIC OR LATINO	0.4239	Negative	NA	NA	Infiltrating Ductal Carcinoma	No	No	C50.9	8500/3	C50.9	NA	2008	YES	Post	NO	Core needle biopsy	NO	16	TRUE	IDC	60.68	LIVING	Positive	Right Upper Outer Quadrant	NO	Positive
TCGA-A2-A1G0	Lum	BRCA_LumA	16.1206	Low	27.5401	Low	9.70211	Low	1	-1	No	49	No	M0	Yes	N1a	II	Stage IIB	T1-T2	T2	20.24	0	NOT HISPANIC OR LATINO	0.1485	Negative	Yes	2	Other, specify	No	No	C50.9	8500/3	C50.9	Equivocal	2010	YES	Pre	NO	Core needle biopsy	NO	17	TRUE	IDC	20.24	LIVING	Negative	Left Upper Inner Quadrant	YES	Positive
TCGA-A2-A259	Lum	BRCA_LumA	80.6022	High	43.2725	High	10.0812	High	2	-1	1	70	No	M0	Neg	N0 (i-)	I	Stage I	T1-T2	T1c	52.43	0	NOT HISPANIC OR LATINO	0.1071	Negative	NA	NA	Infiltrating Ductal Carcinoma	No	No	C50.9	8500/3	C50.9	Negative	2007	YES	Post	NO	Core needle biopsy	YES	11	TRUE	IDC	52.43	LIVING	Close	Left	NO	Positive
TCGA-A2-A25A	NonLum	BRCA_Normal	12.8096	Low	15.8759	Low	5.03065	Low	0	-1	No	44	No	M0	Neg	N0 (i-)	II	Stage IIA	T1-T2	T2	107.62	0	NOT HISPANIC OR LATINO	0.1189	Negative	Yes	2	Infiltrating Lobular Carcinoma	No	Yes	C50.9	8520/3	C50.9	Equivocal	2003	YES	Pre	NO	Core needle biopsy	YES	75	TRUE	ILC	107.62	LIVING	Negative	Left Upper Inner Quadrant	NO	Positive
TCGA-A2-A25D	Lum	BRCA_LumA	7.8123	Low	32.6637	High	6.67018	Low	1	-1	1	90	No	M0	Yes	N3a	III	Stage IIIC	T1-T2	T2	18.13	0	NOT HISPANIC OR LATINO	0.2363	Negative	Yes	1	Infiltrating Lobular Carcinoma	No	No	C50.9	8520/3	C50.9	Negative	2010	YES	Post	NO	Core needle biopsy	NO	40	TRUE	ILC	18.13	LIVING	Positive	Right Upper Outer Quadrant	YES	Negative
TCGA-A2-A3KD	Lum	BRCA_LumA	56.2923	High	51.6551	High	8.20934	Low	1	-1	No	47	No	M0	Yes	N1mi	III	Stage IIIA	T3-T4	T3	39.62	0	NOT HISPANIC OR LATINO	0.2021	Negative	Yes	1	Mucinous Carcinoma	No	No	C50.9	8480/3	C50.9	Negative	2010	YES	Pre	NO	Core needle biopsy	YES	4	TRUE	IMMC	39.62	LIVING	Positive	Right Upper Outer Quadrant	YES	Positive
TCGA-A2-A4S3	Lum	BRCA_LumB	49.3863	High	103.986	High	22.1368	High	1	-1	1	59	No	M0	Yes	N1a	II	Stage IIB	T1-T2	T2	21.88	0	NOT HISPANIC OR LATINO	0.4494	NA	NA	NA	Infiltrating Ductal Carcinoma	No	No	C50.9	8500/3	C50.9	Negative	2012	YES	Post	NA	Core needle biopsy	NO	47	TRUE	IDC	21.88	LIVING	Negative	Left Upper Outer Quadrant	YES	Positive
TCGA-A7-A0CD	Lum	BRCA_LumA	87.5324	High	42.7961	High	16.0314	High	1	-1	1	66	No	M0	Neg	N0	I	Stage I	T1-T2	T1	38.27	0	NOT HISPANIC OR LATINO	0.5843	Negative	Yes	2	Infiltrating Ductal Carcinoma	No	Yes	C50.9	8500/3	C50.9	Equivocal	2009	NA	NA	NA	Core needle biopsy	NO	24	FALSE	IDC	38.27	LIVING	Negative	Left	YES	Positive
TCGA-A7-A0CG	Lum	BRCA_LumA	80.1841	High	31.7744	High	5.49863	Low	0	-1	1	78	No	M0	Neg	N0 (i-)	II	Stage IIA	T1-T2	T2	34.26	0	NOT HISPANIC OR LATINO	0.1221	NA	Yes	1	Mixed Histology (please specify)	No	No	C50.9	8522/3	C50.9	Negative	2010	NA	Post	NA	Core needle biopsy	YES	28	FALSE	MDLC	34.26	LIVING	Close	Right Upper Outer Quadrant|Right	YES	Negative
TCGA-A7-A0CJ	Lum	BRCA_LumB	86.0759	High	60.6757	High	12.8642	High	1	-1	1	57	No	M0	Neg	N0 (i-)	II	Stage IIA	T1-T2	T2	30.58	0	NOT HISPANIC OR LATINO	0.5648	NA	Yes	1	Infiltrating Ductal Carcinoma	No	No	C50.9	8500/3	C50.9	Negative	2010	NA	Post	NA	Core needle biopsy	YES	37	FALSE	IDC	30.58	LIVING	Positive	Left	YES	Positive
TCGA-A7-A0DB	Lum	BRCA_LumA	80.1952	High	23.4001	Low	5.39913	Low	0	-1	1	56	No	M0	Neg	N0 (i-)	II	Stage IIA	T1-T2	T2	33.08	0	NOT HISPANIC OR LATINO	0.3296	NA	Yes	1	Infiltrating Ductal Carcinoma	No	No	C50.9	8500/3	C50.9	Negative	2009	NA	Post	NA	Core needle biopsy	YES	50	FALSE	IDC	33.08	LIVING	Close	Right	YES	Positive
TCGA-A7-A13F	Lum	BRCA_LumB	25.2807	Low	41.7897	High	16.2314	High	1	-1	No	44	No	M0	Yes	N1a	III	Stage IIIA	T3-T4	T3	25.13	0	NOT HISPANIC OR LATINO	0.2607	Negative	Yes	2	Infiltrating Ductal Carcinoma	No	No	C50.9	8500/3	C50.9	Equivocal	2010	NA	Pre	NA	Core needle biopsy	NO	27	FALSE	IDC	25.13	LIVING	Negative	Right Upper Outer Quadrant	YES	Positive
TCGA-A7-A13G	Lum	BRCA_LumA	236.402	High	26.9684	Low	9.34583	Low	0	-1	1	79	NA	MX	Neg	N0	II	Stage IIA	T1-T2	T2	19.25	Recurred/Progressed	NOT HISPANIC OR LATINO	0.115	NA	Yes	1	Infiltrating Ductal Carcinoma	No	Yes	C50.9	8500/3	C50.9	Negative	2010	YES	Post	NO	Core needle biopsy	NO	16	FALSE	IDC	23.59	LIVING	Negative	Left	YES	Positive
TCGA-A7-A26E	Lum	BRCA_LumA	84.6417	High	21.8654	Low	4.89384	Low	0	-1	1	71	NA	MX	Yes	N1a	III	Stage IIIA	T3-T4	T3	31.34	0	NOT HISPANIC OR LATINO	0.1074	NA	Yes	1	Infiltrating Lobular Carcinoma	No	Yes	C50.9	8520/3	C50.9	Negative	2010	YES	Post	NO	Core needle biopsy	NO	208	FALSE	ILC	31.34	LIVING	Negative	Left	YES	Positive
TCGA-A7-A26J	Lum	BRCA_LumA	29.7912	Low	25.9108	Low	5.45398	Low	1	-1	No	49	No	M0	Neg	N0	II	Stage IIA	T1-T2	T2	20.6	0	NOT HISPANIC OR LATINO	0.3864	NA	Yes	1	Infiltrating Ductal Carcinoma	No	No	C50.9	8500/3	C50.9	Negative	2011	YES	Pre	NO	Core needle biopsy	NO	122	FALSE	IDC	20.6	LIVING	Negative	Left	YES	Positive
TCGA-A7-A2KD	Lum	BRCA_LumB	40.5512	High	39.1275	High	7.44811	Low	1	-1	1	53	NA	MX	Yes	N2a	III	Stage IIIA	T1-T2	T2	22.31	0	NOT HISPANIC OR LATINO	0.376	NA	Yes	3	Infiltrating Ductal Carcinoma	No	Yes	C50.9	8500/3	C50.9	Positive	2011	YES	Post	NA	Core needle biopsy	NO	27	FALSE	IDC	22.31	LIVING	Negative	Right	YES	Positive
TCGA-A7-A56D	Lum	BRCA_LumA	16.6903	Low	11.5809	Low	8.98765	Low	0	-1	1	84	No	M0	Neg	N0	II	Stage IIA	T1-T2	T2	14.72	0	NOT HISPANIC OR LATINO	0.4656	NA	NA	NA	Infiltrating Ductal Carcinoma	No	No	C50.9	8500/3	C50.9	Negative	2012	YES	Post	NA	Core needle biopsy	YES	89	FALSE	IDC	14.72	LIVING	Negative	Left Lower Inner Quadrant	YES	Positive
TCGA-A7-A5ZX	Lum	BRCA_LumA	14.7977	Low	18.1577	Low	7.7209	Low	0	-1	No	48	No	M0	Yes	N3a	III	Stage IIIC	T1-T2	T2	11.04	0	NOT HISPANIC OR LATINO	0.0684	NA	NA	NA	Infiltrating Lobular Carcinoma	No	Yes	C50.9	8520/3	C50.9	Negative	2012	YES	Pre	NA	Core needle biopsy	YES	24	FALSE	ILC	11.04	LIVING	NA	Left	YES	Positive
TCGA-A8-A06N	Lum	BRCA_LumB	170.73	High	50.7176	High	10.7241	High	1	-1	1	66	No	M0	Neg	N0	III	Stage IIIB	T3-T4	T4b	0	0	NA	0.5584	Negative	No	0	Infiltrating Ductal Carcinoma	No	No	C50.9	8500/3	C50.9	Negative	2009	NA	Post	NA	NA	NA	26	FALSE	IDC	0	LIVING	Negative	Left	NO	Negative
TCGA-A8-A06O	Lum	BRCA_LumB	81.6331	High	88.0225	High	8.87989	Low	1	-1	1	60	No	M0	Neg	N0	I	Stage I	T1-T2	T1c	13.01	0	NA	0.3914	Negative	Yes	1	Infiltrating Ductal Carcinoma	No	No	C50.9	8500/3	C50.9	Negative	2009	NA	Post	NA	NA	NA	54	FALSE	IDC	13.01	LIVING	Negative	Left	NO	Positive
TCGA-A8-A06P	Lum	BRCA_LumA	23.4715	Low	29.0962	High	9.3215	Low	2	-1	1	63	No	M0	Yes	N2a	III	Stage IIIA	T1-T2	T1c	13.01	0	NA	0.0945	Negative	NA	NA	Infiltrating Ductal Carcinoma	No	No	C50.9	8500/3	C50.9	Negative	2009	NA	Post	NA	NA	NA	37	FALSE	IDC	13.01	LIVING	Negative	Right	NO	Positive
TCGA-A8-A06Q	Lum	BRCA_LumB	34.0014	Low	29.1263	High	6.76755	Low	0	-1	1	63	No	M0	Yes	N2	III	Stage IIIA	T3-T4	T3	1.02	0	NA	0.6549	Negative	Yes	1	Infiltrating Ductal Carcinoma	No	No	C50.9	8500/3	C50.9	Negative	2007	NA	Post	NA	NA	NA	164	FALSE	IDC	1.02	LIVING	Negative	Left Upper Outer Quadrant	NO	Positive
TCGA-A8-A06T	Lum	BRCA_LumA	128.29	High	45.1882	High	10.3027	High	2	-1	1	75	No	M0	Yes	N1a	III	Stage IIIA	T3-T4	T3	53.02	0	NA	0.7708	Positive	Yes	2	Infiltrating Ductal Carcinoma	No	Yes	C50.9	8500/3	C50.9	Positive	2007	NA	Post	NA	NA	NA	23	FALSE	IDC	53.02	LIVING	Negative	Left Upper Outer Quadrant	NO	Positive
TCGA-A8-A06U	Lum	BRCA_LumA	79.95	High	48.4865	High	9.78784	Low	2	-1	1	80	No	M0	Yes	N1a	II	Stage IIB	T1-T2	T2	NA	NA	NA	0.6192	Positive	Yes	2	Infiltrating Ductal Carcinoma	No	Yes	C50.9	8500/3	C50.9	Positive	2008	NA	Post	NA	NA	NA	46	FALSE	IDC	29.01	DECEASED	Negative	Right Upper Outer Quadrant	NO	Positive
TCGA-A8-A06X	Lum	BRCA_LumB	104.189	High	32.6036	High	20.6599	High	0	-1	1	77	No	M0	Neg	N0	II	Stage IIB	T3-T4	T3	NA	NA	NA	0.6033	Positive	Yes	3	Infiltrating Ductal Carcinoma	No	No	C50.9	8500/3	C50.9	Positive	2006	NA	Post	NA	NA	NA	143	FALSE	IDC	30.98	DECEASED	Negative	Right Upper Outer Quadrant	NO	Negative
TCGA-A8-A06Z	Lum	BRCA_LumB	61.3842	High	45.2552	High	10.5105	High	1	-1	1	84	No	M0	Neg	N0	II	Stage IIB	T3-T4	T3	1.02	0	NA	0.7074	Negative	Yes	1	Infiltrating Ductal Carcinoma	No	No	C50.9	8500/3	C50.9	Negative	2007	NA	Post	NA	NA	NA	44	FALSE	IDC	1.02	LIVING	NA	Right Upper Outer Quadrant	NO	Positive
TCGA-A8-A075	Lum	BRCA_LumB	8.43927	Low	126.318	High	14.199	High	2	-1	No	42	No	M0	Yes	N1a	II	Stage IIB	T1-T2	T2	17.02	0	NA	0.5033	Positive	Yes	2	Infiltrating Ductal Carcinoma	No	No	C50.9	8500/3	C50.9	Positive	2009	NA	Pre	NA	NA	NA	55	FALSE	IDC	17.02	LIVING	Negative	Left Upper Outer Quadrant	NO	Positive
TCGA-A8-A079	Lum	BRCA_LumB	114.723	High	78.091	High	7.76392	Low	2	-1	1	69	No	M0	Yes	N3	III	Stage IIIB	T3-T4	T4b	9	0	NA	0.3639	Negative	Yes	1	Infiltrating Ductal Carcinoma	No	No	C50.9	8500/3	C50.9	Negative	2007	NA	Post	NA	NA	NA	40	FALSE	IDC	9	LIVING	Negative	Left Upper Outer Quadrant	NO	Positive
TCGA-A8-A07B	Lum	BRCA_LumA	26.5748	Low	64.3317	High	4.29797	Low	1	-1	1	69	No	M0	Neg	N0	II	Stage IIA	T1-T2	T2	42.97	0	NA	0.3844	Positive	Yes	3	Infiltrating Ductal Carcinoma	No	No	C50.9	8500/3	C50.9	Positive	2007	NA	Post	NA	NA	NA	48	FALSE	IDC	42.97	LIVING	Negative	Left Lower Outer Quadrant	NO	Positive
TCGA-A8-A07E	Lum	BRCA_LumA	56.87	High	26.1205	Low	6.04177	Low	0	-1	1	81	NA	MX	Yes	N3a	NA	Stage X	T3-T4	T4b	19.97	0	NA	0.2136	Negative	Yes	1	Infiltrating Ductal Carcinoma	No	Yes	C50.9	8500/3	C50.9	Negative	2008	NA	Post	NA	NA	NA	65	FALSE	IDC	19.97	LIVING	Negative	Left Upper Outer Quadrant	NO	Positive
TCGA-A8-A07F	Lum	BRCA_LumA	38.6714	Low	42.7593	High	12.838	High	1	-1	1	65	No	M0	Yes	N1a	II	Stage IIB	T1-T2	T2	18.96	0	NA	0.6103	Negative	Yes	1	Infiltrating Ductal Carcinoma	No	No	C50.9	8500/3	C50.9	Negative	2009	NA	Post	NA	NA	NA	23	FALSE	IDC	18.96	LIVING	Negative	Left Upper Outer Quadrant	NO	Positive
TCGA-A8-A07G	Lum	BRCA_LumA	91.1834	High	28.9334	Low	5.15236	Low	0	-1	1	65	No	M0	Yes	N1a	II	Stage IIA	T1-T2	T1c	18.96	0	NA	0.2875	Negative	Yes	1	Infiltrating Ductal Carcinoma	No	No	C50.9	8500/3	C50.9	Negative	2009	NA	Post	NA	NA	NA	40	FALSE	IDC	18.96	LIVING	Negative	Right Upper Outer Quadrant	NO	Positive
TCGA-A8-A07J	Lum	BRCA_LumA	17.8958	Low	17.7136	Low	5.84475	Low	0	-1	No	35	No	M0	Yes	N1a	II	Stage IIB	T1-T2	T2	11.99	0	NA	0.1612	Negative	Yes	1	Infiltrating Ductal Carcinoma	No	No	C50.9	8500/3	C50.9	Negative	2009	NA	Pre	NA	NA	NA	31	FALSE	IDC	11.99	LIVING	Negative	Right Upper Outer Quadrant	NO	Positive
TCGA-A8-A07L	Lum	BRCA_LumB	201.911	High	78.874	High	15.6397	High	2	-1	1	58	No	M0	Yes	N1a	III	Stage IIIA	T3-T4	T3	32.03	0	NA	0.4588	Negative	No	0	Infiltrating Ductal Carcinoma	No	No	C50.9	8500/3	C50.9	Negative	2009	NA	Post	NA	NA	NA	76	FALSE	IDC	32.03	LIVING	Negative	Right Upper Outer Quadrant	NO	Positive
TCGA-A8-A07P	Lum	BRCA_LumA	117.155	High	28.5662	Low	10.0776	High	1	-1	1	68	No	M0	Yes	N1	II	Stage IIB	T1-T2	T2	10.97	0	NA	0.283	Positive	Yes	2	Infiltrating Ductal Carcinoma	No	No	C50.9	8500/3	C50.9	Positive	2009	NA	Post	NA	NA	NA	37	FALSE	IDC	10.97	LIVING	Negative	Left Upper Outer Quadrant	NO	Positive
TCGA-A8-A081	Lum	BRCA_LumB	91.5532	High	50.7226	High	16.8279	High	1	-1	1	80	No	M0	Neg	N0	II	Stage IIA	T1-T2	T2	0	0	NA	0.645	Negative	Yes	1	Infiltrating Ductal Carcinoma	No	No	C50.9	8500/3	C50.9	Negative	2008	NA	Post	NA	NA	NA	65	FALSE	IDC	0	LIVING	Negative	Right	NO	Positive
TCGA-A8-A083	Lum	BRCA_LumA	190.091	High	26.8996	Low	11.2239	High	0	-1	1	67	No	M0	Neg	N0	II	Stage IIB	T3-T4	T3	0	0	NA	0.1819	Negative	Yes	1	Infiltrating Ductal Carcinoma	No	No	C50.9	8500/3	C50.9	Negative	2008	NA	Post	NA	NA	NA	29	FALSE	IDC	0	LIVING	Negative	Left	NO	Positive
TCGA-A8-A086	Lum	BRCA_LumA	60.4314	High	42.2931	High	2.68937	Low	1	-1	1	59	No	M0	Yes	N1a	II	Stage IIA	T1-T2	T1c	13.01	0	NA	0.2758	Negative	No	0	Infiltrating Ductal Carcinoma	No	No	C50.9	8500/3	C50.9	Negative	2009	NA	Post	NA	NA	NA	17	FALSE	IDC	13.01	LIVING	Negative	Right	NO	Positive
TCGA-A8-A08A	Lum	BRCA_LumA	79.7374	High	19.9506	Low	6.05677	Low	0	-1	1	89	No	M0	Neg	N0	I	Stage I	T1-T2	T1c	0.99	0	NA	0.0864	Negative	Yes	1	Infiltrating Ductal Carcinoma	No	No	C50.9	8500/3	C50.9	Negative	2007	NA	Post	NA	NA	NA	23	FALSE	IDC	0.99	LIVING	Negative	Left Upper Inner Quadrant	NO	Positive
TCGA-A8-A08B	NonLum	BRCA_Her2	16.7598	Low	108.005	High	5.98291	Low	2	-1	1	52	No	M0	Neg	N0	II	Stage IIA	T1-T2	T2	37.98	0	NA	0.3997	Positive	Yes	3	Infiltrating Ductal Carcinoma	No	No	C50.9	8500/3	C50.9	Positive	2008	NA	Pre	NA	NA	NA	18	FALSE	IDC	37.98	LIVING	Negative	Right Upper Inner Quadrant	NO	Negative
TCGA-A8-A08G	Lum	BRCA_LumB	67.3048	High	20.2291	Low	7.7336	Low	1	-1	No	41	No	M0	Neg	N0	II	Stage IIA	T1-T2	T2	19.94	0	NA	0.5338	Positive	Yes	3	Infiltrating Ductal Carcinoma	No	No	C50.9	8500/3	C50.9	Positive	2009	NA	Pre	NA	NA	NA	29	FALSE	IDC	19.94	LIVING	Negative	Left Upper Inner Quadrant	NO	Positive
TCGA-A8-A08O	Lum	BRCA_LumA	24.1979	Low	28.0757	Low	12.363	High	0	-1	No	45	Yes	M1	Yes	N3a	IV	Stage IV	T1-T2	T2	25.03	Recurred/Progressed	NA	0.6432	Negative	Yes	1	Infiltrating Ductal Carcinoma	No	No	C50.9	8500/3	C50.9	Negative	2008	NA	Pre	NA	NA	NA	20	FALSE	IDC	30.98	LIVING	Positive	Right	NO	Positive
TCGA-A8-A08P	Lum	BRCA_LumB	29.0904	Low	77.0023	High	6.76815	Low	2	-1	1	70	No	M0	Yes	N2a	III	Stage IIIA	T1-T2	T2	30.98	0	NA	0.5434	Positive	Yes	3	Infiltrating Ductal Carcinoma	No	No	C50.9	8500/3	C50.9	Positive	2008	NA	Post	NA	NA	NA	31	FALSE	IDC	30.98	LIVING	Negative	Right	NO	Positive
TCGA-A8-A08T	Lum	BRCA_LumA	65.7858	High	37.8075	High	9.17093	Low	1	-1	1	64	Yes	M1	Yes	N1a	IV	Stage IV	T1-T2	T2	84	Recurred/Progressed	NA	0.2105	Positive	Yes	2	Infiltrating Ductal Carcinoma	No	No	C50.9	8500/3	C50.9	Positive	2002	NA	Post	NA	NA	NA	39	FALSE	IDC	111.99	DECEASED	Positive	Right	NO	Positive
TCGA-A8-A08Z	Lum	BRCA_LumA	21.3764	Low	17.6711	Low	5.58422	Low	0	-1	1	76	No	M0	Yes	N3a	NA	NA	T3-T4	T4b	39.98	0	NA	0.1054	Negative	Yes	1	Infiltrating Ductal Carcinoma	No	No	C50.9	8500/3	C50.9	Negative	2004	NA	Post	NA	NA	NA	23	FALSE	IDC	39.98	LIVING	Negative	Left	NO	Positive
TCGA-A8-A090	Lum	BRCA_LumA	103.524	High	44.6912	High	9.49971	Low	1	-1	1	74	No	M0	Neg	N0	II	Stage IIA	T1-T2	T2	0	0	NA	0.2863	Positive	Yes	2	Infiltrating Ductal Carcinoma	No	No	C50.9	8500/3	C50.9	Positive	2008	NA	Post	NA	NA	NA	26	FALSE	IDC	0	LIVING	Negative	Right	NO	Positive
TCGA-A8-A091	Lum	BRCA_LumA	72.049	High	34.2219	High	7.42496	Low	1	-1	1	61	No	M0	Neg	N0	II	Stage IIA	T1-T2	T2	7.98	Recurred/Progressed	NA	0.3068	Negative	Yes	1	Infiltrating Ductal Carcinoma	No	Yes	C50.9	8500/3	C50.9	Negative	2008	NA	Post	NA	NA	NA	20	FALSE	IDC	32.98	LIVING	Negative	Right	NO	Negative
TCGA-A8-A092	Lum	BRCA_LumB	17.4433	Low	102.301	High	11.879	High	1	-1	No	48	No	M0	Yes	N2a	III	Stage IIIA	T1-T2	T2	30.95	0	NA	0.5728	Negative	Yes	1	Infiltrating Ductal Carcinoma	No	No	C50.9	8500/3	C50.9	Negative	2008	NA	Pre	NA	NA	NA	63	FALSE	IDC	30.95	LIVING	Negative	Left	NO	Positive
TCGA-A8-A093	Lum	BRCA_LumA	92.5797	High	25.9891	Low	10.2958	High	1	-1	1	61	No	M0	Neg	N0	II	Stage IIA	T1-T2	T2	17.94	0	NA	0.4219	Negative	Yes	1	Infiltrating Ductal Carcinoma	No	Yes	C50.9	8500/3	C50.9	Negative	2009	NA	Post	NA	NA	NA	75	FALSE	IDC	17.94	LIVING	Negative	Right	NO	Positive
TCGA-A8-A094	NonLum	BRCA_Her2	5.31429	Low	36.043	High	8.47517	Low	1	-1	1	75	No	M0	Neg	N0	II	Stage IIA	T1-T2	T2	0	0	NA	0.4871	Negative	Yes	1	Infiltrating Ductal Carcinoma	No	No	C50.9	8500/3	C50.9	Negative	2009	NA	Post	NA	NA	NA	129	FALSE	IDC	0	LIVING	Negative	Left	NO	Negative
TCGA-A8-A095	Lum	BRCA_LumB	65.5205	High	32.0396	High	7.23856	Low	0	-1	No	45	No	M0	Neg	N0	I	Stage I	T1-T2	T1c	41.95	0	NA	0.0741	Negative	Yes	1	Infiltrating Ductal Carcinoma	No	No	C50.9	8500/3	C50.9	Negative	2007	NA	Pre	NA	NA	NA	85	FALSE	IDC	41.95	LIVING	Negative	Left	NO	Positive
TCGA-A8-A096	Lum	BRCA_LumB	59.7194	High	22.9198	Low	5.80098	Low	0	-1	1	73	No	M0	Neg	N0	II	Stage IIA	T1-T2	T2	0	0	NA	0.0683	Negative	Yes	1	Infiltrating Ductal Carcinoma	No	No	C50.9	8500/3	C50.9	Negative	2009	NA	Post	NA	NA	NA	26	FALSE	IDC	0	LIVING	Negative	Right	NO	Positive
TCGA-A8-A099	Lum	BRCA_LumA	140.861	High	41.4821	High	14.5517	High	0	-1	1	76	NA	MX	Yes	N3a	NA	Stage X	T3-T4	T4b	9.99	0	NA	0.1923	Positive	Yes	3	Infiltrating Ductal Carcinoma	No	No	C50.9	8500/3	C50.9	Positive	2009	NA	Post	NA	NA	NA	16	FALSE	IDC	9.99	LIVING	NA	Right	NO	Positive
TCGA-A8-A09B	Lum	BRCA_LumA	95.124	High	28.8649	Low	11.1209	High	1	-1	1	58	No	M0	Yes	N1a	III	Stage IIIB	T3-T4	T4b	11.99	0	NA	0.5104	Negative	NA	NA	Infiltrating Ductal Carcinoma	No	No	C50.9	8500/3	C50.9	Negative	2009	NA	Post	NA	NA	NA	25	FALSE	IDC	11.99	LIVING	Negative	Left	NO	Positive
TCGA-A8-A09G	NonLum	BRCA_Her2	2.04294	Low	57.6248	High	8.62355	Low	0	-1	1	79	No	M0	Yes	N3a	III	Stage IIIC	T3-T4	T3	0	0	NA	0.2213	Positive	Yes	2	Infiltrating Ductal Carcinoma	No	No	C50.9	8500/3	C50.9	Positive	2008	NA	Post	NA	NA	NA	188	FALSE	IDC	0	LIVING	Negative	Right Lower Outer Quadrant	NO	Negative
TCGA-A8-A09M	Lum	BRCA_LumB	70.7395	High	52.8354	High	11.094	High	1	-1	1	75	No	M0	Yes	N3a	III	Stage IIIC	T1-T2	T2	33.05	0	NA	0.4565	Negative	Yes	1	Infiltrating Ductal Carcinoma	No	No	C50.9	8500/3	C50.9	Negative	2009	NA	Post	NA	NA	NA	68	FALSE	IDC	33.05	LIVING	Negative	Right Lower Outer Quadrant	NO	Positive
TCGA-A8-A09N	Lum	BRCA_LumB	72.9736	High	40.3051	High	15.2946	High	2	-1	1	57	No	M0	Yes	N3a	III	Stage IIIC	T1-T2	T2	1.02	0	NA	0.6977	Positive	Yes	3	Infiltrating Ductal Carcinoma	No	No	C50.9	8500/3	C50.9	Positive	2006	NA	Post	NA	NA	NA	51	FALSE	IDC	1.02	LIVING	Negative	Right Lower Outer Quadrant	NO	Positive
TCGA-A8-A09Q	Lum	BRCA_LumB	89.8702	High	66.6586	High	9.64104	Low	2	-1	1	83	No	M0	Yes	N2a	III	Stage IIIB	T3-T4	T4b	25	0	NA	0.5959	Negative	NA	NA	Infiltrating Ductal Carcinoma	No	No	C50.9	8500/3	C50.9	Negative	2008	NA	Post	NA	NA	NA	72	FALSE	IDC	25	LIVING	Positive	Left Lower Inner Quadrant	NO	Positive
TCGA-A8-A09R	Lum	BRCA_LumB	29.0032	Low	24.138	Low	9.89409	High	1	-1	1	82	No	M0	Yes	N1	II	Stage IIB	T1-T2	T2	8.97	0	NA	0.4749	Negative	Yes	1	Infiltrating Ductal Carcinoma	No	No	C50.9	8500/3	C50.9	Negative	2009	NA	Post	NA	NA	NA	40	FALSE	IDC	8.97	LIVING	Negative	Left Lower Inner Quadrant	NO	Positive
TCGA-A8-A09T	Lum	BRCA_LumA	47.6053	High	38.9961	High	8.02091	Low	2	-1	1	68	NA	MX	Neg	N0	NA	NA	T1-T2	T1c	19.02	0	NA	0.093	Negative	NA	NA	Infiltrating Lobular Carcinoma	No	No	C50.9	8520/3	C50.9	Negative	2009	NA	Post	NA	NA	NA	24	FALSE	ILC	19.02	LIVING	Negative	Left	NO	Positive
TCGA-A8-A09W	Lum	BRCA_LumB	45.0092	High	78.4027	High	13.1871	High	2	-1	1	70	No	M0	Yes	N3	III	Stage IIIB	T1-T2	T2	0.99	0	NA	0.3816	Negative	No	0	Infiltrating Lobular Carcinoma	No	No	C50.9	8520/3	C50.9	Negative	2007	NA	Post	NA	NA	NA	58	FALSE	ILC	0.99	LIVING	NA	Right Upper Inner Quadrant	NO	Positive
TCGA-A8-A09Z	Lum	BRCA_LumB	41.0128	High	29.4304	High	8.86956	Low	0	-1	1	83	No	M0	Neg	N0	II	Stage IIB	T3-T4	T3	0	0	NA	0.1205	Negative	Yes	1	Infiltrating Lobular Carcinoma	No	No	C50.9	8520/3	C50.9	Negative	2008	NA	Post	NA	NA	NA	980	FALSE	ILC	0	LIVING	Positive	Right	NO	Negative
TCGA-A8-A0A2	Lum	BRCA_LumA	94.4555	High	28.2906	Low	15.4729	High	1	-1	1	66	No	M0	Neg	N0	II	Stage IIA	T1-T2	T2	19.02	0	NA	0.3321	Negative	No	0	Infiltrating Lobular Carcinoma	No	No	C50.9	8520/3	C50.9	Negative	2009	NA	Post	NA	NA	NA	22	FALSE	ILC	19.02	LIVING	Negative	Right Lower Outer Quadrant	NO	Positive
TCGA-A8-A0A4	Lum	BRCA_LumA	34.7029	Low	23.5198	Low	9.4657	Low	0	-1	1	73	No	M0	Neg	N0	II	Stage IIA	T1-T2	T2	13.01	0	NA	0.2609	Negative	NA	NA	Infiltrating Lobular Carcinoma	No	No	C50.9	8520/3	C50.9	Negative	2009	NA	Post	NA	NA	NA	23	FALSE	ILC	13.01	LIVING	Negative	Left	NO	Positive
TCGA-A8-A0A6	Lum	BRCA_LumA	18.4618	Low	34.3594	High	7.04502	Low	0	-1	1	64	No	M0	Yes	N3a	III	Stage IIIC	T1-T2	T2	21.02	0	NA	0.1429	Negative	Yes	1	Infiltrating Lobular Carcinoma	No	No	C50.9	8520/3	C50.9	Negative	2009	NA	Post	NA	NA	NA	1985	FALSE	ILC	21.02	LIVING	Negative	Left Upper Outer Quadrant	NO	Positive
TCGA-A8-A0A9	Lum	BRCA_LumA	85.8983	High	29.6982	High	12.9158	High	1	-1	1	80	No	M0	Neg	N0	II	Stage IIA	T1-T2	T2	27	0	NA	0.4832	Negative	NA	NA	Infiltrating Ductal Carcinoma	No	No	C50.9	8500/3	C50.9	Negative	2009	NA	Post	NA	NA	NA	39	FALSE	IDC	27	LIVING	Negative	Left Upper Outer Quadrant	NO	Positive
TCGA-A8-A0AB	Lum	BRCA_LumA	121.466	High	43.0303	High	12.2936	High	1	-1	1	54	No	M0	Neg	N0	II	Stage IIA	T1-T2	T2	17.02	0	NA	0.2947	Positive	Yes	2	Infiltrating Lobular Carcinoma	No	No	C50.9	8520/3	C50.9	Positive	2009	NA	Post	NA	NA	NA	20	FALSE	ILC	17.02	LIVING	Negative	Left Upper Outer Quadrant	NO	Positive
TCGA-A8-A0AD	Lum	BRCA_LumA	101.769	High	21.5176	Low	6.33605	Low	0	-1	1	83	No	M0	Neg	N0	I	Stage I	T1-T2	T1c	38.01	0	NA	0.1633	Negative	Yes	1	Mixed Histology (please specify)	No	No	C50.9	8522/3	C50.9	Negative	2007	NA	Post	NA	NA	NA	20	FALSE	MDLC	38.01	LIVING	Negative	Right Upper Outer Quadrant	NO	Positive
TCGA-AC-A23E	Lum	BRCA_LumA	16.1666	Low	21.9264	Low	7.5566	Low	1	-1	No	50	NA	MX	Yes	N1	II	Stage IIB	T1-T2	T2	22.93	0	NA	0.1121	NA	NA	NA	Infiltrating Ductal Carcinoma	No	No	C50.9	8500/3	C50.9	NA	2010	YES	NA	NO	Core needle biopsy	NA	15	FALSE	IDC	22.93	LIVING	Negative	Right	NA	Positive
TCGA-AC-A2B8	Lum	BRCA_LumA	20.8509	Low	30.9632	High	8.32735	Low	1	-1	1	84	No	M0	Neg	N0 (i-)	II	Stage IIB	T3-T4	T3	21.48	Recurred/Progressed	NOT HISPANIC OR LATINO	0.1088	Negative	NA	NA	Infiltrating Lobular Carcinoma	No	No	C50.9	8520/3	C50.9	Negative	2011	YES	Post	NO	Core needle biopsy	NA	71	FALSE	ILC	22.24	LIVING	Negative	Right	YES	Positive
TCGA-AC-A2BM	Lum	BRCA_LumB	20.914	Low	37.6843	High	7.21842	Low	1	-1	No	41	NA	MX	Yes	N1a	II	Stage IIB	T1-T2	T2	99.28	0	NA	0.3919	Negative	NA	NA	Infiltrating Ductal Carcinoma	No	No	C50.9	8500/3	C50.9	NA	2005	YES	NA	NO	Tumor resection	YES	16	FALSE	IDC	99.28	LIVING	Negative	Left Upper Inner Quadrant	NO	Positive
TCGA-AC-A2FB	Lum	BRCA_LumA	17.1572	Low	17.8557	Low	4.98831	Low	0	-1	1	65	NA	MX	Neg	N0	II	Stage IIA	T1-T2	T2	40.54	0	NOT HISPANIC OR LATINO	0.0024	NA	Yes	3	Infiltrating Lobular Carcinoma	No	No	C50.9	8520/3	C50.9	Positive	2009	YES	NA	NO	Core needle biopsy	NO	12	FALSE	ILC	40.54	LIVING	Negative	Left Upper Inner Quadrant	NO	Positive
TCGA-AC-A2FF	Lum	BRCA_LumA	4.63895	Low	20.6564	Low	6.69174	Low	0	-1	No	40	NA	MX	Yes	N1	II	Stage IIB	T1-T2	T2	90.64	0	NOT HISPANIC OR LATINO	0.0011	Negative	NA	NA	Infiltrating Lobular Carcinoma	No	No	C50.9	8520/3	C50.9	NA	2006	YES	NA	NO	Core needle biopsy	YES	15	FALSE	ILC	90.64	LIVING	Negative	Right	NO	Positive
TCGA-AC-A2FG	Lum	BRCA_LumA	95.1422	High	25.2272	Low	8.3043	Low	0	-1	1	79	NA	MX	Yes	N1a	II	Stage IIB	T1-T2	T2	60.87	0	NA	0.0788	Negative	NA	NA	Infiltrating Lobular Carcinoma	No	No	C50.9	8520/3	C50.9	NA	2007	YES	Post	NO	Core needle biopsy	YES	36	FALSE	ILC	60.87	LIVING	Negative	Left Upper Outer Quadrant	NO	Negative
TCGA-AC-A2FO	Lum	BRCA_LumA	71.3373	High	23.3422	Low	14.4206	High	1	-1	1	65	NA	MX	Yes	N1	II	Stage IIB	T1-T2	T2	74.08	0	NOT HISPANIC OR LATINO	0.1185	Indeterminate	NA	NA	Infiltrating Lobular Carcinoma	No	No	C50.9	8520/3	C50.9	Negative	2005	YES	Post	NO	Core needle biopsy	NO	21	FALSE	ILC	74.08	LIVING	Negative	Left Upper Outer Quadrant	NO	Negative
TCGA-AC-A3HN	Lum	BRCA_LumA	49.2809	High	16.4175	Low	7.20161	Low	0	-1	1	87	NA	MX	Yes	N1a	II	Stage IIB	T1-T2	T2	16.29	0	NOT HISPANIC OR LATINO	0.1499	NA	NA	NA	Infiltrating Lobular Carcinoma	No	No	C50.9	8520/3	C50.9	Negative	2011	YES	Post	NO	Core needle biopsy	YES	14	FALSE	ILC	16.29	LIVING	Negative	Left Upper Inner Quadrant	YES	Positive
TCGA-AC-A3OD	Lum	BRCA_LumA	184.487	High	33.7631	High	11.416	High	0	-1	1	68	NA	MX	Yes	N1mi	II	Stage IIB	T1-T2	T2	14.82	0	NOT HISPANIC OR LATINO	0.267	NA	Yes	1	Infiltrating Lobular Carcinoma	No	No	C50.9	8520/3	C50.9	Negative	2011	YES	Post	NO	Core needle biopsy	YES	91	FALSE	ILC	14.82	LIVING	Negative	Left	YES	Positive
TCGA-AC-A3QP	Lum	BRCA_LumA	4.24411	Low	12.5242	Low	5.52779	Low	0	-1	1	79	NA	MX	Yes	N1mi	II	Stage IIB	T1-T2	T2	22.17	0	NOT HISPANIC OR LATINO	0.0716	Negative	Yes	2	Infiltrating Lobular Carcinoma	No	No	C50.9	8520/3	C50.9	Equivocal	2011	YES	Post	NO	Core needle biopsy	NA	23	TRUE	ILC	22.17	LIVING	Negative	Right	YES	Positive
TCGA-AC-A3QQ	Lum	BRCA_LumA	52.7573	High	18.9063	Low	9.55686	Low	0	-1	1	54	NA	MX	Neg	N0 (i-)	I	Stage IA	T1-T2	T1c	24.11	0	NOT HISPANIC OR LATINO	0.1273	NA	Yes	3	Infiltrating Lobular Carcinoma	No	No	C50.9	8520/3	C50.9	Positive	2011	YES	Pre	NA	Core needle biopsy	YES	NA	TRUE	ILC	24.11	LIVING	Close	Right	YES	Positive
TCGA-AC-A3W5	NonLum	BRCA_Her2	1.9782	Low	17.2213	Low	6.84924	Low	1	-1	1	65	NA	MX	Neg	N0	II	Stage IIA	T1-T2	T2	16.56	0	NOT HISPANIC OR LATINO	0.3754	Positive	NA	NA	Infiltrating Lobular Carcinoma	No	Yes	C50.9	8520/3	C50.9	NA	2011	YES	NA	NA	Core needle biopsy	YES	98	FALSE	ILC	16.56	LIVING	Close	Right	YES	Positive
TCGA-AC-A4ZE	Lum	BRCA_LumA	83.6725	High	28.6699	Low	16.1185	High	0	-1	1	63	No	M0	Neg	N0	II	Stage IIB	T3-T4	T3	29.24	0	NOT HISPANIC OR LATINO	0.182	NA	NA	NA	Infiltrating Lobular Carcinoma	No	No	C50.9	8520/3	C50.9	Positive	2012	YES	Post	NA	Core needle biopsy	NO	NA	FALSE	ILC	29.24	LIVING	Negative	Right Lower Outer Quadrant	YES	Positive
TCGA-AC-A5EH	NonLum	BRCA_Her2	1.91588	Low	17.396	Low	8.68827	Low	-1	-1	1	76	NA	MX	Yes	N1mi	II	Stage IIB	T1-T2	T2	16.79	0	NOT HISPANIC OR LATINO	0.2183	NA	NA	NA	Infiltrating Ductal Carcinoma	No	No	C50.9	8500/3	C50.9	Negative	2012	YES	NA	NA	Core needle biopsy	NO	102	FALSE	IDC	16.79	LIVING	Negative	Left Upper Outer Quadrant	YES	Negative
TCGA-AC-A5XS	Lum	BRCA_LumA	24.2533	Low	26.5648	Low	7.63639	Low	0	-1	1	74	NA	MX	Neg	N0	II	Stage IIA	T1-T2	T2	19.32	0	NOT HISPANIC OR LATINO	0.2478	NA	NA	NA	Infiltrating Lobular Carcinoma	No	Yes	C50.9	8520/3	C50.9	Negative	2012	YES	NA	NA	Core needle biopsy	NO	357	FALSE	ILC	19.32	LIVING	Negative	Left Upper Inner Quadrant	YES	Positive
TCGA-AC-A5XU	Lum	BRCA_LumA	57.0458	High	41.903	High	11.6457	High	2	-1	1	74	NA	MX	Neg	N0 (i-)	II	Stage IIB	T3-T4	T3	14.95	0	NOT HISPANIC OR LATINO	0.5906	NA	NA	NA	Infiltrating Ductal Carcinoma	No	No	C50.9	8500/3	C50.9	Negative	2013	YES	NA	NA	Core needle biopsy	NA	39	FALSE	IDC	14.95	LIVING	Negative	Left Upper Outer Quadrant	YES	Positive
TCGA-AC-A6IV	Lum	BRCA_LumA	18.3136	Low	11.5112	Low	4.16373	Low	0	-1	No	47	NA	MX	Yes	N1	II	Stage IIB	T1-T2	T2	18.66	0	NOT HISPANIC OR LATINO	0.0215	NA	Yes	2	Infiltrating Lobular Carcinoma	No	No	C50.9	8524/3	C50.9	Equivocal	2012	YES	NA	NA	Core needle biopsy	YES	NA	FALSE	ILC	18.66	LIVING	Negative	Right	YES	Positive
TCGA-AC-A6IX	Lum	BRCA_LumA	23.7507	Low	21.4969	Low	8.94142	Low	0	-1	No	49	NA	MX	Yes	N3a	III	Stage IIIC	T1-T2	T2	12.25	0	NOT HISPANIC OR LATINO	0.1627	NA	NA	NA	Infiltrating Lobular Carcinoma	No	No	C50.9	8520/3	C50.9	NA	2013	YES	Pre	NA	Core needle biopsy	NO	NA	NA	BREAST	12.25	LIVING	Negative	Left Upper Outer Quadrant	YES	Positive
TCGA-AC-A6NO	Lum	BRCA_LumA	24.0026	Low	29.8984	High	12.5173	High	1	-1	No	43	NA	MX	Yes	N1a	II	Stage IIB	T1-T2	T2	1.68	0	NOT HISPANIC OR LATINO	0.1481	NA	NA	NA	Infiltrating Ductal Carcinoma	No	No	C50.9	8500/3	C50.9	Negative	2011	YES	NA	NA	Fine needle aspiration biopsy	NO	NA	FALSE	IDC	1.68	LIVING	Negative	Right	YES	Positive
TCGA-AC-A7VB	Lum	BRCA_LumB	90.598	High	27.9924	Low	9.48142	Low	0	-1	1	51	NA	MX	Yes	N1a	II	Stage IIA	T1-T2	T1c	8.21	0	NOT HISPANIC OR LATINO	0.2511	NA	NA	NA	Infiltrating Ductal Carcinoma	No	No	C50.9	8500/3	C50.9	NA	2013	YES	NA	NA	Core needle biopsy	NO	NA	FALSE	IDC	8.21	LIVING	Negative	Right Lower Outer Quadrant	YES	Negative
TCGA-AC-A8OP	Lum	BRCA_LumA	75.3639	High	41.7886	High	22.988	High	1	-1	1	72	NA	MX	Neg	N0 (i-)	I	Stage IA	T1-T2	T1c	20.17	0	NOT HISPANIC OR LATINO	0.2658	NA	Yes	1	Infiltrating Ductal Carcinoma	No	No	C50.9	8500/3	C50.9	Indeterminate	2011	YES	Post	NA	Core needle biopsy	YES	NA	FALSE	IDC	20.17	LIVING	Negative	Right Lower Inner Quadrant	YES	Positive
TCGA-AC-A8OS	Lum	BRCA_LumA	94.7158	High	18.797	Low	9.40869	Low	0	-1	1	71	NA	MX	Neg	N0 (i-)	II	Stage IIA	T1-T2	T2	2.3	0	NOT HISPANIC OR LATINO	0.1344	NA	Yes	1	Infiltrating Lobular Carcinoma	No	No	C50.9	8520/3	C50.9	Positive	2013	YES	Post	NA	Core needle biopsy	YES	NA	FALSE	ILC	2.3	LIVING	Negative	Right Upper Outer Quadrant	YES	Positive
TCGA-AN-A03X	Lum	BRCA_LumA	50.7523	High	22.6828	Low	6.37689	Low	1	-1	1	74	No	M0	Neg	N0	II	Stage IIA	T1-T2	T2	0.33	0	NOT HISPANIC OR LATINO	0.3072	NA	Yes	1	Infiltrating Ductal Carcinoma	No	No	C50.9	8500/3	C50.9	Positive	2010	NA	Post	NA	Tumor resection	NO	36	TRUE	IDC	0.33	LIVING	Negative	Left Upper Outer Quadrant	NO	Positive
TCGA-AN-A03Y	Lum	BRCA_LumB	58.4355	High	79.2959	High	11.193	High	1	-1	1	66	No	M0	Neg	N0	II	Stage IIA	T1-T2	T2	0.33	0	NOT HISPANIC OR LATINO	0.3773	NA	No	0	Infiltrating Ductal Carcinoma	No	No	C50.9	8500/3	C50.9	Negative	2010	NA	Post	NA	Tumor resection	NO	21	TRUE	IDC	0.33	LIVING	Negative	Left Upper Outer Quadrant	NO	Positive
TCGA-AN-A041	Lum	BRCA_LumA	26.4545	Low	19.6988	Low	20.1979	High	1	-1	No	29	No	M0	Yes	N1a	II	Stage IIB	T1-T2	T2	0.23	0	NOT HISPANIC OR LATINO	0.3265	NA	Yes	2	Infiltrating Ductal Carcinoma	No	No	C50.9	8500/3	C50.9	Positive	2010	YES	Pre	NO	Tumor resection	NA	17	TRUE	IDC	0.23	LIVING	Negative	Left Upper Outer Quadrant	NO	Negative
TCGA-AN-A046	Lum	BRCA_LumA	63.6208	High	25.8301	Low	7.97375	Low	0	-1	1	68	No	M0	Neg	N0	II	Stage IIA	T1-T2	T2	0.33	0	NOT HISPANIC OR LATINO	0.0264	NA	NA	NA	Infiltrating Ductal Carcinoma	No	No	C50.9	8500/3	C50.9	Negative	2010	NA	Post	NA	Tumor resection	NO	4271	TRUE	IDC	0.33	LIVING	Negative	Right Lower Inner Quadrant	NO	Positive
TCGA-AN-A049	Lum	BRCA_LumA	114.925	High	53.8514	High	9.35719	Low	1	-1	1	62	No	M0	Neg	N0	II	Stage IIA	T1-T2	T2	0.62	0	NOT HISPANIC OR LATINO	0.3796	NA	No	0	Infiltrating Ductal Carcinoma	No	No	C50.9	8500/3	C50.9	Negative	2008	NA	Post	NA	Tumor resection	NO	27	TRUE	IDC	0.62	LIVING	Positive	Left Upper Outer Quadrant	NO	Positive
TCGA-AN-A0AJ	Lum	BRCA_LumB	46.8102	High	76.7045	High	14.4249	High	2	-1	1	79	No	M0	Neg	N0	II	Stage IIB	T3-T4	T3	9.95	0	NOT HISPANIC OR LATINO	0.6855	NA	Yes	3	Infiltrating Ductal Carcinoma	No	No	C50.9	8522/3	C50.9	Positive	2010	NA	Post	NA	Tumor resection	NO	54	FALSE	MDLC	9.95	LIVING	Negative	Left Upper Outer Quadrant	NO	Positive
TCGA-AN-A0AK	Lum	BRCA_LumB	52.8393	High	57.6214	High	18.4313	High	1	-1	1	76	No	M0	Neg	N0	II	Stage IIA	T1-T2	T2	7.36	0	NOT HISPANIC OR LATINO	0.2818	NA	Yes	2	Infiltrating Ductal Carcinoma	No	No	C50.9	8500/3	C50.9	Positive	2010	NA	Post	NA	Tumor resection	NO	908	FALSE	IDC	7.36	LIVING	Negative	Left Upper Outer Quadrant	NO	Negative
TCGA-AN-A0FK	Lum	BRCA_LumA	128.257	High	41.3192	High	9.91537	High	1	-1	1	88	No	M0	Neg	N0	III	Stage IIIB	T3-T4	T4	7	0	NOT HISPANIC OR LATINO	0.5521	NA	Yes	1	Infiltrating Ductal Carcinoma	No	No	C50.9	8500/3	C50.9	Positive	2010	NA	Post	NA	Tumor resection	NO	27	FALSE	IDC	7	LIVING	Negative	Right Lower Outer Quadrant	NO	Positive
TCGA-AN-A0FN	Lum	BRCA_LumA	21.3425	Low	7.89378	Low	2.4963	Low	0	-1	1	61	No	M0	Neg	N0	I	Stage IA	T1-T2	T1c	7.16	0	NOT HISPANIC OR LATINO	0.0004	NA	Yes	1	Infiltrating Lobular Carcinoma	No	No	C50.9	8500/3	C50.9	Positive	2010	NA	Post	NA	Tumor resection	NO	24	FALSE	IDC	7.16	LIVING	Negative	Right Lower Outer Quadrant	NO	Positive
TCGA-AN-A0FS	Lum	BRCA_LumA	91.8661	High	24.3021	Low	6.84131	Low	0	-1	1	55	No	M0	Neg	N0	I	Stage IA	T1-T2	T1c	6.9	0	NOT HISPANIC OR LATINO	0.1049	NA	Yes	1	Infiltrating Lobular Carcinoma	No	No	C50.9	8500/3	C50.9	Positive	2010	NA	Pre	NA	Tumor resection	NO	46	FALSE	IDC	6.9	LIVING	Negative	Right Lower Outer Quadrant	NO	Negative
TCGA-AN-A0XL	Lum	BRCA_LumA	55.9288	High	38.1277	High	10.5436	High	1	-1	1	61	No	M0	Neg	N0	II	Stage IIA	T1-T2	T2	5.35	0	NOT HISPANIC OR LATINO	0.3332	NA	Yes	1	Infiltrating Ductal Carcinoma	No	No	C50.9	8500/3	C50.9	Negative	2010	YES	Post	NO	Tumor resection	NA	19	TRUE	IDC	5.35	LIVING	Negative	Left Upper Outer Quadrant	NO	Positive
TCGA-AN-A0XO	Lum	BRCA_LumA	71.0858	High	34.0782	High	6.71383	Low	1	-1	1	59	No	M0	Yes	N2	III	Stage IIIA	T1-T2	T2	12.32	0	NOT HISPANIC OR LATINO	0.2092	NA	Yes	1	Infiltrating Ductal Carcinoma	No	No	C50.9	8500/3	C50.9	Negative	2010	YES	Post	NO	Tumor resection	NA	19	TRUE	IDC	12.32	LIVING	Negative	Left Upper Outer Quadrant	NO	Negative
TCGA-AN-A0XP	Lum	BRCA_LumA	151.876	High	29.9555	High	8.2419	Low	0	-1	1	69	No	M0	Yes	N2	III	Stage IIIA	T1-T2	T2	0.3	0	NOT HISPANIC OR LATINO	0.1617	NA	Yes	2	Infiltrating Ductal Carcinoma	No	No	C50.9	8500/3	C50.9	Positive	2010	YES	Post	NO	Tumor resection	NA	19	TRUE	IDC	0.3	LIVING	Negative	Right Upper Inner Quadrant	NO	Positive
TCGA-AN-A0XR	Lum	BRCA_LumB	109.818	High	24.9769	Low	9.45868	Low	0	-1	1	55	No	M0	Yes	N2	III	Stage IIIA	T1-T2	T2	0.33	0	NOT HISPANIC OR LATINO	0.1201	NA	NA	NA	Infiltrating Ductal Carcinoma	No	No	C50.9	8500/3	C50.9	Negative	2010	YES	Post	NO	Tumor resection	NA	26	TRUE	IDC	0.33	LIVING	Negative	Left Upper Outer Quadrant	NO	Negative
TCGA-AN-A0XT	Lum	BRCA_LumA	159.593	High	31.3576	High	12.6164	High	0	-1	1	54	No	M0	Yes	N2	III	Stage IIIA	T1-T2	T2	0.33	0	NOT HISPANIC OR LATINO	0.3076	NA	NA	NA	Infiltrating Ductal Carcinoma	No	No	C50.9	8500/3	C50.9	Negative	2010	YES	Post	NO	Tumor resection	NA	7	TRUE	IDC	0.33	LIVING	Negative	Left Upper Outer Quadrant	NO	Negative
TCGA-AO-A03L	Lum	BRCA_LumA	14.7118	Low	30.9956	High	18.7877	High	0	-1	No	34	No	M0	Yes	N2	III	Stage IIIA	T3-T4	T3	80.22	0	NOT HISPANIC OR LATINO	0.6527	Negative	Yes	2	Infiltrating Ductal Carcinoma	No	No	C50.9	8500/3	C50.9	Positive	2003	NA	Pre	NA	Core needle biopsy	NO	20	TRUE	IDC	80.22	LIVING	Negative	Right Upper Inner Quadrant|Right Upper Outer Quadrant|Right Lower Inner Quadrant|Right Lower Outer Quadrant|Right	NO	Positive
TCGA-AO-A03N	Lum	BRCA_LumB	14.1836	Low	21.7153	Low	6.97331	Low	0	-1	1	59	No	M0	Yes	N1a	II	Stage IIB	T1-T2	T2	54.04	Recurred/Progressed	NOT HISPANIC OR LATINO	0.4975	NA	No	0	Infiltrating Ductal Carcinoma	No	No	C50.9	8500/3	C50.9	Negative	2006	NA	Post	NA	Core needle biopsy	NO	67	TRUE	IDC	66.72	LIVING	Negative	Left Upper Inner Quadrant|Left Upper Outer Quadrant|Left	NO	Positive
TCGA-AO-A03O	Lum	BRCA_LumB	63.9924	High	68.3415	High	10.1408	High	2	-1	1	69	No	M0	Neg	N0 (i-)	II	Stage IIA	T1-T2	T2	NA	NA	NOT HISPANIC OR LATINO	0.3537	Negative	Yes	1	Infiltrating Ductal Carcinoma	No	No	C50.9	8500/3	C50.9	Negative	2002	NA	Post	NA	Core needle biopsy	YES	54	TRUE	IDC	81.57	DECEASED	Negative	Right Upper Outer Quadrant|Right	NO	Positive
TCGA-AO-A03P	Lum	BRCA_LumB	66.6121	High	22.4079	Low	11.2675	High	1	-1	1	54	No	M0	Yes	N1	II	Stage IIB	T1-T2	T2	63.14	Recurred/Progressed	NOT HISPANIC OR LATINO	0.4219	NA	No	0	Infiltrating Ductal Carcinoma	No	No	C50.9	8500/3	C50.9	Negative	2003	NA	Post	NA	Core needle biopsy	YES	36	TRUE	IDC	95.63	DECEASED	Close	Right Upper Outer Quadrant|Right	NO	Positive
TCGA-AO-A03R	NonLum	BRCA_Normal	41.0691	High	52.8036	High	4.69804	Low	1	-1	1	57	No	M0	Yes	N1a	II	Stage IIB	T1-T2	T2	68.69	0	NOT HISPANIC OR LATINO	0.2442	Negative	No	0	Infiltrating Ductal Carcinoma	No	No	C50.9	8500/3	C50.9	Negative	2005	NA	Post	NA	Core needle biopsy	NO	31	TRUE	IDC	68.69	LIVING	Negative	Left Upper Inner Quadrant|Left Upper Outer Quadrant|Left	NO	Positive
TCGA-AO-A0J3	Lum	BRCA_LumB	81.5192	High	31.614	High	9.47953	Low	1	-1	1	67	No	M0	Yes	N1b	II	Stage IIB	T1-T2	T2	21.39	0	NOT HISPANIC OR LATINO	0.5363	Negative	Yes	2	Other, specify	No	No	C50.9	8523/3	C50.9	Equivocal	2009	NA	Post	NA	Core needle biopsy	YES	59	TRUE	IDC	21.39	LIVING	Negative	Right Upper Inner Quadrant|Right Upper Outer Quadrant|Right Lower Inner Quadrant|Right Lower Outer Quadrant|Right	NO	Positive
TCGA-AO-A0J7	Lum	BRCA_LumB	95.6638	High	37.9188	High	11.7324	High	1	-1	1	71	No	M0	Yes	N1	II	Stage IIB	T1-T2	T2	20.3	0	NOT HISPANIC OR LATINO	0.7671	NA	Yes	1	Other, specify	No	No	C50.9	8523/3	C50.9	Negative	2009	NA	Post	NA	Core needle biopsy	NO	21	TRUE	IDC	20.3	LIVING	Negative	Left Upper Inner Quadrant|Left Lower Inner Quadrant|Left	NO	Positive
TCGA-AO-A0J8	Lum	BRCA_LumA	60.4466	High	29.2485	High	6.24509	Low	0	-1	1	61	No	M0	Neg	N0 (i+)	II	Stage IIA	T1-T2	T2	22.34	0	NOT HISPANIC OR LATINO	0.1308	NA	Yes	1	Infiltrating Lobular Carcinoma	No	No	C50.9	8520/3	C50.9	Negative	2009	NA	Post	NA	Core needle biopsy	YES	17	TRUE	ILC	22.34	LIVING	Negative	Right Upper Outer Quadrant|Right	NO	Positive
TCGA-AO-A0J9	Lum	BRCA_LumA	22.389	Low	8.07897	Low	7.88656	Low	-1	-1	1	61	No	M0	Yes	N3	III	Stage IIIC	T1-T2	T2	35.02	Recurred/Progressed	NOT HISPANIC OR LATINO	0.3623	Negative	NA	NA	Infiltrating Lobular Carcinoma	No	No	C50.9	8520/3	C50.9	NA	2007	NA	Post	NA	Core needle biopsy	NO	74	TRUE	ILC	52.99	LIVING	Positive	Right Upper Inner Quadrant|Right Upper Outer Quadrant|Right	NO	Positive
TCGA-AO-A0JA	Lum	BRCA_LumA	25.4026	Low	25.5131	Low	9.52539	Low	0	-1	No	36	No	M0	Yes	N3	III	Stage IIIC	T1-T2	T2	4.7	Recurred/Progressed	NOT HISPANIC OR LATINO	0.3029	NA	Yes	1	Infiltrating Ductal Carcinoma	No	No	C50.9	8500/3	C50.9	Negative	2009	NA	Pre	NA	Core needle biopsy	NO	24	TRUE	IDC	21.52	LIVING	Negative	Right Upper Inner Quadrant|Right Lower Inner Quadrant|Right	NO	Positive
TCGA-AO-A0JB	NonLum	BRCA_Normal	8.39435	Low	11.2421	Low	5.09533	Low	1	-1	No	50	No	M0	Yes	N1a	III	Stage IIIA	T3-T4	T3	50.66	0	NOT HISPANIC OR LATINO	0.4249	NA	No	0	Infiltrating Ductal Carcinoma	No	No	C50.9	8500/3	C50.9	Negative	2007	NA	Pre	NA	Core needle biopsy	NO	66	TRUE	IDC	50.66	LIVING	Negative	Left Upper Inner Quadrant|Left Upper Outer Quadrant|Left Lower Outer Quadrant|Left	NO	Positive
TCGA-AO-A0JD	Lum	BRCA_LumB	41.4474	High	36.0528	High	8.18023	Low	1	-1	1	59	No	M0	Yes	N1a	III	Stage IIIA	T3-T4	T3	71.94	0	NOT HISPANIC OR LATINO	0.3929	Negative	Yes	1	Infiltrating Ductal Carcinoma	No	No	C50.9	8500/3	C50.9	Negative	2005	NA	Post	NA	Core needle biopsy	NO	82	TRUE	IDC	71.94	LIVING	Negative	Left Upper Outer Quadrant|Left	NO	Positive
TCGA-AO-A0JF	Lum	BRCA_LumA	38.3864	Low	16.9302	Low	5.37313	Low	0	-1	1	68	No	M0	Yes	N1a	II	Stage IIA	T1-T2	T1c	65.05	0	NOT HISPANIC OR LATINO	0.0531	NA	Yes	1	Infiltrating Ductal Carcinoma	No	No	C50.9	8500/3	C50.9	Negative	2009	NA	Post	NA	Core needle biopsy	NO	22	TRUE	IDC	65.05	LIVING	Negative	Left Upper Outer Quadrant|Left	NO	Positive
TCGA-AO-A0JI	Lum	BRCA_LumA	81.299	High	28.906	Low	20.3164	High	1	-1	1	56	No	M0	Yes	N1	II	Stage IIA	T1-T2	T1c	50.2	0	NOT HISPANIC OR LATINO	0.2489	NA	Yes	1	Infiltrating Ductal Carcinoma	No	No	C50.9	8500/3	C50.9	Negative	2007	NA	Post	NA	Core needle biopsy	YES	14	TRUE	IDC	50.2	LIVING	Negative	Left Upper Outer Quadrant|Left	NO	Negative
TCGA-AO-A0JJ	Lum	BRCA_LumA	68.7827	High	28.8081	Low	5.508	Low	0	-1	1	54	No	M0	Yes	N1a	II	Stage IIB	T1-T2	T2	61.99	0	NOT HISPANIC OR LATINO	0.1567	NA	No	0	Infiltrating Lobular Carcinoma	No	No	C50.9	8520/3	C50.9	Negative	2006	NA	Post	NA	Core needle biopsy	NO	11	TRUE	ILC	61.99	LIVING	Negative	Left Upper Outer Quadrant|Left	NO	Positive
TCGA-AO-A125	Lum	BRCA_LumA	129.983	High	28.9971	Low	11.2031	High	0	-1	1	72	No	M0	Neg	N0 (i-)	II	Stage IIA	T1-T2	T2	113.53	0	NOT HISPANIC OR LATINO	0.1154	Negative	No	0	Other, specify	No	No	C50.9	8050/3	C50.9	Negative	2002	NA	Post	NA	Core needle biopsy	YES	31	TRUE	SPC	113.53	LIVING	Negative	Left Upper Inner Quadrant|Left Upper Outer Quadrant|Left	NO	Positive
TCGA-AO-A126	Lum	BRCA_LumA	8.74649	Low	19.5776	Low	7.78239	Low	1	-1	No	39	No	M0	Neg	N0 (i-)	II	Stage IIA	T1-T2	T2	8.77	Recurred/Progressed	NOT HISPANIC OR LATINO	0.1535	Negative	Yes	1	Infiltrating Ductal Carcinoma	No	No	C50.9	8500/3	C50.9	Negative	2002	NA	Pre	NA	Core needle biopsy	YES	16	TRUE	IDC	108.64	LIVING	Negative	Right Upper Inner Quadrant|Right	NO	Positive
TCGA-AO-A12A	Lum	BRCA_LumA	28.3367	Low	23.1188	Low	7.56316	Low	0	-1	No	47	No	M0	Neg	N0 (i+)	II	Stage IIA	T1-T2	T2	102.23	0	NOT HISPANIC OR LATINO	0.1372	Negative	Yes	1	Infiltrating Ductal Carcinoma	No	No	C50.9	8500/3	C50.9	Negative	2003	NA	Pre	NA	Core needle biopsy	YES	11	TRUE	IDC	102.23	LIVING	Close	Right Upper Outer Quadrant|Right	NO	Positive
TCGA-AO-A12B	Lum	BRCA_LumA	164.609	High	26.8741	Low	3.65198	Low	1	-1	1	63	No	M0	Neg	N0 (i-)	II	Stage IIA	T1-T2	T2	98.19	0	HISPANIC OR LATINO	0.1121	NA	No	0	Infiltrating Ductal Carcinoma	No	No	C50.9	8500/3	C50.9	Negative	2004	NA	Post	NA	Core needle biopsy	YES	13	TRUE	IDC	98.19	LIVING	Negative	Right Upper Inner Quadrant|Right Lower Inner Quadrant|Right	NO	Positive
TCGA-AO-A12E	Lum	BRCA_LumA	21.6996	Low	23.6212	Low	7.89713	Low	1	-1	1	51	No	M0	Neg	N0 (i+)	II	Stage IIB	T3-T4	T3	70.37	0	NOT HISPANIC OR LATINO	0.4013	NA	No	0	Infiltrating Lobular Carcinoma	No	No	C50.9	8520/3	C50.9	Negative	2005	NA	Pre	NA	Core needle biopsy	YES	314	TRUE	ILC	70.37	LIVING	Negative	Right Lower Inner Quadrant|Right Lower Outer Quadrant|Right	NO	Positive
TCGA-AO-A12G	Lum	BRCA_LumA	40.3921	Low	31.5992	High	3.91516	Low	1	-1	1	75	No	M0	Neg	N0 (i+)	II	Stage IIA	T1-T2	T2	53.84	0	NOT HISPANIC OR LATINO	0.2741	Negative	Yes	2	Other, specify	No	No	C50.9	8022/3	C50.9	Positive	2006	NA	Post	NA	Core needle biopsy	YES	27	TRUE	IDC	53.84	LIVING	Negative	Right Upper Outer Quadrant|Right	NO	Positive
TCGA-AO-A1KP	Lum	BRCA_LumB	73.5459	High	56.4898	High	12.3239	High	1	-1	1	77	No	M0	Yes	N1	II	Stage IIA	T1-T2	T1	97.01	0	NOT HISPANIC OR LATINO	0.1817	Negative	Yes	1	Infiltrating Ductal Carcinoma	No	No	C50.9	8500/3	C50.9	Negative	2003	YES	Post	NO	Core needle biopsy	YES	14	TRUE	IDC	97.01	LIVING	Negative	Left Lower Inner Quadrant|Left Lower Outer Quadrant|Left	NO	Positive
TCGA-AO-A1KS	Lum	BRCA_LumB	106.336	High	89.1307	High	12.4209	High	1	-1	1	69	No	M0	Neg	N0 (i-)	II	Stage IIA	T1-T2	T2	11.5	0	NOT HISPANIC OR LATINO	0.4859	Negative	Yes	2	Infiltrating Lobular Carcinoma	No	No	C50.9	8520/3	C50.9	Equivocal	2010	YES	Post	NO	Core needle biopsy	YES	29	TRUE	ILC	11.5	LIVING	Negative	Left Lower Inner Quadrant|Left Lower Outer Quadrant|Left	NO	Positive
TCGA-AQ-A1H2	Lum	BRCA_LumA	227.9	High	44.3388	High	8.54403	Low	1	-1	1	84	NA	MX	Yes	N2a	III	Stage IIIA	T1-T2	T2	15.6	0	NOT HISPANIC OR LATINO	0.3295	Positive	Yes	2	Infiltrating Ductal Carcinoma	No	No	C50.9	8500/3	C50.9	Indeterminate	2010	YES	Post	NO	Core needle biopsy	NO	23	FALSE	IDC	15.6	LIVING	Negative	Right Upper Outer Quadrant	YES	Positive
TCGA-AQ-A1H3	Lum	BRCA_LumA	54.8715	High	40.8367	High	5.19714	Low	1	-1	No	49	NA	MX	Yes	N3a	III	Stage IIIC	T1-T2	T2	32.49	0	NOT HISPANIC OR LATINO	0.2038	NA	Yes	1	Infiltrating Ductal Carcinoma	No	No	C50.9	8500/3	C50.9	Negative	2010	YES	Pre	NO	Core needle biopsy	NO	18	FALSE	IDC	32.49	LIVING	Negative	Right Upper Outer Quadrant	YES	Positive
TCGA-AQ-A7U7	Lum	BRCA_LumA	13.5372	Low	14.292	Low	5.77167	Low	0	-1	1	55	No	M0	Yes	N2a	III	Stage IIIA	T1-T2	T2	NA	NA	NOT HISPANIC OR LATINO	0.2481	NA	NA	NA	Infiltrating Lobular Carcinoma	No	Yes	C50.9	8520/3	C50.9	Negative	2013	YES	Post	NA	Core needle biopsy	YES	NA	FALSE	ILC	19.19	DECEASED	Negative	Left	YES	Positive
TCGA-AR-A0TV	Lum	BRCA_LumB	181.587	High	169.249	High	9.1569	Low	1	-1	1	66	No	M0	Neg	N0	II	Stage IIA	T1-T2	T2	75.16	0	NA	0.3859	Negative	Yes	2	Infiltrating Ductal Carcinoma	No	No	C50.9	8500/3	C50.9	Equivocal	2005	NA	Post	NA	Core needle biopsy	YES	NA	TRUE	IDC	75.16	LIVING	Negative	Left Upper Outer Quadrant	NO	Positive
TCGA-AR-A0TZ	Lum	BRCA_LumA	38.6251	Low	31.8387	High	12.122	High	0	-1	No	43	Yes	M1	Yes	N2	NA	NA	T1-T2	T2	43.13	Recurred/Progressed	NOT HISPANIC OR LATINO	0.8185	Negative	Yes	2	Infiltrating Ductal Carcinoma	No	No	C50.9	8500/3	C50.9	Equivocal	2004	NA	Pre	NA	Core needle biopsy	NA	NA	TRUE	IDC	107.16	DECEASED	Negative	Left Upper Outer Quadrant	NO	Positive
TCGA-AR-A0U2	Lum	BRCA_LumB	26.9514	Low	67.9929	High	7.00244	Low	2	-1	No	47	No	M0	Yes	N2	III	Stage IIIA	T1-T2	T2	52.86	Recurred/Progressed	NOT HISPANIC OR LATINO	0.6621	NA	Yes	1	Infiltrating Ductal Carcinoma	No	No	C50.9	8500/3	C50.9	Negative	2004	NA	Pre	NA	Incisional Biopsy	NO	44	TRUE	IDC	83.8	DECEASED	Negative	Left Lower Outer Quadrant	NO	Positive
TCGA-AR-A0U3	Lum	BRCA_LumA	123.658	High	75.0211	High	12.6002	High	2	-1	1	59	No	M0	Yes	N1	II	Stage IIB	T1-T2	T2	134.03	0	HISPANIC OR LATINO	0.5081	NA	Yes	1	Infiltrating Ductal Carcinoma	No	No	C50.9	8500/3	C50.9	Negative	2004	NA	Post	NA	Core needle biopsy	NO	26	TRUE	IDC	134.03	LIVING	Negative	Left Upper Inner Quadrant|Left Upper Outer Quadrant	NO	Positive
TCGA-AR-A1AK	Lum	BRCA_LumA	25.7144	Low	33.0992	High	7.82848	Low	1	-1	1	70	No	M0	Neg	N0	I	Stage I	T1-T2	T1	103.78	0	NOT HISPANIC OR LATINO	0.2941	NA	Yes	1	Infiltrating Lobular Carcinoma	No	No	C50.9	8520/3	C50.9	Negative	2006	YES	Post	NA	Core needle biopsy	YES	46	TRUE	ILC	103.78	LIVING	Negative	Right	NO	Positive
TCGA-AR-A1AL	Lum	BRCA_LumA	24.4774	Low	23.5552	Low	8.38972	Low	0	-1	1	60	No	M0	Yes	N1	III	Stage IIIA	T3-T4	T3	97.6	0	NOT HISPANIC OR LATINO	0.0817	NA	Yes	1	Infiltrating Lobular Carcinoma	No	No	C50.9	8520/3	C50.9	Negative	2006	YES	Post	NA	Core needle biopsy	YES	19	TRUE	ILC	97.6	LIVING	Negative	Left Upper Inner Quadrant|Left Upper Outer Quadrant	NO	Positive
TCGA-AR-A1AN	Lum	BRCA_LumA	21.9123	Low	18.4405	Low	4.911	Low	0	-1	No	46	No	M0	Neg	N0	II	Stage IIA	T1-T2	T2	95.93	0	HISPANIC OR LATINO	0.3367	NA	NA	NA	Infiltrating Ductal Carcinoma	No	No	C50.9	8500/3	C50.9	Negative	2006	YES	Pre	NA	Core needle biopsy	YES	14	TRUE	IDC	95.93	LIVING	Negative	Right Upper Outer Quadrant	NO	Positive
TCGA-AR-A1AP	Lum	BRCA_LumA	37.7344	Low	53.8692	High	9.99199	High	1	-1	1	80	No	M0	Neg	N0	I	Stage I	T1-T2	T1	93.82	0	NOT HISPANIC OR LATINO	0.2882	Negative	Yes	2	Infiltrating Ductal Carcinoma	No	No	C50.9	8500/3	C50.9	Equivocal	2007	YES	Post	NA	Core needle biopsy	YES	28	TRUE	IDC	93.82	LIVING	Positive	Left Upper Outer Quadrant	NO	Positive
TCGA-AR-A1AW	Lum	BRCA_LumB	34.3809	Low	34.5021	High	7.71175	Low	1	-1	1	65	No	M0	Neg	N0	II	Stage IIA	T1-T2	T2	86.47	0	NOT HISPANIC OR LATINO	0.1214	Negative	Yes	2	Infiltrating Ductal Carcinoma	No	No	C50.9	8500/3	C50.9	Equivocal	2007	YES	Post	NA	Incisional Biopsy	YES	14	TRUE	IDC	86.47	LIVING	Negative	Left Upper Inner Quadrant	NO	Positive
TCGA-AR-A1AX	Lum	BRCA_LumA	18.0483	Low	49.4424	High	8.78732	Low	1	-1	1	64	No	M0	Neg	N0	I	Stage I	T1-T2	T1	86.37	0	NOT HISPANIC OR LATINO	0.0366	NA	Yes	3	Infiltrating Ductal Carcinoma	No	No	C50.9	8500/3	C50.9	Positive	2007	YES	Post	NA	Core needle biopsy	YES	12	TRUE	IDC	86.37	LIVING	Negative	Left Upper Inner Quadrant|Left Upper Outer Quadrant	NO	Positive
TCGA-AR-A24H	Lum	BRCA_LumB	47.0957	High	34.419	High	16.1537	High	1	-1	1	65	No	M0	Neg	N0	II	Stage IIA	T1-T2	T2	160.78	0	NOT HISPANIC OR LATINO	0.4579	NA	Yes	1	Infiltrating Lobular Carcinoma	No	No	C50.9	8520/3	C50.9	Negative	2001	YES	Post	NA	Core needle biopsy	NA	96	TRUE	ILC	160.78	LIVING	Negative	Right Lower Inner Quadrant|Right Lower Outer Quadrant	NO	Positive
TCGA-AR-A24K	Lum	BRCA_LumB	47.6699	High	61.4649	High	7.81741	Low	1	-1	No	46	No	M0	Neg	N0	II	Stage IIA	T1-T2	T2	50.85	0	NA	0.2005	Negative	Yes	2	Infiltrating Ductal Carcinoma	No	No	C50.9	8500/3	C50.9	Equivocal	2004	YES	Pre	NA	Core needle biopsy	YES	22	TRUE	IDC	50.85	LIVING	Negative	Left Upper Outer Quadrant	NO	Positive
TCGA-AR-A24L	Lum	BRCA_LumA	36.9752	Low	25.6256	Low	7.43768	Low	0	-1	No	26	No	M0	Yes	N1	II	Stage IIB	T1-T2	T2	46.45	Recurred/Progressed	NOT HISPANIC OR LATINO	0.3426	Negative	Yes	2	Infiltrating Ductal Carcinoma	No	No	C50.9	8500/3	C50.9	Equivocal	2005	YES	Pre	NA	Core needle biopsy	NA	35	TRUE	IDC	94.15	DECEASED	Negative	Right	NO	Positive
TCGA-AR-A24N	Lum	BRCA_LumB	95.9269	High	97.9277	High	9.36014	Low	1	-1	1	54	No	M0	Neg	N0	I	Stage I	T1-T2	T1	99.7	0	NOT HISPANIC OR LATINO	0.1106	Negative	Yes	2	Infiltrating Ductal Carcinoma	No	No	C50.9	8500/3	C50.9	Equivocal	2005	YES	Pre	NA	Core needle biopsy	YES	22	TRUE	IDC	99.7	LIVING	Negative	Left Upper Inner Quadrant	NO	Positive
TCGA-AR-A24O	Lum	BRCA_LumA	25.5182	Low	20.2965	Low	4.72662	Low	0	-1	No	43	No	M0	Yes	N2	III	Stage IIIA	T3-T4	T3	84.13	Recurred/Progressed	NOT HISPANIC OR LATINO	0.0332	NA	NA	NA	Mixed Histology (please specify)	No	No	C50.9	8522/3	C50.9	Negative	2005	YES	Pre	NA	Incisional Biopsy	NA	14	TRUE	MDLC	118.5	LIVING	Positive	Left	NO	Positive
TCGA-AR-A24P	Lum	BRCA_LumA	46.5694	High	30.4522	High	5.84995	Low	0	-1	No	47	No	M0	Neg	N0	I	Stage I	T1-T2	T1	2.76	0	NOT HISPANIC OR LATINO	0.1587	Negative	Yes	2	Infiltrating Ductal Carcinoma	No	No	C50.9	8500/3	C50.9	Equivocal	2005	YES	Post	NA	Core needle biopsy	YES	19	TRUE	IDC	2.76	LIVING	Negative	Left Upper Outer Quadrant	NO	Positive
TCGA-AR-A24S	Lum	BRCA_LumB	46.6621	High	48.431	High	9.67952	Low	1	-1	1	61	No	M0	Neg	N0	I	Stage I	T1-T2	T1	97.77	0	NOT HISPANIC OR LATINO	0.3411	NA	NA	NA	Infiltrating Ductal Carcinoma	No	No	C50.9	8500/3	C50.9	Negative	2006	YES	Post	NA	Core needle biopsy	YES	29	TRUE	IDC	97.77	LIVING	Negative	Right Lower Outer Quadrant	NO	Positive
TCGA-AR-A24T	Lum	BRCA_LumA	32.9274	Low	28.6606	Low	7.86139	Low	0	-1	No	46	No	M0	Yes	N3	III	Stage IIIC	T3-T4	T3	105.19	0	NOT HISPANIC OR LATINO	0.2168	Negative	Yes	2	Infiltrating Lobular Carcinoma	No	No	C50.9	8520/3	C50.9	Equivocal	2006	YES	Pre	NA	Core needle biopsy	NA	19	TRUE	ILC	105.19	LIVING	Negative	Right Upper Outer Quadrant	NO	Positive
TCGA-AR-A24V	Lum	BRCA_LumA	22.9626	Low	32.3409	High	5.1016	Low	2	-1	1	52	No	M0	Yes	N1	II	Stage IIB	T1-T2	T2	105.22	0	NOT HISPANIC OR LATINO	0.2671	NA	NA	NA	Infiltrating Ductal Carcinoma	No	No	C50.9	8500/3	C50.9	Negative	2006	YES	Pre	NA	Core needle biopsy	YES	16	TRUE	IDC	105.22	LIVING	Negative	Right Upper Outer Quadrant	NO	Positive
TCGA-AR-A24X	Lum	BRCA_LumA	17.6487	Low	35.9013	High	8.24915	Low	0	-1	1	52	No	M0	Neg	N0	II	Stage IIA	T1-T2	T2	98.69	0	NA	0.0713	Negative	Yes	2	Mixed Histology (please specify)	No	No	C50.9	8522/3	C50.9	Equivocal	2006	YES	Pre	NA	Core needle biopsy	YES	19	TRUE	MDLC	98.69	LIVING	Negative	Right Upper Inner Quadrant	NO	Positive
TCGA-AR-A254	NonLum	BRCA_Her2	6.29514	Low	67.1467	High	8.58332	Low	1	-1	No	50	No	M0	Yes	N2	III	Stage IIIA	T1-T2	T2	85.58	0	NOT HISPANIC OR LATINO	0.2369	NA	Yes	3	Infiltrating Ductal Carcinoma	No	No	C50.9	8500/3	C50.9	Positive	2007	YES	Pre	NA	Other method, specify:	NA	24	TRUE	IDC	85.58	LIVING	Negative	Left Upper Inner Quadrant|Left Lower Inner Quadrant	NO	Positive
TCGA-AR-A255	Lum	BRCA_LumA	49.8184	High	48.3928	High	12.2422	High	1	-1	1	62	No	M0	Neg	N0	I	Stage I	T1-T2	T1	70.99	0	NOT HISPANIC OR LATINO	0.6568	NA	Yes	3	Infiltrating Ductal Carcinoma	No	No	C50.9	8500/3	C50.9	Positive	2007	YES	Post	NA	Core needle biopsy	YES	44	TRUE	IDC	70.99	LIVING	Negative	Right Lower Inner Quadrant	NO	Positive
TCGA-AR-A2LE	Lum	BRCA_LumA	68.1006	High	31.9827	High	10.5952	High	0	-1	1	69	No	M0	Neg	N0	I	Stage I	T1-T2	T1	138.07	Recurred/Progressed	NOT HISPANIC OR LATINO	0.0725	NA	NA	NA	Infiltrating Lobular Carcinoma	No	No	C50.9	8520/3	C50.9	NA	2001	YES	Post	NO	Core needle biopsy	YES	212	TRUE	ILC	166.29	LIVING	Negative	Right	NO	Negative
TCGA-AR-A2LK	Lum	BRCA_LumB	130.325	High	60.1978	High	11.4899	High	1	-1	1	62	No	M0	Yes	N2	III	Stage III	T3-T4	T3	42.84	Recurred/Progressed	NOT HISPANIC OR LATINO	0.6563	Negative	Yes	1	Infiltrating Lobular Carcinoma	No	No	C50.9	8520/3	C50.9	Equivocal	2007	YES	Post	NO	Core needle biopsy	NA	28	TRUE	ILC	54.17	DECEASED	Positive	Right Upper Outer Quadrant|Right Lower Outer Quadrant	NO	Positive
TCGA-AR-A2LM	Lum	BRCA_LumA	26.0368	Low	21.7416	Low	7.02384	Low	0	-1	No	49	No	M0	Yes	N1	II	Stage II	T1-T2	T1	63.57	0	NOT HISPANIC OR LATINO	0.1	Negative	NA	NA	Infiltrating Lobular Carcinoma	No	No	C50.9	8520/3	C50.9	NA	2007	YES	Pre	NO	Core needle biopsy	YES	11	TRUE	ILC	63.57	LIVING	Negative	Right	NO	Positive
TCGA-AR-A2LN	Lum	BRCA_LumA	16.8888	Low	19.6151	Low	6.55257	Low	0	-1	1	65	No	M0	Neg	N0	II	Stage IIA	T1-T2	T2	38.14	0	NOT HISPANIC OR LATINO	0.0982	NA	Yes	1	Infiltrating Lobular Carcinoma	No	No	C50.9	8520/3	C50.9	Negative	2010	YES	Post	NO	Core needle biopsy	NA	25	TRUE	ILC	38.14	LIVING	Negative	Right Upper Outer Quadrant	NO	Positive
TCGA-AR-A2LO	Lum	BRCA_LumA	18.091	Low	27.173	Low	8.91613	Low	1	-1	No	46	No	M0	Yes	N1	II	Stage IIB	T1-T2	T2	39.36	0	NOT HISPANIC OR LATINO	0.2232	Negative	Yes	2	Infiltrating Lobular Carcinoma	No	No	C50.9	8520/3	C50.9	Equivocal	2010	YES	Pre	NO	Core needle biopsy	NA	10	TRUE	ILC	39.36	LIVING	Negative	Left Lower Outer Quadrant	NO	Positive
TCGA-AR-A5QN	Lum	BRCA_LumA	82.2932	High	31.7293	High	9.37248	Low	1	-1	1	68	No	M0	Yes	N3	III	Stage IIIC	T1-T2	T2	33.28	0	NOT HISPANIC OR LATINO	0.2012	NA	Yes	3	Infiltrating Lobular Carcinoma	No	No	C50.9	8520/3	C50.9	Positive	2012	YES	Post	NA	Core needle biopsy	NA	25	TRUE	ILC	33.28	LIVING	NA	Left	NO	Positive
TCGA-B6-A0I5	Lum	BRCA_LumA	14.8184	Low	27.3785	Low	6.88159	Low	1	-1	No	49	No	M0	Yes	N1b	II	Stage IIB	T1-T2	T2	281.08	0	NOT HISPANIC OR LATINO	0.2451	NA	NA	NA	Infiltrating Ductal Carcinoma	No	No	C50.9	8500/3	C50.9	NA	1988	NA	NA	NA	Other method, specify:	NO	17	TRUE	IDC	281.08	LIVING	Negative	Right Lower Inner Quadrant	NO	Positive
TCGA-B6-A0IA	Lum	BRCA_LumA	27.9861	Low	46.1701	High	3.27149	Low	2	-1	1	51	No	M0	Neg	N0 (i-)	II	Stage IIA	T1-T2	T2	275.66	0	NOT HISPANIC OR LATINO	0.2386	NA	NA	NA	Other, specify	No	No	C50.9	8523/3	C50.9	NA	1992	NA	NA	NA	Other method, specify:	NO	41	TRUE	IDC	275.66	LIVING	Negative	Right	NO	Positive
TCGA-B6-A0IB	Lum	BRCA_LumB	71.8974	High	37.0308	High	9.51181	Low	1	-1	1	64	Yes	M1	Yes	N3	IV	Stage IV	T3-T4	T3	89.26	Recurred/Progressed	NOT HISPANIC OR LATINO	0.5461	NA	NA	NA	Infiltrating Ductal Carcinoma	No	No	C50.9	8500/3	C50.9	NA	1992	NA	NA	NA	Other method, specify:	NO	48	TRUE	IDC	129.47	DECEASED	Negative	Right Upper Inner Quadrant|Right	NO	Positive
TCGA-B6-A0IC	Lum	BRCA_LumA	145.458	High	28.6381	Low	12.0036	High	0	-1	1	90	NA	MX	NA	NX	NA	Stage X	T1-T2	T2	NA	NA	NOT HISPANIC OR LATINO	0.0787	NA	NA	NA	Other, specify	No	No	C50.9	8503/3	C50.9	NA	1992	NA	Post	NA	Fine needle aspiration biopsy	NO	35	TRUE	IDC	50.66	DECEASED	Negative	Right	NO	Positive
TCGA-B6-A0IH	Lum	BRCA_LumA	28.4579	Low	11.7514	Low	6.7527	Low	-1	-1	1	81	No	M0	Yes	N1b	III	Stage IIIA	T3-T4	T3	NA	NA	NOT HISPANIC OR LATINO	0.1988	NA	NA	NA	Infiltrating Lobular Carcinoma	No	No	C50.9	8520/3	C50.9	NA	1995	YES	Post	NA	Fine needle aspiration biopsy	NO	17	TRUE	ILC	112.29	DECEASED	Positive	Left Upper Outer Quadrant|Left	NO	Positive
TCGA-B6-A0IM	Lum	BRCA_LumA	93.0952	High	32.5906	High	4.79044	Low	1	-1	1	75	No	M0	Neg	N0 (i-)	II	Stage IIB	T3-T4	T3	NA	NA	NOT HISPANIC OR LATINO	0.2215	NA	NA	NA	Other, specify	No	No	C50.9	8523/3	C50.9	NA	1997	NA	Post	NA	Fine needle aspiration biopsy	NO	30	TRUE	IDC	127.23	DECEASED	Positive	Right Upper Outer Quadrant|Right	NO	Positive
TCGA-B6-A0IP	Lum	BRCA_LumA	92.9581	High	29.8968	High	6.72468	Low	0	-1	1	74	No	M0	Neg	N0 (i-)	I	Stage IA	T1-T2	T1c	NA	NA	NOT HISPANIC OR LATINO	0.0661	NA	NA	NA	Infiltrating Lobular Carcinoma	No	No	C50.9	8520/3	C50.9	NA	1997	YES	Post	NA	Fine needle aspiration biopsy	NO	21	TRUE	ILC	128.98	DECEASED	Negative	Left Upper Outer Quadrant	NO	Positive
TCGA-B6-A0RH	NonLum	BRCA_Her2	11.5381	Low	24.6611	Low	5.51066	Low	1	-1	1	51	No	M0	Neg	N0 (i-)	II	Stage IIA	T1-T2	T2	71.12	Recurred/Progressed	NOT HISPANIC OR LATINO	0.2783	NA	NA	NA	Infiltrating Ductal Carcinoma	No	No	C50.9	8500/3	C50.9	NA	1991	YES	NA	NA	Incisional Biopsy	NO	29	TRUE	IDC	212.09	DECEASED	Positive	Left Lower Inner Quadrant	NO	Positive
TCGA-B6-A0RI	Lum	BRCA_LumA	44.1796	High	19.1182	Low	10.7141	High	0	-1	No	44	No	M0	Yes	N1b	III	Stage IIIB	T3-T4	T4b	36.14	Recurred/Progressed	NOT HISPANIC OR LATINO	0.0928	NA	NA	NA	Infiltrating Ductal Carcinoma	No	No	C50.9	8500/3	C50.9	NA	1992	NA	NA	NA	Other method, specify:	NO	14	TRUE	IDC	234.1	LIVING	Negative	Right Upper Outer Quadrant|Right	NO	Positive
TCGA-B6-A0RL	Lum	BRCA_LumB	147.146	High	29.8062	High	15.3518	High	0	-1	1	60	No	M0	Neg	N0 (i-)	II	Stage IIA	T1-T2	T2	NA	NA	NOT HISPANIC OR LATINO	0.3215	NA	NA	NA	Infiltrating Ductal Carcinoma	No	No	C50.9	8500/3	C50.9	NA	1993	NA	NA	NA	Fine needle aspiration biopsy	NO	NA	TRUE	IDC	81.11	DECEASED	Negative	Left	NO	Positive
TCGA-B6-A0RP	Lum	BRCA_LumA	115.479	High	31.0562	High	6.37398	Low	1	-1	1	73	No	M0	Yes	N1b	NA	NA	T1-T2	T2	91.56	Recurred/Progressed	NOT HISPANIC OR LATINO	0.4882	NA	NA	NA	Mixed Histology (please specify)	No	No	C50.9	8522/3	C50.9	NA	1994	NA	Post	NA	Other method, specify:	NO	17	TRUE	MDLC	102.69	DECEASED	Positive	Left Upper Outer Quadrant|Left	NO	Positive
TCGA-B6-A0RQ	NonLum	BRCA_Normal	23.1343	Low	23.9495	Low	13.6959	High	0	-1	1	68	No	M0	Neg	N0 (i-)	II	Stage IIB	T3-T4	T3	NA	NA	NOT HISPANIC OR LATINO	0.0134	NA	NA	NA	Infiltrating Lobular Carcinoma	No	No	C50.9	8520/3	C50.9	NA	1994	YES	Post	NA	Fine needle aspiration biopsy	NO	10	TRUE	ILC	140.18	DECEASED	NA	Right Upper Outer Quadrant|Right	NO	Positive
TCGA-B6-A0RV	Lum	BRCA_LumA	81.4138	High	31.8314	High	11.3018	High	1	-1	No	42	No	M0	Yes	N2	III	Stage IIIA	T3-T4	T3	169.38	0	NOT HISPANIC OR LATINO	0.1644	NA	NA	NA	Mixed Histology (please specify)	No	No	C50.9	8522/3	C50.9	NA	1996	NA	NA	NA	Incisional Biopsy	NO	29	TRUE	MDLC	169.38	LIVING	Negative	Right	NO	Positive
TCGA-B6-A0WS	Lum	BRCA_LumA	62.0448	High	35.7344	High	8.0569	Low	1	-1	1	58	NA	MX	NA	NX	NA	Stage X	T1-T2	T1c	NA	NA	NOT HISPANIC OR LATINO	0.2277	NA	NA	NA	Infiltrating Ductal Carcinoma	No	No	C50.9	8500/3	C50.9	NA	1996	NO	NA	NA	Fine needle aspiration biopsy	NO	13	TRUE	IDC	97.4	DECEASED	Positive	Left Upper Outer Quadrant|Left	NO	Positive
TCGA-B6-A0WT	Lum	BRCA_LumA	37.8052	Low	28.9549	Low	9.55155	Low	0	-1	1	61	No	M0	Yes	N1	II	Stage IIB	T1-T2	T2	126.87	Recurred/Progressed	NOT HISPANIC OR LATINO	0.152	NA	NA	NA	Infiltrating Ductal Carcinoma	No	No	C50.9	8500/3	C50.9	NA	1995	NA	Post	NA	Fine needle aspiration biopsy	NO	13	TRUE	IDC	188.53	LIVING	Negative	Left Lower Inner Quadrant|Left	NO	Positive
TCGA-B6-A0WW	Lum	BRCA_LumB	115.859	High	59.7613	High	10.0478	High	1	-1	1	58	NA	MX	Yes	N1b	NA	Stage X	T1-T2	T2	14.68	Recurred/Progressed	NOT HISPANIC OR LATINO	0.3127	NA	NA	NA	Infiltrating Ductal Carcinoma	No	No	C50.9	8500/3	C50.9	NA	1997	NA	NA	NA	Incisional Biopsy	NO	27	TRUE	IDC	18.33	DECEASED	Negative	Right Upper Inner Quadrant|Right	NO	Positive
TCGA-B6-A0WZ	Lum	BRCA_LumA	49.5812	High	25.4083	Low	7.4137	Low	0	-1	No	50	No	M0	Yes	N1b	II	Stage II	T1-T2	T2	168.1	Recurred/Progressed	NOT HISPANIC OR LATINO	0.2496	NA	NA	NA	Infiltrating Ductal Carcinoma	No	No	C50.9	8500/3	C50.9	NA	1996	NA	NA	NA	Fine needle aspiration biopsy	NO	22	TRUE	IDC	206.7	LIVING	Negative	Right Upper Inner Quadrant|Right	NO	Positive
TCGA-B6-A0X0	Lum	BRCA_LumA	30.8972	Low	29.9551	High	8.48025	Low	0	-1	1	54	No	M0	Neg	N0 (i-)	I	Stage I	T1-T2	T1c	NA	NA	NOT HISPANIC OR LATINO	0.1143	NA	NA	NA	Other, specify	No	No	C50.919	8201/3	C50.9	NA	1996	YES	NA	NA	Fine needle aspiration biopsy	NO	16	TRUE	ACBC	129.6	DECEASED	Negative	Right Upper Outer Quadrant|Right	NO	Positive
TCGA-B6-A0X7	Lum	BRCA_LumA	44.5548	High	35.5434	High	11.1017	High	1	-1	1	62	NA	MX	NA	NX	NA	Stage X	T1-T2	T1c	36.27	Recurred/Progressed	NOT HISPANIC OR LATINO	0.1698	NA	NA	NA	Mixed Histology (please specify)	No	No	C50.9	8500/3	C50.9	NA	1994	NA	Post	NA	Excisional Biopsy	NO	13	TRUE	IDC	58.51	DECEASED	NA	Right	NO	Positive
TCGA-B6-A1KC	Lum	BRCA_LumB	40.9627	High	34.8727	High	14.9176	High	1	-1	1	67	No	M0	Yes	N1	II	Stage IIB	T1-T2	T2	43.56	0	NOT HISPANIC OR LATINO	0.5293	NA	NA	NA	Infiltrating Ductal Carcinoma	No	No	C50.9	8500/3	C50.9	Negative	2003	YES	Post	NO	Core needle biopsy	NO	17	TRUE	IDC	43.56	LIVING	Negative	Right Lower Outer Quadrant	NO	Negative
TCGA-B6-A1KI	Lum	BRCA_LumA	100.787	High	17.9179	Low	8.22045	Low	0	-1	1	63	No	M0	Neg	N0	I	Stage I	T1-T2	T1c	73.46	0	NOT HISPANIC OR LATINO	0.1086	Negative	Yes	2	Infiltrating Ductal Carcinoma	No	No	C50.9	8500/3	C50.9	Equivocal	2003	YES	Post	NO	Core needle biopsy	NO	12	TRUE	IDC	73.46	LIVING	Negative	Right Upper Inner Quadrant	NO	Positive
TCGA-B6-A2IU	Lum	BRCA_LumA	41.7454	High	34.0125	High	13.4255	High	1	-1	1	62	No	M0	Neg	N0	II	Stage IIA	T1-T2	T2	138.76	Recurred/Progressed	HISPANIC OR LATINO	0.2248	NA	NA	NA	Infiltrating Lobular Carcinoma	No	No	C50.9	8520/3	C50.9	NA	1998	YES	NA	NA	Core needle biopsy	NO	32	TRUE	ILC	170.04	LIVING	Negative	Right	NO	Positive
TCGA-B6-A40B	Lum	BRCA_LumA	12.5538	Low	19.4679	Low	11.4834	High	0	-1	1	76	No	M0	Neg	N0 (i-)	I	Stage I	T1-T2	T1b	103.55	0	NOT HISPANIC OR LATINO	0.2049	NA	Yes	1	Infiltrating Lobular Carcinoma	No	No	C50.9	8520/3	C50.9	Negative	2005	YES	Post	NA	Core needle biopsy	YES	38	TRUE	ILC	103.55	LIVING	Negative	Left Upper Outer Quadrant	NO	Positive
TCGA-B6-A40C	Lum	BRCA_LumA	6.99535	Low	24.5766	Low	8.61198	Low	1	-1	1	51	No	M0	Neg	N0 (i-)	II	Stage IIB	T3-T4	T3	71.09	0	NOT HISPANIC OR LATINO	0.2042	NA	Yes	1	Infiltrating Lobular Carcinoma	No	No	C50.9	8520/3	C50.9	Negative	2005	YES	NA	NA	Core needle biopsy	YES	29	TRUE	ILC	71.09	LIVING	Negative	Left Upper Outer Quadrant	NO	Positive
TCGA-BH-A0AU	Lum	BRCA_LumB	37.1412	Low	52.7846	High	10.7467	High	2	-1	No	45	No	M0	Neg	N0	II	Stage IIA	T1-T2	T2	62.88	0	NOT HISPANIC OR LATINO	0.4255	Negative	NA	NA	Infiltrating Ductal Carcinoma	No	No	C50.9	8500/3	C50.9	Positive	2008	YES	Pre	NO	Core needle biopsy	NA	14	TRUE	IDC	62.88	LIVING	Negative	Left Upper Inner Quadrant	NO	Positive
TCGA-BH-A0AY	Lum	BRCA_LumA	18.0403	Low	34.3348	High	8.13593	Low	2	-1	1	62	No	M0	Neg	N0 (i-)	II	Stage IIA	T1-T2	T2	25.53	0	NA	0.2207	NA	No	0	Infiltrating Ductal Carcinoma	No	No	C50.9	8500/3	C50.9	Negative	2008	NA	Post	NA	Core needle biopsy	NO	43	TRUE	IDC	25.53	LIVING	Negative	Left Lower Outer Quadrant|Left	NO	Positive
TCGA-BH-A0B0	Lum	BRCA_LumA	21.0461	Low	21.9619	Low	3.76016	Low	0	-1	1	56	No	M0	Neg	N0	I	Stage I	T1-T2	T1c	81.37	0	NA	0.2342	NA	NA	NA	Infiltrating Ductal Carcinoma	No	No	C50.9	8500/3	C50.9	Negative	2006	YES	Pre	NO	Fine needle aspiration biopsy	NA	34	TRUE	IDC	81.37	LIVING	Negative	Left Upper Outer Quadrant	NO	Positive
TCGA-BH-A0B4	NA	NA	28.4081	Low	40.3877	High	9.27524	Low	1	-1	1	65	No	M0	Yes	N2	III	Stage IIIA	T1-T2	T2	39.13	0	NA	0.3681	Positive	Yes	2	Infiltrating Ductal Carcinoma	No	No	C50.9	8500/3	C50.9	Equivocal	2007	NA	NA	NA	Core needle biopsy	NO	51	TRUE	IDC	39.13	LIVING	Negative	Left	NO	Positive
TCGA-BH-A0B5	Lum	BRCA_LumA	14.6429	Low	28.2983	Low	15.6256	High	0	-1	No	40	No	M0	Yes	N2a	III	Stage IIIA	T1-T2	T2	70.17	0	NOT HISPANIC OR LATINO	0.2328	NA	NA	NA	Infiltrating Lobular Carcinoma	No	No	C50.9	8520/3	C50.9	Negative	2007	YES	Pre	NO	Fine needle aspiration biopsy	NA	50	TRUE	ILC	70.17	LIVING	Positive	Left	NO	Positive
TCGA-BH-A0BA	Lum	BRCA_LumA	42.6341	High	31.0514	High	16.7335	High	1	-1	1	51	No	M0	Yes	N3a	III	Stage IIIC	T3-T4	T3	37.19	0	NA	0.8633	NA	Yes	1	Mixed Histology (please specify)	No	No	C50.9	8522/3	C50.9	Negative	2006	NA	Pre	NA	Core needle biopsy	NO	24	TRUE	MDLC	37.19	LIVING	Negative	Left Upper Inner Quadrant|Left Upper Outer Quadrant|Left Lower Inner Quadrant|Left Lower Outer Quadrant|Left	NO	Positive
TCGA-BH-A0BC	Lum	BRCA_LumA	72.6556	High	19.1528	Low	5.90694	Low	0	-1	1	60	No	M0	Yes	N3	III	Stage IIIC	T1-T2	T2	32	0	NA	0.1967	NA	No	0	Infiltrating Ductal Carcinoma	No	No	C50.9	8500/3	C50.9	Negative	2007	NA	Post	NA	Core needle biopsy	NO	24	TRUE	IDC	32	LIVING	Negative	Right Upper Inner Quadrant|Right Upper Outer Quadrant|Right	NO	Positive
TCGA-BH-A0BF	Lum	BRCA_LumB	6.72267	Low	20.1059	Low	8.32794	Low	0	-1	1	56	No	M0	Yes	N1mi	II	Stage IIB	T1-T2	T2	NA	NA	NOT HISPANIC OR LATINO	0.2904	NA	NA	NA	Infiltrating Ductal Carcinoma	No	No	C50.9	8500/3	C50.9	Negative	2009	YES	Post	NO	Core needle biopsy	NA	18	TRUE	IDC	43.5	DECEASED	Negative	Right Upper Outer Quadrant	NO	Positive
TCGA-BH-A0BM	Lum	BRCA_LumA	21.8158	Low	24.2403	Low	5.39839	Low	0	-1	1	54	No	M0	Yes	N1a	II	Stage IIB	T1-T2	T2	61.63	0	NA	0.0936	NA	No	0	Infiltrating Ductal Carcinoma	No	No	C50.9	8500/3	C50.9	Negative	2007	NA	Post	NA	Core needle biopsy	NO	33	TRUE	IDC	61.63	LIVING	Negative	Right Upper Inner Quadrant|Right Upper Outer Quadrant|Right	NO	Negative
TCGA-BH-A0BO	Lum	BRCA_LumA	40.893	High	16.833	Low	5.82658	Low	0	-1	1	54	No	M0	Neg	N0	I	Stage I	T1-T2	T1b	72.17	0	NOT HISPANIC OR LATINO	0.018	NA	NA	NA	Infiltrating Ductal Carcinoma	No	No	C50.9	8500/3	C50.9	Negative	2007	YES	Pre	NO	Core needle biopsy	NA	19	TRUE	IDC	72.17	LIVING	Negative	Left Upper Inner Quadrant	NO	Positive
TCGA-BH-A0BP	Lum	BRCA_LumA	47.1265	High	22.8326	Low	8.00776	Low	1	-1	1	76	No	M0	Neg	N0	I	Stage I	T1-T2	T1c	NA	NA	NOT HISPANIC OR LATINO	0.6741	NA	NA	NA	Infiltrating Ductal Carcinoma	No	No	C50.9	8500/3	C50.9	Negative	2006	YES	Post	NO	Core needle biopsy	NA	102	TRUE	IDC	75.43	DECEASED	Negative	Left Upper Outer Quadrant	NO	Positive
TCGA-BH-A0BQ	Lum	BRCA_LumA	18.2737	Low	22.7667	Low	5.63208	Low	0	-1	No	39	No	M0	Neg	N0	I	Stage I	T1-T2	T1c	56.14	Recurred/Progressed	NOT HISPANIC OR LATINO	0.1009	NA	NA	NA	Infiltrating Ductal Carcinoma	No	No	C50.9	8500/3	C50.9	Positive	2007	YES	Pre	NO	Core needle biopsy	NA	16	TRUE	IDC	74.08	LIVING	Negative	Left	NO	Positive
TCGA-BH-A0BT	Lum	BRCA_LumA	26.9045	Low	34.718	High	24.217	High	1	-1	1	56	No	M0	Yes	N1mi	II	Stage IIA	T1-T2	T1c	77.69	0	NOT HISPANIC OR LATINO	0.3749	NA	NA	NA	Infiltrating Ductal Carcinoma	No	No	C50.9	8500/3	C50.9	Negative	2007	NA	NA	NO	Core needle biopsy	NA	28	TRUE	IDC	77.69	LIVING	Negative	Right Upper Inner Quadrant	NO	Positive
TCGA-BH-A0C0	Lum	BRCA_LumB	48.2811	High	53.3321	High	12.112	High	2	-1	1	62	No	M0	Yes	N1a	II	Stage IIA	T1-T2	T1c	41.72	0	NA	0.3023	Positive	Yes	2	Infiltrating Ductal Carcinoma	No	No	C50.9	8500/3	C50.9	Equivocal	2007	NA	Post	NA	Core needle biopsy	NO	59	TRUE	IDC	41.72	LIVING	Negative	Left Upper Outer Quadrant|Left	NO	Positive
TCGA-BH-A0C1	Lum	BRCA_LumA	30.7557	Low	36.0672	High	16.0547	High	1	-1	1	61	No	M0	Yes	N2a	III	Stage IIIA	T3-T4	T3	36.89	Recurred/Progressed	NOT HISPANIC OR LATINO	0.1678	NA	NA	NA	Infiltrating Lobular Carcinoma	No	No	C50.9	8520/3	C50.9	Negative	2007	YES	Post	YES	Core needle biopsy	NA	21	TRUE	ILC	46.35	DECEASED	Negative	Right	NO	Positive
TCGA-BH-A0C3	Lum	BRCA_LumB	15.6338	Low	14.7499	Low	5.03646	Low	0	-1	No	47	No	M0	Neg	N0	I	Stage I	T1-T2	T1c	87.84	Recurred/Progressed	NA	0.1667	NA	NA	NA	Mixed Histology (please specify)	No	No	C50.9	8522/3	C50.9	Negative	2006	YES	Pre	NO	Core needle biopsy	NA	11	TRUE	MDLC	88.99	LIVING	Negative	Left	NO	Negative
TCGA-BH-A0C7	Lum	BRCA_LumB	105.148	High	27.4333	Low	11.9962	High	0	-1	No	48	No	M0	Yes	N1mi	II	Stage IIB	T1-T2	T2	90.9	0	NOT HISPANIC OR LATINO	0.3045	Positive	NA	NA	Infiltrating Ductal Carcinoma	No	No	C50.9	8500/3	C50.9	NA	2006	YES	Pre	NO	Core needle biopsy	NA	24	TRUE	IDC	90.9	LIVING	Negative	Left	NO	Negative
TCGA-BH-A0DE	Lum	BRCA_LumA	28.6273	Low	10.992	Low	8.99701	Low	-1	-1	1	62	No	M0	Neg	N0	II	Stage IIA	T1-T2	T2	77.92	0	NOT HISPANIC OR LATINO	0.1869	NA	NA	NA	Infiltrating Ductal Carcinoma	No	No	C50.9	8500/3	C50.9	Negative	2007	YES	Post	NO	Core needle biopsy	NA	20	TRUE	IDC	77.92	LIVING	Negative	Left Upper Outer Quadrant	NO	Positive
TCGA-BH-A0DH	Lum	BRCA_LumA	46.6939	High	27.1738	Low	7.66309	Low	1	-1	1	63	No	M0	Yes	N1a	II	Stage IIB	T1-T2	T2	37.98	0	NA	0.2305	NA	No	0	Infiltrating Ductal Carcinoma	No	No	C50.9	8500/3	C50.9	Negative	2007	NA	Post	NA	Core needle biopsy	NO	32	TRUE	IDC	37.98	LIVING	Positive	Left Upper Outer Quadrant|Left	NO	Positive
TCGA-BH-A0DK	Lum	BRCA_LumA	19.9693	Low	16.2568	Low	8.07557	Low	0	-1	No	49	No	M0	Neg	N0 (i-)	II	Stage IIA	T1-T2	T2	13.9	0	NA	0.2171	NA	No	0	Infiltrating Ductal Carcinoma	No	No	C50.9	8500/3	C50.9	Negative	2009	NA	Pre	NA	Excisional Biopsy	NO	67	TRUE	IDC	13.9	LIVING	Negative	Left Upper Outer Quadrant|Left	NO	Positive
TCGA-BH-A0DO	Lum	BRCA_LumA	115.316	High	28.2027	Low	10.2586	High	0	-1	1	78	No	M0	Neg	N0	I	Stage I	T1-T2	T1c	54.01	0	NOT HISPANIC OR LATINO	0.1608	NA	NA	NA	Infiltrating Ductal Carcinoma	No	Yes	C50.9	8500/3	C50.9	Negative	2009	YES	Post	NO	Core needle biopsy	NA	15	TRUE	IDC	54.01	LIVING	Negative	Left Upper Inner Quadrant	NO	Positive
TCGA-BH-A0DP	Lum	BRCA_LumA	59.7888	High	32.4164	High	5.24738	Low	1	-1	1	60	No	M0	Neg	N0 (i-)	II	Stage IIB	T3-T4	T3	15.64	0	NA	0.2568	NA	No	0	Infiltrating Lobular Carcinoma	No	No	C50.9	8520/3	C50.9	Negative	2009	NA	Post	NA	Core needle biopsy	NO	32	TRUE	ILC	15.64	LIVING	Negative	Right	NO	Positive
TCGA-BH-A0DS	Lum	BRCA_LumA	37.6329	Low	63.6802	High	3.97216	Low	2	-1	1	71	No	M0	Yes	N2a	III	Stage IIIA	T1-T2	T2	2.56	0	NA	0.3395	NA	Yes	1	Infiltrating Ductal Carcinoma	No	No	C50.9	8500/3	C50.9	Negative	2010	NA	Post	NA	Core needle biopsy	NO	23	TRUE	IDC	2.56	LIVING	Negative	Right Upper Inner Quadrant|Right Lower Inner Quadrant|Right	NO	Positive
TCGA-BH-A0DT	Lum	BRCA_LumA	31.4639	Low	34.3216	High	8.64194	Low	1	-1	No	41	No	M0	Yes	N1a	II	Stage IIA	T1-T2	T1c	78.94	0	NA	0.1927	NA	NA	NA	Infiltrating Ductal Carcinoma	No	No	C50.9	8500/3	C50.9	Negative	2007	YES	Pre	NO	Core needle biopsy	NA	11	TRUE	IDC	78.94	LIVING	Negative	Right	NO	Positive
TCGA-BH-A0DV	Lum	BRCA_LumA	23.8628	Low	11.6224	Low	4.86628	Low	0	-1	1	54	No	M0	Yes	N2a	III	Stage IIIA	T1-T2	T2	67.81	0	NA	0.0082	NA	NA	NA	Infiltrating Ductal Carcinoma	No	No	C50.9	8500/3	C50.9	Negative	2007	YES	Pre	NO	Core needle biopsy	NA	4	TRUE	IDC	67.81	LIVING	Negative	Left Upper Inner Quadrant|Left Lower Inner Quadrant|Left Lower Outer Quadrant|Left	NO	Positive
TCGA-BH-A0DZ	Lum	BRCA_LumA	5.96449	Low	23.9753	Low	5.31368	Low	1	-1	No	43	No	M0	Yes	N1a	II	Stage IIB	T1-T2	T2	16.26	0	NA	0.213	NA	Yes	3	Infiltrating Ductal Carcinoma	No	No	C50.9	8500/3	C50.9	Positive	2009	NA	Pre	NA	Core needle biopsy	NO	173	TRUE	IDC	16.26	LIVING	Negative	Right Upper Inner Quadrant|Right Upper Outer Quadrant|Right Lower Inner Quadrant|Right Lower Outer Quadrant|Right	NO	Positive
TCGA-BH-A0E1	Lum	BRCA_LumA	37.0113	Low	34.286	High	4.72734	Low	1	-1	1	52	No	M0	Yes	N1	II	Stage IIB	T1-T2	T2	15.67	0	NA	0.0595	Negative	Yes	2	Infiltrating Ductal Carcinoma	No	No	C50.9	8500/3	C50.9	Equivocal	2009	NA	Pre	NA	Core needle biopsy	NO	24	TRUE	IDC	15.67	LIVING	Negative	Left Upper Inner Quadrant|Left	NO	Positive
TCGA-BH-A0E2	Lum	BRCA_LumA	33.8198	Low	31.5203	High	6.84406	Low	0	-1	No	49	No	M0	Yes	N2a	III	Stage IIIA	T1-T2	T2	14.29	0	NA	0.2837	NA	Yes	1	Infiltrating Ductal Carcinoma	No	No	C50.9	8500/3	C50.9	Negative	2009	NA	Pre	NA	Core needle biopsy	NO	30	TRUE	IDC	14.29	LIVING	Negative	Right Upper Inner Quadrant|Right	NO	Positive
TCGA-BH-A0E7	Lum	BRCA_LumA	95.0413	High	33.5092	High	9.21329	Low	2	-1	1	79	No	M0	Yes	N1a	II	Stage IIB	T1-T2	T2	44.78	0	NA	0.079	NA	Yes	1	Infiltrating Ductal Carcinoma	No	No	C50.9	8500/3	C50.9	Negative	2006	NA	Post	NA	Excisional Biopsy	NO	37	TRUE	IDC	44.78	LIVING	Negative	Left Upper Outer Quadrant|Left	NO	Positive
TCGA-BH-A0E9	Lum	BRCA_LumA	78.0141	High	27.147	Low	7.92779	Low	0	-1	1	53	No	M0	Yes	N1a	II	Stage IIB	T1-T2	T2	81.77	0	NA	0.2195	NA	NA	NA	Infiltrating Lobular Carcinoma	No	No	C50.9	8520/3	C50.9	Negative	2006	YES	Post	NO	Core needle biopsy	NA	9	TRUE	ILC	81.77	LIVING	Negative	Right	NO	Positive
TCGA-BH-A0EA	Lum	BRCA_LumA	46.5752	High	21.1638	Low	4.18952	Low	0	-1	1	72	No	M0	Yes	N1a	II	Stage IIA	T1-T2	T1c	NA	NA	NOT HISPANIC OR LATINO	0.0603	NA	NA	NA	Infiltrating Ductal Carcinoma	No	Yes	C50.9	8500/3	C50.9	Negative	2008	YES	Post	NO	Core needle biopsy	NA	15	TRUE	IDC	32.56	DECEASED	Negative	Left	NO	Positive
TCGA-BH-A0EB	Lum	BRCA_LumA	116.185	High	20.0126	Low	6.76547	Low	-1	-1	1	69	No	M0	Neg	N0 (i-)	I	Stage IA	T1-T2	T1c	24.47	0	NA	0.1316	Negative	Yes	2	Infiltrating Ductal Carcinoma	No	No	C50.9	8500/3	C50.9	Equivocal	2008	NA	Post	NA	Core needle biopsy	NO	25	TRUE	IDC	24.47	LIVING	Negative	Right Lower Inner Quadrant|Right	NO	Positive
TCGA-BH-A0GY	Lum	BRCA_LumA	15.3574	Low	78.9122	High	11.0844	High	1	-1	1	67	No	M0	Yes	N1	II	Stage IIA	T1-T2	T2	30.32	0	NA	0.2656	NA	Yes	1	Infiltrating Ductal Carcinoma	No	No	C50.9	8500/3	C50.9	Negative	2008	NA	Post	NA	Core needle biopsy	NO	41	TRUE	IDC	30.32	LIVING	Negative	Left Lower Outer Quadrant|Left	NO	Positive
TCGA-BH-A0H0	Lum	BRCA_LumB	52.1714	High	67.2196	High	14.8712	High	1	-1	1	69	No	M0	Neg	N0 (i-)	I	Stage IA	T1-T2	T1c	15.14	0	NA	0.2534	NA	No	0	Infiltrating Ductal Carcinoma	No	No	C50.9	8500/3	C50.9	Negative	2009	NA	Post	NA	Core needle biopsy	NO	14	TRUE	IDC	15.14	LIVING	Negative	Right Upper Outer Quadrant|Right	NO	Positive
TCGA-BH-A0H3	Lum	BRCA_LumA	32.3601	Low	20.0084	Low	7.55637	Low	0	-1	No	46	No	M0	Neg	N0	I	Stage I	T1-T2	T1c	63.34	0	NOT HISPANIC OR LATINO	0.0606	Negative	NA	NA	Infiltrating Ductal Carcinoma	No	No	C50.9	8500/3	C50.9	NA	2008	YES	Pre	NO	Core needle biopsy	NA	14	TRUE	IDC	63.34	LIVING	Negative	Left Upper Outer Quadrant	NO	Positive
TCGA-BH-A0H5	Lum	BRCA_LumA	23.9715	Low	15.4954	Low	5.7395	Low	0	-1	No	45	No	M0	Neg	N0 (i-)	I	Stage I	T1-T2	T1c	53.22	0	NOT HISPANIC OR LATINO	0	Negative	NA	NA	Infiltrating Ductal Carcinoma	No	No	C50.9	8500/3	C50.9	NA	2008	YES	Post	NO	Core needle biopsy	NA	6	TRUE	IDC	53.22	LIVING	Negative	Right Upper Outer Quadrant	NO	Positive
TCGA-BH-A0H6	Lum	BRCA_LumA	40.8762	High	53.028	High	7.05763	Low	1	-1	1	82	No	M0	NA	NX	I	Stage I	T1-T2	T1b	24.54	0	NA	0.0982	NA	Yes	1	Infiltrating Ductal Carcinoma	No	No	C50.9	8500/3	C50.9	Negative	2008	NA	Post	NA	Core needle biopsy	NO	13	TRUE	IDC	24.54	LIVING	Negative	Right Upper Inner Quadrant|Right Upper Outer Quadrant|Right	NO	Positive
TCGA-BH-A0HI	Lum	BRCA_LumA	84.2955	High	25.5505	Low	5.61295	Low	0	-1	1	78	No	M0	Neg	N0 (i-)	I	Stage IA	T1-T2	T1c	20.37	0	NA	0.0729	NA	Yes	1	Infiltrating Ductal Carcinoma	No	No	C50.9	8500/3	C50.9	Negative	2008	NA	Post	NA	Core needle biopsy	YES	21	TRUE	IDC	20.37	LIVING	Negative	Right Upper Inner Quadrant|Right Lower Inner Quadrant|Right	NO	Positive
TCGA-BH-A0HK	Lum	BRCA_LumA	40.0763	Low	23.158	Low	8.06268	Low	0	-1	1	81	No	M0	Yes	N1	II	Stage IIB	T1-T2	T2	5.85	0	NA	0.0924	NA	No	0	Infiltrating Ductal Carcinoma	No	No	C50.9	8500/3	C50.9	Negative	2010	NA	Post	NA	Core needle biopsy	NO	78	TRUE	IDC	5.85	LIVING	Negative	Right Upper Inner Quadrant|Right	NO	Negative
TCGA-BH-A0HO	Lum	BRCA_LumA	25.263	Low	24.9591	Low	5.45422	Low	0	-1	No	48	No	M0	Yes	N1a	II	Stage IIA	T1-T2	T1c	2.5	0	NA	0.0493	NA	Yes	1	Infiltrating Ductal Carcinoma	No	No	C50.9	8500/3	C50.9	Negative	2009	NA	Pre	NA	Core needle biopsy	YES	16	TRUE	IDC	2.5	LIVING	Negative	Right Upper Outer Quadrant|Right	NO	Positive
TCGA-BH-A0HP	Lum	BRCA_LumA	50.0955	High	26.0899	Low	7.04311	Low	0	-1	1	65	No	M0	Yes	N2a	III	Stage IIIA	T3-T4	T3	13.6	0	NA	0.1767	NA	Yes	1	Infiltrating Lobular Carcinoma	No	No	C50.9	8520/3	C50.9	Negative	2009	NA	Post	NA	Core needle biopsy	NO	168	TRUE	ILC	13.6	LIVING	Negative	Left Upper Inner Quadrant|Left Upper Outer Quadrant|Left Lower Inner Quadrant|Left Lower Outer Quadrant|Left	NO	Negative
TCGA-BH-A0HQ	Lum	BRCA_LumA	59.0407	High	23.0625	Low	11.4913	High	1	-1	1	56	No	M0	Neg	N0 (i+)	II	Stage IIA	T1-T2	T2	36.83	0	NA	0.1281	NA	Yes	1	Infiltrating Ductal Carcinoma	No	No	C50.9	8500/3	C50.9	Negative	2007	NA	Post	NA	Core needle biopsy	YES	24	TRUE	IDC	36.83	LIVING	Negative	Left Upper Outer Quadrant|Left	NO	Positive
TCGA-BH-A0HU	Lum	BRCA_LumB	33.3924	Low	47.8058	High	11.4258	High	1	-1	1	52	No	M0	Neg	N0 (i-)	I	Stage IA	T1-T2	T1c	12.88	0	NA	0.3924	NA	Yes	1	Infiltrating Ductal Carcinoma	No	No	C50.9	8500/3	C50.9	Negative	2009	NA	Pre	NA	Core needle biopsy	NO	29	TRUE	IDC	12.88	LIVING	Negative	Right Upper Outer Quadrant|Right	NO	Positive
TCGA-BH-A0HW	Lum	BRCA_LumB	124.357	High	41.1071	High	7.88205	Low	1	-1	1	62	No	M0	Neg	N0 (i-)	I	Stage IA	T1-T2	T1c	51.28	0	NA	0.23	Negative	Yes	2	Infiltrating Ductal Carcinoma	No	No	C50.9	8500/3	C50.9	Equivocal	2006	NA	Post	NA	Core needle biopsy	NO	29	TRUE	IDC	51.28	LIVING	Negative	Left Lower Inner Quadrant|Left Lower Outer Quadrant|Left	NO	Negative
TCGA-BH-A0HX	Lum	BRCA_LumA	35.9798	Low	47.9595	High	8.91557	Low	2	-1	1	54	No	M0	Yes	N1a	II	Stage IIB	T1-T2	T2	27.23	0	NA	0.5678	NA	NA	NA	Infiltrating Ductal Carcinoma	No	No	C50.9	8500/3	C50.9	Negative	2008	NA	Post	NA	Core needle biopsy	YES	42	TRUE	IDC	27.23	LIVING	Negative	Left Upper Inner Quadrant|Left Upper Outer Quadrant|Left Lower Inner Quadrant|Left Lower Outer Quadrant|Left	NO	Positive
TCGA-BH-A0HY	Lum	BRCA_LumB	28.1701	Low	35.9365	High	7.26609	Low	1	-1	1	60	No	M0	Neg	N0	I	Stage I	T1-T2	T1c	50.76	0	NOT HISPANIC OR LATINO	0.6304	NA	NA	NA	Infiltrating Ductal Carcinoma	No	No	C50.9	8500/3	C50.9	Positive	2009	YES	Post	NO	Core needle biopsy	NA	39	TRUE	IDC	50.76	LIVING	Negative	Left	NO	Negative
TCGA-BH-A0W3	Lum	BRCA_LumB	134.921	High	22.5971	Low	11.5107	High	-1	-1	1	58	No	M0	Yes	N1a	II	Stage IIA	T1-T2	T1c	23.92	0	NOT HISPANIC OR LATINO	0.1333	Negative	NA	NA	Infiltrating Ductal Carcinoma	No	No	C50.9	8500/3	C50.9	Equivocal	2010	NA	NA	NA	Core needle biopsy	NA	13	TRUE	IDC	23.92	LIVING	NA	Left Upper Inner Quadrant	NO	Positive
TCGA-BH-A0W4	Lum	BRCA_LumA	18.863	Low	21.2146	Low	11.3038	High	0	-1	No	46	No	M0	Neg	N0 (i-)	II	Stage IIA	T1-T2	T2	24.93	0	NOT HISPANIC OR LATINO	0.0207	NA	NA	NA	Infiltrating Ductal Carcinoma	No	No	C50.9	8500/3	C50.9	Negative	2010	NA	NA	NA	Core needle biopsy	NA	25	TRUE	IDC	24.93	LIVING	NA	Left Upper Outer Quadrant	NO	Positive
TCGA-BH-A0W5	Lum	BRCA_LumA	52.1366	High	26.937	Low	12.6175	High	1	-1	1	77	No	M0	Yes	N1a	II	Stage IIA	T1-T2	T1c	42.31	0	NOT HISPANIC OR LATINO	0.0719	NA	NA	NA	Infiltrating Ductal Carcinoma	No	No	C50.9	8500/3	C50.9	Equivocal	2008	NA	NA	NA	Core needle biopsy	NA	21	TRUE	IDC	42.31	LIVING	Negative	Left	NO	Positive
TCGA-BH-A0W7	Lum	BRCA_LumA	7.32715	Low	25.1275	Low	6.55824	Low	1	-1	No	49	No	M0	Neg	N0 (i-)	I	Stage I	T1-T2	T1c	44.78	0	NOT HISPANIC OR LATINO	0.3048	NA	NA	NA	Infiltrating Ductal Carcinoma	No	No	C50.9	8500/3	C50.9	Negative	2008	NA	NA	NA	Core needle biopsy	NA	113	TRUE	IDC	44.78	LIVING	Negative	Left Upper Outer Quadrant	NO	Positive
TCGA-BH-A18F	Lum	BRCA_LumA	17.5772	Low	25.9097	Low	10.0953	High	0	-1	No	50	No	M0	Neg	N0	II	Stage IIA	T1-T2	T2	32.88	0	NOT HISPANIC OR LATINO	0.2284	NA	NA	NA	Infiltrating Ductal Carcinoma	No	No	C50.9	8500/3	C50.9	Negative	2010	YES	Pre	NA	Core needle biopsy	NA	35	TRUE	IDC	32.88	LIVING	Negative	Right Lower Outer Quadrant	NO	Positive
TCGA-BH-A18H	Lum	BRCA_LumA	48.514	High	30.1234	High	14.7898	High	1	-1	1	63	No	M0	Neg	N0	I	Stage IA	T1-T2	T1b	21.42	0	NOT HISPANIC OR LATINO	0.263	NA	NA	NA	Infiltrating Ductal Carcinoma	No	Yes	C50.9	8500/3	C50.9	Positive	2010	YES	Post	NA	Core needle biopsy	YES	21	TRUE	IDC	21.42	LIVING	Negative	Right Upper Outer Quadrant	NO	Positive
TCGA-BH-A18I	Lum	BRCA_LumA	26.442	Low	21.4657	Low	9.58304	Low	1	-1	1	53	No	cM0 (i+)	Yes	N1a	II	Stage IIA	T1-T2	T1c	35.91	0	NOT HISPANIC OR LATINO	0.146	NA	NA	NA	Infiltrating Ductal Carcinoma	No	No	C50.2	8500/3	C50.2	Positive	2010	YES	Post	NA	Core needle biopsy	NA	19	TRUE	IDC	35.91	LIVING	Positive	Left Upper Outer Quadrant	NO	Positive
TCGA-BH-A18J	Lum	BRCA_LumA	18.8698	Low	30.5371	High	7.49487	Low	0	-1	1	56	Yes	M1	Yes	N2	IV	Stage IV	T3-T4	T4b	NA	NA	NOT HISPANIC OR LATINO	0.2358	NA	NA	NA	Infiltrating Ductal Carcinoma	No	No	C50.9	8500/3	C50.9	Negative	2000	NA	NA	YES	NA	NA	44	TRUE	IDC	20.11	DECEASED	Negative	Right	NO	Positive
TCGA-BH-A18K	Lum	BRCA_LumA	25.7746	Low	22.6263	Low	16.0748	High	0	-1	No	46	No	M0	Neg	N0	I	Stage I	T1-T2	T1	NA	NA	NOT HISPANIC OR LATINO	0.4274	NA	NA	NA	Infiltrating Ductal Carcinoma	No	No	C50.9	8500/3	C50.9	Negative	1999	YES	NA	NO	Core needle biopsy	NA	29	TRUE	IDC	90.77	DECEASED	Negative	Left Lower Inner Quadrant	NO	Positive
TCGA-BH-A18L	Lum	BRCA_LumB	69.7109	High	56.2555	High	7.99304	Low	1	-1	No	50	No	M0	Yes	N1mi	III	Stage IIIA	T3-T4	T3	NA	NA	NOT HISPANIC OR LATINO	0.5814	NA	NA	NA	Infiltrating Ductal Carcinoma	No	No	C50.9	8500/3	C50.9	Negative	2003	YES	NA	NO	Core needle biopsy	NA	26	TRUE	IDC	26.64	DECEASED	Negative	Left Upper Outer Quadrant	NO	Positive
TCGA-BH-A18N	Lum	BRCA_LumA	136.422	High	34.8578	High	12.2581	High	1	-1	1	88	No	M0	Yes	N1b	II	Stage IIA	T1-T2	T2	NA	NA	NOT HISPANIC OR LATINO	0.1399	NA	NA	NA	Infiltrating Ductal Carcinoma	No	No	C50.9	8500/3	C50.9	Negative	2001	YES	NA	NO	Fine needle aspiration biopsy	NA	24	TRUE	IDC	37.71	DECEASED	Negative	Left	NO	Positive
TCGA-BH-A18P	NonLum	BRCA_Her2	7.66339	Low	30.26	High	9.13361	Low	0	-1	1	60	No	M0	Neg	N0	I	Stage I	T1-T2	T1	NA	NA	NA	0.1673	Positive	Yes	2	Infiltrating Ductal Carcinoma	No	No	C50.3	8500/3	C50.3	Positive	2003	YES	NA	NA	Fine needle aspiration biopsy	NA	217	TRUE	IDC	30.26	DECEASED	Negative	Left Lower Inner Quadrant	NO	Negative
TCGA-BH-A18U	Lum	BRCA_LumB	42.3678	High	36.6831	High	10.4386	High	1	-1	1	72	No	M0	Yes	N2a	III	Stage IIIA	T1-T2	T2	NA	NA	NOT HISPANIC OR LATINO	0.6182	NA	Yes	3	Infiltrating Ductal Carcinoma	No	No	C50.4	8500/3	C50.4	Positive	2003	YES	Post	NA	Core needle biopsy	NA	61	TRUE	IDC	51.35	DECEASED	Negative	Left	NO	Positive
TCGA-BH-A1EO	Lum	BRCA_LumA	42.9845	High	54.573	High	3.48441	Low	1	-1	1	68	No	M0	Yes	N1	II	Stage IIA	T1-T2	T1c	NA	NA	NOT HISPANIC OR LATINO	0.2619	NA	NA	NA	Mixed Histology (please specify)	No	No	C50.9	8522/3	C50.9	Negative	1999	YES	Post	NO	Excisional Biopsy	NA	27	TRUE	MDLC	91.92	DECEASED	NA	Right	NO	Positive
TCGA-BH-A1ET	Lum	BRCA_LumA	98.6428	High	29.4141	High	8.00457	Low	0	-1	1	55	No	M0	Neg	N0	I	Stage I	T1-T2	T1	NA	NA	NOT HISPANIC OR LATINO	0.0892	NA	NA	NA	Infiltrating Ductal Carcinoma	No	No	C50.9	8500/3	C50.9	Negative	1999	YES	NA	NA	Fine needle aspiration biopsy	NA	16	TRUE	IDC	82.79	DECEASED	NA	Left	NO	Positive
TCGA-BH-A1EU	Lum	BRCA_LumA	109.193	High	31.6854	High	7.91386	Low	1	-1	1	83	No	M0	Neg	N0	I	Stage I	T1-T2	T1	NA	NA	NOT HISPANIC OR LATINO	0.1179	NA	NA	NA	Infiltrating Ductal Carcinoma	No	No	C50.9	8500/3	C50.9	Negative	1999	NO	Post	NA	Fine needle aspiration biopsy	NA	13	TRUE	IDC	42.25	DECEASED	NA	Right	NO	Positive
TCGA-BH-A1EV	NonLum	BRCA_Her2	29.9511	Low	47.907	High	8.89444	Low	1	-1	No	45	No	M0	Yes	N1b	III	Stage IIIA	T3-T4	T3	NA	NA	NOT HISPANIC OR LATINO	0.4189	NA	NA	NA	Infiltrating Ductal Carcinoma	No	No	C50.9	8500/3	C50.9	Positive	1999	YES	NA	NA	Fine needle aspiration biopsy	NA	63	TRUE	IDC	11.99	DECEASED	NA	Left	NO	Positive
TCGA-BH-A1EY	Lum	BRCA_LumA	43.8818	High	38.2657	High	6.86815	Low	1	-1	1	79	No	M0	Neg	N0	II	Stage IIA	T1-T2	T2	13.01	Recurred/Progressed	NOT HISPANIC OR LATINO	0.3632	NA	NA	NA	Infiltrating Ductal Carcinoma	No	No	C50.9	8500/3	C50.9	Negative	2000	YES	Post	NA	Core needle biopsy	NA	30	TRUE	IDC	17.67	DECEASED	NA	Left Upper Outer Quadrant	NO	Positive
TCGA-BH-A1F2	Lum	BRCA_LumB	13.1952	Low	35.78	High	7.60519	Low	1	-1	1	53	No	M0	Yes	N1b	III	Stage IIIB	T3-T4	T4b	NA	NA	NOT HISPANIC OR LATINO	0.4715	NA	NA	NA	Infiltrating Ductal Carcinoma	No	No	C50.9	8541/3	C50.9	Positive	1999	YES	NA	NA	Core needle biopsy	NA	32	TRUE	PD	31.5	DECEASED	NA	Left	NO	Positive
TCGA-BH-A1F5	NA	NA	105.394	High	61.6119	High	8.03392	Low	2	-1	1	62	No	M0	Yes	N1a	II	Stage IIA	T1-T2	T1c	NA	NA	NOT HISPANIC OR LATINO	0.1457	NA	NA	NA	Infiltrating Ductal Carcinoma	No	Yes	C50.9	8500/3	C50.9	Negative	2002	YES	NA	NA	Core needle biopsy	NA	24	TRUE	IDC	89.09	DECEASED	NA	Right	NO	Positive
TCGA-BH-A1F8	Lum	BRCA_LumB	127.633	High	54.2529	High	10.0732	High	0	-1	1	90	No	M0	Yes	N2	III	Stage IIIB	T3-T4	T4b	NA	NA	NOT HISPANIC OR LATINO	0.9971	NA	NA	NA	Infiltrating Ductal Carcinoma	No	No	C50.9	8500/3	C50.9	Positive	1999	YES	Post	NA	Core needle biopsy	NA	101	TRUE	IDC	25.07	DECEASED	NA	Left	NO	Positive
TCGA-BH-A1FD	Lum	BRCA_LumB	88.7504	High	52.3088	High	7.71533	Low	1	-1	1	68	No	M0	Neg	N0	I	Stage I	T1-T2	T1c	NA	NA	NOT HISPANIC OR LATINO	0.4385	NA	NA	NA	Infiltrating Ductal Carcinoma	No	No	C50.9	8500/3	C50.9	Negative	1998	YES	Post	NA	Core needle biopsy	NA	21	TRUE	IDC	33.15	DECEASED	NA	Left	NO	Positive
TCGA-BH-A1FE	Lum	BRCA_LumA	12.1404	Low	46.7167	High	8.50194	Low	2	-1	No	31	No	M0	Yes	N1	II	Stage IIB	T1-T2	T2	NA	NA	NOT HISPANIC OR LATINO	0.0001	NA	NA	NA	Infiltrating Ductal Carcinoma	No	No	C50.9	8500/3	C50.9	NA	1998	YES	NA	NA	Core needle biopsy	NA	NA	NA	BREAST	74.67	DECEASED	NA	Left	NO	Positive
TCGA-BH-A1FG	Lum	BRCA_LumA	148.824	High	64.6129	High	6.05948	Low	1	-1	1	88	No	M0	NA	NX	I	Stage I	T1-T2	T1c	NA	NA	NOT HISPANIC OR LATINO	0.1163	NA	NA	NA	Infiltrating Ductal Carcinoma	No	No	C50.9	8500/3	C50.9	Negative	1998	NA	Post	NA	Excisional Biopsy	NA	13	TRUE	IDC	122.73	DECEASED	NA	Left	NO	Positive
TCGA-BH-A1FL	Lum	BRCA_LumA	103.738	High	29.3291	High	8.72189	Low	0	-1	1	69	No	M0	Yes	N1b	II	Stage IIB	T1-T2	T2	NA	NA	NOT HISPANIC OR LATINO	0.0908	NA	NA	NA	Infiltrating Ductal Carcinoma	No	No	C50.9	8500/3	C50.9	NA	1998	YES	NA	NA	Fine needle aspiration biopsy	NA	19	TRUE	IDC	54.96	DECEASED	NA	Left Upper Outer Quadrant	NO	Positive
TCGA-BH-A1FN	Lum	BRCA_LumB	14.3367	Low	64.4411	High	4.32371	Low	2	-1	No	34	No	M0	Neg	N0	II	Stage IIA	T1-T2	T2	NA	NA	NOT HISPANIC OR LATINO	0.5352	NA	NA	NA	Infiltrating Ductal Carcinoma	No	No	C50.9	8500/3	C50.9	NA	1997	YES	NA	NA	Fine needle aspiration biopsy	NA	83	TRUE	IDC	72.01	DECEASED	NA	Right Upper Outer Quadrant	NO	Positive
TCGA-BH-A202	Lum	BRCA_LumB	22.9422	Low	94.6829	High	4.67825	Low	1	-1	1	60	No	M0	Neg	N0	II	Stage II	T1-T2	T2	26.12	0	NOT HISPANIC OR LATINO	0.2689	NA	NA	NA	Infiltrating Ductal Carcinoma	No	No	C50.9	8500/3	C50.9	Positive	2011	YES	Post	NA	Core needle biopsy	NA	22	TRUE	IDC	26.12	LIVING	NA	Left	NO	Positive
TCGA-BH-A209	Lum	BRCA_LumB	27.394	Low	73.0756	High	9.71798	Low	1	-1	1	77	No	M0	Neg	N0	I	Stage I	T1-T2	T1c	NA	NA	NOT HISPANIC OR LATINO	0.3066	NA	NA	NA	Medullary Carcinoma	No	No	C50.9	8510/3	C50.9	NA	1996	YES	Post	NA	Fine needle aspiration biopsy	NA	53	TRUE	IDC	130.06	DECEASED	NA	Left Upper Outer Quadrant	NO	Positive
TCGA-BH-A28Q	Lum	BRCA_LumA	34.3973	Low	31.7444	High	8.00704	Low	0	-1	No	46	No	M0	Yes	N1a	II	Stage IIB	T1-T2	T2	36.76	0	NOT HISPANIC OR LATINO	0.1605	Indeterminate	NA	NA	Infiltrating Lobular Carcinoma	No	No	C50.9	8520/3	C50.9	Negative	2010	YES	Pre	NA	Fine needle aspiration biopsy	NA	16	TRUE	ILC	36.76	LIVING	NA	Right	NO	Positive
TCGA-BH-A2L8	Lum	BRCA_LumA	8.00867	Low	16.6373	Low	5.88435	Low	0	-1	No	45	No	M0	Neg	N0 (i-)	II	Stage IIA	T1-T2	T2	20.11	0	NOT HISPANIC OR LATINO	0.0149	Negative	NA	NA	Infiltrating Lobular Carcinoma	No	No	C50.9	8520/3	C50.9	Negative	2011	YES	Pre	NO	Core needle biopsy	NO	279	TRUE	ILC	20.11	LIVING	Negative	Right Upper Outer Quadrant	YES	Positive
TCGA-BH-A42V	Lum	BRCA_LumA	6.92033	Low	19.3676	Low	11.2661	High	1	-1	No	41	No	M0	Yes	N1mi	I	Stage IB	T1-T2	T1c	20.86	0	NOT HISPANIC OR LATINO	0.0894	NA	NA	NA	Infiltrating Ductal Carcinoma	No	No	C50.9	8500/3	C50.9	Negative	2012	YES	Pre	NA	Core needle biopsy	NA	27	TRUE	IDC	20.86	LIVING	Positive	Left Lower Outer Quadrant	YES	Positive
TCGA-BH-A5J0	Lum	BRCA_LumA	41.5259	High	17.6324	Low	6.98313	Low	1	-1	1	63	No	M0	Neg	N0	I	Stage IA	T1-T2	T1c	23.49	0	NOT HISPANIC OR LATINO	0.4572	NA	NA	NA	Infiltrating Ductal Carcinoma	No	No	C50.9	8500/3	C50.9	Negative	2012	YES	Post	NA	Core needle biopsy	NA	48	TRUE	IDC	23.49	LIVING	Negative	Left	YES	Positive
TCGA-BH-A8FY	Lum	BRCA_LumA	67.0759	High	26.1661	Low	8.29954	Low	0	-1	1	87	No	M0	Neg	N0 (i+)	I	Stage IA	T1-T2	T1c	NA	NA	NOT HISPANIC OR LATINO	0.1798	NA	NA	NA	Infiltrating Lobular Carcinoma	No	Yes	C50.9	8520/3	C50.9	Negative	2012	YES	Post	NA	NA	NA	NA	TRUE	ILC	9.69	DECEASED	Negative	Left|Left Upper Outer Quadrant|Left Lower Outer Quadrant	YES	Positive
TCGA-BH-A8FZ	NonLum	BRCA_Normal	5.83308	Low	22.6945	Low	8.2715	Low	1	-1	1	58	No	M0	Neg	N0	I	Stage IA	T1-T2	T1b	18.86	0	NOT HISPANIC OR LATINO	0.1891	NA	NA	NA	Infiltrating Lobular Carcinoma	No	No	C50.9	8520/3	C50.9	Equivocal	2012	YES	Post	NA	Core needle biopsy	NA	NA	TRUE	ILC	18.86	LIVING	Negative	Left	YES	Positive
TCGA-BH-A8G0	Lum	BRCA_LumA	21.0072	Low	12.4663	Low	5.39904	Low	0	-1	1	54	No	M0	Yes	N1a	II	Stage IIB	T1-T2	T2	21.75	0	NOT HISPANIC OR LATINO	0.0007	NA	NA	NA	Infiltrating Lobular Carcinoma	No	No	C50.9	8520/3	C50.9	Negative	2012	YES	Pre	NA	Core needle biopsy	NA	NA	TRUE	ILC	21.75	LIVING	Negative	Left	YES	Positive
TCGA-BH-AB28	Lum	BRCA_LumA	66.3669	High	26.9781	Low	14.782	High	0	-1	1	53	No	M0	Yes	N1a	III	Stage IIIA	T3-T4	T3	9.43	0	NOT HISPANIC OR LATINO	0.1393	Indeterminate	NA	NA	Infiltrating Lobular Carcinoma	No	No	C50.9	8520/3	C50.9	Negative	2013	YES	NA	NA	Core needle biopsy	NA	NA	TRUE	ILC	9.43	LIVING	Negative	Left	YES	Positive
TCGA-C8-A12N	Lum	BRCA_LumA	43.1413	High	28.4201	Low	7.65819	Low	2	-1	1	58	No	M0	Neg	N0 (i-)	II	Stage IIA	T1-T2	T2	11.76	0	NOT HISPANIC OR LATINO	0.0757	NA	NA	NA	Infiltrating Ductal Carcinoma	No	No	C50.9	8500/3	C50.9	Negative	2010	NA	Post	NA	Other method, specify:	NA	15	TRUE	IDC	11.76	LIVING	Negative	Right	YES	Positive
TCGA-C8-A130	Lum	BRCA_LumB	22.4308	Low	48.6707	High	12.4179	High	2	-1	1	52	No	M0	Yes	N2	III	Stage IIIA	T3-T4	T3	12.16	0	NOT HISPANIC OR LATINO	0.5081	NA	Yes	2	Infiltrating Ductal Carcinoma	No	No	C50.9	8500/3	C50.9	Equivocal	2010	YES	Pre	NO	Core needle biopsy	NA	21	TRUE	IDC	12.16	LIVING	Negative	Left	YES	Positive
TCGA-C8-A1HE	Lum	BRCA_LumA	258.766	High	38.5351	High	9.89328	High	0	-1	1	59	No	M0	Neg	N0	II	Stage IIA	T1-T2	T2	12.32	0	NOT HISPANIC OR LATINO	0.1178	NA	Yes	2	Infiltrating Ductal Carcinoma	No	No	C50.9	8500/3	C50.9	Equivocal	2010	YES	Post	NO	Other method, specify:	NO	28	TRUE	IDC	12.32	LIVING	Negative	Right	YES	Positive
TCGA-C8-A1HG	Lum	BRCA_LumB	38.3245	Low	71.7322	High	4.22728	Low	1	-1	No	50	No	M0	Neg	N0	II	Stage IIA	T1-T2	T2	11.33	0	NOT HISPANIC OR LATINO	0.3587	NA	Yes	1	Infiltrating Ductal Carcinoma	No	No	C50.9	8500/3	C50.9	Negative	2010	NO	Pre	NO	Other method, specify:	NO	24	TRUE	IDC	11.33	LIVING	Negative	Right	YES	Positive
TCGA-C8-A1HI	Lum	BRCA_LumA	25.3632	Low	34.662	High	9.83024	High	1	-1	No	40	No	M0	Yes	N2	III	Stage IIIA	T1-T2	T2	11.27	0	NOT HISPANIC OR LATINO	0.2579	NA	Yes	1	Infiltrating Ductal Carcinoma	Yes	No	C50.9	8500/3	C50.9	Negative	2010	YES	Pre	NO	Other method, specify:	NA	24	TRUE	IDC	11.27	LIVING	Negative	Right	YES	Positive
TCGA-C8-A1HM	Lum	BRCA_LumB	108.724	High	56.0056	High	20.7977	High	1	-1	1	74	No	M0	Neg	N0	II	Stage IIA	T1-T2	T2	12.32	0	NOT HISPANIC OR LATINO	0.5116	NA	Yes	1	Infiltrating Ductal Carcinoma	No	No	C50.9	8500/3	C50.9	Negative	2010	NO	Post	NO	Core needle biopsy	NA	222	TRUE	IDC	12.32	LIVING	Negative	Left	YES	Positive
TCGA-C8-A1HN	Lum	BRCA_LumB	132.338	High	64.4619	High	7.70783	Low	1	-1	1	56	No	M0	Neg	N0	II	Stage IIA	T1-T2	T2	12.94	0	NOT HISPANIC OR LATINO	0.436	NA	Yes	2	Infiltrating Ductal Carcinoma	No	No	C50.9	8500/3	C50.9	Equivocal	2010	NO	Post	NO	Core needle biopsy	NA	33	TRUE	IDC	12.94	LIVING	Negative	Left	YES	Positive
TCGA-C8-A26V	Lum	BRCA_LumB	44.1962	High	36.3491	High	7.48064	Low	0	-1	No	47	No	M0	Yes	N2	III	Stage IIIA	T3-T4	T3	20.24	0	NOT HISPANIC OR LATINO	0.1835	NA	NA	NA	Infiltrating Ductal Carcinoma	No	No	C50.9	8500/3	C50.9	Negative	2010	NO	Pre	NA	Other method, specify:	NA	54	TRUE	IDC	20.24	LIVING	Negative	Right	YES	Positive
TCGA-C8-A26W	Lum	BRCA_LumB	36.3351	Low	29.787	High	8.71553	Low	1	-1	1	58	No	M0	Yes	N1	II	Stage IIB	T1-T2	T2	12.52	0	NOT HISPANIC OR LATINO	0.3238	NA	Yes	2	Infiltrating Ductal Carcinoma	No	No	C50.9	8500/3	C50.9	Equivocal	2010	NO	Post	NA	Tumor resection	NA	37	TRUE	IDC	12.52	LIVING	Negative	Left Upper Outer Quadrant	YES	Positive
TCGA-C8-A274	Lum	BRCA_LumB	103.853	High	38.3738	High	12.9054	High	0	-1	1	63	No	M0	Neg	N0	II	Stage IIA	T1-T2	T2	16.69	0	NOT HISPANIC OR LATINO	0.4187	NA	Yes	1	Infiltrating Ductal Carcinoma	No	No	C50.9	8500/3	C50.9	Negative	2010	NO	Post	NA	Other method, specify:	NA	124	TRUE	IDC	16.69	LIVING	Negative	Right	YES	Positive
TCGA-C8-A8HQ	Lum	BRCA_LumB	9.70869	Low	31.7502	High	9.33771	Low	0	-1	1	53	No	M0	Yes	N1	II	Stage IIB	T1-T2	T2	12.48	0	NOT HISPANIC OR LATINO	0.2302	NA	NA	NA	Mucinous Carcinoma	No	No	C50.9	8480/3	C50.9	Negative	2013	YES	Post	NA	Core needle biopsy	NO	NA	TRUE	IMMC	12.48	LIVING	Negative	Left	YES	Positive
TCGA-D8-A13Y	Lum	BRCA_LumB	15.4839	Low	41.1691	High	5.3319	Low	0	-1	1	52	No	M0	Neg	N0	I	Stage IA	T1-T2	T1c	56.77	0	NOT HISPANIC OR LATINO	0.947	NA	Yes	1	Infiltrating Ductal Carcinoma	No	No	C50.9	8500/3	C50.9	Negative	2010	NA	Post	NA	Core needle biopsy	NO	49	FALSE	IDC	56.77	LIVING	Negative	Right Upper Outer Quadrant	YES	Positive
TCGA-D8-A141	Lum	BRCA_LumA	15.9055	Low	20.4516	Low	5.33239	Low	1	-1	No	40	No	M0	Yes	N1	NA	NA	T1-T2	T1c	20.57	0	NOT HISPANIC OR LATINO	0.049	NA	Yes	1	Infiltrating Ductal Carcinoma	No	No	C50.9	8500/3	C50.9	Negative	2010	YES	NA	NA	Fine needle aspiration biopsy	NA	13	FALSE	IDC	20.57	LIVING	Negative	Right	YES	Positive
TCGA-D8-A145	Lum	BRCA_LumA	76.7069	High	19.6102	Low	13.6632	High	-1	-1	1	80	No	M0	Yes	N1a	II	Stage IIA	T1-T2	T1c	13.47	0	NOT HISPANIC OR LATINO	0.0845	Negative	Yes	2	Infiltrating Ductal Carcinoma	No	No	C50.9	8500/3	C50.9	Equivocal	2010	YES	Post	NA	Core needle biopsy	NO	19	FALSE	IDC	13.47	LIVING	Negative	Right Upper Inner Quadrant|Right	YES	Positive
TCGA-D8-A1J8	Lum	BRCA_LumB	87.4762	High	31.9134	High	10.3258	High	-1	-1	1	77	No	M0	Yes	N1a	II	Stage IIB	T1-T2	T2	14.16	0	NOT HISPANIC OR LATINO	0.8977	NA	NA	NA	Infiltrating Ductal Carcinoma	No	No	C50.9	8500/3	C50.9	Negative	2010	NA	Post	NA	Fine needle aspiration biopsy	NA	543	FALSE	IDC	14.16	LIVING	Negative	Right Upper Outer Quadrant	YES	Positive
TCGA-D8-A1J9	Lum	BRCA_LumB	9.31886	Low	45.4595	High	7.48618	Low	1	-1	No	48	No	M0	Neg	N0	I	Stage IA	T1-T2	T1c	17.48	0	NOT HISPANIC OR LATINO	0.3573	NA	Yes	3	Infiltrating Ductal Carcinoma	No	No	C50.9	8500/3	C50.9	Positive	2010	NA	Post	NA	Fine needle aspiration biopsy	NA	117	FALSE	IDC	17.48	LIVING	Negative	Left Upper Outer Quadrant	YES	Negative
TCGA-D8-A1JC	Lum	BRCA_LumB	103.959	High	55.6597	High	8.85138	Low	1	-1	1	59	No	M0	Yes	N2a	III	Stage IIIA	T1-T2	T2	15.77	0	NOT HISPANIC OR LATINO	0.3667	NA	Yes	1	Infiltrating Ductal Carcinoma	No	No	C50.9	8500/3	C50.9	Negative	2010	YES	Post	NA	Other method, specify:	NO	54	FALSE	IDC	15.77	LIVING	Negative	Left Upper Outer Quadrant	YES	Positive
TCGA-D8-A1JD	Lum	BRCA_LumB	26.406	Low	73.5021	High	10.4503	High	2	-1	No	41	No	M0	Yes	N1a	II	Stage IIB	T1-T2	T2	18.13	0	NOT HISPANIC OR LATINO	0.4688	NA	Yes	1	Infiltrating Ductal Carcinoma	No	No	C50.9	8500/3	C50.9	Negative	2010	NA	Pre	NA	Core needle biopsy	NA	63	FALSE	IDC	18.13	LIVING	Negative	Left Upper Outer Quadrant	YES	Positive
TCGA-D8-A1JE	Lum	BRCA_LumB	106.414	High	29.0664	Low	6.12113	Low	0	-1	1	62	No	M0	Yes	N1a	II	Stage IIA	T1-T2	T1c	18.89	0	NOT HISPANIC OR LATINO	0.6207	NA	Yes	1	Infiltrating Ductal Carcinoma	No	No	C50.9	8500/3	C50.9	Negative	2010	YES	Post	NA	Fine needle aspiration biopsy	NO	26	FALSE	IDC	18.89	LIVING	Negative	Left Upper Outer Quadrant	YES	Positive
TCGA-D8-A1JI	Lum	BRCA_LumB	56.7659	High	26.6129	Low	5.91049	Low	0	-1	1	54	NA	MX	Yes	N1a	II	Stage IIA	T1-T2	T1c	18.96	0	NOT HISPANIC OR LATINO	0.39	NA	NA	NA	Infiltrating Ductal Carcinoma	No	No	C50.9	8500/3	C50.9	Negative	2010	YES	Post	NA	Fine needle aspiration biopsy	NO	22	FALSE	IDC	18.96	LIVING	Negative	Right Upper Outer Quadrant	YES	Positive
TCGA-D8-A1JJ	Lum	BRCA_LumB	51.8808	High	53.4677	High	11.114	High	2	-1	1	54	No	M0	Neg	N0	II	Stage IIA	T1-T2	T2	20.07	0	NOT HISPANIC OR LATINO	0.4374	NA	Yes	1	Infiltrating Ductal Carcinoma	No	No	C50.9	8500/3	C50.9	Negative	2010	YES	Post	NA	Core needle biopsy	NA	48	FALSE	IDC	20.07	LIVING	Negative	Right Upper Inner Quadrant	YES	Positive
TCGA-D8-A1JN	Lum	BRCA_LumA	96.7355	High	48.1706	High	6.22357	Low	0	-1	1	80	NA	MX	Yes	N3a	III	Stage IIIC	T3-T4	T3	20.37	0	NOT HISPANIC OR LATINO	0.1263	Negative	NA	NA	Infiltrating Lobular Carcinoma	No	No	C50.9	8520/3	C50.9	Indeterminate	2010	YES	Post	NA	Incisional Biopsy	NA	104	FALSE	ILC	20.37	LIVING	Negative	Left	YES	Positive
TCGA-D8-A1JP	Lum	BRCA_LumA	112.272	High	58.1476	High	5.03546	Low	1	-1	1	73	No	M0	Neg	N0	I	Stage IA	T1-T2	T1c	20.99	0	NOT HISPANIC OR LATINO	0.4267	NA	Yes	1	Infiltrating Ductal Carcinoma	No	No	C50.9	8500/3	C50.9	Negative	2010	YES	Post	NA	Fine needle aspiration biopsy	NA	81	FALSE	IDC	20.99	LIVING	Negative	Left Upper Inner Quadrant	YES	Positive
TCGA-D8-A1JS	Lum	BRCA_LumA	49.8939	High	32.8499	High	5.73682	Low	0	-1	1	77	No	M0	Neg	N0	I	Stage IA	T1-T2	T1c	12.19	0	NOT HISPANIC OR LATINO	0.0619	NA	Yes	1	Other, specify	No	No	C50.9	8503/3	C50.9	Negative	2010	YES	Post	NA	Other method, specify:	NO	13	FALSE	IDC	12.19	LIVING	Negative	Right Upper Outer Quadrant	YES	Positive
TCGA-D8-A1JT	Lum	BRCA_LumB	92.3647	High	106.962	High	6.78245	Low	2	-1	1	70	No	M0	Neg	N0	II	Stage IIA	T1-T2	T2	13.3	0	NOT HISPANIC OR LATINO	0.4147	Negative	Yes	2	Other, specify	No	No	C50.9	8523/3	C50.9	Equivocal	2010	YES	Post	NA	Fine needle aspiration biopsy	NO	22	FALSE	IDC	13.3	LIVING	Negative	Left Lower Outer Quadrant	YES	Positive
TCGA-D8-A1JU	Lum	BRCA_LumA	50.3925	High	15.4413	Low	4.61113	Low	1	-1	1	51	No	M0	Neg	N0	I	Stage IA	T1-T2	T1c	14.68	0	NOT HISPANIC OR LATINO	0.1035	NA	Yes	1	Infiltrating Ductal Carcinoma	No	No	C50.9	8500/3	C50.9	Negative	2010	YES	Post	NA	Core needle biopsy	NA	7	FALSE	IDC	14.68	LIVING	Negative	Left Upper Outer Quadrant	YES	Positive
TCGA-D8-A1X5	Lum	BRCA_LumB	106.181	High	45.8274	High	11.2509	High	1	-1	1	81	NA	MX	Yes	N3a	III	Stage IIIC	T1-T2	T2	18.56	0	NOT HISPANIC OR LATINO	0.631	NA	Yes	3	Infiltrating Ductal Carcinoma	No	No	C50.9	8500/3	C50.9	Positive	2010	YES	Post	NO	Fine needle aspiration biopsy	NA	31	FALSE	IDC	18.56	LIVING	Negative	Right Upper Outer Quadrant|Right Lower Inner Quadrant|Right Lower Outer Quadrant	YES	Positive
TCGA-D8-A1X6	Lum	BRCA_LumB	91.9793	High	67.2962	High	7.85196	Low	1	-1	1	80	NA	MX	Yes	N2a	III	Stage IIIA	T3-T4	T3	17.77	0	NOT HISPANIC OR LATINO	0.3619	NA	Yes	1	Infiltrating Ductal Carcinoma	No	No	C50.9	8500/3	C50.9	Negative	2010	YES	Post	NO	Fine needle aspiration biopsy	NA	34	FALSE	IDC	17.77	LIVING	Negative	Left Upper Inner Quadrant|Left Upper Outer Quadrant	YES	Positive
TCGA-D8-A1X8	Lum	BRCA_LumA	154.878	High	24.7428	Low	7.33257	Low	0	-1	1	62	No	M0	Yes	N2a	III	Stage IIIA	T1-T2	T1c	25.72	0	NOT HISPANIC OR LATINO	0.1153	NA	NA	NA	Infiltrating Lobular Carcinoma	No	No	C50.9	8520/3	C50.9	Negative	2010	YES	Post	NO	Fine needle aspiration biopsy	NO	18	FALSE	ILC	25.72	LIVING	Negative	Left Lower Outer Quadrant	YES	NA
TCGA-D8-A1XB	Lum	BRCA_LumA	62.1021	High	29.0994	High	10.4278	High	1	-1	1	62	No	M0	Yes	N1a	II	Stage IIB	T1-T2	T2	18.13	0	NOT HISPANIC OR LATINO	0.217	NA	Yes	1	Infiltrating Ductal Carcinoma	No	No	C50.9	8500/3	C50.9	Negative	2010	YES	Post	NO	Core needle biopsy	NO	22	FALSE	IDC	18.13	LIVING	Negative	Right Upper Outer Quadrant	YES	Positive
TCGA-D8-A1XJ	NonLum	BRCA_Her2	33.4933	Low	48.5057	High	5.31689	Low	1	-1	1	76	NA	MX	Yes	N1a	III	Stage IIIA	T3-T4	T3	21.81	0	NOT HISPANIC OR LATINO	0.3525	NA	Yes	3	Other, specify	No	No	C50.9	8523/3	C50.9	Positive	2010	YES	Post	NO	Fine needle aspiration biopsy	NA	57	FALSE	IDC	21.81	LIVING	Negative	Left Upper Outer Quadrant|Left Lower Outer Quadrant	YES	Positive
TCGA-D8-A1XO	Lum	BRCA_LumA	88.7297	High	33.5128	High	9.70472	Low	0	-1	1	56	No	M0	Yes	N1a	II	Stage IIB	T1-T2	T2	55.26	0	NOT HISPANIC OR LATINO	0.2323	NA	Yes	1	Infiltrating Lobular Carcinoma	No	No	C50.9	8520/3	C50.9	Negative	2010	YES	Post	NO	Core needle biopsy	NO	11	FALSE	ILC	55.26	LIVING	Negative	Left Lower Outer Quadrant	YES	Positive
TCGA-D8-A1XR	Lum	BRCA_LumB	45.7097	High	46.2084	High	5.93027	Low	0	-1	1	56	No	M0	Yes	N1a	II	Stage IIB	T1-T2	T2	15.83	0	NOT HISPANIC OR LATINO	0.2173	NA	Yes	1	Infiltrating Ductal Carcinoma	No	No	C50.9	8500/3	C50.9	Negative	2010	YES	Post	NO	Core needle biopsy	NO	21	FALSE	IDC	15.83	LIVING	Negative	Right Upper Outer Quadrant	YES	Positive
TCGA-D8-A1XS	NA	NA	44.9433	High	56.9706	High	7.56793	Low	2	-1	No	48	No	M0	Yes	N3a	III	Stage IIIC	T1-T2	T2	16.29	0	NOT HISPANIC OR LATINO	0.2212	NA	Yes	3	Other, specify	No	No	C50.9	8507/3	C50.9	Positive	2010	YES	NA	NO	Core needle biopsy	NO	12	FALSE	BRCA	16.29	LIVING	Negative	Left Upper Outer Quadrant	YES	Positive
TCGA-D8-A1XY	Lum	BRCA_LumA	41.5241	High	35.1744	High	9.22248	Low	1	-1	1	74	NA	MX	Neg	N0	II	Stage IIA	T1-T2	T2	16.52	0	NOT HISPANIC OR LATINO	0.3139	NA	Yes	3	Infiltrating Ductal Carcinoma	No	No	C50.9	8500/3	C50.9	Positive	2010	YES	Post	NO	Fine needle aspiration biopsy	NA	27	FALSE	IDC	16.52	LIVING	NA	Left Upper Outer Quadrant	YES	Positive
TCGA-D8-A1Y0	Lum	BRCA_LumA	59.6394	High	67.6612	High	8.73818	Low	2	-1	1	65	NA	MX	Yes	N2a	III	Stage IIIA	T1-T2	T1c	15.51	0	NOT HISPANIC OR LATINO	0.3854	NA	Yes	1	Infiltrating Ductal Carcinoma	No	No	C50.9	8500/3	C50.9	Negative	2010	YES	Post	NO	Incisional Biopsy	NA	43	FALSE	IDC	15.51	LIVING	NA	Left	YES	Positive
TCGA-D8-A1Y1	Lum	BRCA_LumB	37.4419	Low	40.1545	High	8.90677	Low	1	-1	1	80	NA	MX	Yes	N1a	III	Stage IIIA	T3-T4	T3	NA	NA	NOT HISPANIC OR LATINO	0.5329	NA	Yes	1	Infiltrating Ductal Carcinoma	No	No	C50.9	8500/3	C50.9	Negative	2010	YES	Post	NO	Fine needle aspiration biopsy	NA	162	FALSE	IDC	9.92	DECEASED	NA	Left Upper Inner Quadrant|Left Upper Outer Quadrant	YES	Positive
TCGA-D8-A1Y3	Lum	BRCA_LumB	15.7956	Low	80.7157	High	10.5902	High	1	-1	1	61	NA	MX	Yes	N2a	III	Stage IIIA	T1-T2	T2	14.13	0	NOT HISPANIC OR LATINO	0.612	Negative	Yes	2	Infiltrating Ductal Carcinoma	No	No	C50.9	8500/3	C50.9	Indeterminate	2011	YES	Post	NO	Fine needle aspiration biopsy	NA	37	FALSE	IDC	14.13	LIVING	Negative	Right Upper Outer Quadrant	YES	Positive
TCGA-D8-A27G	Lum	BRCA_LumA	19.6442	Low	23.0941	Low	5.85038	Low	0	-1	1	75	No	M0	Neg	N0	II	Stage IIA	T1-T2	T2	13.44	0	NOT HISPANIC OR LATINO	0.1084	Negative	Yes	2	Infiltrating Lobular Carcinoma	No	No	C50.9	8520/3	C50.9	Equivocal	2010	YES	Post	NO	Core needle biopsy	NO	712	FALSE	ILC	13.44	LIVING	Negative	Left Lower Outer Quadrant	YES	Positive
TCGA-D8-A27I	Lum	BRCA_LumA	41.9534	High	25.3319	Low	9.38889	Low	1	-1	1	58	No	M0	Yes	N2a	III	Stage IIIA	T1-T2	T1c	14.42	0	NOT HISPANIC OR LATINO	0.0458	NA	Yes	1	Infiltrating Lobular Carcinoma	No	No	C50.9	8520/3	C50.9	Negative	2010	YES	Post	NO	Core needle biopsy	NO	25	FALSE	ILC	14.42	LIVING	Negative	Right Upper Outer Quadrant	YES	Positive
TCGA-D8-A27K	Lum	BRCA_LumA	37.6568	Low	33.3001	High	8.0146	Low	0	-1	No	47	No	M0	Yes	N1a	II	Stage IIB	T1-T2	T2	48	0	NOT HISPANIC OR LATINO	0.1153	NA	Yes	1	Infiltrating Ductal Carcinoma	No	No	C50.9	8500/3	C50.9	Negative	2011	YES	Post	NO	Fine needle aspiration biopsy	NO	19	FALSE	IDC	48	LIVING	Negative	Left Upper Inner Quadrant	YES	Positive
TCGA-D8-A27L	Lum	BRCA_LumA	35.7554	Low	28.7962	Low	8.27413	Low	1	-1	No	49	No	M0	Yes	N2a	III	Stage IIIA	T1-T2	T1c	16.39	0	NOT HISPANIC OR LATINO	0.1113	NA	Yes	1	Infiltrating Ductal Carcinoma	No	No	C50.9	8500/3	C50.9	Negative	2011	YES	Post	NO	Core needle biopsy	NO	27	FALSE	IDC	16.39	LIVING	Negative	Right Upper Inner Quadrant	YES	Positive
TCGA-D8-A27P	Lum	BRCA_LumA	11.7552	Low	30.6498	High	6.74318	Low	0	-1	1	64	No	M0	Neg	N0	I	Stage IA	T1-T2	T1c	1.61	0	NOT HISPANIC OR LATINO	0.0485	NA	Yes	1	Infiltrating Ductal Carcinoma	No	No	C50.9	8500/3	C50.9	Negative	2011	YES	Post	NO	Other method, specify:	NO	15	FALSE	IDC	1.61	LIVING	Negative	Right Upper Inner Quadrant	YES	Positive
TCGA-D8-A27T	Lum	BRCA_LumA	75.4404	High	25.2864	Low	7.96661	Low	0	-1	1	53	No	M0	Yes	N3a	III	Stage IIIC	T1-T2	T2	13.07	0	NOT HISPANIC OR LATINO	0.1924	NA	Yes	1	Infiltrating Lobular Carcinoma	No	No	C50.9	8520/3	C50.9	Negative	2011	YES	Post	NO	Core needle biopsy	NO	18	FALSE	ILC	13.07	LIVING	Negative	Right Upper Outer Quadrant|Right Lower Outer Quadrant	YES	Positive
TCGA-D8-A27V	Lum	BRCA_LumA	73.7393	High	33.0311	High	13.922	High	1	-1	1	62	No	M0	Neg	N0	II	Stage IIA	T1-T2	T2	12.52	0	NOT HISPANIC OR LATINO	0.3774	NA	Yes	1	Infiltrating Lobular Carcinoma	No	No	C50.9	8520/3	C50.9	Negative	2011	YES	Post	NO	Fine needle aspiration biopsy	NO	155	FALSE	ILC	12.52	LIVING	Negative	Right Upper Outer Quadrant|Right Lower Outer Quadrant	YES	Positive
TCGA-D8-A3Z6	Lum	BRCA_LumA	21.9889	Low	25.751	Low	8.9391	Low	1	-1	1	56	No	M0	Yes	N3a	III	Stage IIIC	T3-T4	T3	18.5	0	NOT HISPANIC OR LATINO	0.2634	NA	NA	NA	Infiltrating Lobular Carcinoma	No	No	C50.9	8520/3	C50.9	Negative	2011	YES	Post	NO	Core needle biopsy	NO	23	FALSE	ILC	18.5	LIVING	Negative	Left	YES	Positive
TCGA-D8-A4Z1	Lum	BRCA_LumA	11.5721	Low	22.2204	Low	10.726	High	1	-1	1	68	No	M0	Neg	N0	I	Stage IA	T1-T2	T1c	21.65	0	NOT HISPANIC OR LATINO	0.0031	NA	Yes	1	Infiltrating Lobular Carcinoma	No	No	C50.9	8520/3	C50.9	Negative	2012	YES	Post	NA	Core needle biopsy	NO	8	FALSE	ILC	21.65	LIVING	Negative	Right|Right Upper Inner Quadrant	YES	Positive
TCGA-D8-A73U	Lum	BRCA_LumA	18.9645	Low	13.1006	Low	5.02435	Low	-1	-1	1	88	No	M0	Neg	N0	II	Stage IIA	T1-T2	T2	16.16	0	NOT HISPANIC OR LATINO	0.0535	Negative	Yes	1	Infiltrating Lobular Carcinoma	No	No	C50.9	8520/3	C50.9	Negative	2012	NO	Post	NA	Core needle biopsy	NO	NA	FALSE	ILC	16.16	LIVING	Negative	Left Upper Outer Quadrant	YES	Positive
TCGA-D8-A73W	Lum	BRCA_LumA	42.9857	High	35.7264	High	5.52815	Low	0	-1	1	79	NA	MX	Yes	N1a	III	Stage IIIA	T3-T4	T3	0.69	Recurred/Progressed	NOT HISPANIC OR LATINO	0.1276	NA	Yes	1	Mucinous Carcinoma	No	No	C50.9	8480/3	C50.9	Negative	2013	YES	Post	NA	Tumor resection	NO	NA	FALSE	IMMC	12.65	DECEASED	Negative	Right Upper Outer Quadrant	YES	Negative
TCGA-E2-A107	Lum	BRCA_LumA	47.3373	High	33.1703	High	12.3591	High	1	-1	1	54	No	M0	Yes	N2a	III	Stage IIIA	T3-T4	T3	34.4	0	NOT HISPANIC OR LATINO	0.3303	Negative	Yes	2	Infiltrating Lobular Carcinoma	No	No	C50.9	8520/3	C50.9	Equivocal	2008	NA	Post	NA	Core needle biopsy	NO	21	FALSE	ILC	34.4	LIVING	Negative	Right Upper Inner Quadrant	NO	Negative
TCGA-E2-A10A	Lum	BRCA_LumA	59.4006	High	34.901	High	8.82967	Low	0	-1	No	41	No	M0	Neg	N0 (i-)	II	Stage IIB	T3-T4	T3	3.02	Recurred/Progressed	NOT HISPANIC OR LATINO	0.2109	Negative	Yes	2	Infiltrating Ductal Carcinoma	No	No	C50.9	8500/3	C50.9	Positive	2007	NA	Pre	NA	Core needle biopsy	NO	14	FALSE	IDC	40.37	LIVING	Negative	Left Upper Outer Quadrant	NO	Positive
TCGA-E2-A10C	Lum	BRCA_LumB	53.1169	High	35.7504	High	10.5781	High	1	-1	1	54	No	M0	Yes	N1a	II	Stage IIB	T1-T2	T2	40.08	0	NOT HISPANIC OR LATINO	0.5337	NA	Yes	1	Infiltrating Ductal Carcinoma	No	No	C50.9	8500/3	C50.9	Negative	2008	NA	Post	NA	Core needle biopsy	NO	249	FALSE	IDC	40.08	LIVING	Negative	Left Upper Outer Quadrant	NO	Positive
TCGA-E2-A10F	Lum	BRCA_LumA	28.1598	Low	21.1663	Low	8.93621	Low	0	-1	No	47	No	M0	Neg	N0 (i-)	II	Stage IIA	T1-T2	T2	28.84	0	NOT HISPANIC OR LATINO	0.1319	Negative	Yes	2	Infiltrating Lobular Carcinoma	No	No	C50.9	8520/3	C50.9	Equivocal	2008	NA	Pre	NA	Core needle biopsy	NO	20	FALSE	ILC	28.84	LIVING	Negative	Left Upper Outer Quadrant	NO	Positive
TCGA-E2-A14O	Lum	BRCA_LumB	70.0253	High	35.6596	High	11.6638	High	1	-1	1	76	No	M0	Yes	N1a	III	Stage IIIA	T3-T4	T3	44.65	0	NOT HISPANIC OR LATINO	0.7348	Negative	Yes	2	Infiltrating Ductal Carcinoma	No	No	C50.9	8500/3	C50.9	Equivocal	2008	YES	Post	NO	Tumor resection	NO	32	FALSE	IDC	44.65	LIVING	Negative	Left Upper Outer Quadrant	NO	Positive
TCGA-E2-A14Q	Lum	BRCA_LumA	124.325	High	25.8041	Low	9.04513	Low	0	-1	No	50	No	M0	Yes	N1mi	II	Stage IIB	T1-T2	T2	38.21	0	NOT HISPANIC OR LATINO	0.1835	NA	Yes	1	Infiltrating Ductal Carcinoma	No	No	C50.9	8500/3	C50.9	Negative	2008	YES	Pre	NO	Tumor resection	NO	16	FALSE	IDC	38.21	LIVING	Negative	Left Upper Outer Quadrant	NO	Positive
TCGA-E2-A14V	NonLum	BRCA_Her2	12.3529	Low	47.7803	High	11.0596	High	1	-1	1	53	No	M0	Yes	N1	II	Stage IIB	T1-T2	T2	34.23	0	NOT HISPANIC OR LATINO	0.38	NA	Yes	3	Infiltrating Ductal Carcinoma	No	No	C50.9	8500/3	C50.9	Positive	2008	YES	Post	NO	Tumor resection	NO	54	FALSE	IDC	34.23	LIVING	Negative	Left Lower Inner Quadrant	NO	Positive
TCGA-E2-A14W	NA	NA	48.3307	High	53.5767	High	10.5133	High	1	-1	1	78	No	M0	Neg	N0	II	Stage IIA	T1-T2	T2	32	0	NOT HISPANIC OR LATINO	0.3133	Positive	NA	NA	Infiltrating Ductal Carcinoma	No	No	C50.9	8500/3	C50.9	NA	2008	YES	NA	NO	Tumor resection	NO	64	FALSE	IDC	32	LIVING	Negative	Left Upper Outer Quadrant	NO	Positive
TCGA-E2-A14Z	Lum	BRCA_LumA	32.7231	Low	36.416	High	13.4961	High	1	-1	1	64	No	M0	Neg	N0	I	Stage I	T1-T2	T1c	6.18	Recurred/Progressed	NOT HISPANIC OR LATINO	0.4779	NA	Yes	1	Infiltrating Ductal Carcinoma	No	No	C50.9	8500/3	C50.9	Negative	2009	YES	Post	NO	Tumor resection	NO	42	FALSE	IDC	18.5	DECEASED	Negative	Left Upper Outer Quadrant	NO	Positive
TCGA-E2-A153	Lum	BRCA_LumA	15.4055	Low	24.6294	Low	6.19417	Low	1	-1	1	51	No	M0	Yes	N1a	II	Stage IIB	T1-T2	T2	23.23	0	NOT HISPANIC OR LATINO	0.1942	NA	Yes	1	Infiltrating Ductal Carcinoma	No	No	C50.9	8500/3	C50.9	Negative	2009	YES	Pre	NO	Tumor resection	NO	17	FALSE	IDC	23.23	LIVING	Negative	Left	NO	Positive
TCGA-E2-A154	Lum	BRCA_LumA	94.8576	High	38.5572	High	12.5715	High	1	-1	1	68	No	M0	Neg	N0	I	Stage I	T1-T2	T1c	19.42	0	NOT HISPANIC OR LATINO	0.3826	NA	Yes	1	Infiltrating Ductal Carcinoma	No	No	C50.9	8500/3	C50.9	Negative	2009	YES	Post	NO	Tumor resection	NO	32	FALSE	IDC	19.42	LIVING	Negative	Left Upper Outer Quadrant	NO	Positive
TCGA-E2-A155	Lum	BRCA_LumB	95.2518	High	35.0862	High	10.5628	High	0	-1	1	58	No	M0	Yes	N1a	II	Stage IIB	T1-T2	T2	21.02	0	NOT HISPANIC OR LATINO	0.2209	NA	NA	NA	Infiltrating Ductal Carcinoma	No	No	C50.9	8500/3	C50.9	Negative	2009	YES	Post	NO	Tumor resection	NO	38	FALSE	IDC	21.02	LIVING	Negative	Left Upper Inner Quadrant|Left Lower Inner Quadrant	NO	Negative
TCGA-E2-A156	Lum	BRCA_LumA	185.496	High	26.4529	Low	12.8449	High	0	-1	1	61	No	M0	Neg	N0	I	Stage I	T1-T2	T1c	23.85	0	NOT HISPANIC OR LATINO	0.0482	NA	NA	NA	Infiltrating Ductal Carcinoma	No	No	C50.9	8500/3	C50.9	Negative	2009	YES	Post	NO	Tumor resection	NO	16	FALSE	IDC	23.85	LIVING	Negative	Left	NO	Positive
TCGA-E2-A15C	Lum	BRCA_LumA	81.3241	High	35.9663	High	13.128	High	2	-1	1	61	No	M0	Neg	N0	I	Stage I	T1-T2	T1c	22.8	0	NOT HISPANIC OR LATINO	0.1347	Negative	Yes	2	Infiltrating Ductal Carcinoma	No	No	C50.9	8500/3	C50.9	Equivocal	2009	YES	Post	NO	Tumor resection	NO	20	FALSE	IDC	22.8	LIVING	Negative	Right Lower Outer Quadrant	NO	Positive
TCGA-E2-A15D	Lum	BRCA_LumA	23.8402	Low	35.2744	High	5.44103	Low	1	-1	No	47	No	M0	Neg	N0	II	Stage IIA	T1-T2	T2	17.28	0	NOT HISPANIC OR LATINO	0.2234	Negative	Yes	2	Infiltrating Ductal Carcinoma	No	No	C50.9	8500/3	C50.9	Equivocal	2009	YES	Pre	NO	Tumor resection	NO	24	FALSE	IDC	17.28	LIVING	Negative	Right	NO	Positive
TCGA-E2-A15E	Lum	BRCA_LumA	12.0467	Low	42.5484	High	11.5315	High	2	-1	No	40	No	M0	Yes	N1a	II	Stage IIA	T1-T2	T1c	20.7	0	NOT HISPANIC OR LATINO	0.3009	Positive	NA	NA	Infiltrating Ductal Carcinoma	No	No	C50.9	8500/3	C50.9	NA	2009	YES	Pre	NO	Tumor resection	NO	29	NA	BREAST	20.7	LIVING	Negative	Left	NO	Positive
TCGA-E2-A15F	Lum	BRCA_LumA	118.696	High	47.2562	High	11.1797	High	1	-1	1	64	No	M0	Neg	N0	I	Stage I	T1-T2	T1c	21.62	0	NOT HISPANIC OR LATINO	0.2419	NA	Yes	1	Infiltrating Ductal Carcinoma	No	No	C50.9	8500/3	C50.9	Negative	2009	YES	Post	NO	Tumor resection	NO	19	FALSE	IDC	21.62	LIVING	Negative	Left Upper Outer Quadrant	NO	Positive
TCGA-E2-A15G	Lum	BRCA_LumA	108.538	High	30.3661	High	16.9074	High	0	-1	1	76	No	M0	Neg	N0	II	Stage IIA	T1-T2	T2	18.2	0	NOT HISPANIC OR LATINO	0.0763	NA	Yes	1	Mixed Histology (please specify)	No	No	C50.9	8522/3	C50.9	Negative	2009	YES	Post	NO	Tumor resection	NO	38	FALSE	MDLC	18.2	LIVING	Negative	Left Upper Outer Quadrant	NO	Positive
TCGA-E2-A15H	Lum	BRCA_LumA	19.0409	Low	51.1551	High	19.7975	High	1	-1	No	38	No	M0	Yes	N1mi	II	Stage IIA	T1-T2	T1c	12.91	0	NOT HISPANIC OR LATINO	0.1888	Positive	Yes	2	Infiltrating Ductal Carcinoma	No	No	C50.9	8500/3	C50.9	Equivocal	2009	YES	Pre	NO	Tumor resection	NO	26	FALSE	IDC	12.91	LIVING	Negative	Right Upper Outer Quadrant	NO	Positive
TCGA-E2-A15I	Lum	BRCA_LumA	56.3291	High	22.9508	Low	6.30282	Low	0	-1	No	44	No	M0	Neg	N0	II	Stage IIA	T1-T2	T2	55.58	0	NOT HISPANIC OR LATINO	0.1498	Negative	Yes	2	Infiltrating Ductal Carcinoma	No	No	C50.9	8500/3	C50.9	Equivocal	2009	YES	Pre	NO	Tumor resection	NO	108	FALSE	IDC	55.58	LIVING	Negative	Left Upper Outer Quadrant|Left Lower Outer Quadrant	NO	Positive
TCGA-E2-A15K	Lum	BRCA_LumB	61.367	High	24.8151	Low	6.22133	Low	0	-1	1	58	No	M0	Yes	N1a	II	Stage IIB	T1-T2	T2	9.03	0	NOT HISPANIC OR LATINO	0.1548	Negative	Yes	2	Infiltrating Ductal Carcinoma	No	No	C50.9	8500/3	C50.9	Equivocal	2010	YES	Post	NO	Tumor resection	NO	40	NA	BREAST	9.03	LIVING	Negative	Right Upper Outer Quadrant	NO	Positive
TCGA-E2-A15L	Lum	BRCA_LumA	51.0365	High	23.7799	Low	7.35748	Low	0	-1	1	65	No	M0	Neg	N0	II	Stage IIA	T1-T2	T2	20.57	0	NOT HISPANIC OR LATINO	0.1145	Negative	Yes	2	Infiltrating Lobular Carcinoma	No	No	C50.9	8520/3	C50.9	Equivocal	2010	YES	Post	NO	Tumor resection	NO	27	FALSE	ILC	20.57	LIVING	Negative	Right	NO	Positive
TCGA-E2-A15M	Lum	BRCA_LumA	38.6257	Low	42.7119	High	5.3536	Low	1	-1	1	66	No	M0	Neg	N0	II	Stage IIA	T1-T2	T2	NA	NA	NOT HISPANIC OR LATINO	0.2774	NA	NA	NA	Infiltrating Lobular Carcinoma	No	No	C50.9	8520/3	C50.9	Negative	2010	YES	Post	NO	Tumor resection	NO	46	FALSE	ILC	11.04	DECEASED	Negative	Right Lower Outer Quadrant	NO	Positive
TCGA-E2-A15O	Lum	BRCA_LumA	81.7488	High	57.0381	High	11.866	High	2	-1	1	89	No	M0	NA	NX	I	Stage I	T1-T2	T1c	39.75	Recurred/Progressed	NOT HISPANIC OR LATINO	0.2935	Negative	Yes	2	Infiltrating Ductal Carcinoma	No	Yes	C50.9	8500/3	C50.9	Equivocal	2010	NO	Post	NO	Tumor resection	NO	26	FALSE	IDC	50.76	LIVING	Negative	Left Upper Inner Quadrant	NO	Positive
TCGA-E2-A15P	Lum	BRCA_LumA	67.2724	High	32.9996	High	11.3039	High	0	-1	1	61	No	M0	Neg	N0	I	Stage IA	T1-T2	T1c	19.55	0	NOT HISPANIC OR LATINO	0.1936	NA	Yes	1	Infiltrating Ductal Carcinoma	No	No	C50.9	8500/3	C50.9	Negative	2010	YES	Post	NO	Tumor resection	NO	37	FALSE	IDC	19.55	LIVING	Negative	Right Upper Outer Quadrant	NO	Positive
TCGA-E2-A15R	Lum	BRCA_LumA	114.834	High	35.8595	High	12.7962	High	1	-1	1	64	No	M0	Yes	N1a	II	Stage IIA	T1-T2	T1c	56.9	0	NOT HISPANIC OR LATINO	0.3571	Negative	Yes	2	Infiltrating Ductal Carcinoma	No	No	C50.9	8500/3	C50.9	Equivocal	2010	YES	Post	NO	Tumor resection	NO	30	FALSE	IDC	56.9	LIVING	Negative	Right Upper Outer Quadrant	NO	Positive
TCGA-E2-A15S	Lum	BRCA_LumB	46.2851	High	91.155	High	16.3211	High	2	-1	No	34	No	M0	Yes	N1	II	Stage IIB	T1-T2	T2	14.06	0	NOT HISPANIC OR LATINO	0.4632	Negative	Yes	2	Infiltrating Ductal Carcinoma	No	No	C50.9	8500/3	C50.9	Equivocal	2010	YES	Post	NO	Tumor resection	NO	32	FALSE	IDC	14.06	LIVING	Negative	Left Upper Inner Quadrant|Left Upper Outer Quadrant	NO	Negative
TCGA-E2-A15T	Lum	BRCA_LumB	138.657	High	45.7011	High	9.90937	High	1	-1	1	65	No	M0	Neg	N0	II	Stage IIA	T1-T2	T2	51.35	0	NOT HISPANIC OR LATINO	0.1639	Negative	Yes	2	Infiltrating Ductal Carcinoma	No	No	C50.9	8500/3	C50.9	Equivocal	2010	YES	Post	NO	Tumor resection	NO	33	FALSE	IDC	51.35	LIVING	Negative	Left Upper Outer Quadrant	NO	Positive
TCGA-E2-A1B4	Lum	BRCA_LumA	97.9947	High	22.3941	Low	10.2108	High	0	-1	1	74	No	M0	Yes	N2a	III	Stage IIIA	T1-T2	T1c	NA	NA	NOT HISPANIC OR LATINO	0.0302	NA	Yes	1	Infiltrating Ductal Carcinoma	No	No	C50.9	8500/3	C50.9	Negative	2008	YES	Post	NO	Tumor resection	NO	27	TRUE	IDC	32.98	DECEASED	Negative	Left Upper Inner Quadrant	NO	Positive
TCGA-E2-A1B5	Lum	BRCA_LumA	3.87327	Low	21.7561	Low	2.96038	Low	1	-1	No	46	No	M0	Neg	N0	II	Stage IIA	T1-T2	T2	32.33	0	NOT HISPANIC OR LATINO	0.0291	NA	NA	NA	Infiltrating Lobular Carcinoma	No	No	C50.9	8520/3	C50.9	Negative	2008	YES	Pre	NO	Tumor resection	NO	12	TRUE	ILC	32.33	LIVING	Negative	Left	NO	Positive
TCGA-E2-A1BC	Lum	BRCA_LumA	27.881	Low	28.3479	Low	7.11343	Low	0	-1	1	63	No	M0	Neg	N0	I	Stage IA	T1-T2	T1c	16.46	0	NA	0.1381	NA	NA	NA	Infiltrating Ductal Carcinoma	No	Yes	C50.9	8524/3	C50.9	Negative	2010	YES	Post	NO	Tumor resection	NO	24	TRUE	ILC	16.46	LIVING	Positive	Right	NO	Positive
TCGA-E2-A1BD	Lum	BRCA_LumA	51.8442	High	31.1542	High	11.3811	High	1	-1	1	53	No	M0	Neg	N0	II	Stage IIA	T1-T2	T2	37.22	0	NOT HISPANIC OR LATINO	0.4632	Negative	Yes	2	Infiltrating Ductal Carcinoma	No	No	C50.9	8500/3	C50.9	Equivocal	2010	YES	Post	NO	Tumor resection	NO	23	TRUE	IDC	37.22	LIVING	Negative	Right Upper Outer Quadrant	NO	Positive
TCGA-E2-A1IE	Lum	BRCA_LumA	69.7646	High	35.0592	High	12.8522	High	0	-1	1	61	No	M0	Yes	N1	II	Stage IIB	T1-T2	T2	59.46	Recurred/Progressed	NOT HISPANIC OR LATINO	0.2631	Negative	Yes	2	Infiltrating Ductal Carcinoma	No	No	C50.9	8500/3	C50.9	Equivocal	2008	YES	Post	NO	Tumor resection	NO	15	FALSE	IDC	77.6	LIVING	Negative	Right	NO	Positive
TCGA-E2-A1IF	Lum	BRCA_LumA	38.3394	Low	15.8475	Low	6.9804	Low	0	-1	1	74	No	M0	Neg	N0	I	Stage I	T1-T2	T1c	37.39	0	NOT HISPANIC OR LATINO	0.118	NA	Yes	1	Infiltrating Ductal Carcinoma	No	No	C50.9	8500/3	C50.9	Negative	2008	YES	Post	NO	Tumor resection	NO	16	FALSE	IDC	37.39	LIVING	Negative	Left Upper Outer Quadrant	NO	Positive
TCGA-E2-A1IH	Lum	BRCA_LumA	28.5434	Low	27.2323	Low	4.70917	Low	1	-1	1	80	No	M0	Neg	N0	I	Stage I	T1-T2	T1c	33.71	0	NOT HISPANIC OR LATINO	0.3813	NA	Yes	2	Infiltrating Lobular Carcinoma	No	No	C50.9	8520/3	C50.9	Equivocal	2008	YES	Post	NO	Tumor resection	NO	50	FALSE	ILC	33.71	LIVING	Negative	Right Upper Inner Quadrant	NO	Positive
TCGA-E2-A1IJ	Lum	BRCA_LumA	31.0166	Low	13.9697	Low	6.37922	Low	0	-1	1	57	No	M0	Neg	N0	I	Stage I	T1-T2	T1c	28.42	0	NOT HISPANIC OR LATINO	0.1163	Negative	Yes	2	Infiltrating Lobular Carcinoma	No	No	C50.9	8520/3	C50.9	Equivocal	2009	YES	Post	NO	Tumor resection	NO	14	FALSE	ILC	28.42	LIVING	Negative	Right Upper Outer Quadrant	NO	Positive
TCGA-E2-A1IL	Lum	BRCA_LumA	74.9281	High	26.8114	Low	7.53046	Low	0	-1	1	78	No	M0	Yes	N1a	II	Stage IIA	T1-T2	T1c	3.88	0	NOT HISPANIC OR LATINO	0.1685	NA	NA	NA	Infiltrating Lobular Carcinoma	No	No	C50.9	8520/3	C50.9	Negative	2009	YES	Post	NO	Tumor resection	NO	16	FALSE	ILC	3.88	LIVING	Negative	Left Upper Outer Quadrant	NO	Positive
TCGA-E2-A1IU	Lum	BRCA_LumA	116.334	High	27.0262	Low	9.9575	High	0	-1	1	60	No	M0	Neg	N0 (mol+)	I	Stage IA	T1-T2	T1c	11.07	0	NOT HISPANIC OR LATINO	0.0515	NA	NA	NA	Infiltrating Ductal Carcinoma	No	No	C50.9	8500/3	C50.9	Negative	2010	YES	Post	NO	Tumor resection	NO	15	FALSE	IDC	11.07	LIVING	Negative	Right Upper Outer Quadrant	NO	Positive
TCGA-E2-A1L6	Lum	BRCA_LumA	28.3109	Low	33.029	High	6.67022	Low	0	-1	No	44	No	M0	Yes	N1mi	II	Stage IIA	T1-T2	T1c	54.14	0	NOT HISPANIC OR LATINO	0.1288	NA	Yes	1	Infiltrating Ductal Carcinoma	No	No	C50.9	8500/3	C50.9	Negative	2007	YES	Pre	NO	Tumor resection	NO	13	FALSE	IDC	54.14	LIVING	Negative	Left Upper Outer Quadrant	NO	Positive
TCGA-E2-A1L8	Lum	BRCA_LumA	40.4755	High	26.7403	Low	6.53665	Low	-1	-1	1	52	No	M0	Yes	N1a	II	Stage IIB	T1-T2	T2	73.59	0	NOT HISPANIC OR LATINO	0.1645	Negative	Yes	2	Infiltrating Lobular Carcinoma	No	Yes	C50.9	8520/3	C50.9	Equivocal	2008	YES	Post	NO	Tumor resection	NO	22	FALSE	ILC	73.59	LIVING	Negative	Left Upper Outer Quadrant	NO	Positive
TCGA-E2-A1LA	Lum	BRCA_LumA	41.8804	High	27.3668	Low	11.7229	High	1	-1	1	59	No	M0	Yes	N1a	II	Stage IIA	T1-T2	T1c	24.57	0	NOT HISPANIC OR LATINO	0.3391	Negative	Yes	2	Infiltrating Ductal Carcinoma	No	No	C50.9	8500/3	C50.9	Equivocal	2009	YES	Post	NO	Tumor resection	NO	60	FALSE	IDC	24.57	LIVING	Negative	Right Upper Inner Quadrant	NO	Positive
TCGA-E2-A2P6	Lum	BRCA_LumA	82.4144	High	21.1245	Low	11.9753	High	0	-1	1	77	No	M0	Yes	N1	II	Stage IIB	T1-T2	T2	34.53	0	HISPANIC OR LATINO	0.1405	Negative	NA	NA	Infiltrating Lobular Carcinoma	No	No	C50.9	8520/3	C50.9	NA	2011	YES	Post	NO	Core needle biopsy	NO	93	TRUE	ILC	34.53	LIVING	Positive	Left Upper Outer Quadrant	NO	Positive
TCGA-E2-A570	Lum	BRCA_LumA	25.0597	Low	18.713	Low	4.39449	Low	0	-1	No	47	No	M0	Yes	N1mi	I	Stage IB	T1-T2	T1c	30.58	0	NOT HISPANIC OR LATINO	0.1371	Negative	Yes	2	Infiltrating Ductal Carcinoma	No	No	C50.9	8500/3	C50.9	Equivocal	2011	YES	Pre	NA	Core needle biopsy	NO	21	TRUE	IDC	30.58	LIVING	Negative	Right Lower Inner Quadrant	NO	Positive
TCGA-E2-A576	Lum	BRCA_LumA	52.1979	High	30.6494	High	12.2971	High	1	-1	1	69	NA	MX	Neg	N0	I	Stage IA	T1-T2	T1c	34.26	0	NOT HISPANIC OR LATINO	0.3103	Negative	Yes	2	Infiltrating Lobular Carcinoma	No	No	C50.9	8520/3	C50.9	Equivocal	2011	YES	Post	NA	Fine needle aspiration biopsy	YES	NA	TRUE	ILC	34.26	LIVING	Negative	Left Upper Outer Quadrant	NO	Positive
TCGA-E2-A9RU	Lum	BRCA_LumB	16.7497	Low	45.6997	High	7.97631	Low	1	-1	1	90	NA	MX	Yes	N3a	III	Stage IIIC	T1-T2	T2	17.67	0	NOT HISPANIC OR LATINO	0.4619	Negative	Yes	2	Infiltrating Ductal Carcinoma	No	No	C50.9	8500/3	C50.9	Equivocal	2013	YES	Post	NA	Core needle biopsy	YES	NA	TRUE	IDC	17.67	LIVING	Negative	Right Lower Outer Quadrant	NO	Negative
TCGA-E9-A1N4	Lum	BRCA_LumA	11.0485	Low	16.8155	Low	4.40127	Low	0	-1	No	41	No	M0	Yes	N2	III	Stage IIIA	T1-T2	T2	32.85	0	NOT HISPANIC OR LATINO	0.1888	NA	NA	NA	Mixed Histology (please specify)	No	No	C50.9	8520/3	C50.9	Positive	2010	YES	Pre	NO	Tumor resection	NO	17	TRUE	ILC	32.85	LIVING	Negative	Left Upper Inner Quadrant	YES	Positive
TCGA-E9-A1N5	Lum	BRCA_LumA	27.7784	Low	24.3522	Low	7.88851	Low	1	-1	No	45	No	M0	Yes	N1	II	Stage IIB	T1-T2	T2	36.79	0	NOT HISPANIC OR LATINO	0.1846	NA	NA	NA	Mixed Histology (please specify)	No	No	C50.9	8522/3	C50.9	Positive	2010	YES	Post	NO	Tumor resection	NO	23	TRUE	MDLC	36.79	LIVING	Negative	Left Upper Outer Quadrant	YES	Positive
TCGA-E9-A1NF	Lum	BRCA_LumB	53.3536	High	13.2994	Low	5.96846	Low	1	-1	1	60	No	M0	Neg	N0	II	Stage IIA	T1-T2	T2	2.96	Recurred/Progressed	NOT HISPANIC OR LATINO	0.4963	NA	NA	NA	Mixed Histology (please specify)	No	No	C50.9	8522/3	C50.9	Negative	2011	YES	Post	NO	Tumor resection	YES	36	TRUE	MDLC	35.22	DECEASED	Negative	Right Upper Outer Quadrant	YES	Positive
TCGA-E9-A1NG	Lum	BRCA_LumA	9.63372	Low	13.6351	Low	4.62627	Low	0	-1	1	62	No	M0	Neg	N0	II	Stage IIA	T1-T2	T2	NA	NA	NOT HISPANIC OR LATINO	0.0874	NA	NA	NA	Infiltrating Ductal Carcinoma	No	No	C50.9	8500/3	C50.9	Negative	2011	YES	Post	NO	Tumor resection	YES	14	TRUE	IDC	25.82	DECEASED	Negative	Right Upper Outer Quadrant	YES	Positive
TCGA-E9-A1NH	Lum	BRCA_LumA	65.2004	High	18.8583	Low	9.05872	Low	-1	-1	1	71	No	M0	Yes	N1	II	Stage IIB	T1-T2	T2	18.92	0	NOT HISPANIC OR LATINO	0.123	NA	NA	NA	Infiltrating Ductal Carcinoma	No	No	C50.9	8500/3	C50.9	Negative	2011	YES	Post	NO	Tumor resection	YES	17	TRUE	IDC	18.92	LIVING	Negative	Left Upper Inner Quadrant	YES	Positive
TCGA-E9-A1NI	Lum	BRCA_LumB	70.4833	High	31.8157	High	11.4338	High	1	-1	1	51	No	M0	Neg	N0	II	Stage IIA	T1-T2	T2	9.86	0	NOT HISPANIC OR LATINO	0.3954	NA	NA	NA	Mixed Histology (please specify)	No	No	C50.9	8522/3	C50.9	Negative	2011	YES	Post	NO	Tumor resection	YES	121	TRUE	MDLC	9.86	LIVING	Negative	Left Upper Outer Quadrant	YES	Positive
TCGA-E9-A227	Lum	BRCA_LumA	27.7563	Low	26.9641	Low	4.1196	Low	0	-1	No	42	No	M0	Yes	N1	II	Stage IIB	T1-T2	T2	32.03	0	NOT HISPANIC OR LATINO	0.0506	NA	NA	NA	Infiltrating Ductal Carcinoma	No	No	C50.9	8500/3	C50.9	Negative	2011	YES	Pre	NO	Core needle biopsy	NO	11	TRUE	IDC	32.03	LIVING	Positive	Left Upper Outer Quadrant	YES	Positive
TCGA-E9-A22D	Lum	BRCA_LumB	21.5313	Low	24.796	Low	4.74392	Low	1	-1	No	38	No	M0	Neg	N0	II	Stage IIA	T1-T2	T2	41	0	NOT HISPANIC OR LATINO	0.2295	NA	NA	NA	Infiltrating Ductal Carcinoma	No	No	C50.9	8500/3	C50.9	Positive	2011	YES	Pre	NA	Tumor resection	YES	10	TRUE	IDC	41	LIVING	Negative	Right Upper Outer Quadrant	YES	Positive
TCGA-E9-A22E	Lum	BRCA_LumB	29.1181	Low	18.7515	Low	3.04499	Low	2	-1	1	56	No	M0	Yes	N2	III	Stage IIIA	T1-T2	T2	41.69	0	NOT HISPANIC OR LATINO	0.4323	NA	NA	NA	Infiltrating Ductal Carcinoma	No	No	C50.9	8500/3	C50.9	Positive	2011	YES	Post	NO	Tumor resection	YES	64	TRUE	IDC	41.69	LIVING	Negative	Right Upper Inner Quadrant	YES	Positive
TCGA-E9-A22H	Lum	BRCA_LumB	69.7955	High	30.1732	High	7.45657	Low	0	-1	No	42	No	M0	Yes	N1	II	Stage IIB	T1-T2	T2	40.47	0	NOT HISPANIC OR LATINO	0.1039	NA	NA	NA	Infiltrating Ductal Carcinoma	No	No	C50.9	8500/3	C50.9	Positive	2011	YES	Pre	NO	Tumor resection	YES	18	TRUE	IDC	40.47	LIVING	Negative	Left Upper Outer Quadrant	YES	Positive
TCGA-E9-A295	Lum	BRCA_LumA	17.364	Low	29.5727	High	10.2454	High	1	-1	1	71	No	M0	Neg	N0 (i-)	II	Stage IIA	T1-T2	T2	12.32	0	NOT HISPANIC OR LATINO	0.4456	NA	Yes	1	Infiltrating Lobular Carcinoma	No	No	C50.9	8520/3	C50.9	Positive	2011	YES	Post	NA	Tumor resection	YES	55	FALSE	ILC	12.32	LIVING	Negative	Right Lower Outer Quadrant	YES	Positive
TCGA-E9-A3X8	Lum	BRCA_LumA	10.7463	Low	12.926	Low	5.16943	Low	1	-1	No	48	No	M0	Yes	N1	II	Stage IIB	T1-T2	T2	30.42	0	NOT HISPANIC OR LATINO	0.0767	NA	NA	NA	Infiltrating Lobular Carcinoma	No	No	C50.9	8520/3	C50.9	Positive	2011	YES	Post	NO	Tumor resection	YES	13	TRUE	ILC	30.42	LIVING	Negative	Left Upper Outer Quadrant	YES	Positive
TCGA-E9-A54Y	Lum	BRCA_LumB	53.0154	High	44.0977	High	8.71139	Low	2	-1	1	63	No	M0	Yes	N2	III	Stage IIIA	T1-T2	T2	23.82	0	NOT HISPANIC OR LATINO	0.5066	NA	Yes	1	Infiltrating Lobular Carcinoma	No	No	C50.9	8520/3	C50.9	Negative	2012	YES	Post	NA	Fine needle aspiration biopsy	NO	31	TRUE	ILC	23.82	LIVING	Negative	Right	YES	Positive
TCGA-E9-A6HE	Lum	BRCA_LumA	27.9664	Low	17.5497	Low	5.90849	Low	0	-1	No	45	NA	MX	Yes	N3	III	Stage IIIC	T3-T4	T3	27.83	0	NOT HISPANIC OR LATINO	0.1661	Negative	Yes	1	Infiltrating Lobular Carcinoma	No	No	C50.9	8520/3	C50.9	Negative	2012	YES	Pre	NA	Core needle biopsy	NO	NA	TRUE	ILC	27.83	LIVING	Negative	Right	YES	Positive
TCGA-EW-A1IW	Lum	BRCA_LumA	56.6077	High	33.4863	High	10.0342	High	0	-1	1	80	NA	MX	Yes	N1a	II	Stage IIB	T1-T2	T2	12.19	0	HISPANIC OR LATINO	0.1756	NA	Yes	3	Infiltrating Lobular Carcinoma	No	No	C50.9	8520/3	C50.9	Positive	2010	YES	Post	NO	Core needle biopsy	YES	54	TRUE	ILC	12.19	LIVING	Negative	Right Lower Inner Quadrant|Right Lower Outer Quadrant	NO	Positive
TCGA-EW-A1IZ	Lum	BRCA_LumA	25.4976	Low	19.1771	Low	8.53164	Low	0	-1	1	53	NA	MX	Yes	N2a	III	Stage IIIA	T1-T2	T2	18.2	0	NOT HISPANIC OR LATINO	0.0078	NA	NA	NA	Infiltrating Ductal Carcinoma	No	No	C50.9	8500/3	C50.9	Negative	2010	YES	Post	NO	Other method, specify:	NO	230	TRUE	IDC	18.2	LIVING	Negative	Left Lower Outer Quadrant	NO	Positive
TCGA-EW-A1J1	Lum	BRCA_LumA	54.9434	High	32.8065	High	7.5534	Low	1	-1	No	38	No	M0	Yes	N1a	II	Stage IIB	T1-T2	T2	18.89	0	HISPANIC OR LATINO	0.2787	NA	NA	NA	Infiltrating Ductal Carcinoma	No	No	C50.9	8500/3	C50.9	Negative	2010	YES	Pre	NO	Core needle biopsy	YES	12	TRUE	IDC	18.89	LIVING	Negative	Right Upper Inner Quadrant	NO	Positive
TCGA-EW-A1J2	Lum	BRCA_LumA	53.032	High	20.0768	Low	8.9715	Low	0	-1	No	50	NA	MX	Yes	N1mi	NA	NA	T1-T2	T1c	13.24	0	NOT HISPANIC OR LATINO	0.1378	NA	NA	NA	Infiltrating Lobular Carcinoma	No	No	C50.9	8520/3	C50.9	Negative	2010	YES	Pre	NO	Core needle biopsy	YES	22	TRUE	ILC	13.24	LIVING	Negative	Right Lower Inner Quadrant	NO	Positive
TCGA-EW-A1J3	Lum	BRCA_LumA	42.4505	High	33.794	High	5.95448	Low	0	-1	1	61	No	M0	Neg	N0	I	Stage IA	T1-T2	T1c	16.56	0	HISPANIC OR LATINO	0.1817	NA	Yes	3	Infiltrating Lobular Carcinoma	No	No	C50.9	8520/3	C50.9	Positive	2010	YES	Post	NO	Core needle biopsy	YES	22	TRUE	ILC	16.56	LIVING	Negative	Left Lower Outer Quadrant	NO	Positive
TCGA-EW-A1J5	Lum	BRCA_LumA	38.1351	Low	27.3947	Low	8.01341	Low	0	-1	1	59	No	M0	Neg	N0 (i-)	II	Stage IIB	T3-T4	T3	15.67	0	NOT HISPANIC OR LATINO	0.1777	NA	NA	NA	Infiltrating Lobular Carcinoma	No	No	C50.9	8520/3	C50.9	Negative	2010	YES	Post	NO	Core needle biopsy	YES	291	TRUE	ILC	15.67	LIVING	Negative	Left	NO	Positive
TCGA-EW-A1J6	Lum	BRCA_LumB	91.1737	High	31.6113	High	10.4652	High	1	-1	1	70	No	M0	Neg	N0 (i-)	I	Stage I	T1-T2	T1c	28.75	0	HISPANIC OR LATINO	0.9022	NA	NA	NA	Infiltrating Ductal Carcinoma	No	No	C50.9	8500/3	C50.9	Negative	2009	YES	Post	NO	Core needle biopsy	YES	28	TRUE	IDC	28.75	LIVING	Negative	Right Upper Inner Quadrant	NO	Positive
TCGA-EW-A1OZ	Lum	BRCA_LumB	12.2682	Low	30.189	High	19.1851	High	1	-1	1	56	No	M0	Neg	N0 (i-)	II	Stage IIA	T1-T2	T2	40.37	0	NOT HISPANIC OR LATINO	0.6261	Positive	Yes	2	Infiltrating Ductal Carcinoma	No	No	C50.9	8500/3	C50.9	Equivocal	2008	YES	Post	NO	Core needle biopsy	YES	39	TRUE	IDC	40.37	LIVING	Negative	Left Upper Outer Quadrant	NO	Negative
TCGA-EW-A1P3	Lum	BRCA_LumA	45.9034	High	24.9739	Low	8.33766	Low	1	-1	No	48	NA	MX	Neg	N0	II	Stage IIA	T1-T2	T2	52.92	0	NOT HISPANIC OR LATINO	0.2396	NA	NA	NA	Infiltrating Ductal Carcinoma	No	Yes	C50.9	8500/3	C50.9	Negative	2008	YES	Pre	NO	Core needle biopsy	YES	13	TRUE	IDC	52.92	LIVING	Negative	Right Lower Outer Quadrant	NO	Positive
TCGA-EW-A1P6	Lum	BRCA_LumA	91.6177	High	71.7004	High	12.7192	High	1	-1	1	64	No	M0	Yes	N1a	II	Stage IIB	T1-T2	T2	18.46	0	HISPANIC OR LATINO	0.0919	NA	NA	NA	Infiltrating Ductal Carcinoma	No	No	C50.9	8500/3	C50.9	Negative	2010	YES	Post	NO	Core needle biopsy	YES	17	TRUE	IDC	18.46	LIVING	Close	Right Upper Outer Quadrant	NO	Positive
TCGA-EW-A1PE	Lum	BRCA_LumA	112.45	High	26.3516	Low	7.14493	Low	-1	-1	1	56	No	M0	Yes	N1a	II	Stage IIA	T1-T2	T1c	10.51	0	HISPANIC OR LATINO	0.1758	NA	NA	NA	Infiltrating Ductal Carcinoma	No	No	C50.9	8507/3	C50.9	Negative	2011	YES	Post	NO	NA	NO	24	TRUE	BRCA	10.51	LIVING	Negative	Left Upper Outer Quadrant	NO	Positive
TCGA-EW-A2FS	Lum	BRCA_LumA	37.0334	Low	23.1237	Low	16.2707	High	0	-1	No	41	NA	MX	Yes	N1mi	II	Stage IIB	T1-T2	T2	52.69	0	NOT HISPANIC OR LATINO	0.1908	NA	Yes	1	Infiltrating Ductal Carcinoma	No	No	C50.9	8500/3	C50.9	Negative	2008	YES	Pre	NO	Core needle biopsy	YES	19	TRUE	IDC	52.69	LIVING	Negative	Left Upper Outer Quadrant	NO	Negative
TCGA-EW-A423	Lum	BRCA_LumA	78.683	High	20.4849	Low	23.9568	High	0	-1	1	75	NA	MX	Neg	N0	II	Stage IIA	T1-T2	T2	17.51	0	HISPANIC OR LATINO	0.6939	NA	NA	NA	Infiltrating Lobular Carcinoma	No	No	C50.9	8520/3	C50.9	Negative	2012	YES	Post	NA	Core needle biopsy	NO	42	TRUE	ILC	17.51	LIVING	Negative	Left Upper Inner Quadrant	YES	Positive
TCGA-EW-A6S9	Lum	BRCA_LumA	5.98226	Low	24.5329	Low	13.0246	High	0	-1	No	34	No	M0	Yes	N1	II	Stage IIA	T1-T2	T1c	15.21	0	NOT HISPANIC OR LATINO	0.1839	NA	Yes	3	Infiltrating Ductal Carcinoma	No	No	C50.9	8500/3	C50.9	Positive	2013	YES	NA	NA	Core needle biopsy	NA	NA	TRUE	IDC	15.21	LIVING	NA	Right|Right Upper Outer Quadrant	NA	Positive
TCGA-EW-A6SA	NA	NA	105.128	High	48.358	High	10.1482	High	1	-1	1	59	NA	MX	Neg	N0 (i+)	II	Stage II	T1-T2	T2	16.75	0	NOT HISPANIC OR LATINO	0.5613	NA	NA	NA	Infiltrating Ductal Carcinoma	No	No	C50.9	8500/3	C50.9	Negative	2013	YES	NA	NA	Core needle biopsy	YES	NA	TRUE	IDC	16.75	LIVING	Negative	Left|Left Lower Inner Quadrant	YES	Negative
TCGA-EW-A6SC	Lum	BRCA_LumA	60.5081	High	17.1203	Low	10.2488	High	0	-1	1	60	No	M0	Neg	N0	II	Stage IIA	T1-T2	T2	31.27	0	NOT HISPANIC OR LATINO	0.1298	NA	NA	NA	Infiltrating Lobular Carcinoma	No	No	C50.9	8520/3	C50.9	Negative	2012	YES	NA	NA	Core needle biopsy	YES	NA	TRUE	ILC	31.27	LIVING	Negative	Left|Left Upper Outer Quadrant	NA	Positive
TCGA-GI-A2C8	Lum	BRCA_LumA	25.7789	Low	84.7398	High	8.82588	Low	2	-1	1	63	NA	MX	Neg	N0	III	Stage IIIB	T3-T4	T4b	7.39	0	NOT HISPANIC OR LATINO	0.5576	Negative	NA	NA	Infiltrating Ductal Carcinoma	Yes	No	C50.9	8500/3	C50.9	Negative	2004	YES	NA	NO	NA	NO	81	FALSE	IDC	7.39	LIVING	Negative	Right	NO	Positive
TCGA-GM-A2D9	Lum	BRCA_LumA	50.1705	High	20.2995	Low	8.58321	Low	0	-1	1	69	No	M0	Neg	N0 (i-)	I	Stage I	T1-T2	T1c	44.38	Recurred/Progressed	NOT HISPANIC OR LATINO	0.1545	Negative	NA	NA	Infiltrating Ductal Carcinoma	No	No	C50.9	8500/3	C50.9	NA	2006	YES	Post	YES	Core needle biopsy	YES	279	FALSE	IDC	59.53	DECEASED	Negative	Left Upper Inner Quadrant	NO	Positive
TCGA-GM-A2DA	Lum	BRCA_LumA	9.88157	Low	11.4431	Low	7.49606	Low	0	-1	No	46	No	M0	Yes	N1b	II	Stage IIB	T1-T2	T2	214.72	Recurred/Progressed	NOT HISPANIC OR LATINO	0.1413	Positive	Yes	2	Infiltrating Ductal Carcinoma	No	No	C50.9	8500/3	C50.9	Equivocal	1993	YES	Post	YES	Fine needle aspiration biopsy	NO	21	FALSE	IDC	216.59	DECEASED	Negative	Right Upper Inner Quadrant|Right Upper Outer Quadrant	NO	Positive
TCGA-GM-A2DC	Lum	BRCA_LumA	28.1574	Low	41.4909	High	7.22347	Low	1	-1	1	57	No	M0	Yes	N1a	II	Stage IIA	T1-T2	T1c	83.28	0	NOT HISPANIC OR LATINO	0.413	Negative	NA	NA	Infiltrating Ductal Carcinoma	No	No	C50.9	8500/3	C50.9	NA	2006	YES	Post	NO	Core needle biopsy	NO	15	FALSE	IDC	83.28	LIVING	Negative	Right Upper Outer Quadrant	NO	Positive
TCGA-GM-A2DL	Lum	BRCA_LumA	20.9248	Low	20.4559	Low	6.11149	Low	0	-1	No	50	No	M0	Neg	N0 (i-)	I	Stage I	T1-T2	T1c	115.6	0	NOT HISPANIC OR LATINO	0.1835	NA	Yes	1	Infiltrating Ductal Carcinoma	No	No	C50.9	8500/3	C50.9	Negative	2003	YES	Pre	NO	Core needle biopsy	YES	37	FALSE	IDC	115.6	LIVING	Negative	Left Upper Outer Quadrant	NO	Positive
TCGA-GM-A2DN	Lum	BRCA_LumA	29.6475	Low	23.2426	Low	4.90536	Low	0	-1	1	58	No	M0	Neg	N0 (i-)	II	Stage IIA	T1-T2	T2	101.54	0	NOT HISPANIC OR LATINO	0.0649	NA	Yes	1	Infiltrating Ductal Carcinoma	No	No	C50.9	8500/3	C50.9	Negative	2004	YES	Post	NO	Core needle biopsy	YES	17	FALSE	IDC	101.54	LIVING	Negative	Left Upper Outer Quadrant	NO	Positive
TCGA-GM-A2DO	Lum	BRCA_LumB	12.8564	Low	17.7479	Low	4.50082	Low	1	-1	1	54	No	M0	Neg	N0 (i-)	I	Stage I	T1-T2	T1c	85.28	0	NOT HISPANIC OR LATINO	0.0343	NA	NA	NA	Infiltrating Lobular Carcinoma	No	No	C50.9	8520/3	C50.9	Negative	2006	YES	Post	NO	Core needle biopsy	YES	64	FALSE	ILC	85.28	LIVING	Negative	Right Upper Outer Quadrant	NO	Positive
TCGA-GM-A4E0	Lum	BRCA_LumA	15.3737	Low	10.784	Low	7.62966	Low	0	-1	1	67	No	M0	Yes	N3a	III	Stage IIIC	T3-T4	T3	71.98	0	NOT HISPANIC OR LATINO	0.0133	Negative	NA	NA	Infiltrating Lobular Carcinoma	No	No	C50.9	8520/3	C50.9	NA	2007	YES	Post	NA	Core needle biopsy	YES	17	FALSE	ILC	71.98	LIVING	Negative	Left|Left Upper Inner Quadrant|Left Upper Outer Quadrant|Left Lower Inner Quadrant|Left Lower Outer Quadrant	NO	Positive
TCGA-GM-A5PX	Lum	BRCA_LumA	17.3323	Low	16.4	Low	5.14125	Low	0	-1	1	65	No	M0	Yes	N1mi	II	Stage IIB	T1-T2	T2	18.1	0	NOT HISPANIC OR LATINO	0.1005	Negative	Yes	1	Infiltrating Lobular Carcinoma	No	No	C50.9	8520/3	C50.9	Negative	2011	YES	Post	NA	Core needle biopsy	YES	21	FALSE	ILC	18.1	LIVING	Negative	Left	NO	Positive
TCGA-HN-A2OB	Lum	BRCA_LumA	15.5778	Low	17.1499	Low	8.50437	Low	0	-1	No	45	No	M0	Yes	N1	II	Stage IIB	T1-T2	T2	54.96	Recurred/Progressed	NA	0.0273	Negative	NA	NA	Infiltrating Lobular Carcinoma	No	No	C50.9	8520/3	C50.9	Negative	NA	YES	Pre	NA	Core needle biopsy	NO	9	FALSE	ILC	62.42	DECEASED	Negative	Right|Right Lower Outer Quadrant	NO	Positive
TCGA-JL-A3YX	Lum	BRCA_LumA	17.7964	Low	37.1141	High	13.3839	High	1	-1	No	46	No	M0	Neg	N0	II	Stage IIA	T1-T2	T2	11.56	0	NOT HISPANIC OR LATINO	0.2097	NA	Yes	3	Infiltrating Lobular Carcinoma	No	No	C50.9	8520/3	C50.9	Positive	2011	YES	Post	NA	Tumor resection	NA	27	FALSE	ILC	11.56	LIVING	Negative	Left	YES	Positive
TCGA-LD-A66U	Lum	BRCA_LumA	11.055	Low	14.7005	Low	11.0641	High	0	-1	No	44	NA	MX	Yes	N1mi	II	Stage IIB	T1-T2	T2	21.22	0	NOT HISPANIC OR LATINO	0.2001	NA	NA	NA	Infiltrating Lobular Carcinoma	No	No	C50.9	8520/3	C50.9	Negative	2012	YES	NA	NA	Core needle biopsy	NO	NA	TRUE	ILC	21.22	LIVING	Negative	Right Upper Outer Quadrant	YES	Positive
TCGA-LD-A74U	Lum	BRCA_LumA	38.2585	Low	19.7373	Low	11.8809	High	0	-1	1	79	No	M0	Yes	N3a	III	Stage IIIC	T3-T4	T3	13.21	0	NOT HISPANIC OR LATINO	0.0661	NA	NA	NA	Other, specify	No	Yes	C50.9	8524/3	C50.9	Negative	2013	YES	NA	NA	Core needle biopsy	NA	NA	TRUE	ILC	13.21	LIVING	Negative	Right	YES	Negative
TCGA-LD-A7W6	Lum	BRCA_LumA	43.2111	High	23.1024	Low	9.74796	Low	0	-1	1	54	No	M0	Yes	N1a	II	Stage IIB	T1-T2	T2	13.27	0	NOT HISPANIC OR LATINO	0.127	NA	NA	NA	Other, specify	No	No	C50.2	8524/3	C50.2	Negative	2013	YES	Post	NA	Core needle biopsy	NO	NA	TRUE	ILC	13.27	LIVING	Negative	Right|Right Upper Inner Quadrant	YES	Positive
TCGA-LL-A50Y	Lum	BRCA_LumA	59.2927	High	17.1305	Low	11.5852	High	0	-1	1	84	NA	MX	Neg	N0	II	Stage IIA	T1-T2	T2	25.03	0	NOT HISPANIC OR LATINO	0.0849	Negative	Yes	2	Infiltrating Lobular Carcinoma	No	Yes	C50.9	8520/3	C50.9	Equivocal	2012	YES	Post	NA	Core needle biopsy	YES	25	FALSE	ILC	25.03	LIVING	Negative	Right Upper Outer Quadrant	YES	Positive
TCGA-LL-A5YL	Lum	BRCA_LumA	9.83847	Low	27.9779	Low	6.50443	Low	0	-1	1	64	NA	MX	Yes	N1a	II	Stage IIB	T1-T2	T2	17.05	0	NOT HISPANIC OR LATINO	0.1994	Negative	Yes	3	Infiltrating Lobular Carcinoma	No	No	C50.9	8520/3	C50.9	Positive	2012	YES	Post	NA	Core needle biopsy	NA	53	FALSE	ILC	17.05	LIVING	Negative	Right|Right Upper Inner Quadrant	YES	Negative
TCGA-LL-A5YN	Lum	BRCA_LumA	11.0935	Low	24.7364	Low	12.8867	High	2	-1	No	46	No	M0	Neg	N0 (i-)	II	Stage IIA	T1-T2	T2	14.68	0	NOT HISPANIC OR LATINO	0.1778	Positive	Yes	2	Infiltrating Ductal Carcinoma	No	No	C50.9	8500/3	C50.9	Equivocal	2013	YES	Post	NA	Core needle biopsy	NO	22	FALSE	IDC	14.68	LIVING	Negative	Right|Right Upper Inner Quadrant	YES	Positive
TCGA-LL-A6FP	Lum	BRCA_LumA	46.4874	High	19.876	Low	16.4838	High	0	-1	1	90	NA	MX	NA	NX	II	Stage IIA	T1-T2	T2	22.24	0	NOT HISPANIC OR LATINO	0.4119	Negative	Yes	2	Infiltrating Lobular Carcinoma	Yes	No	C50.9	8520/3	C50.9	Equivocal	2012	NO	Post	NA	Core needle biopsy	NO	NA	FALSE	ILC	22.24	LIVING	Negative	Right Upper Outer Quadrant	YES	Positive
TCGA-LL-A7SZ	Lum	BRCA_LumA	9.14309	Low	63.1816	High	6.80137	Low	1	-1	No	49	NA	MX	Yes	N1a	II	Stage IIB	T1-T2	T2	19.51	0	NOT HISPANIC OR LATINO	0.2933	NA	Yes	1	Infiltrating Ductal Carcinoma	No	No	C50.9	8500/3	C50.9	Negative	2013	YES	Pre	NA	Core needle biopsy	YES	NA	FALSE	IDC	19.51	LIVING	Negative	Left Upper Outer Quadrant	YES	Positive
TCGA-LL-A7T0	Lum	BRCA_LumB	39.8227	Low	41.4731	High	20.6302	High	1	-1	1	70	No	M0	Yes	N1a	II	Stage IIB	T1-T2	T2	12.35	0	NOT HISPANIC OR LATINO	0.3326	NA	Yes	3	Infiltrating Ductal Carcinoma	No	No	C50.9	8500/3	C50.9	Positive	2013	YES	Post	NA	Tumor resection	NO	NA	FALSE	IDC	12.35	LIVING	Negative	Left Lower Inner Quadrant	YES	Positive
TCGA-OK-A5Q2	Lum	BRCA_LumA	20.6375	Low	21.1384	Low	9.20965	Low	0	-1	1	59	NA	MX	Yes	N1a	II	Stage II	T1-T2	T2	2.1	0	NA	0.0911	NA	NA	NA	Infiltrating Lobular Carcinoma	No	No	C50.9	8520/3	C50.9	Negative	2012	YES	NA	NA	NA	YES	23	FALSE	ILC	2.1	LIVING	Negative	Right	YES	Positive
TCGA-OL-A5D8	Lum	BRCA_LumA	53.4838	High	43.453	High	24.1867	High	1	-1	No	40	NA	MX	Neg	N0	II	Stage IIB	T3-T4	T3	31.96	0	NOT HISPANIC OR LATINO	0.1753	Negative	NA	NA	Infiltrating Ductal Carcinoma	No	No	C50.9	8500/3	C50.9	NA	2009	YES	Pre	NA	Core needle biopsy	NO	23	TRUE	IDC	31.96	LIVING	NA	Left Lower Outer Quadrant	NO	Positive
TCGA-OL-A5DA	Lum	BRCA_LumA	36.6543	Low	33.7448	High	11.9759	High	1	-1	1	61	NA	MX	Neg	N0	II	Stage IIA	T1-T2	T2	58.57	0	NOT HISPANIC OR LATINO	0.2379	Negative	NA	NA	Infiltrating Lobular Carcinoma	No	No	C50.9	8520/3	C50.9	NA	2009	YES	Post	NA	Other method, specify:	NA	41	TRUE	ILC	58.57	LIVING	Negative	Right Upper Outer Quadrant	NO	Positive
TCGA-OL-A5RV	Lum	BRCA_LumA	28.8358	Low	23.0711	Low	17.1735	High	0	-1	No	43	NA	MX	Yes	N3	III	Stage IIIC	T1-T2	T2	34.89	0	NA	0.0644	Negative	NA	NA	Infiltrating Ductal Carcinoma	No	No	C50.9	8500/3	C50.9	NA	2011	YES	Pre	NA	Core needle biopsy	NO	12	TRUE	IDC	34.89	LIVING	Negative	Right Upper Outer Quadrant	NO	Positive
TCGA-OL-A5RX	Lum	BRCA_LumA	22.5779	Low	22.5141	Low	7.14097	Low	0	-1	1	51	NA	MX	Neg	N0	I	Stage IA	T1-T2	T1c	28.84	0	NA	0.1288	Negative	NA	NA	Infiltrating Ductal Carcinoma	No	No	C50.9	8500/3	C50.9	NA	2011	YES	Pre	NA	Core needle biopsy	NA	20	TRUE	IDC	28.84	LIVING	Negative	Right Upper Outer Quadrant	NO	Positive
TCGA-OL-A66J	Lum	BRCA_LumA	40.109	Low	16.8986	Low	10.3544	High	0	-1	1	80	NA	MX	Neg	N0	I	Stage I	T1-T2	T1c	65.57	0	NOT HISPANIC OR LATINO	0.0664	Negative	NA	NA	Infiltrating Lobular Carcinoma	No	No	C50.9	8520/3	C50.9	NA	2008	YES	Post	NA	Core needle biopsy	NA	44	TRUE	ILC	65.57	LIVING	Negative	Right Upper Outer Quadrant	NO	Positive
TCGA-OL-A66K	Lum	BRCA_LumA	39.268	Low	26.488	Low	6.7981	Low	0	-1	1	72	NA	MX	Neg	N0	II	Stage IIA	T1-T2	T2	NA	NA	NOT HISPANIC OR LATINO	0.1883	Negative	Yes	2	Infiltrating Lobular Carcinoma	No	No	C50.9	8520/3	C50.9	Equivocal	2010	YES	Post	NA	Core needle biopsy	NA	19	TRUE	ILC	41.89	DECEASED	Negative	Right Upper Outer Quadrant	NO	Positive
TCGA-OL-A66L	Lum	BRCA_LumA	11.8832	Low	11.2885	Low	6.06205	Low	0	-1	1	71	NA	MX	Neg	N0	I	Stage IA	T1-T2	T1c	42.74	0	NOT HISPANIC OR LATINO	0.111	Negative	NA	NA	Infiltrating Ductal Carcinoma	No	No	C50.9	8500/3	C50.9	NA	2010	YES	Post	NA	Core needle biopsy	NA	NA	TRUE	IDC	42.74	LIVING	Negative	Right Lower Inner Quadrant	NO	Positive
TCGA-OL-A66N	Lum	BRCA_LumA	11.8436	Low	20.796	Low	5.89135	Low	1	-1	1	59	NA	MX	Yes	N3	III	Stage IIIC	T3-T4	T3	26.02	0	NOT HISPANIC OR LATINO	0.2094	Negative	NA	NA	Infiltrating Lobular Carcinoma	No	No	C50.9	8520/3	C50.9	NA	2011	YES	Post	NA	Core needle biopsy	NA	NA	TRUE	ILC	26.02	LIVING	Negative	Left	NO	Negative
TCGA-OL-A6VQ	Lum	BRCA_LumA	20.4499	Low	19.9483	Low	9.16414	Low	0	-1	No	49	NA	MX	Neg	N0	II	Stage IIA	T1-T2	T2	19.71	0	NOT HISPANIC OR LATINO	0.1319	Negative	NA	NA	Infiltrating Lobular Carcinoma	No	No	C50.9	8520/3	C50.9	NA	2012	YES	Pre	NA	NA	NA	NA	TRUE	ILC	19.71	LIVING	Positive	Right	NO	Positive
TCGA-OL-A6VR	Lum	BRCA_LumA	20.4915	Low	49.6583	High	8.68287	Low	1	-1	No	48	NA	MX	Neg	N0	I	Stage IA	T1-T2	T1b	40.08	0	NOT HISPANIC OR LATINO	0.1111	Negative	NA	NA	Infiltrating Ductal Carcinoma	No	No	C50.9	8500/3	C50.9	Negative	2011	YES	NA	NA	Core needle biopsy	NA	NA	TRUE	IDC	40.08	LIVING	Negative	Right	NO	Positive
TCGA-PE-A5DC	Lum	BRCA_LumA	23.4717	Low	38.7558	High	9.03618	Low	1	-1	1	72	No	M0	Yes	N2a	III	Stage IIIA	T1-T2	T2	NA	NA	NOT HISPANIC OR LATINO	0.3159	NA	NA	NA	Infiltrating Lobular Carcinoma	No	No	C50.9	8520/3	C50.9	Positive	2005	YES	Post	NA	NA	NA	81	TRUE	ILC	46.98	DECEASED	NA	Right Upper Inner Quadrant	NO	Positive
TCGA-PE-A5DD	Lum	BRCA_LumA	65.6775	High	19.6827	Low	20.4375	High	-1	-1	1	64	No	M0	Neg	N0	II	Stage IIA	T1-T2	T2	64.16	0	NOT HISPANIC OR LATINO	0.2365	Positive	NA	NA	Infiltrating Lobular Carcinoma	No	No	C50.9	8520/3	C50.9	Positive	2006	YES	Post	NA	Incisional Biopsy	NA	42	TRUE	ILC	64.16	LIVING	Negative	Right Lower Inner Quadrant	NO	Negative
TCGA-PE-A5DE	Lum	BRCA_LumA	30.8998	Low	16.4416	Low	7.11294	Low	-1	-1	No	41	No	M0	Neg	N0	II	Stage IIA	T1-T2	T2	86.89	0	NA	0.5284	NA	NA	NA	Infiltrating Lobular Carcinoma	No	No	C50.9	8520/3	C50.9	Negative	2007	YES	Pre	NA	Core needle biopsy	NA	266	TRUE	ILC	86.89	LIVING	NA	Left	NO	Positive
TCGA-S3-A6ZF	Lum	BRCA_LumB	62.5984	High	57.0178	High	15.4552	High	1	-1	1	64	No	M0	Neg	N0	II	Stage IIA	T1-T2	T2	18.79	0	NOT HISPANIC OR LATINO	0.602	Negative	Yes	2	Infiltrating Ductal Carcinoma	No	No	C50.9	8500/3	C50.9	Equivocal	2013	YES	Post	NA	Fine needle aspiration biopsy	YES	NA	FALSE	IDC	18.79	LIVING	Negative	Right|Right Upper Outer Quadrant	YES	Positive
TCGA-S3-A6ZG	Lum	BRCA_LumA	67.7783	High	34.4577	High	14.0743	High	1	-1	1	71	No	M0	Yes	N1	II	Stage IIB	T1-T2	T2	18.46	0	NOT HISPANIC OR LATINO	0.1632	NA	NA	NA	Mixed Histology (please specify)	No	No	C50.9	8520/3	C50.9	Negative	2013	YES	Post	NA	Excisional Biopsy	YES	NA	FALSE	ILC	18.46	LIVING	Negative	Left|Left Upper Outer Quadrant	YES	Positive
TCGA-S3-AA12	Lum	BRCA_LumA	95.9532	High	31.5579	High	18.074	High	1	-1	1	82	NA	MX	Yes	N1a	III	Stage IIIA	T3-T4	T3	18.86	0	NOT HISPANIC OR LATINO	0.1373	Negative	Yes	1	Infiltrating Ductal Carcinoma	No	Yes	C50.9	8500/3	C50.9	Negative	2013	YES	Post	NA	Core needle biopsy	NO	NA	TRUE	IDC	18.86	LIVING	Negative	Left|Left Upper Inner Quadrant|Left Lower Inner Quadrant	YES	Negative
TCGA-S3-AA14	Lum	BRCA_LumA	6.03205	Low	17.9028	Low	13.4972	High	0	-1	No	47	No	cM0 (i+)	Neg	N0 (i+)	I	Stage I	T1-T2	T1	17.38	0	NOT HISPANIC OR LATINO	0.1821	NA	Yes	3	Infiltrating Ductal Carcinoma	No	No	C50.9	8500/3	C50.9	Positive	2013	YES	Post	NA	Core needle biopsy	YES	NA	TRUE	IDC	17.38	LIVING	Negative	Right	YES	Positive
TCGA-S3-AA17	Lum	BRCA_LumB	76.2618	High	25.3399	Low	9.70668	Low	0	-1	1	64	No	cM0 (i+)	Yes	N1mi	II	Stage IIB	T1-T2	T2	13.93	0	NOT HISPANIC OR LATINO	0.346	Negative	Yes	2	Infiltrating Ductal Carcinoma	No	Yes	C50.9	8500/3	C50.9	Equivocal	2013	YES	Post	NA	Core needle biopsy	YES	NA	TRUE	IDC	13.93	LIVING	Negative	Right|Right Lower Outer Quadrant	YES	Positive
TCGA-V7-A7HQ	Lum	BRCA_LumA	24.185	Low	20.1196	Low	6.06936	Low	2	-1	1	75	No	M0	Yes	N2a	III	Stage IIIA	T1-T2	T1c	66.79	0	NOT HISPANIC OR LATINO	0.1209	Negative	NA	NA	Infiltrating Ductal Carcinoma	No	No	C50.9	8500/3	C50.9	NA	2009	YES	Post	NA	Tumor resection	NO	NA	FALSE	IDC	66.79	LIVING	Positive	Right Lower Outer Quadrant	NO	Positive
TCGA-W8-A86G	Lum	BRCA_LumA	47.6081	High	22.9049	Low	13.1603	High	1	-1	1	66	NA	MX	Neg	N0 (i-)	II	Stage IIA	T1-T2	T2a	11.4	0	NOT HISPANIC OR LATINO	0.0915	NA	Yes	1	Infiltrating Lobular Carcinoma	No	Yes	C50.9	8520/3	C50.9	Negative	2013	YES	Post	NA	Core needle biopsy	YES	NA	FALSE	ILC	11.4	LIVING	Negative	Left|Left Lower Inner Quadrant	YES	Positive
TCGA-WT-AB44	Lum	BRCA_LumA	14.2685	Low	21.825	Low	7.81717	Low	-1	-1	1	77	NA	MX	Neg	N0 (i-)	I	Stage IA	T1-T2	T1c	29.01	0	NOT HISPANIC OR LATINO	0.3436	NA	Yes	1	Infiltrating Lobular Carcinoma	No	No	C50.9	8520/3	C50.9	Negative	2012	YES	Post	NA	Core needle biopsy	NA	NA	FALSE	ILC	29.01	LIVING	Negative	Left	NO	Positive
TCGA-XX-A899	Lum	BRCA_LumA	10.6291	Low	16.3986	Low	6.73864	Low	1	-1	No	46	NA	MX	Yes	N2a	III	Stage IIIA	T1-T2	T1c	15.34	0	NOT HISPANIC OR LATINO	0.0625	NA	NA	NA	Infiltrating Lobular Carcinoma	No	No	C50.9	8520/3	C50.9	Negative	2013	YES	Post	NA	Core needle biopsy	NO	NA	FALSE	ILC	15.34	LIVING	Negative	Right Lower Outer Quadrant	NO	Positive
TCGA-XX-A89A	Lum	BRCA_LumA	8.92475	Low	14.8771	Low	10.2221	High	0	-1	1	68	NA	MX	Neg	N0	II	Stage IIB	T3-T4	T3	16.03	0	NOT HISPANIC OR LATINO	0.1764	NA	NA	NA	Infiltrating Lobular Carcinoma	No	No	C50.9	8520/3	C50.9	Negative	2013	YES	Post	NA	Core needle biopsy	NA	NA	FALSE	ILC	16.03	LIVING	Negative	Left Upper Outer Quadrant	NO	Positive
TCGA-Z7-A8R5	Lum	BRCA_LumA	11.4329	Low	13.3201	Low	6.5099	Low	0	-1	1	61	NA	MX	Yes	N1a	III	Stage IIIA	T3-T4	T3	107.98	Recurred/Progressed	NOT HISPANIC OR LATINO	0.0452	NA	NA	NA	Infiltrating Lobular Carcinoma	No	Yes	C50.9	8520/3	C50.9	Negative	2005	YES	Post	NA	Core needle biopsy	YES	NA	TRUE	ILC	107.98	LIVING	Positive	Left Upper Outer Quadrant	NO	Positive
TCGA-Z7-A8R6	Lum	BRCA_LumB	25.6134	Low	38.0894	High	9.35984	Low	1	-1	No	46	No	M0	Neg	N0	I	Stage I	T1-T2	T1c	106.96	0	NOT HISPANIC OR LATINO	0.3367	NA	Yes	1	Infiltrating Lobular Carcinoma	No	No	C50.8	8022/3	C50.8	Negative	2005	YES	Pre	NA	Tumor resection	YES	NA	TRUE	IDC	106.96	LIVING	Negative	Left Upper Outer Quadrant	NO	Positive
TCGA-3C-AALJ	Lum	BRCA_LumB	28.0299	Low	46.984	High	19.0481	High	2	0	1	62	No	M0	Yes	N1a	II	Stage IIB	T1-T2	T2	48.42	0	NOT HISPANIC OR LATINO	0.534	NA	NA	NA	Infiltrating Ductal Carcinoma	No	No	C50.9	8500/3	C50.9	Indeterminate	2011	YES	Post	NA	Core needle biopsy	NA	NA	TRUE	IDC	48.42	LIVING	Negative	Right	NO	Positive
TCGA-5T-A9QA	Lum	BRCA_LumB	15.3777	Low	40.1691	High	30.1717	High	1	0	1	52	NA	MX	NA	NX	II	Stage IIA	T1-T2	T2	9.95	0	NOT HISPANIC OR LATINO	0.4133	Negative	Yes	2	Other, specify	No	No	C50.9	8523/3	C50.9	Equivocal	2013	NO	NA	NA	Excisional Biopsy	NO	NA	TRUE	IDC	9.95	LIVING	NA	Left	YES	Negative
TCGA-A1-A0SB	NonLum	BRCA_Normal	3.16084	Low	20.7233	Low	9.11084	Low	0	0	1	70	No	M0	Neg	N0	I	Stage I	T1-T2	T1c	8.51	0	NOT HISPANIC OR LATINO	0.0008	NA	NA	NA	Other, specify	No	No	C50.9	8200/3	C50.9	Negative	2008	YES	Post	NO	Fine needle aspiration biopsy	NA	16	TRUE	ACBC	8.51	LIVING	Negative	Left	NO	Negative
TCGA-A1-A0SQ	Lum	BRCA_LumA	46.8365	High	22.3463	Low	13.0605	High	0	0	No	45	NA	MX	Yes	N1	II	Stage IIB	T1-T2	T2	18.2	0	NOT HISPANIC OR LATINO	0.1094	NA	NA	NA	Infiltrating Ductal Carcinoma	No	No	C50.9	8500/3	C50.9	Negative	2007	YES	Pre	NO	Core needle biopsy	NA	19	TRUE	IDC	18.2	LIVING	Negative	Left	NO	Positive
TCGA-A2-A04X	NonLum	BRCA_Her2	4.55578	Low	19.0451	Low	19.0586	High	0	0	No	34	No	M0	Neg	N0 (i-)	II	Stage IIA	T1-T2	T2	55.39	0	NA	0.2434	Positive	Yes	3	Infiltrating Ductal Carcinoma	No	No	C50.9	8500/3	C50.9	Positive	2006	NA	Pre	NA	Core needle biopsy	YES	18	TRUE	IDC	55.39	LIVING	Negative	Left	NO	Positive
TCGA-A2-A04Y	Lum	BRCA_LumB	21.5283	Low	36.5446	High	22.4731	High	1	0	1	53	No	M0	Yes	N1mi	II	Stage IIB	T1-T2	T2	36.1	0	NA	0.147	Negative	Yes	1	Infiltrating Ductal Carcinoma	No	No	C50.9	8500/3	C50.9	Negative	2008	NA	Post	NA	Core needle biopsy	YES	44	TRUE	IDC	36.1	LIVING	Negative	Right Upper Outer Quadrant	NO	Positive
TCGA-A2-A0CL	NonLum	BRCA_Normal	4.30239	Low	21.8233	Low	13.8793	High	1	0	No	37	No	M0	Yes	N2a	III	Stage IIIA	T3-T4	T3	99.05	0	NOT HISPANIC OR LATINO	0.0591	Negative	Yes	1	Infiltrating Ductal Carcinoma	No	No	C50.9	8500/3	C50.9	Negative	2006	NA	Pre	NA	Core needle biopsy	NO	15	TRUE	IDC	99.05	LIVING	Positive	Right Lower Outer Quadrant	NO	Positive
TCGA-A2-A0CW	Lum	BRCA_LumB	76.7712	High	57.5036	High	42.1161	High	1	0	1	67	No	M0	Yes	N1a	II	Stage IIB	T1-T2	T2	107.85	0	NOT HISPANIC OR LATINO	0.3083	Negative	Yes	2	Infiltrating Ductal Carcinoma	No	No	C50.9	8500/3	C50.9	Equivocal	2006	NA	Post	NA	Core needle biopsy	YES	47	TRUE	IDC	107.85	LIVING	Negative	Right	NO	Positive
TCGA-A2-A0EP	Lum	BRCA_LumA	8.84106	Low	4.52796	Low	2.41196	Low	0	0	1	56	No	M0	Neg	N0 (i+)	I	Stage I	T1-T2	T1	118.36	0	NOT HISPANIC OR LATINO	0	Negative	NA	NA	Infiltrating Lobular Carcinoma	No	No	C50.9	8520/3	C50.9	Negative	2004	YES	Post	NA	Core needle biopsy	YES	3	TRUE	ILC	118.36	LIVING	Negative	Right Lower Inner Quadrant	NO	Negative
TCGA-A2-A0ER	Lum	BRCA_LumA	96.3924	High	27.2496	Low	9.70581	Low	0	0	1	63	No	M0	Yes	N1mi	I	Stage IB	T1-T2	T1c	74.34	0	NOT HISPANIC OR LATINO	0.0756	Negative	Yes	2	Infiltrating Ductal Carcinoma	No	No	C50.9	8500/3	C50.9	Equivocal	2005	NA	Post	NA	Core needle biopsy	YES	21	TRUE	IDC	74.34	LIVING	Positive	Right Lower Inner Quadrant	NO	Positive
TCGA-A2-A0ES	Lum	BRCA_LumA	27.5173	Low	17.3401	Low	7.80975	Low	0	0	1	52	No	M0	Neg	N0 (i-)	II	Stage IIA	T1-T2	T2	71.94	0	NOT HISPANIC OR LATINO	0.0056	Negative	Yes	1	Infiltrating Lobular Carcinoma	No	No	C50.9	8520/3	C50.9	Negative	2008	NA	Post	NA	Core needle biopsy	YES	3	TRUE	ILC	71.94	LIVING	Negative	Left Upper Outer Quadrant	NO	Positive
TCGA-A2-A0SW	Lum	BRCA_LumB	36.7264	Low	34.0539	High	17.2469	High	1	0	1	82	Yes	M1	Yes	N2	IV	Stage IV	T1-T2	T2	21.45	Recurred/Progressed	NOT HISPANIC OR LATINO	0.4298	Negative	NA	NA	Infiltrating Ductal Carcinoma	No	No	C50.9	8500/3	C50.9	NA	2006	NA	Post	NA	Core needle biopsy	NO	40	TRUE	IDC	44.84	DECEASED	Negative	Right	NO	Negative
TCGA-A2-A0T3	Lum	BRCA_LumB	51.2804	High	51.6845	High	19.9934	High	1	0	No	37	No	M0	Yes	N1mi	I	Stage IB	T1-T2	T1c	49.8	0	NOT HISPANIC OR LATINO	0.5528	Negative	Yes	2	Infiltrating Ductal Carcinoma	No	No	C50.9	8500/3	C50.9	Equivocal	2009	YES	Pre	NO	Core needle biopsy	YES	23	TRUE	IDC	49.8	LIVING	Positive	Right Upper Outer Quadrant	NO	Positive
TCGA-A2-A0YI	Lum	BRCA_LumA	78.4615	High	27.696	Low	17.3553	High	0	0	1	62	No	M0	Neg	N0 (i+)	I	Stage I	T1-T2	T1c	49.44	0	NOT HISPANIC OR LATINO	0.1891	NA	Yes	1	Infiltrating Ductal Carcinoma	No	No	C50.9	8522/3	C50.9	Negative	2009	NA	Post	NA	Core needle biopsy	YES	10	TRUE	MDLC	49.44	LIVING	Negative	Right Upper Outer Quadrant	NO	Positive
TCGA-A2-A1FZ	Lum	BRCA_LumA	79.4579	High	28.0108	Low	10.9942	High	0	0	1	63	No	M0	Neg	N0 (i-)	II	Stage IIA	T1-T2	T2	22.44	0	NOT HISPANIC OR LATINO	0.1009	NA	NA	NA	Infiltrating Ductal Carcinoma	No	No	C50.9	8500/3	C50.9	Negative	2010	YES	Post	NO	Core needle biopsy	YES	23	TRUE	IDC	22.44	LIVING	Negative	Right	YES	Positive
TCGA-A2-A1G4	Lum	BRCA_LumB	177.513	High	46.88	High	18.5077	High	1	0	1	71	No	M0	Yes	N1a	III	Stage IIIA	T3-T4	T3	19.55	0	NOT HISPANIC OR LATINO	0.1531	NA	NA	NA	Infiltrating Ductal Carcinoma	No	Yes	C50.9	8500/3	C50.9	Negative	2010	YES	Post	NO	Core needle biopsy	NO	25	TRUE	IDC	19.55	LIVING	Negative	Right Lower Outer Quadrant	YES	Positive
TCGA-A2-A25B	Lum	BRCA_LumB	13.2264	Low	46.7165	High	15.7993	High	1	0	No	39	No	M0	Yes	N1	II	Stage IIB	T1-T2	T2	42.38	Recurred/Progressed	NOT HISPANIC OR LATINO	0.4302	Negative	Yes	2	Infiltrating Ductal Carcinoma	No	No	C50.9	8500/3	C50.9	Equivocal	2010	YES	Pre	NO	Core needle biopsy	NO	59	TRUE	IDC	42.41	LIVING	Close	Left Upper Outer Quadrant	YES	Positive
TCGA-A2-A25C	Lum	BRCA_LumB	14.9566	Low	39.1924	High	15.2399	High	0	0	No	50	No	M0	Yes	N1a	II	Stage IIB	T1-T2	T2	17.18	0	NOT HISPANIC OR LATINO	0.3264	NA	Yes	1	Infiltrating Ductal Carcinoma	No	No	C50.9	8500/3	C50.9	Negative	2010	YES	Pre	NO	Core needle biopsy	NO	19	TRUE	IDC	17.18	LIVING	Negative	Left Lower Outer Quadrant	YES	Positive
TCGA-A2-A25E	Lum	BRCA_LumB	35.0635	Low	48.7922	High	28.0479	High	1	0	No	34	No	M0	Yes	N2a	III	Stage IIIA	T1-T2	T2	98.19	Recurred/Progressed	NOT HISPANIC OR LATINO	0.3373	NA	Yes	2	Infiltrating Ductal Carcinoma	No	No	C50.9	8500/3	C50.9	Equivocal	2004	YES	Pre	NO	Excisional Biopsy	NO	47	TRUE	IDC	105.26	LIVING	Negative	Left Upper Outer Quadrant	NO	Positive
TCGA-A2-A3XW	NonLum	BRCA_Normal	5.40461	Low	14.1341	Low	13.5457	High	0	0	No	42	No	M0	Yes	N1a	II	Stage IIB	T1-T2	T2	56.24	0	NOT HISPANIC OR LATINO	0.0011	Negative	NA	NA	Infiltrating Ductal Carcinoma	No	No	C50.9	8500/3	C50.9	Negative	2009	YES	Pre	NO	Core needle biopsy	YES	3	TRUE	IDC	56.24	LIVING	Negative	Right	YES	Negative
TCGA-A2-A4S2	Lum	BRCA_LumA	23.8072	Low	25.544	Low	10.908	High	1	0	1	62	No	M0	Yes	N2	III	Stage IIIA	T3-T4	T3	21.12	0	NOT HISPANIC OR LATINO	0.328	NA	Yes	1	Infiltrating Lobular Carcinoma	No	No	C50.9	8524/3	C50.9	Negative	2012	YES	Post	NA	Core needle biopsy	NO	30	TRUE	ILC	21.12	LIVING	Negative	Right	YES	Positive
TCGA-A7-A0D9	Lum	BRCA_LumA	31.4152	Low	29.0396	Low	22.0326	High	1	0	No	37	No	M0	Neg	N0 (i-)	II	Stage IIA	T1-T2	T2	37.42	0	NOT HISPANIC OR LATINO	0.1867	NA	Yes	1	Infiltrating Ductal Carcinoma	No	No	C50.9	8500/3	C50.9	Negative	2009	NA	Pre	NA	Core needle biopsy	YES	21	FALSE	IDC	37.42	LIVING	Negative	Left Upper Outer Quadrant|Left	YES	Negative
TCGA-A7-A26H	Lum	BRCA_LumA	72.5698	High	43.5957	High	11.1717	High	1	0	1	72	No	M0	Yes	N1a	II	Stage IIA	T1-T2	T1	10.22	Recurred/Progressed	NOT HISPANIC OR LATINO	0.2219	Positive	Yes	2	Infiltrating Ductal Carcinoma	No	Yes	C50.9	8500/3	C50.9	Equivocal	2011	YES	Post	NO	Core needle biopsy	NO	69	FALSE	IDC	23.78	LIVING	Negative	Left	YES	Negative
TCGA-A7-A3RF	Lum	BRCA_LumA	70.8735	High	16.5789	Low	16.8225	High	0	0	1	79	No	M0	Neg	N0	II	Stage IIA	T1-T2	T2	6.31	Recurred/Progressed	NOT HISPANIC OR LATINO	0.0023	NA	NA	NA	Mucinous Carcinoma	No	No	C50.9	8480/3	C50.9	Negative	2012	YES	Post	NA	Core needle biopsy	NO	43	FALSE	IMMC	13.4	LIVING	Positive	Left Upper Outer Quadrant	YES	Positive
TCGA-A7-A425	Lum	BRCA_LumA	36.5826	Low	11.8645	Low	20.3159	High	0	0	1	70	NA	MX	Yes	N3a	III	Stage IIIC	T3-T4	T3	14.55	Recurred/Progressed	NOT HISPANIC OR LATINO	0.1447	Negative	Yes	3	Infiltrating Lobular Carcinoma	No	No	C50.9	8520/3	C50.9	Indeterminate	2012	YES	Post	NA	Core needle biopsy	YES	33	FALSE	ILC	14.68	LIVING	Negative	Right	YES	Positive
TCGA-A7-A6VX	Lum	BRCA_LumB	51.5968	High	32.6887	High	12.0185	High	1	0	1	68	No	M0	Neg	N0	II	Stage IIA	T1-T2	T2	10.41	0	NOT HISPANIC OR LATINO	0.6347	NA	Yes	1	Infiltrating Ductal Carcinoma	No	No	C50.9	8500/3	C50.9	Negative	2013	YES	Post	NA	Core needle biopsy	NO	NA	FALSE	IDC	10.41	LIVING	Negative	Left|Left Upper Outer Quadrant	YES	Positive
TCGA-A8-A06R	Lum	BRCA_LumB	59.8033	High	37.161	High	8.85344	Low	2	0	1	69	No	M0	Yes	N1a	II	Stage IIB	T1-T2	T2	17.97	0	NA	0.5927	Positive	Yes	2	Infiltrating Ductal Carcinoma	No	No	C50.9	8500/3	C50.9	Positive	2007	NA	Post	NA	NA	NA	44	FALSE	IDC	17.97	LIVING	Negative	Right Upper Outer Quadrant	NO	Negative
TCGA-A8-A076	Lum	BRCA_LumB	17.1227	Low	51.3779	High	31.1449	High	1	0	1	66	No	M0	Neg	N0	II	Stage IIA	T1-T2	T2	53.94	0	NA	0.5527	Positive	Yes	3	Infiltrating Ductal Carcinoma	No	No	C50.9	8500/3	C50.9	Positive	2006	NA	Post	NA	NA	NA	44	FALSE	IDC	53.94	LIVING	Negative	Left Upper Outer Quadrant	NO	Positive
TCGA-A8-A07I	NonLum	BRCA_Her2	55.8017	High	45.9159	High	30.7447	High	1	0	1	69	No	M0	Yes	N2a	III	Stage IIIA	T1-T2	T2	13.99	0	NA	0.2446	Positive	Yes	3	Infiltrating Ductal Carcinoma	No	No	C50.9	8500/3	C50.9	Positive	2009	NA	Post	NA	NA	NA	29	FALSE	IDC	13.99	LIVING	Negative	Left Upper Outer Quadrant	NO	Negative
TCGA-A8-A07Z	Lum	BRCA_LumA	59.1076	High	20.6637	Low	11.2283	High	0	0	1	85	No	M0	Neg	N0	II	Stage IIA	T1-T2	T2	45.04	0	NA	0.8203	Negative	NA	NA	Infiltrating Ductal Carcinoma	No	No	C50.9	8500/3	C50.9	Negative	2008	NA	Post	NA	NA	NA	19	FALSE	IDC	45.04	LIVING	Negative	Left	NO	Positive
TCGA-A8-A082	Lum	BRCA_LumB	35.4618	Low	31.0159	High	15.9198	High	1	0	1	58	No	M0	Yes	N1a	II	Stage IIB	T1-T2	T2	18.04	0	NA	0.1231	Negative	Yes	1	Infiltrating Ductal Carcinoma	No	No	C50.9	8500/3	C50.9	Negative	2008	NA	Post	NA	NA	NA	19	FALSE	IDC	18.04	LIVING	Negative	Right	NO	Positive
TCGA-A8-A085	NA	NA	67.0973	High	29.1453	High	29.8833	High	0	0	No	44	No	M0	Yes	N1a	II	Stage IIB	T1-T2	T2	36.93	0	NA	0.2398	Negative	Yes	1	Infiltrating Ductal Carcinoma	No	No	C50.9	8500/3	C50.9	Negative	2008	NA	NA	NA	NA	NA	53	FALSE	IDC	36.93	LIVING	Negative	Left	NO	Positive
TCGA-A8-A08H	NonLum	BRCA_Normal	8.61721	Low	8.79099	Low	1.67598	Low	1	0	1	66	No	M0	Neg	N0	II	Stage IIA	T1-T2	T2	0	0	NA	0	Positive	Yes	3	Infiltrating Ductal Carcinoma	No	No	C50.9	8500/3	C50.9	Positive	2007	NA	Post	NA	NA	NA	45	FALSE	IDC	0	LIVING	Negative	Left Upper Inner Quadrant	NO	Positive
TCGA-A8-A08J	NonLum	BRCA_Her2	10.6505	Low	68.7666	High	16.4904	High	1	0	1	52	Yes	M1	Yes	N3	IV	Stage IV	T3-T4	T4b	NA	NA	NA	0.4491	Negative	Yes	1	Infiltrating Ductal Carcinoma	No	No	C50.9	8541/3	C50.9	Negative	2005	NA	Post	NA	NA	NA	27	FALSE	PD	37.02	DECEASED	Positive	Right	NO	Negative
TCGA-A8-A097	Lum	BRCA_LumA	49.701	High	12.3478	Low	10.5637	High	-1	0	1	65	No	M0	Yes	N1	II	Stage IIB	T1-T2	T2	11.99	0	NA	0.3867	Positive	Yes	2	Infiltrating Ductal Carcinoma	No	No	C50.9	8500/3	C50.9	Positive	2009	NA	Post	NA	NA	NA	85	FALSE	IDC	11.99	LIVING	Negative	Left	NO	Positive
TCGA-A8-A09A	Lum	BRCA_LumA	41.2369	High	25.1359	Low	17.1014	High	1	0	No	40	No	M0	NA	NX	NA	Stage X	T1-T2	T2	9.99	0	NA	0.426	Negative	Yes	1	Infiltrating Ductal Carcinoma	No	No	C50.9	8500/3	C50.9	Negative	2009	NA	Pre	NA	NA	NA	76	FALSE	IDC	9.99	LIVING	Positive	Left	NO	Positive
TCGA-A8-A09D	Lum	BRCA_LumA	12.0246	Low	69.2745	High	13.9425	High	1	0	No	47	No	M0	Yes	N1	II	Stage IIB	T1-T2	T2	50	0	NA	0.2338	Negative	Yes	1	Infiltrating Ductal Carcinoma	No	No	C50.9	8500/3	C50.9	Negative	2007	NA	Post	NA	NA	NA	30	FALSE	IDC	50	LIVING	Negative	Right Lower Outer Quadrant	NO	Positive
TCGA-A8-A09I	Lum	BRCA_LumB	24.1657	Low	57.1209	High	17.5349	High	1	0	1	84	No	M0	Neg	N0	II	Stage IIA	T1-T2	T2	45.04	0	NA	0.3571	Positive	Yes	3	Infiltrating Ductal Carcinoma	No	Yes	C50.9	8500/3	C50.9	Positive	2008	NA	Post	NA	NA	NA	97	FALSE	IDC	45.04	LIVING	Negative	Right Lower Outer Quadrant	NO	Positive
TCGA-AC-A23C	Lum	BRCA_LumA	98.8146	High	30.0758	High	13.9402	High	0	0	1	62	NA	MX	Yes	N1	II	Stage IIB	T1-T2	T2	19.22	0	NA	0.1676	Positive	NA	NA	Infiltrating Ductal Carcinoma	No	No	C50.9	8500/3	C50.9	Positive	2010	YES	Post	NO	Core needle biopsy	NA	79	FALSE	IDC	19.22	LIVING	Negative	Left	NO	Positive
TCGA-AC-A2FK	NonLum	BRCA_Normal	4.44094	Low	24.3828	Low	11.1717	High	0	0	No	45	No	M0	Yes	N3a	III	Stage IIIC	T1-T2	T2	87.06	0	HISPANIC OR LATINO	0	Negative	NA	NA	Infiltrating Lobular Carcinoma	No	No	C50.9	8520/3	C50.9	NA	2006	YES	NA	NO	Core needle biopsy	NA	NA	FALSE	ILC	87.06	LIVING	Negative	Left Upper Outer Quadrant	NO	Positive
TCGA-AC-A3YI	NonLum	BRCA_Normal	5.65237	Low	26.322	Low	5.61587	Low	2	0	1	74	NA	MX	Yes	N3a	III	Stage IIIC	T1-T2	T1c	23.23	0	NOT HISPANIC OR LATINO	0.0325	NA	Yes	1	Infiltrating Lobular Carcinoma	No	No	C50.9	8520/3	C50.9	Positive	2012	YES	Post	NA	Core needle biopsy	NO	12	FALSE	ILC	23.23	LIVING	Negative	Right	YES	Positive
TCGA-AC-A3YJ	Lum	BRCA_LumA	49.3445	High	19.8214	Low	15.6877	High	0	0	1	66	NA	MX	Neg	N0 (i-)	II	Stage IIA	T1-T2	T2	24.77	0	NOT HISPANIC OR LATINO	0.0443	NA	NA	NA	Other, specify	No	No	C50.9	8050/3	C50.9	NA	2012	YES	Post	NA	Core needle biopsy	YES	19	FALSE	SPC	24.77	LIVING	Negative	Right	YES	Positive
TCGA-AC-A62V	NA	NA	28.1757	Low	27.3494	Low	13.5898	High	1	0	1	58	Yes	M1	Yes	N1a	IV	Stage IV	T1-T2	T2	NA	NA	NOT HISPANIC OR LATINO	0.4895	NA	NA	NA	Infiltrating Ductal Carcinoma	No	No	C50.9	8500/3	C50.9	NA	2013	YES	NA	NA	Core needle biopsy	NO	NA	FALSE	IDC	11.43	DECEASED	Negative	Right Lower Outer Quadrant	YES	Positive
TCGA-AC-A8OR	Lum	BRCA_LumA	72.4922	High	29.9538	High	18.6431	High	0	0	1	75	NA	MX	Neg	N0 (i-)	I	Stage IA	T1-T2	T1c	1.31	0	NOT HISPANIC OR LATINO	0.0328	NA	NA	NA	Mucinous Carcinoma	No	No	C50.9	8480/3	C50.9	Negative	2013	YES	Post	NA	Core needle biopsy	YES	NA	FALSE	IMMC	1.31	LIVING	Negative	Left	YES	Positive
TCGA-AN-A0AM	Lum	BRCA_LumB	73.1815	High	29.7758	High	9.22493	Low	1	0	1	56	No	M0	Neg	N0	II	Stage IIA	T1-T2	T2	0.16	0	NOT HISPANIC OR LATINO	0.2787	NA	NA	NA	Infiltrating Ductal Carcinoma	No	No	C50.9	8500/3	C50.9	Negative	2010	NA	Post	NA	Tumor resection	NO	40	FALSE	IDC	0.16	LIVING	Negative	Left Upper Outer Quadrant	NO	Negative
TCGA-AN-A0AS	Lum	BRCA_LumA	14.426	Low	44.314	High	7.23433	Low	2	0	1	70	No	M0	Yes	N2	III	Stage IIIA	T1-T2	T2	0.33	0	NOT HISPANIC OR LATINO	0.2493	NA	No	0	Infiltrating Ductal Carcinoma	No	No	C50.9	8500/3	C50.9	Negative	2010	NA	Post	NA	Tumor resection	NO	39	FALSE	IDC	0.33	LIVING	Negative	Left Upper Outer Quadrant	NO	Negative
TCGA-AN-A0FD	Lum	BRCA_LumA	77.2618	High	22.7636	Low	19.0406	High	0	0	1	71	No	M0	Neg	N0	II	Stage IIA	T1-T2	T2	6.44	0	NOT HISPANIC OR LATINO	0.171	Positive	Yes	2	Infiltrating Ductal Carcinoma	No	No	C50.9	8500/3	C50.9	Positive	2010	NA	Post	NA	Tumor resection	NO	31	FALSE	IDC	6.44	LIVING	Negative	Left Upper Outer Quadrant	NO	Positive
TCGA-AN-A0FF	Lum	BRCA_LumB	26.577	Low	27.3614	Low	15.5131	High	0	0	No	32	No	M0	Neg	N0	I	Stage IA	T1-T2	T1b	5.65	0	NOT HISPANIC OR LATINO	0.1509	NA	No	0	Infiltrating Ductal Carcinoma	No	No	C50.9	8500/3	C50.9	Negative	2010	NA	Pre	NA	Tumor resection	NO	20	FALSE	IDC	5.65	LIVING	Negative	Left Upper Outer Quadrant	NO	Positive
TCGA-AN-A0FT	Lum	BRCA_LumA	17.793	Low	21.7608	Low	27.7636	High	1	0	1	63	No	M0	Yes	N1	II	Stage IIB	T1-T2	T2	7.03	0	NOT HISPANIC OR LATINO	0.5805	NA	Yes	3	Infiltrating Ductal Carcinoma	No	No	C50.9	8500/3	C50.9	Positive	2010	NA	Post	NA	Tumor resection	NO	66	FALSE	IDC	7.03	LIVING	Negative	Right Lower Outer Quadrant	NO	Positive
TCGA-AN-A0FW	Lum	BRCA_LumA	86.3145	High	27.9006	Low	14.0875	High	1	0	1	67	No	M0	Yes	N2	III	Stage IIIA	T1-T2	T2	0.36	0	NOT HISPANIC OR LATINO	0.1949	NA	Yes	1	Infiltrating Ductal Carcinoma	No	No	C50.9	8500/3	C50.9	Negative	2010	NA	Post	NA	Tumor resection	NO	78	FALSE	IDC	0.36	LIVING	Negative	Left Upper Outer Quadrant	NO	NA
TCGA-AN-A0XV	Lum	BRCA_LumA	110.328	High	126.783	High	14.2006	High	2	0	1	67	No	M0	Yes	N2	III	Stage IIIA	T1-T2	T2	5.32	0	NOT HISPANIC OR LATINO	0.0851	Negative	Yes	2	Infiltrating Ductal Carcinoma	No	No	C50.9	8500/3	C50.9	Positive	2010	YES	Post	NO	Tumor resection	NO	22	TRUE	IDC	5.32	LIVING	Negative	Right Upper Outer Quadrant	NO	Positive
TCGA-AN-A0XW	Lum	BRCA_LumA	13.9637	Low	23.0818	Low	7.65724	Low	0	0	No	36	No	M0	Yes	N2	III	Stage IIIA	T1-T2	T2	5.58	0	NOT HISPANIC OR LATINO	0.2488	Negative	Yes	2	Infiltrating Ductal Carcinoma	No	No	C50.9	8500/3	C50.9	Positive	2010	YES	Pre	NO	Tumor resection	NO	167	TRUE	IDC	5.58	LIVING	Negative	Left Upper Outer Quadrant	NO	Positive
TCGA-AO-A03M	Lum	BRCA_LumA	10.5376	Low	36.0443	High	42.4016	High	1	0	No	29	No	M0	Neg	N0 (i-)	I	Stage I	T1-T2	T1c	61.3	0	NOT HISPANIC OR LATINO	0.163	Negative	Yes	2	Infiltrating Ductal Carcinoma	No	No	C50.9	8500/3	C50.9	Negative	2006	NA	Pre	NA	Core needle biopsy	YES	551	TRUE	IDC	61.3	LIVING	Negative	Left Upper Outer Quadrant|Left	NO	Positive
TCGA-AO-A03T	NonLum	BRCA_Normal	12.9346	Low	21.7509	Low	11.1058	High	1	0	No	42	No	M0	Yes	N1a	II	Stage IIB	T1-T2	T2	69.78	0	NOT HISPANIC OR LATINO	0.2679	NA	No	0	Infiltrating Ductal Carcinoma	No	No	C50.9	8500/3	C50.9	Negative	2007	NA	Pre	NA	Core needle biopsy	NO	68	TRUE	IDC	69.78	LIVING	Negative	Left Upper Outer Quadrant|Left	NO	Positive
TCGA-AO-A03V	Lum	BRCA_LumA	20.3495	Low	28.6538	Low	17.8051	High	1	0	No	41	No	M0	Neg	N0 (i-)	I	Stage I	T1-T2	T1c	44.38	0	NOT HISPANIC OR LATINO	0.3132	NA	No	0	Infiltrating Ductal Carcinoma	No	No	C50.9	8500/3	C50.9	Negative	2008	NA	Pre	NA	Core needle biopsy	YES	46	TRUE	IDC	44.38	LIVING	Negative	Left Upper Inner Quadrant|Left	NO	Positive
TCGA-AO-A0J5	Lum	BRCA_LumA	32.8094	Low	23.1271	Low	16.145	High	1	0	No	48	Yes	M1	Yes	N1a	IV	Stage IV	T3-T4	T4	NA	NA	NOT HISPANIC OR LATINO	0.1273	Negative	Yes	2	Other, specify	Yes	No	C50.9	8523/3	C50.9	Equivocal	2008	NA	Pre	NA	Core needle biopsy	NO	43	TRUE	IDC	26.02	DECEASED	Close	Right Upper Inner Quadrant|Right Upper Outer Quadrant|Right Lower Inner Quadrant|Right Lower Outer Quadrant|Right	NO	Negative
TCGA-AO-A0JC	Lum	BRCA_LumA	13.6735	Low	4.83806	Low	4.43096	Low	0	0	1	64	No	M0	Neg	N0 (i-)	II	Stage IIA	T1-T2	T2	50.82	0	NOT HISPANIC OR LATINO	0.0001	NA	No	0	Infiltrating Ductal Carcinoma	No	No	C50.9	8500/3	C50.9	Negative	2006	NA	Post	NA	Core needle biopsy	YES	7	TRUE	IDC	50.82	LIVING	Negative	Right Upper Outer Quadrant|Right Lower Outer Quadrant|Right	NO	Positive
TCGA-AO-A0JG	Lum	BRCA_LumA	39.0069	Low	24.6346	Low	15.031	High	0	0	No	49	No	M0	Yes	N2a	III	Stage IIIA	T1-T2	T2	26.22	0	NOT HISPANIC OR LATINO	0.2284	NA	Yes	1	Other, specify	No	No	C50.9	8523/3	C50.9	Negative	2009	NA	Post	NA	Core needle biopsy	NO	NA	TRUE	IDC	26.22	LIVING	Close	Right Lower Outer Quadrant|Right	NO	Positive
TCGA-AO-A0JM	Lum	BRCA_LumB	13.1127	Low	24.9851	Low	16.4807	High	1	0	No	40	No	M0	Yes	N1	II	Stage IIB	T1-T2	T2	71.75	0	HISPANIC OR LATINO	0.3307	Positive	Yes	3	Infiltrating Ductal Carcinoma	No	No	C50.9	8500/3	C50.9	Positive	2005	NA	Pre	NA	Core needle biopsy	NO	25	TRUE	IDC	71.75	LIVING	Negative	Right Lower Inner Quadrant|Right Lower Outer Quadrant|Right	NO	Positive
TCGA-AO-A12H	Lum	BRCA_LumA	180.722	High	19.7989	Low	19.0249	High	0	0	1	69	No	M0	Neg	N0 (i-)	II	Stage IIA	T1-T2	T2	40.54	0	NOT HISPANIC OR LATINO	0	NA	No	0	Other, specify	No	No	C50.9	8523/3	C50.9	Negative	2008	NA	Pre	NA	Core needle biopsy	YES	16	TRUE	IDC	40.54	LIVING	Negative	Right Upper Outer Quadrant|Right	NO	Positive
TCGA-AO-A1KO	NonLum	BRCA_Normal	10.7844	Low	22.8345	Low	6.05065	Low	0	0	No	46	No	M0	Neg	N0 (i+)	II	Stage IIB	T3-T4	T3	20.43	0	NOT HISPANIC OR LATINO	0	NA	Yes	1	Infiltrating Lobular Carcinoma	No	No	C50.9	8520/3	C50.9	Negative	2008	YES	Pre	NO	Excisional Biopsy	YES	25	TRUE	ILC	20.43	LIVING	Negative	Left Upper Outer Quadrant|Left Lower Outer Quadrant|Left	NO	Positive
TCGA-AQ-A04H	Lum	BRCA_LumB	140.472	High	22.2544	Low	24.6893	High	1	0	1	61	NA	MX	Yes	N2a	III	Stage IIIA	T1-T2	T2	24.77	0	NOT HISPANIC OR LATINO	0.4203	Positive	Yes	2	Infiltrating Ductal Carcinoma	No	No	C50.9	8500/3	C50.9	Indeterminate	2009	NA	Post	NA	Core needle biopsy	NO	51	FALSE	IDC	24.77	LIVING	Negative	Left Lower Inner Quadrant	NO	Positive
TCGA-AQ-A0Y5	Lum	BRCA_LumA	4.48819	Low	33.8726	High	14.0015	High	1	0	1	70	NA	MX	Yes	N2a	III	Stage IIIA	T1-T2	T2	NA	NA	NOT HISPANIC OR LATINO	0.4961	Positive	Yes	2	Infiltrating Ductal Carcinoma	Yes	Yes	C50.9	8500/3	C50.9	Positive	2010	YES	Post	NO	Core needle biopsy	NO	35	FALSE	IDC	5.65	DECEASED	Negative	Right	YES	Positive
TCGA-AR-A0TQ	Lum	BRCA_LumB	12.1926	Low	34.5838	High	30.366	High	1	0	No	27	No	M0	Yes	N1	III	Stage IIIA	T3-T4	T3	98.26	0	NOT HISPANIC OR LATINO	0.1275	Positive	Yes	2	Infiltrating Ductal Carcinoma	No	No	C50.9	8500/3	C50.9	Equivocal	2006	NA	Pre	NA	Core needle biopsy	NO	NA	TRUE	IDC	98.26	LIVING	Negative	Right Upper Outer Quadrant	NO	Negative
TCGA-AR-A0TY	Lum	BRCA_LumB	66.6837	High	23.1793	Low	24.6691	High	2	0	1	54	No	M0	Neg	N0	II	Stage IIA	T1-T2	T2	17.87	Recurred/Progressed	NOT HISPANIC OR LATINO	0.3607	NA	NA	NA	Infiltrating Ductal Carcinoma	No	No	C50.9	8500/3	C50.9	Negative	2004	NA	Post	NA	Core needle biopsy	YES	94	TRUE	IDC	55.81	DECEASED	Negative	Right Upper Outer Quadrant	NO	Negative
TCGA-AR-A1AO	NonLum	BRCA_Normal	1.47325	Low	14.8731	Low	5.55028	Low	0	0	No	47	No	M0	Yes	N1	II	Stage IIA	T1-T2	T1	86.01	0	NOT HISPANIC OR LATINO	0.0002	NA	Yes	1	Infiltrating Ductal Carcinoma	No	No	C50.9	8500/3	C50.9	Negative	2006	YES	Pre	NA	Core needle biopsy	YES	4	TRUE	IDC	86.01	LIVING	Negative	Left Upper Inner Quadrant	NO	Negative
TCGA-AR-A1AU	Lum	BRCA_LumA	22.4618	Low	49.6903	High	10.3304	High	1	0	No	39	No	M0	Yes	N2	III	Stage IIIA	T1-T2	T2	94.22	0	NOT HISPANIC OR LATINO	0.2156	Negative	Yes	2	Infiltrating Ductal Carcinoma	No	No	C50.9	8500/3	C50.9	Equivocal	2007	YES	Pre	NA	Core needle biopsy	NA	14	TRUE	IDC	94.22	LIVING	Negative	Right Upper Inner Quadrant|Right Upper Outer Quadrant	NO	Positive
TCGA-AR-A24M	Lum	BRCA_LumA	57.5347	High	32.2641	High	10.0516	High	0	0	No	38	No	M0	Yes	N2	III	Stage IIIA	T1-T2	T2	120.24	0	NOT HISPANIC OR LATINO	0.1579	NA	Yes	1	Mixed Histology (please specify)	No	No	C50.9	8522/3	C50.9	Negative	2005	YES	Pre	NA	Core needle biopsy	NA	13	TRUE	MDLC	120.24	LIVING	Negative	Left Upper Outer Quadrant	NO	Positive
TCGA-AR-A24R	Lum	BRCA_LumB	34.122	Low	32.0597	High	21.0918	High	1	0	No	45	No	M0	Yes	N2	III	Stage IIIA	T1-T2	T1	112.68	0	NOT HISPANIC OR LATINO	0.3412	Negative	Yes	1	Infiltrating Ductal Carcinoma	No	No	C50.9	8500/3	C50.9	Negative	2006	YES	Pre	NA	Core needle biopsy	NA	18	TRUE	IDC	112.68	LIVING	Negative	Right Upper Inner Quadrant|Right Upper Outer Quadrant	NO	Positive
TCGA-AR-A24W	Lum	BRCA_LumA	47.8295	High	24.9095	Low	7.82205	Low	1	0	1	55	No	M0	Yes	N1	II	Stage IIB	T1-T2	T2	50.92	0	NA	0.1024	NA	NA	NA	Infiltrating Ductal Carcinoma	No	No	C50.9	8500/3	C50.9	Negative	2006	YES	Post	NA	Core needle biopsy	NA	6	TRUE	IDC	50.92	LIVING	Negative	Right Lower Inner Quadrant	NO	Positive
TCGA-AR-A24Z	Lum	BRCA_LumB	148.603	High	58.0765	High	12.4618	High	2	0	1	57	No	M0	Neg	N0	II	Stage IIA	T1-T2	T2	98.59	0	NA	0.5036	NA	NA	NA	Infiltrating Ductal Carcinoma	No	No	C50.9	8500/3	C50.9	Negative	2006	YES	Post	NA	Core needle biopsy	YES	26	TRUE	IDC	98.59	LIVING	Negative	Left Upper Outer Quadrant	NO	Positive
TCGA-AR-A252	Lum	BRCA_LumA	29.0783	Low	25.9139	Low	8.44827	Low	0	0	No	50	No	M0	Neg	N0	I	Stage I	T1-T2	T1	93.23	0	NOT HISPANIC OR LATINO	0.0162	NA	NA	NA	Infiltrating Ductal Carcinoma	No	No	C50.9	8500/3	C50.9	Negative	2007	YES	Pre	NA	Core needle biopsy	YES	7	TRUE	IDC	93.23	LIVING	Negative	Left Upper Outer Quadrant|Left Lower Outer Quadrant	NO	Positive
TCGA-AR-A2LQ	NonLum	BRCA_Normal	6.09691	Low	13.918	Low	4.34125	Low	0	0	1	59	No	M0	Neg	N0	II	Stage IIB	T3-T4	T3	40.51	0	NOT HISPANIC OR LATINO	0	NA	Yes	1	Infiltrating Lobular Carcinoma	No	No	C50.9	8520/3	C50.9	Negative	2010	YES	Post	NO	Core needle biopsy	NA	5	TRUE	ILC	40.51	LIVING	Negative	Right Upper Inner Quadrant|Right Upper Outer Quadrant	NO	Positive
TCGA-AR-A5QM	Lum	BRCA_LumA	50.1453	High	16.1126	Low	13.5443	High	0	0	1	62	No	M0	Neg	N0	II	Stage IIA	T1-T2	T2	31.8	Recurred/Progressed	NOT HISPANIC OR LATINO	0.3151	NA	Yes	2	Infiltrating Lobular Carcinoma	No	Yes	C50.9	8520/3	C50.9	Equivocal	2008	YES	Post	NA	Core needle biopsy	NA	21	TRUE	ILC	73.29	LIVING	NA	Left	NO	Positive
TCGA-AR-A5QP	Lum	BRCA_LumA	45.048	High	35.3938	High	17.545	High	1	0	1	54	No	M0	Yes	N1	II	Stage IIB	T1-T2	T2	38.93	0	NOT HISPANIC OR LATINO	0.1282	NA	Yes	2	Infiltrating Lobular Carcinoma	No	No	C50.9	8520/3	C50.9	Equivocal	2011	YES	Post	NA	NA	NA	22	TRUE	ILC	38.93	LIVING	NA	Left	NO	Positive
TCGA-B6-A0IG	Lum	BRCA_LumA	25.4429	Low	26.1955	Low	21.3695	High	0	0	No	50	No	M0	Yes	N1b	II	Stage IIB	T1-T2	T2	NA	NA	NOT HISPANIC OR LATINO	0.3174	NA	NA	NA	Infiltrating Ductal Carcinoma	No	No	C50.9	8500/3	C50.9	NA	1994	NA	NA	NA	Other method, specify:	NO	39	TRUE	IDC	146.39	DECEASED	Negative	Left	NO	Positive
TCGA-B6-A0IN	Lum	BRCA_LumB	29.6612	Low	15.6476	Low	9.46043	Low	1	0	No	45	NA	MX	NA	NX	NA	Stage X	T1-T2	T1c	46.39	Recurred/Progressed	NOT HISPANIC OR LATINO	0.2325	NA	NA	NA	Other, specify	No	No	C50.9	8523/3	C50.9	NA	1996	NA	NA	NA	Fine needle aspiration biopsy	NO	24	TRUE	IDC	84.53	DECEASED	Positive	Right Upper Outer Quadrant|Right	NO	Negative
TCGA-B6-A0WV	Lum	BRCA_LumB	135.285	High	39.065	High	20.8017	High	0	0	1	67	No	M0	Yes	N1b	II	Stage IIB	T1-T2	T2	NA	NA	NOT HISPANIC OR LATINO	0.4345	NA	NA	NA	Infiltrating Ductal Carcinoma	No	No	C50.9	8500/3	C50.9	NA	1995	NA	Post	NA	Incisional Biopsy	NO	22	TRUE	IDC	79.4	DECEASED	Negative	Right	NO	Positive
TCGA-B6-A0X4	Lum	BRCA_LumA	56.9786	High	25.0053	Low	9.77334	Low	0	0	1	62	No	M0	Yes	N1b	II	Stage IIB	T1-T2	T2	23.52	Recurred/Progressed	NOT HISPANIC OR LATINO	0.0305	NA	NA	NA	Infiltrating Ductal Carcinoma	No	No	C50.9	8500/3	C50.9	NA	1996	NA	Post	NA	Incisional Biopsy	NO	15	TRUE	IDC	28.25	DECEASED	Negative	Left	NO	Positive
TCGA-B6-A0X5	Lum	BRCA_LumB	108.039	High	53.4166	High	15.3414	High	1	0	1	61	No	M0	Yes	N1b	II	Stage IIB	T1-T2	T2	44.12	Recurred/Progressed	NOT HISPANIC OR LATINO	0.0827	NA	NA	NA	Infiltrating Ductal Carcinoma	No	No	C50.9	8500/3	C50.9	NA	1995	NA	Post	NA	NA	NO	18	TRUE	IDC	68.89	DECEASED	Negative	Left	NO	Positive
TCGA-BH-A0AW	NonLum	BRCA_Her2	1.10365	Low	17.9781	Low	10.1406	High	1	0	1	56	No	M0	Yes	N1a	II	Stage IIA	T1-T2	T1c	20.43	0	NA	0.2907	NA	Yes	3	Infiltrating Ductal Carcinoma	No	No	C50.9	8500/3	C50.9	Positive	2008	NA	Post	NA	Core needle biopsy	NO	105	TRUE	IDC	20.43	LIVING	Negative	Left Upper Inner Quadrant|Left Upper Outer Quadrant|Left	NO	Negative
TCGA-BH-A0AZ	Lum	BRCA_LumA	12.0851	Low	14.8285	Low	5.60417	Low	0	0	No	47	No	cM0 (i+)	Yes	N1a	III	Stage IIIA	T3-T4	T3	63.04	0	NOT HISPANIC OR LATINO	0.2853	NA	NA	NA	Infiltrating Ductal Carcinoma	No	No	C50.9	8500/3	C50.9	Negative	2008	YES	Pre	NO	Core needle biopsy	NA	44	TRUE	IDC	63.04	LIVING	Negative	Right	NO	Positive
TCGA-BH-A0BD	Lum	BRCA_LumB	19.0878	Low	37.0339	High	6.51401	Low	1	0	No	47	No	M0	Yes	N1a	II	Stage IIA	T1-T2	T1c	18.2	0	NA	0.1794	NA	Yes	1	Infiltrating Ductal Carcinoma	No	No	C50.9	8500/3	C50.9	Negative	2009	NA	Pre	NA	Core needle biopsy	NO	17	TRUE	IDC	18.2	LIVING	Negative	Left Upper Inner Quadrant|Left Upper Outer Quadrant|Left	NO	Positive
TCGA-BH-A0BJ	Lum	BRCA_LumA	23.24	Low	25.5671	Low	9.4821	Low	0	0	No	41	No	M0	Yes	N1a	II	Stage IIB	T1-T2	T2	21.68	0	NA	0.4003	NA	Yes	1	Infiltrating Ductal Carcinoma	No	No	C50.9	8500/3	C50.9	Negative	2008	NA	Pre	NA	Core needle biopsy	NO	24	TRUE	IDC	21.68	LIVING	Negative	Left Upper Outer Quadrant|Left	NO	Positive
TCGA-BH-A0BR	Lum	BRCA_LumA	5.36213	Low	12.8065	Low	14.785	High	-1	0	1	59	No	M0	Neg	N0	I	Stage I	T1-T2	T1c	76.54	0	NOT HISPANIC OR LATINO	0.4653	NA	NA	NA	Infiltrating Ductal Carcinoma	No	No	C50.9	8500/3	C50.9	Negative	2007	YES	Post	NO	Core needle biopsy	NA	53	TRUE	IDC	76.54	LIVING	Negative	Left Lower Inner Quadrant	NO	Positive
TCGA-BH-A0BV	Lum	BRCA_LumA	80.8822	High	18.9854	Low	13.0162	High	-1	0	1	78	No	M0	Yes	N1a	II	Stage IIB	T1-T2	T2	49.9	0	NA	0.1734	NA	No	0	Infiltrating Ductal Carcinoma	No	No	C50.9	8500/3	C50.9	Negative	2006	NA	Post	NA	Core needle biopsy	NO	27	TRUE	IDC	49.9	LIVING	Negative	Right Upper Inner Quadrant|Right	NO	Positive
TCGA-BH-A0BZ	Lum	BRCA_LumB	26.0659	Low	48.5485	High	13.6509	High	1	0	1	59	No	M0	Yes	N1a	III	Stage IIIA	T3-T4	T3	74.08	0	NOT HISPANIC OR LATINO	0.15	NA	NA	NA	Infiltrating Ductal Carcinoma	No	No	C50.9	8500/3	C50.9	Negative	2007	YES	Post	NO	Fine needle aspiration biopsy	NA	173	TRUE	IDC	74.08	LIVING	Negative	Left	NO	Positive
TCGA-BH-A0DD	NA	NA	72.5597	High	52.5087	High	14.9967	High	1	0	1	58	No	M0	Yes	N1a	II	Stage IIB	T1-T2	T2	81.67	0	NA	0.3503	Positive	NA	NA	Infiltrating Ductal Carcinoma	No	No	C50.9	8500/3	C50.9	Positive	2006	YES	NA	NO	Core needle biopsy	NA	12	TRUE	IDC	81.67	LIVING	Negative	Right	NO	Positive
TCGA-BH-A0DG	Lum	BRCA_LumA	15.6707	Low	26.2474	Low	14.5434	High	0	0	No	30	No	M0	Neg	N0	II	Stage IIA	T1-T2	T2	67.05	0	NOT HISPANIC OR LATINO	0.1591	NA	NA	NA	Infiltrating Ductal Carcinoma	No	No	C50.9	8500/3	C50.9	Negative	2007	YES	Pre	NO	Core needle biopsy	NA	23	TRUE	IDC	67.05	LIVING	Negative	Right Upper Outer Quadrant	NO	Negative
TCGA-BH-A0DI	Lum	BRCA_LumA	13.0822	Low	12.8241	Low	6.85163	Low	0	0	1	63	No	M0	Yes	N1a	II	Stage IIB	T1-T2	T2	29.96	0	NOT HISPANIC OR LATINO	0.2622	NA	NA	NA	Infiltrating Ductal Carcinoma	No	No	C50.9	8500/3	C50.9	Negative	2009	YES	Post	NO	Core needle biopsy	NA	22	TRUE	IDC	29.96	LIVING	Negative	Right	NO	Positive
TCGA-BH-A0DQ	Lum	BRCA_LumA	21.9636	Low	19.8315	Low	11.1986	High	1	0	No	42	No	M0	Yes	N1	II	Stage IIB	T1-T2	T2	3.22	0	NA	0.2833	NA	No	0	Infiltrating Ductal Carcinoma	No	No	C50.9	8500/3	C50.9	Negative	2009	NA	Pre	NA	Core needle biopsy	NO	21	TRUE	IDC	3.22	LIVING	Negative	Right Upper Inner Quadrant|Right	NO	Positive
TCGA-BH-A0DX	Lum	BRCA_LumA	68.6731	High	16.0658	Low	12.8644	High	0	0	1	62	No	M0	Neg	N0	I	Stage I	T1-T2	T1b	70.83	0	NOT HISPANIC OR LATINO	0.1997	NA	NA	NA	Infiltrating Ductal Carcinoma	No	No	C50.9	8500/3	C50.9	Negative	2007	YES	Post	NO	Core needle biopsy	NA	50	TRUE	IDC	70.83	LIVING	Negative	Left Upper Inner Quadrant	NO	Positive
TCGA-BH-A0EI	Lum	BRCA_LumA	25.4296	Low	20.5814	Low	7.33694	Low	0	0	1	51	No	M0	Yes	N1a	II	Stage IIA	T1-T2	T1c	63.27	0	NOT HISPANIC OR LATINO	0.1622	NA	NA	NA	Infiltrating Ductal Carcinoma	No	No	C50.9	8500/3	C50.9	Negative	2008	YES	Pre	NO	Core needle biopsy	NA	13	TRUE	IDC	63.27	LIVING	Negative	Right	NO	Positive
TCGA-BH-A0GZ	Lum	BRCA_LumA	74.0465	High	15.3275	Low	13.888	High	-1	0	1	62	No	M0	Yes	N1a	II	Stage IIA	T1-T2	T1c	10.78	0	NA	0.2724	Negative	Yes	2	Infiltrating Ductal Carcinoma	No	No	C50.9	8500/3	C50.9	Equivocal	2009	NA	Post	NA	Core needle biopsy	NO	21	TRUE	IDC	10.78	LIVING	Negative	Left Upper Inner Quadrant|Left	NO	Positive
TCGA-BH-A0HA	Lum	BRCA_LumA	11.8807	Low	10.0619	Low	12.8044	High	0	0	No	31	No	M0	Neg	N0 (i-)	I	Stage I	T1-T2	T1c	52.92	0	NOT HISPANIC OR LATINO	0.0838	Negative	NA	NA	Infiltrating Ductal Carcinoma	No	No	C50.9	8500/3	C50.9	NA	2008	YES	Pre	NO	Core needle biopsy	NA	229	TRUE	IDC	52.92	LIVING	Negative	Right	NO	Positive
TCGA-BH-A0HB	Lum	BRCA_LumA	112.597	High	33.2572	High	16.8584	High	1	0	1	55	No	M0	Neg	N0 (i-)	I	Stage IA	T1-T2	T1c	26.48	0	NA	0.2922	Negative	Yes	2	Infiltrating Ductal Carcinoma	No	No	C50.9	8500/3	C50.9	Equivocal	2008	NA	Post	NA	Core needle biopsy	NO	28	TRUE	IDC	26.48	LIVING	Negative	Right Upper Outer Quadrant|Right	NO	Positive
TCGA-BH-A18S	Lum	BRCA_LumA	82.5163	High	42.5866	High	14.0177	High	1	0	1	79	No	M0	Neg	N0	I	Stage I	T1-T2	T1c	NA	NA	NOT HISPANIC OR LATINO	0.1516	NA	NA	NA	Mucinous Carcinoma	No	No	C50.3	8523/3	C50.3	Negative	2003	YES	Post	NA	Core needle biopsy	NA	18	TRUE	IDC	66	DECEASED	Negative	Right Lower Inner Quadrant	NO	Positive
TCGA-BH-A1FH	Lum	BRCA_LumA	17.8728	Low	14.3316	Low	6.72883	Low	0	0	No	47	Yes	M1	Yes	N1b	IV	Stage IV	T1-T2	T2	NA	NA	NOT HISPANIC OR LATINO	0.0222	NA	NA	NA	Infiltrating Ductal Carcinoma	No	No	C50.9	8500/3	C50.9	NA	1998	YES	NA	YES	Core needle biopsy	NA	2	TRUE	IDC	33.97	DECEASED	NA	Left Upper Outer Quadrant	NO	Negative
TCGA-BH-A1FM	Lum	BRCA_LumB	69.4194	High	72.7694	High	16.319	High	1	0	No	44	No	M0	Yes	N2	III	Stage IIIA	T1-T2	T2	NA	NA	NOT HISPANIC OR LATINO	0.5273	NA	NA	NA	Infiltrating Ductal Carcinoma	No	No	C50.9	8500/3	C50.9	NA	1998	YES	NA	NA	Core needle biopsy	NA	31	TRUE	IDC	45.6	DECEASED	NA	Right Upper Outer Quadrant	NO	Negative
TCGA-BH-A1FR	Lum	BRCA_LumA	183.42	High	21.3512	Low	14.1327	High	0	0	1	73	No	M0	Yes	N1a	III	Stage IIIB	T3-T4	T4b	NA	NA	NOT HISPANIC OR LATINO	0.0005	NA	NA	NA	Other, specify	No	No	C50.9	8523/3	C50.9	NA	1997	YES	NA	NA	Core needle biopsy	NA	12	TRUE	IDC	53.94	DECEASED	NA	Right Upper Inner Quadrant	NO	Positive
TCGA-BH-A201	Lum	BRCA_LumA	24.4664	Low	20.5604	Low	10.2924	High	0	0	1	64	No	M0	Neg	N0	I	Stage IA	T1-T2	T1	28.12	0	NOT HISPANIC OR LATINO	0.1268	NA	NA	NA	Infiltrating Ductal Carcinoma	No	No	C50.9	8500/3	C50.9	Negative	2011	YES	Post	NA	Core needle biopsy	NA	15	TRUE	IDC	28.12	LIVING	NA	Left	NO	Positive
TCGA-BH-A6R8	Lum	BRCA_LumA	31.5501	Low	19.5101	Low	18.564	High	1	0	No	46	No	M0	Neg	N0	II	Stage IIA	T1-T2	T2	9.63	0	NOT HISPANIC OR LATINO	0.3293	Negative	NA	NA	Infiltrating Ductal Carcinoma	No	No	C50.9	8500/3	C50.9	NA	2012	YES	NA	NA	Core needle biopsy	NA	NA	TRUE	IDC	9.63	LIVING	Negative	Left	YES	Positive
TCGA-C8-A12M	Lum	BRCA_LumB	117.803	High	69.131	High	10.393	High	1	0	1	70	No	M0	Neg	N0 (i-)	II	Stage IIA	T1-T2	T2	11.76	0	NOT HISPANIC OR LATINO	0.4491	NA	NA	NA	Infiltrating Ductal Carcinoma	No	No	C50.9	8500/3	C50.9	Negative	2010	NA	Post	NA	Other method, specify:	NA	45	TRUE	IDC	11.76	LIVING	Negative	Left	YES	Negative
TCGA-C8-A12O	Lum	BRCA_LumA	23.3477	Low	59.3753	High	7.71341	Low	1	0	No	50	No	M0	Neg	N0 (i-)	II	Stage IIA	T1-T2	T2	12.65	0	NOT HISPANIC OR LATINO	0.3342	NA	NA	NA	Infiltrating Ductal Carcinoma	No	No	C50.9	8500/3	C50.9	Negative	2010	NA	Pre	NA	Other method, specify:	NA	25	TRUE	IDC	12.65	LIVING	Negative	Left	YES	Positive
TCGA-C8-A12T	NonLum	BRCA_Her2	7.1481	Low	44.002	High	13.0439	High	1	0	No	43	No	M0	Neg	N0	II	Stage IIA	T1-T2	T2	0	0	NOT HISPANIC OR LATINO	0.2311	NA	Yes	3	Infiltrating Ductal Carcinoma	No	No	C50.9	8500/3	C50.9	Positive	2010	YES	Pre	NO	Other method, specify:	NO	119	TRUE	IDC	0	LIVING	Negative	Left	YES	Positive
TCGA-C8-A12U	Lum	BRCA_LumB	17.973	Low	50.4481	High	12.3499	High	1	0	No	46	No	M0	Yes	N1	II	Stage IIB	T1-T2	T2	12.65	0	NOT HISPANIC OR LATINO	0.5344	NA	Yes	1	Infiltrating Ductal Carcinoma	No	No	C50.9	8500/3	C50.9	Negative	2010	YES	Pre	NO	Other method, specify:	NA	29	TRUE	IDC	12.65	LIVING	Negative	Right	YES	Positive
TCGA-C8-A12X	Lum	BRCA_LumA	55.8739	High	25.0437	Low	16.3967	High	1	0	1	62	No	M0	Yes	N1	II	Stage IIB	T1-T2	T2	12.65	0	NOT HISPANIC OR LATINO	0.2971	NA	Yes	1	Mucinous Carcinoma	No	No	C50.9	8480/3	C50.9	Negative	2010	YES	Post	NO	Other method, specify:	NA	32	TRUE	IMMC	12.65	LIVING	Negative	Left	YES	Positive
TCGA-C8-A133	Lum	BRCA_LumA	39.979	Low	19.4988	Low	12.3503	High	0	0	1	65	No	M0	Yes	N1	III	Stage IIIA	T3-T4	T3	0	0	NOT HISPANIC OR LATINO	0.0053	NA	NA	NA	Other, specify	No	No	C50.9	8523/3	C50.9	NA	2010	YES	Post	NA	Other method, specify:	NA	18	TRUE	IDC	0	LIVING	Negative	Right	YES	Positive
TCGA-C8-A1HL	Lum	BRCA_LumB	13.7134	Low	19.8462	Low	18.1164	High	-1	0	No	38	No	M0	Yes	N1	III	Stage IIIA	T3-T4	T3	10.41	0	NOT HISPANIC OR LATINO	0.2376	NA	Yes	2	Other, specify	No	Yes	C50.9	8480/3	C50.9	Equivocal	2010	YES	Pre	NO	Other method, specify:	NA	22	TRUE	IMMC	10.41	LIVING	Negative	Left	YES	Negative
TCGA-C8-A1HO	Lum	BRCA_LumA	44.8075	High	31.177	High	12.6961	High	1	0	No	34	No	M0	Yes	N3	III	Stage IIIC	T3-T4	T3	12.32	0	NOT HISPANIC OR LATINO	0.3198	NA	NA	NA	Infiltrating Ductal Carcinoma	No	No	C50.9	8500/3	C50.9	Negative	2010	NO	Pre	NA	Tumor resection	NA	16	TRUE	IDC	12.32	LIVING	Negative	Left Upper Inner Quadrant	YES	Positive
TCGA-C8-A273	Lum	BRCA_LumA	36.5155	Low	33.983	High	19.369	High	1	0	No	29	No	M0	Yes	N1	II	Stage IIB	T1-T2	T2	16.85	0	NOT HISPANIC OR LATINO	0.2254	NA	NA	NA	Infiltrating Ductal Carcinoma	No	No	C50.9	8500/3	C50.9	Negative	2010	YES	Pre	NA	Other method, specify:	NA	13	TRUE	IDC	16.85	LIVING	Negative	Right Upper Inner Quadrant	YES	Positive
TCGA-C8-A27A	Lum	BRCA_LumB	32.4911	Low	68.7876	High	14.0315	High	2	0	No	48	No	M0	Yes	N1	II	Stage IIB	T1-T2	T2	24.54	0	NOT HISPANIC OR LATINO	0.3008	NA	Yes	1	Infiltrating Ductal Carcinoma	No	No	C50.9	8500/3	C50.9	Negative	2010	NO	Pre	NA	Tumor resection	NA	17	TRUE	IDC	24.54	LIVING	Negative	Right Upper Outer Quadrant	YES	Positive
TCGA-C8-A3M8	Lum	BRCA_LumB	86.7846	High	30.5391	High	16.6664	High	1	0	1	68	No	M0	Neg	N0	I	Stage IA	T1-T2	T1c	12.94	0	NOT HISPANIC OR LATINO	0.2516	NA	Yes	3	Infiltrating Lobular Carcinoma	No	No	C50.9	8520/3	C50.9	Positive	2011	YES	Post	NO	Tumor resection	NO	40	TRUE	ILC	12.94	LIVING	Negative	Right Upper Outer Quadrant	YES	Positive
TCGA-D8-A140	Lum	BRCA_LumA	86.393	High	25.3964	Low	17.3082	High	1	0	1	62	No	M0	Yes	N1a	II	Stage IIB	T1-T2	T2	13.24	0	NOT HISPANIC OR LATINO	0.2323	NA	Yes	3	Infiltrating Ductal Carcinoma	No	No	C50.9	8500/3	C50.9	Positive	2010	YES	Post	NA	Core needle biopsy	NO	66	FALSE	IDC	13.24	LIVING	Negative	Left Upper Outer Quadrant|Left	YES	Positive
TCGA-D8-A1JB	Lum	BRCA_LumA	36.7182	Low	21.274	Low	12.0626	High	0	0	1	54	No	M0	Yes	N1a	II	Stage IIB	T1-T2	T2	55.45	0	NOT HISPANIC OR LATINO	0.0338	Positive	Yes	2	Infiltrating Ductal Carcinoma	No	No	C50.9	8500/3	C50.9	Equivocal	2010	YES	Post	NA	Fine needle aspiration biopsy	NO	18	FALSE	IDC	55.45	LIVING	Negative	Right Upper Outer Quadrant	YES	Positive
TCGA-D8-A1JH	Lum	BRCA_LumA	48.05	High	22.9026	Low	13.2913	High	1	0	1	56	No	M0	Neg	N0	I	Stage IA	T1-T2	T1c	13.99	0	NOT HISPANIC OR LATINO	0.0001	NA	Yes	1	Infiltrating Ductal Carcinoma	No	No	C50.9	8500/3	C50.9	Negative	2010	YES	Post	NA	Fine needle aspiration biopsy	NA	15	FALSE	IDC	13.99	LIVING	Negative	Right Lower Outer Quadrant	YES	Positive
TCGA-D8-A1X9	Lum	BRCA_LumA	82.3071	High	45.573	High	14.6183	High	1	0	1	66	No	M0	Yes	N1a	II	Stage IIB	T1-T2	T2	23.88	0	NOT HISPANIC OR LATINO	0.2815	Negative	NA	NA	Infiltrating Ductal Carcinoma	No	No	C50.9	8500/3	C50.9	Indeterminate	2010	YES	Post	NO	Core needle biopsy	NO	66	FALSE	IDC	23.88	LIVING	NA	Left Lower Outer Quadrant	YES	Positive
TCGA-D8-A1XA	Lum	BRCA_LumA	119.583	High	39.4335	High	17.7257	High	0	0	1	64	No	M0	Neg	N0	I	Stage IA	T1-T2	T1c	27.56	0	NOT HISPANIC OR LATINO	0.8612	NA	Yes	2	Infiltrating Ductal Carcinoma	No	No	C50.9	8500/3	C50.9	Equivocal	2010	YES	Post	NO	Other method, specify:	NO	21	FALSE	IDC	27.56	LIVING	Negative	Left Upper Outer Quadrant	YES	Positive
TCGA-D8-A1XC	Lum	BRCA_LumA	243.81	High	34.4225	High	9.93461	High	0	0	1	85	No	M0	Yes	N1a	III	Stage IIIB	T3-T4	T4b	NA	NA	NOT HISPANIC OR LATINO	0.0566	NA	Yes	1	Mucinous Carcinoma	No	No	C50.9	8480/3	C50.9	Negative	2010	YES	Post	NO	Other method, specify:	NO	22	FALSE	IMMC	12.39	DECEASED	Negative	Right Upper Inner Quadrant	YES	Positive
TCGA-D8-A1XG	Lum	BRCA_LumA	138.458	High	44.0018	High	12.08	High	0	0	1	86	No	M0	Yes	N1a	III	Stage IIIB	T3-T4	T4b	14.72	0	NOT HISPANIC OR LATINO	0.1533	NA	NA	NA	Infiltrating Ductal Carcinoma	No	No	C50.9	8500/3	C50.9	Negative	2010	YES	Post	NO	Other method, specify:	YES	19	FALSE	IDC	14.72	LIVING	Negative	Right Upper Inner Quadrant	YES	Negative
TCGA-D8-A1XL	Lum	BRCA_LumB	6.65306	Low	50.4378	High	17.3848	High	1	0	No	34	NA	MX	Yes	N1a	II	Stage IIB	T1-T2	T2	19.91	0	NOT HISPANIC OR LATINO	0.5466	Negative	Yes	2	Infiltrating Ductal Carcinoma	No	No	C50.9	8500/3	C50.9	Equivocal	2010	YES	Pre	NO	Fine needle aspiration biopsy	NA	79	FALSE	IDC	19.91	LIVING	Negative	Left Upper Outer Quadrant	YES	Positive
TCGA-D8-A1XM	Lum	BRCA_LumA	30.1539	Low	21.4872	Low	13.2671	High	0	0	1	57	No	M0	Neg	N0	I	Stage IA	T1-T2	T1c	17.67	0	NOT HISPANIC OR LATINO	0.1667	NA	Yes	1	Infiltrating Ductal Carcinoma	No	No	C50.9	8500/3	C50.9	Negative	2010	YES	Post	NO	Fine needle aspiration biopsy	NO	38	FALSE	IDC	17.67	LIVING	Negative	Right Upper Inner Quadrant	YES	Positive
TCGA-D8-A1XV	Lum	BRCA_LumA	150.611	High	38.2845	High	9.83817	High	0	0	1	84	No	M0	Neg	N0	II	Stage IIA	T1-T2	T2	15.14	0	NOT HISPANIC OR LATINO	0.0342	Negative	Yes	2	Mucinous Carcinoma	No	No	C50.9	8480/3	C50.9	Equivocal	2010	YES	Post	NO	Fine needle aspiration biopsy	NO	18	FALSE	IMMC	15.14	LIVING	Negative	Right Lower Inner Quadrant	YES	Positive
TCGA-D8-A27E	Lum	BRCA_LumA	186.541	High	27.5696	Low	16.4325	High	0	0	1	66	No	M0	Neg	N0	I	Stage IA	T1-T2	T1c	17.41	0	NOT HISPANIC OR LATINO	0.0001	NA	Yes	1	Other, specify	No	No	C50.9	8523/3	C50.9	Negative	2010	YES	Post	NO	Fine needle aspiration biopsy	NO	8	FALSE	IDC	17.41	LIVING	Negative	Left Upper Inner Quadrant	YES	Positive
TCGA-D8-A27N	Lum	BRCA_LumB	9.33674	Low	21.7249	Low	19.1279	High	0	0	No	36	No	M0	Yes	N2a	III	Stage IIIA	T1-T2	T2	17.05	0	NOT HISPANIC OR LATINO	0.2527	NA	Yes	3	Infiltrating Ductal Carcinoma	No	No	C50.9	8500/3	C50.9	Positive	2011	YES	Pre	NO	Core needle biopsy	NO	36	FALSE	IDC	17.05	LIVING	Negative	Right Upper Outer Quadrant	YES	Positive
TCGA-D8-A27R	Lum	BRCA_LumB	22.958	Low	47.171	High	25.5389	High	1	0	No	41	No	M0	Yes	N3a	III	Stage IIIC	T1-T2	T2	10.09	0	NOT HISPANIC OR LATINO	0.3549	Negative	Yes	2	Infiltrating Ductal Carcinoma	No	No	C50.9	8500/3	C50.9	Equivocal	2011	YES	Post	NO	Core needle biopsy	NO	21	FALSE	IDC	10.09	LIVING	Negative	Right Upper Outer Quadrant	YES	Positive
TCGA-E2-A105	Lum	BRCA_LumA	138.085	High	36.2224	High	14.0145	High	2	0	1	79	No	M0	Neg	N0 (i-)	II	Stage IIA	T1-T2	T2	42.97	0	NOT HISPANIC OR LATINO	0.1353	NA	Yes	2	Infiltrating Ductal Carcinoma	No	No	C50.9	8500/3	C50.9	Equivocal	2007	NA	Post	NA	Core needle biopsy	NO	45	FALSE	IDC	42.97	LIVING	Negative	Left Upper Inner Quadrant	NO	Positive
TCGA-E2-A108	NonLum	BRCA_Normal	12.4343	Low	26.3643	Low	3.92872	Low	2	0	1	64	No	M0	Yes	N2a	III	Stage IIIA	T1-T2	T2	27.5	0	NOT HISPANIC OR LATINO	0.0338	NA	Yes	1	Infiltrating Ductal Carcinoma	No	No	C50.9	8500/3	C50.9	Negative	2009	NA	Post	NA	Core needle biopsy	NA	38	FALSE	IDC	27.5	LIVING	Negative	Right Upper Outer Quadrant	NO	Positive
TCGA-E2-A10B	Lum	BRCA_LumA	83.8587	High	23.2984	Low	8.71856	Low	0	0	1	67	No	M0	Yes	N1a	II	Stage IIB	T1-T2	T2	6.41	Recurred/Progressed	NOT HISPANIC OR LATINO	0.2365	Negative	Yes	2	Infiltrating Ductal Carcinoma	No	No	C50.9	8500/3	C50.9	Equivocal	2007	NA	Post	NA	Core needle biopsy	NO	29	FALSE	IDC	37.48	LIVING	Close	Left Lower Outer Quadrant	NO	Positive
TCGA-E2-A15A	Lum	BRCA_LumB	24.3369	Low	65.1539	High	19.428	High	2	0	No	45	No	M0	Yes	N3a	III	Stage IIIC	T1-T2	T2	23.32	0	NOT HISPANIC OR LATINO	0.5854	NA	Yes	1	Infiltrating Ductal Carcinoma	No	No	C50.9	8500/3	C50.9	Negative	2009	YES	Pre	NO	Tumor resection	NO	26	NA	BREAST	23.32	LIVING	Negative	Left	NO	Positive
TCGA-E2-A1B1	Lum	BRCA_LumA	3.78954	Low	29.6343	High	20.5475	High	0	0	No	45	No	M0	Yes	N1	II	Stage IIB	T1-T2	T2	87.16	0	NOT HISPANIC OR LATINO	0.0269	Positive	Yes	2	Infiltrating Ductal Carcinoma	No	No	C50.9	8500/3	C50.9	Equivocal	2007	YES	Post	NO	Tumor resection	NO	8	TRUE	IDC	87.16	LIVING	Negative	Left Upper Outer Quadrant	NO	Positive
TCGA-E2-A1IG	Lum	BRCA_LumA	31.248	Low	14.8806	Low	11.9194	High	0	0	No	45	No	M0	Yes	N1mi	II	Stage IIB	T1-T2	T2	70.3	0	NOT HISPANIC OR LATINO	0.1263	NA	NA	NA	Infiltrating Ductal Carcinoma	No	No	C50.9	8500/3	C50.9	Negative	2009	YES	Pre	NO	Tumor resection	NO	31	FALSE	IDC	70.3	LIVING	Negative	Right Upper Inner Quadrant	NO	Positive
TCGA-E2-A1IK	Lum	BRCA_LumA	122.017	High	29.9302	High	8.0417	Low	0	0	1	71	No	M0	Yes	N1mi	II	Stage IIA	T1-T2	T1c	59.13	0	NOT HISPANIC OR LATINO	0	NA	NA	NA	Infiltrating Ductal Carcinoma	No	No	C50.9	8500/3	C50.9	Negative	2009	YES	Post	NO	Tumor resection	NO	10	FALSE	IDC	59.13	LIVING	Negative	Left	NO	Positive
TCGA-E2-A1IN	Lum	BRCA_LumA	69.587	High	30.0507	High	15.7873	High	1	0	1	60	No	M0	Neg	N0	I	Stage I	T1-T2	T1c	22.17	0	NOT HISPANIC OR LATINO	0.449	NA	Yes	1	Infiltrating Ductal Carcinoma	No	No	C50.9	8500/3	C50.9	Negative	2010	YES	Post	NO	Tumor resection	NO	129	FALSE	IDC	22.17	LIVING	Negative	Right	NO	Positive
TCGA-E2-A1IO	Lum	BRCA_LumA	21.7699	Low	27.191	Low	16.7014	High	1	0	No	37	No	M0	Neg	N0	I	Stage I	T1-T2	T1c	60.94	0	NOT HISPANIC OR LATINO	0.4112	Negative	Yes	2	Infiltrating Ductal Carcinoma	No	No	C50.9	8500/3	C50.9	Equivocal	2009	YES	Pre	NO	Core needle biopsy	NO	12	FALSE	IDC	60.94	LIVING	Negative	Right	NO	Positive
TCGA-E2-A1L9	Lum	BRCA_LumA	37.9672	Low	20.9049	Low	14.9301	High	0	0	No	40	No	M0	Yes	N1mi	II	Stage IIA	T1-T2	T1c	19.65	0	NOT HISPANIC OR LATINO	0.0944	NA	NA	NA	Infiltrating Ductal Carcinoma	No	No	C50.9	8500/3	C50.9	Negative	2009	YES	Pre	NO	Tumor resection	NO	17	FALSE	IDC	19.65	LIVING	Negative	Right	NO	Positive
TCGA-E2-A56Z	Lum	BRCA_LumB	85.8426	High	23.5769	Low	15.5954	High	1	0	1	69	No	M0	Yes	N1a	II	Stage IIB	T1-T2	T2	8.28	0	NOT HISPANIC OR LATINO	0.4799	Negative	Yes	2	Infiltrating Ductal Carcinoma	No	No	C50.9	8500/3	C50.9	Equivocal	2012	YES	Post	NA	Core needle biopsy	NO	40	TRUE	IDC	8.28	LIVING	Negative	Right	NO	Positive
TCGA-E9-A1NE	Lum	BRCA_LumA	19.0567	Low	33.7307	High	13.7578	High	1	0	No	28	No	M0	Yes	N1	II	Stage IIB	T1-T2	T2	35.74	0	NOT HISPANIC OR LATINO	0.0132	NA	NA	NA	Infiltrating Ductal Carcinoma	No	No	C50.9	8522/3	C50.9	Negative	2011	YES	Pre	NO	Tumor resection	YES	30	TRUE	MDLC	35.74	LIVING	Negative	Right Lower Outer Quadrant	YES	Positive
TCGA-E9-A1R2	Lum	BRCA_LumA	40.3264	Low	41.4677	High	17.3029	High	1	0	1	51	NA	MX	Yes	N3	III	Stage IIIC	T1-T2	T2	34.92	0	NOT HISPANIC OR LATINO	0.3226	Negative	NA	NA	Infiltrating Ductal Carcinoma	No	No	C50.9	8500/3	C50.9	Equivocal	2011	YES	Post	NO	Core needle biopsy	NO	43	TRUE	IDC	34.92	LIVING	Positive	Left Upper Outer Quadrant	YES	Negative
TCGA-E9-A22A	Lum	BRCA_LumB	10.061	Low	28.1739	Low	8.20414	Low	1	0	1	74	No	M0	Neg	N0	II	Stage IIA	T1-T2	T2	39.06	0	NOT HISPANIC OR LATINO	0.3124	NA	NA	NA	Infiltrating Ductal Carcinoma	No	No	C50.9	8500/3	C50.9	Negative	2011	YES	Post	NO	Tumor resection	YES	23	TRUE	IDC	39.06	LIVING	Negative	Right Lower Outer Quadrant	YES	Negative
TCGA-E9-A5FK	Lum	BRCA_LumA	20.606	Low	18.3701	Low	6.45649	Low	1	0	1	60	No	M0	Yes	N3	III	Stage IIIC	T1-T2	T2	26.68	0	NOT HISPANIC OR LATINO	0.0837	NA	NA	NA	Infiltrating Lobular Carcinoma	No	No	C50.9	8520/3	C50.9	Negative	2012	YES	Post	NA	Cytology (e.g. Peritoneal or pleural fluid)	NO	14	TRUE	ILC	26.68	LIVING	Negative	Right Upper Outer Quadrant	YES	Positive
TCGA-EW-A1IX	Lum	BRCA_LumA	22.0737	Low	19.3099	Low	19.5244	High	0	0	No	48	NA	MX	Yes	N1a	II	Stage IIA	T1-T2	T1b	39.68	0	HISPANIC OR LATINO	0.0676	NA	NA	NA	Other, specify	No	No	C50.9	8524/3	C50.9	Negative	2008	YES	Pre	NO	Core needle biopsy	YES	18	TRUE	ILC	39.68	LIVING	Negative	Right Upper Outer Quadrant	NO	Positive
TCGA-EW-A1OX	Lum	BRCA_LumB	53.1852	High	25.5354	Low	18.3913	High	0	0	No	43	NA	MX	Neg	N0	II	Stage IIA	T1-T2	T2	29.93	0	HISPANIC OR LATINO	0.0924	NA	NA	NA	Mucinous Carcinoma	No	No	C50.9	8523/3	C50.9	Negative	2009	YES	Pre	NO	Core needle biopsy	YES	13	TRUE	IDC	29.93	LIVING	Negative	Right Upper Inner Quadrant	NO	Positive
TCGA-EW-A1OY	Lum	BRCA_LumB	102.609	High	46.0754	High	14.4687	High	1	0	1	63	NA	MX	Neg	N0	II	Stage IIA	T1-T2	T2	29.83	0	HISPANIC OR LATINO	0.593	Negative	NA	NA	Infiltrating Ductal Carcinoma	No	No	C50.9	8500/3	C50.9	Negative	2009	YES	Post	NO	Core needle biopsy	YES	47	TRUE	IDC	29.83	LIVING	Negative	Left	NO	Positive
TCGA-EW-A1P0	Lum	BRCA_LumB	33.9473	Low	80.9955	High	11.2196	High	1	0	1	55	NA	MX	Yes	N1b	II	Stage IIB	T1-T2	T2	35.94	Recurred/Progressed	NOT HISPANIC OR LATINO	0.2439	NA	NA	NA	Other, specify	No	No	C50.9	8523/3	C50.9	Negative	2008	YES	Post	YES	Core needle biopsy	NO	22	TRUE	IDC	41.1	LIVING	Negative	Left Upper Outer Quadrant	NO	Negative
TCGA-EW-A1PA	Lum	BRCA_LumA	116.432	High	33.4875	High	18.9635	High	1	0	1	59	No	M0	Yes	N1a	II	Stage IIB	T1-T2	T2	18.89	0	HISPANIC OR LATINO	0.3026	NA	Yes	1	Infiltrating Ductal Carcinoma	No	No	C50.9	8500/3	C50.9	Negative	2010	YES	Post	NO	Core needle biopsy	NO	24	TRUE	IDC	18.89	LIVING	Negative	Left Upper Outer Quadrant	NO	Positive
TCGA-EW-A1PD	NA	NA	50.4213	High	38.459	High	18.1494	High	1	0	1	61	No	M0	Yes	N1a	II	Stage IIA	T1-T2	T1c	13.93	0	HISPANIC OR LATINO	0.3329	Positive	Yes	2	Infiltrating Ductal Carcinoma	No	No	C50.9	8500/3	C50.9	Equivocal	2010	YES	NA	NO	Core needle biopsy	NO	58	TRUE	IDC	13.93	LIVING	Negative	Right	NO	Positive
TCGA-EW-A2FV	Lum	BRCA_LumA	17.285	Low	47.1384	High	34.5575	High	1	0	No	39	NA	MX	Yes	N3a	III	Stage IIIC	T3-T4	T3	25.89	0	HISPANIC OR LATINO	0.1508	NA	Yes	1	Other, specify	No	No	C50.9	8507/3	C50.9	Negative	2011	NA	Pre	NO	Excisional Biopsy	NO	17	TRUE	BRCA	25.89	LIVING	Negative	Left Upper Inner Quadrant	NO	Positive
TCGA-EW-A2FW	Lum	BRCA_LumB	82.8999	High	23.9895	Low	17.8914	High	0	0	1	52	NA	MX	Neg	N0 (i-)	II	Stage IIA	T1-T2	T2	22.08	0	HISPANIC OR LATINO	0.2122	NA	Yes	1	Other, specify	NA	No	C50.9	8503/3	C50.9	Negative	2011	YES	Post	NO	Core needle biopsy	YES	18	TRUE	IDC	22.08	LIVING	Negative	Right Upper Outer Quadrant	NO	Positive
TCGA-GM-A2DK	Lum	BRCA_LumA	52.3528	High	17.3059	Low	19.3738	High	0	0	1	58	No	M0	Neg	N0 (i-)	I	Stage I	T1-T2	T1c	86.89	0	NOT HISPANIC OR LATINO	0.1815	NA	NA	NA	Infiltrating Ductal Carcinoma	No	No	C50.9	8500/3	C50.9	Negative	2005	YES	Post	NO	Core needle biopsy	YES	14	FALSE	IDC	86.89	LIVING	Negative	Right Upper Outer Quadrant	NO	Negative
TCGA-GM-A2DM	Lum	BRCA_LumA	36.8778	Low	29.8698	High	9.79348	Low	0	0	1	57	No	M0	Neg	N0 (i-)	II	Stage IIA	T1-T2	T2	105.98	0	HISPANIC OR LATINO	0.0055	NA	Yes	1	Infiltrating Ductal Carcinoma	No	No	C50.9	8500/3	C50.9	Negative	2004	YES	Post	NO	Core needle biopsy	YES	17	FALSE	IDC	105.98	LIVING	Negative	Right Lower Outer Quadrant	NO	Positive
TCGA-LL-A440	Lum	BRCA_LumA	22.4796	Low	8.75275	Low	5.57671	Low	0	0	1	61	NA	MX	Neg	N0 (i-)	I	Stage IA	T1-T2	T1c	24.93	0	NOT HISPANIC OR LATINO	0.0068	Negative	Yes	2	Infiltrating Lobular Carcinoma	No	Yes	C50.9	8520/3	C50.9	Equivocal	2012	YES	Post	NA	Core needle biopsy	YES	6	FALSE	ILC	24.93	LIVING	Negative	Left Upper Outer Quadrant	YES	Positive
TCGA-LL-A73Z	NonLum	BRCA_Normal	7.19271	Low	26.337	Low	7.27878	Low	1	0	1	55	Yes	M1	NA	NX	IV	Stage IV	T1-T2	T1c	6.31	Recurred/Progressed	NOT HISPANIC OR LATINO	0.0598	Negative	Yes	2	Infiltrating Ductal Carcinoma	No	No	C50.9	8500/3	C50.9	Equivocal	2013	NO	Post	NA	Excisional Biopsy	NO	NA	FALSE	IDC	7.46	DECEASED	Positive	Left|Left Lower Inner Quadrant	YES	Positive
TCGA-LL-A9Q3	Lum	BRCA_LumA	41.4745	High	16.8828	Low	17.4609	High	1	0	1	69	NA	MX	Yes	N3a	III	Stage IIIC	T3-T4	T3	17.48	0	NOT HISPANIC OR LATINO	0.2749	NA	Yes	3	Infiltrating Lobular Carcinoma	No	No	C50.9	8520/3	C50.9	Positive	2013	YES	Post	NA	Core needle biopsy	YES	NA	FALSE	ILC	17.48	LIVING	Negative	Left Upper Outer Quadrant	YES	Positive
TCGA-OL-A5RU	Lum	BRCA_LumA	97.9107	High	22.6549	Low	14.9378	High	0	0	1	63	NA	MX	Yes	N1	II	Stage IIA	T1-T2	T1c	40.05	0	NA	0.0399	Negative	NA	NA	Infiltrating Ductal Carcinoma	No	No	C50.9	8500/3	C50.9	NA	2010	YES	Post	NA	Core needle biopsy	NA	21	TRUE	IDC	40.05	LIVING	Negative	Left Upper Outer Quadrant	NO	Positive
TCGA-OL-A66H	Lum	BRCA_LumA	36.2143	Low	17.5912	Low	17.7693	High	0	0	No	NA	NA	MX	Yes	N1mi	I	Stage IB	T1-T2	T1c	NA	0	NOT HISPANIC OR LATINO	0.0587	Negative	NA	NA	Mucinous Carcinoma	No	No	C50.9	8480/3	C50.9	NA	NA	YES	Post	NA	Fine needle aspiration biopsy	NA	18	TRUE	IMMC	NA	LIVING	Negative	Right	NO	Positive
TCGA-OL-A66O	Lum	BRCA_LumA	11.2423	Low	14.5856	Low	8.64058	Low	0	0	No	39	NA	MX	Yes	N1a	II	Stage IIB	T1-T2	T2	17.35	0	NOT HISPANIC OR LATINO	0.1667	Negative	NA	NA	Infiltrating Ductal Carcinoma	No	No	C50.9	8500/3	C50.9	NA	2012	YES	Pre	NA	Core needle biopsy	NA	NA	TRUE	IDC	17.35	LIVING	Negative	Right Upper Outer Quadrant	NO	Positive
TCGA-S3-AA11	Lum	BRCA_LumA	85.9851	High	26.1422	Low	30.6347	High	0	0	1	67	No	M0	Neg	N0	II	Stage IIA	T1-T2	T2	13.83	0	NOT HISPANIC OR LATINO	0.056	Negative	Yes	2	Infiltrating Ductal Carcinoma	No	No	C50.9	8500/3	C50.9	Equivocal	2013	YES	Post	NA	Core needle biopsy	YES	NA	TRUE	IDC	13.83	LIVING	Negative	Right	YES	Positive
TCGA-WT-AB41	Lum	BRCA_LumA	29.9638	Low	17.5735	Low	16.159	High	0	0	1	55	NA	MX	Yes	N1mi	II	Stage IIB	T1-T2	T2	52.92	0	NOT HISPANIC OR LATINO	0.3125	NA	NA	NA	Infiltrating Ductal Carcinoma	No	Yes	C50.9	8500/3	C50.9	NA	2010	YES	Post	NA	Core needle biopsy	NA	NA	FALSE	IDC	52.92	LIVING	Negative	Left Upper Outer Quadrant|Left Lower Inner Quadrant|Left Lower Outer Quadrant	NO	Positive
TCGA-3C-AAAU	Lum	BRCA_LumA	13.6995	Low	24.4137	Low	12.3175	High	1	1	1	55	NA	MX	NA	NX	NA	Stage X	NA	TX	59.4	Recurred/Progressed	NOT HISPANIC OR LATINO	0.7787	NA	NA	NA	Infiltrating Lobular Carcinoma	No	No	C50.9	8520/3	C50.9	Negative	2004	YES	Pre	NA	NA	YES	NA	TRUE	BRCA	132.95	LIVING	Negative	Left Lower Outer Quadrant	NO	Positive
TCGA-A1-A0SJ	Lum	BRCA_LumA	17.1634	Low	26.0021	Low	13.4468	High	1	1	No	39	No	M0	Yes	N1a	III	Stage IIIA	T3-T4	T3	13.67	0	NOT HISPANIC OR LATINO	0.46	Negative	Yes	2	Infiltrating Ductal Carcinoma	No	No	C50.9	8500/3	C50.9	Equivocal	2006	NA	NA	NA	Core needle biopsy	NA	25	TRUE	IDC	13.67	LIVING	Negative	Left	NO	Positive
TCGA-A2-A0ET	Lum	BRCA_LumA	78.7215	High	32.6143	High	23.7546	High	0	1	1	58	No	M0	Yes	N2a	III	Stage IIIA	T1-T2	T2	35.02	0	NOT HISPANIC OR LATINO	0.5078	Negative	Yes	2	Infiltrating Ductal Carcinoma	No	No	C50.9	8500/3	C50.9	Equivocal	2008	NA	Post	NA	Core needle biopsy	NO	22	TRUE	IDC	35.02	LIVING	Negative	Right Upper Outer Quadrant	NO	Positive
TCGA-A2-A0SV	Lum	BRCA_LumB	7.98706	Low	48.504	High	14.8534	High	1	1	1	63	Yes	M1	Yes	N2a	IV	Stage IV	T1-T2	T2	NA	NA	NOT HISPANIC OR LATINO	0.3799	Negative	Yes	2	Infiltrating Ductal Carcinoma	No	No	C50.9	8500/3	C50.9	Equivocal	2006	NA	Post	NA	Core needle biopsy	NO	25	TRUE	IDC	27.1	DECEASED	Positive	Right	NO	Positive
TCGA-A2-A0YG	Lum	BRCA_LumB	42.0022	High	53.7405	High	31.5079	High	1	1	1	63	No	M0	Yes	N3a	III	Stage IIIC	T1-T2	T2	21.88	0	NOT HISPANIC OR LATINO	0.3672	NA	Yes	3	Infiltrating Ductal Carcinoma	No	No	C50.9	8500/3	C50.9	Positive	2009	NA	Post	NA	Core needle biopsy	NO	37	TRUE	IDC	21.88	LIVING	Negative	Left Upper Outer Quadrant	NO	Positive
TCGA-A2-A0YT	Lum	BRCA_LumB	61.8263	High	77.4308	High	24.5649	High	2	1	1	56	No	M0	Yes	N2a	III	Stage IIIB	T3-T4	T4b	NA	NA	NOT HISPANIC OR LATINO	0.5755	Negative	NA	NA	Infiltrating Ductal Carcinoma	Yes	No	C50.9	8500/3	C50.9	NA	2008	NA	Post	NA	Core needle biopsy	NO	40	TRUE	IDC	23.75	DECEASED	Negative	Left Upper Outer Quadrant	NO	Negative
TCGA-A2-A1FW	Lum	BRCA_LumB	124.163	High	57.4983	High	21.5372	High	1	1	1	62	No	M0	Yes	N2a	III	Stage IIIA	T3-T4	T3	17.35	0	NOT HISPANIC OR LATINO	0.6055	NA	NA	NA	Infiltrating Ductal Carcinoma	No	No	C50.9	8500/3	C50.9	Negative	2010	YES	Post	NO	Core needle biopsy	NO	41	TRUE	IDC	17.35	LIVING	Negative	Right Upper Outer Quadrant	YES	Negative
TCGA-A8-A06Y	Lum	BRCA_LumA	139.724	High	42.0439	High	24.2733	High	1	1	1	66	No	M0	Neg	N0	II	Stage IIA	T1-T2	T2	25.99	Recurred/Progressed	NA	0.3042	Negative	Yes	1	Infiltrating Ductal Carcinoma	No	No	C50.9	8500/3	C50.9	Negative	2008	NA	Post	NA	NA	NA	24	FALSE	IDC	25.99	LIVING	Negative	Left Upper Outer Quadrant	NO	Positive
TCGA-A8-A07W	Lum	BRCA_LumB	130.526	High	95.1933	High	13.964	High	1	1	1	76	Yes	M1	NA	NX	IV	Stage IV	T1-T2	T2	9.99	0	NA	0.4787	Negative	NA	NA	Infiltrating Ductal Carcinoma	No	No	C50.9	8500/3	C50.9	Negative	2009	NA	Post	NA	NA	NA	56	FALSE	IDC	9.99	LIVING	Positive	Left Upper Outer Quadrant	NO	Positive
TCGA-A8-A08I	Lum	BRCA_LumB	150.843	High	39.5919	High	14.1616	High	1	1	1	53	No	M0	Neg	N0	II	Stage IIA	T1-T2	T2	11.99	0	NA	0.6372	Negative	Yes	1	Infiltrating Ductal Carcinoma	No	No	C50.9	8500/3	C50.9	Negative	2009	NA	Post	NA	NA	NA	30	FALSE	IDC	11.99	LIVING	Negative	Right Upper Inner Quadrant	NO	Positive
TCGA-A8-A08L	NonLum	BRCA_Her2	8.29863	Low	50.3765	High	11.6105	High	1	1	1	89	No	M0	Yes	N2a	III	Stage IIIA	T3-T4	T3	NA	NA	NA	0.5383	Negative	Yes	1	Infiltrating Ductal Carcinoma	No	No	C50.9	8500/3	C50.9	Negative	2008	NA	Post	NA	NA	NA	155	FALSE	IDC	9.99	DECEASED	Negative	Left	NO	Negative
TCGA-AC-A23H	NonLum	BRCA_Her2	1.04887	Low	53.0208	High	15.5495	High	1	1	1	90	No	M0	NA	NX	II	Stage IIA	T1-T2	T2	NA	NA	NOT HISPANIC OR LATINO	0.2724	Positive	NA	NA	Infiltrating Ductal Carcinoma	No	No	C50.9	8500/3	C50.9	Positive	2009	NO	Post	NO	Core needle biopsy	NA	3410	FALSE	IDC	5.72	DECEASED	Negative	Right Upper Inner Quadrant|Right Lower Inner Quadrant	NO	Negative
TCGA-AC-A62Y	Lum	BRCA_LumA	100.235	High	23.3681	Low	7.97207	Low	0	1	1	79	NA	MX	Yes	N1	II	Stage IIB	T1-T2	T2	17.41	0	NOT HISPANIC OR LATINO	0.4145	NA	Yes	1	Infiltrating Lobular Carcinoma	No	No	C50.9	8520/3	C50.9	Negative	2012	YES	Post	NA	Core needle biopsy	NO	51	FALSE	ILC	17.41	LIVING	Positive	Right	YES	Positive
TCGA-AN-A04A	Lum	BRCA_LumA	17.7594	Low	28.2225	Low	12.9704	High	1	1	No	36	No	M0	Yes	N2	III	Stage IIIA	T1-T2	T2	2.96	0	NOT HISPANIC OR LATINO	0.5374	NA	No	0	Infiltrating Ductal Carcinoma	No	No	C50.9	8500/3	C50.9	Negative	2008	NA	Pre	NA	Tumor resection	NO	17	TRUE	IDC	2.96	LIVING	Positive	Left Lower Inner Quadrant|Left Lower Outer Quadrant	NO	Positive
TCGA-AN-A0FY	Lum	BRCA_LumB	44.5763	High	46.4343	High	22.3362	High	1	1	1	55	No	M0	Neg	N0	I	Stage IA	T1-T2	T1c	0.33	0	NOT HISPANIC OR LATINO	0.35	NA	No	0	Infiltrating Ductal Carcinoma	No	No	C50.9	8500/3	C50.9	Negative	2010	NA	Post	NA	Tumor resection	NO	51	FALSE	IDC	0.33	LIVING	Negative	Left Upper Outer Quadrant	NO	Positive
TCGA-AN-A0FZ	Lum	BRCA_LumA	36.6674	Low	43.9593	High	19.4143	High	1	1	No	45	No	M0	Yes	N2	III	Stage IIIA	T1-T2	T2	0.33	0	NOT HISPANIC OR LATINO	0.4504	NA	Yes	2	Infiltrating Ductal Carcinoma	No	No	C50.9	8500/3	C50.9	Positive	2010	NA	Pre	NA	Tumor resection	NO	35	FALSE	IDC	0.33	LIVING	Negative	Left Upper Outer Quadrant	NO	Negative
TCGA-AO-A1KT	Lum	BRCA_LumB	22.9958	Low	37.0793	High	17.8561	High	2	1	1	78	No	M0	Yes	N1	II	Stage IIA	T1-T2	T1	17.77	0	NOT HISPANIC OR LATINO	0.3513	Negative	Yes	2	Infiltrating Ductal Carcinoma	No	NA	C50.9	8500/3	C50.9	Equivocal	2009	YES	Post	NO	Core needle biopsy	YES	26	TRUE	IDC	17.77	LIVING	Negative	Left Upper Outer Quadrant|Left	NO	Positive
TCGA-AQ-A54O	NA	NA	29.1682	Low	33.8166	High	13.1566	High	1	1	1	51	No	M0	Neg	N0	II	Stage IIA	T1-T2	T2	32.88	0	NOT HISPANIC OR LATINO	0.4149	NA	Yes	1	Infiltrating Ductal Carcinoma	No	Yes	C50.9	8500/3	C50.9	Negative	2011	YES	NA	NA	Fine needle aspiration biopsy	YES	22	FALSE	IDC	32.88	LIVING	Negative	Right Upper Outer Quadrant	YES	Positive
TCGA-AR-A0TR	Lum	BRCA_LumA	137.555	High	29.6069	High	29.7641	High	0	1	1	68	No	M0	Yes	N1	II	Stage IIB	T1-T2	T2	NA	NA	NOT HISPANIC OR LATINO	0.6024	Negative	Yes	2	Infiltrating Ductal Carcinoma	No	No	C50.9	8500/3	C50.9	Equivocal	2006	NA	Post	NA	Other method, specify:	NO	NA	TRUE	IDC	5.26	DECEASED	Negative	Left	NO	Positive
TCGA-AR-A0TT	Lum	BRCA_LumB	23.6519	Low	29.8212	High	19.6513	High	1	1	1	53	No	M0	Yes	N2	III	Stage IIIA	T1-T2	T2	108.94	0	NA	0.3875	NA	Yes	1	Infiltrating Ductal Carcinoma	No	No	C50.9	8500/3	C50.9	Negative	2006	NA	Pre	NA	Core needle biopsy	NA	NA	TRUE	IDC	108.94	LIVING	Negative	Right Upper Outer Quadrant	NO	Negative
TCGA-AR-A0TW	Lum	BRCA_LumA	15.8514	Low	26.3807	Low	27.0766	High	1	1	No	50	No	M0	Yes	N1	III	Stage IIIA	T3-T4	T3	24.28	Recurred/Progressed	NOT HISPANIC OR LATINO	0.4849	Negative	Yes	2	Infiltrating Ductal Carcinoma	No	No	C50.9	8500/3	C50.9	Equivocal	2005	NA	Pre	NA	Core needle biopsy	NA	NA	TRUE	IDC	98.85	LIVING	Negative	Right Upper Outer Quadrant|Right Lower Outer Quadrant	NO	Positive
TCGA-AR-A1AS	Lum	BRCA_LumA	50.7683	High	32.69	High	34.029	High	0	1	1	54	No	M0	Yes	N1	II	Stage IIB	T1-T2	T2	37.78	0	NA	0.1378	NA	Yes	1	Infiltrating Ductal Carcinoma	No	No	C50.9	8500/3	C50.9	Negative	2007	YES	Post	NA	Core needle biopsy	NA	28	TRUE	IDC	37.78	LIVING	Negative	Left Upper Inner Quadrant	NO	Positive
TCGA-AR-A1AV	NA	NA	96.6472	High	24.9371	Low	20.6959	High	0	1	1	68	No	M0	Yes	N1	II	Stage IIB	T1-T2	T2	61.24	0	HISPANIC OR LATINO	0.189	NA	Yes	1	Infiltrating Ductal Carcinoma	No	No	C50.9	8500/3	C50.9	Negative	2007	YES	NA	NA	Core needle biopsy	NA	32	TRUE	IDC	61.24	LIVING	Negative	Left	NO	Positive
TCGA-AR-A250	Lum	BRCA_LumB	66.073	High	32.2187	High	34.8336	High	1	1	1	58	No	M0	Neg	N0	II	Stage IIA	T1-T2	T2	88.93	0	NOT HISPANIC OR LATINO	0.3845	Positive	Yes	2	Infiltrating Ductal Carcinoma	No	No	C50.9	8500/3	C50.9	Equivocal	2006	YES	Post	NA	Core needle biopsy	NA	51	TRUE	IDC	88.93	LIVING	Positive	Left Upper Outer Quadrant	NO	Negative
TCGA-B6-A0IO	Lum	BRCA_LumA	130.344	High	24.5981	Low	23.6711	High	0	1	1	66	No	M0	Neg	N0 (i-)	II	Stage IIA	T1-T2	T2	165.64	0	NOT HISPANIC OR LATINO	0.327	NA	NA	NA	Infiltrating Ductal Carcinoma	No	No	C50.9	8500/3	C50.9	NA	2001	NA	NA	NA	Core needle biopsy	NO	50	TRUE	IDC	165.64	LIVING	Negative	Left	NO	NA
TCGA-B6-A0RO	Lum	BRCA_LumA	102.19	High	23.803	Low	21.2696	High	0	1	1	71	No	M0	Yes	N1a	III	Stage IIIB	T3-T4	T4	161.93	0	NOT HISPANIC OR LATINO	0.4705	NA	NA	NA	Infiltrating Ductal Carcinoma	No	No	C50.9	8500/3	C50.9	NA	1993	NA	Post	NA	Other method, specify:	NO	27	TRUE	IDC	161.93	LIVING	Negative	Right	NO	Positive
TCGA-B6-A0WY	Lum	BRCA_LumA	12.2968	Low	31.3388	High	19.1583	High	2	1	No	40	No	M0	Yes	N1b	III	Stage IIIA	T3-T4	T3	66.06	Recurred/Progressed	NOT HISPANIC OR LATINO	0.0836	NA	NA	NA	Infiltrating Ductal Carcinoma	No	No	C50.9	8500/3	C50.9	NA	1996	NA	Pre	NA	Core needle biopsy	NO	10	TRUE	IDC	113.7	DECEASED	Negative	Left Lower Inner Quadrant|Left	NO	Negative
TCGA-B6-A401	Lum	BRCA_LumA	26.4058	Low	29.1478	High	21.2432	High	1	1	No	47	No	M0	Yes	N1a	II	Stage IIA	T1-T2	T1c	85.28	0	NOT HISPANIC OR LATINO	0.3026	NA	Yes	1	Infiltrating Ductal Carcinoma	No	No	C50.9	8500/3	C50.9	Negative	2007	YES	NA	NA	Core needle biopsy	NO	18	TRUE	IDC	85.28	LIVING	Negative	Left Upper Outer Quadrant	NO	Positive
TCGA-BH-A0H7	Lum	BRCA_LumA	26.2403	Low	40.8318	High	9.15923	Low	1	1	1	65	No	M0	Yes	N2a	III	Stage IIIA	T1-T2	T1c	23.06	0	NA	0.4407	NA	Yes	1	Infiltrating Ductal Carcinoma	No	No	C50.9	8500/3	C50.9	Negative	2008	NA	Post	NA	Core needle biopsy	NO	52	TRUE	IDC	23.06	LIVING	Negative	Right Upper Inner Quadrant|Right Upper Outer Quadrant|Right Lower Inner Quadrant|Right Lower Outer Quadrant|Right	NO	Positive
TCGA-BH-A0H9	Lum	BRCA_LumA	81.9182	High	32.0204	High	25.2189	High	0	1	1	69	No	M0	Neg	N0 (i-)	II	Stage IIA	T1-T2	T2	40.97	0	NA	0.3068	Negative	Yes	2	Infiltrating Ductal Carcinoma	No	No	C50.9	8500/3	C50.9	Equivocal	2007	NA	Post	NA	Core needle biopsy	NO	31	TRUE	IDC	40.97	LIVING	Negative	Right Upper Outer Quadrant|Right	NO	Positive
TCGA-BH-A1EX	Lum	BRCA_LumA	5.49482	Low	27.5174	Low	25.1297	High	1	1	1	67	No	M0	Yes	N1b	II	Stage IIB	T1-T2	T2	NA	NA	NOT HISPANIC OR LATINO	0.2258	Negative	NA	NA	Infiltrating Ductal Carcinoma	No	No	C50.9	8500/3	C50.9	Positive	2000	YES	Post	NA	Core needle biopsy	NA	13	TRUE	IDC	49.54	DECEASED	NA	Right Lower Inner Quadrant	NO	Positive
TCGA-C8-A12W	Lum	BRCA_LumB	16.4498	Low	36.3116	High	26.8273	High	1	1	No	49	No	M0	Yes	N1	III	Stage IIIB	T3-T4	T4	12.65	0	NOT HISPANIC OR LATINO	0.3504	NA	Yes	1	Infiltrating Ductal Carcinoma	No	No	C50.9	8500/3	C50.9	Negative	2010	YES	Pre	NA	Other method, specify:	NA	35	TRUE	IDC	12.65	LIVING	Negative	Left	YES	Positive
TCGA-C8-A132	Lum	BRCA_LumA	48.3826	High	23.1859	Low	25.2857	High	1	1	1	56	No	M0	Yes	N1	II	Stage IIB	T1-T2	T2	12.58	0	NOT HISPANIC OR LATINO	0.1483	NA	NA	NA	Infiltrating Ductal Carcinoma	No	No	C50.9	8500/3	C50.9	NA	2010	YES	Post	NO	Core needle biopsy	NA	37	TRUE	IDC	12.58	LIVING	Negative	Left	YES	Positive
TCGA-C8-A138	NonLum	BRCA_Her2	3.76938	Low	27.644	Low	24.1117	High	1	1	1	54	No	M0	Yes	N2	III	Stage IIIA	T1-T2	T2	12.48	0	NOT HISPANIC OR LATINO	0.3556	NA	Yes	2	Infiltrating Ductal Carcinoma	No	No	C50.9	8500/3	C50.9	Equivocal	2010	YES	Post	NO	Core needle biopsy	NA	37	TRUE	IDC	12.48	LIVING	Negative	Left	YES	Negative
TCGA-C8-A26Z	Lum	BRCA_LumA	272.203	High	41.673	High	24.6031	High	1	1	1	59	No	M0	Neg	N0	II	Stage IIA	T1-T2	T2	15.44	0	NOT HISPANIC OR LATINO	0.5299	NA	Yes	1	Infiltrating Ductal Carcinoma	No	No	C50.9	8500/3	C50.9	Negative	2010	NO	Post	NO	Other method, specify:	NA	33	TRUE	IDC	15.44	LIVING	Negative	Right Upper Inner Quadrant	YES	Positive
TCGA-D8-A1X7	Lum	BRCA_LumB	86.297	High	44.6924	High	14.083	High	0	1	No	40	NA	MX	Neg	N0	II	Stage IIA	T1-T2	T2	16.72	0	NOT HISPANIC OR LATINO	0.0853	NA	NA	NA	Other, specify	No	No	C50.9	8503/3	C50.9	Negative	2010	YES	Pre	NO	Fine needle aspiration biopsy	NA	20	FALSE	IDC	16.72	LIVING	Negative	Right Upper Outer Quadrant	YES	Positive
TCGA-D8-A1XF	Lum	BRCA_LumB	47.2372	High	50.3677	High	16.1391	High	1	1	No	45	No	M0	Neg	N0	II	Stage IIA	T1-T2	T2	15.21	0	NOT HISPANIC OR LATINO	0.6723	NA	Yes	1	Infiltrating Ductal Carcinoma	No	No	C50.9	8500/3	C50.9	Negative	2010	YES	Pre	NO	Other method, specify:	NO	28	FALSE	IDC	15.21	LIVING	NA	Left Upper Outer Quadrant	YES	Positive
TCGA-D8-A1XU	Lum	BRCA_LumA	83.1845	High	31.4788	High	13.7601	High	1	1	1	56	No	M0	Neg	N0	I	Stage IA	T1-T2	T1c	12.98	0	NOT HISPANIC OR LATINO	0.9465	NA	Yes	1	Infiltrating Ductal Carcinoma	No	No	C50.9	8500/3	C50.9	Negative	2010	YES	Post	NO	Core needle biopsy	NO	13	FALSE	IDC	12.98	LIVING	Negative	Left Upper Outer Quadrant	YES	Positive
TCGA-D8-A1XZ	Lum	BRCA_LumB	15.9472	Low	41.9877	High	26.2502	High	2	1	1	81	NA	MX	Yes	N2a	III	Stage IIIA	T1-T2	T1c	15.31	0	NOT HISPANIC OR LATINO	0.356	NA	Yes	1	Infiltrating Ductal Carcinoma	No	No	C50.9	8500/3	C50.9	Negative	2010	YES	Post	NO	Fine needle aspiration biopsy	NA	46	FALSE	IDC	15.31	LIVING	Negative	Right Lower Inner Quadrant	YES	Negative
TCGA-D8-A1Y2	Lum	BRCA_LumB	37.0033	Low	26.4432	Low	6.27608	Low	2	1	1	71	NA	MX	Neg	N0	II	Stage IIA	T1-T2	T2	14.22	0	NOT HISPANIC OR LATINO	0.3094	Negative	Yes	2	Infiltrating Ductal Carcinoma	No	No	C50.9	8500/3	C50.9	Indeterminate	2011	YES	Post	NO	Fine needle aspiration biopsy	NA	16	FALSE	IDC	14.22	LIVING	Negative	Right Lower Outer Quadrant	YES	Positive
TCGA-D8-A27W	Lum	BRCA_LumB	32.8232	Low	61.5966	High	15.9014	High	2	1	1	55	No	M0	Neg	N0	III	Stage IIIB	T3-T4	T4b	12.25	0	NOT HISPANIC OR LATINO	0.4452	Positive	Yes	2	Mucinous Carcinoma	No	No	C50.9	8480/3	C50.9	Equivocal	2011	YES	Post	NO	Fine needle aspiration biopsy	NO	18	FALSE	IMMC	12.25	LIVING	Negative	Right	YES	Positive
TCGA-E2-A109	Lum	BRCA_LumB	67.1535	High	55.9396	High	33.8774	High	1	1	1	64	No	M0	Neg	N0 (i-)	II	Stage IIA	T1-T2	T2	46.55	0	NOT HISPANIC OR LATINO	0.4427	Negative	Yes	2	Infiltrating Ductal Carcinoma	No	No	C50.9	8500/3	C50.9	Equivocal	2007	NA	Post	NA	Core needle biopsy	NO	64	FALSE	IDC	46.55	LIVING	Negative	Right Upper Outer Quadrant	NO	Negative
TCGA-E2-A14T	Lum	BRCA_LumA	55.8923	High	29.3034	High	12.5129	High	2	1	1	52	No	M0	Neg	N0	II	Stage IIA	T1-T2	T2	75.92	0	NOT HISPANIC OR LATINO	0.4914	Negative	Yes	1	Infiltrating Ductal Carcinoma	No	No	C50.9	8500/3	C50.9	Negative	2008	YES	Post	NO	Tumor resection	NO	24	FALSE	IDC	75.92	LIVING	Negative	Left Upper Inner Quadrant	NO	Positive
TCGA-E2-A152	NonLum	BRCA_Her2	1.74816	Low	33.5589	High	17.138	High	1	1	1	56	No	M0	Neg	N0	I	Stage I	T1-T2	T1c	31.73	Recurred/Progressed	NOT HISPANIC OR LATINO	0.6421	NA	Yes	3	Infiltrating Ductal Carcinoma	No	No	C50.9	8500/3	C50.9	Positive	2009	YES	Post	NO	Tumor resection	NO	90	FALSE	IDC	69.91	LIVING	Negative	Right Upper Inner Quadrant	NO	Negative
TCGA-E9-A1NA	Lum	BRCA_LumB	37.6464	Low	34.3133	High	24.6889	High	1	1	1	58	No	M0	Neg	N0	II	Stage IIA	T1-T2	T2	36.53	0	NOT HISPANIC OR LATINO	0.3875	NA	NA	NA	Mixed Histology (please specify)	No	No	C50.9	8522/3	C50.9	Positive	2011	YES	Post	NO	Tumor resection	YES	73	TRUE	MDLC	36.53	LIVING	Negative	Left Lower Outer Quadrant	YES	Positive
TCGA-E9-A22B	Lum	BRCA_LumA	41.0493	High	39.0565	High	14.8788	High	2	1	1	71	No	M0	Neg	N0	I	Stage IA	T1-T2	T1c	38.34	0	NOT HISPANIC OR LATINO	0.2412	NA	NA	NA	Mixed Histology (please specify)	No	No	C50.9	8522/3	C50.9	Negative	2011	YES	Post	NO	Tumor resection	YES	38	TRUE	MDLC	38.34	LIVING	Negative	Right Upper Outer Quadrant	YES	Negative
TCGA-EW-A1P5	Lum	BRCA_LumA	108.874	High	29.0579	Low	16.288	High	1	1	1	77	No	M0	Yes	N1a	II	Stage IIB	T1-T2	T2	23.09	0	NOT HISPANIC OR LATINO	0.2559	Negative	NA	NA	Infiltrating Ductal Carcinoma	No	No	C50.9	8500/3	C50.9	Negative	2010	YES	Post	NO	Core needle biopsy	YES	13	TRUE	IDC	23.09	LIVING	Negative	Right Upper Outer Quadrant	NO	Positive
TCGA-LL-A5YM	Lum	BRCA_LumB	21.6052	Low	22.8727	Low	9.12713	Low	2	1	1	88	No	M0	NA	NX	III	Stage IIIB	T3-T4	T4b	8.48	Recurred/Progressed	NOT HISPANIC OR LATINO	0.4424	Positive	Yes	2	Infiltrating Ductal Carcinoma	No	No	C50.9	8541/3	C50.9	Equivocal	2012	NO	Post	NA	Core needle biopsy	NA	19	FALSE	PD	15.31	LIVING	Positive	Left|Left Upper Inner Quadrant	YES	Positive
TCGA-LL-A6FQ	Lum	BRCA_LumA	38.9477	Low	11.579	Low	7.91289	Low	0	1	1	77	NA	MX	Yes	N2a	III	Stage IIIA	T1-T2	T2	2.63	0	NOT HISPANIC OR LATINO	0.4664	NA	Yes	1	Infiltrating Ductal Carcinoma	No	No	C50.9	8500/3	C50.9	Negative	2013	YES	Post	NA	Core needle biopsy	YES	NA	FALSE	IDC	2.63	LIVING	Negative	Right Upper Outer Quadrant	YES	Positive
TCGA-S3-A6ZH	Lum	BRCA_LumA	18.1479	Low	20.5504	Low	25.6171	High	1	1	No	29	NA	MX	Yes	N3a	III	Stage IIIC	T3-T4	T3	21.06	0	NOT HISPANIC OR LATINO	0.3715	Negative	Yes	2	Infiltrating Ductal Carcinoma	No	No	C50.9	8500/3	C50.9	Equivocal	2013	YES	NA	NA	Core needle biopsy	NO	NA	FALSE	IDC	21.06	LIVING	Negative	Left|Left Upper Outer Quadrant	YES	Positive
TCGA-UL-AAZ6	Lum	BRCA_LumA	27.4285	Low	22.8282	Low	33.2946	High	1	1	1	73	NA	MX	Neg	N0	II	Stage IIA	T1-T2	T2	17.02	0	NOT HISPANIC OR LATINO	0.5875	NA	NA	NA	Infiltrating Ductal Carcinoma	No	No	C50.9	8500/3	C50.9	Positive	2013	NA	Post	NA	NA	NA	NA	TRUE	IDC	17.02	LIVING	NA	Right	YES	Positive
TCGA-A2-A0EY	Lum	BRCA_LumB	24.9611	Low	30.9049	High	90.6066	High	1	2	1	62	No	M0	Yes	N1a	II	Stage IIB	T1-T2	T2	63.24	0	NOT HISPANIC OR LATINO	0.6388	Positive	Yes	3	Infiltrating Ductal Carcinoma	No	No	C50.9	8500/3	C50.9	Positive	2009	NA	Post	NA	Core needle biopsy	YES	140	TRUE	IDC	63.24	LIVING	Negative	Right Upper Outer Quadrant	NO	Negative
TCGA-5L-AAT1	NA	NA	16.3316	Low	12.4664	Low	9.67631	Low	NA	NA	1	63	Yes	M1	Neg	N0	IV	Stage IV	T1-T2	T2	48.32	0	HISPANIC OR LATINO	0.0798	NA	Yes	2	Infiltrating Lobular Carcinoma	No	Yes	C50.9	8520/3	C50.9	Equivocal	2010	YES	Post	NA	Tumor resection	NO	NA	FALSE	ILC	48.32	LIVING	Negative	Left	NO	Positive
TCGA-A2-A0CO	NA	NA	24.4309	Low	11.6979	Low	5.33087	Low	NA	NA	1	85	No	M0	Neg	N0	II	Stage IIB	T3-T4	T3	NA	NA	NOT HISPANIC OR LATINO	0.1329	Negative	NA	NA	Infiltrating Lobular Carcinoma	No	No	C50.9	8520/3	C50.9	Negative	2002	YES	Post	NO	Core needle biopsy	NO	18	TRUE	ILC	114.72	DECEASED	Positive	Right	NO	Positive
TCGA-A2-A0CY	NA	NA	52.4839	High	34.1096	High	25.4556	High	NA	NA	1	63	No	M0	Yes	N1	II	Stage IIB	T1-T2	T2	54.96	0	NOT HISPANIC OR LATINO	NA	Negative	Yes	1	Infiltrating Ductal Carcinoma	No	No	C50.9	8500/3	C50.9	Negative	2006	NA	Post	NA	Core needle biopsy	YES	NA	TRUE	IDC	54.96	LIVING	Negative	Left Lower Outer Quadrant	NO	Positive
TCGA-A2-A0CZ	NA	NA	6.23925	Low	12.8839	Low	3.45261	Low	NA	NA	No	46	No	M0	Neg	N0 (i-)	II	Stage IIA	T1-T2	T2	53.09	0	NOT HISPANIC OR LATINO	NA	Negative	Yes	1	Infiltrating Ductal Carcinoma	No	No	C50.9	8500/3	C50.9	Negative	2007	NA	Pre	NA	Core needle biopsy	YES	14	TRUE	IDC	53.09	LIVING	Positive	Right Upper Inner Quadrant	NO	Positive
TCGA-A2-A3KC	NA	NA	38.7638	Low	22.4629	Low	17.6488	High	NA	NA	1	55	No	M0	Yes	N1a	II	Stage IIB	T1-T2	T2	36.2	0	NOT HISPANIC OR LATINO	0.1404	Negative	Yes	2	Infiltrating Lobular Carcinoma	No	No	C50.9	8520/3	C50.9	Equivocal	2011	YES	Pre	NO	Core needle biopsy	NO	23	TRUE	ILC	36.2	LIVING	Negative	Right Lower Outer Quadrant	YES	Positive
TCGA-A2-A4RW	NA	NA	19.7868	Low	27.5354	Low	14.2756	High	NA	NA	No	49	No	M0	Yes	N3a	III	Stage IIIC	T1-T2	T2	7.29	0	NOT HISPANIC OR LATINO	0.3425	NA	Yes	1	Infiltrating Lobular Carcinoma	No	No	C50.9	8520/3	C50.9	Negative	2011	YES	Pre	NA	Core needle biopsy	NO	85	TRUE	ILC	7.29	LIVING	Negative	Right|Right Upper Outer Quadrant	YES	Positive
TCGA-A2-A4RY	NA	NA	7.16327	Low	17.8978	Low	13.5105	High	NA	NA	No	46	No	M0	Yes	N3a	III	Stage IIIC	T3-T4	T3	21.29	0	NOT HISPANIC OR LATINO	0.004	NA	Yes	1	Infiltrating Lobular Carcinoma	No	No	C50.9	8520/3	C50.9	Negative	2012	YES	Pre	NA	Core needle biopsy	NO	10	TRUE	ILC	21.29	LIVING	Negative	Right	YES	Positive
TCGA-A2-A4S0	NA	NA	112.351	High	26.0419	Low	13.1406	High	NA	NA	1	77	No	M0	Neg	N0	II	Stage IIA	T1-T2	T2	23.19	0	NOT HISPANIC OR LATINO	0.0001	NA	Yes	1	Mucinous Carcinoma	No	No	C50.9	8480/3	C50.9	Negative	2012	YES	Post	NA	Core needle biopsy	YES	6	TRUE	IMMC	23.19	LIVING	Negative	Right Upper Outer Quadrant	YES	Positive
TCGA-A7-A0DC	NA	NA	247.187	High	42.7286	High	18.1625	High	NA	NA	1	63	No	M0	Neg	N0 (i-)	I	Stage IA	T1-T2	T1c	29.76	0	NOT HISPANIC OR LATINO	0.3192	NA	Yes	1	Infiltrating Ductal Carcinoma	No	No	C50.9	8500/3	C50.9	Negative	2009	NA	Post	NA	Tumor resection	YES	1	FALSE	IDC	29.76	LIVING	Negative	Right Upper Outer Quadrant|Right	YES	Negative
TCGA-A7-A13H	NA	NA	44.069	High	19.2173	Low	12.4063	High	NA	NA	1	61	NA	MX	Yes	N1a	II	Stage IIB	T1-T2	T2	26.12	Recurred/Progressed	NOT HISPANIC OR LATINO	0.1215	Negative	Yes	2	Infiltrating Lobular Carcinoma	No	No	C50.9	8520/3	C50.9	Equivocal	2010	YES	Post	NO	Core needle biopsy	YES	18	FALSE	ILC	29.53	LIVING	Negative	Right	YES	Positive
TCGA-A7-A3IY	NA	NA	51.0143	High	24.9749	Low	5.85867	Low	NA	NA	1	71	No	M0	Neg	N0	I	Stage I	T1-T2	T1c	11.33	0	NOT HISPANIC OR LATINO	0.0079	NA	NA	NA	Mucinous Carcinoma	No	No	C50.9	8480/3	C50.9	Negative	2011	YES	Post	NO	Core needle biopsy	NO	10	FALSE	IMMC	11.33	LIVING	Close	Right Upper Outer Quadrant	YES	Positive
TCGA-A7-A3IZ	NA	NA	186.946	High	27.0354	Low	9.78628	Low	NA	NA	1	62	No	M0	Neg	N0 (i+)	II	Stage IIA	T1-T2	T2	10.58	0	NOT HISPANIC OR LATINO	0.1728	Negative	Yes	2	Infiltrating Lobular Carcinoma	No	No	C50.9	8520/3	C50.9	Equivocal	2011	YES	Post	NO	Core needle biopsy	YES	61	FALSE	ILC	10.58	LIVING	Positive	Right	YES	Negative
TCGA-A7-A3J0	NA	NA	91.1154	High	37.9459	High	10.3947	High	NA	NA	1	62	No	M0	Neg	N0	II	Stage IIA	T1-T2	T2	10.28	0	NOT HISPANIC OR LATINO	0.224	NA	Yes	1	Mucinous Carcinoma	No	No	C50.9	8480/3	C50.9	Negative	2011	YES	Post	NO	Core needle biopsy	NO	24	FALSE	IMMC	10.28	LIVING	Negative	Right	YES	Positive
TCGA-A7-A3J1	NA	NA	47.0344	High	18.9678	Low	12.9212	High	NA	NA	1	63	NA	MX	Neg	N0	I	Stage IA	T1-T2	T1c	11.27	0	NOT HISPANIC OR LATINO	0.2148	NA	NA	NA	Infiltrating Lobular Carcinoma	No	Yes	C50.9	8520/3	C50.9	Negative	2011	YES	Post	NO	Core needle biopsy	NA	16	FALSE	ILC	11.27	LIVING	Negative	Left	YES	Positive
TCGA-A7-A426	NA	NA	20.8262	Low	20.1796	Low	10.6733	High	NA	NA	No	50	NA	MX	Yes	N3a	III	Stage IIIC	T3-T4	T3	11.96	0	NOT HISPANIC OR LATINO	0.1708	NA	NA	NA	Infiltrating Lobular Carcinoma	No	Yes	C50.9	8520/3	C50.9	Negative	2012	YES	Pre	NA	Core needle biopsy	YES	27	FALSE	ILC	11.96	LIVING	Negative	Right	YES	Positive
TCGA-A7-A4SA	NA	NA	25.3446	Low	28.1337	Low	8.31437	Low	NA	NA	No	40	No	M0	Yes	N1a	II	Stage IIB	T1-T2	T2	14.91	0	NOT HISPANIC OR LATINO	0.3754	NA	Yes	1	Infiltrating Lobular Carcinoma	No	No	C50.9	8520/3	C50.9	Negative	2012	YES	Pre	NA	Core needle biopsy	YES	48	FALSE	ILC	14.91	LIVING	Negative	Left Lower Outer Quadrant	YES	Negative
TCGA-A7-A4SB	NA	NA	22.2175	Low	23.5829	Low	18.1215	High	NA	NA	1	56	No	M0	Yes	N1mi	III	Stage IIIA	T3-T4	T3	13.73	0	NOT HISPANIC OR LATINO	0.5065	NA	NA	NA	Infiltrating Lobular Carcinoma	No	No	C50.9	8520/3	C50.9	Negative	2012	YES	Post	NA	Core needle biopsy	YES	31	FALSE	ILC	13.73	LIVING	Positive	Right Upper Outer Quadrant	YES	Positive
TCGA-A7-A4SC	NA	NA	64.5876	High	31.045	High	11.0523	High	NA	NA	1	62	NA	MX	Neg	N0	II	Stage IIB	T3-T4	T3	14.65	0	NOT HISPANIC OR LATINO	NA	Negative	Yes	3	Infiltrating Lobular Carcinoma	No	No	C50.9	8520/3	C50.9	Equivocal	2012	YES	Post	NA	Core needle biopsy	YES	32	FALSE	ILC	14.65	LIVING	Negative	Right Upper Outer Quadrant	YES	Negative
TCGA-A7-A4SF	NA	NA	40.681	High	26.6804	Low	27.0686	High	NA	NA	1	54	No	M0	Neg	N0	II	Stage IIA	T1-T2	T2	17.9	0	NOT HISPANIC OR LATINO	0.596	NA	Yes	3	Infiltrating Ductal Carcinoma	No	No	C50.9	8500/3	C50.9	Positive	2012	YES	Post	NA	Core needle biopsy	YES	51	FALSE	IDC	17.9	LIVING	Positive	Right	YES	Negative
TCGA-A8-A07S	NA	NA	84.4195	High	29.2525	High	4.34637	Low	NA	NA	1	73	No	M0	Neg	N0	II	Stage IIA	T1-T2	T2	7.98	0	NA	0.1065	Negative	NA	NA	Mixed Histology (please specify)	No	No	C50.9	8522/3	C50.9	Negative	2009	NA	Post	NA	NA	NA	NA	FALSE	MDLC	7.98	LIVING	Positive	Left Upper Outer Quadrant	NO	Negative
TCGA-A8-A084	NA	NA	55.6037	High	31.5817	High	10.2772	High	NA	NA	1	81	No	M0	Yes	N1a	II	Stage IIB	T1-T2	T2	15.05	0	NA	0.4237	Negative	Yes	1	Infiltrating Ductal Carcinoma	Yes	Yes	C50.9	8500/3	C50.9	Negative	2007	NA	Post	NA	NA	NA	55	FALSE	IDC	15.05	LIVING	Positive	Left	NO	Negative
TCGA-A8-A08C	NA	NA	130.057	High	48.63	High	5.66279	Low	NA	NA	1	65	No	M0	Neg	N0	II	Stage IIA	T1-T2	T2	28.94	0	NA	0.6502	Positive	Yes	2	Infiltrating Ductal Carcinoma	No	No	C50.9	8500/3	C50.9	Positive	2008	NA	Post	NA	NA	NA	2	FALSE	IDC	28.94	LIVING	Negative	Left Upper Inner Quadrant	NO	Positive
TCGA-A8-A08F	NA	NA	72.7929	High	37.3525	High	20.2709	High	NA	NA	1	59	No	M0	Yes	N3a	III	Stage IIIC	T1-T2	T2	32.98	0	NA	0.6614	Negative	Yes	1	Infiltrating Ductal Carcinoma	Yes	Yes	C50.9	8500/3	C50.9	Negative	2008	NA	Post	NA	NA	NA	87	FALSE	IDC	32.98	LIVING	Negative	Right Upper Inner Quadrant	NO	Positive
TCGA-A8-A08S	NA	NA	73.0195	High	34.3675	High	9.56055	Low	NA	NA	1	71	No	M0	Yes	N1	II	Stage IIA	T1-T2	T1c	32.98	0	NA	0.4019	Positive	Yes	3	Infiltrating Ductal Carcinoma	Yes	Yes	C50.9	8500/3	C50.9	Positive	2008	NA	Post	NA	NA	NA	38	FALSE	IDC	32.98	LIVING	Negative	Left	NO	Positive
TCGA-A8-A09E	NA	NA	83.5747	High	52.3375	High	18.0747	High	NA	NA	1	73	No	M0	Yes	N1a	III	Stage IIIB	T3-T4	T4b	49.01	0	NA	0.5448	Positive	Yes	2	Infiltrating Ductal Carcinoma	Yes	Yes	C50.9	8500/3	C50.9	Positive	2008	NA	Post	NA	NA	NA	36	FALSE	IDC	49.01	LIVING	Positive	Left Lower Outer Quadrant	NO	Positive
TCGA-A8-A09K	NA	NA	165.265	High	30.4926	High	15.0243	High	NA	NA	1	68	No	M0	Yes	N1	II	Stage IIA	T1-T2	T1c	29.96	0	NA	0.5029	Negative	No	0	Infiltrating Ductal Carcinoma	Yes	Yes	C50.9	8500/3	C50.9	Negative	2008	NA	Post	NA	NA	NA	28	FALSE	IDC	29.96	LIVING	Negative	Left Lower Outer Quadrant	NO	Positive
TCGA-AC-A23G	NA	NA	16.8495	Low	11.4692	Low	4.51775	Low	NA	NA	1	76	NA	MX	Yes	N1	II	Stage IIA	T1-T2	T1c	73.85	0	NA	0.0984	Positive	NA	NA	Infiltrating Lobular Carcinoma	No	No	C50.9	8520/3	C50.9	Positive	2006	YES	Post	NO	Core needle biopsy	NA	18	FALSE	ILC	73.85	LIVING	Negative	Right Upper Inner Quadrant	NO	Positive
TCGA-AC-A2FE	NA	NA	17.2347	Low	26.6909	Low	6.9934	Low	NA	NA	1	62	NA	MX	Yes	N3a	III	Stage IIIC	T3-T4	T3	82	Recurred/Progressed	NOT HISPANIC OR LATINO	0.1862	NA	NA	NA	Infiltrating Lobular Carcinoma	No	No	C50.9	8520/3	C50.9	NA	2005	YES	Post	NA	Fine needle aspiration biopsy	NO	18	FALSE	ILC	86.6	DECEASED	Negative	Right Upper Outer Quadrant	NO	Positive
TCGA-AC-A2QI	NA	NA	37.1499	Low	18.453	Low	4.92674	Low	NA	NA	1	76	NA	MX	Yes	N1a	III	Stage IIIA	T3-T4	T3	19.32	0	NOT HISPANIC OR LATINO	0.0938	NA	Yes	1	Infiltrating Lobular Carcinoma	No	No	C50.9	8520/3	C50.9	Negative	2011	YES	Post	NO	Core needle biopsy	NA	53	FALSE	ILC	19.32	LIVING	Negative	Right	YES	Negative
TCGA-AC-A3BB	NA	NA	9.53332	Low	15.1078	Low	7.69295	Low	NA	NA	No	46	NA	MX	Yes	N2a	III	Stage IIIA	T3-T4	T3	32.42	0	NOT HISPANIC OR LATINO	0.1171	NA	NA	NA	Infiltrating Lobular Carcinoma	No	No	C50.9	8520/3	C50.9	Negative	2011	NA	NA	NO	Core needle biopsy	NA	55	FALSE	ILC	32.42	LIVING	Negative	Right Upper Outer Quadrant	YES	Positive
TCGA-AC-A3EH	NA	NA	33.6823	Low	32.8443	High	13.2417	High	NA	NA	1	79	No	M0	Yes	N3	III	Stage IIIC	T3-T4	T3	NA	NA	NOT HISPANIC OR LATINO	0.3579	Negative	NA	NA	Infiltrating Lobular Carcinoma	No	No	C50.9	8022/3	C50.9	Negative	2011	YES	Post	NA	Excisional Biopsy	NO	33	FALSE	IDC	6.47	DECEASED	Negative	Right	YES	Negative
TCGA-AC-A3TM	NA	NA	9.08764	Low	14.6704	Low	6.20901	Low	NA	NA	No	50	No	M0	Yes	N1mi	III	Stage IIIA	T3-T4	T3	25.03	0	NOT HISPANIC OR LATINO	0.1223	NA	Yes	2	Infiltrating Lobular Carcinoma	No	No	C50.9	8520/3	C50.9	Equivocal	2011	YES	Pre	NO	Core needle biopsy	YES	37	FALSE	ILC	25.03	LIVING	Negative	Right	YES	Positive
TCGA-AC-A3TN	NA	NA	70.5123	High	15.7529	Low	8.53262	Low	NA	NA	1	75	NA	MX	Neg	N0	II	Stage IIB	T3-T4	T3	14.98	0	NOT HISPANIC OR LATINO	0.071	Indeterminate	NA	NA	Infiltrating Lobular Carcinoma	No	No	C50.9	8520/3	C50.9	Positive	2012	YES	Post	NO	Other method, specify:	NA	65	FALSE	ILC	14.98	LIVING	Negative	Right	YES	Positive
TCGA-AC-A3W6	NA	NA	28.8881	Low	13.7233	Low	5.3472	Low	NA	NA	1	90	NA	MX	Yes	N1	III	Stage IIIA	T3-T4	T3	19.78	0	NOT HISPANIC OR LATINO	0.1051	NA	Yes	3	Infiltrating Lobular Carcinoma	No	Yes	C50.9	8520/3	C50.9	Negative	2012	YES	Post	NA	Core needle biopsy	YES	148	FALSE	ILC	19.78	LIVING	Negative	Right	YES	Positive
TCGA-AC-A3W7	NA	NA	45.8575	High	19.722	Low	14.1988	High	NA	NA	1	66	NA	MX	Yes	N1a	II	Stage IIB	T1-T2	T2	15.47	0	NOT HISPANIC OR LATINO	0.1454	NA	NA	NA	Infiltrating Lobular Carcinoma	No	No	C50.9	8520/3	C50.9	Negative	2012	YES	Post	NA	Core needle biopsy	NO	49	FALSE	ILC	15.47	LIVING	Negative	Right Upper Outer Quadrant	YES	Negative
TCGA-AO-A12C	NA	NA	18.8803	Low	27.1754	Low	11.3511	High	NA	NA	No	42	No	M0	Yes	N1a	II	Stage IIB	T1-T2	T2	77.92	0	NOT HISPANIC OR LATINO	NA	Negative	Yes	3	Infiltrating Ductal Carcinoma	No	No	C50.9	8500/3	C50.9	Positive	2005	NA	Pre	NA	Core needle biopsy	NO	NA	TRUE	IDC	77.92	LIVING	Positive	Left Upper Outer Quadrant|Left	NO	Positive
TCGA-AO-A1KQ	NA	NA	56.7685	High	37.8935	High	11.896	High	NA	NA	1	84	No	M0	Yes	N1	III	Stage IIIB	T3-T4	T4	61.83	0	NOT HISPANIC OR LATINO	0.5026	NA	Yes	1	Infiltrating Ductal Carcinoma	No	No	C50.9	8500/3	C50.9	Negative	2006	YES	NA	NO	Core needle biopsy	NO	NA	TRUE	IDC	61.83	LIVING	Negative	Left Upper Inner Quadrant|Left Upper Outer Quadrant|Left Lower Inner Quadrant|Left	NO	Positive
TCGA-AQ-A04L	NA	NA	7.99804	Low	33.057	High	9.17719	Low	NA	NA	No	48	NA	MX	Neg	N0 (i-)	II	Stage IIA	T1-T2	T2	129.99	0	NOT HISPANIC OR LATINO	0.5876	NA	Yes	3	Infiltrating Ductal Carcinoma	No	No	C50.9	8500/3	C50.9	Positive	2001	NA	Pre	NA	Fine needle aspiration biopsy	NO	33	FALSE	IDC	129.99	LIVING	Negative	Right	NO	Negative
TCGA-AR-A1AM	NA	NA	16.0723	Low	22.4464	Low	9.73859	Low	NA	NA	1	52	No	M0	Yes	N1	III	Stage IIIA	T3-T4	T3	98.26	0	NOT HISPANIC OR LATINO	0.1216	Negative	Yes	2	Infiltrating Lobular Carcinoma	No	No	C50.9	8520/3	C50.9	Equivocal	2006	YES	Post	NA	Core needle biopsy	NA	20	TRUE	ILC	98.26	LIVING	Negative	Right Upper Outer Quadrant	NO	Positive
TCGA-AR-A1AT	NA	NA	5.61989	Low	50.3992	High	11.5555	High	NA	NA	1	62	No	M0	Neg	N0	II	Stage IIA	T1-T2	T2	NA	NA	NOT HISPANIC OR LATINO	NA	NA	Yes	3	Infiltrating Lobular Carcinoma	No	No	C50.9	8520/3	C50.9	Positive	2007	YES	Post	NA	Core needle biopsy	YES	21	TRUE	ILC	41.79	DECEASED	Negative	Left Upper Outer Quadrant	NO	Positive
TCGA-AR-A2LJ	NA	NA	6.98104	Low	12.91	Low	5.12753	Low	NA	NA	No	40	NA	MX	Yes	N1	III	Stage IIIA	T3-T4	T3	86.47	0	NOT HISPANIC OR LATINO	0.0874	Positive	Yes	3	Infiltrating Lobular Carcinoma	No	No	C50.9	8520/3	C50.9	Positive	2007	YES	Pre	NO	Core needle biopsy	YES	10	TRUE	ILC	86.47	LIVING	Negative	Left	NO	Positive
TCGA-AR-A2LL	NA	NA	154.21	High	57.1597	High	14.8499	High	NA	NA	1	70	No	M0	Neg	N0	II	Stage IIB	T3-T4	T3	66.1	0	NOT HISPANIC OR LATINO	0.3178	Negative	Yes	2	Infiltrating Lobular Carcinoma	No	Yes	C50.9	8520/3	C50.9	Equivocal	2007	YES	Post	NO	Core needle biopsy	YES	25	TRUE	ILC	66.1	LIVING	Negative	Left	NO	Positive
TCGA-B6-A408	NA	NA	87.6001	High	21.1482	Low	8.38883	Low	NA	NA	1	55	No	M0	Yes	N3a	III	Stage IIIC	T1-T2	T2	68.07	0	NOT HISPANIC OR LATINO	0.2495	Negative	Yes	2	Mixed Histology (please specify)	No	No	C50.9	8522/3	C50.9	Equivocal	2008	YES	NA	NA	Tumor resection	NO	30	TRUE	MDLC	68.07	LIVING	Negative	Left	NO	Positive
TCGA-BH-A0B1	NA	NA	66.3644	High	97.0926	High	7.53168	Low	NA	NA	1	66	No	M0	Yes	N1a	II	Stage IIB	T1-T2	T2	37.71	0	NA	NA	NA	Yes	1	Infiltrating Ductal Carcinoma	No	No	C50.9	8500/3	C50.9	Negative	2007	NA	Post	NA	Core needle biopsy	NO	44	TRUE	IDC	37.71	LIVING	Negative	Right Upper Outer Quadrant|Right	NO	Positive
TCGA-BH-A0B6	NA	NA	30.1837	Low	27.8653	Low	9.04386	Low	NA	NA	No	47	No	M0	Neg	N0	I	Stage I	T1-T2	T1c	81.57	0	NOT HISPANIC OR LATINO	0.1574	NA	NA	NA	Infiltrating Ductal Carcinoma	Yes	Yes	C50.9	8500/3	C50.9	Positive	2006	YES	NA	NO	Fine needle aspiration biopsy	NA	484	TRUE	IDC	81.57	LIVING	Negative	Left Upper Outer Quadrant	NO	Positive
TCGA-BH-A0B8	NA	NA	95.9745	High	27.9068	Low	11.087	High	NA	NA	1	64	No	M0	Neg	N0 (i-)	I	Stage I	T1-T2	T1b	51.54	0	NA	NA	Negative	Yes	2	Infiltrating Ductal Carcinoma	No	No	C50.9	8500/3	C50.9	Equivocal	2006	NA	Post	NA	Core needle biopsy	NO	32	TRUE	IDC	51.54	LIVING	Negative	Right Upper Inner Quadrant|Right	NO	Positive
TCGA-BH-A0HF	NA	NA	52.2283	High	18.729	Low	8.73322	Low	NA	NA	1	77	No	M0	Neg	N0 (i-)	I	Stage IA	T1-T2	T1c	23.88	0	NA	NA	NA	No	0	Infiltrating Ductal Carcinoma	No	No	C50.9	8500/3	C50.9	Negative	2008	NA	Post	NA	Core needle biopsy	NO	551	TRUE	IDC	23.88	LIVING	Negative	Right Upper Outer Quadrant|Right	NO	Positive
TCGA-BH-A0HL	NA	NA	94.9845	High	17.9991	Low	11.8233	High	NA	NA	1	56	No	M0	Yes	N1a	II	Stage IIB	T1-T2	T2	2.37	0	NA	NA	Negative	Yes	2	Infiltrating Ductal Carcinoma	No	No	C50.9	8503/3	C50.9	Equivocal	2009	NA	Post	NA	Core needle biopsy	NO	30	TRUE	IDC	2.37	LIVING	Negative	Right Lower Inner Quadrant|Right Lower Outer Quadrant|Right	NO	Positive
TCGA-BH-A0HN	NA	NA	88.318	High	31.969	High	7.4121	Low	NA	NA	1	67	No	M0	Neg	N0 (i-)	I	Stage IA	T1-T2	T1c	16.95	0	NA	NA	Negative	Yes	2	Infiltrating Ductal Carcinoma	No	No	C50.9	8500/3	C50.9	Equivocal	2009	NA	Post	NA	Core needle biopsy	NO	20	TRUE	IDC	16.95	LIVING	Positive	Left Upper Inner Quadrant|Left Upper Outer Quadrant|Left	NO	Positive
TCGA-BH-A1ES	NA	NA	43.4565	High	48.4727	High	15.389	High	NA	NA	No	35	No	M0	Yes	N1a	II	Stage IIB	T1-T2	T2	NA	NA	NOT HISPANIC OR LATINO	0.5056	NA	NA	NA	Infiltrating Ductal Carcinoma	No	No	C50.9	8500/3	C50.9	Negative	1999	YES	Pre	NO	Tumor resection	NA	23	NA	BREAST	113.73	DECEASED	NA	Right Upper Inner Quadrant	NO	Positive
TCGA-BH-A1FB	NA	NA	35.9854	Low	26.0773	Low	6.62191	Low	NA	NA	1	60	No	M0	Yes	N1b	II	Stage IIB	T1-T2	T2	NA	NA	NOT HISPANIC OR LATINO	0.0542	NA	NA	NA	Infiltrating Ductal Carcinoma	No	No	C50.9	8500/3	C50.9	Negative	2000	YES	Post	NA	Core needle biopsy	NA	NA	TRUE	IDC	120.53	DECEASED	NA	Right	NO	Positive
TCGA-BH-A28O	NA	NA	5.80877	Low	13.3612	Low	7.0506	Low	NA	NA	No	50	No	M0	Yes	N3	III	Stage IIIC	T3-T4	T3a	36.79	0	NOT HISPANIC OR LATINO	0.0003	NA	NA	NA	Infiltrating Lobular Carcinoma	No	No	C50.9	8520/3	C50.9	Negative	2010	YES	NA	NO	Fine needle aspiration biopsy	NO	11	TRUE	ILC	36.79	LIVING	Negative	Right Lower Outer Quadrant	YES	Positive
TCGA-BH-A42T	NA	NA	39.2269	Low	26.0459	Low	10.1395	High	NA	NA	1	75	No	M0	Neg	N0 (i+)	II	Stage IIA	T1-T2	T2	NA	NA	NOT HISPANIC OR LATINO	0.401	NA	Yes	2	Infiltrating Lobular Carcinoma	No	No	C50.9	8520/3	C50.9	Positive	2012	YES	Post	NA	Core needle biopsy	NA	24	TRUE	ILC	10.51	DECEASED	Negative	Left	YES	Positive
TCGA-D8-A146	NA	NA	96.3631	High	24.488	Low	10.263	High	NA	NA	1	57	NA	MX	Neg	N0	II	Stage IIA	T1-T2	T2	21.12	0	NOT HISPANIC OR LATINO	0.164	NA	Yes	1	Infiltrating Ductal Carcinoma	Yes	Yes	C50.9	8500/3	C50.9	Negative	2010	YES	Post	NO	Fine needle aspiration biopsy	NO	26	FALSE	IDC	21.12	LIVING	Negative	Right Upper Outer Quadrant|Right	YES	Positive
TCGA-D8-A1XD	NA	NA	32.2894	Low	33.1922	High	17.1862	High	NA	NA	No	36	No	M0	Yes	N2a	III	Stage IIIA	T1-T2	T1c	17.15	0	NOT HISPANIC OR LATINO	0.148	NA	Yes	1	Infiltrating Ductal Carcinoma	No	No	C50.9	8500/3	C50.9	Negative	2010	YES	Pre	NO	NA	NO	NA	FALSE	IDC	17.15	LIVING	Negative	Left Upper Outer Quadrant	YES	Positive
TCGA-D8-A3Z5	NA	NA	26.4598	Low	21.0905	Low	16.4355	High	NA	NA	1	54	No	M0	Yes	N3a	III	Stage IIIC	T1-T2	T2	33.34	0	NOT HISPANIC OR LATINO	0.1265	NA	NA	NA	Infiltrating Lobular Carcinoma	No	No	C50.9	8520/3	C50.9	Negative	2011	YES	Post	NO	Core needle biopsy	NO	13	FALSE	ILC	33.34	LIVING	Negative	Right	YES	Positive
TCGA-E2-A106	NA	NA	57.7214	High	39.1441	High	15.2163	High	NA	NA	No	34	No	M0	Yes	N1mi	I	Stage IB	T1-T2	T1c	83.48	0	NOT HISPANIC OR LATINO	NA	Negative	Yes	2	Infiltrating Ductal Carcinoma	No	No	C50.9	8500/3	C50.9	Equivocal	2006	NA	Pre	NA	Core needle biopsy	NO	NA	FALSE	IDC	83.48	LIVING	Close	Right Upper Outer Quadrant	NO	Positive
TCGA-E2-A10E	NA	NA	130.124	High	33.143	High	9.88272	High	NA	NA	1	64	No	M0	Yes	N1a	II	Stage IIA	T1-T2	T1c	28.42	0	NOT HISPANIC OR LATINO	0.1522	Negative	Yes	2	Infiltrating Ductal Carcinoma	No	No	C50.9	8500/3	C50.9	Equivocal	2008	NA	Post	NA	Core needle biopsy	NO	20	FALSE	IDC	28.42	LIVING	Negative	Left	NO	Positive
TCGA-E2-A14U	NA	NA	54.9361	High	21.0089	Low	13.7845	High	NA	NA	1	74	No	M0	Neg	N0	I	Stage I	T1-T2	T1c	43.3	0	NOT HISPANIC OR LATINO	0	Negative	Yes	2	Infiltrating Lobular Carcinoma	No	No	C50.9	8520/3	C50.9	Equivocal	2008	YES	Post	NO	Tumor resection	NO	11	FALSE	ILC	43.3	LIVING	Negative	Right Upper Outer Quadrant	NO	Positive
TCGA-E2-A2P5	NA	NA	27.6333	Low	33.0574	High	20.0436	High	NA	NA	1	78	No	M0	Yes	N3	III	Stage IIIC	T1-T2	T2	19.61	Recurred/Progressed	NOT HISPANIC OR LATINO	0.6636	Negative	NA	NA	Infiltrating Lobular Carcinoma	No	Yes	C50.9	8520/3	C50.9	NA	2011	YES	Post	NO	Core needle biopsy	NO	64	TRUE	ILC	26.97	DECEASED	Negative	Left	NO	Positive
TCGA-E2-A3DX	NA	NA	28.003	Low	13.4992	Low	5.17686	Low	NA	NA	No	43	No	M0	Yes	N3	III	Stage IIIC	T1-T2	T2	43.53	0	NOT HISPANIC OR LATINO	0.0199	Positive	NA	NA	Infiltrating Lobular Carcinoma	No	No	C50.9	8520/3	C50.9	NA	2011	YES	Pre	NO	Core needle biopsy	NO	9	FALSE	ILC	43.53	LIVING	Positive	Right	NO	Positive
TCGA-E2-A572	NA	NA	10.9821	Low	14.4179	Low	10.4425	High	NA	NA	1	72	No	M0	Yes	N2	III	Stage IIIA	T1-T2	T2	39.68	0	NOT HISPANIC OR LATINO	NA	Negative	NA	NA	Infiltrating Ductal Carcinoma	No	Yes	C50.9	8500/3	C50.9	Equivocal	2011	YES	Post	NA	Core needle biopsy	YES	NA	TRUE	IDC	39.68	LIVING	Negative	Left	NO	Positive
TCGA-E9-A1N6	NA	NA	34.3452	Low	42.7087	High	16.2979	High	NA	NA	1	52	No	M0	Yes	N1	II	Stage IIB	T1-T2	T2	22.08	Recurred/Progressed	NOT HISPANIC OR LATINO	0.2459	NA	NA	NA	Infiltrating Ductal Carcinoma	No	No	C50.9	8500/3	C50.9	Positive	2010	YES	Post	NO	Tumor resection	NO	NA	TRUE	IDC	22.27	DECEASED	Negative	Left Upper Outer Quadrant	YES	Positive
TCGA-E9-A3Q9	NA	NA	45.6227	High	26.0815	Low	9.09216	Low	NA	NA	1	78	No	M0	Yes	N3	III	Stage IIIC	T3-T4	T3	32.88	0	NOT HISPANIC OR LATINO	0.0275	NA	NA	NA	Infiltrating Lobular Carcinoma	No	No	C50.9	8520/3	C50.9	Indeterminate	2011	YES	Post	NO	Tumor resection	YES	35	TRUE	ILC	32.88	LIVING	Negative	Right Lower Inner Quadrant	YES	Positive
TCGA-E9-A54X	NA	NA	128.577	High	42.7151	High	12.7555	High	NA	NA	1	85	No	M0	Neg	N0 (i-)	I	Stage IA	T1-T2	T1b	23.88	0	NOT HISPANIC OR LATINO	0.2207	NA	NA	NA	Mucinous Carcinoma	No	No	C50.9	8480/3	C50.9	Negative	2012	YES	Post	NA	Core needle biopsy	NO	24	TRUE	IMMC	23.88	LIVING	Negative	Left|Left Upper Outer Quadrant	YES	Positive
TCGA-EW-A1PC	NA	NA	22.2044	Low	48.2645	High	11.098	High	NA	NA	1	66	NA	MX	Neg	N0 (i-)	II	Stage IIB	T3-T4	T3	6.14	0	NOT HISPANIC OR LATINO	0.59	NA	Yes	1	Infiltrating Ductal Carcinoma	No	No	C50.9	8500/3	C50.9	Negative	2011	YES	Post	NO	Core needle biopsy	YES	85	TRUE	IDC	6.14	LIVING	Negative	Left	NO	Positive
TCGA-EW-A1PF	NA	NA	62.4579	High	19.8766	Low	22.6196	High	NA	NA	No	50	No	M0	Neg	N0	I	Stage IA	T1-T2	T1c	14.42	0	HISPANIC OR LATINO	0.2254	NA	NA	NA	Infiltrating Ductal Carcinoma	No	No	C50.9	8500/3	C50.9	Negative	2010	YES	Post	NO	Core needle biopsy	YES	NA	TRUE	IDC	14.42	LIVING	Negative	Right Upper Outer Quadrant	NO	Positive
TCGA-EW-A3E8	NA	NA	18.1036	Low	17.3522	Low	10.3914	High	NA	NA	1	60	NA	MX	Neg	N0	II	Stage IIB	T3-T4	T3	34	0	HISPANIC OR LATINO	0.0997	NA	NA	NA	Infiltrating Lobular Carcinoma	No	No	C50.9	8520/3	C50.9	Negative	2011	YES	NA	NA	Core needle biopsy	NA	64	TRUE	ILC	34	LIVING	Negative	Left|Left Upper Outer Quadrant	YES	Negative
TCGA-EW-A424	NA	NA	19.1135	Low	22.1493	Low	17.4206	High	NA	NA	1	51	NA	MX	Yes	N1	III	Stage IIIA	T3-T4	T3	23.49	0	HISPANIC OR LATINO	0.1872	NA	NA	NA	Infiltrating Lobular Carcinoma	No	No	C50.9	8520/3	C50.9	Positive	2012	YES	NA	NA	Core needle biopsy	YES	NA	TRUE	ILC	23.49	LIVING	Negative	Right	YES	Positive
TCGA-GM-A3NY	NA	NA	47.2147	High	33.8655	High	12.3927	High	NA	NA	1	72	No	M0	Yes	N1a	II	Stage IIB	T1-T2	T2	38.17	0	NOT HISPANIC OR LATINO	0.1117	NA	NA	NA	Infiltrating Lobular Carcinoma	No	No	C50.9	8520/3	C50.9	Negative	2009	YES	Post	NO	Core needle biopsy	NO	46	FALSE	ILC	38.17	LIVING	Negative	Left Upper Outer Quadrant	NO	Positive
TCGA-GM-A3XG	NA	NA	7.37883	Low	16.8717	Low	9.97296	High	NA	NA	No	46	No	M0	Yes	N1a	III	Stage IIIA	T3-T4	T3	43.69	0	NOT HISPANIC OR LATINO	0	Negative	Yes	1	Infiltrating Lobular Carcinoma	No	No	C50.9	8520/3	C50.9	Negative	2009	YES	Pre	NA	Core needle biopsy	YES	5	FALSE	ILC	43.69	LIVING	Negative	Right|Right Upper Outer Quadrant	NO	Positive
TCGA-GM-A3XN	NA	NA	8.20332	Low	13.7898	Low	7.03345	Low	NA	NA	No	44	No	M0	Yes	N2a	III	Stage IIIA	T1-T2	T1c	66.33	0	NOT HISPANIC OR LATINO	0.1675	Negative	Yes	1	Infiltrating Lobular Carcinoma	No	No	C50.9	8520/3	C50.9	Negative	2007	YES	Post	NA	Incisional Biopsy	NO	15	FALSE	ILC	66.33	LIVING	Negative	Left|Left Upper Outer Quadrant	NO	Positive
TCGA-LL-A442	NA	NA	125.651	High	19.1664	Low	9.41469	Low	NA	NA	1	56	NA	MX	Neg	N0 (i-)	II	Stage IIA	T1-T2	T2	29.2	0	NOT HISPANIC OR LATINO	0.0052	Negative	Yes	2	Infiltrating Ductal Carcinoma	No	Yes	C50.9	8500/3	C50.9	Equivocal	2012	YES	Post	NA	Core needle biopsy	YES	NA	FALSE	IDC	29.2	LIVING	Negative	Left Lower Outer Quadrant	YES	Positive
TCGA-LQ-A4E4	NA	NA	105.976	High	29.4408	High	15.7994	High	NA	NA	1	73	NA	MX	Yes	N1a	III	Stage IIIA	T3-T4	T3	22.37	Recurred/Progressed	NOT HISPANIC OR LATINO	0.1878	Negative	NA	NA	Infiltrating Lobular Carcinoma	No	No	C50.9	8520/3	C50.9	NA	2011	YES	Post	NA	Core needle biopsy	NO	64	TRUE	ILC	27.89	LIVING	Positive	Right Upper Outer Quadrant	NO	Positive
TCGA-MS-A51U	NA	NA	14.722	Low	15.2528	Low	11.1608	High	NA	NA	No	44	No	M0	Yes	N1	II	Stage IIB	T1-T2	T2	22.37	0	NOT HISPANIC OR LATINO	0.1797	Negative	NA	NA	Infiltrating Lobular Carcinoma	No	No	C50.9	8520/3	C50.9	Negative	2012	YES	NA	NO	NA	NA	11	TRUE	ILC	22.37	LIVING	Negative	Left Upper Outer Quadrant|Left Lower Outer Quadrant|Left	YES	Positive
[truncated: 11 more columns]

## Sheet: b_Analysis_results
Covariate	ESR1 high vs low	ESR1 FPKM	ESRP1 high vs low	ESRP1 FPKM	ESRP2 high vs low	ESRP2 FPKM
ESRP_1 exp	2.6866e-06	1.90467e-07	8.87969e-176	7.89617e-133	3.01826e-08	1.55113e-09
ESRP1 FPKM	3.12014e-09	8.82494e-12	7.92574e-133	NA	8.06594e-10	2.31221e-12
cna_ESRP1	0.69774	0.33254	1.77882e-46	6.42935e-80	7.99219e-05	2.68137e-05
Fraction Genome Altered	0.0439591	0.0547712	3.47442e-36	1.28092e-53	1.16788e-12	9.60317e-17
ESRP2 FPKM	9.24699e-08	9.73293e-09	1.55259e-09	2.31221e-12	7.92043e-133	NA
ESRP_2 exp	3.01826e-08	4.5563e-09	3.01826e-08	8.05822e-10	8.87969e-176	7.89088e-133
ESR1 FPKM	7.92795e-133	NA	1.90623e-07	8.82494e-12	4.56048e-09	9.73293e-09
Mutation Count	0.509161	0.417269	5.64031e-07	1.22662e-08	0.00311508	0.000234542
ESR1 exp	8.87969e-176	7.89838e-133	2.6866e-06	3.11725e-09	3.01826e-08	9.23923e-08
PR	0.0883748	0.000140406	0.000958534	0.00675961	0.0727433	0.00565015
Year Cancer Initial Diagnosis	0.515091	0.139609	0.0013159	0.000135596	0.025936	0.0611467
Diagnosis Age	1.1196e-31	1.42598e-35	0.0016688	0.0116496	0.605991	0.602494
Age > 50	2.34003e-30	1.29096e-29	0.00180167	0.00583776	0.357091	0.729301
Menopause Status	1.70396e-26	2.21257e-23	0.00997937	0.0437563	0.182044	0.341326
OS	0.904336	0.270591	0.0134563	0.0146774	0.342837	0.588227
Patient s Vital Status	0.904336	0.270591	0.0134563	0.0146774	0.342837	0.588227
Race Category	0.102272	0.014388	0.0181911	0.0425766	0.00876459	0.00143266
HER2 fish status	0.240911	0.0767234	0.0263775	0.12417	0.26693	0.0827354
Primary Lymph Node Presentation Assessment Ind 3	0.367925	0.141064	0.0289718	0.0127732	1	0.360949
HER2 ihc score	0.257251	0.0346998	0.0432547	0.238164	0.0420629	0.00065371
American Joint Committee on Cancer Metastasis Stage Code	0.0912632	0.0522522	0.0446713	0.00193847	0.539365	0.794311
Micromet detection by ihc	0.598895	0.112735	0.0453654	0.00137928	0.0341478	0.0149062
HER2	0.149403	0.243141	0.0469999	0.235762	0.638204	0.178637
IHC HER2	0.242897	0.00617801	0.0470002	0.0958737	0.162243	0.00333975
Neoplasm Disease Lymph Node Stage American Joint Committee on Cancer Code	0.0526187	0.077718	0.138513	0.0349572	0.401975	0.261586
PR status ihc percent positive	0.222747	0.735795	0.140212	0.0214633	0.932232	0.614222
Sex	0.380532	0.260673	0.144667	0.0333395	0.144667	0.0785251
Disease Surgical Margin Status	0.48099	0.841002	0.184547	0.349843	0.0861616	0.206495
Prior Cancer Diagnosis Occurence	0.212398	0.15547	0.219577	0.0809953	0.476385	0.676772
OS m	0.000202157	0.000909087	0.309885	0.0786084	0.0172059	0.0316902
Subtype	5.14446e-14	3.18386e-32	0.319321	0.255021	0.149472	0.0370031
DFS m	1.05942e-05	4.70384e-05	0.325752	0.0705778	0.0625565	0.0596614
American Joint Committee on Cancer Tumor Stage Code 1	0.190468	0.0261398	0.328142	0.0373854	0.0449985	0.0976681
Neoplasm Disease Stage American Joint Committee on Cancer Code	0.000189112	6.53604e-05	0.609681	0.0803184	0.2205	0.27545
Ethnicity Category	0.127645	0.0885969	0.715823	0.385818	0.0203988	0.0348335
Stage	0.00447968	0.0488802	0.761694	0.393835	0.480162	0.352605
Person Neoplasm Status	0.0663081	0.103909	0.814908	0.812747	0.605669	0.771163
American Joint Committee on Cancer Tumor Stage Code	0.194403	0.233917	0.83857	0.951006	0.961598	0.899468
Node	0.00311932	0.00507711	0.86631	0.708418	0.290516	0.0169579
cna_ESRP2	0.0124019	0.00519664	0.889748	0.951488	5.20249e-28	4.92557e-46
Metastasis status	0.0715805	0.101771	0.919258	0.665218	1	0.432258
DFS	0.490898	0.511631	1	0.605824	0.774946	0.588077
Metastatic tumor indicator	0.236128	0.178781	1	0.477057	0.602417	0.555512
