# Supplementary material for: A Regulatory Axis between Epithelial Splicing Regulatory Proteins and Estrogen Receptor α Modulates the Alternative Transcriptome of Luminal Breast Cancer
Source: Int J Mol Sci. 2022 Jul 16;23(14):7835. doi: 10.3390/ijms23147835 (PMC9319905; doi:10.3390/ijms23147835)
Supplement: Supplementary file 1 [file ijms-23-07835-s001.zip › Supplementary_Table_S2_siESRP12_DE_genes.xlsx]

## Sheet: a_DE_analysis_siESRP12
Supplementary Table S2: Differential gene expression analysis upon ESRP1/2 combined silencing with respect to siCTRL, and related biological processes.
Gencode v27 Gene annotation information									Average transcript length						normalized gene read counts						Gene TPM units						RSEM-tximport-DESe2 gene DE analysis
gene id	GeneSymbol	Gene Description	Chromosome	Start	End	Class	Strand	Length	SS1sictr	SS2sictr	SS3sictr	SS1siESP12	SS2siESRP12	SS3siESRP12	SS1sictr	SS2sictr	SS3sictr	SS1siESP12	SS2siESRP12	SS3siESRP12	SS1sictr	SS2sictr	SS3sictr	SS1siESP12	SS2siESRP12	SS3siESRP12	baseMean	log2FoldChange	lfcSE	stat	pvalue	padj
ENSG00000165949.12	IFI27	interferon alpha inducible protein 27 [Source:HGNC Symbol;Acc:HGNC:5397]	chr14	94104836	94116698	protein_coding	+	11862	352.147	332.081	364.298	354.156	375.594	356.9	29103	15848	32312	308.733	247.976	304.563	728.512	345.628	582.49	6.36721	4.74658	4.64048	13020.7	-6.48773	0.254036	-25.5386	7.34983e-144	1.29276e-139
ENSG00000089127.12	OAS1	2'-5'-oligoadenylate synthetase 1 [Source:HGNC Symbol;Acc:HGNC:8086]	chr12	112906777	112933222	protein_coding	+	26445	1858.66	1514.28	2243.23	2235.11	2288.52	2276.83	8195.75	5770.29	8338.47	278.171	225.391	340.995	35.644	21.8634	26.117	0.997201	0.750252	0.904039	3858.18	-4.72655	0.214158	-22.0704	6.09066e-108	5.35643e-104
ENSG00000126709.14	IFI6	interferon alpha inducible protein 6 [Source:HGNC Symbol;Acc:HGNC:4054]	chr1	27666061	27672218	protein_coding	-	6157	545.327	530.439	547.05	548.981	548.858	548.132	55508.3	43015.5	65138.9	1572.56	1135.39	2119.15	907.065	612.383	766.547	21.1728	14.1939	21.0796	28081.6	-5.08419	0.242376	-20.9765	1.0748e-97	6.30154e-94
ENSG00000137628.16	DDX60	DExD/H-box helicase 60 [Source:HGNC Symbol;Acc:HGNC:25942]	chr4	168216293	168318807	protein_coding	-	102514	3610.9	3405.21	3155.21	3667.37	4372.68	5436.57	6742.17	3755.31	10868.8	111.927	119.619	122.475	15.4906	7.5179	17.9843	0.211874	0.210263	0.171297	3620.05	-5.91571	0.310868	-19.0297	9.68412e-81	4.25835e-77
ENSG00000187608.8	ISG15	T-cell leukemia/lymphoma 6 (non-protein coding) [Source:HGNC Symbol;Acc:HGNC:13463]	chr1	1001138	1014541	protein_coding	+	13403	763.691	684.55	787.764	795.965	812.271	826.024	40218.6	25585.1	41746.3	2690.19	2789.23	3003.14	460.819	255.383	344.461	25.393	24.4512	20.9468	19338.8	-3.66458	0.204106	-17.9543	4.44429e-72	1.56341e-68
ENSG00000185745.9	IFIT1	tripartite motif containing 69 [Source:HGNC Symbol;Acc:HGNC:17857]	chr10	89392546	89406486	protein_coding	+	13940	2163.33	2162.17	2231.46	2253.3	2239.53	2331.63	16921.4	10571.6	25466	291.756	274.174	530.552	67.5625	36.7721	73.2257	0.960248	0.837468	1.28856	9009.24	-5.59678	0.31854	-17.5701	4.1741e-69	1.22364e-65
ENSG00000138496.16	PARP9	poly(ADP-ribose) polymerase family member 9 [Source:HGNC Symbol;Acc:HGNC:24118]	chr3	122527924	122564577	protein_coding	-	36653	3656.64	3690.32	3662.82	3616.34	3580.92	3659.42	5934.25	3212.72	5395.49	364.339	322.411	356.96	14.495	6.83693	9.49054	0.732729	0.60181	0.529929	2597.69	-3.80081	0.232453	-16.3509	4.28673e-60	1.07713e-56
ENSG00000130589.16	HELZ2	helicase with zinc finger 2 [Source:HGNC Symbol;Acc:HGNC:30021]	chr20	63558086	63574239	protein_coding	-	16153	5938.58	5483.2	5951.1	6050.38	6807.3	5847.04	5090.77	4168.22	4922.76	1021.29	922.631	977.545	7.55291	5.38794	5.25952	1.24855	1.04746	0.882817	2850.54	-2.27962	0.15155	-15.042	3.89401e-51	8.56148e-48
ENSG00000173193.13	PARP14	zinc finger and BTB domain containing 21 [Source:HGNC Symbol;Acc:HGNC:13083]	chr3	122680618	122730840	protein_coding	+	50222	8217.07	6784.7	8262.34	7993.29	7933.56	8225.9	12660.5	8627.57	16076.7	1118.16	1210.24	1337.85	14.2935	8.48602	13.071	1.04022	1.04556	0.919238	6838.5	-3.34994	0.225283	-14.8699	5.16769e-50	1.00994e-46
ENSG00000184979.9	USP18	interferon induced transmembrane protein 2 [Source:HGNC Symbol;Acc:HGNC:5413]	chr22	18149899	18177397	protein_coding	+	27498	2305.08	2248.53	2383.44	2320.58	2346.61	2385.38	3968.72	2209.41	3644.55	305.886	194.91	183.544	15.1539	7.35174	10.0215	0.96237	0.568935	0.42752	1751.17	-3.83938	0.26641	-14.4116	4.37705e-47	7.69879e-44
ENSG00000130303.12	BST2	bone marrow stromal cell antigen 2 [Source:HGNC Symbol;Acc:HGNC:1119]	chr19	17402939	17405648	protein_coding	-	2709	1031.8	1008.76	1091.27	1087.66	1088.19	1022.14	3079.03	2006.21	2877.72	313.863	346.215	390.019	25.9983	14.7602	17.4939	2.18315	2.23826	2.00418	1502.18	-2.92613	0.205127	-14.265	3.61702e-46	5.78362e-43
ENSG00000111331.12	OAS3	2'-5'-oligoadenylate synthetase 3 [Source:HGNC Symbol;Acc:HGNC:8088]	chr12	112938352	112973249	protein_coding	+	34897	1752.29	1725.1	2047.29	1635.78	1762.2	1922.46	3713.48	2181.64	3009.82	386.968	335.1	307.306	18.3416	9.38787	10.7043	1.57377	1.26568	0.923333	1655.72	-3.11197	0.219654	-14.1676	1.454e-45	1.96726e-42
ENSG00000204264.8	PSMB8	transporter 2, ATP binding cassette subfamily B member [Source:HGNC Symbol;Acc:HGNC:44]	chr6	32840717	32844703	protein_coding	-	3986	1220.75	1227.67	1304.36	1302.86	1272.37	1321.74	1222.23	453.639	1400.7	24.639	22.536	29.589	8.54044	2.75912	7.04413	0.1418	0.120432	0.125803	525.554	-5.33371	0.376415	-14.1698	1.4099e-45	1.96726e-42
ENSG00000185885.15	IFITM1	ankyrin repeat domain 46 [Source:HGNC Symbol;Acc:HGNC:27229]	chr11	313506	315272	protein_coding	+	1766	790.411	835.862	815.77	820.125	808	848.229	10470.2	5571.47	9672.82	942.448	838.005	737.702	113.728	52.7228	75.6678	8.43679	6.96309	4.87998	4705.44	-3.35157	0.238216	-14.0695	5.85206e-45	7.35228e-42
ENSG00000240065.7	PSMB9	acyl-CoA dehydrogenase family member 11 [Source:HGNC Symbol;Acc:HGNC:30211]	chr6	32844136	32859585	protein_coding	+	15449	699.001	752.901	726.843	1122.42	995.159	1338.07	923.563	254.607	848.428	10.2229	9.06329	7.52209	9.02927	2.17335	5.96777	0.083641	0.067263	0.046276	342.234	-6.23197	0.451986	-13.788	3.0118e-43	3.53163e-40
ENSG00000135114.12	OASL	2'-5'-oligoadenylate synthetase like [Source:HGNC Symbol;Acc:HGNC:8090]	chr12	121019111	121039242	protein_coding	-	20131	2745.08	2713.08	3023.15	2993.73	3340.76	3224.86	2809.29	1895.91	4073.1	210.715	236.657	275.037	8.34098	4.90307	8.70942	0.515692	0.537575	0.497055	1583.45	-3.60582	0.263534	-13.6826	1.29074e-42	1.41893e-39
ENSG00000137965.10	IFI44	interferon induced protein 44 [Source:HGNC Symbol;Acc:HGNC:16938]	chr1	78649796	78664078	protein_coding	+	14282	819.24	898.968	719.546	790.68	1007.5	942.007	2644.78	1707.39	5002.78	134.189	167.766	144.156	27.4533	15.4451	37.3954	1.14766	1.33234	0.910822	1633.51	-4.38972	0.322781	-13.5997	4.02213e-42	4.16149e-39
ENSG00000119922.9	IFIT2	interferon induced protein with tetratricopeptide repeats 2 [Source:HGNC Symbol;Acc:HGNC:5409]	chr10	89283694	89309276	protein_coding	+	25582	4010.76	4059.26	4057.05	3814.41	3819.45	4160.63	2259.03	1177.12	3859.02	95.2004	121.131	131.678	5.04633	2.29084	6.2089	0.175216	0.207018	0.179043	1273.86	-4.39307	0.343768	-12.7792	2.14358e-37	2.09464e-34
ENSG00000157601.13	MX1	MX dynamin like GTPase 1 [Source:HGNC Symbol;Acc:HGNC:7532]	chr21	41420304	41459214	protein_coding	+	38910	3228.95	3181.46	3250.04	2563.02	1871.66	2162.54	2504.13	1669.55	4241.57	126.396	189.875	221.131	8.41095	4.88743	10.2612	0.35007	0.488015	0.452141	1492.11	-3.97656	0.318114	-12.5004	7.42591e-36	6.87444e-33
ENSG00000115267.5	IFIH1	interferon induced with helicase C domain 1 [Source:HGNC Symbol;Acc:HGNC:18873]	chr2	162267079	162318703	protein_coding	-	51624	2956.5	3059.38	3206.71	2618.49	3043.55	2902.19	3542.05	1973.62	4067.25	365.834	267.733	397.969	10.6582	5.17191	8.81296	0.90683	0.616292	0.728784	1769.07	-3.2176	0.268407	-11.9878	4.11714e-33	3.62082e-30
ENSG00000111335.12	OAS2	2'-5'-oligoadenylate synthetase 2 [Source:HGNC Symbol;Acc:HGNC:8087]	chr12	112978395	113011723	protein_coding	+	33328	2606.5	2474.01	2460.13	2979.03	2974.34	3387.55	3947.13	1349.83	4827.94	23.6291	21.1398	35.4422	12.5733	3.74613	11.075	0.062016	0.05152	0.068719	1700.85	-6.98495	0.585205	-11.9359	7.69184e-33	6.44246e-30
ENSG00000138642.14	HERC6	HECT and RLD domain containing E3 ubiquitin protein ligase family member 6 [Source:HGNC Symbol;Acc:HGNC:26072]	chr4	88378739	88443111	protein_coding	+	64372	2847.09	3004.7	3042.25	2455.96	2175.82	1849.86	4116.21	2083.05	3464.45	453.423	457.958	399.975	14.5296	6.40616	8.80677	1.31875	1.23695	0.859049	1829.18	-2.88032	0.2429	-11.858	1.95484e-32	1.56289e-29
ENSG00000134326.11	CMPK2	cytidine/uridine monophosphate kinase 2 [Source:HGNC Symbol;Acc:HGNC:27015]	chr2	6840570	6866635	protein_coding	-	26065	2096.34	2123.38	2007.83	1834.05	1520.9	2225.47	708.667	234.465	808.08	18.145	20.8027	20.4676	3.2319	0.931096	2.65261	0.068142	0.072542	0.056784	301.771	-4.88774	0.414566	-11.79	4.3953e-32	3.36126e-29
ENSG00000178685.13	PARP10	hydroxypyruvate isomerase (putative) [Source:HGNC Symbol;Acc:HGNC:26948]	chr8	143977153	144012772	protein_coding	-	35619	2292.79	2396.81	2387.29	3123.17	3089.32	2652.64	6025.53	3305.53	6924.57	330.213	466.216	653.938	20.3475	9.72561	16.8389	0.918083	1.20432	1.34395	2951	-3.48985	0.296355	-11.7759	5.19451e-32	3.80693e-29
ENSG00000168394.10	TAP1	transporter 1, ATP binding cassette subfamily B member [Source:HGNC Symbol;Acc:HGNC:43]	chr6	32845209	32853978	protein_coding	-	8769	2877.88	2856.2	2932.53	2942.54	2920.18	2980.7	7086.12	3250.76	7034.08	693.571	683.52	645.345	21.6185	8.64003	15.4527	1.74336	1.59445	1.19752	3232.23	-3.10257	0.267319	-11.6063	3.82991e-31	2.69457e-28
ENSG00000130813.17	C19orf66	chromosome 19 open reading frame 66 [Source:HGNC Symbol;Acc:HGNC:25649]	chr19	10086122	10093252	protein_coding	+	7130	1890.51	1574.77	2132.89	1850.06	1891.94	2049.7	738.116	542.258	807.74	113.522	123.166	133.555	3.47873	2.22226	2.74045	0.439663	0.443998	0.382958	409.726	-2.50243	0.217266	-11.5178	1.07327e-30	7.26067e-28
ENSG00000134321.11	RSAD2	radical S-adenosyl methionine domain containing 2 [Source:HGNC Symbol;Acc:HGNC:30908]	chr2	6865806	6898239	protein_coding	+	32433	1904.22	2374.31	2275.98	3473.4	3541.47	3687.81	541.353	177.21	601.892	15.4462	18.4035	12.9795	1.72907	0.493844	1.38614	0.040027	0.04435	0.025022	227.881	-4.81264	0.418286	-11.5056	1.23595e-30	8.05153e-28
ENSG00000205413.7	SAMD9	HLA complex P5 (non-protein coding) [Source:HGNC Symbol;Acc:HGNC:21659]	chr7	93099513	93118023	protein_coding	-	18510	5679.64	6026.72	5900.65	5594.95	4905.82	6076.02	3851.28	1876.01	5712.54	220.491	310.693	327.22	6.03303	2.56028	6.4438	0.284566	0.372325	0.311977	2049.71	-3.73829	0.327906	-11.4005	4.15717e-30	2.61145e-27
ENSG00000108679.12	LGALS3BP	galectin 3 binding protein [Source:HGNC Symbol;Acc:HGNC:6564]	chr17	78971238	78980109	protein_coding	-	8871	1556.34	1461.44	1650.93	2177.27	1289.21	1996.35	784.327	345.038	554.809	48.0584	60.3185	52.1064	4.20387	1.61046	2.13912	0.212406	0.247167	0.169914	307.443	-3.40238	0.305902	-11.1224	9.75556e-29	5.91692e-26
ENSG00000185201.16	IFITM2	TNF alpha induced protein 2 [Source:HGNC Symbol;Acc:HGNC:11895]	chr11	307631	315272	protein_coding	+	7641	253.437	252.109	227.241	547.134	548.742	336.213	1523.59	1287.46	1690.09	91.2759	90.1041	225.191	40.2348	29.6065	32.1483	1.98148	1.82187	3.62525	817.952	-3.49184	0.316264	-11.0409	2.42608e-28	1.42241e-25
ENSG00000137959.15	IFI44L	interferon induced protein 44 like [Source:HGNC Symbol;Acc:HGNC:17817]	chr1	78619922	78646145	protein_coding	+	26223	2132.54	2415.15	2002.96	2208.16	2475.21	2438.68	4057.95	2562.98	8800.23	32.0149	59.4787	69.7595	15.8989	8.74827	24.833	0.103351	0.178295	0.166369	2597.07	-6.58345	0.601849	-10.9387	7.5265e-28	4.27044e-25
ENSG00000152778.8	IFIT5	interferon induced protein with tetratricopeptide repeats 5 [Source:HGNC Symbol;Acc:HGNC:13328]	chr10	89414586	89421001	protein_coding	+	6415	3222.02	3198.76	3279.53	3070.71	3063.54	3161.42	4830.59	3433.91	6339.98	946.149	829.42	913.12	13.5877	8.41522	12.8405	2.19279	1.78476	1.56321	2882.19	-2.4417	0.223625	-10.9188	9.37747e-28	5.15439e-25
ENSG00000059378.12	PARP12	poly(ADP-ribose) polymerase family member 12 [Source:HGNC Symbol;Acc:HGNC:21919]	chr7	140023744	140063721	protein_coding	-	39977	2346.07	2488.06	2377.06	2502.16	2450.89	2533.9	2220.85	1181.48	2171.22	266.1	284.16	312	8.07248	3.74183	5.68315	0.796237	0.790278	0.690341	1072.63	-2.69453	0.24704	-10.9073	1.06396e-27	5.50412e-25
ENSG00000107201.9	DDX58	DExD/H-box helicase 58 [Source:HGNC Symbol;Acc:HGNC:19102]	chr9	32455705	32526324	protein_coding	-	70619	4462.41	4367.2	4541.88	4188.65	4242.53	4281.42	5275.14	3454.68	7732.64	431.209	602.916	778.726	10.8063	6.16615	11.4074	0.727945	0.945092	0.970934	3045.88	-3.18483	0.291926	-10.9097	1.03596e-27	5.50412e-25
ENSG00000271503.5	CCL5		chr17	35871491	35880793	protein_coding	-	9302	1274.2	1277.96	1379.61	1400	1223.34	1160.47	711.77	771.994	1097.06	96.4304	135.948	158.817	4.93771	4.66704	5.48088	0.551974	0.722297	0.668041	495.337	-2.73464	0.251883	-10.8568	1.85114e-27	9.30275e-25
ENSG00000204267.13	TAP2	major histocompatibility complex, class II, DR alpha [Source:HGNC Symbol;Acc:HGNC:4947]	chr6	32821833	32838780	protein_coding	-	16947	2531.07	2053.27	2186.58	2695.35	2887.56	1660.15	4238.9	3370.73	5344.57	561.899	519.751	920.514	16.4281	11.3821	14.9178	1.79338	1.54116	2.17265	2492.73	-2.7	0.252069	-10.7114	9.00248e-27	4.39846e-24
ENSG00000142089.15	IFITM3	interferon induced transmembrane protein 3 [Source:HGNC Symbol;Acc:HGNC:5414]	chr11	319669	327537	protein_coding	-	7868	653.243	688.353	680.349	703.606	704.622	632.716	942.052	509.126	710.979	118.984	108.034	126.025	12.3946	5.83732	6.73201	1.29075	1.09007	1.00908	419.2	-2.61863	0.251366	-10.4176	2.06093e-25	9.79722e-23
ENSG00000156587.15	UBE2L6	ubiquitin conjugating enzyme E2 L6 [Source:HGNC Symbol;Acc:HGNC:12490]	chr11	57551656	57568284	protein_coding	-	16628	1336.51	1246.29	1398.2	1396.27	1001.25	1431.9	490.133	187.443	420.454	21.9463	18.5893	33.2418	3.37574	1.1247	2.08541	0.12453	0.097947	0.13935	195.301	-3.90501	0.381768	-10.2288	1.47406e-24	6.82297e-22
ENSG00000213928.8	IRF9	urothelial cancer associated 1 (non-protein coding) [Source:HGNC Symbol;Acc:HGNC:37126]	chr14	24161053	24166565	protein_coding	+	5512	990.294	840.488	1045.79	1479.38	1141.4	1051.1	4049.78	4068.64	4587.12	400.613	451.884	917.914	33.5339	29.3439	27.3513	2.73417	2.86205	4.62582	2412.66	-2.84803	0.279451	-10.1915	2.16302e-24	9.75522e-22
ENSG00000115415.18	STAT1	signal transducer and activator of transcription 1 [Source:HGNC Symbol;Acc:HGNC:11362]	chr2	190964358	191020960	protein_coding	-	56602	3675.96	3594.35	3655.89	3449.49	3618.05	3615.38	34907.6	25178.7	45866.7	7988.16	7086.09	7964.01	86.3003	54.2307	81.6596	16.2707	13.4023	11.9838	21498.5	-2.20138	0.217077	-10.141	3.63352e-24	1.59775e-21
ENSG00000188313.12	PLSCR1	serpin family A member 5 [Source:HGNC Symbol;Acc:HGNC:8723]	chr3	146515180	146544864	protein_coding	-	29684	812.959	838.778	854.549	838.044	849.729	866.745	5340.33	3304.78	5364.1	1152.59	1166.54	1062.98	56.3783	30.3949	40.7742	10.0251	9.42071	6.82962	2898.55	-2.05049	0.208889	-9.81618	9.59076e-23	4.11444e-20
ENSG00000163840.9	DTX3L	deltex E3 ubiquitin ligase 3L [Source:HGNC Symbol;Acc:HGNC:30323]	chr3	122564238	122575203	protein_coding	+	10965	6159.98	6135.7	6246.77	5937.84	5950.6	6089.7	1590.34	1119.77	1894.86	356.888	365.425	370.483	2.3262	1.42692	1.99554	0.430471	0.409355	0.329298	949.628	-2.07653	0.214056	-9.70086	2.98975e-22	1.25206e-19
ENSG00000102181.20	CD99L2	CD99 molecule like 2 [Source:HGNC Symbol;Acc:HGNC:18237]	chrX	150766337	150898816	protein_coding	-	132479	4026.85	3947.97	4268.54	3888.48	3811.83	4195.59	542.159	635.888	684.259	1628.37	1770.2	1814.84	1.2005	1.22676	1.09119	2.97065	2.99927	2.44682	1179.29	1.48519	0.161582	9.19154	3.87262e-20	1.58408e-17
ENSG00000119917.13	IFIT3	interferon induced protein with tetratricopeptide repeats 3 [Source:HGNC Symbol;Acc:HGNC:5411]	chr10	89327894	89340971	protein_coding	+	13077	3364.63	3404.08	3489.67	3349.41	3334.9	3478.02	6642.97	2544.35	10388.3	115.166	188.268	172.952	17.3767	5.7979	19.5706	0.247933	0.376072	0.275478	3342	-5.3617	0.590576	-9.07876	1.09821e-19	4.39008e-17
ENSG00000169871.12	TRIM56	Kruppel like factor 13 [Source:HGNC Symbol;Acc:HGNC:13672]	chr7	101085439	101097967	protein_coding	+	12528	6508.97	5954.12	7208.53	8224.44	9012.63	8086.69	2974.24	2727.95	2904.98	1074.09	1102.47	1271.25	3.56674	2.84943	2.50804	1.06087	1.0115	0.927945	2009.16	-1.32141	0.146943	-8.99267	2.41287e-19	9.43109e-17
ENSG00000135318.11	NT5E	5'-nucleotidase ecto [Source:HGNC Symbol;Acc:HGNC:8021]	chr6	85449584	85495791	protein_coding	+	46207	1894.89	2048.82	2543.35	2051.05	1719.57	2883.43	226.424	153.287	184.108	31.9293	32.724	27.5352	0.93492	0.551405	0.547446	0.108618	0.103371	0.0692	109.335	-2.61703	0.294613	-8.88295	6.51105e-19	2.48963e-16
ENSG00000204642.13	HLA-F	long intergenic non-protein coding RNA 1291 [Source:HGNC Symbol;Acc:HGNC:50358]	chr6	29722775	29738528	protein_coding	+	15753	1376.18	1113.04	1397.99	1276.39	1424.69	1411.28	880.614	439.478	743.169	148.819	126.72	103.994	5.90385	2.56107	3.58504	0.822361	0.649377	0.422269	407.132	-2.44158	0.275682	-8.85653	8.25436e-19	3.08906e-16
ENSG00000181381.13	DDX60L	zinc finger protein 678 [Source:HGNC Symbol;Acc:HGNC:28652]	chr4	168356735	168537786	protein_coding	-	181051	2064.16	2043.99	1923.07	1965.03	2617.32	1502.06	978.731	530.031	1573.67	89.4228	74.0191	162.884	4.37115	2.06159	5.06057	0.328539	0.25322	0.441995	568.126	-3.25972	0.371931	-8.7643	1.87946e-18	6.88705e-16
ENSG00000129951.18	PLPPR3	phospholipid phosphatase related 3 [Source:HGNC Symbol;Acc:HGNC:23497]	chr19	812488	821977	protein_coding	-	9489	1225.44	1741.66	1413.05	1483.64	1485.43	1408.57	20.9322	28.1077	31.0199	145.717	180.323	188.516	0.128354	0.150151	0.136999	0.736144	0.844729	0.703568	99.1027	2.67753	0.307809	8.69867	3.35786e-18	1.20534e-15
ENSG00000204525.16	HLA-C	major histocompatibility complex, class I, E [Source:HGNC Symbol;Acc:HGNC:4962]	chr6	31268749	31272130	protein_coding	-	3381	1672.72	1592.28	1794.86	1780.6	1820.59	1849.82	7500.67	2790.49	4908.87	977.587	796.526	904.373	38.1676	12.3724	17.9866	4.09768	3.102	2.80147	2979.75	-2.50486	0.292712	-8.5574	1.15437e-17	4.06083e-15
ENSG00000234745.10	HLA-B		chr6	31269491	31357188	protein_coding	-	87697	1539.29	1194.59	1428.1	1203.99	1554.97	1241.9	4221.81	1483.73	3547.91	535.758	379.516	527.847	27.8013	8.50949	16.825	2.90487	1.91172	2.11592	1782.76	-2.68236	0.318874	-8.41196	4.03229e-17	1.39067e-14
ENSG00000132109.9	TRIM21	tripartite motif containing 21 [Source:HGNC Symbol;Acc:HGNC:11312]	chr11	4384897	4393696	protein_coding	-	8799	2572.48	2582.77	2740.28	2175.52	2653.24	2777.15	467.382	369.88	515.366	141.213	125.807	110.428	1.6156	1.11488	1.28301	0.402159	0.332662	0.232311	288.346	-1.84074	0.219325	-8.39274	4.74923e-17	1.60643e-14
ENSG00000105519.15	CAPS	calcyphosine [Source:HGNC Symbol;Acc:HGNC:1487]	chr19	5911707	5915877	protein_coding	+	4170	1989.19	1842.8	1790.79	1621.15	1469.71	1483.52	285.024	289.255	259.022	727.829	698.102	712.706	1.5018	1.32805	0.981812	3.16142	2.81456	2.28673	495.323	1.36079	0.162262	8.38641	5.01223e-17	1.6634e-14
ENSG00000133321.10	RARRES3	retinoic acid receptor responder 3 [Source:HGNC Symbol;Acc:HGNC:9869]	chr11	63536809	63546462	protein_coding	+	9653	679.516	694.736	711.184	712.571	693.511	711.097	415.001	248.821	613.819	38.5921	68.1656	66.4935	5.2751	2.75538	5.62306	0.404151	0.662865	0.514436	241.815	-2.89444	0.3468	-8.34614	7.0529e-17	2.29729e-14
ENSG00000123609.10	NMI	N-myc and STAT interactor [Source:HGNC Symbol;Acc:HGNC:7854]	chr2	151270465	151290057	protein_coding	-	19592	1245.48	1204.07	1259.61	1131.43	1088.43	1152.88	928.498	372.354	885.885	143.562	104.291	87.8542	7.00946	2.45024	4.81578	0.89367	0.604338	0.402128	420.407	-2.69927	0.332009	-8.1301	4.28936e-16	1.37174e-13
ENSG00000206337.10	HCP5	major histocompatibility complex, class I, H (pseudogene) [Source:HGNC Symbol;Acc:HGNC:4965]	chr6	31400702	31477506	sense_overlapping	+	76804	2947.01	3036.37	3078.49	2961.52	3176.97	1283.53	367.974	71.3284	311.464	10.5363	12.6773	20.1401	1.2446	0.210148	0.758534	0.029356	0.032798	0.041455	132.353	-4.20556	0.528682	-7.9548	1.7942e-15	5.63538e-13
ENSG00000188488.13	SERPINA5	astacin like metalloendopeptidase [Source:HGNC Symbol;Acc:HGNC:31704]	chr14	94561442	94593120	protein_coding	+	31678	2502.28	2627.1	2891.75	2556.9	2651.33	2271.94	259.528	224.914	274.257	763.84	949.975	1574.71	0.896652	0.676812	0.682291	2.174	2.51065	3.31123	674.537	2.11178	0.266304	7.92996	2.19212e-15	6.76441e-13
ENSG00000108771.12	DHX58	DExH-box helicase 58 [Source:HGNC Symbol;Acc:HGNC:29517]	chr17	42101404	42112733	protein_coding	-	11329	1821.38	2588.23	2690.38	3183.5	3022.32	2302.87	341.052	114.702	314.085	9.52984	13.7186	35.4707	1.18627	0.346996	0.786732	0.027309	0.036505	0.075093	138.093	-3.78974	0.483039	-7.84563	4.30791e-15	1.30641e-12
ENSG00000091428.17	RAPGEF4	Rap guanine nucleotide exchange factor 4 [Source:HGNC Symbol;Acc:HGNC:16626]	chr2	172735274	173052893	protein_coding	+	317619	1800.92	1335.67	2719.07	4991.58	3149.57	1910.99	461.918	474.804	200.371	69.7867	53.7435	61.9545	1.70545	1.52523	0.532064	0.212272	0.151797	0.13922	220.43	-2.60352	0.332167	-7.838	4.57782e-15	1.36473e-12
ENSG00000144802.11	NFKBIZ	NFKB inhibitor zeta [Source:HGNC Symbol;Acc:HGNC:29805]	chr3	101827991	101861022	protein_coding	+	33031	1484.78	1403.27	1351.24	1935.08	1840.15	1955.42	833.048	880.712	994.201	304.916	286.72	389.658	4.51622	4.16167	3.88144	1.36195	1.18914	1.28573	614.876	-1.46748	0.188533	-7.78364	7.04645e-15	2.06567e-12
ENSG00000125148.6	MT2A	metallothionein 2A [Source:HGNC Symbol;Acc:HGNC:7406]	chr16	56608199	56609497	protein_coding	+	1298	361.228	311.535	319.783	335.761	374.077	363.764	452.835	663.396	638.274	200.131	153.745	177.381	11.7424	14.9693	11.904	4.27415	3.04777	2.79743	380.96	-1.72063	0.222266	-7.74131	9.83976e-15	2.83724e-12
ENSG00000182179.12	UBA7	interferon lambda 1 [Source:HGNC Symbol;Acc:HGNC:18363]	chr3	49805207	49813946	protein_coding	-	8739	2742.1	3625.92	3135.51	1578.14	3633.15	3317.42	207.411	61.4586	218.782	12.2467	13.6426	9.65293	0.637009	0.16444	0.483899	0.030989	0.032054	0.018044	87.1989	-3.77063	0.496429	-7.59552	3.06561e-14	8.69694e-12
ENSG00000105808.17	RASA4	RAS p21 protein activator 4 [Source:HGNC Symbol;Acc:HGNC:23181]	chr7	102573807	102616757	protein_coding	-	42950	1410.1	1755.31	2144.61	1924.03	1769.41	2226.19	147.713	129.439	133.664	368.513	481.144	382.77	0.709687	0.541708	0.461488	1.4603	1.77117	1.12175	273.874	1.58411	0.210402	7.52896	5.11447e-14	1.42791e-11
ENSG00000204262.11	COL5A2	proteasome subunit beta 8 [Source:HGNC Symbol;Acc:HGNC:9545]	chr2	189031896	189179879	protein_coding	-	147983	8270.92	9022.28	9748.27	9166.73	7901.19	9664.06	2160.17	1983.84	1424.02	630.512	714.568	519.868	2.15199	1.72161	1.02128	0.517485	0.54479	0.315269	1238.83	-1.57708	0.210502	-7.49199	6.78371e-14	1.86435e-11
ENSG00000166165.12	CKB	creatine kinase B [Source:HGNC Symbol;Acc:HGNC:1991]	chr14	103519659	103523111	protein_coding	-	3452	615.013	614.277	624.631	674.608	588.034	657.953	762.084	758.935	772.141	1501.79	1743.83	1647.32	10.7944	9.37308	7.88053	17.5231	18.8978	14.2006	1197.68	1.09279	0.146434	7.46267	8.47853e-14	2.29429e-11
ENSG00000243753.5	HLA-L	UDP glucuronosyltransferase family 1 member A7 [Source:HGNC Symbol;Acc:HGNC:12539]	chr6	30259584	30293014	transcribed_unprocessed_pseudogene	+	33430	2542.45	2447.64	2637.27	3429.9	4120.31	3560.2	600.498	340.955	462.647	138.278	111.064	142.575	1.74532	0.862076	0.968085	0.331291	0.246433	0.251286	299.336	-1.84725	0.251543	-7.34367	2.07815e-13	5.53828e-11
ENSG00000160710.15	ADAR	adenosine deaminase, RNA specific [Source:HGNC Symbol;Acc:HGNC:225]	chr1	154582062	154627999	protein_coding	-	45937	4761.24	3892.12	6471.28	6349.55	5803.52	5915.46	4410.45	3556.87	2578.64	1212.84	1290.1	1172.34	7.20692	5.06394	3.03482	1.63277	1.61288	1.16543	2370.21	-1.52031	0.208311	-7.29826	2.91523e-13	7.65312e-11
ENSG00000008735.13	MAPK8IP2	mitogen-activated protein kinase 8 interacting protein 2 [Source:HGNC Symbol;Acc:HGNC:6883]	chr22	50600685	50613981	protein_coding	+	13296	3582.95	3320.93	3419.32	3771.55	4061.04	4490.59	294.245	272.916	302.601	99.5513	78.204	53.3614	0.697744	0.56375	0.517524	0.194055	0.141737	0.076509	183.48	-1.90286	0.261232	-7.2842	3.2359e-13	8.37004e-11
ENSG00000185507.19	IRF7	AHNAK nucleoprotein 2 [Source:HGNC Symbol;Acc:HGNC:20125]	chr11	612553	615999	protein_coding	-	3446	1369.43	1295.95	1471.02	1652.22	1392.13	1496.37	1086.84	943.925	1358.46	325.216	347.701	473.136	6.70993	5.07816	6.04106	1.65419	1.64227	1.77795	755.88	-1.56915	0.217065	-7.22896	4.867e-13	1.24066e-10
ENSG00000276216.1	AC245014.3	long intergenic non-protein coding RNA 869 [Source:HGNC Symbol;Acc:HGNC:29050]	chr1	145281116	145281462	lincRNA	+	346	172	159	170	166	169	158	1248.85	1009.92	1042.54	491.436	335.086	335.762	67.1437	47.3142	40.3673	21.7762	13.7901	10.9942	743.933	-1.50318	0.209304	-7.18179	6.88045e-13	1.72886e-10
ENSG00000180694.13	TMEM64	shisa family member 2 [Source:HGNC Symbol;Acc:HGNC:20366]	chr8	90621995	90791632	protein_coding	-	169637	1718.27	1806.39	1785.2	1666	1752.01	1769.21	12758.2	11386	11217	29332.7	30772	22299.9	64.9394	50.4923	41.1148	123.007	119.828	69.0877	19627.6	1.22059	0.170568	7.15605	8.30319e-13	2.05697e-10
ENSG00000082175.14	PGR	progesterone receptor [Source:HGNC Symbol;Acc:HGNC:8910]	chr11	101029624	101130524	protein_coding	-	100900	3198.87	2583.87	3359.15	2783.5	2649.72	2702.29	1086.2	1052.99	1101.6	2014.93	2403.93	2288.23	3.37405	2.85033	2.46499	5.15836	5.71425	4.32754	1657.98	1.04847	0.147026	7.13122	9.9482e-13	2.43026e-10
ENSG00000055332.16	EIF2AK2	eukaryotic translation initiation factor 2 alpha kinase 2 [Source:HGNC Symbol;Acc:HGNC:9437]	chr2	37099210	37157065	protein_coding	-	57855	1956.2	2474.99	2370.78	1982.45	2302.79	2990.75	4987.06	2461.22	3724.01	1162.8	848.526	541.332	19.1179	8.22114	10.2812	3.67274	2.4876	1.26368	2287.49	-2.12969	0.299171	-7.11864	1.08998e-12	2.62624e-10
ENSG00000164938.13	TP53INP1	tumor protein p53 inducible nuclear protein 1 [Source:HGNC Symbol;Acc:HGNC:18022]	chr8	94925972	94949411	protein_coding	-	23439	3969.03	3947.54	4018.1	3765.18	3758.82	3853.61	185.65	203.052	341.756	716.131	1057.43	1565.15	0.425493	0.405429	0.564063	1.35238	1.85407	2.18405	678.195	2.18968	0.309539	7.07402	1.50509e-12	3.57743e-10
ENSG00000134533.6	RERG	RAS like estrogen regulated growth inhibitor [Source:HGNC Symbol;Acc:HGNC:15980]	chr12	15107783	15348675	protein_coding	-	240892	1443.5	1424.93	1837.48	1500.04	1542.22	1568.77	1565.88	1555.33	1606.54	2906.12	3050.97	3347.49	9.01104	7.7926	6.65744	13.7758	13.4276	11.7237	2338.72	0.976201	0.138681	7.03921	1.93333e-12	4.53405e-10
ENSG00000151414.14	NEK7	NIMA related kinase 7 [Source:HGNC Symbol;Acc:HGNC:13386]	chr1	198156963	198322420	protein_coding	+	165457	1612.3	1525.84	1477.03	1458.02	1569.1	1632.91	1755.85	1849.99	2546.12	4608.48	5425.32	5208.67	10.1215	9.29083	10.568	21.8851	23.9208	18.2737	3565.74	1.30877	0.186629	7.0127	2.3377e-12	5.41025e-10
ENSG00000124302.12	CHST8	carbohydrate sulfotransferase 8 [Source:HGNC Symbol;Acc:HGNC:15993]	chr19	33621955	33773509	protein_coding	+	151554	2009.83	1626.35	1961.99	2044.78	2092.03	2035.39	114.884	124.849	86.3753	347.1	310.362	305.386	0.523107	0.495254	0.283228	1.30203	1.08112	0.846348	214.826	1.57275	0.225457	6.97584	3.04047e-12	6.85625e-10
ENSG00000212195.2	U3	small nucleolar RNA, H/ACA box 26 [Source:HGNC Symbol;Acc:HGNC:32616]	chr17	58631641	58631836	snoRNA	-	195	45	54	48	49	47	54	2491.17	1334.68	2303.71	708.612	439.744	363.734	449.089	209.67	299.094	105.233	60.6324	39.907	1273.61	-2.0175	0.289165	-6.977	3.01557e-12	6.85625e-10
ENSG00000164983.7	TMEM65	transmembrane protein 65 [Source:HGNC Symbol;Acc:HGNC:25203]	chr8	124306189	124372692	protein_coding	-	66503	4482.82	4557.71	4517.37	4217.36	4288.76	4413.15	517.02	580.921	514.52	1086.44	1138.62	1105.53	1.0437	1.02144	0.747238	1.80683	1.75786	1.35725	823.843	1.04803	0.15067	6.95579	3.50586e-12	7.80565e-10
ENSG00000221963.5	APOL6	RNA, U2 small nuclear 63, pseudogene [Source:HGNC Symbol;Acc:HGNC:48556]	chr22	35648395	35668409	protein_coding	+	20014	9548.94	9708.43	9851.29	9225.53	9292.76	9670.15	454.646	139.269	583.307	31.4342	47.1565	65.4433	0.423854	0.113031	0.391949	0.023943	0.033892	0.037397	220.209	-3.04403	0.439416	-6.92745	4.28486e-12	9.42079e-10
ENSG00000204261.8	PSMB8-AS1	collagen type V alpha 2 chain [Source:HGNC Symbol;Acc:HGNC:2210]	chr6	32844086	32846495	lincRNA	+	2409	1209.44	1339.08	1207.81	1065.55	1341.44	1007.29	127.924	27.5311	177.281	5.78392	2.39195	4.34468	0.956211	0.178651	0.956637	0.036852	0.015753	0.01682	57.5427	-4.74507	0.687535	-6.90156	5.14333e-12	1.11687e-09
ENSG00000267368.1	UPK3BL1		chr7	102637025	102642791	protein_coding	-	5766	1417.47	1360.86	1494.85	1482.28	1486.76	1508.71	480.983	602.41	646.706	1349.93	1255.56	1332.97	2.93927	3.20552	2.84523	6.79353	5.86773	4.95345	944.76	1.18756	0.172153	6.89827	5.26406e-12	1.12914e-09
ENSG00000117318.8	ID3	inhibitor of DNA binding 3, HLH protein [Source:HGNC Symbol;Acc:HGNC:5362]	chr1	23557918	23559794	protein_coding	-	1876	860.281	748.085	836.048	743.446	842.585	827.32	1804.26	2034.45	1783.4	955.31	935.903	801.136	19.8711	19.5229	14.1432	8.66978	7.88556	5.37284	1385.74	-1.06036	0.155774	-6.80705	9.96189e-12	2.11108e-09
ENSG00000091136.13	LAMB1	laminin subunit beta 1 [Source:HGNC Symbol;Acc:HGNC:6486]	chr7	107923799	108003255	protein_coding	-	79456	3965.82	5539.85	4858.4	4998.29	4902.44	6990.5	274.414	179.954	308.683	57.0602	78.2106	40.5594	0.475935	0.272235	0.385284	0.081534	0.103773	0.042816	156.48	-2.12092	0.313109	-6.77375	1.25487e-11	2.6276e-09
ENSG00000140022.9	STON2	stonin 2 [Source:HGNC Symbol;Acc:HGNC:30652]	chr14	81260656	81436465	protein_coding	-	175809	1752.56	2047.71	1895.02	2187.64	1975.17	2024.35	678.309	511.463	724.022	209.438	276.392	206.074	3.05643	2.00702	2.34776	0.777438	0.952794	0.565448	434.283	-1.46852	0.217265	-6.7591	1.3885e-11	2.83981e-09
ENSG00000171401.14	KRT13	solute carrier family 25 member 33 [Source:HGNC Symbol;Acc:HGNC:29681]	chr17	41500981	41505705	protein_coding	-	4724	1920.47	1656.78	1819.33	2229.09	2097.69	909.895	193.275	166.639	136.971	43.6536	27.0784	46.0245	1.00866	0.757751	0.514781	0.187698	0.108112	0.146197	102.273	-2.12129	0.313841	-6.7591	1.38848e-11	2.83981e-09
ENSG00000184845.3	DRD1	ubiquitin specific peptidase 18 [Source:HGNC Symbol;Acc:HGNC:12616]	chr5	175440039	175444208	protein_coding	-	4169	3900.21	3863.82	4041.79	3833.63	3902.28	3982.72	114.967	166.953	194.595	23.4854	18.9869	43.4975	0.261073	0.330289	0.318225	0.043939	0.032985	0.06012	93.7474	-2.49689	0.369603	-6.75559	1.42254e-11	2.87598e-09
ENSG00000100342.20	APOL1	apolipoprotein L1 [Source:HGNC Symbol;Acc:HGNC:618]	chr22	36253010	36267530	protein_coding	+	14520	3234.66	3163.03	4223.17	3981.2	3971.45	4398.05	273.025	121.491	164.699	29.6904	37.0175	42.4107	0.639658	0.248127	0.277697	0.057987	0.066042	0.059833	111.389	-2.37066	0.353141	-6.71305	1.90596e-11	3.80954e-09
ENSG00000196136.17	SERPINA3	zinc finger protein 681 [Source:HGNC Symbol;Acc:HGNC:26457]	chr14	94612377	94624055	protein_coding	+	11678	2036.7	2052.05	2143.2	2069.97	2110.15	2201.24	2628.11	1989.06	2444.77	4867.93	5146.65	6619	11.1334	7.33823	7.45886	16.9886	16.6778	17.0668	3949.25	1.23518	0.185705	6.65129	2.90543e-11	5.74197e-09
ENSG00000067066.16	SP100	SP100 nuclear antigen [Source:HGNC Symbol;Acc:HGNC:11206]	chr2	230415942	230544090	protein_coding	+	128148	2004	2114.16	2181.04	2095.8	1939.18	2182.01	3642.19	2437.23	4730.62	962.195	1135.6	1372.98	15.5558	9.06853	14.5508	3.38721	3.71077	3.5695	2380.14	-1.64016	0.246904	-6.64291	3.0755e-11	6.01055e-09
ENSG00000068079.7	IFI35	interferon induced protein 35 [Source:HGNC Symbol;Acc:HGNC:5399]	chr17	43006725	43014456	protein_coding	+	7731	1109.33	1142.9	1172.3	1038.98	1154.51	1052.01	1269.8	672.335	1332.26	239.942	266.643	387.451	10.1757	4.69811	7.69049	1.58674	1.63707	1.89114	694.738	-1.87788	0.283129	-6.63258	3.29869e-11	6.3759e-09
ENSG00000144476.5	ACKR3	atypical chemokine receptor 3 [Source:HGNC Symbol;Acc:HGNC:23692]	chr2	236567787	236582358	protein_coding	+	14571	1680.24	1741.27	1767.55	1728.16	1781.87	1776.97	1842.45	1990.46	2043.06	984.123	789.152	1009.36	9.3954	8.84049	7.50182	4.13358	3.07914	3.13268	1443.1	-1.07883	0.163032	-6.61728	3.65874e-11	6.99495e-09
ENSG00000262202.4	AC007952.4	microseminoprotein beta [Source:HGNC Symbol;Acc:HGNC:7372]	chr17	19112000	19112636	lincRNA	-	636	308.748	303.523	309.998	306.394	299.811	306.666	1001.33	873.904	810.989	400.09	216.676	236.28	29.1392	22.1526	16.9998	9.5986	4.82845	4.18936	589.878	-1.65049	0.250009	-6.60173	4.06381e-11	7.68585e-09
ENSG00000124126.13	PREX1	phosphatidylinositol-3,4,5-trisphosphate dependent Rac exchange factor 1 [Source:HGNC Symbol;Acc:HGNC:32594]	chr20	48624252	48827883	protein_coding	-	203631	8668.64	8211.87	8999.08	8582.63	8796.47	8889.09	5621.67	5369.59	6178.31	11103.6	10248.8	12700.3	5.76088	4.794	4.55879	9.37395	8.03408	7.92102	8537.04	0.987658	0.151207	6.53185	6.49637e-11	1.21558e-08
ENSG00000207205.1	RNVU1-15	Small nucleolar RNA U3 [Source:RFAM;Acc:RF00012]	chr1	144412576	144412740	snRNA	+	164	27	33	29	30	29	33	186.532	175.857	173.802	64.6445	45.755	55.9609	55.1728	45.4389	36.9787	15.7599	10.3858	10.149	117.092	-1.6834	0.258036	-6.5239	6.8503e-11	1.26832e-08
ENSG00000172465.13	TCEAL1	RAB37, member RAS oncogene family [Source:HGNC Symbol;Acc:HGNC:30268]	chrX	103628704	103630953	protein_coding	+	2249	948.996	923.021	977.559	899.539	943.146	976.366	887.466	899.761	1022.74	1704.16	1940.25	1898.53	8.36545	7.39327	6.94215	13.2362	13.9922	10.892	1392.15	0.979323	0.151579	6.46079	1.04157e-10	1.90835e-08
ENSG00000154734.14	ADAMTS1	ADAM metallopeptidase with thrombospondin type 1 motif 1 [Source:HGNC Symbol;Acc:HGNC:217]	chr21	26835747	26845409	protein_coding	-	9662	5113.48	4329.54	5292.15	3117.17	5135.65	5046.93	448.335	1388.45	1141.02	241.589	231.333	159.974	0.868115	2.34175	1.58999	0.386107	0.342018	0.188505	601.784	-2.23197	0.346768	-6.4365	1.22263e-10	2.217e-08
ENSG00000143333.6	RGS16	regulator of G protein signaling 16 [Source:HGNC Symbol;Acc:HGNC:9997]	chr1	182598623	182604408	protein_coding	-	5785	2884.17	2846.1	3004.7	2879.44	2916.64	2997.92	379.54	501.101	444.99	169.849	196.491	178.206	1.15673	1.33173	0.976725	0.426483	0.458132	0.33057	311.696	-1.28164	0.199642	-6.4197	1.36543e-10	2.45066e-08
ENSG00000125347.13	IRF1	interferon regulatory factor 1 [Source:HGNC Symbol;Acc:HGNC:6116]	chr5	132481609	132490798	protein_coding	-	9189	2070.75	2471.25	2420.35	2986.99	2640.75	2919.34	1265.11	658.156	1384.48	329.004	332.282	371.118	4.39018	1.99109	3.45883	0.939892	0.881705	0.784005	723.357	-1.68172	0.263767	-6.37577	1.82051e-10	3.23444e-08
ENSG00000134072.10	CAMK1	calcium/calmodulin dependent protein kinase I [Source:HGNC Symbol;Acc:HGNC:1459]	chr3	9757342	9769992	protein_coding	-	12650	1639.31	1579.23	1663.71	1515.13	1727.52	1507.47	255.597	258.833	278.785	667.238	577.247	524.893	1.41747	1.25175	1.11555	3.05197	2.45131	1.77285	427.099	1.15896	0.182271	6.35848	2.03759e-10	3.58392e-08
ENSG00000123219.12	CENPK	centromere protein K [Source:HGNC Symbol;Acc:HGNC:29479]	chr5	65517766	65563171	protein_coding	-	45405	657.165	629.057	573.52	570.501	577.7	562.094	373.205	379.542	477.126	890.181	1142.88	865.248	5.59781	4.95571	5.15264	10.9873	13.1081	7.89274	688.03	1.23703	0.195291	6.33428	2.38448e-10	4.15254e-08
ENSG00000164742.14	ADCY1	adenylate cyclase 1 [Source:HGNC Symbol;Acc:HGNC:232]	chr7	45574140	45723116	protein_coding	+	148976	2619.42	2293.8	2290.3	2194.25	2230.63	2054.81	2188.17	1944.54	2138.42	4417.11	3693.6	3888.64	8.56606	6.62894	6.02711	14.244	11.0613	9.26418	3045.08	0.935894	0.147896	6.32806	2.48269e-10	4.28119e-08
ENSG00000138646.8	HERC5	HECT and RLD domain containing E3 ubiquitin protein ligase 5 [Source:HGNC Symbol;Acc:HGNC:24368]	chr4	88457117	88506163	protein_coding	+	49046	3472.85	3364.28	3675.22	3338.95	3474.45	3523.59	1369.93	810.415	1733.13	445.442	407.559	272.248	3.51128	1.8098	3.19937	0.940822	0.79915	0.424713	839.788	-1.79699	0.284419	-6.31813	2.64745e-10	4.52097e-08
ENSG00000124201.14	ZNFX1	zinc finger NFX1-type containing 1 [Source:HGNC Symbol;Acc:HGNC:29271]	chr20	49237946	49278426	protein_coding	-	40480	9853.79	9492.07	9597.66	9480.02	9993.12	10434.3	5917.18	4286.18	6006.46	2627.75	2427.94	2477.22	5.37372	3.39142	3.92784	1.96579	1.68692	1.36946	3957.12	-1.10587	0.175357	-6.30637	2.85663e-10	4.83128e-08
ENSG00000132530.16	XAF1	XIAP associated factor 1 [Source:HGNC Symbol;Acc:HGNC:30932]	chr17	6755447	6775647	protein_coding	+	20200	1052.62	1290.27	1195.64	4015.76	2182.93	1718.81	1469.15	548.599	1535.06	0.628698	17.5625	9.73502	7.67821	2.49649	5.77583	0.00217	0.07032	0.031814	596.791	-7.01366	1.12588	-6.22948	4.67994e-10	7.83958e-08
ENSG00000206341.7	HLA-H	major histocompatibility complex, class I, A [Source:HGNC Symbol;Acc:HGNC:4931]	chr6	29887752	29890482	unprocessed_pseudogene	+	2730	1396.36	1308.69	1455.45	1427.35	1507.22	1466.79	313.299	202.759	256.614	89.5338	94.4901	78.7417	1.95749	1.10431	1.15426	0.461915	0.453407	0.297859	172.573	-1.55685	0.250023	-6.22685	4.75896e-10	7.89674e-08
ENSG00000023445.13	BIRC3	baculoviral IAP repeat containing 3 [Source:HGNC Symbol;Acc:HGNC:591]	chr11	102317450	102339403	protein_coding	+	21953	2280.6	1511.86	2434.74	2772.58	1633.58	2823.76	142.235	42.7899	163.082	8.15589	18.017	13.2685	0.58079	0.152217	0.479545	0.027437	0.056281	0.032976	64.5915	-3.19921	0.514077	-6.22321	4.87074e-10	8.00668e-08
ENSG00000236824.2	BCYRN1	ring finger protein 223 [Source:HGNC Symbol;Acc:HGNC:40020]	chr2	47335315	47335514	scRNA	+	199	47	60.404	51	52.087	50	57	5196.72	6369.95	6575.59	11221.8	11500.9	12722	877.328	936.882	799.48	1560.83	1485.44	1307.26	8931.14	0.966174	0.15544	6.21573	5.10857e-10	8.31988e-08
ENSG00000128335.13	APOL2	apolipoprotein L2 [Source:HGNC Symbol;Acc:HGNC:619]	chr22	36226203	36239954	protein_coding	-	13751	2312.3	2636.39	2796.76	2640.29	3047.67	3121.98	1720.32	1059.11	1658.86	605.544	624.317	505.226	5.57704	2.99022	3.87396	1.61848	1.54797	0.996319	1028.9	-1.35513	0.218447	-6.20347	5.52326e-10	8.91273e-08
ENSG00000136783.9	NIPSNAP3A	nipsnap homolog 3A [Source:HGNC Symbol;Acc:HGNC:23619]	chr9	104747688	104760122	protein_coding	+	12434	1018.42	1011.4	1076.13	945.865	1001.83	1014.32	1056.63	1146.96	1479.01	580.243	461.222	556.499	9.3036	8.80588	9.38125	4.21222	3.10888	2.98347	880.093	-1.20503	0.194389	-6.19907	5.67961e-10	9.08169e-08
ENSG00000202408.2	RNU1-122P		chr1	148334612	148334767	snRNA	-	155	23	28	25	26	24	29	88.4881	49.6123	66.2032	9.53792	9.65559	9.80895	30.7277	14.9435	16.4834	2.71685	2.55391	2.06415	38.8843	-2.82111	0.456116	-6.18507	6.20736e-10	9.83615e-08
ENSG00000187193.8	MT1X	tet methylcytosine dioxygenase 3 [Source:HGNC Symbol;Acc:HGNC:28313]	chr16	56682424	56684196	protein_coding	+	1772	236.072	234.789	232.703	232.382	240.107	218.929	516.336	644.853	457.167	251.181	187.296	183.738	19.7895	21.5119	12.6103	7.92782	5.49138	4.28376	373.428	-1.37238	0.222293	-6.17372	6.67012e-10	1.04751e-07
ENSG00000010030.13	ETV7	ETS variant 7 [Source:HGNC Symbol;Acc:HGNC:18160]	chr6	36354091	36387800	protein_coding	-	33709	1822.41	1641.98	1962.98	1697.31	1565.91	1450.82	88.4087	52.5066	93.4732	10.2792	15.4687	7.11616	0.467881	0.242084	0.35624	0.044819	0.062628	0.022922	44.5421	-2.81683	0.458047	-6.14966	7.76512e-10	1.20868e-07
ENSG00000105939.12	ZC3HAV1	zinc finger CCCH-type containing, antiviral 1 [Source:HGNC Symbol;Acc:HGNC:23721]	chr7	139043520	139109719	protein_coding	-	66199	4767.72	4699.88	4845.16	5008.26	5164.68	5015.62	3995.18	3228.29	4074.89	2020.28	1938.87	1924.41	7.23722	5.09537	5.31592	3.01497	2.68709	2.12149	2863.65	-0.941668	0.154292	-6.10314	1.04008e-09	1.60473e-07
ENSG00000136514.2	RTP4	receptor transporter protein 4 [Source:HGNC Symbol;Acc:HGNC:23992]	chr3	187368332	187372076	protein_coding	+	3744	1598.34	1674	1693.41	1633.91	1637.23	1647.04	62.2886	21.2335	126.937	2.98735	3.62167	0	0.338545	0.099981	0.494066	0.013302	0.014975	0	36.178	-4.897	0.802569	-6.10165	1.0498e-09	1.60564e-07
ENSG00000172794.19	RAB37	retinoic acid receptor gamma [Source:HGNC Symbol;Acc:HGNC:9866]	chr17	74670578	74747335	protein_coding	+	76757	2450.47	2547.7	2728.23	2417.07	2782.73	2707.8	127.373	143.256	128.178	334.955	287.797	437.599	0.435799	0.427009	0.315082	0.944187	0.753383	0.911268	243.193	1.41043	0.231991	6.07966	1.20441e-09	1.82623e-07
ENSG00000201558.1	RNVU1-6	RNA, U1 small nuclear 122, pseudogene [Source:HGNC Symbol;Acc:HGNC:48464]	chr1	146052081	146052244	snRNA	-	163	27	33	29	30	28	33	242.107	210.287	233.064	93.0772	57.689	44.5076	72.1194	54.5212	50.0472	22.8216	13.1344	8.06202	146.789	-1.79659	0.296074	-6.06807	1.29458e-09	1.94619e-07
ENSG00000101347.8	SAMHD1	SAM and HD domain containing deoxynucleoside triphosphate triphosphohydrolase 1 [Source:HGNC Symbol;Acc:HGNC:15925]	chr20	36890229	36951843	protein_coding	-	61614	4651.53	4017.31	4782.71	4779.88	4772.03	4843.65	420.406	251.931	442.373	128.509	127.542	131.474	0.808436	0.422278	0.612184	0.203507	0.187882	0.153401	250.373	-1.53054	0.252347	-6.06523	1.31767e-09	1.96412e-07
ENSG00000172380.5	GNG12	transcription elongation factor A like 1 [Source:HGNC Symbol;Acc:HGNC:11616]	chr1	67701466	67833467	protein_coding	-	132001	2809.05	2814.5	2862.52	2616	2632.71	2702.5	1103.99	997.206	1165.38	2001.33	1932.82	2044.55	3.59043	2.82534	2.72867	5.36199	4.80758	4.04569	1540.88	0.870998	0.144026	6.04752	1.47091e-09	2.1741e-07
ENSG00000162144.9	CYB561A3	cytochrome b561 family member A3 [Source:HGNC Symbol;Acc:HGNC:23014]	chr11	61348745	61362299	protein_coding	-	13554	1575.91	1342.05	1675.79	2800.06	2223.53	2758.48	1365.84	1453.16	1044.35	558.897	644.656	470.436	6.12835	5.68158	3.37504	2.06604	2.21493	1.28632	922.889	-1.20476	0.199546	-6.03751	1.56514e-09	2.29411e-07
ENSG00000279602.1	AC109326.1	small nucleolar RNA host gene 4 [Source:HGNC Symbol;Acc:HGNC:32964]	chr17	43360041	43361361	TEC	-	1320	869.718	891.172	896.369	870.809	889.283	848.296	334.005	274.906	339.411	141.095	133.208	125.705	3.38886	2.43396	2.47973	1.17934	1.03388	0.776222	224.722	-1.24468	0.206542	-6.02626	1.678e-09	2.4392e-07
ENSG00000206503.12	HLA-A	U1 spliceosomal RNA [Source:RFAM;Acc:RF00003]	chr6	29941260	29945884	protein_coding	+	4624	1927.88	1821.6	1979.39	1950.87	2019.16	1975.31	14587.7	8407.91	17428.7	4152.79	4889.79	5301.83	66.7778	33.5287	57.4543	15.6621	17.1233	14.7722	9128.11	-1.495	0.248994	-6.00417	1.92318e-09	2.77269e-07
ENSG00000243649.8	CFB	major histocompatibility complex, class I, L (pseudogene) [Source:HGNC Symbol;Acc:HGNC:4970]	chr6	31945650	31952084	protein_coding	+	6434	1228.59	1054.97	2414.74	960.332	989.941	1317.57	230.964	102.75	160.552	46.5003	26.2579	31.5879	1.6378	0.631318	0.819896	0.271628	0.14241	0.136299	99.7687	-2.24384	0.373856	-6.00189	1.95038e-09	2.78905e-07
ENSG00000107984.9	DKK1	dickkopf WNT signaling pathway inhibitor 1 [Source:HGNC Symbol;Acc:HGNC:2891]	chr10	52314296	52318042	protein_coding	+	3746	850.443	882.225	865.099	782.395	804.034	815.352	6548.98	6823.53	7914.29	3980.32	3261.66	2744.93	70.0295	63.5703	60.9408	35.0643	26.6808	17.8619	5212.28	-1.09137	0.18203	-5.99556	2.0278e-09	2.87637e-07
ENSG00000115380.19	EFEMP1	EGF containing fibulin like extracellular matrix protein 1 [Source:HGNC Symbol;Acc:HGNC:3218]	chr2	55865967	55924139	protein_coding	-	58172	1708.58	2158.97	2192.75	2078.32	2157.36	2139.28	310.238	341.912	487.089	136.934	154.223	133.911	1.33668	1.28395	1.51199	0.486291	0.508566	0.351326	260.718	-1.42374	0.237521	-5.99414	2.04559e-09	2.87839e-07
ENSG00000174837.14	ADGRE1	glomulin, FKBP associated protein [Source:HGNC Symbol;Acc:HGNC:14373]	chr19	6887566	6940459	protein_coding	+	52893	3571.35	2356.35	3277.55	3132.85	3540.93	3647.8	46.1255	38.7154	92.8356	1.52332	4.9118	7.58686	0.12749	0.093224	0.184791	0.003469	0.010386	0.012763	31.9498	-3.73201	0.626849	-5.9536	2.62311e-09	3.66174e-07
ENSG00000250264.1	AL669918.1		chr6	32813767	32838822	protein_coding	-	25055	2865.66	2873.42	2999.14	2939.06	2968.57	3012.93	439.259	299.738	318.211	126.842	109.734	154.658	1.3285	0.790429	0.693841	0.316113	0.253876	0.284086	241.407	-1.44119	0.243318	-5.92307	3.15979e-09	4.37618e-07
ENSG00000196274.5	Metazoa_SRP		chr15	76230048	76230390	misc_RNA	-	342	168	166.143	170	166	169	158	5.51802	0	2.85558	50.4234	36.2773	68.4139	0.311768	0	0.106359	2.21027	1.46976	2.21095	27.248	4.08667	0.690173	5.92123	3.19544e-09	4.39099e-07
ENSG00000120899.17	PTK2B	protein tyrosine kinase 2 beta [Source:HGNC Symbol;Acc:HGNC:9612]	chr8	27311482	27459391	protein_coding	+	147909	942.414	972.633	1023.11	3520.14	2550.17	6341.66	82.3367	75.3476	94.2098	20.8289	21.9151	12.3954	0.377722	0.30113	0.311249	0.078725	0.076914	0.034611	51.1722	-2.21237	0.376857	-5.87058	4.34281e-09	5.92137e-07
ENSG00000225886.3	AL445490.1		chr1	27669468	27703063	antisense_RNA	+	33595	475.875	446.364	498.247	423.889	460.224	460.224	95.3326	34.7675	62.9743	1.60878	0	0	1.84399	0.585888	0.87722	0.027855	0	0	32.4472	-6.70257	1.1439	-5.8594	4.64536e-09	6.28517e-07
ENSG00000008300.16	CELSR3	cadherin EGF LAG seven-pass G-type receptor 3 [Source:HGNC Symbol;Acc:HGNC:3230]	chr3	48636469	48662915	protein_coding	-	26446	13058.8	12479.5	13350.9	13608.8	13406.4	13311.3	725.549	653.306	754.811	335.538	363.263	390.679	0.48952	0.383902	0.366648	0.186474	0.187452	0.160391	537.191	-0.973391	0.167526	-5.81039	6.23269e-09	8.36846e-07
ENSG00000079257.7	LXN	latexin [Source:HGNC Symbol;Acc:HGNC:13347]	chr3	158645822	158672693	protein_coding	-	26871	1091.48	1113.81	1157.75	1074.87	1082.76	1127.63	3478.67	3660.66	3490.68	2071.38	2108.5	2157.27	27.9587	25.6299	20.2017	13.7151	12.9643	10.5549	2827.86	-0.746257	0.128882	-5.79023	7.02914e-09	9.36633e-07
ENSG00000102316.16	MAGED2	MAGE family member D2 [Source:HGNC Symbol;Acc:HGNC:16353]	chrX	54807599	54816012	protein_coding	+	8413	2231.16	2087.81	2353.54	2223.08	2351.06	2439.21	9479.86	13001.3	15218.5	23973.6	30394.1	33395.5	37.0423	44.2609	42.8252	77.1805	90.863	79.4293	20910.5	1.21905	0.211463	5.76486	8.17263e-09	1.08082e-06
ENSG00000128564.6	VGF	VGF nerve growth factor inducible [Source:HGNC Symbol;Acc:HGNC:12684]	chr7	101162509	101165593	protein_coding	-	3084	1279.7	1166.65	1187.89	1356.09	2004.92	1389.91	240.474	209.549	198.141	93.0213	49.3115	44.8701	1.55903	1.18354	0.925074	0.496855	0.243703	0.177056	139.228	-1.78312	0.311584	-5.72278	1.04797e-08	1.37558e-06
ENSG00000107679.14	PLEKHA1	pleckstrin homology domain containing A1 [Source:HGNC Symbol;Acc:HGNC:14335]	chr10	122374696	122442602	protein_coding	+	67906	2042.82	1941.74	1928.22	1900.69	1783.91	1737.32	498.059	424.551	492.604	825.737	952.665	975.658	2.35186	1.74337	1.67552	3.21064	3.43916	2.80168	694.879	0.957335	0.167425	5.71798	1.07796e-08	1.40446e-06
ENSG00000164054.15	SHISA5	shisa family member 5 [Source:HGNC Symbol;Acc:HGNC:30376]	chr3	48467798	48504826	protein_coding	-	37028	1778.11	1797.7	1851.48	1957.02	1941.8	1826.85	3103.02	2557.53	2874.85	1651.2	1503.3	1608.95	14.8682	10.6783	9.91966	6.52051	5.51192	4.69302	2216.47	-0.84188	0.14852	-5.66845	1.44092e-08	1.86356e-06
ENSG00000120217.13	CD274	CD274 molecule [Source:HGNC Symbol;Acc:HGNC:17635]	chr9	5450503	5470566	protein_coding	+	20063	1673.1	953.164	1277.02	2348.51	1828.67	1156.79	38.419	56.1902	91.9749	7.88708	7.23822	10.9244	0.232552	0.296309	0.40092	0.039333	0.033518	0.040248	35.439	-2.88838	0.512412	-5.63683	1.73206e-08	2.22374e-06
ENSG00000106948.16	AKNA	AT-hook transcription factor [Source:HGNC Symbol;Acc:HGNC:24108]	chr9	114334156	114394405	protein_coding	-	60249	3894.07	2361.45	2396.88	7620.4	7592.34	7651.25	125.848	200.666	163.418	55.7287	56.99	50.432	0.241322	0.334572	0.227854	0.088178	0.083778	0.05872	108.847	-1.56499	0.277805	-5.63339	1.76701e-08	2.25217e-06
ENSG00000113269.13	RNF130	ring finger protein 130 [Source:HGNC Symbol;Acc:HGNC:18280]	chr5	179911651	180072118	protein_coding	-	160467	1321.15	1287.13	1398.35	1388.32	1405.73	1394.74	2258.16	2555	2890.53	4468.72	4676.12	5346.73	14.725	14.5134	13.5738	24.0079	23.3283	21.223	3699.21	0.911312	0.162012	5.62497	1.85539e-08	2.3478e-06
ENSG00000164308.16	ERAP2	endoplasmic reticulum aminopeptidase 2 [Source:HGNC Symbol;Acc:HGNC:29499]	chr5	96875939	96919716	protein_coding	+	43777	2560.64	1719.66	1935.64	2915.01	2146.5	1718.43	98.7052	61.6216	122.866	10.7934	22.2579	22.7521	0.412234	0.225784	0.371587	0.03755	0.071829	0.057893	56.4994	-2.40423	0.431342	-5.57385	2.49171e-08	3.13048e-06
ENSG00000132256.18	TRIM5	tripartite motif containing 5 [Source:HGNC Symbol;Acc:HGNC:16276]	chr11	5663557	5938619	protein_coding	-	275062	2465.93	2113.21	2432.85	1822.99	2132.86	3062.87	391.6	382.945	472.985	169.745	200.591	113.756	1.50986	1.28721	1.31391	0.539257	0.590803	0.26711	288.604	-1.36764	0.245939	-5.56091	2.68375e-08	3.34783e-06
ENSG00000164626.8	KCNK5	potassium two pore domain channel subfamily K member 5 [Source:HGNC Symbol;Acc:HGNC:6280]	chr6	39188973	39229450	protein_coding	-	40477	4525.6	4413.99	4706.68	4572.14	4648.36	4673.76	1210.78	1696.78	2456.63	536.889	748.144	705.1	2.34907	2.8667	3.43167	0.858121	1.11027	0.832504	1225.72	-1.43132	0.258514	-5.53674	3.0816e-08	3.81706e-06
ENSG00000171855.6	IFNB1	C-type lectin domain containing 7A [Source:HGNC Symbol;Acc:HGNC:14558]	chr9	21077105	21077963	protein_coding	-	858	898.033	894.696	908.907	875.565	873.731	960.063	46.6708	17.6657	64.7149	1.52546	2.78553	1.15253	0.45994	0.152002	0.460253	0.012412	0.021046	0.006928	22.4192	-4.55801	0.824673	-5.52705	3.25664e-08	4.00566e-06
ENSG00000135899.17	SP110	SP110 nuclear body protein [Source:HGNC Symbol;Acc:HGNC:5401]	chr2	230167293	230225729	protein_coding	-	58436	1977.73	2016.29	2089.6	2846.87	2112.1	1343.84	136.57	126.832	147.598	17.322	30.0823	53.4312	0.601117	0.487858	0.468136	0.063007	0.101847	0.143887	85.306	-2.11933	0.383879	-5.52083	3.37403e-08	4.12124e-06
ENSG00000184613.10	NELL2	APC membrane recruitment protein 1 [Source:HGNC Symbol;Acc:HGNC:26837]	chr12	44508275	44921848	protein_coding	-	413573	2290.88	2204.33	2233.97	3580.48	1904.05	3204.93	145.354	196.118	174.669	30.0516	71.0168	44.1179	0.516067	0.607537	0.447183	0.088036	0.193149	0.095464	110.221	-1.85914	0.338346	-5.4948	3.91152e-08	4.74481e-06
ENSG00000146476.10	ARMT1	acidic residue methyltransferase 1 [Source:HGNC Symbol;Acc:HGNC:17872]	chr6	151452258	151470101	protein_coding	+	17843	1487.68	1490.1	1566.34	1405.86	1494.05	1514.11	7487.68	7910.14	9096.18	13594.8	15660.7	13930.3	44.668	41.1107	39.0753	66.8132	71.4711	50.5787	11280	0.818085	0.149358	5.47734	4.31758e-08	5.2015e-06
ENSG00000128284.19	APOL3	apolipoprotein L3 [Source:HGNC Symbol;Acc:HGNC:14868]	chr22	36140330	36166177	protein_coding	-	25847	2065.68	2365.33	1773.19	2772.46	1376.21	1169.43	100.994	25.1658	123.221	0.491386	3.60769	11.5814	0.488927	0.106137	0.429583	0.00196	0.013362	0.034124	44.1768	-4.30928	0.7908	-5.44927	5.05781e-08	6.05183e-06
ENSG00000198125.12	MB	ankyrin repeat domain 35 [Source:HGNC Symbol;Acc:HGNC:26323]	chr22	35606764	35637951	protein_coding	-	31187	987.679	1033.8	1090.7	1036.26	1030.27	1074.1	264.795	361.495	438.085	737.26	793.461	1042.81	2.26388	2.69151	2.69436	5.19116	5.18913	5.42617	606.318	1.27235	0.233866	5.44053	5.31226e-08	6.31333e-06
ENSG00000258659.6	TRIM34		chr11	5619764	5644398	protein_coding	+	24634	2680.46	2787.97	3001.68	2970.77	2987.2	3055.35	259.533	274.605	388.174	84.9328	142.074	102.914	0.792357	0.730831	0.85417	0.214561	0.331897	0.191695	208.706	-1.48631	0.273472	-5.43495	5.48122e-08	6.47041e-06
ENSG00000099246.16	RAB18	RAB18, member RAS oncogene family [Source:HGNC Symbol;Acc:HGNC:14244]	chr10	27504174	27542237	protein_coding	+	38063	806.85	832.532	805.511	713.036	778.151	788.751	1900.15	1750.93	2157.91	3399.04	3433.39	3272.15	21.5101	17.2613	17.586	31.6961	29.7248	22.542	2652.26	0.798268	0.147183	5.42363	5.84018e-08	6.8482e-06
ENSG00000131473.16	ACLY	ATP citrate lyase [Source:HGNC Symbol;Acc:HGNC:115]	chr17	41866908	41930542	protein_coding	-	63634	4534.56	4301.97	4920.34	4942.37	4826.84	5090.8	9493.87	10434.3	7432.08	20060.7	21761.1	15282.7	17.7486	16.9948	10.0057	30.8984	31.1229	17.3899	14077.5	1.06173	0.196159	5.4126	6.21151e-08	7.23538e-06
ENSG00000011114.14	BTBD7	BTB domain containing 7 [Source:HGNC Symbol;Acc:HGNC:18269]	chr14	93237550	93333092	protein_coding	-	95542	3480.52	2414.21	4301.49	2367.26	2583.44	1767.69	742.658	926.02	549.156	1709.37	1425.21	2007.22	2.44578	2.65543	1.30204	4.6364	3.59022	4.02299	1226.61	1.21588	0.225668	5.3879	7.1286e-08	8.1951e-06
ENSG00000109861.15	CTSC	cathepsin C [Source:HGNC Symbol;Acc:HGNC:2528]	chr11	88293592	88337787	protein_coding	-	44195	1707.22	1236.41	1770.42	1703.01	1593.54	1642.14	1022.81	1399.89	1381.11	631.252	634.504	673.751	5.69814	6.79559	5.54083	2.89621	2.70481	2.28328	957.218	-0.9708	0.180172	-5.38819	7.11722e-08	8.1951e-06
ENSG00000175782.9	SLC35E3	zinc finger protein 404 [Source:HGNC Symbol;Acc:HGNC:19417]	chr12	68746106	68793964	protein_coding	+	47858	5258.44	5111.91	5283.97	3773.35	4397.64	3956.21	1019.86	1018.05	1084.95	1866.45	1673.2	1745.26	1.97855	1.72184	1.5156	2.98357	2.48307	2.06069	1401.3	0.758906	0.141186	5.37523	7.64842e-08	8.73559e-06
ENSG00000164307.12	ERAP1	endoplasmic reticulum aminopeptidase 1 [Source:HGNC Symbol;Acc:HGNC:18173]	chr5	96760810	96808100	protein_coding	-	47290	3318.52	2180.36	4396.04	3898.3	2517.13	3261	745.683	702.4	582.519	214.586	344.747	322.355	2.09208	1.71631	1.17763	0.49554	0.741407	0.549995	485.382	-1.20886	0.226905	-5.3276	9.95204e-08	1.12933e-05
ENSG00000110723.11	EXPH5	exophilin 5 [Source:HGNC Symbol;Acc:HGNC:30578]	chr11	108505431	108593738	protein_coding	-	88307	7999.83	10038.7	10707	11106.4	11283.5	11762.7	529.677	420.729	437.192	244.275	231.511	213.875	0.452768	0.313466	0.269254	0.172456	0.151611	0.111622	346.21	-1.00666	0.189688	-5.30693	1.11487e-07	1.25702e-05
ENSG00000060491.16	OGFR	opioid growth factor receptor [Source:HGNC Symbol;Acc:HGNC:15768]	chr20	62804835	62814000	protein_coding	+	9165	3265.05	2921.13	3166.65	3191.85	3299.04	3312.77	10427.4	9933.38	10439	6690.53	6383.28	6392.43	29.0984	24.1496	20.978	15.3833	13.6282	10.8583	8377.66	-0.661959	0.124951	-5.29773	1.17249e-07	1.31357e-05
ENSG00000140853.15	NLRC5	NLR family CARD domain containing 5 [Source:HGNC Symbol;Acc:HGNC:29933]	chr16	56989485	57083531	protein_coding	+	94046	2014.14	1032.39	1277.64	1873.4	1327.43	1582.74	62.1313	50.2319	94.6913	8.77223	9.02371	19.4976	0.373945	0.263433	0.410904	0.042379	0.041111	0.071486	40.7247	-2.52427	0.476708	-5.2952	1.18887e-07	1.32348e-05
ENSG00000110492.15	MDK	midkine (neurite growth-promoting factor 2) [Source:HGNC Symbol;Acc:HGNC:6972]	chr11	46380756	46383837	protein_coding	+	3081	830.744	828.808	814.871	822.777	894.753	914.68	423.542	384.67	411.576	209.013	139.407	95.8512	4.43728	3.50997	3.10319	1.80292	1.11661	0.610812	277.343	-1.44975	0.274372	-5.28388	1.26477e-07	1.3981e-05
ENSG00000143416.20	SELENBP1	selenium binding protein 1 [Source:HGNC Symbol;Acc:HGNC:10719]	chr1	151364302	151372733	protein_coding	-	8431	1986.74	1854.24	2125.77	2060.96	2114.61	2125.9	1124.18	1608.89	1580.39	2646.65	2830.22	2912.79	4.90158	6.10807	4.96112	9.50351	9.43817	7.72791	2117.19	0.960462	0.181807	5.28287	1.27179e-07	1.3981e-05
ENSG00000165806.19	CASP7	caspase 7 [Source:HGNC Symbol;Acc:HGNC:1508]	chr10	113679162	113730907	protein_coding	+	51745	2342.35	2291.97	2171.46	2510.31	2307.34	2336.22	3399.81	3474.6	4490.46	2033.42	2172.49	1720.95	13.0205	11.5928	12.3842	6.41478	6.36451	4.01148	2881.96	-0.938827	0.178363	-5.26358	1.41274e-07	1.5434e-05
ENSG00000272921.1	AC005832.4		chr12	4604944	4662643	protein_coding	+	57699	735.358	733.314	752.943	740.088	732.914	777.438	146.067	169.959	198.566	56.6941	26.5374	65.8908	1.74012	1.7625	1.70544	0.557564	0.240896	0.477069	110.619	-1.79303	0.34086	-5.26031	1.4381e-07	1.5614e-05
ENSG00000166503.8	HDGFL3	HDGF like 3 [Source:HGNC Symbol;Acc:HGNC:24937]	chr15	83112738	83208018	protein_coding	-	95280	1594.5	1192.29	1514.07	1401.96	1524.33	1386.69	3489.72	4463.12	4402.58	6994.14	7113.11	8068.06	21.7321	24.2179	19.7466	35.8847	33.8874	30.5832	5755.12	0.844101	0.161576	5.22416	1.74946e-07	1.88781e-05
ENSG00000274210.1	U1	histone cluster 1 H4 family member f [Source:HGNC Symbol;Acc:HGNC:4783]	chr1	148522601	148522765	snRNA	+	164	27	33	29	30	29	33	254.927	191.844	267.777	109.227	56.0265	83.9413	75.4213	49.5677	56.9714	26.6246	12.6815	15.1348	160.624	-1.5158	0.291591	-5.19836	2.01053e-07	2.1563e-05
ENSG00000048052.21	HDAC9	histone deacetylase 9 [Source:HGNC Symbol;Acc:HGNC:14065]	chr7	18086949	19002416	protein_coding	+	915467	2989.22	2369.87	3072.23	6878.9	7358.55	2860.07	73.8522	54.4803	52.1946	11.5467	7.02465	18.0772	0.171128	0.109712	0.087177	0.02214	0.012767	0.0254	36.1959	-2.41712	0.465665	-5.19068	2.0953e-07	2.23359e-05
ENSG00000112343.10	TRIM38	tripartite motif containing 38 [Source:HGNC Symbol;Acc:HGNC:10059]	chr6	25962802	25991226	protein_coding	+	28424	9376.75	9443.45	9603.89	9060.8	9088.06	9411.65	840.069	683.537	933.754	353.934	452.692	420.994	0.801657	0.56789	0.64142	0.278111	0.330557	0.244702	614.163	-1.00395	0.194152	-5.17096	2.32899e-07	2.46774e-05
ENSG00000081181.7	ARG2	arginase 2 [Source:HGNC Symbol;Acc:HGNC:664]	chr14	67619798	67651720	protein_coding	+	31922	1875.66	1770.56	2176.88	1904.38	2211.55	1709.35	258.662	306.175	274.913	142.076	103.013	131.825	1.19144	1.23054	0.913141	0.537945	0.362041	0.369716	202.777	-1.15562	0.223819	-5.16319	2.4278e-07	2.55704e-05
ENSG00000186472.19	PCLO	capping protein regulator and myosin 1 linker 3 [Source:HGNC Symbol;Acc:HGNC:20272]	chr7	82754013	83162930	protein_coding	-	408917	21292.3	10636	13621	23128	22792.8	21352.5	84.4084	153.467	188.561	35.2944	26.3891	48.8044	0.041602	0.065894	0.066925	0.014295	0.00995	0.01464	89.4873	-1.95118	0.379133	-5.14641	2.65521e-07	2.77991e-05
ENSG00000244122.2	UGT1A7		chr2	233681938	233773299	protein_coding	+	91361	2194.63	2253.32	2233.09	2176.38	2150.82	2184.82	89.4355	227.676	252.191	25.4468	58.8806	41.9998	0.362236	0.804723	0.734689	0.084697	0.183219	0.102916	115.938	-2.17608	0.423611	-5.13697	2.79198e-07	2.90581e-05
ENSG00000140464.19	PML	promyelocytic leukemia [Source:HGNC Symbol;Acc:HGNC:9113]	chr15	73994673	74047812	protein_coding	+	53139	2763.22	2784.68	3975.49	3718.6	4352.09	4129.21	243.385	189.812	204.23	105.757	71.4634	79.4313	0.607886	0.41261	0.36781	0.217717	0.137182	0.120951	149.013	-1.31116	0.255865	-5.12441	2.98468e-07	3.08809e-05
ENSG00000179051.13	RCC2	family with sequence similarity 133 member A [Source:HGNC Symbol;Acc:HGNC:26748]	chr1	17406760	17439724	protein_coding	-	32964	3869.04	3894.36	4111.57	3955.6	4024.43	3999.6	10569.6	9692.14	10082.6	6586.62	5483.09	6291.5	23.6703	18.9092	16.2613	12.1527	9.39386	8.57592	8117.59	-0.724812	0.142228	-5.09614	3.46653e-07	3.56566e-05
ENSG00000106392.10	C1GALT1	core 1 synthase, glycoprotein-N-acetylgalactosamine 3-beta-galactosyltransferase 1 [Source:HGNC Symbol;Acc:HGNC:24337]	chr7	7156934	7248651	protein_coding	+	91717	861.734	836.003	906.384	822.479	792.231	749.463	1005.26	926.83	1045.38	537.565	600.032	591.623	10.8305	8.69006	8.10746	4.77102	4.94721	3.87586	784.449	-0.785961	0.154323	-5.09295	3.52535e-07	3.60508e-05
ENSG00000167767.13	KRT80	keratin 80 [Source:HGNC Symbol;Acc:HGNC:27056]	chr12	52168996	52192000	protein_coding	-	23004	4682.5	4557.76	4855.69	4674.79	4761.54	4891.15	271.819	330.76	384.72	130.598	125.325	174.723	0.510945	0.541921	0.520805	0.202248	0.180218	0.200064	236.324	-1.20287	0.236699	-5.08187	3.73738e-07	3.79981e-05
ENSG00000175356.12	SCUBE2	RAB6A, member RAS oncogene family [Source:HGNC Symbol;Acc:HGNC:9786]	chr11	9020391	9138114	protein_coding	-	117723	3091.41	2828.27	3218.87	2766.33	3251.3	2916.46	2370.29	2833.03	2648.88	4880.83	4188.5	4264.33	7.01875	7.30891	5.6484	11.9077	9.48912	7.68579	3530.98	0.764521	0.150878	5.06716	4.03791e-07	4.08177e-05
ENSG00000196620.9	UGT2B15	POTE ankyrin domain family member I [Source:HGNC Symbol;Acc:HGNC:37093]	chr4	68646630	68670628	protein_coding	-	23998	1692.51	1758.33	1717.57	1652.16	1648.85	1685.66	147.826	192.105	261.947	421.129	473.823	503.989	0.779118	0.881581	0.992729	1.82582	1.9068	1.61405	333.47	1.2154	0.240189	5.06018	4.18865e-07	4.20996e-05
ENSG00000107165.12	TYRP1	tyrosinase related protein 1 [Source:HGNC Symbol;Acc:HGNC:12450]	chr9	12685439	12710290	protein_coding	+	24851	2270.71	2285.48	2599.27	1942.98	2501.41	2110.3	156.473	143.612	178.953	368.555	283.943	374.383	0.612482	0.48973	0.504441	1.18855	0.850279	0.891947	250.986	1.09362	0.216529	5.05067	4.40257e-07	4.39982e-05
ENSG00000152969.18	JAKMIP1	janus kinase and microtubule interacting protein 1 [Source:HGNC Symbol;Acc:HGNC:26460]	chr4	6026199	6200591	protein_coding	-	174392	3550.14	3367.76	2800.23	3189.4	3394.44	3574.28	7.78389	9.2566	16.0774	86.668	79.6653	35.1526	0.021007	0.021742	0.031216	0.192516	0.16432	0.057686	39.1006	2.62418	0.519938	5.0471	4.48578e-07	4.45765e-05
ENSG00000181450.17	ZNF678	unc-5 netrin receptor C [Source:HGNC Symbol;Acc:HGNC:12569]	chr1	227563543	227677443	protein_coding	+	113900	1748.79	1981.66	2015.48	1895.42	1936.57	1837.12	590.163	563.959	722.726	1042.91	1205.57	1177.12	2.76429	2.30151	2.43803	4.02484	4.32115	3.35521	883.741	0.866075	0.17209	5.03268	4.83659e-07	4.77926e-05
ENSG00000215146.4	BX322639.1	tripartite motif containing 16 [Source:HGNC Symbol;Acc:HGNC:17241]	chr10	42331866	42367974	transcribed_unprocessed_pseudogene	-	36108	4002.57	4008.58	4220.46	1982.18	3099.84	1299.45	11.2735	11.5248	7.24539	49.074	39.7783	70.1045	0.035271	0.030058	0.015575	0.126491	0.094918	0.131497	31.5001	2.37821	0.475843	4.99788	5.79626e-07	5.69555e-05
ENSG00000171033.12	PKIA	JunB proto-oncogene, AP-1 transcription factor subunit [Source:HGNC Symbol;Acc:HGNC:6205]	chr8	78516139	78605267	protein_coding	+	89128	1741.36	1720.61	1725.69	1582.39	1575.43	1592.41	668.934	424.166	435.19	1569.61	1290.34	882.698	3.5995	1.988	1.68605	6.9568	5.31097	2.89035	878.491	1.29181	0.258544	4.99647	5.83897e-07	5.70565e-05
ENSG00000110446.10	SLC15A3	solute carrier family 15 member 3 [Source:HGNC Symbol;Acc:HGNC:18068]	chr11	60937084	60952530	protein_coding	-	15446	921.983	616.148	1632.31	2363.92	1140.55	1943.8	85.3266	28.4906	39.6044	3.67108	11.2971	2.46575	0.583175	0.169823	0.195081	0.020687	0.059113	0.010265	28.4759	-3.24004	0.649544	-4.98817	6.09526e-07	5.89064e-05
ENSG00000186891.13	TNFRSF18	chromosome 17 open reading frame 82 [Source:HGNC Symbol;Acc:HGNC:32699]	chr1	1203508	1206691	protein_coding	-	3183	831.81	779.446	782.564	784.583	843.154	902.234	133.758	129.045	111.168	321.911	277.294	228.566	1.45304	1.22125	0.869658	2.88105	2.30446	1.51124	200.29	1.14965	0.23043	4.98913	6.0651e-07	5.89064e-05
ENSG00000115239.21	ASB3	ankyrin repeat and SOCS box containing 3 [Source:HGNC Symbol;Acc:HGNC:16013]	chr2	53532672	53787610	protein_coding	-	254938	1964.23	1797.44	2012.16	1785.81	1785	1849.55	866.401	942.54	981.406	1462.77	1585.16	1551.02	4.13782	3.92209	3.37708	5.75666	5.79126	4.50881	1231.55	0.720891	0.144925	4.97425	6.54992e-07	6.29544e-05
ENSG00000102003.10	SYP	synaptophysin [Source:HGNC Symbol;Acc:HGNC:11506]	chrX	49187804	49200259	protein_coding	-	12455	3072.37	3034.25	2912.89	3296.26	3347.05	3269.58	138.311	135.887	216.01	59.4992	63.5563	59.1596	0.389697	0.333928	0.439473	0.137714	0.136532	0.102049	112.071	-1.42928	0.288972	-4.94607	7.5726e-07	7.23883e-05
ENSG00000112773.15	FAM46A	family with sequence similarity 46 member A [Source:HGNC Symbol;Acc:HGNC:18345]	chr6	81491439	81752774	protein_coding	-	261335	4315.69	4347.52	4386.21	4103.32	4206.33	4207.79	4186.79	3367.62	5131.72	2097.54	2226.83	2381.21	8.749	6.13065	7.72227	3.61076	3.55999	3.02904	3231.95	-0.920423	0.186626	-4.93191	8.14283e-07	7.72175e-05
ENSG00000282851.1	BISPR	IQCJ-SCHIP1 readthrough [Source:HGNC Symbol;Acc:HGNC:38842]	chr19	17405694	17418904	lincRNA	+	13210	1075.08	1188.13	994.58	1144.26	1184.31	1204.7	195.366	94.8687	279.784	46.0645	49.7761	62.1386	1.54132	0.65296	1.58839	0.299726	0.300497	0.300409	121.333	-1.85939	0.377053	-4.93137	8.16559e-07	7.72175e-05
ENSG00000148671.13	ADIRF	adipogenesis regulatory factor [Source:HGNC Symbol;Acc:HGNC:24043]	chr10	86968192	86983934	protein_coding	+	15742	462.7	454.267	515.166	455.494	478.729	475.229	481.189	505.766	370.339	883.514	799.707	840.882	9.0496	8.2943	5.01241	13.6988	11.5139	9.63109	646.899	0.897933	0.18221	4.928	8.30735e-07	7.8138e-05
ENSG00000158258.16	CLSTN2	calsyntenin 2 [Source:HGNC Symbol;Acc:HGNC:17448]	chr3	139935185	140577397	protein_coding	+	642212	7249.13	7684.34	6806.8	7502.82	7693.71	7717.7	287.092	535.07	631.923	954.44	1317.69	1866.14	0.344288	0.557656	0.544758	0.94156	1.20707	1.35987	932.058	1.50914	0.30679	4.91912	8.69355e-07	8.13356e-05
ENSG00000244468.1	AC093001.1	SMARCA5 antisense RNA 1 [Source:HGNC Symbol;Acc:HGNC:39982]	chr3	149284782	149333653	antisense_RNA	+	48871	476.186	484.274	514.938	467.317	498.691	518.633	95.31	126.32	179.955	42.9854	48.9336	38.5051	1.72756	1.98164	2.3453	0.63946	0.674523	0.424145	88.6681	-1.62042	0.330511	-4.90279	9.44841e-07	8.79302e-05
ENSG00000200997.1	RNU1-85P	RNA, variant U1 small nuclear 6 [Source:HGNC Symbol;Acc:HGNC:48314]	chr17	58679527	58679690	snRNA	-	163	32.704	34.962	31.749	31.001	29.599	33	38.3669	95.4325	89.681	18.4261	12.699	13.1453	10.6314	23.0378	17.8961	4.20664	2.69208	2.21706	44.6251	-2.31727	0.473035	-4.89871	9.64657e-07	8.93018e-05
ENSG00000235288.3	AC099329.1	beta-1,3-galactosyltransferase 4 [Source:HGNC Symbol;Acc:HGNC:919]	chr3	42785087	42852428	antisense_RNA	-	67341	355.036	375.091	371.454	344.27	341.071	367.051	187.938	180.61	172.141	468.636	302.941	379.142	4.67354	3.90453	3.07546	9.5739	5.75296	5.727	281.901	1.09124	0.2243	4.8651	1.14401e-06	0.000105351
ENSG00000100918.12	REC8	REC8 meiotic recombination protein [Source:HGNC Symbol;Acc:HGNC:16879]	chr14	24171853	24180257	protein_coding	+	8404	772.4	822.103	969.961	726.086	753.71	697.86	108.783	76.0547	71.0029	26.4559	27.208	19.3486	1.23254	0.75072	0.579648	0.246958	0.233871	0.133431	54.8089	-1.79307	0.368981	-4.85952	1.17668e-06	0.000107795
ENSG00000183486.12	MX2	zinc finger protein 703 [Source:HGNC Symbol;Acc:HGNC:25883]	chr21	41361943	41409390	protein_coding	+	47447	2976.46	2393.53	3437.78	2146.95	1937.68	2407.48	127.417	73.316	148.854	29.3553	41.8365	33.1692	0.453173	0.225468	0.381101	0.085554	0.112641	0.072858	75.6581	-1.76183	0.363876	-4.84183	1.28646e-06	0.000117241
ENSG00000002549.12	LAP3	leucine aminopeptidase 3 [Source:HGNC Symbol;Acc:HGNC:18449]	chr4	17577192	17607972	protein_coding	+	30780	1954.51	2033.8	2016.3	1957.8	1902.81	1905.37	8141.31	6393.88	8458.54	4438.76	4600.96	4456.32	36.9552	25.2837	27.6495	16.5986	15.9782	12.3121	6081.63	-0.768904	0.159139	-4.83166	1.35398e-06	0.000122758
ENSG00000182621.17	PLCB1	growth arrest specific 6 [Source:HGNC Symbol;Acc:HGNC:4168]	chr20	8077251	8968360	protein_coding	+	891109	2889.64	2056.54	2573.57	2017.93	1969.12	2238.15	659.752	757.063	778.411	1181.47	1256.27	1216.44	2.59057	2.58983	2.20011	3.8221	3.77124	2.90709	974.901	0.736363	0.15249	4.82893	1.37267e-06	0.000123815
ENSG00000257337.6	AC068888.1	tripartite motif containing 34 [Source:HGNC Symbol;Acc:HGNC:10063]	chr12	53014596	53054438	antisense_RNA	-	39842	1596.4	1382.29	1708.07	1522.42	1600.43	1652.91	494.065	743.15	718.695	1102.7	1362.75	1604.51	2.79741	3.66164	2.92733	5.13886	5.89738	5.52304	1004.31	1.05816	0.219726	4.81581	1.46604e-06	0.000131562
ENSG00000231925.11	TAPBP	translation machinery associated 7 homolog [Source:HGNC Symbol;Acc:HGNC:26932]	chr6	33299694	33314387	protein_coding	-	14693	2159.17	2355.51	2534.04	2861.32	2933.31	3305.52	752.722	634.628	719.848	395.961	431.608	383.878	2.51472	1.84953	1.7323	1.09063	1.10317	0.780353	553.108	-0.799598	0.166479	-4.803	1.5631e-06	0.00013956
ENSG00000103067.13	ESRP2	epithelial splicing regulatory protein 2 [Source:HGNC Symbol;Acc:HGNC:26152]	chr16	68229111	68238102	protein_coding	-	8991	2304.65	2158.11	2602.16	1908.69	2064.49	1965.85	1326.3	1446.78	996.304	741.254	617.343	549.125	5.47877	5.20813	2.96269	2.52271	1.9507	1.38206	946.184	-0.979583	0.203999	-4.8019	1.57167e-06	0.000139617
ENSG00000147255.18	IGSF1	immunoglobulin superfamily member 1 [Source:HGNC Symbol;Acc:HGNC:5948]	chrX	131273506	131578899	protein_coding	-	305393	5160.47	4562.43	4901.66	4682.61	4409.5	4726.41	2120.16	1493.46	1370.66	3095.99	3594.85	3017.59	3.98699	2.44683	1.85625	4.79631	5.17124	3.45368	2448.79	0.961193	0.200286	4.7991	1.59381e-06	0.000140872
ENSG00000185880.12	TRIM69	interferon induced transmembrane protein 1 [Source:HGNC Symbol;Acc:HGNC:5412]	chr15	44728988	44767829	protein_coding	+	38841	1703.98	1984.8	3235	3435.28	3443.04	1496.82	656.375	482.222	484.485	146.812	188.635	311.687	2.42875	1.5536	1.29032	0.448097	0.533641	0.699932	378.369	-1.34998	0.281868	-4.7894	1.67279e-06	0.000147114
ENSG00000118707.9	TGIF2	TGFB induced factor homeobox 2 [Source:HGNC Symbol;Acc:HGNC:15764]	chr20	36573488	36593950	protein_coding	+	20462	2503.77	1885	2998.58	3423.88	2684.99	2491.51	1317.1	1614.74	1097.32	671.49	730.96	758.012	4.47205	4.77563	2.68304	1.87942	1.89918	1.56814	1031.61	-0.897364	0.187582	-4.78385	1.71972e-06	0.000150489
ENSG00000133256.12	PDE6B	phosphodiesterase 6B [Source:HGNC Symbol;Acc:HGNC:8786]	chr4	625584	670782	protein_coding	+	45198	1030.08	915.272	859.63	825.817	843.8	853.398	122.306	160.5	221.712	346.354	377.784	448.335	1.23046	1.40778	1.60246	2.86749	2.90902	2.74495	279.498	1.21739	0.254726	4.77923	1.75972e-06	0.000153226
ENSG00000148053.15	NTRK2	neurotrophic receptor tyrosine kinase 2 [Source:HGNC Symbol;Acc:HGNC:8032]	chr9	84668551	85027070	protein_coding	+	358519	5716.7	6823.69	6873.66	7298.24	6469.39	5175.6	39.2491	119.231	155.643	11.6021	17.6667	28.6134	0.055029	0.145632	0.157146	0.013402	0.018949	0.024416	62.001	-2.48674	0.52112	-4.77192	1.82478e-06	0.000158108
ENSG00000128311.13	TST	thiosulfate sulfurtransferase [Source:HGNC Symbol;Acc:HGNC:12388]	chr22	37010859	37020183	protein_coding	-	9324	1213.38	1153.86	1274.19	1244.01	1282.74	1273.88	4041.14	4564.11	4301.39	6648.18	6716.59	6525.18	29.0215	28.5555	22.2475	39.3352	36.9023	28.5241	5466.1	0.624231	0.131062	4.76287	1.90857e-06	0.000164558
ENSG00000112679.14	DUSP22	dual specificity phosphatase 22 [Source:HGNC Symbol;Acc:HGNC:16077]	chr6	291630	351355	protein_coding	+	59725	1173.79	1203.3	1216.85	1665.65	1564.63	1507.6	407.369	571.74	550.201	234.213	253.861	286.578	2.63805	3.22515	2.56574	1.24986	1.25811	1.12949	383.994	-0.982671	0.206746	-4.75302	2.00397e-06	0.000171941
ENSG00000173838.11	MARCH10	golgi integral membrane protein 4 [Source:HGNC Symbol;Acc:HGNC:15448]	chr17	62701314	62808344	protein_coding	-	107030	1663.85	1991.69	1554.02	2057.31	1996.03	1689.55	32.4588	20.8939	25.0232	69.2778	85.1061	119.992	0.157707	0.088345	0.087464	0.279937	0.320751	0.356461	58.792	1.78844	0.378116	4.72987	2.24668e-06	0.000191268
ENSG00000182534.13	MXRA7	phospholipase C beta 1 [Source:HGNC Symbol;Acc:HGNC:15917]	chr17	76672551	76711016	protein_coding	-	38465	2325.93	2364.55	2361.06	2055.88	2093.58	2180.73	260.848	247.683	276.476	479.051	480.537	431.178	1.04246	0.861211	0.796722	1.57903	1.47093	1.04938	362.629	0.824892	0.174415	4.72948	2.25097e-06	0.000191268
ENSG00000263639.5	MSMB	dynein light chain LC8-type 2 [Source:HGNC Symbol;Acc:HGNC:24596]	chr10	46033307	46046269	protein_coding	-	12962	549.182	525.879	534.344	542.341	547.739	552.502	423.036	230.733	242.002	787.684	589.485	723.632	6.94913	3.30979	2.86277	10.6632	7.408	7.235	499.429	1.22599	0.259528	4.72391	2.31351e-06	0.000195636
ENSG00000118503.14	TNFAIP3	TNF alpha induced protein 3 [Source:HGNC Symbol;Acc:HGNC:11896]	chr6	137867188	137883312	protein_coding	+	16124	3986.81	1395.89	5340.31	5020.1	2659.96	892.529	26.6795	38.554	32.5031	3.14052	0	7.31689	0.089287	0.112406	0.078334	0.008659	0	0.014905	18.0323	-3.65402	0.7762	-4.70758	2.50673e-06	0.000210961
ENSG00000069956.11	MAPK6	mitogen-activated protein kinase 6 [Source:HGNC Symbol;Acc:HGNC:6879]	chr15	51952106	52067372	protein_coding	+	115266	3298.39	3370.57	3466.6	3447.58	3318.01	3354.65	6604.53	6054.06	7137.16	10458.4	10957.8	9845.41	17.4187	13.9086	13.5557	22.7233	22.1076	15.803	8509.55	0.65909	0.140159	4.70246	2.57047e-06	0.000215295
ENSG00000117472.9	TSPAN1	tetraspanin 1 [Source:HGNC Symbol;Acc:HGNC:20657]	chr1	46175073	46185958	protein_coding	+	10885	1250.17	1039.46	1455.16	1292.15	1292.05	1335.27	277.011	395.821	336.023	585.912	647.195	940.616	1.94066	2.41522	1.69477	3.38215	3.46781	4.00983	530.43	1.10976	0.236302	4.69635	2.64856e-06	0.000220784
ENSG00000106211.8	HSPB1	heat shock protein family B (small) member 1 [Source:HGNC Symbol;Acc:HGNC:5246]	chr7	76302544	76304295	protein_coding	+	1751	702.425	701.165	681.848	745.011	729.371	725.46	1188.05	1818.27	1641.79	2623.96	3139.66	2955.99	14.8144	19.7543	14.7444	26.9559	29.9507	22.4323	2227.95	0.908378	0.193903	4.68471	2.80352e-06	0.0002326
ENSG00000131238.17	PPT1	palmitoyl-protein thioesterase 1 [Source:HGNC Symbol;Acc:HGNC:9325]	chr1	40071461	40097727	protein_coding	-	26266	1729.1	1545.72	1840.79	1563.08	1587.87	1658.82	3123.87	3366.97	3405.15	5073.44	5141.46	4857.91	16.8409	15.8154	13.2215	22.5368	21.2094	15.9439	4161.47	0.607247	0.13046	4.65466	3.24517e-06	0.000267978
ENSG00000147642.16	SYBU	syntabulin [Source:HGNC Symbol;Acc:HGNC:26011]	chr8	109573978	109691791	protein_coding	-	117813	2138.11	1865.49	3212.05	3110.11	2973.87	2169.29	2231.84	1684.62	1049.78	678.769	502.909	836.167	7.87854	5.18389	2.66804	1.97435	1.35922	1.79673	1164.01	-1.30064	0.279802	-4.64844	3.34461e-06	0.000273621
ENSG00000150593.17	PDCD4	programmed cell death 4 [Source:HGNC Symbol;Acc:HGNC:8763]	chr10	110871795	110900006	protein_coding	+	28211	930.86	923.713	894.203	791.897	837.761	877.913	2083.2	1615.68	3045.76	4230.78	4639.25	5547.72	21.2008	14.321	22.3246	35.4765	36.1177	34.3656	3527.07	1.09543	0.235644	4.64867	3.34088e-06	0.000273621
ENSG00000080200.9	CRYBG3	crystallin beta-gamma domain containing 3 [Source:HGNC Symbol;Acc:HGNC:34427]	chr3	97822040	97944963	protein_coding	+	122923	11751.4	11720.2	11938.3	10992.4	11110.3	11395.1	509.624	361.982	445.781	245.264	218.532	161.999	0.395369	0.244584	0.24914	0.156939	0.129701	0.076723	323.864	-1.0705	0.230889	-4.63644	3.54458e-06	0.000288637
ENSG00000204287.13	HLA-DRA	POTE ankyrin domain family member K, pseudogene [Source:HGNC Symbol;Acc:HGNC:30182]	chr6	32439842	32445046	protein_coding	+	5204	1319.58	1462.43	1447.19	1394.12	1295.31	1455.74	34.3868	11.5722	44.0972	0	1.93736	2.35119	0.219573	0.064375	0.202774	0	0.009464	0.009138	15.7241	-4.54091	0.981149	-4.62816	3.68936e-06	0.000299042
ENSG00000136636.12	KCTD3	potassium channel tetramerization domain containing 3 [Source:HGNC Symbol;Acc:HGNC:21305]	chr1	215567392	215621807	protein_coding	+	54415	2790.32	2691.29	2823.36	2490.79	2755.39	2554.7	5194.03	5481.76	7467.62	10044.2	10676.1	13628.2	17.2441	15.8535	17.8534	27.4726	27.1154	27.5384	8748.65	0.920576	0.199035	4.62519	3.74251e-06	0.000301959
ENSG00000163131.10	CTSS	cathepsin S [Source:HGNC Symbol;Acc:HGNC:2545]	chr1	150730196	150765957	protein_coding	-	35761	1124.9	1150.85	1902.44	1371.54	1737.36	1334.17	126.979	89.1838	84.4062	31.2093	27.0101	42.7862	0.803631	0.49309	0.382889	0.16058	0.129014	0.163973	66.9291	-1.59397	0.345111	-4.61871	3.86131e-06	0.000310121
ENSG00000196502.11	SULT1A1	actin filament associated protein 1 [Source:HGNC Symbol;Acc:HGNC:24017]	chr16	28605196	28623625	protein_coding	-	18429	1645.23	1399.22	1581.25	1430.33	1543.59	1524.01	526.922	806.422	797.69	1177.28	1473.95	1646.05	3.08948	4.11587	3.37009	5.68796	6.61175	5.87599	1071.39	1.01296	0.219387	4.61724	3.88871e-06	0.000310903
ENSG00000213853.9	EMP2	magnesium dependent phosphatase 1 [Source:HGNC Symbol;Acc:HGNC:28781]	chr16	10528422	10580698	protein_coding	-	52276	3320.04	3346.35	3480.34	3462.93	3669.63	3659.88	10043.2	10296	9276.72	17038.9	15268.6	14286.1	25.6384	22.8985	17.0536	35.8346	29.8176	22.197	12701.6	0.653899	0.141696	4.61481	3.93447e-06	0.000313138
ENSG00000271303.1	SRXN1	C-C motif chemokine ligand 5 [Source:HGNC Symbol;Acc:HGNC:10632]	chr20	646615	653370	protein_coding	-	6755	2848.83	2828.52	2905.36	2844.11	2839.95	2954.02	2818.8	2850.57	2442.6	1703.71	1381.5	960.01	8.74289	7.70259	5.45683	4.35349	3.2785	1.81316	2026.2	-1.00243	0.217604	-4.60669	4.09131e-06	0.000324153
ENSG00000120708.16	TGFBI	transforming growth factor beta induced [Source:HGNC Symbol;Acc:HGNC:11771]	chr5	136028895	136063818	protein_coding	+	34923	2948.19	2784.32	3060.52	3068.14	3248.39	3346.28	169.487	110.068	136.795	314.366	249.259	413.374	0.491855	0.278014	0.28561	0.750913	0.55286	0.72946	232.225	1.22141	0.265323	4.6035	4.15445e-06	0.00032768
ENSG00000167291.15	TBC1D16	TBC1 domain family member 16 [Source:HGNC Symbol;Acc:HGNC:28356]	chr17	79932343	80035848	protein_coding	-	103505	6498.22	6041.76	6606.8	6398.74	5785.94	5599.39	997.02	1086.28	1087.72	1746.35	1540.54	1851.96	1.44522	1.37116	1.13502	2.08472	1.70769	1.63306	1384.98	0.696432	0.151751	4.5893	4.44742e-06	0.000349221
ENSG00000138111.14	MFSD13A	major facilitator superfamily domain containing 13A [Source:HGNC Symbol;Acc:HGNC:26196]	chr10	102461395	102477045	protein_coding	+	15650	1380.78	1002.91	1018.55	1196.91	991.186	1205	168.811	237.331	196.685	80.7064	105.123	82.4422	1.33902	1.64259	1.12344	0.526235	0.639616	0.398537	145.183	-1.1636	0.253888	-4.58311	4.58105e-06	0.000358116
ENSG00000185215.8	TNFAIP2	interferon regulatory factor 7 [Source:HGNC Symbol;Acc:HGNC:6122]	chr14	103123442	103137439	protein_coding	+	13997	1696.28	1708.65	2261.65	2688.39	3732.37	3986.7	140.086	85.8774	124.203	52.2913	34.1641	24.1492	0.492911	0.26325	0.314728	0.151587	0.091964	0.051719	76.7951	-1.6676	0.364229	-4.57843	4.68474e-06	0.000364601
ENSG00000167770.11	OTUB1	OTU deubiquitinase, ubiquitin aldehyde binding 1 [Source:HGNC Symbol;Acc:HGNC:23077]	chr11	63985853	64001811	protein_coding	+	15958	1734.35	1697.48	1703.94	1683	1669.94	1700.55	1577	1967.28	1906.29	2993.1	2870.07	2948.02	8.26653	8.98205	7.19634	12.9274	11.5109	9.40515	2376.96	0.69357	0.151535	4.57695	4.7181e-06	0.00036558
ENSG00000167644.11	C19orf33	chromosome 19 open reading frame 33 [Source:HGNC Symbol;Acc:HGNC:16668]	chr19	38304161	38305009	protein_coding	+	848	447.008	356.97	452.031	416.173	471.174	469.373	961.425	1382.54	1225.52	2211.9	1880.64	2373.06	19.7481	24.7365	18.1273	37.4195	29.5459	29.6591	1672.52	0.858678	0.188571	4.55361	5.27334e-06	0.000406811
ENSG00000079393.20	DUSP13	dual specificity phosphatase 13 [Source:HGNC Symbol;Acc:HGNC:19681]	chr10	75094432	75109221	protein_coding	-	14789	1468.64	1417.06	1205.44	1326	1296.49	1083.1	40.1155	44.3035	71.0355	98.9685	175.022	224.201	0.276834	0.265745	0.352404	0.561786	0.9219	0.939552	108.941	1.67401	0.368078	4.54797	5.41652e-06	0.000414222
ENSG00000104886.11	PLEKHJ1	pleckstrin homology domain containing J1 [Source:HGNC Symbol;Acc:HGNC:18211]	chr19	2230084	2237704	protein_coding	-	7620	1186.12	1126.96	1279.09	1277.82	1283.13	1286.42	1935.01	2036.45	1999.03	1389.33	1118.78	1077.7	13.9092	12.7516	10.3461	8.22959	6.1503	4.715	1592.72	-0.734223	0.161415	-4.54866	5.39875e-06	0.000414222
ENSG00000275221.1	HIST1H2AK	RNA, variant U1 small nuclear 19 [Source:HGNC Symbol;Acc:HGNC:48324]	chr6	27837947	27838339	protein_coding	-	392	285.767	266.119	283.161	295.515	297.494	268.592	1079.35	1419.04	1401.26	679.964	725.655	816.043	33.9967	38.9413	31.7871	17.6433	17.4837	15.6426	1020.22	-0.812446	0.178828	-4.54317	5.54157e-06	0.000421951
ENSG00000154978.12	VOPP1	vesicular, overexpressed in cancer, prosurvival protein 1 [Source:HGNC Symbol;Acc:HGNC:34518]	chr7	55436056	55572988	protein_coding	-	136932	3061.17	2980.19	3108.21	3046.11	3048.95	2670.46	1006.48	1109.43	1001.72	697.023	577.471	516.797	3.00445	2.88483	2.15274	1.71428	1.31878	0.939001	818.154	-0.795588	0.175533	-4.53242	5.83121e-06	0.000442091
ENSG00000168016.13	TRANK1	tetratricopeptide repeat and ankyrin repeat containing 1 [Source:HGNC Symbol;Acc:HGNC:29011]	chr3	36826820	36945057	protein_coding	-	118237	5045.8	4583.61	4571.12	4317.93	5594.72	4232.09	720.153	417.875	1071	322.722	189.109	293.239	1.36341	0.68921	1.46045	0.503361	0.274061	0.337912	502.35	-1.45922	0.322314	-4.52732	5.9736e-06	0.000450943
ENSG00000160216.18	AGPAT3	1-acylglycerol-3-phosphate O-acyltransferase 3 [Source:HGNC Symbol;Acc:HGNC:326]	chr21	43865186	43986536	protein_coding	+	121350	3384.14	2723.75	2929.43	3100.08	3264.23	2923.98	1539.39	1736.26	1719.69	1097.09	1041.48	1057.62	4.49923	4.41845	3.61946	2.64141	2.328	1.88139	1365.25	-0.643344	0.142684	-4.50887	6.51723e-06	0.000489879
ENSG00000166710.17	B2M	beta-2-microglobulin [Source:HGNC Symbol;Acc:HGNC:914]	chr15	44711477	44718877	protein_coding	+	7400	382.095	408.264	389.948	361.542	353.233	380.409	25968.4	14258.8	35004.2	8651.7	10848.1	11875.9	610.245	291.904	592.36	167.506	195.019	169.857	17767.8	-1.26178	0.279982	-4.50666	6.58564e-06	0.000492914
ENSG00000006747.14	SCIN	scinderin [Source:HGNC Symbol;Acc:HGNC:21695]	chr7	12570577	12660179	protein_coding	+	89602	3683.23	4044.99	3893.25	3837.86	3602.31	4285.14	1304.46	988.345	1562.65	663.67	743.451	648.778	2.98964	1.97215	2.57809	1.25276	1.30258	0.90538	985.226	-0.908078	0.201746	-4.50109	6.7607e-06	0.000503873
ENSG00000274173.1	AL035661.1	U1 spliceosomal RNA [Source:RFAM;Acc:RF00003]	chr20	24931840	24932983	lincRNA	+	1143	983.099	999.16	1006.02	948.026	956.027	961.683	616.357	734.761	1029.32	1263.88	1812.7	1948.59	5.62131	5.84182	6.76781	9.50083	12.6544	10.8244	1234.27	1.07698	0.240094	4.48565	7.26904e-06	0.000539473
ENSG00000199879.1	RNU1-120P	RNA, U1 small nuclear 85, pseudogene [Source:HGNC Symbol;Acc:HGNC:48427]	chr1	148263476	148263632	snRNA	+	156	28.102	34.212	33.8	28.991	28.566	30.738	55.7641	33.8223	73.2777	13.3108	13.5146	8.56517	16.2022	8.56111	15.3323	3.1863	3.00396	1.51469	33.0424	-2.19194	0.489468	-4.4782	7.52744e-06	0.000556303
ENSG00000264364.2	DYNLL2		chr17	58083415	58095536	protein_coding	+	12121	7304.03	7453.29	7512.66	7286.89	7190.36	7469.45	6690.03	5201.9	5894.99	3906.24	3485.48	2894.23	8.08238	5.47472	5.12848	3.88813	3.22178	2.12782	4678.81	-0.789886	0.176425	-4.47717	7.56398e-06	0.000556664
ENSG00000168255.19	POLR2J3	RNA polymerase II subunit J3 [Source:HGNC Symbol;Acc:HGNC:33853]	chr7	102537918	102572656	protein_coding	-	34738	1215.45	1010.29	1090.63	863.098	942.761	828.533	1005.68	1152.41	1050.9	1794.99	1544.86	1829.48	9.10344	9.09573	6.85041	13.3901	10.7009	10.0825	1396.39	0.688464	0.154309	4.46159	8.13555e-06	0.00059376
ENSG00000206828.1	U1	RNA, variant U1 small nuclear 15 [Source:HGNC Symbol;Acc:HGNC:48320]	chr1	149636766	149636929	snRNA	+	163	31.529	41.987	32.569	34.495	30.493	37.534	89.6878	89.9135	94.0327	40.8185	25.4975	15.8215	23.1059	20.1799	17.4451	8.66003	5.02531	2.48083	59.2953	-1.709	0.383041	-4.46166	8.13258e-06	0.00059376
ENSG00000152642.10	GPD1L	glycerol-3-phosphate dehydrogenase 1 like [Source:HGNC Symbol;Acc:HGNC:28956]	chr3	32105689	32168713	protein_coding	+	63024	2965.83	2568.9	3485.13	2942.5	3085.02	3223.48	4295.3	5008.41	4859.49	7002.93	7157.05	7551.47	12.6109	12.8123	10.2736	16.9384	16.0752	13.4939	5979.11	0.616497	0.138284	4.45819	8.26541e-06	0.000600745
ENSG00000197457.9	STMN3	chromosome 5 open reading frame 56 [Source:HGNC Symbol;Acc:HGNC:33838]	chr20	63639705	63657682	protein_coding	-	17977	2573.29	2442.33	2627.36	2611.56	2681.14	2701.8	1845.04	2389.46	1970.81	1276.95	1234.67	900.649	6.30563	7.11601	4.85082	3.59588	3.22799	1.87348	1602.93	-0.860869	0.194086	-4.43551	9.18539e-06	0.000664864
ENSG00000182393.2	IFNL1	matrix remodeling associated 7 [Source:HGNC Symbol;Acc:HGNC:7541]	chr19	39296325	39298673	protein_coding	+	2348	708.46	686.897	727.719	720.856	718.725	751.268	34.9067	8.46789	34.6292	1.47738	0	1.17439	0.432346	0.091371	0.308873	0.015076	0	0.008853	13.4426	-4.87228	1.10311	-4.41686	1.00146e-05	0.000720389
ENSG00000189060.5	H1F0	Sp6 transcription factor [Source:HGNC Symbol;Acc:HGNC:14530]	chr22	37805093	37807436	protein_coding	+	2343	2474.85	2436.36	2484.99	2455.9	2504.32	2531.72	9851.83	7557.65	9837.39	6067.37	5042.58	4924.08	35.3469	23.6214	25.4178	17.9346	13.8403	10.7531	7213.48	-0.764944	0.173204	-4.41643	1.00344e-05	0.000720389
ENSG00000152332.15	UHMK1	U2AF homology motif kinase 1 [Source:HGNC Symbol;Acc:HGNC:19683]	chr1	162497251	162529629	protein_coding	+	32378	5017.88	5060.02	5128.49	4698.82	4757.97	4781.48	1719.75	1455.13	1534.09	2607.68	2758.25	2255.19	3.1211	2.30086	2.00565	3.89934	3.83042	2.49103	2055.01	0.69453	0.157345	4.41405	1.01454e-05	0.000725397
ENSG00000099942.12	CRKL	CRK like proto-oncogene, adaptor protein [Source:HGNC Symbol;Acc:HGNC:2363]	chr22	20917426	20953749	protein_coding	+	36323	3918.27	3701.79	3952.97	3670.8	3618.09	3456.82	2793	2128.39	2230.24	1460.95	1427.19	1462.06	6.69172	4.44182	3.84807	2.88364	2.61616	2.13212	1916.97	-0.717784	0.162804	-4.40888	1.03907e-05	0.000738517
ENSG00000122679.8	RAMP3	receptor activity modifying protein 3 [Source:HGNC Symbol;Acc:HGNC:9845]	chr7	45157791	45186302	protein_coding	+	28511	1286.38	1315.09	1289.36	1299.67	1291.8	1282.17	3001.03	2097.01	1943.25	6363.87	4931.65	3568.09	20.6436	12.5669	9.62584	36.0677	25.9525	14.9385	3650.82	1.07796	0.244523	4.40842	1.04129e-05	0.000738517
ENSG00000165449.11	SLC16A9	solute carrier family 16 member 9 [Source:HGNC Symbol;Acc:HGNC:23520]	chr10	59650761	59736002	protein_coding	-	85241	3223.76	2994.75	3283.02	3071.25	3134.59	3162.84	386.308	344.055	481.221	244.943	169.692	181.795	1.09394	0.848783	0.981335	0.571469	0.367615	0.313802	301.335	-1.02097	0.23175	-4.40547	1.05554e-05	0.00074562
ENSG00000109099.13	PMP22	peripheral myelin protein 22 [Source:HGNC Symbol;Acc:HGNC:9118]	chr17	15229777	15265326	protein_coding	-	35549	1272.81	1139.53	1339.36	1253.7	1226.4	1281.35	339.926	273.872	229.186	624.536	458.005	569.138	2.41937	1.69768	1.17538	3.66256	2.49393	2.4634	415.777	0.970114	0.220313	4.40335	1.0659e-05	0.000749927
ENSG00000189366.9	ALG1L	tudor domain containing 7 [Source:HGNC Symbol;Acc:HGNC:30831]	chr3	125929275	125937039	protein_coding	-	7764	675.763	703.944	718.472	729.313	712.448	736.241	618.632	589.708	596.839	924.921	1084.49	914.644	7.72522	6.41288	5.36657	9.52469	10.365	6.95931	788.206	0.695744	0.15822	4.39732	1.09598e-05	0.000768014
ENSG00000091490.10	SEL1L3	SEL1L family member 3 [Source:HGNC Symbol;Acc:HGNC:29108]	chr4	25747427	25863760	protein_coding	-	116333	4530.89	4842.2	4687.89	3816.08	4858.14	3648.99	422.383	379.731	488.378	852.527	700.184	705.542	0.860927	0.674009	0.71655	1.43094	1.09178	0.874898	591.457	0.806636	0.183805	4.38855	1.14106e-05	0.000792496
ENSG00000141526.16	SLC16A3	solute carrier family 16 member 3 [Source:HGNC Symbol;Acc:HGNC:10924]	chr17	82228397	82261129	protein_coding	+	32732	1635.96	1565.11	1592.43	1611.66	1684.03	1442.61	794.67	917.605	786.122	1608.46	1513.8	1181.49	4.45576	4.48246	3.17654	7.43574	6.49696	4.03332	1133.69	0.787153	0.179355	4.38879	1.13984e-05	0.000792496
ENSG00000158985.13	CDC42SE2	CDC42 small effector 2 [Source:HGNC Symbol;Acc:HGNC:18547]	chr5	131245493	131398447	protein_coding	+	152954	2439.48	2256.82	2424.53	2218.14	2343.24	2240.33	1679.47	1848.71	2004.52	2740.92	2850	3051.83	6.44665	6.18258	5.54206	8.66872	8.37166	7.13226	2362.58	0.643291	0.146605	4.38791	1.14443e-05	0.000792496
ENSG00000135773.12	CAPN9	calpain 9 [Source:HGNC Symbol;Acc:HGNC:1486]	chr1	230747384	230802003	protein_coding	+	54619	2824.19	2512.28	3010.99	2771.17	2777.44	2919.13	144.656	91.6403	112.234	280.536	219.431	244.752	0.460285	0.253987	0.257131	0.735299	0.534057	0.473923	182.208	1.08635	0.247885	4.38248	1.17334e-05	0.000809329
ENSG00000196116.7	TDRD7	serpin family A member 3 [Source:HGNC Symbol;Acc:HGNC:16]	chr9	97411950	97496125	protein_coding	+	84175	4277.21	4509.92	4360.99	4331.01	4133.55	4142.92	3523.45	2832.1	3775.49	1804.85	2276.72	1659.09	7.30941	5.11808	5.64166	3.0856	3.61367	2.09567	2645.28	-0.819468	0.188079	-4.35703	1.31836e-05	0.000905807
ENSG00000050405.13	LIMA1	LIM domain and actin binding 1 [Source:HGNC Symbol;Acc:HGNC:24636]	chr12	50175788	50283546	protein_coding	-	107758	4468.77	4781.4	4475.83	4487.63	4406.13	4580.88	517.746	374.575	438.834	264.107	235.128	222.238	1.01632	0.641785	0.621416	0.427218	0.353771	0.265739	342.105	-0.883049	0.202737	-4.35563	1.32686e-05	0.000908101
ENSG00000235863.3	B3GALT4	long intergenic non-protein coding RNA 1695 [Source:HGNC Symbol;Acc:HGNC:52483]	chr6	33277132	33284832	protein_coding	+	7700	1524.18	1458.2	1571.12	1562.17	1618.35	1612.42	292.548	326.878	328.121	490.982	531.589	584.298	1.67305	1.6284	1.35246	2.31361	2.32549	2.03361	425.736	0.761463	0.175103	4.34866	1.36969e-05	0.000933779
ENSG00000241990.5	PRR34-AS1	small nucleolar RNA host gene 3 [Source:HGNC Symbol;Acc:HGNC:10118]	chr22	46053705	46057210	antisense_RNA	+	3505	286.317	265.331	300.803	294.753	266.373	292.988	94.1163	83.7616	103.942	179.947	187.177	201.156	2.94785	2.2866	2.34435	4.64308	4.48645	3.83614	141.683	1.00329	0.230823	4.34659	1.38268e-05	0.000938992
ENSG00000117226.11	GBP3	guanylate binding protein 3 [Source:HGNC Symbol;Acc:HGNC:4184]	chr1	89006666	89022894	protein_coding	-	16228	3643.42	3498.83	3641.47	3616.67	3290.36	3730.18	888.652	915.875	1933.01	290.11	528.862	571.709	2.21737	1.9904	3.47358	0.596477	1.00965	0.868353	854.704	-1.42861	0.329309	-4.33821	1.43646e-05	0.000971767
ENSG00000112175.7	BMP5	bone morphogenetic protein 5 [Source:HGNC Symbol;Acc:HGNC:1072]	chr6	55753645	55875564	protein_coding	-	121919	3042.29	3084.98	3131.96	2851.91	2931.7	2969.21	2211.31	2041.29	2274.85	1268.22	1486.73	992.4	6.55958	5.27658	4.8607	3.10076	3.37407	1.79276	1712.47	-0.799814	0.184811	-4.32775	1.50639e-05	0.00101517
ENSG00000204434.5	POTEKP	major histocompatibility complex, class I, C [Source:HGNC Symbol;Acc:HGNC:4933]	chr2	131591752	131627266	unprocessed_pseudogene	+	35514	3452.92	3561.84	3571.77	3436.09	3424.96	3510.95	865.384	862.331	1074.27	1492.58	1451.04	1654.65	2.20561	1.91555	1.97126	3.13469	2.83014	2.56694	1233.38	0.713474	0.164972	4.32482	1.52655e-05	0.00102483
ENSG00000130005.12	GAMT	guanidinoacetate N-methyltransferase [Source:HGNC Symbol;Acc:HGNC:4136]	chr19	1397026	1401570	protein_coding	-	4544	1117.1	1033.64	1146.92	1139.35	1166.79	1137.34	102.805	125.991	99.1506	221.202	213.902	202.361	0.816052	0.870325	0.565259	1.44552	1.29763	0.976617	160.902	0.968971	0.224094	4.32394	1.53268e-05	0.00102503
ENSG00000155380.11	SLC16A1	solute carrier family 16 member 1 [Source:HGNC Symbol;Acc:HGNC:10922]	chr1	112911847	112957013	protein_coding	-	45166	3193.11	2847	3276.68	3088	3128.28	2990.42	1575.43	1632.09	1649.16	1125.45	1055.9	1007.74	4.54754	4.1028	3.4286	2.67669	2.33239	1.77055	1340.96	-0.60583	0.140229	-4.3203	1.55814e-05	0.00103811
ENSG00000111678.10	C12orf57	chromosome 12 open reading frame 57 [Source:HGNC Symbol;Acc:HGNC:29521]	chr12	6942978	6946003	protein_coding	+	3025	389.045	377.17	409.55	395.971	397.972	413.358	1632.18	2329.73	2362.12	3286.85	3814.79	4199.45	36.605	45.5132	38.1486	60.7252	65.4452	57.3165	2937.52	0.837709	0.194075	4.31641	1.58586e-05	0.00105259
ENSG00000088305.18	DNMT3B	DNA methyltransferase 3 beta [Source:HGNC Symbol;Acc:HGNC:2979]	chr20	32762385	32809356	protein_coding	+	46971	5174.36	5135.08	5197.15	4876.9	4924.08	5268.06	758.021	939.271	609.037	419.423	427.357	269.443	1.32466	1.42904	0.766473	0.603884	0.571352	0.286727	570.425	-1.04297	0.241686	-4.31539	1.59318e-05	0.00105348
ENSG00000270022.3	Z93241.1	sulfiredoxin 1 [Source:HGNC Symbol;Acc:HGNC:16132]	chr22	42615244	42615907	lincRNA	+	663	370.971	383.74	386.237	381.781	377.603	384.223	364.58	282.364	307.218	192.835	133.398	102.176	8.5245	5.76514	5.17091	3.71469	2.38616	1.45557	230.429	-1.14728	0.26625	-4.30905	1.63959e-05	0.0010801
ENSG00000164761.8	TNFRSF11B	TNF receptor superfamily member 11b [Source:HGNC Symbol;Acc:HGNC:11909]	chr8	118923557	118952200	protein_coding	-	28643	1944.08	2093.83	2077.9	2169.75	2102.49	1911.89	267.437	558.042	637.379	94.4033	198.127	211.701	1.16325	2.11304	1.99489	0.33808	0.659934	0.55863	327.848	-1.54202	0.358003	-4.30727	1.65282e-05	0.00108476
ENSG00000105559.11	PLEKHA4	pleckstrin homology domain containing A4 [Source:HGNC Symbol;Acc:HGNC:14339]	chr19	48837097	48868632	protein_coding	-	31535	3509.39	1706.69	1877.04	3785.4	2273.74	2267.4	111.934	201.854	257.41	27.8787	81.6583	57.1731	0.405734	0.637408	0.671924	0.08327	0.226442	0.126135	122.985	-1.78847	0.415668	-4.30263	1.6878e-05	0.0011036
ENSG00000134317.17	GRHL1	grainyhead like transcription factor 1 [Source:HGNC Symbol;Acc:HGNC:17923]	chr2	9951693	10002277	protein_coding	+	50584	2793.52	3201.34	3682.62	3373.17	3423.18	3232.11	2030.89	1693.37	1625.59	1093.38	972.382	1185.87	5.52287	4.01358	3.1849	2.44943	2.02379	1.96266	1433.58	-0.719011	0.167362	-4.29614	1.73799e-05	0.0011322
ENSG00000137842.6	TMEM62	transmembrane protein 62 [Source:HGNC Symbol;Acc:HGNC:26269]	chr15	43123279	43185146	protein_coding	+	61867	2076.78	2417.35	2034.72	2045.45	1887.94	1904.27	737.677	575.361	899.664	398.05	408.344	401.218	3.19735	2.17091	2.80778	1.42122	1.35383	1.05831	570.052	-0.874504	0.203874	-4.28944	1.79121e-05	0.00116257
ENSG00000242247.10	ARFGAP3	complement factor B [Source:HGNC Symbol;Acc:HGNC:1037]	chr22	42796502	42858106	protein_coding	-	61604	2470.63	2276.06	2561.76	2243.91	2525.15	2480.8	613.859	709.412	704.799	1076.94	1047.69	1050.41	2.25551	2.27194	1.86346	3.25959	2.94334	2.34969	867.184	0.64786	0.151425	4.27841	1.88234e-05	0.00121722
ENSG00000077150.18	NFKB2	nuclear factor kappa B subunit 2 [Source:HGNC Symbol;Acc:HGNC:7795]	chr10	102394110	102402529	protein_coding	+	8419	2729.97	1927.24	2783.2	2547.72	2439.64	2803.82	324.292	289.072	400.125	176.506	192.329	178.629	1.14507	0.891467	1.01824	0.5134	0.520938	0.384797	260.159	-0.894387	0.209115	-4.27701	1.89421e-05	0.00122041
ENSG00000163026.11	WDCP	WD repeat and coiled coil containing [Source:HGNC Symbol;Acc:HGNC:26157]	chr2	24029340	24049575	protein_coding	-	20235	2821.19	2549.02	3840.67	3669.08	3632	3070.22	585.108	696.767	353.561	275.664	259.121	206.463	1.61389	1.67613	0.702293	0.62644	0.546785	0.346617	396.114	-1.13334	0.265632	-4.26658	1.98494e-05	0.0012742
ENSG00000213516.9	RBMXL1	epithelial membrane protein 2 [Source:HGNC Symbol;Acc:HGNC:3334]	chr1	88979456	88992960	protein_coding	-	13504	3449.76	3784.92	4029.17	3650.87	4688.36	4801.89	1072.82	1024.14	994.216	657.734	622.202	424.087	2.36637	1.96656	1.57846	1.19493	1.04995	0.56963	799.2	-0.857515	0.201052	-4.26515	1.99769e-05	0.00127772
ENSG00000148290.9	SURF1	SURF1, cytochrome c oxidase assembly factor [Source:HGNC Symbol;Acc:HGNC:11474]	chr9	133351755	133356676	protein_coding	-	4921	1027.03	1021.54	1101.36	1092.69	1060.31	1132.4	1423.71	1494.44	1547.8	2182.35	2238.97	2206.4	11.8262	10.8159	9.25754	14.9316	14.2285	11.1541	1848.95	0.569532	0.133719	4.25917	2.05183e-05	0.00129892
ENSG00000170271.10	FAXDC2	keratin 83 [Source:HGNC Symbol;Acc:HGNC:6460]	chr5	154818491	154859252	protein_coding	-	40761	1825.62	1358.6	1471.89	1880.95	1691.68	1769.25	60.7004	57.5093	53.6626	126.469	117.111	137.799	0.327878	0.272166	0.208963	0.560681	0.481425	0.451366	92.2086	1.14585	0.268983	4.25994	2.04486e-05	0.00129892
ENSG00000179542.15	SLITRK4	solute carrier family 9 member A4 [Source:HGNC Symbol;Acc:HGNC:11077]	chrX	143622790	143635777	protein_coding	-	12987	4099.94	4085.46	4218.44	3770.06	3973.26	4058.25	275.264	322.128	302.533	578.395	569.893	439.044	0.607658	0.61962	0.481031	1.05154	0.962619	0.590013	414.543	0.822681	0.193161	4.25905	2.05298e-05	0.00129892
ENSG00000026950.16	BTN3A1	butyrophilin subfamily 3 member A1 [Source:HGNC Symbol;Acc:HGNC:1138]	chr6	26402237	26415216	protein_coding	+	12979	3609.23	3478.02	3680.64	3764.67	3770.97	3620.09	123.285	101.988	257.095	14.3763	44.4597	59.4512	0.29993	0.217307	0.450674	0.028191	0.082724	0.088981	100.109	-2.05062	0.482772	-4.2476	2.16071e-05	0.00136218
ENSG00000187621.14	TCL6	ELKS/RAB6-interacting/CAST family member 2 [Source:HGNC Symbol;Acc:HGNC:31922]	chr14	95650498	95679833	processed_transcript	+	29335	1426.35	1423.53	1450.21	1360.37	1660.93	1656.21	102.12	100.354	107.198	47.933	46.0756	35.381	0.607597	0.524353	0.46109	0.234174	0.209376	0.127696	73.1769	-1.25154	0.29501	-4.24236	2.21178e-05	0.00138939
ENSG00000102996.4	MMP15	matrix metallopeptidase 15 [Source:HGNC Symbol;Acc:HGNC:7161]	chr16	58025566	58046901	protein_coding	+	21335	3998.29	3804.1	3966.37	4045.68	4098.21	4095.98	70.7091	92.1916	65.8111	156.765	202.932	145.06	0.157356	0.178736	0.105469	0.287421	0.345489	0.196483	122.245	1.15404	0.272218	4.23938	2.24134e-05	0.00140295
ENSG00000187091.13	PLCD1	metallothionein 1X [Source:HGNC Symbol;Acc:HGNC:7405]	chr3	38007496	38029762	protein_coding	-	22266	3650.84	2749.64	3990.51	2869.94	3992.17	3551.23	152.92	191.841	151.548	305.531	279.972	315.432	0.396817	0.434002	0.283199	0.653202	0.555797	0.498197	232.874	0.870342	0.205429	4.23671	2.2682e-05	0.00141473
ENSG00000160221.16	C21orf33	chromosome 21 open reading frame 33 [Source:HGNC Symbol;Acc:HGNC:1273]	chr21	44133605	44145723	protein_coding	+	12118	1172.87	1107.43	1325.19	1344.01	1317.76	1135.73	237.954	245.682	187.123	374.265	411.629	404.142	1.72113	1.55287	0.977019	2.23361	2.27823	1.78211	310.133	0.830914	0.196242	4.23413	2.29443e-05	0.00142603
ENSG00000163683.11	SMIM14	small integral membrane protein 14 [Source:HGNC Symbol;Acc:HGNC:27321]	chr4	39546330	39639090	protein_coding	-	92760	1215.32	1089.9	1269.29	1224.22	1319.92	1428.62	6576.59	7421.96	7308.69	12992.2	11384.3	9759.19	46.703	45.9198	37.3733	76.008	61.844	42.178	9240.48	0.680134	0.160786	4.23005	2.33641e-05	0.00144701
ENSG00000005156.11	LIG3	DNA ligase 3 [Source:HGNC Symbol;Acc:HGNC:6600]	chr17	34980494	35009743	protein_coding	+	29249	2579.71	2323.07	3388.97	3353.73	3619.72	3830.64	1179.96	1433.11	951.502	734.174	664.342	577.168	3.35331	3.54632	1.94691	1.7193	1.44425	0.999095	923.376	-0.847819	0.200911	-4.21986	2.4445e-05	0.00150337
ENSG00000113356.11	POLR3G	RNA polymerase III subunit G [Source:HGNC Symbol;Acc:HGNC:30075]	chr5	90471748	90514553	protein_coding	+	42805	743.916	766.567	802.091	893.031	914.382	929.091	392.969	396.777	381.715	204.466	252.488	158.385	4.1717	3.67322	2.91617	1.78892	2.05387	1.02542	297.8	-0.924452	0.21905	-4.22028	2.43997e-05	0.00150337
ENSG00000167645.16	YIF1B	Yip1 interacting factor homolog B, membrane trafficking protein [Source:HGNC Symbol;Acc:HGNC:30511]	chr19	38305104	38317273	protein_coding	-	12169	999.943	1034.68	1006.95	1036.57	1043.13	1084.87	457.728	783.144	950.109	308.18	257.828	400.138	3.94446	5.876	5.89237	2.18612	1.69764	2.09975	526.188	-1.18271	0.280404	-4.21788	2.46611e-05	0.00151137
ENSG00000205363.5	C15orf59	sterile alpha motif domain containing 9 [Source:HGNC Symbol;Acc:HGNC:1348]	chr15	73735431	73752747	protein_coding	-	17316	1850.19	1683.57	2360.28	2496.4	1894.43	1867.93	378.901	599.135	420.275	155.894	262.894	229.259	1.68057	2.32003	1.34465	0.56945	0.892145	0.620755	341.06	-1.11104	0.263505	-4.21638	2.48259e-05	0.00151619
ENSG00000167977.8	KCTD5	potassium channel tetramerization domain containing 5 [Source:HGNC Symbol;Acc:HGNC:21423]	chr16	2682475	2709030	protein_coding	+	26555	2468.18	2331.31	2546.69	2539.92	2565.01	2156.58	3206.28	2984.75	2923.66	2151.97	1589.34	1885.29	11.746	9.52397	7.71364	6.49528	4.45477	4.20314	2456.88	-0.695763	0.165084	-4.21461	2.50213e-05	0.00152284
ENSG00000114544.16	SLC41A3	solute carrier family 41 member 3 [Source:HGNC Symbol;Acc:HGNC:31046]	chr3	126006355	126101561	protein_coding	-	95206	1910.99	1651.93	1996.26	1976.45	1947.57	2131.62	657.494	739.142	634.71	1038.26	1048.97	1063.75	3.0307	2.97289	2.10913	3.94518	3.70143	2.98609	863.72	0.635645	0.150865	4.21332	2.51645e-05	0.00152627
ENSG00000104856.13	RELB	RELB proto-oncogene, NF-kB subunit [Source:HGNC Symbol;Acc:HGNC:9956]	chr19	45001430	45038198	protein_coding	+	36768	1663.97	2132.52	2110.77	2208.99	2141.86	2136.43	208.059	59.8424	216.385	48.9785	36.2999	51.9996	0.900602	0.225639	0.674506	0.174647	0.120192	0.136981	103.594	-1.82466	0.433808	-4.20614	2.59772e-05	0.00156743
ENSG00000148841.15	ITPRIP	inositol 1,4,5-trisphosphate receptor interacting protein [Source:HGNC Symbol;Acc:HGNC:29370]	chr10	104309698	104338404	protein_coding	-	28706	5603.92	5306.35	5998.71	5682.38	5552.04	6273.92	82.6921	65.516	85.5556	30.6183	31.5689	19.0516	0.128521	0.088709	0.096139	0.039206	0.037536	0.018022	52.5004	-1.51742	0.360796	-4.20575	2.60214e-05	0.00156743
ENSG00000274978.1	RNU11	histone cluster 1 H2A family member k [Source:HGNC Symbol;Acc:HGNC:4726]	chr1	28648600	28648733	snRNA	+	133	15	18	16	16	15	18	252.427	130.585	159.615	88.9896	41.0432	61.0888	137.973	62.1816	62.8272	40.059	17.1623	20.323	122.291	-1.49968	0.356679	-4.20457	2.61584e-05	0.0015703
ENSG00000171223.5	JUNB	keratin 13 [Source:HGNC Symbol;Acc:HGNC:6415]	chr19	12791496	12793315	protein_coding	+	1819	1638.5	1549.42	1593.93	1693.07	1716.52	1692.69	3530.91	3359.22	3642.47	2176.32	2075.96	2559.7	19.0939	15.8215	14.1859	9.69649	8.58634	8.4257	2890.77	-0.6295	0.149758	-4.20346	2.62861e-05	0.00157041
ENSG00000197536.11	C5orf56	SCO-spondin [Source:HGNC Symbol;Acc:HGNC:21998]	chr5	132410636	132488702	protein_coding	+	78066	1553.29	1164.22	1337.55	1397.8	967.988	1855.72	78.442	64.1612	130.813	24.3419	37.6771	26.8055	0.514508	0.370196	0.619644	0.131415	0.192735	0.105939	60.3735	-1.64668	0.391786	-4.20301	2.63386e-05	0.00157041
ENSG00000106785.14	TRIM14	tripartite motif containing 14 [Source:HGNC Symbol;Acc:HGNC:16283]	chr9	98069275	98119212	protein_coding	-	49937	3341.19	2486.54	2753.38	3842.85	3199.08	2537.57	168.068	144.319	143.81	57.6331	46.2561	89.6591	0.501515	0.375037	0.308883	0.141966	0.104762	0.163218	108.291	-1.26697	0.301574	-4.2012	2.65502e-05	0.00157767
ENSG00000186106.11	ANKRD46	gliomedin [Source:HGNC Symbol;Acc:HGNC:29514]	chr8	100509752	100559784	protein_coding	-	50032	1206.06	1259.81	1335.94	1218.17	1313.74	1283.61	927.365	908.709	1047.01	1390.43	1501.9	1617.31	6.50545	5.55662	5.28957	8.03859	8.06296	6.9083	1232.12	0.644026	0.153489	4.19591	2.71777e-05	0.00160952
ENSG00000152661.7	GJA1	gap junction protein alpha 1 [Source:HGNC Symbol;Acc:HGNC:4274]	chr6	121435692	121449727	protein_coding	+	14035	2831.58	2887.83	2927.21	2775	2777.98	2892.94	37.4158	23.9452	37.9063	4.56248	8.30487	4.83424	0.116944	0.065201	0.085319	0.011749	0.019858	0.009196	19.4948	-2.4942	0.595112	-4.19114	2.7755e-05	0.0016382
ENSG00000249364.5	AC112206.2	zinc finger protein 286B [Source:HGNC Symbol;Acc:HGNC:33241]	chr5	67379378	67805238	lincRNA	+	425860	587.331	679.356	615.801	618.807	605.866	628.642	87.6514	83.9763	157.403	221.923	236.544	347.375	1.25466	1.04704	1.62227	2.61673	2.58719	3.02594	189.145	1.28549	0.307381	4.18207	2.88871e-05	0.00169931
ENSG00000011028.13	MRC2	mannose receptor C type 2 [Source:HGNC Symbol;Acc:HGNC:16875]	chr17	62627401	62693597	protein_coding	+	66196	6632.33	4636.74	6733.86	5249.46	6703.84	5339.3	527.274	816.203	626.412	1276.72	994.881	1438.73	0.806098	1.08657	0.689757	1.60851	1.16408	1.3393	946.703	0.916768	0.219527	4.17611	2.9653e-05	0.00173856
ENSG00000226268.3	AC135977.1	long intergenic non-protein coding RNA 1709 [Source:HGNC Symbol;Acc:HGNC:52497]	chr11	49433480	49434438	processed_pseudogene	-	958	822.606	830.072	862.556	814.13	824.38	865.536	72.7989	82.8961	124.65	22.832	42.9134	26.0944	0.77265	0.763251	0.954898	0.203288	0.348525	0.170841	62.0309	-1.61284	0.386402	-4.17401	2.99288e-05	0.0017489
ENSG00000136943.10	CTSV	cathepsin V [Source:HGNC Symbol;Acc:HGNC:2538]	chr9	97029679	97039643	protein_coding	-	9964	1747.54	1824.72	1851.88	1787.88	1771.62	1824.94	340.245	426.029	401.63	614.992	763.103	620.294	1.68349	1.83542	1.42913	2.50464	2.88467	1.86634	527.716	0.776778	0.18626	4.17039	3.04078e-05	0.00176466
ENSG00000167165.18	UGT1A6	UDP glucuronosyltransferase family 1 member A6 [Source:HGNC Symbol;Acc:HGNC:12538]	chr2	233691607	233773300	protein_coding	+	81693	1415.34	1280.06	1435.71	1549.76	1352.2	1423.24	219.097	333.577	488.69	59.8639	149.839	146.839	1.38528	1.8387	2.22551	0.310594	0.724157	0.567338	232.984	-1.55434	0.372694	-4.17055	3.03867e-05	0.00176466
ENSG00000274618.1	HIST1H4F	RNA, U11 small nuclear [Source:HGNC Symbol;Acc:HGNC:10108]	chr6	26240426	26240737	protein_coding	+	311	139	154	144	147	145	155	2138.4	2524.82	2455.59	3781.35	3356.56	3759.18	129.304	132.988	106.921	188.38	155.268	138.336	3002.65	0.614473	0.147366	4.1697	3.04995e-05	0.00176466
ENSG00000006047.12	YBX2	Y-box binding protein 2 [Source:HGNC Symbol;Acc:HGNC:17948]	chr17	7288252	7294615	protein_coding	-	6363	4072.33	3564.86	3544.12	2720.43	2542.51	2763.38	76.3327	96.6462	81.4608	174.34	161.864	168.102	0.215506	0.23768	0.165601	0.405483	0.349567	0.288827	126.458	0.995461	0.238781	4.16893	3.06029e-05	0.00176483
ENSG00000260032.1	NORAD	SSSCA1 antisense RNA 1 (head to head) [Source:HGNC Symbol;Acc:HGNC:27384]	chr20	36045622	36050960	lincRNA	-	5338	3888.41	3897.67	3986.41	3618.43	3762.18	3867.66	10354.8	9638.86	10168.8	15525.3	15383.6	13595.9	24.0359	19.4911	16.9978	29.6909	27.3191	19.209	12444.6	0.561225	0.134746	4.16507	3.11255e-05	0.00178911
ENSG00000130522.5	JUND	JunD proto-oncogene, AP-1 transcription factor subunit [Source:HGNC Symbol;Acc:HGNC:6206]	chr19	18279760	18281622	protein_coding	-	1862	915.549	899.896	832.961	976.429	982.818	996.112	740.408	740.497	769.497	522.685	440.472	438.819	7.07148	6.16438	5.29273	4.10989	3.21806	2.55066	608.73	-0.68092	0.163514	-4.1643	3.12308e-05	0.00178931
ENSG00000257093.6	KIAA1147		chr7	141656728	141702153	protein_coding	-	45425	6606.61	7430.01	7613.49	5951.9	7250.84	7402.07	817.841	647.121	736.984	497.008	383.246	395.665	1.03701	0.715539	0.673283	0.519335	0.371947	0.305538	579.644	-0.787264	0.189169	-4.16169	3.15897e-05	0.00179977
ENSG00000272410.5	AC022384.1		chr3	10249372	10285796	protein_coding	+	36424	3107.17	2983.74	3179.23	3012.48	3056.35	3145.3	251.649	169.86	228.335	116.65	92.5107	52.89	0.727874	0.428807	0.476121	0.27802	0.204379	0.092023	151.983	-1.30129	0.312698	-4.16149	3.16179e-05	0.00179977
ENSG00000115762.16	PLEKHB2	pleckstrin homology domain containing B2 [Source:HGNC Symbol;Acc:HGNC:19236]	chr2	131104847	131353709	protein_coding	+	248862	2988.61	2852.95	3107.51	3088.22	3372.7	3368.94	2553.73	2564.1	2307.88	4071.24	3937.51	3379.76	7.27693	6.36425	4.7357	9.55809	8.58258	5.86255	3135.7	0.617508	0.148687	4.15308	3.28033e-05	0.00186122
ENSG00000138035.14	PNPT1	polyribonucleotide nucleotidyltransferase 1 [Source:HGNC Symbol;Acc:HGNC:23166]	chr2	55634265	55693910	protein_coding	-	59645	1692.6	1604.71	1908.52	1589.87	1827.06	1591.08	5165.21	3910.36	4736.98	3128.47	2798.58	2418.19	27.0822	17.8617	17.8855	13.5128	11.2267	7.71805	3692.97	-0.726789	0.175158	-4.14934	3.33435e-05	0.00188578
ENSG00000231133.6	HAR1B	disrupted in renal carcinoma 3 [Source:HGNC Symbol;Acc:HGNC:17805]	chr20	63095493	63102319	lincRNA	-	6826	745.489	776.32	776.794	765.102	752.577	791.902	25.8625	26.6827	20.2182	74.3563	65.2005	65.4671	0.299825	0.269489	0.168802	0.708118	0.578261	0.461943	46.2979	1.50323	0.362789	4.14355	3.4197e-05	0.00192786
ENSG00000238825.1	RNU1-13P	WW domain binding protein 1 [Source:HGNC Symbol;Acc:HGNC:12737]	chr1	148388490	148388651	snRNA	-	161	26	32	28	29	27	32	31.0198	35.3373	47.262	8.12411	4.8183	11.0899	9.55201	9.48112	10.4805	2.06106	1.13523	2.07849	22.9419	-2.25368	0.544006	-4.14275	3.43164e-05	0.00192841
ENSG00000153786.12	ZDHHC7	zinc finger DHHC-type containing 7 [Source:HGNC Symbol;Acc:HGNC:18459]	chr16	84974181	85011535	protein_coding	-	37354	2429.84	2349.46	2496.03	2676.56	2306.31	2408.25	3502.24	3239.3	3758.4	5028.85	5234.69	6549.98	12.7692	10.2893	9.86722	15.1059	14.6008	14.5345	4552.24	0.67866	0.163986	4.13853	3.49534e-05	0.00195795
ENSG00000122729.18	ACO1	aconitase 1 [Source:HGNC Symbol;Acc:HGNC:117]	chr9	32384603	32454769	protein_coding	+	70166	4726.71	4593.81	4761.45	4295.78	4253.52	4193.44	556.044	685.626	593.636	956.388	1049.6	927.975	1.10875	1.19079	0.851709	1.5704	1.6011	1.12681	794.879	0.679221	0.16421	4.13629	3.52959e-05	0.00197086
ENSG00000158828.7	PINK1	PTEN induced putative kinase 1 [Source:HGNC Symbol;Acc:HGNC:14581]	chr1	20633455	20651511	protein_coding	+	18056	2689.63	2616.62	2765.28	2754.19	2739.99	2803.51	893.072	1017.93	1098.04	1388.91	1807.1	1833.24	2.91377	2.89254	2.58079	3.73545	4.51109	3.64068	1339.72	0.740513	0.179178	4.13284	3.58302e-05	0.00198707
ENSG00000163644.14	PPM1K	protein phosphatase, Mg2+/Mn2+ dependent 1K [Source:HGNC Symbol;Acc:HGNC:25415]	chr4	88257620	88284769	protein_coding	-	27149	1986.24	2139.4	2211.94	2224.16	2372.14	2294.41	3775.24	2568.89	3702.63	2122.07	1834.95	1880.86	15.2678	9.04874	10.7825	7.06904	5.67597	4.62887	2647.44	-0.783513	0.18961	-4.13224	3.59252e-05	0.00198707
ENSG00000169100.13_PAR_Y	SLC25A6	ephrin A1 [Source:HGNC Symbol;Acc:HGNC:3221]	chrY	1386152	1392724	protein_coding	-	6572	1868.58	1734.38	1902.43	1929.33	1993.98	1985.98	4411.14	6329.95	5365.65	8732.44	8332.54	9385.56	20.661	25.8303	18.0996	33.6999	29.86	26.7585	7092.88	0.715971	0.173208	4.13358	3.57149e-05	0.00198707
ENSG00000185567.6	AHNAK2	ZFP36 ring finger protein like 1 [Source:HGNC Symbol;Acc:HGNC:1107]	chr14	104937244	104978357	protein_coding	-	41113	29387.8	28603	29803.1	29443.8	29726.5	17873.2	118.132	72.7131	105.202	227.352	164.628	499.793	0.038839	0.020927	0.024996	0.061562	0.041525	0.099992	197.97	1.57429	0.381647	4.12498	3.70775e-05	0.00204437
ENSG00000232112.3	TMA7	general transcription factor IIi pseudogene 4 [Source:HGNC Symbol;Acc:HGNC:51716]	chr3	48440257	48444208	protein_coding	+	3951	346.625	410.922	378.057	348.371	337.128	385.319	4730.91	5712.29	5453.89	8672.96	8946.25	7283.21	114.816	120.764	95.3012	173.402	166.08	107.566	6799.92	0.647709	0.157383	4.11549	3.86354e-05	0.00212362
ENSG00000173276.13	ZBTB21	membrane associated ring-CH-type finger 10 [Source:HGNC Symbol;Acc:HGNC:26655]	chr21	41986831	42010387	protein_coding	-	23556	3975.51	3278.32	4056.38	3829.64	4491.33	3524.23	910.754	957.35	965.262	633.631	468.591	607.2	2.11227	1.93519	1.61189	1.2098	0.831111	0.85689	757.131	-0.730025	0.177515	-4.11248	3.91436e-05	0.00214036
ENSG00000254024.1	AP001207.3		chr8	101461177	101492499	antisense_RNA	-	31322	624.124	604.151	657.047	616.454	633.933	635.19	144.162	130.447	181.603	355.642	226.563	398.251	2.03921	1.60338	1.85334	4.15056	2.45245	3.43696	239.445	1.09815	0.267044	4.11224	3.91834e-05	0.00214036
ENSG00000283154.2	IQCJ-SCHIP1		chr3	158962235	159897366	protein_coding	+	935131	1120.76	1234.89	1308.9	1738.58	1919.25	1278.88	126.01	133.622	134.976	40.7471	46.8183	78.2844	0.800471	0.734951	0.617069	0.21148	0.226545	0.303666	93.4097	-1.28525	0.313035	-4.10577	4.02972e-05	0.00219439
ENSG00000166860.2	ZBTB39	zinc finger and BTB domain containing 39 [Source:HGNC Symbol;Acc:HGNC:29014]	chr12	56998834	57006446	protein_coding	-	7612	7024.34	7145.97	7273.97	7095.79	7038.58	7189.86	258.55	230.053	207.095	125.025	134.888	108.306	0.322943	0.250346	0.186264	0.128648	0.128882	0.082332	177.32	-0.914234	0.222786	-4.10364	4.06694e-05	0.00220782
ENSG00000196458.10	ZNF605	trafficking protein particle complex 2 [Source:HGNC Symbol;Acc:HGNC:23068]	chr12	132918308	132956306	protein_coding	-	37998	3284.22	2789.33	3736.35	3061.78	3197.96	3150.36	292.754	357.991	316.919	470.244	580.158	614.245	0.816346	0.869554	0.635995	1.08056	1.23893	1.04266	438.719	0.784552	0.191759	4.09133	4.28903e-05	0.00232122
ENSG00000137869.14	CYP19A1	cytochrome P450 family 19 subfamily A member 1 [Source:HGNC Symbol;Acc:HGNC:2594]	chr15	51208057	51338610	protein_coding	-	130553	2671.86	2999.3	4423.88	296.02	3656.02	330.171	13.8166	15.1057	5.7144	106.997	11.6518	147.592	0.080557	0.076741	0.023993	0.513956	0.051972	0.523767	50.1462	2.88888	0.707641	4.08241	4.45717e-05	0.00240482
ENSG00000091262.15	ABCC6	ATP binding cassette subfamily C member 6 [Source:HGNC Symbol;Acc:HGNC:57]	chr16	16148928	16223522	protein_coding	-	74594	3590.5	3133.08	1755.77	952.951	1490.65	1103.07	8.26071	14.4936	14.7436	67.5018	32.0953	49.2971	0.040368	0.065073	0.0534	0.277799	0.12213	0.151491	31.0653	2.01363	0.493504	4.08026	4.49847e-05	0.00241968
ENSG00000104765.15	BNIP3L	BCL2 interacting protein 3 like [Source:HGNC Symbol;Acc:HGNC:1085]	chr8	26382898	26505636	protein_coding	+	122738	1601.96	1487.61	1774.37	1626.88	1668.61	1562.71	978.674	1195.6	1351.67	1735.19	2001.09	2130.11	5.38553	5.73296	5.35738	7.8644	8.42342	7.13187	1565.39	0.733944	0.179985	4.07781	4.54617e-05	0.00243788
ENSG00000087086.14	FTL	ferritin light chain [Source:HGNC Symbol;Acc:HGNC:3999]	chr19	48965301	48966878	protein_coding	+	1577	783.524	777.42	838.318	791.559	829.576	843.901	10854.5	12348.5	13531.1	16528.3	21345.6	21652.6	119.253	118.194	107.057	149.605	179.41	144.793	16043.4	0.696358	0.17102	4.0718	4.66519e-05	0.0024941
ENSG00000134760.5	DSG1	desmoglein 1 [Source:HGNC Symbol;Acc:HGNC:3048]	chr18	31318089	31357029	protein_coding	+	38940	4016.28	3667.72	3376.67	5149.02	5115.82	5273.24	38.3993	16.0495	49.0931	8.16342	4.60676	4.06378	0.078564	0.02852	0.072114	0.013818	0.007413	0.00517	20.0626	-2.60067	0.638836	-4.07096	4.68198e-05	0.0024955
ENSG00000169100.13	SLC25A6	solute carrier family 25 member 6 [Source:HGNC Symbol;Acc:HGNC:10992]	chrX	1386152	1392724	protein_coding	-	6572	1868.96	1734.38	1834.16	1920.18	1982.29	1953.48	4391.89	6263.35	5716.48	8839.16	8366.06	9586.62	20.7897	25.8303	19.4891	34.4741	30.2978	27.6226	7193.93	0.710848	0.17487	4.065	4.80315e-05	0.00255235
ENSG00000204946.9	ZNF783	proteasome subunit beta 10 [Source:HGNC Symbol;Acc:HGNC:9538]	chr7	149262171	149297302	protein_coding	+	35131	4349.84	4309.78	4202.97	4305.09	4237.57	4265.07	858.822	765.853	745.51	474.137	430.694	550.398	1.78631	1.38916	1.11767	0.812346	0.685352	0.697359	637.569	-0.706334	0.173952	-4.06052	4.89642e-05	0.00259407
ENSG00000123119.11	NECAB1	N-terminal EF-hand calcium binding protein 1 [Source:HGNC Symbol;Acc:HGNC:20983]	chr8	90791550	90959408	protein_coding	+	167858	2284.69	2080.39	2194.28	2006.48	2137.57	2303.42	2829.89	2751.46	2612.14	1815.64	1854.32	1325.83	11.6336	9.85393	7.73338	6.1496	5.83215	3.31828	2198.22	-0.712997	0.175911	-4.05316	5.05293e-05	0.00266895
ENSG00000108669.16	CYTH1	cytohesin 1 [Source:HGNC Symbol;Acc:HGNC:9501]	chr17	78674048	78782297	protein_coding	-	108249	2904.1	2523.67	2661.84	2961.14	2828.07	2717.55	1399.2	1369.92	1429	948.823	954.599	959.44	4.50929	3.84566	3.31661	2.51905	2.35373	1.88212	1176.83	-0.552647	0.136464	-4.04977	5.12675e-05	0.00269568
ENSG00000115271.10	GCA	grancalcin [Source:HGNC Symbol;Acc:HGNC:15990]	chr2	162318840	162371595	protein_coding	+	52755	691.568	672.5	740.8	631.015	689.48	665.408	1342.47	1259.33	1257.05	900.314	864.953	786.459	17.5479	14.3413	11.8315	9.69353	8.64992	6.25725	1068.43	-0.59574	0.147117	-4.04943	5.13419e-05	0.00269568
ENSG00000182168.14	UNC5C	ubiquitin like modifier activating enzyme 7 [Source:HGNC Symbol;Acc:HGNC:12471]	chr4	95162504	95549206	protein_coding	-	386702	3997.74	4664.69	5260.96	9542.66	9155.67	3322.28	53.9895	51.1324	55.2441	10.726	11.4078	26.544	0.086971	0.071759	0.064087	0.014235	0.014059	0.026026	34.8406	-1.87979	0.464364	-4.0481	5.16356e-05	0.00270303
ENSG00000116260.16	QSOX1	quiescin sulfhydryl oxidase 1 [Source:HGNC Symbol;Acc:HGNC:9756]	chr1	180154834	180204030	protein_coding	+	49196	3176.87	3521.04	3769.66	3189.92	3286.26	3209.78	1788.82	1877.38	1735.63	2523.31	2666.07	2653.75	4.75166	4.34425	3.31866	5.52019	5.41673	4.28918	2207.49	0.538184	0.133137	4.04232	5.29251e-05	0.00275414
ENSG00000143578.15	CREB3L4	cAMP responsive element binding protein 3 like 4 [Source:HGNC Symbol;Acc:HGNC:18854]	chr1	153967534	153974363	protein_coding	+	6829	1468.88	1486.51	1563.79	1519.36	1578.89	1603.6	1703.78	2117.14	2014.77	2991.6	2941.17	2925.53	9.87678	10.6863	8.40774	14.2827	13.0386	10.3208	2449	0.60273	0.149103	4.04238	5.29121e-05	0.00275414
ENSG00000145287.10	PLAC8	placenta specific 8 [Source:HGNC Symbol;Acc:HGNC:19254]	chr4	83090048	83137075	protein_coding	-	47027	685.713	770.852	684.064	788.386	839.742	858.902	98.9798	72.5909	71.099	34.6544	29.6427	29.6463	1.14912	0.734889	0.596089	0.332314	0.259276	0.210327	56.1022	-1.36769	0.339056	-4.0338	5.4881e-05	0.0028475
ENSG00000142188.16	TMEM50B	transmembrane protein 50B [Source:HGNC Symbol;Acc:HGNC:1280]	chr21	33432485	33480011	protein_coding	-	47526	1384.37	1518.79	1378.35	1380.48	1442.07	1470.41	974.68	938.531	1207.92	1706.87	1934.14	1499.84	6.07828	5.09589	5.42033	8.76492	9.22244	5.68875	1377	0.719955	0.178908	4.02416	5.71793e-05	0.00295802
ENSG00000104774.12	MAN2B1	mannosidase alpha class 2B member 1 [Source:HGNC Symbol;Acc:HGNC:6826]	chr19	12646511	12666742	protein_coding	-	20231	2992.4	3310.4	3098.74	3136.97	3516.93	3688.24	1316.62	1514.95	1541	2346.88	2098.72	2157.19	3.57133	3.58006	3.01046	5.24537	4.35492	3.56168	1829.23	0.594992	0.148315	4.01167	6.02914e-05	0.00310987
ENSG00000184564.8	SLITRK6	stannin [Source:HGNC Symbol;Acc:HGNC:11149]	chr13	85792790	85799488	protein_coding	-	6698	3819.88	3833.78	3932.51	3570.47	3612.32	3731.3	1379.58	1437.27	1925.16	2535.29	2755.65	2483.3	3.27583	2.97478	3.29343	4.96061	5.00676	3.59008	2086.04	0.712838	0.177986	4.00501	6.20138e-05	0.00318936
ENSG00000147416.10	ATP6V1B2	ATPase H+ transporting V1 subunit B2 [Source:HGNC Symbol;Acc:HGNC:854]	chr8	20197367	20226819	protein_coding	+	29452	2707.48	2625.44	2518.07	2817.61	2539.68	2772.78	1932.27	2236.68	2412.67	1454.76	1488.17	1310.09	6.46425	6.51897	5.81266	4.01022	3.80844	2.66766	1805.77	-0.629248	0.157221	-4.00232	6.27251e-05	0.00321653
ENSG00000154153.13	RETREG1	reticulophagy regulator 1 [Source:HGNC Symbol;Acc:HGNC:25964]	chr5	16473038	16617058	protein_coding	-	144020	2068.45	1966.58	1902.18	1988.02	1988.8	1895.28	574.038	678.722	956.961	358.525	401.535	428.146	2.5979	2.67767	3.11858	1.33567	1.39011	1.17904	566.321	-0.896585	0.224115	-4.00056	6.31915e-05	0.00323103
ENSG00000231672.6	DIRC3	TAP binding protein [Source:HGNC Symbol;Acc:HGNC:11566]	chr2	217284019	217756593	protein_coding	-	472574	2549.8	1970.22	2693.36	3813.46	2829.1	3859.36	47.1663	53.1213	78.9817	16.7501	23.7709	16.4538	0.1461	0.143351	0.176182	0.042746	0.05633	0.031021	39.374	-1.66893	0.417576	-3.99671	6.42294e-05	0.00327458
ENSG00000165678.20	GHITM	growth hormone inducible transmembrane protein [Source:HGNC Symbol;Acc:HGNC:17281]	chr10	84139440	84153245	protein_coding	+	13805	1704.94	1733.91	1788.17	1722.29	1709.99	1746.69	8295.2	9077.24	12035.9	14277.1	16998.5	18712.3	42.581	40.5934	44.4958	60.3813	66.7584	58.4669	13232.7	0.76523	0.191624	3.9934	6.51329e-05	0.00331105
ENSG00000052795.12	FNIP2	folliculin interacting protein 2 [Source:HGNC Symbol;Acc:HGNC:29280]	chr4	158769138	158908049	protein_coding	+	138911	4798.01	5291.39	4258.45	4873.2	4752.65	5496.84	990.58	712.541	1026.71	593.176	497.834	409.971	1.80162	1.12904	1.3445	0.888784	0.692581	0.453749	705.136	-0.861779	0.216065	-3.98852	6.64855e-05	0.00337007
ENSG00000188886.3	ASTL	H1 histone family member 0 [Source:HGNC Symbol;Acc:HGNC:4714]	chr2	96123850	96138436	protein_coding	-	14586	1315.83	1257.62	1355.29	1356.95	1232.31	1359.74	10.1993	9.84971	10.371	48.7095	38.328	33.1639	0.069205	0.058224	0.050676	0.272295	0.198956	0.136962	25.1036	1.9876	0.498537	3.98687	6.69518e-05	0.00338395
ENSG00000103966.10	EHD4	EH domain containing 4 [Source:HGNC Symbol;Acc:HGNC:3245]	chr15	41895939	41972578	protein_coding	-	76639	7643.8	7626.46	7969.7	7668.92	7734.52	7886.05	1828.19	1686.75	1574.87	1167.83	1037.62	751.95	2.09861	1.68747	1.30221	1.10431	0.911716	0.525768	1341.2	-0.781569	0.196345	-3.98059	6.8745e-05	0.00346463
ENSG00000135218.17	CD36	CD36 molecule [Source:HGNC Symbol;Acc:HGNC:1663]	chr7	80369575	80679277	protein_coding	+	309702	1443.4	1520.68	1420.05	1418.1	1316.21	1575.91	159.387	233.544	365.145	66.513	122.669	105.931	0.980749	1.24864	1.6185	0.336968	0.577448	0.398362	175.531	-1.36595	0.343609	-3.97531	7.02884e-05	0.00353229
ENSG00000186417.13	GLDN	butyrophilin subfamily 3 member A2 [Source:HGNC Symbol;Acc:HGNC:1139]	chr15	51341629	51408013	protein_coding	+	66384	4344.53	3744.39	4624.23	3918.09	3851.07	4474.9	176.605	207.597	277.691	368.474	413.747	457.214	0.378376	0.388414	0.429364	0.651742	0.680173	0.596967	316.888	0.901592	0.227242	3.96754	7.2617e-05	0.00363892
ENSG00000134470.20	IL15RA	interleukin 15 receptor subunit alpha [Source:HGNC Symbol;Acc:HGNC:5978]	chr10	5943639	5978187	protein_coding	-	34548	1336.62	1879.53	1377.43	1434.57	1871.39	1496.94	148.89	55.6428	92.1059	42.4463	17.8993	24.1618	0.855189	0.278273	0.380802	0.200748	0.078607	0.08442	63.5244	-1.80764	0.457	-3.95544	7.63938e-05	0.00380794
ENSG00000148057.15	IDNK	IDNK, gluconokinase [Source:HGNC Symbol;Acc:HGNC:31367]	chr9	83623049	83644130	protein_coding	+	21081	940.143	895.816	893.645	815.106	874.285	874.469	208.383	180.498	275.712	358.931	403.795	507.319	2.10779	1.58816	2.00444	2.98646	3.117	3.11864	322.439	0.928712	0.234799	3.95535	7.6423e-05	0.00380794
ENSG00000023734.10	STRAP	serine/threonine kinase receptor associated protein [Source:HGNC Symbol;Acc:HGNC:30796]	chr12	15882391	15903478	protein_coding	+	21087	1532.74	1148.26	1748.88	1619.88	1483.26	1298.05	373.261	479.49	329.623	592.094	714.758	756.891	2.28033	2.55075	1.44947	2.97773	3.33895	2.81305	541.02	0.809087	0.205212	3.94269	8.05728e-05	0.00400337
ENSG00000239779.6	WBP1	proteasome subunit beta 9 [Source:HGNC Symbol;Acc:HGNC:9546]	chr2	74458329	74460891	protein_coding	+	2562	1178.86	1170.54	1264.26	1266.54	1265.63	1218.02	1170.83	1296.12	1373.98	1853.38	1850.99	2099.13	8.49372	8.1987	7.18306	11.0828	10.2747	9.27089	1607.4	0.594983	0.150968	3.94112	8.11025e-05	0.00401834
ENSG00000104442.9	ARMC1	armadillo repeat containing 1 [Source:HGNC Symbol;Acc:HGNC:17684]	chr8	65602456	65634217	protein_coding	-	31761	1523.63	1554.27	1606.34	1499.22	1601.21	1528.89	1741.74	1972.81	2186.56	3000.65	3208.05	2802.07	9.99039	9.85642	9.03132	14.1816	14.0799	9.78513	2485.31	0.6109	0.155542	3.92755	8.58141e-05	0.00423984
ENSG00000135638.13	EMX1	empty spiracles homeobox 1 [Source:HGNC Symbol;Acc:HGNC:3340]	chr2	72916260	72936071	protein_coding	+	19811	1399.78	1510.83	1671.45	1429.28	1897.73	1948.6	84.4114	114.887	133.836	43.0634	46.353	54.3882	0.461297	0.546969	0.526705	0.193887	0.193791	0.180906	79.4899	-1.21665	0.310089	-3.92353	8.72592e-05	0.00428716
ENSG00000279296.1	PRAL		chr17	6772831	6776116	TEC	-	3285	2133.24	2139.38	2202.49	2076.04	2131.41	2107.94	1204.18	292.947	1326.14	21.298	0	28.5483	5.02782	1.06664	3.98957	0.074579	0	0.071942	478.851	-5.82745	1.48501	-3.92418	8.70263e-05	0.00428716
ENSG00000174010.9	KLHL15	cathepsin F [Source:HGNC Symbol;Acc:HGNC:2531]	chrX	23983720	24027186	protein_coding	-	43466	4415.08	4459.99	4439.48	4205.29	4222.39	4275.11	340.576	287.11	342.369	527.735	527.615	497.898	0.699402	0.51392	0.506304	0.893044	0.828885	0.622315	420.55	0.677049	0.172769	3.9188	8.89893e-05	0.00435998
ENSG00000106829.18	TLE4	transducin like enhancer of split 4 [Source:HGNC Symbol;Acc:HGNC:11840]	chr9	79571773	79726882	protein_coding	+	155109	2088.28	1478.4	2060.06	2299.07	2387.3	2278.69	610.436	484.36	253.938	243.926	173.568	130.711	2.62021	1.81452	0.784983	0.862654	0.569985	0.341505	316.156	-1.29378	0.330689	-3.91237	9.13948e-05	0.0044654
ENSG00000137198.9	GMPR	guanosine monophosphate reductase [Source:HGNC Symbol;Acc:HGNC:4376]	chr6	16238580	16295549	protein_coding	+	56969	1672.47	1728.02	1736.97	1730.96	1748.74	1653.86	188.423	130.918	209.205	87.9048	84.5607	86.3816	0.982187	0.593238	0.783621	0.376813	0.336535	0.273468	131.232	-1.03507	0.264635	-3.91132	9.17914e-05	0.00447235
ENSG00000149489.8	ROM1	retinal outer segment membrane protein 1 [Source:HGNC Symbol;Acc:HGNC:10254]	chr11	62611722	62615120	protein_coding	+	3398	1237.72	1144.36	1099.96	1354.92	1403.62	1344.28	131.488	130.59	157.187	318.752	293.054	203.499	0.927618	0.80185	0.801458	1.85482	1.58565	0.875754	205.762	0.963042	0.246285	3.91028	9.21882e-05	0.00447928
ENSG00000119280.16	C1orf198	chromosome 1 open reading frame 198 [Source:HGNC Symbol;Acc:HGNC:25900]	chr1	230837119	230869589	protein_coding	-	32470	1846.25	1414.01	1640.59	1618.2	1793.1	1639.32	365.433	384.649	323.764	223.966	221.48	190.578	1.96863	1.80853	1.25605	0.994099	0.912687	0.62486	284.978	-0.749887	0.191835	-3.90903	9.26673e-05	0.00449015
ENSG00000056998.19	GYG2	glycogenin 2 [Source:HGNC Symbol;Acc:HGNC:4700]	chrX	2828788	2882820	protein_coding	+	54032	3146.67	2633.25	2627.33	2768.49	2781.23	2018.05	71.7696	116.28	93.9381	179.426	178.53	208.737	0.241427	0.341631	0.228063	0.498541	0.460603	0.428204	141.447	1.01576	0.259945	3.90761	9.32123e-05	0.00450415
ENSG00000178922.16	HYI	regulator of chromosome condensation 2 [Source:HGNC Symbol;Acc:HGNC:30297]	chr1	43451003	43453989	protein_coding	-	2986	969.633	947.501	955.637	983.221	910.836	991.61	552.062	569.501	570.034	780.018	904.375	900.238	5.12178	4.60632	3.81186	5.96489	6.42256	5.08563	712.705	0.610767	0.156582	3.90062	9.59479e-05	0.00462364
ENSG00000236532.5	LINC01695	brain cytoplasmic RNA 1 [Source:HGNC Symbol;Acc:HGNC:1022]	chr21	28116094	28228667	lincRNA	-	112573	867.498	929.151	489.765	2829.65	2206.07	1463.04	38.4958	35.9519	88.6503	8.75398	10.1039	20.7799	0.279324	0.222867	0.454285	0.051425	0.055846	0.091589	33.7893	-2.07868	0.533333	-3.89753	9.718e-05	0.00467021
ENSG00000119685.19	TTLL5	tubulin tyrosine ligase like 5 [Source:HGNC Symbol;Acc:HGNC:19963]	chr14	75633625	75955078	protein_coding	+	321453	1528.75	1614.23	1356.03	2814.81	3214.96	2016.98	307.831	310.083	403.372	158.79	156.667	228.272	1.38136	1.21069	1.3033	0.586494	0.537402	0.622813	260.836	-0.920589	0.236423	-3.89383	9.86755e-05	0.00470353
ENSG00000157216.15	SSBP3	single stranded DNA binding protein 3 [Source:HGNC Symbol;Acc:HGNC:15674]	chr1	54225432	54413479	protein_coding	-	188047	1405.7	1292.4	1668.92	1975.46	1789.62	1384.33	298.67	335.385	276.276	158.737	150.577	202.95	1.69326	1.66042	1.12983	0.742653	0.654168	0.701841	237.099	-0.836181	0.214717	-3.89434	9.8465e-05	0.00470353
ENSG00000187672.12	ERC2	thrombospondin type 1 domain containing 4 [Source:HGNC Symbol;Acc:HGNC:25835]	chr3	55508308	56468363	protein_coding	-	960055	1613.28	1392.22	2526.34	5326.28	3281.74	2547.65	44.9303	92.5677	40.7125	13.2904	15.1706	21.8075	0.159074	0.285514	0.1038	0.038766	0.04109	0.046992	38.0798	-1.82672	0.469044	-3.89455	9.83792e-05	0.00470353
ENSG00000163378.13	EOGT	EGF domain specific O-linked N-acetylglucosamine transferase [Source:HGNC Symbol;Acc:HGNC:28526]	chr3	68975214	69013961	protein_coding	-	38747	2152.2	2826.1	2129.5	1909.28	2461.91	1954.97	373.748	305.916	410.824	619.657	572.434	591.875	1.50097	1.0698	1.18799	2.04915	1.75713	1.44593	479.076	0.709672	0.182431	3.89008	0.000100211	0.0047638
ENSG00000139971.15	C14orf37	chromosome 14 open reading frame 37 [Source:HGNC Symbol;Acc:HGNC:19846]	chr14	57999735	58298139	protein_coding	-	298404	1742.74	4172.59	799.062	715.455	868.144	658.851	7.39781	2.61422	12.6736	32.3019	31.1411	47.3561	0.057003	0.017573	0.06874	0.201563	0.185217	0.226128	22.2474	2.42266	0.622956	3.88897	0.000100672	0.00477283
ENSG00000132199.18	ENOSF1	enolase superfamily member 1 [Source:HGNC Symbol;Acc:HGNC:30365]	chr18	670324	712676	protein_coding	-	42352	1650.07	1874.65	2261.18	1634.97	1701.77	1829.74	1455.65	1487.76	1361.74	1959.47	2109.47	2338.84	7.14544	6.36313	4.81163	7.9225	7.92011	6.98738	1785.49	0.573725	0.147582	3.88751	0.000101278	0.00478865
ENSG00000197415.11	VEPH1	stathmin 3 [Source:HGNC Symbol;Acc:HGNC:15926]	chr3	157259742	157533619	protein_coding	-	273877	1104.19	1402.12	1337.75	1406.94	1394.21	1067	760.323	379.567	513.174	272.326	284.386	273.247	5.2982	2.30759	2.57674	1.56493	1.51676	1.15944	413.837	-0.994536	0.256432	-3.87836	0.000105165	0.0049591
ENSG00000074527.11	NTN4	netrin 4 [Source:HGNC Symbol;Acc:HGNC:13658]	chr12	95657807	95791152	protein_coding	-	133345	2432.99	2223.56	3132.66	3228.92	3214.25	3292.12	282.495	113.834	184.007	94.0661	52.5462	75.356	0.871188	0.305787	0.408585	0.238961	0.123951	0.141423	133.717	-1.39094	0.358797	-3.87668	0.000105893	0.0049801
ENSG00000039560.13	RAI14	retinoic acid induced 14 [Source:HGNC Symbol;Acc:HGNC:14873]	chr5	34656237	34832627	protein_coding	+	176390	4505.44	4615.27	4620.79	4059.21	4559.9	3411.24	517.432	308.281	459.979	272.815	175.33	172.124	1.07862	0.559824	0.690472	0.468513	0.279647	0.218376	317.66	-1.04803	0.27058	-3.87326	0.000107389	0.00502356
ENSG00000117228.9	GBP1	guanylate binding protein 1 [Source:HGNC Symbol;Acc:HGNC:4182]	chr1	89052319	89065360	protein_coding	-	13041	3659.59	3273.57	3189.67	3675.09	2926.14	3098.32	456.773	321.486	1177.15	59.7317	116.45	151.306	1.2358	0.758845	2.29214	0.133297	0.24086	0.24902	380.483	-2.58195	0.666521	-3.87377	0.000107164	0.00502356
ENSG00000119231.10	SENP5	SUMO1/sentrin specific peptidase 5 [Source:HGNC Symbol;Acc:HGNC:28407]	chr3	196867856	196934714	protein_coding	+	66858	3571.03	2919.16	3766.86	3492.29	3713.34	3646.98	3977.95	4164.89	3870.75	2986.28	2659.76	2695.34	10.0999	9.21334	7.07786	6.24663	5.16641	4.16489	3392.49	-0.52582	0.135824	-3.87134	0.00010824	0.00504995
ENSG00000146151.12	HMGCLL1	3-hydroxymethyl-3-methylglutaryl-CoA lyase like 1 [Source:HGNC Symbol;Acc:HGNC:21359]	chr6	55434369	55579214	protein_coding	-	144845	1595.47	1492.88	1628.62	1468.85	1521.92	1554.75	323.717	480.884	655.047	199.207	267.316	239.963	1.8701	2.4145	2.72196	0.947019	1.18003	0.842761	361.023	-1.04786	0.270827	-3.86911	0.000109235	0.00508289
ENSG00000180628.14	PCGF5	transmembrane protein 64 [Source:HGNC Symbol;Acc:HGNC:25441]	chr10	91163012	91284331	protein_coding	+	121319	2191.57	2082.8	2406.9	1984.03	2204.37	1998.45	1316.65	1195.95	1534.42	917.361	807.312	875.43	5.47871	4.33465	4.59737	3.14467	2.56992	2.21516	1107.85	-0.639376	0.165466	-3.86409	0.000111503	0.00517473
ENSG00000104267.9	CA2	carbonic anhydrase 2 [Source:HGNC Symbol;Acc:HGNC:1373]	chr8	85463852	85481493	protein_coding	+	17641	1302.46	1067.92	1476.2	1368.19	1460.78	1418.44	1591.57	1446.68	1091.96	713.929	781.735	929.745	10.564	8.36825	5.21871	3.90454	3.97076	3.7563	1092.6	-0.76862	0.199001	-3.86239	0.000112281	0.00519715
ENSG00000100577.18	GSTZ1	glutathione S-transferase zeta 1 [Source:HGNC Symbol;Acc:HGNC:4643]	chr14	77320884	77331597	protein_coding	+	10713	1198.93	1181.29	1261.01	1211.99	1251.7	1318.78	1540.22	1824.04	1903.28	2439.82	2701.83	2993.54	11.0869	11.4417	9.8689	14.4731	14.8836	13.1192	2233.79	0.626912	0.162684	3.85355	0.000116417	0.00536037
ENSG00000108448.21	TRIM16L	tripartite motif containing 16 like [Source:HGNC Symbol;Acc:HGNC:32670]	chr17	18697998	18736118	protein_coding	+	38120	1246.29	1252.19	1449.71	1629.55	1457.47	1259.69	1251.01	1099.27	1126.36	602.178	859.511	623.232	8.09771	6.19751	5.24863	3.21179	4.25661	2.4569	926.928	-0.737523	0.191368	-3.85394	0.00011623	0.00536037
ENSG00000174080.10	CTSF	polypeptide N-acetylgalactosaminyltransferase like 6 [Source:HGNC Symbol;Acc:HGNC:33844]	chr11	66563463	66568841	protein_coding	-	5378	2097.9	1661.43	2217.82	1819.13	1922.73	1931.31	232.246	302.924	320.081	481.095	436.202	609.507	1.06937	1.21536	1.06189	1.82454	1.53654	1.70823	397.009	0.83615	0.217429	3.84563	0.000120245	0.00550777
ENSG00000203999.8	LINC01270	death domain associated protein [Source:HGNC Symbol;Acc:HGNC:2681]	chr20	50292720	50314922	lincRNA	+	22202	2276.38	2169.98	2395.43	2288.55	2318.39	2142.6	41.6123	85.8268	51.5395	140.697	197.718	110.234	0.163896	0.293224	0.146121	0.455458	0.595372	0.262755	104.605	1.34755	0.35036	3.84618	0.000119976	0.00550777
ENSG00000105404.10	RABAC1	Rab acceptor 1 [Source:HGNC Symbol;Acc:HGNC:9794]	chr19	41956681	41959390	protein_coding	-	2709	586.279	549.923	610.269	617.18	568.278	585.178	640.135	823.197	744.098	1070.16	1170.72	1185.72	9.73153	10.8926	8.14241	13.401	13.6127	10.9724	939.004	0.6358	0.165436	3.84318	0.000121448	0.00554845
ENSG00000078401.6	EDN1	endothelin 1 [Source:HGNC Symbol;Acc:HGNC:3176]	chr6	12290363	12297194	protein_coding	+	6831	1959.18	1903.7	2026.2	1909.82	1948.1	1988.81	198.636	299.273	500.067	106.963	116.544	179.844	0.904292	1.18688	1.63935	0.401165	0.405877	0.4983	233.554	-1.31312	0.34225	-3.83671	0.000124691	0.00568185
ENSG00000138814.16	PPP3CA	protein phosphatase 3 catalytic subunit alpha [Source:HGNC Symbol;Acc:HGNC:9314]	chr4	101023409	101348278	protein_coding	-	324869	2314.88	2576.31	2452.04	2197.39	2156.71	2295.21	2980.18	2977.2	3566.08	4472.7	5022.07	4674.77	11.3965	9.91937	9.82158	14.0914	14.6945	10.8811	3948.83	0.573013	0.149394	3.83559	0.000125263	0.00569314
ENSG00000172243.17	CLEC7A	G protein subunit gamma 12 [Source:HGNC Symbol;Acc:HGNC:19663]	chr12	10116777	10130258	protein_coding	-	13481	1694.42	1495.65	1180.91	1940.25	2014.69	2010.59	58.527	36.6362	96.3271	23.915	15.1235	16.5354	0.307683	0.170503	0.366638	0.103955	0.060863	0.051355	41.1774	-1.77589	0.463837	-3.82869	0.000128827	0.00584006
ENSG00000156642.16	NPTN	neuroplastin [Source:HGNC Symbol;Acc:HGNC:17867]	chr15	73560014	73634134	protein_coding	-	74120	1087.33	1125.16	1175.61	1202.31	1062.87	1056.01	1675.43	1393.77	1510.08	2076.39	2437.19	2418.74	13.3575	9.67836	8.66635	13.633	14.8637	11.7349	1918.6	0.597123	0.155991	3.82793	0.000129225	0.00584301
ENSG00000167468.16	GPX4	glutathione peroxidase 4 [Source:HGNC Symbol;Acc:HGNC:4556]	chr19	1103926	1106791	protein_coding	+	2865	764.446	754.018	798.62	769.491	797.768	823.143	4933.15	6151.46	5643.69	7688.81	8438.66	8923.39	56.0017	60.8333	46.1367	71.9053	73.2846	61.6498	6963.19	0.582705	0.1526	3.81851	0.000134258	0.00605503
ENSG00000198483.12	ANKRD35	DDB1 and CUL4 associated factor 12 [Source:HGNC Symbol;Acc:HGNC:19911]	chr1	145866560	145885866	protein_coding	-	19306	4997.21	4874.1	5276.89	5014.65	5106.11	5313.53	175.397	87.4116	116.601	330.44	228.096	261.296	0.306471	0.13306	0.146719	0.475815	0.304902	0.277887	199.874	1.10455	0.289508	3.81527	0.000136033	0.0061194
ENSG00000102362.15	SYTL4	synaptotagmin like 4 [Source:HGNC Symbol;Acc:HGNC:15588]	chrX	100674491	100732123	protein_coding	-	57632	2184.11	2002.75	2251.2	1947.81	2074.34	2062.37	1812.42	2048.33	2309.69	3500.68	2843.65	3187.56	7.74066	7.62232	7.10277	12.315	9.28979	8.28412	2617.05	0.627466	0.165083	3.80092	0.00014416	0.00646845
ENSG00000273259.3	AL049839.2		chr14	94592058	94624646	protein_coding	+	32588	4180.04	4250.68	4366.91	4183.82	4240.94	4359.98	18.9684	8.11648	19.0159	46.0498	52.4739	56.413	0.03889	0.015056	0.029127	0.079165	0.084495	0.071537	33.5063	1.71374	0.45174	3.79365	0.000148449	0.00664396
ENSG00000175582.19	RAB6A	solute carrier family 35 member E3 [Source:HGNC Symbol;Acc:HGNC:20864]	chr11	73675638	73761137	protein_coding	-	85499	1889.36	1889.86	2208.5	1984.27	2232.16	2011.46	5354.06	4924.91	5237.9	3664.84	3434.27	3834.35	23.4627	18.8039	16.5295	13.2325	11.5149	10.2264	4408.39	-0.505472	0.133719	-3.78009	0.000156769	0.00699851
ENSG00000135046.13	ANXA1	annexin A1 [Source:HGNC Symbol;Acc:HGNC:533]	chr9	73151757	73170393	protein_coding	+	18636	1686.78	1785.64	1810.53	1705.82	1742.3	1646.95	786.296	692.098	1631.16	361.906	250.941	608.186	4.04893	3.10693	6.04857	1.53539	0.988553	1.90616	721.765	-1.35195	0.357781	-3.7787	0.000157652	0.00702008
ENSG00000118263.14	KLF7	Kruppel like factor 7 [Source:HGNC Symbol;Acc:HGNC:6350]	chr2	207074137	207167267	protein_coding	-	93130	1388.69	840.962	2451.25	2289.93	2676.22	2102.88	72.0876	108.276	60.8957	34.8284	26.9986	27.6922	0.351718	0.460234	0.213959	0.140001	0.100775	0.082237	55.1297	-1.38082	0.365542	-3.77746	0.000158438	0.00703729
ENSG00000104825.16	NFKBIB	NFKB inhibitor beta [Source:HGNC Symbol;Acc:HGNC:7798]	chr19	38899700	38908893	protein_coding	+	9193	1971.15	1918.82	2145.76	1935.89	2016.48	2207.98	762.288	814.747	781.31	546.901	527.293	517.998	3.34406	3.11137	2.46891	1.97588	1.76928	1.3828	658.423	-0.565594	0.149833	-3.77484	0.000160108	0.00709355
ENSG00000156508.17	EEF1A1	eukaryotic translation elongation factor 1 alpha 1 [Source:HGNC Symbol;Acc:HGNC:3189]	chr6	73515750	73523797	protein_coding	-	8047	2224.57	2399.06	2220.58	2274.3	2182.37	2216.5	461193	542121	607186	745458	832036	869403	1823.21	1867.07	1728.59	2427.94	2516.35	2091.91	676233	0.603444	0.159916	3.77351	0.000160965	0.00711359
ENSG00000138792.9	ENPEP	glutamyl aminopeptidase [Source:HGNC Symbol;Acc:HGNC:3355]	chr4	110365733	110565285	protein_coding	+	199552	3150.49	2652.29	3398.61	3021.71	1890.5	2675.07	140.509	209.894	214.479	263.111	529.222	412.889	0.454619	0.591635	0.499699	0.701426	1.3099	0.812835	295.017	1.09141	0.289562	3.76917	0.000163789	0.00722025
ENSG00000188100.8	FAM25A	phospholipid scramblase 1 [Source:HGNC Symbol;Acc:HGNC:9092]	chr10	87020306	87024730	protein_coding	+	4424	252.01	282.781	250.92	260.88	256.079	256.647	37.3707	82.9857	66.5234	102.506	186.182	193.757	1.27314	2.48293	1.64435	2.89357	4.89376	4.05304	111.554	1.37123	0.364072	3.76638	0.000165631	0.0072832
ENSG00000152413.14	HOMER1	homer scaffolding protein 1 [Source:HGNC Symbol;Acc:HGNC:17512]	chr5	79372636	79514217	protein_coding	-	141581	3831.05	2827.15	2229.03	2313.12	2658.79	2634.45	499.557	597.372	828.325	1381.56	1154.37	965.253	1.6446	1.71336	1.96265	3.74742	2.90702	1.93393	904.407	0.86569	0.230058	3.76292	0.000167944	0.0073665
ENSG00000168386.18	FILIP1L	filamin A interacting protein 1 like [Source:HGNC Symbol;Acc:HGNC:24589]	chr3	99830141	100114513	protein_coding	-	284372	4065.58	4127.58	4252.98	3866.55	3868.82	4198.45	680.807	701.935	1248.84	537.635	388.242	384.665	1.49218	1.34081	1.97162	0.970868	0.650741	0.513178	657.021	-1.00519	0.267334	-3.76004	0.000169884	0.00743307
ENSG00000153214.9	TMEM87B	transmembrane protein 87B [Source:HGNC Symbol;Acc:HGNC:25913]	chr2	112055223	112119318	protein_coding	+	64095	1208.48	882.216	1348.41	1290.47	1481.48	1362.63	478.517	590.63	393.347	862.112	841.105	733.087	3.41837	3.678	2.0236	5.07561	4.59608	3.18743	649.8	0.744169	0.198023	3.75798	0.000171288	0.00747589
ENSG00000090013.9	BLVRB	biliverdin reductase B [Source:HGNC Symbol;Acc:HGNC:1063]	chr19	40447789	40465840	protein_coding	-	18051	889.116	840.827	923.511	925.308	939.577	938.475	6280.05	8249.81	8177.25	10438.1	13117.9	12094	61.52	70.4036	57.6841	84.2405	98.3008	72.1035	9726.19	0.650853	0.173426	3.75291	0.000174794	0.00761002
ENSG00000186470.13	BTN3A2	piccolo presynaptic cytomatrix protein [Source:HGNC Symbol;Acc:HGNC:13406]	chr6	26365159	26378320	protein_coding	+	13161	2538.92	2876.82	3258.9	4263.42	3175.87	2141.29	182.926	97.5646	230.104	23.7631	61.4993	81.8019	0.54816	0.253593	0.495332	0.058816	0.139988	0.150428	112.943	-1.65171	0.440239	-3.75186	0.000175526	0.00762302
ENSG00000184675.9	AMER1	transmembrane p24 trafficking protein 9 [Source:HGNC Symbol;Acc:HGNC:24878]	chrX	64185117	64205744	protein_coding	-	20627	10855.4	9446.01	11256.1	10871.1	10876.2	11223.8	258.453	228.43	129.131	102.439	96.8425	52.8419	0.214292	0.165002	0.077103	0.069976	0.061428	0.026667	144.69	-1.2779	0.341273	-3.74451	0.000180749	0.00783053
ENSG00000178538.9	CA8	poly(ADP-ribose) polymerase family member 10 [Source:HGNC Symbol;Acc:HGNC:25895]	chr8	60187347	60281412	protein_coding	-	94065	1912.3	1932.17	2049.4	1931.69	2004.27	1910.56	498.442	678.647	590.293	892.769	920.536	966.474	2.26788	2.69067	1.93323	3.34745	3.2055	2.67655	757.86	0.65512	0.174999	3.74356	0.000181434	0.00784091
ENSG00000005471.15	ABCB4	ATP binding cassette subfamily B member 4 [Source:HGNC Symbol;Acc:HGNC:45]	chr7	87401697	87480435	protein_coding	-	78738	2312.47	4761.36	3694.74	3534.4	3148.67	4649.84	15.8363	20.2829	33.9733	57.0329	76.7482	70.8835	0.039379	0.043939	0.060836	0.116841	0.145999	0.107281	45.7929	1.51881	0.406181	3.73924	0.000184577	0.00793773
ENSG00000167815.11	PRDX2	peroxiredoxin 2 [Source:HGNC Symbol;Acc:HGNC:9353]	chr19	12796820	12801859	protein_coding	-	5039	907.399	921.335	962.14	952.654	951.84	970.917	3078.81	3491.33	2941.66	4682.23	4964.4	4294.82	29.0334	28.6736	19.977	36.3756	35.8087	24.6456	3908.88	0.552158	0.147651	3.73961	0.000184306	0.00793773
ENSG00000164741.14	DLC1	DLC1 Rho GTPase activating protein [Source:HGNC Symbol;Acc:HGNC:2897]	chr8	13083361	13604610	protein_coding	-	521249	4316.15	5135.71	6858.35	6310.62	6698.58	4994.62	568.443	390.873	411.493	260.767	213.6	292.35	0.897327	0.537718	0.467968	0.339319	0.258048	0.280981	356.254	-0.84249	0.225533	-3.73555	0.000187308	0.00803552
ENSG00000165140.9	FBP1	fructose-bisphosphatase 1 [Source:HGNC Symbol;Acc:HGNC:3606]	chr9	94603133	94640249	protein_coding	-	37116	1320.57	1418.61	1334.27	1401.72	1389.58	1410.88	1774.83	1624.22	1699.85	2495.2	2368.26	2360.81	11.4616	9.13744	7.90448	13.2714	11.6985	9.27667	2053.86	0.502531	0.134583	3.73399	0.000188469	0.0080482
ENSG00000196834.11	POTEI	serpin family A member 1 [Source:HGNC Symbol;Acc:HGNC:8941]	chr2	130459455	130509666	protein_coding	-	50211	9039.45	9051.03	9389.42	8967.31	8982.77	8832.98	192.559	148.226	170.706	291.359	265.454	335.524	0.189544	0.126727	0.12118	0.23649	0.200055	0.200958	233.971	0.796072	0.2132	3.73392	0.000188519	0.0080482
ENSG00000168610.14	STAT3	signal transducer and activator of transcription 3 [Source:HGNC Symbol;Acc:HGNC:11364]	chr17	42313324	42388568	protein_coding	-	75244	3630.46	3749.77	3309.16	3901.33	3799.3	4010.37	974.587	894.071	1127.49	680.075	632.948	651.317	2.32777	1.86014	1.94043	1.33824	1.15598	0.947037	826.748	-0.609302	0.163268	-3.73192	0.000190026	0.00809288
ENSG00000100504.16	PYGL	glycogen phosphorylase L [Source:HGNC Symbol;Acc:HGNC:9725]	chr14	50857891	50944736	protein_coding	-	86845	2660.3	2574.91	2696.75	2635.18	2618.74	2609.13	1387.56	1054.81	879.353	728.948	575.362	371.528	4.69399	3.10961	2.14134	2.03024	1.48907	0.765591	832.927	-0.984566	0.264775	-3.71851	0.000200404	0.00847334
ENSG00000175279.21	CENPS	signal peptide, CUB domain and EGF like domain containing 2 [Source:HGNC Symbol;Acc:HGNC:30425]	chr1	10430443	10442809	protein_coding	+	12366	748.232	753.096	788.793	731.02	755.765	786.774	495.173	596.458	723.826	403.788	312.385	340.469	5.80275	6.07986	6.10636	3.89503	2.80053	2.42434	478.683	-0.779782	0.2097	-3.71856	0.00020036	0.00847334
ENSG00000222724.1	RNU2-63P	creatine kinase, mitochondrial 1A [Source:HGNC Symbol;Acc:HGNC:31736]	chr2	88016354	88016547	snRNA	-	193	44	52	47	48	46	52	40.6436	26.1876	36.8613	10.3887	9.4064	3.40477	7.5258	4.22442	4.91525	1.58483	1.33248	0.383721	21.1487	-2.12705	0.571832	-3.71971	0.000199455	0.00847334
ENSG00000121060.16	TRIM25	tripartite motif containing 25 [Source:HGNC Symbol;Acc:HGNC:12932]	chr17	56887909	56914038	protein_coding	-	26129	4436.88	5477.78	4673.1	4469.44	5178.82	3787.07	1831.5	1452.72	1749.68	1116.37	898.763	1172.68	3.51429	2.42942	2.41794	1.76529	1.31977	1.36903	1370.29	-0.660767	0.178111	-3.70987	0.000207367	0.00873706
ENSG00000136147.17	PHF11	PHD finger protein 11 [Source:HGNC Symbol;Acc:HGNC:17024]	chr13	49495610	49528987	protein_coding	+	33377	954.662	1012.05	1056.28	869.813	963.309	985.128	838.743	553.049	763.46	472.657	410.406	320.91	7.68301	4.4141	5.03742	3.56641	2.87603	1.78818	559.871	-0.839193	0.226226	-3.70954	0.000207635	0.00873706
ENSG00000214063.10	TSPAN4	PAXIP1 antisense RNA 2 [Source:HGNC Symbol;Acc:HGNC:48958]	chr11	842808	867116	protein_coding	+	24308	1018.39	993.481	1067.75	1246.2	1204.96	1167.28	661.208	673.506	622.95	484.044	323.18	288.922	5.29529	4.70104	3.59042	3.19175	1.97875	1.40804	508.968	-0.831859	0.224329	-3.70821	0.000208726	0.00876201
ENSG00000227418.6	PCGEM1		chr2	192749845	192776899	lincRNA	+	27054	1007.9	812.887	927.213	770.281	765.883	845.244	24.3299	38.1086	53.6103	9.81788	10.9957	7.41224	0.254652	0.347443	0.404034	0.08465	0.088039	0.047214	24.0458	-2.0264	0.54717	-3.70342	0.000212712	0.0089081
ENSG00000123739.10	PLA2G12A	phospholipase A2 group XIIA [Source:HGNC Symbol;Acc:HGNC:18554]	chr4	109709989	109730077	protein_coding	-	20088	703.097	639.445	747.623	641.801	714.817	728.682	1688.74	1995.72	2115.8	2764.15	2871.47	2906.9	21.6443	22.2775	19.5249	29.1812	28.1495	22.677	2390.46	0.558702	0.151211	3.69486	0.000220007	0.00919171
ENSG00000078018.19	MAP2	microtubule associated protein 2 [Source:HGNC Symbol;Acc:HGNC:6839]	chr2	209424058	209734118	protein_coding	+	310060	5000.31	3249.23	6047.22	10396.1	10605.6	5732.2	57.3458	47.0206	45.6079	17.0414	14.9528	21.5618	0.081126	0.057949	0.046462	0.019861	0.016182	0.018565	33.9217	-1.52261	0.413528	-3.68201	0.000231405	0.009645
ENSG00000153574.8	RPIA	ribose 5-phosphate isomerase A [Source:HGNC Symbol;Acc:HGNC:10297]	chr2	88691644	88750935	protein_coding	+	59291	1537.36	1529.96	1562.37	1539.48	1546.76	1590.51	874.371	870.977	972.636	632.944	629.918	559.01	5.02061	4.35738	4.01996	2.99372	2.76599	1.9529	756.643	-0.576233	0.156552	-3.68078	0.000232522	0.00966864
ENSG00000187720.14	THSD4	family with sequence similarity 25 member A [Source:HGNC Symbol;Acc:HGNC:23436]	chr15	71096952	71783383	protein_coding	+	686431	2860.15	1697.79	2245.83	1886.42	2000.75	1663.76	1077.9	2318.8	1952.62	2753.4	3552.22	4615.94	4.74363	8.89266	6.18874	9.98337	11.9604	12.3631	2711.81	1.03078	0.280251	3.67804	0.000235029	0.00974983
ENSG00000004779.9	NDUFAB1	NADH:ubiquinone oxidoreductase subunit AB1 [Source:HGNC Symbol;Acc:HGNC:7694]	chr16	23581002	23596356	protein_coding	-	15354	464.609	452.72	475.279	450.867	453.684	469.432	5295.59	5415.73	5147.72	7606.49	7812.1	6853.43	102.262	91.1091	71.5884	121.015	115.404	80.5437	6355.18	0.490134	0.133436	3.67318	0.00023955	0.00991398
ENSG00000162521.18	RBBP4	RB binding protein 4, chromatin remodeling factor [Source:HGNC Symbol;Acc:HGNC:9887]	chr1	32651142	32686211	protein_coding	+	35069	1937.41	1879.86	1912.53	1778.04	2002.76	1797.49	1954.16	2051	2136.54	1566.93	1282.05	1167.69	9.23758	8.44553	7.27263	6.10265	4.63661	3.3611	1693.06	-0.611413	0.1666	-3.66994	0.000242604	0.0100168
ENSG00000131171.12	SH3BGRL	SH3 domain binding glutamate rich protein like [Source:HGNC Symbol;Acc:HGNC:10823]	chrX	81201943	81298547	protein_coding	+	96604	830.15	769.907	901.947	799.058	812.78	832.868	2431.64	3104.61	3737.4	4467.36	4956.01	6830.81	26.2854	29.2341	29.0984	39.7872	40.9882	44.9407	4254.64	0.809316	0.220584	3.66897	0.000243532	0.0100316
ENSG00000084444.13	FAM234B	family with sequence similarity 234 member B [Source:HGNC Symbol;Acc:HGNC:29288]	chr12	13044284	13142521	protein_coding	+	98237	3457.66	3784.28	4059.89	4085.52	3976.37	4305.92	520.781	521.826	538.164	336.152	334.942	372.503	1.17731	1.02722	0.876645	0.626849	0.579754	0.512105	437.395	-0.600899	0.163835	-3.6677	0.00024474	0.0100578
ENSG00000076248.10	UNG	uracil DNA glycosylase [Source:HGNC Symbol;Acc:HGNC:12572]	chr12	109097574	109110992	protein_coding	+	13418	2056.38	2084.31	2101.42	2075.06	2075.35	2151.16	5325.99	6188.87	5790.81	4259.47	3894.55	3114.63	22.6822	22.9617	17.7601	14.9437	12.6885	8.07356	4762.39	-0.618373	0.168838	-3.66252	0.000249743	0.0102394
ENSG00000140740.10	UQCRC2	ubiquinol-cytochrome c reductase core protein II [Source:HGNC Symbol;Acc:HGNC:12586]	chr16	21952660	21983660	protein_coding	+	31000	1334.24	1100.44	1443.31	1087	1099.01	1461.99	7703.76	9061.27	8407.81	12701.9	13575.1	10895.1	55.141	56.5023	43.3359	74.9023	74.3348	47.4619	10390.8	0.562544	0.153656	3.66107	0.000251168	0.0102739
ENSG00000071553.16	ATP6AP1	ATPase H+ transporting accessory protein 1 [Source:HGNC Symbol;Acc:HGNC:868]	chrX	154428632	154436516	protein_coding	+	7884	1953.73	1956.28	2006.93	2019.68	2034	2040.57	3123	3677.8	3489.1	4631.55	4902.2	5440.11	13.8877	14.2516	11.1746	16.9714	16.6791	14.7272	4210.63	0.541251	0.147986	3.65745	0.000254741	0.0103959
ENSG00000197989.13	SNHG12	myoglobin [Source:HGNC Symbol;Acc:HGNC:6915]	chr1	28578538	28582983	antisense_RNA	-	4445	1079.25	990.274	945.088	1053.4	1010.77	896.651	739.124	759.504	750.83	492.851	527.494	517.099	6.62237	5.92089	4.84229	3.63676	3.61308	2.81874	631.15	-0.549437	0.150302	-3.65554	0.000256638	0.0104491
ENSG00000205220.11	PSMB10	chromosome 15 open reading frame 59 [Source:HGNC Symbol;Acc:HGNC:33753]	chr16	67934502	67937087	protein_coding	-	2585	607.714	515.156	597.688	560.692	564.311	586.234	1506.73	1481.92	1652.9	1039.95	1111.31	1089.5	23.4872	20.1179	18.5535	13.3508	13.2559	10.3332	1313.72	-0.519	0.142217	-3.64934	0.000262912	0.0106798
ENSG00000197283.15	SYNGAP1	ventricular zone expressed PH domain containing 1 [Source:HGNC Symbol;Acc:HGNC:25735]	chr6	33419661	33457541	protein_coding	+	37880	817.228	3241	505.325	1368.66	3150.69	5404.62	94.8906	22.89	229.115	34.5753	22.3004	12.0895	0.472285	0.099424	0.82557	0.14192	0.084774	0.037372	69.3102	-2.31421	0.634358	-3.64811	0.000264181	0.0107066
ENSG00000103811.15	CTSH	cathepsin H [Source:HGNC Symbol;Acc:HGNC:2535]	chr15	78921058	78949574	protein_coding	-	28516	848.134	891.213	892.147	871.252	893.336	900.606	1745.8	1704.45	1569.6	2527.03	2423.98	2231.59	17.6082	14.9768	11.4029	20.9999	18.7017	13.6997	2033.74	0.517408	0.141865	3.64719	0.000265127	0.0107203
ENSG00000154814.13	OXNAD1	oxidoreductase NAD binding domain containing 1 [Source:HGNC Symbol;Acc:HGNC:25128]	chr3	16265160	16350299	protein_coding	+	85139	1870.51	1612.46	1888.24	2021.66	2034.21	2190.44	1893.69	2089.74	2237.12	1488.43	1459.26	1294.17	8.74311	8.40926	7.44083	5.66316	5.1555	3.63767	1743.74	-0.551677	0.151356	-3.64491	0.000267485	0.0107908
ENSG00000168404.12	MLKL	mixed lineage kinase domain like pseudokinase [Source:HGNC Symbol;Acc:HGNC:26617]	chr16	74671855	74700960	protein_coding	-	29105	3136.09	3004.95	3087.88	3026.6	3123.68	3207.16	955.084	1024.52	1242.52	591.325	791.5	539.352	2.74625	2.56585	2.57225	1.40028	1.7405	0.943678	857.385	-0.744584	0.204478	-3.64139	0.000271166	0.0109143
ENSG00000155265.10	GOLGA7B	golgin A7 family member B [Source:HGNC Symbol;Acc:HGNC:31668]	chr10	97850239	97871580	protein_coding	+	21341	7435.19	7229.6	7693.75	7495.25	7537.11	7624.42	118.212	118.955	147.183	68.9556	58.2221	68.8391	0.140289	0.122986	0.125787	0.067421	0.05286	0.049724	96.7277	-0.974662	0.26797	-3.6372	0.000275613	0.0110679
ENSG00000047457.13	CP	ceruloplasmin [Source:HGNC Symbol;Acc:HGNC:2295]	chr3	149162410	149222055	protein_coding	-	59645	3195.13	1073.83	2421.11	4062.22	1521.91	1835.29	27.9404	40.1937	29.178	7.00338	5.04631	11.415	0.117748	0.147889	0.088608	0.024595	0.016227	0.030241	20.1295	-2.05554	0.565291	-3.63625	0.00027664	0.0110839
ENSG00000137975.7	CLCA2	chloride channel accessory 2 [Source:HGNC Symbol;Acc:HGNC:2016]	chr1	86424086	86456558	protein_coding	+	32472	4131.66	4199.92	4213.23	4036.6	3982.7	4129.32	36.1194	87.2164	74.1929	20.391	20.457	24.4645	0.078142	0.164382	0.115591	0.036345	0.033858	0.032214	43.8069	-1.59564	0.439284	-3.63238	0.000280821	0.0112258
ENSG00000267131.1	AC005746.2	TBX2 antisense RNA 1 [Source:HGNC Symbol;Acc:HGNC:50355]	chr17	61361668	61400243	antisense_RNA	-	38575	606.95	582.64	614.694	604.042	625.292	571.049	262.215	257.176	298.756	432.341	390.676	517.631	3.88865	3.32358	3.18545	5.2833	4.43515	4.66547	359.799	0.708196	0.195242	3.62728	0.000286424	0.0114238
ENSG00000189337.16	KAZN	ALG1, chitobiosyldiphosphodolichol beta-mannosyltransferase like [Source:HGNC Symbol;Acc:HGNC:33721]	chr1	13892792	15118043	protein_coding	+	1225251	2737.2	2699.64	3065.19	5286.52	3544	3028.72	151.235	158.155	78.5796	45.2867	68.6659	44.1026	0.407162	0.371979	0.152055	0.100967	0.141986	0.073363	91.0041	-1.28771	0.355304	-3.62426	0.000289795	0.011521
ENSG00000204209.11	DAXX	PSMB8 antisense RNA 1 (head to head) [Source:HGNC Symbol;Acc:HGNC:39758]	chr6	33318558	33329286	protein_coding	-	10728	1177.43	1582.08	1617.57	1671.31	2414.54	2830.1	168.084	169.136	114.022	93.5401	53.7812	43.8076	0.829645	0.727709	0.405292	0.380387	0.203083	0.131608	107.062	-1.23782	0.34157	-3.62392	0.00029017	0.011521
ENSG00000135404.11	CD63	CD63 molecule [Source:HGNC Symbol;Acc:HGNC:1692]	chr12	55725323	55729707	protein_coding	-	4384	769.498	746.403	775.925	764.894	737.779	793.827	14288.2	18153.1	16323	23879.6	25934.3	22135.6	166.372	184.149	136.878	229.088	231.022	156.881	20119	0.561272	0.154923	3.6229	0.000291318	0.0115304
ENSG00000260822.1	AC004656.1		chrX	24545516	24550466	sense_overlapping	+	4950	3731.66	3732.06	3760.09	3510.38	3515.42	3632.77	230.76	276.69	262.517	357.781	543.214	428.701	0.56348	0.588821	0.461624	0.719784	1.01497	0.637204	349.944	0.789223	0.217864	3.62255	0.000291717	0.0115304
ENSG00000140876.11	NUDT7	nudix hydrolase 7 [Source:HGNC Symbol;Acc:HGNC:8054]	chr16	77722492	77742260	protein_coding	+	19768	769.909	731.205	774.178	704.243	753.182	757.749	229.49	234.571	294.547	408.418	408.491	405.951	2.72606	2.43198	2.52659	4.00311	3.71906	2.94105	330.245	0.686975	0.189723	3.62093	0.000293543	0.0115765
ENSG00000100129.17	EIF3L	eukaryotic translation initiation factor 3 subunit L [Source:HGNC Symbol;Acc:HGNC:18138]	chr22	37848868	37889407	protein_coding	+	40539	1313.84	1235.3	1190.16	1248.13	1157.85	1260.71	5822.58	7714.96	7823.92	9845.16	11368.1	11653.4	42.0284	48.5146	40.6666	58.547	62.775	51.1971	9038.03	0.621705	0.171939	3.61585	0.000299363	0.0117533
ENSG00000103657.13	HERC1	HECT and RLD domain containing E3 ubiquitin protein ligase family member 1 [Source:HGNC Symbol;Acc:HGNC:4867]	chr15	63608618	63833942	protein_coding	-	225324	6572.81	5322.9	7317.37	8460.1	7300.69	8027.36	4352.04	4516.11	4186.67	2941.46	3294.78	3092.91	5.46485	4.94114	3.78617	3.04306	3.16507	2.36362	3730.66	-0.484641	0.13402	-3.61619	0.000298972	0.0117533
ENSG00000169926.10	KLF13	fatty acid hydroxylase domain containing 2 [Source:HGNC Symbol;Acc:HGNC:1334]	chr15	31326855	31435665	protein_coding	+	108810	6400.97	6717.74	6906.12	6314.99	6874.27	6960.05	348.002	323.767	298.18	229.216	143.668	166.393	0.463149	0.375271	0.285814	0.251411	0.14623	0.134742	251.538	-0.843606	0.233784	-3.60848	0.000307992	0.0120652
ENSG00000196302.5	AC146944.1	zinc finger protein 605 [Source:HGNC Symbol;Acc:HGNC:28068]	chr5	70516387	70555266	unprocessed_pseudogene	-	38879	353.499	326.871	338.952	347.26	350.918	322.602	46.485	53.2842	19.5286	79.749	92.3834	193.957	1.2286	1.21557	0.365424	1.72815	1.85976	3.08353	80.8979	1.61881	0.448758	3.6073	0.000309398	0.0120933
ENSG00000123992.18	DNPEP	aspartyl aminopeptidase [Source:HGNC Symbol;Acc:HGNC:2981]	chr2	219373546	219400022	protein_coding	-	26476	1348.62	1263.86	1698.34	1355.69	1241.22	1365.9	6619.75	6672.63	4577.33	10896	10406.8	8158.13	42.9712	37.7346	21.3972	58.2687	51.6772	32.2318	7888.45	0.721679	0.200225	3.60434	0.000312951	0.0121512
ENSG00000129007.14	CALML4	calmodulin like 4 [Source:HGNC Symbol;Acc:HGNC:18445]	chr15	68190705	68206110	protein_coding	-	15405	630.458	691.32	681.311	627.808	696.19	819.832	160.43	163.855	192.876	100.733	97.0021	57.7209	2.06884	1.84439	1.79394	1.0724	0.961622	0.456427	128.769	-1.01293	0.28103	-3.60436	0.000312922	0.0121512
ENSG00000214049.6	UCA1	tetraspanin 4 [Source:HGNC Symbol;Acc:HGNC:11859]	chr19	15828961	15836320	processed_transcript	+	7359	2449.09	1364.15	2536.52	2462.35	2462.61	2480.93	41.7408	62.1096	48.2393	11.4752	12.2988	24.4209	0.166609	0.214706	0.137845	0.037514	0.037335	0.05898	33.3808	-1.67193	0.463852	-3.60445	0.000312809	0.0121512
ENSG00000233369.7	GTF2IP4	major histocompatibility complex, class I, B [Source:HGNC Symbol;Acc:HGNC:4932]	chr7	73154938	73207283	transcribed_processed_pseudogene	+	52345	2997.12	3331.96	3035.31	3133.28	3192.52	3191.09	3880.82	3987.39	4445.25	6007.87	6135.37	5400.6	10.9845	9.83245	9.06118	14.0099	13.2853	9.30388	4976.22	0.510845	0.141784	3.60297	0.0003146	0.0121883
ENSG00000152518.7	ZFP36L2	ZFP36 ring finger protein like 2 [Source:HGNC Symbol;Acc:HGNC:1108]	chr2	43222402	43226609	protein_coding	-	4207	2251.82	2112.6	2145.25	2215.26	2245.37	2176.64	189.072	153.845	181.999	113.556	78.1468	82.7727	0.768348	0.544934	0.532617	0.380191	0.242951	0.204732	133.232	-0.931436	0.258627	-3.60146	0.000316436	0.0122325
ENSG00000153250.19	RBMS1	RNA binding motif single stranded interacting protein 1 [Source:HGNC Symbol;Acc:HGNC:9907]	chr2	160272151	160493794	protein_coding	-	221643	2353.75	2697.2	2788.81	2795.18	2682.51	2858.46	632.526	531.495	465.146	992.041	934.365	737.217	2.09355	1.53208	1.10822	2.70479	2.36498	1.48452	715.465	0.710899	0.197638	3.59698	0.000321932	0.0124177
ENSG00000066468.22	FGFR2	fibroblast growth factor receptor 2 [Source:HGNC Symbol;Acc:HGNC:3689]	chr10	121478334	121598458	protein_coding	-	120124	3755.59	2640.73	3673.75	3965.13	3129.57	2849.33	263.825	205.552	186.27	125.735	121.427	117.954	0.71222	0.481516	0.361803	0.279588	0.251521	0.194338	170.127	-0.845528	0.235133	-3.59596	0.000323203	0.0124394
ENSG00000130653.15	PNPLA7	patatin like phospholipase domain containing 7 [Source:HGNC Symbol;Acc:HGNC:24768]	chr9	137459953	137550534	protein_coding	-	90581	5248.2	4215.5	3345.8	3570.06	3570.24	2495.57	36.8389	36.1784	77.5081	109.755	91.9479	249.386	0.089929	0.076925	0.136228	0.220063	0.17168	0.370611	100.269	1.57419	0.437876	3.59507	0.000324308	0.0124547
ENSG00000115525.17	ST3GAL5	ST3 beta-galactoside alpha-2,3-sialyltransferase 5 [Source:HGNC Symbol;Acc:HGNC:10872]	chr2	85837120	85905199	protein_coding	-	68079	1876.28	1399.75	2104.23	2197.47	2166.1	1302.64	729.784	665.14	462.968	383.413	278.568	378.734	3.60438	2.86337	1.6465	1.55907	1.05404	1.13953	483.101	-0.836959	0.232958	-3.59275	0.000327211	0.0125388
ENSG00000278133.1	AC135050.6		chr16	31122235	31124064	sense_intronic	+	1829	244.15	234.497	238.225	225.069	224.967	221.887	104.851	110.438	147.538	192.654	216.559	273.874	4.03493	3.69614	4.08744	6.1072	6.38585	6.42234	174.319	0.906201	0.252603	3.58745	0.000333929	0.0127684
ENSG00000178057.14	NDUFAF3	carbonic anhydrase 8 [Source:HGNC Symbol;Acc:HGNC:1382]	chr3	49020459	49023495	protein_coding	+	3036	849.113	758.521	816.044	814.92	866.637	859.592	1359.81	1753.64	1373.35	2325.25	2172.83	2219.34	14.6435	16.4516	10.6517	20.6321	17.9006	14.5461	1867.37	0.583806	0.162841	3.58513	0.000336914	0.0128546
ENSG00000074416.13	MGLL	monoglyceride lipase [Source:HGNC Symbol;Acc:HGNC:17038]	chr3	127689062	127823250	protein_coding	-	134188	3557.38	4340.98	4169.33	4865.25	4960.63	4977.86	385.962	257.014	289.839	201.131	147.655	165.598	0.771553	0.448645	0.41746	0.331363	0.226414	0.201461	241.2	-0.857653	0.239421	-3.5822	0.000340709	0.0129559
ENSG00000170581.13	STAT2	RAS p21 protein activator 4B [Source:HGNC Symbol;Acc:HGNC:35202]	chr12	56341597	56360155	protein_coding	-	18558	2174.49	1848.21	2258.92	2159.86	2139.67	2154.42	348.804	292.201	348.003	146.789	197.824	223.308	1.46706	1.07125	1.05387	0.508539	0.636527	0.572579	259.488	-0.809505	0.225996	-3.58195	0.000341042	0.0129559
ENSG00000172986.12	GXYLT2	poly(ADP-ribose) polymerase family member 14 [Source:HGNC Symbol;Acc:HGNC:29232]	chr3	72888073	72998138	protein_coding	+	110065	2489.57	2676.79	2505.69	2446.32	2534.22	2602.25	121.508	133.179	133.355	236.285	223.833	197.806	0.425575	0.407033	0.335596	0.68139	0.598861	0.421913	174.328	0.765602	0.214147	3.57511	0.000350075	0.0132704
ENSG00000135116.9	HRK	harakiri, BCL2 interacting protein [Source:HGNC Symbol;Acc:HGNC:5185]	chr12	116856144	116881441	protein_coding	-	25297	3942.2	2292.96	5489.25	5476.76	4909.49	4963.64	114.492	165.693	187.608	42.794	38.9269	99.6692	0.23499	0.297515	0.278057	0.07285	0.061086	0.125135	108.197	-1.38307	0.387164	-3.57231	0.00035384	0.0133556
ENSG00000148730.6	EIF4EBP2	eukaryotic translation initiation factor 4E binding protein 2 [Source:HGNC Symbol;Acc:HGNC:3289]	chr10	70404379	70428618	protein_coding	+	24239	6654.16	6771.23	6801.43	6468.1	6435.19	6584.4	498.491	543.107	437.809	702.675	920.914	727.917	0.670588	0.636939	0.423945	0.778893	0.947744	0.595976	638.485	0.670064	0.187548	3.57277	0.000353231	0.0133556
ENSG00000184047.16	DIABLO	suppressor of cytokine signaling 3 [Source:HGNC Symbol;Acc:HGNC:19391]	chr12	122207662	122227534	protein_coding	-	19872	1106.28	1157.08	1081.16	1051.65	1063.44	1133.19	3231.88	3616.39	4185.63	5243.03	5473.32	5388.97	26.2014	25.5398	24.4333	35.0151	33.9407	26.5887	4523.2	0.545595	0.152918	3.56789	0.000359867	0.013554
ENSG00000254337.1	AC083967.1	eukaryotic translation elongation factor 1 gamma [Source:HGNC Symbol;Acc:HGNC:3213]	chr8	68848742	68852763	lincRNA	-	4021	316.654	337.7	314.363	324.615	297.776	315.93	583.913	352.668	424.117	979.344	740.149	705.908	16.3648	8.62018	8.55571	22.6221	15.87	12.0416	631.016	0.833112	0.233612	3.56622	0.000362173	0.0136117
ENSG00000091986.15	CCDC80	coiled-coil domain containing 80 [Source:HGNC Symbol;Acc:HGNC:30649]	chr3	112596794	112649530	protein_coding	-	52736	4363.49	8314.05	7642.79	11079	10754.7	10262.2	131.693	39.2866	70.2325	31.8293	21.6634	21.9752	0.140756	0.036937	0.053817	0.027732	0.017674	0.0144	52.78	-1.65528	0.464304	-3.56508	0.000363745	0.0136126
ENSG00000102218.5	RP2	RP2, ARL3 GTPase activating protein [Source:HGNC Symbol;Acc:HGNC:10274]	chrX	46836940	46882358	protein_coding	+	45418	2371.84	2373.46	2412	2259.48	2287.03	2299.65	638.547	730.613	684.013	994.6	1240.52	935.375	2.43575	2.42844	1.87931	3.12546	3.62098	2.17218	870.611	0.628287	0.176225	3.56526	0.0003635	0.0136126
ENSG00000221926.11	TRIM16	apolipoprotein L6 [Source:HGNC Symbol;Acc:HGNC:14870]	chr17	15627960	15684311	protein_coding	-	56351	2652.69	2640.46	2808.12	2498.55	2405.56	2508.47	1976.25	1792.7	2125.39	1317.83	1469.55	1177.79	6.81121	5.38326	5.27727	3.74349	3.87595	2.47206	1643.25	-0.571828	0.160461	-3.56366	0.000365723	0.0136575
ENSG00000186648.14	CARMIL3	TNF receptor superfamily member 18 [Source:HGNC Symbol;Acc:HGNC:11914]	chr14	24052000	24069728	protein_coding	+	17728	6183.55	3084.97	6356.37	6270.38	6315.89	6354.34	27.7428	53.7701	23.1266	7.26547	7.96594	9.71922	0.04418	0.074596	0.026521	0.009532	0.009705	0.009421	21.5984	-2.02475	0.56826	-3.56308	0.000366531	0.0136587
ENSG00000099785.10	MARCH2	membrane associated ring-CH-type finger 2 [Source:HGNC Symbol;Acc:HGNC:28038]	chr19	8413270	8439017	protein_coding	+	25747	1283.6	1410.14	1237	1203.02	1387.83	1037.59	312.395	238.595	313.843	507.948	402.384	545.732	2.21858	1.47643	1.60509	2.97254	2.18619	2.3621	386.816	0.746816	0.209643	3.56232	0.000367591	0.0136692
ENSG00000102981.9	PARD6A	par-6 family cell polarity regulator alpha [Source:HGNC Symbol;Acc:HGNC:15943]	chr16	67660946	67662778	protein_coding	+	1832	1164.21	1123.5	1200.66	1227.3	1243.94	1197.07	259.96	247.595	232.086	164.077	144.904	114.913	1.94131	1.60987	1.24805	1.00944	0.827799	0.52231	193.922	-0.794965	0.223391	-3.55862	0.000372809	0.013834
ENSG00000100911.15	PSME2	proteasome activator subunit 2 [Source:HGNC Symbol;Acc:HGNC:9569]	chr14	24143362	24147570	protein_coding	-	4208	860.959	934.192	959.368	964.678	937.895	975.432	1842.89	1449.07	1659.75	943.687	1193.53	1102.51	17.4915	11.9831	11.3414	7.38055	8.66422	6.372	1365.24	-0.613218	0.172439	-3.55614	0.00037634	0.0139357
ENSG00000278099.1	U1		chr1	144551779	144551943	snRNA	-	164	27	33	29	30	29	33	72.5401	45.5015	73.7649	27.4925	23.3444	23.5036	21.446	11.7423	15.7258	6.70971	5.28802	4.24336	44.3578	-1.36687	0.384749	-3.55263	0.000381406	0.0140936
ENSG00000143322.19	ABL2	ABL proto-oncogene 2, non-receptor tyrosine kinase [Source:HGNC Symbol;Acc:HGNC:77]	chr1	179099327	179229684	protein_coding	-	130357	8247.31	7484.01	7059.64	7149.68	7505.02	6074.18	787.588	635.279	772.299	516.461	464.295	452.526	0.970883	0.68269	0.685471	0.524465	0.437851	0.339652	604.741	-0.614818	0.173204	-3.54969	0.000385692	0.0142221
ENSG00000259687.1	LINC01220	non-coding RNA activated by DNA damage [Source:HGNC Symbol;Acc:HGNC:44311]	chr14	75294404	75296638	lincRNA	+	2234	502.899	527.114	525.382	84.6354	116.603	524.549	2.76864	1.53249	4.44092	26.2129	41.6042	6.30693	0.082307	0.03969	0.095769	0.642014	0.946191	0.114118	13.811	2.99762	0.845075	3.54717	0.000389396	0.0143286
ENSG00000146574.15	CCZ1B	CCZ1 homolog B, vacuolar protein trafficking and biogenesis associated [Source:HGNC Symbol;Acc:HGNC:21717]	chr7	6794134	6826770	protein_coding	-	32636	1823.72	1532.18	1831.74	1453.19	1575.93	1602.19	3065.19	3681.42	3566.36	5308.95	4809.18	4709.3	16.735	17.5091	14.023	23.8822	20.0868	15.6516	4190.07	0.524337	0.147928	3.54455	0.00039328	0.0144414
ENSG00000237330.2	RNF223	ribosomal protein L9 pseudogene 9 [Source:HGNC Symbol;Acc:HGNC:17251]	chr1	1070966	1074307	protein_coding	-	3341	1681.67	1645.32	1674.86	1756.21	1755.79	1805.91	1391.69	1144.31	1381.51	799.171	676.754	980.384	7.20457	5.16145	5.15278	3.40993	2.68023	3.0914	1062.3	-0.675535	0.191112	-3.53476	0.000408148	0.0149561
ENSG00000079335.18	CDC14A	cell division cycle 14A [Source:HGNC Symbol;Acc:HGNC:1718]	chr1	100345025	100520277	protein_coding	+	175252	2971.69	2931.88	3046	2707.54	2651.74	2201.48	112.161	85.5919	91.8578	169.948	160.652	199.856	0.364932	0.242398	0.215229	0.455563	0.399883	0.395781	136.678	0.862673	0.24419	3.53279	0.000411197	0.0149697
ENSG00000124145.6	SDC4	syndecan 4 [Source:HGNC Symbol;Acc:HGNC:10661]	chr20	45325288	45348424	protein_coding	-	23136	2472.51	2418.32	2572.25	2446.61	2497.04	2562.61	2304.04	2075.62	2325.17	1549.89	1380.89	1688.27	8.22293	6.45453	5.975	4.55826	3.77042	3.66739	1887.31	-0.538522	0.152427	-3.53297	0.000410911	0.0149697
ENSG00000241418.1	MCRIP2P1	PRR34 antisense RNA 1 [Source:HGNC Symbol;Acc:HGNC:50499]	chrX	131795657	131796167	processed_pseudogene	-	510	449.246	395.465	420.253	461.375	463.241	438.743	52.5128	70.1141	60.8195	23.8801	28.043	20.8039	1.06481	1.23829	0.896497	0.404278	0.441084	0.257882	42.6956	-1.31931	0.373495	-3.53232	0.000411924	0.0149697
ENSG00000275538.1	RNVU1-19		chr1	120850819	120850985	snRNA	-	166	28	34	30	31	30	34	62.987	49.3349	60.5606	11.8885	26.1163	23.5724	18.0356	12.3065	12.4023	2.81518	5.72164	4.10807	39.0766	-1.50973	0.427281	-3.53335	0.000410336	0.0149697
ENSG00000134318.13	ROCK2	Rho associated coiled-coil containing protein kinase 2 [Source:HGNC Symbol;Acc:HGNC:10252]	chr2	11179761	11348330	protein_coding	-	168569	5509.61	4817.41	5590	5212.07	5407.28	5384.02	2720.3	2501	2431.25	1860.42	1824.66	1428.43	4.55685	3.65093	2.93265	2.56772	2.33883	1.45673	2127.68	-0.580825	0.164541	-3.52997	0.000415612	0.0150726
ENSG00000067836.12	ROGDI	rogdi homolog [Source:HGNC Symbol;Acc:HGNC:29478]	chr16	4796968	4802950	protein_coding	-	5982	1498.85	1512.91	1483.62	1490.84	1543.16	1443.83	921.212	894.482	948.208	1383.59	1232.24	1314.49	5.48224	4.64227	4.06536	6.7869	5.61177	4.76546	1115.7	0.507739	0.143875	3.52904	0.000417073	0.0150944
ENSG00000096006.11	CRISP3	cysteine rich secretory protein 3 [Source:HGNC Symbol;Acc:HGNC:16904]	chr6	49727384	49744437	protein_coding	-	17053	1511.29	1309.73	1595.99	1515.81	1500.87	1561.46	147.314	231.141	311.37	87.7603	76.2684	141.159	0.87643	1.19801	1.33582	0.430167	0.347133	0.511161	165.835	-1.18389	0.335641	-3.52726	0.000419885	0.015165
ENSG00000149573.8	MPZL2	myelin protein zero like 2 [Source:HGNC Symbol;Acc:HGNC:3496]	chr11	118253403	118264536	protein_coding	-	11133	1378.37	1423.26	1513.82	1375.88	1367.89	1372.33	1106.64	948.913	924.295	679.825	708.712	582.87	7.01553	5.24209	4.21995	3.55193	3.43748	2.24883	825.209	-0.594833	0.16874	-3.52515	0.000423244	0.015255
ENSG00000109339.20	MAPK10	mitogen-activated protein kinase 10 [Source:HGNC Symbol;Acc:HGNC:6872]	chr4	85990007	86594625	protein_coding	-	604618	1498.57	1411.7	1346.02	1788.43	1601.72	2184.71	276.808	274.864	321.595	177.423	196.16	157.102	1.5253	1.32138	1.27337	0.806361	0.827052	0.527625	233.992	-0.719161	0.204057	-3.52431	0.000424589	0.0152697
ENSG00000197249.13	SERPINA1	synaptic Ras GTPase activating protein 1 [Source:HGNC Symbol;Acc:HGNC:11497]	chr14	94376747	94390693	protein_coding	-	13946	1738.43	1556.99	1951.11	1768.44	1875.05	1604.65	21.4526	36.2519	21.7595	59.1692	66.9551	70.6953	0.109524	0.161242	0.080002	0.248881	0.261514	0.219681	46.0473	1.33796	0.37969	3.52381	0.000425387	0.0152697
ENSG00000131979.18	GCH1	GTP cyclohydrolase 1 [Source:HGNC Symbol;Acc:HGNC:4193]	chr14	54842008	54902852	protein_coding	-	60844	1937.93	1793.9	1841.67	1835.25	1849.48	1874.49	1033.43	1068.35	982.936	1570.3	1662.74	1315.58	4.96058	4.46665	3.39612	6.20776	6.10461	3.84365	1272.22	0.561499	0.159383	3.52295	0.000426774	0.0152883
ENSG00000164542.12	KIAA0895	KIAA0895 [Source:HGNC Symbol;Acc:HGNC:22206]	chr7	36324221	36390125	protein_coding	-	65904	2106.43	1794.19	2235.5	1759.65	1702.03	1800.56	264.487	427.644	475.911	200.519	222.857	210.017	1.24637	1.75495	1.61473	0.778484	0.803214	0.602151	300.239	-0.881834	0.250473	-3.52068	0.00043044	0.0153882
ENSG00000138175.8	ARL3	ADP ribosylation factor like GTPase 3 [Source:HGNC Symbol;Acc:HGNC:694]	chr10	102673731	102714407	protein_coding	-	40676	4153.52	4241.48	4271.11	4138.51	4089.73	4237.12	1522.8	1666.12	1678.93	2447.2	2402.79	2101.52	3.23684	3.08507	2.57044	4.28501	3.90718	2.71911	1969.89	0.514752	0.146239	3.51994	0.000431642	0.0153999
ENSG00000198876.12	DCAF12	structural maintenance of chromosomes 5 [Source:HGNC Symbol;Acc:HGNC:20465]	chr9	34086387	34127399	protein_coding	-	41012	3327.12	3275.44	3479.85	3457.59	3587.54	3386.93	1828.29	1798.57	1754.25	1336.45	1214.04	1300.59	4.76283	4.08163	3.29114	2.86788	2.41936	2.06207	1538.7	-0.482611	0.137226	-3.51689	0.000436629	0.0155463
ENSG00000146054.17	TRIM7	tripartite motif containing 7 [Source:HGNC Symbol;Acc:HGNC:16278]	chr5	181193924	181205293	protein_coding	-	11369	949.009	925.881	1086.44	769.762	829.844	868.025	152.471	193.916	153.193	253.637	351.167	265.834	1.51168	1.6751	1.08948	2.06543	2.65836	1.59801	228.37	0.807358	0.229653	3.51556	0.000438823	0.0155929
ENSG00000203620.2	AL354919.1	coiled-coil domain containing 162, pseudogene [Source:HGNC Symbol;Acc:HGNC:21565]	chr1	31842019	31855568	lincRNA	-	13549	2435.76	2468.46	2549.54	2469.59	2473.8	2586.68	405.125	392.912	412.992	549.041	678.557	607.847	1.44359	1.21931	1.05973	1.61318	1.85163	1.31808	507.746	0.598723	0.170348	3.51469	0.00044026	0.015601
ENSG00000238072.1	AC009244.1	RNA, U1 small nuclear 13, pseudogene [Source:HGNC Symbol;Acc:HGNC:10138]	chr7	129410113	129410370	processed_pseudogene	-	257	103.334	128.515	105.86	111.506	105.835	108.138	64.4815	67.1016	61.8649	116.454	117.177	132.641	5.19102	4.74322	3.58589	7.75514	7.2537	6.53078	93.2865	0.918617	0.26139	3.51435	0.000440827	0.015601
ENSG00000171612.6	SLC25A33	transcription elongation factor A2 [Source:HGNC Symbol;Acc:HGNC:11614]	chr1	9539482	9585179	protein_coding	+	45697	3532.68	3485	3660.16	3443.26	3512.01	3566.66	996.892	955.712	1036.85	751.751	650.92	554.429	2.51255	2.09785	1.88212	1.56105	1.25476	0.850816	824.425	-0.609251	0.173476	-3.51201	0.000444724	0.0157073
ENSG00000145365.10	TIFA	TRAF interacting protein with forkhead associated domain [Source:HGNC Symbol;Acc:HGNC:19075]	chr4	112274542	112285903	protein_coding	-	11361	1803.88	2000.76	1755.12	1712.62	1627.15	1649.05	736.909	651.501	761.107	1188.19	1090.43	947.877	3.74083	2.88111	2.78254	4.96789	4.23388	2.92825	896.002	0.586658	0.167147	3.50983	0.000448389	0.0157734
ENSG00000162889.10	MAPKAPK2	mitogen-activated protein kinase-activated protein kinase 2 [Source:HGNC Symbol;Acc:HGNC:6887]	chr1	206684944	206734283	protein_coding	+	49339	2869.03	2787.76	3007.17	2904.96	2890.37	3029.22	2672.64	2372.52	2288.35	1925.33	1304.64	1288.15	8.1652	6.31638	5.03405	4.84696	3.04945	2.39548	1975.27	-0.697924	0.198835	-3.51006	0.000447999	0.0157734
ENSG00000189120.4	SP6	kazrin, periplakin interacting protein [Source:HGNC Symbol;Acc:HGNC:29173]	chr17	47844908	47855874	protein_coding	-	10966	3875.4	3733.18	3874.77	3847.11	3946.74	3951.64	179.266	223.765	232.536	118.525	127.109	122.649	0.412274	0.448325	0.385098	0.224574	0.223792	0.17168	167.309	-0.785743	0.224011	-3.50762	0.000452142	0.0158737
ENSG00000132329.10	RAMP1	receptor activity modifying protein 1 [Source:HGNC Symbol;Acc:HGNC:9843]	chr2	237858893	237912114	protein_coding	+	53221	778.571	758.091	797.407	836.035	824.596	842.616	335.829	464.418	457.558	591.85	716.645	733.544	3.71185	4.47195	3.64009	5.3906	6.05805	4.93342	549.974	0.700021	0.199773	3.50409	0.000458178	0.0160361
ENSG00000166908.17	PIP4K2C	phosphatidylinositol-5-phosphate 4-kinase type 2 gamma [Source:HGNC Symbol;Acc:HGNC:23786]	chr12	57591174	57603418	protein_coding	+	12244	2847.31	2365.97	2866.91	2427.27	2841.2	2435.16	2081.18	2177.23	1486.22	1392.13	914.202	1063.69	7.06688	6.44332	3.63452	3.89472	2.37521	2.1987	1519.11	-0.76847	0.219355	-3.50332	0.000459502	0.0160361
ENSG00000174574.15	AKIRIN1	adhesion G protein-coupled receptor E1 [Source:HGNC Symbol;Acc:HGNC:3336]	chr1	38991223	39006059	protein_coding	+	14836	1929.85	2175.12	2209.79	2047.58	2200.08	2034.84	1754.2	1446	1476	2209.5	2368.53	2180.95	7.44659	5.34573	4.51182	7.72788	7.69344	5.63509	1905.86	0.53131	0.151637	3.50382	0.000458643	0.0160361
ENSG00000150347.14	ARID5B	AT-rich interaction domain 5B [Source:HGNC Symbol;Acc:HGNC:17362]	chr10	61901300	62096944	protein_coding	+	195644	9054.24	9238.84	9185.64	9081.58	9023.92	9075.99	482.794	426.919	425	253.424	264.398	326.513	0.471784	0.363517	0.299079	0.204037	0.197661	0.1942	363.174	-0.665705	0.190463	-3.49519	0.000473716	0.0164994
ENSG00000063601.16	MTMR1	myotubularin related protein 1 [Source:HGNC Symbol;Acc:HGNC:7449]	chrX	150692971	150765103	protein_coding	+	72132	2956.42	2657.74	2932.83	2751.18	2698.7	2609.49	1424.42	1349.74	1192.6	968.589	907.252	803.728	4.58725	3.78525	2.76481	2.56962	2.23531	1.5753	1107.72	-0.564347	0.161558	-3.49314	0.000477367	0.0165937
ENSG00000180776.15	ZDHHC20	phosphatidylinositol transfer protein beta [Source:HGNC Symbol;Acc:HGNC:9002]	chr13	21372573	21459370	protein_coding	-	86797	1862.47	1971.68	1860.03	1642.22	1900.43	1958.16	6213.09	6188.44	6348.86	10099.1	9343.67	7734.15	29.6975	25.7695	21.8528	39.7673	34.1638	22.4981	7654.55	0.535594	0.153566	3.48772	0.000487166	0.0169009
ENSG00000116661.10	FBXO2	F-box protein 2 [Source:HGNC Symbol;Acc:HGNC:13581]	chr1	11637018	11655785	protein_coding	-	18767	1430.9	1222.29	1358.08	1391.15	1392.97	1458.34	117.825	187.938	200.937	261.861	341.656	336.429	0.762602	1.06121	0.935936	1.39912	1.69411	1.3261	241.107	0.894972	0.256788	3.48526	0.000491663	0.0170234
ENSG00000214413.7	BBIP1		chr10	110898730	110919274	protein_coding	-	20544	511.364	506.006	538.601	478.027	479.524	481.891	559.639	643.483	711.613	894.383	932.392	1135.86	9.9825	10.0063	9.15036	13.1519	12.7318	12.3446	812.896	0.628459	0.180896	3.47414	0.000512487	0.0177095
ENSG00000260630.6	SNAI3-AS1		chr16	88663298	88687186	antisense_RNA	+	23888	904.636	900.948	1449.13	802.594	972.286	922.886	63.0394	78.6926	36.6359	138.376	130.652	115.232	0.576517	0.626967	0.241184	1.0432	0.914093	0.641417	93.7712	1.13767	0.327572	3.47304	0.000514602	0.0177477
ENSG00000155313.15	USP25	ubiquitin specific peptidase 25 [Source:HGNC Symbol;Acc:HGNC:12624]	chr21	15730025	15880069	protein_coding	+	150044	3842.66	3258.1	3272.64	2987.09	3101.15	2966.38	1172.41	1348.63	1754.69	2122.36	2142.69	2533.35	3.2368	3.24378	3.48811	4.82586	4.52428	4.25575	1845.69	0.668734	0.192607	3.47202	0.000516567	0.017754
ENSG00000180730.4	SHISA2	zinc finger DHHC-type containing 20 [Source:HGNC Symbol;Acc:HGNC:20749]	chr13	26044597	26051031	protein_coding	-	6434	2055.42	2004.27	2085.44	2046.85	2039.27	2061.68	2014.15	3555.66	5480.47	872.796	1906.91	1968.79	8.7538	13.4601	17.149	3.12438	6.33993	5.207	2633.13	-1.21905	0.351121	-3.47189	0.000516804	0.017754
ENSG00000103253.17	HAGHL	hydroxyacylglutathione hydrolase like [Source:HGNC Symbol;Acc:HGNC:14177]	chr16	726936	735525	protein_coding	+	8589	1104.22	955.15	834.671	1131.93	988.944	1006.69	1140.47	1683.87	1569.69	2057.06	2713	2311.35	10.1649	13.0759	10.0754	15.1078	18.5003	12.5372	1912.57	0.689543	0.199021	3.46468	0.000530865	0.0182015
ENSG00000179454.13	KLHL28	SLIT and NTRK like family member 4 [Source:HGNC Symbol;Acc:HGNC:23502]	chr14	44924319	45042322	protein_coding	-	118003	2427.63	2545.79	2472.72	2473.48	2644.54	2493.74	648.677	610.086	822.122	954.319	1117.62	1176.88	2.30061	1.88679	2.09999	2.78967	3.03423	2.54311	888.284	0.640817	0.185048	3.46298	0.000534225	0.0182811
ENSG00000056586.15	RC3H2	ring finger and CCCH-type domains 2 [Source:HGNC Symbol;Acc:HGNC:21461]	chr9	122844556	122905341	protein_coding	-	60785	3617.16	3581.26	3164.81	3677.82	3975.28	3862.63	2986.7	2602.77	3084.88	4665.07	4347.97	3702.39	7.31043	5.54847	5.43705	9.40704	8.14045	5.5148	3564.96	0.551792	0.159432	3.461	0.000538175	0.0183449
ENSG00000165272.14	AQP3	aquaporin 3 (Gill blood group) [Source:HGNC Symbol;Acc:HGNC:636]	chr9	33441154	33447611	protein_coding	-	6457	1819.75	1800.08	1891.95	1880.95	1889.74	1952.55	399.843	375.891	522.271	225.611	215.741	310.678	1.90173	1.55739	1.78775	0.884031	0.784927	0.900117	341.673	-0.79326	0.229179	-3.46131	0.00053755	0.0183449
ENSG00000105982.16	RNF32	ring finger protein 32 [Source:HGNC Symbol;Acc:HGNC:17118]	chr7	156640281	156677130	protein_coding	+	36849	813.07	1158.99	960.466	763.639	963.656	1044.24	83.9735	54.7724	60.1333	148.855	117.803	127.25	0.791911	0.45339	0.411483	1.15637	0.853032	0.733845	98.7978	0.987077	0.285599	3.45616	0.000547922	0.018641
ENSG00000170860.3	LSM3	MTSS1, I-BAR domain containing [Source:HGNC Symbol;Acc:HGNC:20443]	chr3	14178358	14201119	protein_coding	+	22761	3875.11	3888.82	4062.12	3801.41	3869.98	3938.28	4130.04	4756.92	5065.47	6225.02	7150.26	6607.13	9.41381	9.44818	8.31556	11.691	12.4696	9.16709	5655.81	0.518243	0.150062	3.45352	0.000553327	0.0187885
ENSG00000237550.5	RPL9P9	KCNMB2 antisense RNA 1 [Source:HGNC Symbol;Acc:HGNC:51409]	chr15	82372196	82372912	transcribed_processed_pseudogene	-	716	435.699	470.554	436.091	430.709	423.777	442.022	18161.7	23307.3	26716.4	30305.1	37565.4	40186.7	367.814	411.217	389.632	505.64	582.005	495.359	29373.8	0.664243	0.192399	3.45243	0.000555561	0.018828
ENSG00000150627.15	WDR17	WD repeat domain 17 [Source:HGNC Symbol;Acc:HGNC:16661]	chr4	176065834	176182818	protein_coding	+	116984	3334.98	3199.75	4083.2	3604.08	3743.79	3809.88	312.679	291.234	364.965	186.638	173.918	228.433	0.769364	0.623044	0.647204	0.379146	0.327976	0.342083	259.644	-0.725373	0.210623	-3.44394	0.000573306	0.0193921
ENSG00000143947.13	RPS27A	ribosomal protein S27a [Source:HGNC Symbol;Acc:HGNC:10417]	chr2	55231903	55235853	protein_coding	+	3950	664.275	736.49	685.75	639.068	638.809	677.298	32995	33610.8	41230.8	48945.4	52660.9	52782.2	436.559	387.414	392.854	533.533	533.028	425.058	43704.2	0.517696	0.150455	3.44086	0.000579872	0.0195423
ENSG00000155792.9	DEPTOR	DEP domain containing MTOR interacting protein [Source:HGNC Symbol;Acc:HGNC:22953]	chr8	119873717	120050913	protein_coding	+	177196	2097.58	1981.95	2812.41	2068	2277.6	2298.14	918.89	1315.99	1756.79	2189.11	1961.25	3850.35	3.6509	4.55262	5.02557	7.16434	5.96159	9.31127	1998.73	1.00223	0.291278	3.44081	0.000579969	0.0195423
ENSG00000213347.10	MXD3	RNA binding motif protein, X-linked like 1 [Source:HGNC Symbol;Acc:HGNC:25073]	chr5	177301461	177312757	protein_coding	-	11296	1077.46	1020.4	977.091	1047.4	1027.75	968.79	962.273	1095.21	1239.33	1622.68	1485.95	1935.7	8.40596	8.33037	7.79871	11.68	9.92977	10.2927	1390.19	0.613063	0.178235	3.43964	0.00058249	0.0195897
ENSG00000143622.10	RIT1	Ras like without CAAX 1 [Source:HGNC Symbol;Acc:HGNC:10023]	chr1	155897808	155911404	protein_coding	-	13596	1369.05	1270.75	1651.51	1218.16	1244.71	1355.14	1109.52	1267.14	1252.67	1601.76	1892.66	1724.42	7.34565	7.30978	5.97328	8.73689	9.58799	6.94988	1474.7	0.52432	0.152552	3.437	0.000588204	0.0197441
ENSG00000174473.15	GALNTL6	akirin 1 [Source:HGNC Symbol;Acc:HGNC:25744]	chr4	171812254	173041559	protein_coding	+	1229305	2456	2214.29	2360.05	2631.95	2262.73	2428.21	85.9116	133.845	98.5633	173.456	244.147	182.318	0.320214	0.434615	0.264557	0.532646	0.696175	0.413608	153.04	0.924706	0.269344	3.43317	0.000596561	0.0199865
ENSG00000226715.2	LINC01709	heat shock factor binding protein 1 like 1 [Source:HGNC Symbol;Acc:HGNC:37243]	chr1	101639548	101787572	lincRNA	+	148024	1021.25	1025.97	1054.62	971.76	988.394	1023.38	709.039	1130.3	810.852	1464.04	1375.6	1426.55	6.22858	8.64331	5.12739	10.593	9.24015	7.62337	1152.73	0.688992	0.200765	3.43182	0.000599537	0.020048
ENSG00000166734.18	CASC4	cancer susceptibility 4 [Source:HGNC Symbol;Acc:HGNC:24892]	chr15	44288729	44415758	protein_coding	+	127029	2183.62	2465.54	2382.69	2076.32	2104.85	2411.11	2229.61	2124.22	2548.41	3205.95	3638.38	3095.69	8.7607	7.27402	7.21259	10.3802	10.9368	7.40274	2807.04	0.525934	0.153361	3.42938	0.000604968	0.0201913
ENSG00000196187.11	TMEM63A	ring finger protein 216 pseudogene 1 [Source:HGNC Symbol;Acc:HGNC:33610]	chr1	225845536	225882369	protein_coding	-	36833	1708.8	1549.81	2327.02	2029.85	2517.81	2344.42	176.119	188.957	103.731	74.0119	87.8609	56.8416	0.767557	0.714502	0.325821	0.265279	0.291958	0.15038	114.587	-1.08347	0.316156	-3.42701	0.000610275	0.0203298
ENSG00000169242.11	EFNA1	leucine zipper protein 1 [Source:HGNC Symbol;Acc:HGNC:14985]	chr1	155127460	155134857	protein_coding	+	7397	1544.76	1654.03	1680.33	1676.88	1708.2	1893.18	1343.81	1088.62	1458.4	857.094	844.042	905.046	7.08105	4.99503	5.534	3.71861	3.40163	2.90284	1082.84	-0.579545	0.169247	-3.42425	0.000616498	0.0204983
ENSG00000225792.1	AC004540.2		chr7	26372144	26376701	antisense_RNA	-	4557	326.351	312.919	344.687	315.895	322.599	364.07	9.42098	5.70037	8.40776	44.198	30.4388	21.1804	0.253665	0.134168	0.163028	0.980673	0.626996	0.346114	19.8911	2.0107	0.587488	3.42255	0.000620378	0.0205883
ENSG00000124215.16	CDH26	cadherin 26 [Source:HGNC Symbol;Acc:HGNC:15902]	chr20	59958427	60034011	protein_coding	+	75584	2326.39	1681.76	2272.95	2160.44	2256.5	1962.25	630.409	440.675	413.367	355.273	213.298	220.408	2.6743	1.62963	1.26374	1.24246	0.692662	0.569447	378.905	-0.909669	0.265833	-3.42195	0.00062173	0.0205944
ENSG00000101336.13	HCK	HCK proto-oncogene, Src family tyrosine kinase [Source:HGNC Symbol;Acc:HGNC:4840]	chr20	32052188	32101856	protein_coding	+	49668	2680.6	2672.73	2866.82	2761.56	2858.99	2917.56	282.774	285.972	345.2	638.062	414.776	486.243	0.901784	0.794511	0.792787	1.67571	1.01192	0.943795	408.838	0.751903	0.219854	3.42001	0.000626188	0.0206642
ENSG00000174842.16	GLMN	golgin A8 family member A [Source:HGNC Symbol;Acc:HGNC:31972]	chr1	92246402	92298987	protein_coding	-	52585	1038.35	951.077	1024.11	1002.97	1045.97	1180.95	183.191	206.153	249.827	117.348	139.375	102.532	1.57061	1.5398	1.54247	0.828897	0.914161	0.535044	166.404	-0.829423	0.242488	-3.42046	0.000625142	0.0206642
ENSG00000167202.11	TBC1D2B	TBC1 domain family member 2B [Source:HGNC Symbol;Acc:HGNC:29183]	chr15	77984036	78077724	protein_coding	-	93688	4297.34	5262.99	5784	6078	5139.36	5800.32	1347.71	1296.65	1085.7	743.466	951.732	718.002	2.23783	1.87572	1.29852	1.01751	1.20938	0.725855	1023.88	-0.627605	0.183633	-3.41772	0.000631471	0.0207995
ENSG00000153885.14	KCTD15	potassium channel tetramerization domain containing 15 [Source:HGNC Symbol;Acc:HGNC:23297]	chr19	33795933	33815763	protein_coding	+	19830	1878.91	1699.6	1780.21	1980.93	1797.55	1789.29	1977.92	2221.63	2368.49	1485.11	1530.06	1618.56	9.67889	9.47336	8.34769	5.98666	5.72932	4.81937	1866.96	-0.503559	0.147409	-3.41607	0.000635309	0.0208868
ENSG00000177697.17	CD151	NADH:ubiquinone oxidoreductase complex assembly factor 3 [Source:HGNC Symbol;Acc:HGNC:29918]	chr11	832843	839831	protein_coding	+	6988	1497.64	1575.9	1665.56	1648.18	1652.39	1685.3	2884.12	3457.03	2904.53	4347.56	4376.16	4278.54	15.8541	16.5552	11.4968	19.6886	18.402	14.3135	3707.99	0.492458	0.144184	3.41547	0.00063671	0.0208938
ENSG00000184840.11	TMED9	dopamine receptor D1 [Source:HGNC Symbol;Acc:HGNC:3020]	chr5	177592158	177596124	protein_coding	+	3966	1636.59	1618.63	1779.04	1679.95	1769.89	1756.11	3893.8	4021.95	4146.49	3079.24	2963.45	2757.48	20.3228	18.2895	15.5855	13.2402	11.8334	8.76156	3477.07	-0.454581	0.133234	-3.41191	0.000645098	0.0211297
ENSG00000122034.14	GTF3A	general transcription factor IIIA [Source:HGNC Symbol;Acc:HGNC:4662]	chr13	27424544	27435823	protein_coding	+	11279	1275.76	1274.36	1297.84	1259.03	1253.35	1274.87	4005.13	4105.06	4099.42	6242.59	6200.67	4992.84	28.022	25.0182	20.6521	35.9808	33.1844	21.2577	4940.95	0.514371	0.150851	3.40979	0.000650132	0.021255
ENSG00000139044.10	B4GALNT3	beta-1,4-N-acetyl-galactosaminyltransferase 3 [Source:HGNC Symbol;Acc:HGNC:24137]	chr12	460364	563509	protein_coding	+	103145	5904.52	6016	4428.38	4611.45	6360.86	4204.84	74.2944	155.736	168.732	42.4739	63.0779	62.0465	0.127586	0.232996	0.20867	0.060095	0.082871	0.064853	94.3935	-1.24952	0.366752	-3.407	0.000656816	0.0214336
ENSG00000114416.17	FXR1	FMR1 autosomal homolog 1 [Source:HGNC Symbol;Acc:HGNC:4023]	chr3	180868141	180982753	protein_coding	+	114612	1488.9	1583.61	1602.07	1488.62	1583.45	1606.02	3959.47	3566.88	4254.55	5643.29	5665.67	5183.68	22.6266	17.7548	17.5056	26.5648	24.7659	18.0278	4712.26	0.485205	0.142591	3.40276	0.000667077	0.021688
ENSG00000180957.17	PITPNB	DEAD-box helicase 60 like [Source:HGNC Symbol;Acc:HGNC:26429]	chr22	27851669	27920134	protein_coding	-	68465	862.819	908.825	882.177	806.539	692.448	896.545	279.097	246.26	352.506	137.795	202.599	156.051	2.96716	2.27461	2.69737	1.20594	1.64643	1.00894	229.051	-0.827706	0.243244	-3.40278	0.000667049	0.021688
ENSG00000152926.14	ZNF117	zinc finger protein 117 [Source:HGNC Symbol;Acc:HGNC:12897]	chr7	64971776	65006684	protein_coding	-	34908	3287.17	3209.88	3229.7	2782.8	2948.3	3112.03	550.688	493.374	558.127	885.953	820.6	695.929	1.58744	1.23783	1.15785	2.10318	1.80782	1.2196	667.445	0.584655	0.171988	3.39939	0.000675352	0.0218994
ENSG00000204592.8	HLA-E	major histocompatibility complex, class I, G [Source:HGNC Symbol;Acc:HGNC:4964]	chr6	30489467	30494205	protein_coding	+	4738	2481.87	2244.66	2611.49	2629.31	2749.8	2729.95	8092.04	7880.78	9906.04	5493.32	5594.01	6568.38	28.0464	23.7958	24.7243	15.6856	14.8311	13.8557	7255.76	-0.551978	0.162389	-3.3991	0.00067607	0.0218994
ENSG00000103326.11	CAPN15	calpain 15 [Source:HGNC Symbol;Acc:HGNC:11182]	chr16	527717	554636	protein_coding	+	26919	2521.38	2546.33	2335.58	2953.12	2498.49	3138.83	887.876	738.703	655.611	486.218	525.274	323.501	2.97993	2.16084	1.58535	1.34506	1.34928	0.661125	602.864	-0.772686	0.227382	-3.39819	0.000678329	0.0219322
ENSG00000135953.10	MFSD9	major facilitator superfamily domain containing 9 [Source:HGNC Symbol;Acc:HGNC:28158]	chr2	102715840	102736888	protein_coding	-	21048	1638.66	1612.52	1895.54	2473.36	2056.16	2078.16	681.794	599.709	485.869	374.962	396.102	353.683	3.13223	2.40003	1.60599	1.41954	1.39196	0.988823	482.02	-0.650351	0.191515	-3.39582	0.000684223	0.0220822
ENSG00000168291.12	PDHB	pyruvate dehydrogenase (lipoamide) beta [Source:HGNC Symbol;Acc:HGNC:8808]	chr3	58427630	58433857	protein_coding	-	6227	1487.89	1535.95	1528.43	1501.59	1443.54	1503.5	2154.19	2094.21	2175.27	2905.32	2952.21	2838.57	12.7875	10.8314	9.29706	14.2054	13.4068	10.2528	2519.96	0.436911	0.128691	3.39503	0.000686208	0.0221057
ENSG00000172936.12	MYD88	glucoside xylosyltransferase 2 [Source:HGNC Symbol;Acc:HGNC:33383]	chr3	38138478	38143022	protein_coding	+	4544	3109.25	2606.54	3552.46	3374.63	3551.91	3512	97.6602	114.898	79.674	50.8975	46.3337	44.5112	0.26625	0.272896	0.156424	0.114322	0.096637	0.07386	72.3291	-1.02909	0.303258	-3.39343	0.000690222	0.0221943
ENSG00000160111.12	CPAMD8	C3 and PZP like, alpha-2-macroglobulin domain containing 8 [Source:HGNC Symbol;Acc:HGNC:23228]	chr19	16892947	17026815	protein_coding	-	133868	3562.28	4175.01	5245.97	4583.04	4752.63	4803.83	233.112	275.442	239.932	318.45	459.726	490.774	0.462198	0.475056	0.343353	0.520744	0.697584	0.592649	336.239	0.761172	0.224407	3.39192	0.000694046	0.0222766
ENSG00000267280.5	TBX2-AS1	uroplakin 3B like 1 [Source:HGNC Symbol;Acc:HGNC:37278]	chr17	61393456	61411555	antisense_RNA	-	18099	423.371	351.814	387.117	359.779	394.241	356.296	1193.74	1393.89	1038.33	2148.79	1673.82	1742.22	28.1094	28.604	17.6095	41.6923	30.1674	24.9796	1531.8	0.619675	0.182831	3.38933	0.000700624	0.0224468
ENSG00000148120.16	C9orf3	chromosome 9 open reading frame 3 [Source:HGNC Symbol;Acc:HGNC:1361]	chr9	94726701	95087218	protein_coding	+	360517	1248.52	1270.65	1392.86	1371.63	1521.76	1425.91	1355.97	1114.44	1158.12	882.037	786.881	830.759	8.81605	6.31508	5.42537	4.72603	3.91558	3.2873	1021.37	-0.538154	0.159131	-3.38183	0.000720035	0.0230267
ENSG00000168028.13	RPSA	ribosomal protein SA [Source:HGNC Symbol;Acc:HGNC:6502]	chr3	39406689	39412542	protein_coding	+	5853	1054.25	1063.19	1092.12	1090.01	1080.96	1110.86	54285.9	68979.5	59015.2	85995	85209.9	85944	446.736	494.536	349.739	583.041	536.453	430.477	73238.2	0.496471	0.146834	3.38118	0.000721751	0.0230397
ENSG00000104219.12	ZDHHC2	zinc finger DHHC-type containing 2 [Source:HGNC Symbol;Acc:HGNC:18469]	chr8	17156029	17224799	protein_coding	+	68770	2631.77	2156.65	1949.65	2014.45	1840.8	1650.09	344.561	337.127	361.058	634.102	617.921	428.046	1.51825	1.29504	1.14649	2.30482	2.08442	1.14912	453.802	0.692274	0.205038	3.37633	0.000734609	0.0234077
ENSG00000123600.19	METTL8	methyltransferase like 8 [Source:HGNC Symbol;Acc:HGNC:25856]	chr2	171317405	171434802	protein_coding	-	117397	1282.6	1222.9	1356.03	1387.05	1517.62	1660.81	886.332	972.326	1001.44	711.166	653.717	534.902	5.6499	5.39829	4.59629	3.73458	3.18811	2.07645	793.314	-0.588563	0.174506	-3.37274	0.000744236	0.0236715
ENSG00000171703.16	TCEA2	interferon beta 1 [Source:HGNC Symbol;Acc:HGNC:5434]	chr20	64049836	64072347	protein_coding	+	22511	961.66	1000.57	989.196	986.806	1044.76	1037.22	805.966	836.899	828.512	1101.64	1213.93	1139.52	7.15437	6.47132	5.29742	8.05792	8.24341	6.157	987.745	0.483603	0.143477	3.37059	0.000750078	0.023812
ENSG00000223572.9	CKMT1A	ataxin 1 like [Source:HGNC Symbol;Acc:HGNC:33279]	chr15	43692886	43699222	protein_coding	+	6336	1960.3	1936.6	2138.1	1973.14	1960.35	2233.76	78.0324	93.3489	101.756	33.5504	54.0757	16.7399	0.341398	0.359187	0.322478	0.1207	0.181985	0.044504	62.9171	-1.37854	0.409048	-3.37012	0.00075136	0.023812
ENSG00000108231.12	LGI1	leucine rich glioma inactivated 1 [Source:HGNC Symbol;Acc:HGNC:6572]	chr10	93757809	93806272	protein_coding	+	48463	1247.78	1399.05	885.21	2204.48	1361.41	891.969	80.2633	69.6259	177.041	16.6068	38.5301	54.0546	0.566928	0.427234	0.893536	0.096468	0.205149	0.231802	72.687	-1.62809	0.483992	-3.36389	0.000768524	0.0243122
ENSG00000213920.8	MDP1	interferon regulatory factor 9 [Source:HGNC Symbol;Acc:HGNC:6131]	chr14	24213937	24216070	protein_coding	-	2133	564.376	514.643	583.392	550.384	575.498	587.847	670.6	854.496	786.427	1068.45	1170.98	1137.46	10.6156	11.7939	8.97396	13.9419	14.1868	10.9616	948.07	0.548541	0.163154	3.3621	0.000773526	0.0244265
ENSG00000133142.17	TCEAL4	transcription elongation factor A like 4 [Source:HGNC Symbol;Acc:HGNC:26121]	chrX	103576231	103587736	protein_coding	+	11505	1711.93	1636.82	1767.73	1629.63	1697.66	1852.12	6981.45	6883.9	8307.95	10276	10496.3	10156.6	36.2537	31.1394	31.0673	43.9629	41.696	32.1007	8850.37	0.480003	0.142968	3.3574	0.00078679	0.0247794
ENSG00000176222.8	ZNF404	upstream transcription factor family member 3 [Source:HGNC Symbol;Acc:HGNC:30494]	chr19	43872363	43901385	protein_coding	-	29022	923.702	1305.53	1385.35	700.52	591.112	931.456	15.9061	4.80092	16.3347	39.3167	66.5076	30.6203	0.149119	0.040062	0.112674	0.308907	0.482203	0.179161	28.9144	1.85755	0.553313	3.35714	0.000787521	0.0247794
ENSG00000133026.12	MYH10	myosin heavy chain 10 [Source:HGNC Symbol;Acc:HGNC:7568]	chr17	8474205	8630761	protein_coding	-	156556	9028.06	7128.16	7915.15	9312.99	10345.8	11541.1	1872.98	2215.18	1843.44	1434.95	1261.35	790.447	1.83313	1.88868	1.2992	1.15687	0.944371	0.470839	1569.73	-0.765211	0.228056	-3.35537	0.000792593	0.0248945
ENSG00000085831.15	TTC39A	tetratricopeptide repeat domain 39A [Source:HGNC Symbol;Acc:HGNC:18657]	chr1	51287258	51345116	protein_coding	-	57858	2186.6	1951.68	2441.6	2176.63	2003.41	2067.99	4145.92	5898.68	5894.21	7177.01	8283.76	9693.76	17.309	21.4561	17.7207	24.6861	26.4582	24.6335	6848.89	0.658288	0.196274	3.35392	0.000796747	0.0249804
ENSG00000155850.7	SLC26A2	solute carrier family 26 member 2 [Source:HGNC Symbol;Acc:HGNC:10994]	chr5	149960737	149993455	protein_coding	+	32718	6124.3	5733.53	6455.25	6277.67	6274.78	6459.73	228.412	315.853	361.067	167.258	197.038	148.833	0.327628	0.394713	0.372762	0.19773	0.216089	0.130219	236.41	-0.816141	0.243403	-3.35304	0.000799287	0.0250154
ENSG00000154330.12	PGM5	phosphoglucomutase 5 [Source:HGNC Symbol;Acc:HGNC:8908]	chr9	68328308	68531061	protein_coding	+	202753	2730.62	3719.14	3576.89	3697.22	3630.1	3768.62	154.943	111.693	192.494	73.6367	58.1356	94.6173	0.392611	0.246825	0.352815	0.154787	0.11359	0.146047	114.253	-1.03047	0.307492	-3.3512	0.000804627	0.0251378
ENSG00000170561.12	IRX2	signal transducer and activator of transcription 2 [Source:HGNC Symbol;Acc:HGNC:11363]	chr5	2745845	2751662	protein_coding	-	5817	1925.11	1686.14	1839.67	1818.03	1927.33	1918.38	757.095	670.535	584.843	469.785	422.543	446.389	3.64049	2.8105	2.02609	1.86059	1.55507	1.30789	558.532	-0.588212	0.176042	-3.34132	0.000833818	0.0260036
ENSG00000067082.14	KLF6	Kruppel like factor 6 [Source:HGNC Symbol;Acc:HGNC:2235]	chr10	3775996	3785281	protein_coding	-	9285	2179.23	2654.45	2862.35	2552.48	2748.18	2448.5	403.8	436.524	567.173	254.565	230.115	344.559	1.40345	1.32014	1.41786	0.728049	0.611556	0.728003	372.789	-0.770126	0.230597	-3.33971	0.000838674	0.0261087
ENSG00000196204.11	RNF216P1	Metazoan signal recognition particle RNA [Source:RFAM;Acc:RF00017]	chr7	4973988	5040675	transcribed_unprocessed_pseudogene	+	66687	593.062	560.207	568.839	635.071	634.317	625.323	286.031	307.293	371.078	199.461	214.405	190.273	4.22872	3.96098	3.94614	2.43355	2.42915	1.71364	261.423	-0.673908	0.201884	-3.33809	0.000843574	0.0262149
ENSG00000268603.1	AC053503.5		chr2	219497611	219498246	antisense_RNA	-	635	309.582	276.903	296.659	309.221	311.569	307.376	19.9334	8.81561	9.90281	60.7065	43.5659	28.9108	0.577779	0.225594	0.216448	1.47297	0.977837	0.508962	28.6392	1.76582	0.529847	3.3327	0.000860066	0.0266802
ENSG00000183779.6	ZNF703	RNA binding motif protein 12B [Source:HGNC Symbol;Acc:HGNC:32310]	chr8	37695751	37700021	protein_coding	+	4270	1984.48	1813.82	1810.45	1961.84	1965.58	1960.15	139.964	145.224	116.388	81.7038	55.2313	74.3402	0.651678	0.588281	0.38978	0.312975	0.196457	0.210378	102.142	-0.923693	0.277244	-3.3317	0.000863179	0.0267297
ENSG00000229312.2	AL353693.1	long intergenic non-protein coding RNA 1468 [Source:HGNC Symbol;Acc:HGNC:50913]	chr9	69472466	69494513	antisense_RNA	+	22047	338.754	334.184	322.484	343.35	319.435	326.028	20.8735	46.7011	43.9316	85.6023	82.9001	89.6217	0.562067	1.09555	0.851896	1.89672	1.7057	1.46884	61.605	1.22544	0.368089	3.32919	0.000870974	0.0268764
ENSG00000260233.3	SSSCA1-AS1		chr11	65568482	65570423	processed_transcript	-	1941	716.662	816.966	726.341	1753.67	1757.16	916.389	89.6333	88.512	76.0348	25.6982	24.2913	56.6236	0.773163	0.661782	0.475474	0.181775	0.161175	0.298041	60.1322	-1.31445	0.39482	-3.32924	0.000870848	0.0268764
ENSG00000064961.18	HMG20B	high mobility group 20B [Source:HGNC Symbol;Acc:HGNC:5002]	chr19	3572777	3579088	protein_coding	+	6311	1574.69	1451.36	1708.25	1668.82	1751.35	1747.16	2122.87	3071.36	2598.72	3745.15	3840.19	4063.24	11.4755	14.4621	10.1171	16.6818	15.8804	13.3694	3240.26	0.580659	0.174468	3.32816	0.00087422	0.0269294
ENSG00000183087.14	GAS6	calcium homeostasis modulator 3 [Source:HGNC Symbol;Acc:HGNC:23458]	chr13	113820549	113864067	protein_coding	-	43518	2640.23	2495.65	2697.35	2596.85	2755.96	2722.29	369.615	412.476	378.908	667.572	543.473	537.722	1.2416	1.20697	0.916627	1.84661	1.39669	1.09943	484.961	0.594167	0.178726	3.32445	0.000885916	0.0272419
ENSG00000156853.12	ZNF689	zinc finger protein 689 [Source:HGNC Symbol;Acc:HGNC:25173]	chr16	30602558	30624012	protein_coding	-	21454	3478.08	2981.41	3279.38	3595.29	3625.65	3552.02	899.197	856.41	666.549	598.843	479.23	451.466	2.34636	1.94762	1.25307	1.28766	0.956858	0.717175	658.616	-0.6607	0.198837	-3.32282	0.000891129	0.0273544
ENSG00000105983.20	LMBR1	limb development membrane protein 1 [Source:HGNC Symbol;Acc:HGNC:13243]	chr7	156668946	156893230	protein_coding	-	224284	1584.52	1430.6	1332.05	1302.4	1396.74	1342.27	2539.04	2780.65	3405.98	4225.22	4461.58	4030.51	16.2006	15.4608	15.6521	22.2121	21.7815	15.6531	3573.83	0.543673	0.163734	3.32046	0.000898681	0.0275382
ENSG00000198887.8	SMC5	RNA, U5A small nuclear 1 [Source:HGNC Symbol;Acc:HGNC:10211]	chr9	70258962	70354888	protein_coding	+	95926	2727.05	2916.33	2825.83	3251.12	3602.63	3000.42	1959.51	1611.46	1923.91	1340.65	1238.06	1291.15	5.73858	4.11202	4.05654	3.23385	2.77394	2.30033	1560.79	-0.506439	0.152667	-3.31727	0.000909031	0.0278069
ENSG00000104343.19	UBE2W	ubiquitin conjugating enzyme E2 W [Source:HGNC Symbol;Acc:HGNC:25616]	chr8	73780097	73878910	protein_coding	-	98813	1161.92	1182.29	1137.09	1030.9	1043.13	1100.73	925.704	850.612	1189.01	1304.16	1626.92	1697.61	7.43974	5.95664	6.88188	8.63455	10.0033	8.30216	1265.67	0.641088	0.193299	3.31657	0.000911294	0.0278277
ENSG00000141696.12	P3H4	prolyl 3-hydroxylase family member 4 (non-enzymatic) [Source:HGNC Symbol;Acc:HGNC:16946]	chr17	41801947	41812604	protein_coding	-	10657	2278.21	2197.95	2609.66	2439.46	2437.34	2574.7	872.65	1010.66	693.169	1358.04	1426.15	1186.46	3.21345	3.2424	1.83817	4.11784	4.01572	2.65844	1091.19	0.626653	0.189004	3.31556	0.000914601	0.0278803
ENSG00000139173.9	TMEM117	transmembrane protein 117 [Source:HGNC Symbol;Acc:HGNC:25308]	chr12	43835967	44389762	protein_coding	+	553795	2374.76	2391.5	2696.82	2319.26	2302.64	1968.17	219.203	169.695	143.197	362.849	309.048	256.03	0.836653	0.564249	0.393736	1.14098	0.902384	0.594769	243.337	0.806673	0.243389	3.31434	0.000918594	0.0279535
ENSG00000142173.14	COL6A2	collagen type VI alpha 2 chain [Source:HGNC Symbol;Acc:HGNC:2212]	chr21	46098097	46132849	protein_coding	+	34752	4569.26	4324.88	4552.18	4579.52	4298.84	4731.02	174.272	200.991	189.954	329.556	329.299	252.582	0.344234	0.34587	0.270202	0.536556	0.497612	0.303666	246.109	0.694745	0.209651	3.31382	0.00092031	0.0279574
ENSG00000064655.18	EYA2	EYA transcriptional coactivator and phosphatase 2 [Source:HGNC Symbol;Acc:HGNC:3520]	chr20	46894624	47188844	protein_coding	+	294220	2195.54	3052.2	3228.92	2450.27	2903.5	3139.41	26.104	32.1869	27.8845	55.9043	88.5725	59.15	0.082952	0.089107	0.063811	0.146362	0.215325	0.114405	48.3004	1.24492	0.376068	3.31035	0.000931778	0.0282083
ENSG00000137106.17	GRHPR	glyoxylate and hydroxypyruvate reductase [Source:HGNC Symbol;Acc:HGNC:4570]	chr9	37422666	37436990	protein_coding	+	14324	1278.78	1323.54	1308.98	1326.92	1315.54	1308.01	3054.67	3018.94	3007.46	3923.28	4189.63	4050.37	20.7545	17.8726	14.717	21.9604	21.7786	16.7501	3540.73	0.421532	0.127325	3.31067	0.000930718	0.0282083
ENSG00000141424.12	SLC39A6	solute carrier family 39 member 6 [Source:HGNC Symbol;Acc:HGNC:18607]	chr18	36108532	36129385	protein_coding	-	20853	2977.15	3114.74	3012.33	2806.87	2857.14	3042.27	57356.2	59018.3	73713.1	92975.2	93773.3	85296.5	172.116	154.29	159.294	229.862	215.276	155.791	77022.1	0.517178	0.156298	3.30893	0.000936526	0.0283034
ENSG00000272831.1	AC027644.3		chr7	66739829	66740385	antisense_RNA	-	556	431.686	449.672	466.671	430.345	438.685	469.527	214.007	241.609	341.818	407.542	434.258	511.268	4.26089	4.19157	4.89155	6.679	6.60189	6.1836	358.417	0.759439	0.229577	3.30799	0.000939689	0.0283502
ENSG00000138074.14	SLC5A6	solute carrier family 5 member 6 [Source:HGNC Symbol;Acc:HGNC:11041]	chr2	27199587	27212958	protein_coding	-	13371	1911.18	1814.71	2095.79	1938.41	2008.81	2190.16	2192.52	1978.43	1598.48	1419.61	1108.81	692.435	9.81306	7.71046	5.15025	5.23355	3.79725	1.88739	1498.38	-0.839707	0.254329	-3.30166	0.000961145	0.0289463
ENSG00000242125.3	SNHG3	ADP ribosylation factor GTPase activating protein 3 [Source:HGNC Symbol;Acc:HGNC:661]	chr1	28505980	28510892	sense_intronic	+	4912	1273.33	1061.99	555.165	1434.91	1373.17	1053.98	1656.23	1875.06	2960.27	1139.22	1235.84	1436.02	13.6915	13.4994	17.6261	7.75951	7.81437	7.22596	1717.11	-0.767333	0.232441	-3.3012	0.000962738	0.0289463
ENSG00000177144.7	NUDT4P1	CD151 molecule (Raph blood group) [Source:HGNC Symbol;Acc:HGNC:1630]	chr1	148748894	148750099	protein_coding	+	1205	929.893	968.782	967.392	911.792	929.125	953.632	175.445	112.935	102.557	65.9104	66.6969	63.1347	1.65465	0.92757	0.695525	0.514362	0.481902	0.364811	97.7797	-0.999751	0.302978	-3.29975	0.000967719	0.0290464
ENSG00000134986.13	NREP	neuronal regeneration related protein [Source:HGNC Symbol;Acc:HGNC:16834]	chr5	111662621	111997464	protein_coding	-	334843	1317.32	1262.09	1152.75	1215.12	1123.32	1193.46	213.362	236.44	323.797	158.481	155.95	128.08	1.57086	1.51646	1.71719	0.961392	0.879013	0.573486	202.685	-0.801625	0.242974	-3.29923	0.000969513	0.0290507
ENSG00000093010.13	COMT	catechol-O-methyltransferase [Source:HGNC Symbol;Acc:HGNC:2228]	chr22	19941607	19969975	protein_coding	+	28368	933.218	855.152	838.135	908.958	1008	879.767	1237.93	1669.14	1299.97	2303.1	2042	1938.57	12.2148	14.3505	9.23525	18.7204	15.413	11.6405	1748.45	0.580574	0.176021	3.29833	0.000972625	0.0290944
ENSG00000179083.6	FAM133A	kelch like family member 28 [Source:HGNC Symbol;Acc:HGNC:19741]	chrX	93674013	93712274	protein_coding	+	38261	2165.04	2180.61	2223.48	1951.47	2020.26	2089.34	168.906	165.191	222.911	265.054	341.94	319.996	0.715161	0.609227	0.67964	0.924495	1.1074	0.824498	247.333	0.730713	0.222363	3.28613	0.00101575	0.0303327
ENSG00000145147.19	SLIT2	slit guidance ligand 2 [Source:HGNC Symbol;Acc:HGNC:11086]	chr4	20253260	20620561	protein_coding	+	367301	2022.79	1762.25	2038.73	3250.22	2204.58	1639.03	431.204	218.42	198.478	150.666	121.643	144.581	1.82938	0.807336	0.606382	0.526918	0.394803	0.373333	210.832	-1.02808	0.313157	-3.28295	0.00102726	0.0306245
ENSG00000154263.17	ABCA10	ATP binding cassette subfamily A member 10 [Source:HGNC Symbol;Acc:HGNC:30]	chr17	69147214	69244846	protein_coding	-	97632	4794.86	4786.39	5175.94	2543.08	2420.35	3965.97	8.05631	6.38493	12.0798	23.103	33.7015	37.4028	0.018992	0.013113	0.020978	0.044458	0.06078	0.053871	20.1214	1.80509	0.550503	3.27898	0.00104182	0.0310062
ENSG00000136068.14	FLNB	filamin B [Source:HGNC Symbol;Acc:HGNC:3755]	chr3	58008400	58172251	protein_coding	+	163851	11294.1	11869.1	12652	12110.1	12543.8	12476.3	11151.2	13146.9	15346.3	18214.2	18870.3	20723.9	8.17148	8.39284	8.09832	10.9963	10.5787	9.2427	16242.1	0.544099	0.166027	3.27718	0.0010485	0.0310996
ENSG00000165490.12	DDIAS	DNA damage induced apoptosis suppressor [Source:HGNC Symbol;Acc:HGNC:26351]	chr11	82899975	82958277	protein_coding	+	58302	1610.02	1724.38	2118.87	2283.87	2095.56	2375.79	1302.21	1060.62	1024.28	808.485	773.601	549.66	5.75364	4.08256	3.25835	2.94195	2.6151	1.47821	919.809	-0.666496	0.203366	-3.27732	0.00104796	0.0310996
ENSG00000169641.13	LUZP1	biotinidase [Source:HGNC Symbol;Acc:HGNC:1122]	chr1	23084023	23177808	protein_coding	-	93785	5078.22	4068.83	5366.08	6264.28	6013.25	4552.64	333.02	349.377	250.366	190.028	188.676	196.417	0.574137	0.524286	0.310589	0.270005	0.248712	0.205656	251.314	-0.694289	0.211904	-3.27643	0.00105129	0.0311298
ENSG00000152700.13	SAR1B	secretion associated Ras related GTPase 1B [Source:HGNC Symbol;Acc:HGNC:10535]	chr5	134601144	134649271	protein_coding	-	48127	1219.1	1331.43	1183.91	1206.98	1201.69	1292.2	1926.63	1779.78	2092.05	2707.79	3056.33	2489.91	13.8502	11.148	10.8328	16.0408	16.8109	10.897	2342.08	0.50938	0.155494	3.27587	0.00105336	0.0311387
ENSG00000172819.16	RARG	myeloid differentiation primary response 88 [Source:HGNC Symbol;Acc:HGNC:7562]	chr12	53210567	53232980	protein_coding	-	22413	2355.13	2341.86	2219.82	2387.66	2350.63	2316.95	1817.38	1470.94	1493.36	1189.05	1074.12	1049.67	6.95047	4.89951	4.1134	3.74588	3.14288	2.4436	1349.08	-0.529387	0.161629	-3.27531	0.00105545	0.0311482
ENSG00000115159.15	GPD2	glycerol-3-phosphate dehydrogenase 2 [Source:HGNC Symbol;Acc:HGNC:4456]	chr2	156435290	156613735	protein_coding	+	178445	2664.4	2514.92	3735.58	2481.14	2534.85	2738.18	5124.54	6073.2	4150.51	7796.72	8495.96	6939.63	16.5978	17.1371	9.68099	20.8053	21.0527	13.6812	6430.09	0.598681	0.18307	3.27023	0.00107461	0.0316606
ENSG00000142606.15	MMEL1	membrane metalloendopeptidase like 1 [Source:HGNC Symbol;Acc:HGNC:14668]	chr1	2590639	2632990	protein_coding	-	42351	388.289	507.236	448.895	490.827	449.748	480.889	58.2982	54.958	81.7118	109.535	134.188	131.308	1.12723	0.935853	1.14295	1.75146	1.98748	1.54689	94.9999	0.935592	0.286387	3.26689	0.00108737	0.0319828
ENSG00000130731.15	METTL26	methyltransferase like 26 [Source:HGNC Symbol;Acc:HGNC:14141]	chr16	634427	636366	protein_coding	-	1939	647.83	610.746	677.531	666.506	678.221	710.71	416.868	498.989	568.392	746.82	699.321	794.286	5.58531	5.82331	5.47858	8.24062	7.16669	6.47918	620.78	0.59376	0.181886	3.26446	0.00109673	0.0322044
ENSG00000046604.12	DSG2	desmoglein 2 [Source:HGNC Symbol;Acc:HGNC:3049]	chr18	31498043	31549008	protein_coding	+	50965	5945.63	6025.48	6096.79	5797.86	5745.65	5730.37	3932.8	4158.86	4688.46	3182.24	3142.69	2543.11	5.9448	5.47712	5.1036	3.96344	3.6342	2.3395	3608.03	-0.52674	0.161382	-3.26393	0.00109877	0.0322104
ENSG00000103740.9	ACSBG1	acyl-CoA synthetase bubblegum family member 1 [Source:HGNC Symbol;Acc:HGNC:29567]	chr15	78167468	78245688	protein_coding	-	78220	853.457	1032.95	1145.31	3764.85	4228.41	1450.17	68.1396	72.83	41.6809	19.956	12.9509	34.3366	0.363278	0.336215	0.160757	0.086104	0.052543	0.109121	41.649	-1.5073	0.462162	-3.26142	0.00110856	0.0323165
ENSG00000137824.15	RMDN3	regulator of microtubule dynamics 3 [Source:HGNC Symbol;Acc:HGNC:25550]	chr15	40735884	40755851	protein_coding	-	19967	2218.24	2177.87	2358.79	2259.5	2250.5	2348.62	1778	1830.23	1879.48	2390.87	2710.17	2415.87	6.97912	6.25666	5.31302	7.73171	8.13732	5.7715	2167.44	0.453967	0.139148	3.26247	0.00110446	0.0323165
ENSG00000145779.7	TNFAIP8	TNF alpha induced protein 8 [Source:HGNC Symbol;Acc:HGNC:17260]	chr5	119268692	119399688	protein_coding	+	130996	1233.88	1199.34	1144.62	1160.51	1190.83	1192.66	265.618	348.311	350.367	174.238	209.864	211.294	1.99539	2.27258	1.89501	1.07582	1.20249	0.967006	259.949	-0.696175	0.213569	-3.25971	0.00111525	0.0323165
ENSG00000155629.14	PIK3AP1	phosphoinositide-3-kinase adaptor protein 1 [Source:HGNC Symbol;Acc:HGNC:30034]	chr10	96593312	96720514	protein_coding	-	127202	5282.39	5139.06	4315.47	5173.94	5238.64	5335.83	29.4424	22.6125	41.1761	11.6112	7.83628	5.82964	0.051716	0.034603	0.052086	0.016803	0.01053	0.006233	19.7514	-1.85609	0.569076	-3.26159	0.0011079	0.0323165
ENSG00000162631.18	NTNG1	netrin G1 [Source:HGNC Symbol;Acc:HGNC:23319]	chr1	107140007	107483458	protein_coding	+	343451	1417.54	1264.25	1710.8	4016.2	3282.49	3504.22	53.9208	41.4095	27.2954	15.1623	13.7722	12.7968	0.21024	0.140659	0.076642	0.048707	0.04108	0.030368	27.3928	-1.54196	0.472986	-3.26006	0.00111388	0.0323165
ENSG00000204792.2	LINC01291	zinc finger family member 783 [Source:HGNC Symbol;Acc:HGNC:27222]	chr2	74918148	74938418	lincRNA	+	20270	699.15	608.322	584.127	601.15	674.44	585.881	97.103	51.1893	35.3728	272.994	117.406	109.817	1.38535	0.636237	0.36342	3.2097	1.28143	0.953613	113.98	1.44011	0.441715	3.26027	0.00111305	0.0323165
ENSG00000254772.9	EEF1G	KIAA1147 [Source:HGNC Symbol;Acc:HGNC:29472]	chr11	62559601	62574086	protein_coding	-	14485	1645.7	1623.87	1757.09	1680.35	1734.01	1758.5	79800.8	113986	98766	130625	146626	159617	418.097	520.275	372.642	563.844	587.702	509	121570	0.578514	0.177472	3.25975	0.0011151	0.0323165
ENSG00000022267.16	FHL1	four and a half LIM domains 1 [Source:HGNC Symbol;Acc:HGNC:3702]	chrX	136146702	136211359	protein_coding	+	64657	2394.79	2409.04	2484.24	2007.05	2343.27	2444.4	183.662	137.65	132.186	433.017	263.498	202.244	0.698284	0.456953	0.361942	1.35651	0.76641	0.468008	225.376	0.98774	0.303239	3.2573	0.00112477	0.0324444
ENSG00000072571.19	HMMR	hyaluronan mediated motility receptor [Source:HGNC Symbol;Acc:HGNC:5012]	chr5	163460203	163491945	protein_coding	+	31742	1519.93	1393.7	1612.16	1262.37	1361.21	1423.76	2442.09	2837.19	2900.15	3543.09	4232.73	3785.27	15.2633	15.4446	13.0533	18.2419	20.2342	14.3985	3290.09	0.499386	0.153325	3.25705	0.00112576	0.0324444
ENSG00000133477.16	FAM83F	family with sequence similarity 83 member F [Source:HGNC Symbol;Acc:HGNC:25148]	chr22	39994949	40043529	protein_coding	+	48580	4563.02	3486.86	3623.49	4376.71	4528.61	5778.08	296.595	298.234	351.592	232.423	179.91	149.071	0.609257	0.532725	0.520738	0.393258	0.283067	0.186477	251.304	-0.750965	0.230589	-3.25673	0.00112704	0.0324444
ENSG00000137103.17	TMEM8B	transmembrane protein 8B [Source:HGNC Symbol;Acc:HGNC:21427]	chr9	35814451	35865518	protein_coding	+	51067	6784.51	7865.01	7825.06	4750.34	4743.21	4562.81	38.9318	36.5324	36.0887	76.5993	66.2456	89.1501	0.059021	0.047837	0.038951	0.094752	0.075674	0.081876	57.258	1.05005	0.322376	3.25722	0.00112511	0.0324444
ENSG00000074695.5	LMAN1	lectin, mannose binding 1 [Source:HGNC Symbol;Acc:HGNC:6631]	chr18	59327823	59359962	protein_coding	-	32139	3538.52	3633.92	3905.77	3428.18	3501.32	3350.88	2861.12	3147.45	3439.11	3994.06	4762.52	4588.7	7.16418	6.86568	6.20128	8.23886	9.1223	6.99356	3798.83	0.498081	0.153057	3.25422	0.00113702	0.0325718
ENSG00000165568.17	AKR1E2	aldo-keto reductase family 1 member E2 [Source:HGNC Symbol;Acc:HGNC:23437]	chr10	4786629	4848062	protein_coding	+	61433	1316.6	1296.22	1492.56	1333.16	1436.61	1368.05	380.888	426.916	404.71	629.098	526.958	631.62	2.47135	2.4131	1.89084	3.36261	2.61541	2.494	500.032	0.560813	0.172311	3.25465	0.00113532	0.0325718
ENSG00000224470.7	ATXN1L		chr16	71845991	71885268	protein_coding	+	39277	6248.95	5946.16	5402.82	5943.94	6114.87	7432.03	875.283	775.943	845.111	626.521	583.166	497.933	1.26586	0.977606	0.880883	0.746455	0.64554	0.438158	700.66	-0.547514	0.168237	-3.25441	0.00113628	0.0325718
ENSG00000180448.10	ARHGAP45	polycomb group ring finger 5 [Source:HGNC Symbol;Acc:HGNC:28264]	chr19	1065923	1086628	protein_coding	+	20705	1432.99	1167.52	1349.81	1339.68	1366.64	1396.41	496.318	772.142	536.376	901.457	1066.44	914.873	3.2959	4.47504	2.56758	4.93778	5.42249	3.70183	781.267	0.680189	0.209123	3.25257	0.00114366	0.0327086
ENSG00000142961.14	MOB3C	MOB kinase activator 3C [Source:HGNC Symbol;Acc:HGNC:29800]	chr1	46607715	46616891	protein_coding	-	9176	3432.74	4291.24	4200.94	4196.73	4044.62	3499.56	396.968	239.552	270.508	174.77	180.957	168.12	0.899342	0.47291	0.441419	0.326277	0.313696	0.231869	238.479	-0.791564	0.243498	-3.2508	0.0011508	0.0328594
ENSG00000128923.10	MINDY2	MINDY lysine 48 deubiquitinase 2 [Source:HGNC Symbol;Acc:HGNC:26954]	chr15	58771192	58861900	protein_coding	+	90708	4806.51	4890.35	4927.18	4608.19	4537.5	4833.3	448.049	419.241	513.331	596.017	816.606	712.811	0.837763	0.682068	0.690806	0.917848	1.16695	0.810826	584.342	0.62038	0.190873	3.25022	0.00115316	0.0328734
ENSG00000140564.11	FURIN	furin, paired basic amino acid cleaving enzyme [Source:HGNC Symbol;Acc:HGNC:8568]	chr15	90868592	90883458	protein_coding	+	14866	3677.29	2567.28	3453.68	5543.1	5585.47	5407.85	61.5479	145.505	106.501	29.7252	41.2457	57.151	0.130575	0.268919	0.162705	0.051958	0.066941	0.073829	73.6126	-1.28537	0.395718	-3.24819	0.00116142	0.0330554
ENSG00000163517.14	HDAC11	histone deacetylase 11 [Source:HGNC Symbol;Acc:HGNC:19086]	chr3	13479724	13506424	protein_coding	+	26700	2043	1916.36	2495.14	1992.7	2510.72	2330.21	1486.2	1634.84	1712.77	2769.2	1924.14	2614.26	6.01062	5.75868	4.9866	9.22554	5.95184	6.43363	2023.57	0.595969	0.183506	3.24768	0.00116348	0.0330606
ENSG00000197558.11	SSPO	TEA domain transcription factor 4 [Source:HGNC Symbol;Acc:HGNC:11717]	chr7	149776042	149833979	protein_coding	+	57937	11852.3	13203.8	15712.4	8092.32	10004.6	1698.45	18.9917	13.6423	8.79543	28.2741	25.5298	144.782	0.020255	0.012676	0.006756	0.024844	0.020831	0.093985	40.0025	2.10464	0.648292	3.24644	0.00116859	0.0331521
ENSG00000114805.16	PLCH1	phospholipase C eta 1 [Source:HGNC Symbol;Acc:HGNC:29185]	chr3	155375580	155745067	protein_coding	-	369487	7486.26	8131.63	7767.66	7114.77	7739.87	6933.31	619.159	623.505	569.353	416.48	436.231	415.291	0.733154	0.643196	0.485537	0.406526	0.39517	0.299303	513.337	-0.514221	0.158438	-3.24556	0.00117221	0.0332013
ENSG00000063046.17	EIF4B	eukaryotic translation initiation factor 4B [Source:HGNC Symbol;Acc:HGNC:3285]	chr12	53006158	53042209	protein_coding	+	36051	3015.26	2872.1	3103.24	2822.4	2982.03	3180.83	40053.6	53580.5	51240.8	64719.6	69714.1	75992.8	119.114	138.815	109.735	158.568	158.604	137.549	59216.9	0.538525	0.165959	3.24493	0.00117481	0.0332104
ENSG00000164099.3	PRSS12	protease, serine 12 [Source:HGNC Symbol;Acc:HGNC:9477]	chr4	118280038	118353003	protein_coding	-	72965	4382.85	3860.39	4111.17	4869.53	4789.82	4927.51	69.2612	68.7446	36.0179	22.4513	21.0059	24.5078	0.137883	0.119226	0.051637	0.036823	0.031992	0.029696	40.3314	-1.35518	0.417678	-3.24456	0.00117631	0.0332104
ENSG00000029725.16	RABEP1	rabaptin, RAB GTPase binding effector protein 1 [Source:HGNC Symbol;Acc:HGNC:17677]	chr17	5282265	5385812	protein_coding	+	103547	3877.47	3914.28	4806.53	3587.46	3912.25	3971.3	4034.84	3367.34	3377.4	5255.71	5519.14	4567.99	8.99154	6.53712	5.41881	9.64818	9.40772	6.19525	4353.73	0.509326	0.157028	3.24355	0.00118052	0.0332244
ENSG00000196459.13	TRAPPC2	sulfotransferase family 1A member 1 [Source:HGNC Symbol;Acc:HGNC:11453]	chrX	13712244	13734635	protein_coding	-	22391	1271.6	1362.78	1155.45	1226.86	1271.93	1330.03	597.177	547.17	692.581	858.358	874.79	933.883	4.19201	3.34498	3.50012	4.96495	4.69812	3.98875	750.66	0.536806	0.1655	3.24353	0.00118058	0.0332244
ENSG00000106080.10	FKBP14	FK506 binding protein 14 [Source:HGNC Symbol;Acc:HGNC:18625]	chr7	30010587	30026684	protein_coding	-	16097	1953.51	1811.37	1727.61	2177.56	2126.67	2357.65	712.364	721.373	814.109	507.084	568.528	443.583	3.15023	2.77766	2.59032	1.84616	1.92274	1.19423	627.84	-0.56432	0.17406	-3.2421	0.00118651	0.0333379
ENSG00000130202.9	NECTIN2	nectin cell adhesion molecule 2 [Source:HGNC Symbol;Acc:HGNC:9707]	chr19	44846175	44889228	protein_coding	+	43053	2195.58	2165.72	2179.35	2203.62	2087.97	2145.95	2337.67	2750.43	2921.76	3565.06	3846.4	3823.98	9.62232	9.86258	8.66084	12.0899	12.1132	9.5803	3207.55	0.488274	0.150772	3.2385	0.0012016	0.0336219
ENSG00000143977.13	SNRPG	small nuclear ribonucleoprotein polypeptide G [Source:HGNC Symbol;Acc:HGNC:11163]	chr2	70281362	70293771	protein_coding	-	12409	359.241	373.116	366.911	335.673	334.846	347.655	4438.75	4212.73	4617.15	7241.56	6778.31	5273.93	112.065	92.6562	83.9406	150.629	130.917	81.0357	5427.07	0.54031	0.166849	3.23832	0.00120235	0.0336219
ENSG00000237978.5	KCNMB2-AS1		chr3	178526505	178860405	antisense_RNA	-	333900	395.671	402.808	423.713	404.185	367.231	409.451	96.8648	119.247	151.76	184.831	218.688	255.52	2.15057	2.32088	2.42442	3.38715	3.72714	3.4559	171.152	0.836338	0.258249	3.23849	0.00120164	0.0336219
ENSG00000133112.16	TPT1	tumor protein, translationally-controlled 1 [Source:HGNC Symbol;Acc:HGNC:12022]	chr13	45333471	45341370	protein_coding	-	7899	748.911	735.151	780.291	700.665	740.255	756.352	64101.8	91901.7	107806	128899	140444	146021	767.791	958.976	929.889	1271.98	1286.92	1064.52	113196	0.654877	0.202461	3.23458	0.00121822	0.0339664
ENSG00000135678.11	CPM	carboxypeptidase M [Source:HGNC Symbol;Acc:HGNC:2311]	chr12	68842197	68971570	protein_coding	-	129373	2669.27	5194.43	6249.61	3387.99	2331.69	1969.31	202.639	83.7154	59.0487	193.333	298.922	366.709	0.541676	0.194613	0.113803	0.426104	0.613339	0.596803	200.728	1.32221	0.408783	3.23451	0.00121854	0.0339664
ENSG00000144591.18	GMPPA	GDP-mannose pyrophosphorylase A [Source:HGNC Symbol;Acc:HGNC:22923]	chr2	219498867	219506989	protein_coding	+	8122	1655.81	1590.89	1662.13	1625.68	1643	1582.89	458.555	592.954	532.755	810.909	890.068	691.214	2.50798	2.82718	2.09993	3.65516	3.72687	2.30468	662.742	0.597866	0.185056	3.23073	0.00123473	0.0343186
ENSG00000226742.3	HSBP1L1	PCGEM1, prostate-specific transcript (non-protein coding) [Source:HGNC Symbol;Acc:HGNC:30145]	chr18	79964561	79970822	protein_coding	+	6261	713.122	736.472	784.65	682.219	696.339	760.316	162.336	219.99	252.111	288.563	366.962	479.548	1.98675	2.35028	2.22121	2.91021	3.43713	3.56488	294.918	0.836869	0.259056	3.23046	0.00123592	0.0343186
ENSG00000245112.2	SMARCA5-AS1		chr4	143513472	143514635	antisense_RNA	-	1163	591.537	552.526	567.575	584.09	610.181	612.641	36.8514	104.434	26.1461	14.1234	10.3728	21.1362	0.556184	1.38976	0.285735	0.181056	0.125321	0.192108	35.5106	-1.87509	0.580486	-3.2302	0.00123702	0.0343186
ENSG00000162444.11	RBP7	retinol binding protein 7 [Source:HGNC Symbol;Acc:HGNC:30316]	chr1	9997206	10016020	protein_coding	+	18814	739.701	764.021	740.189	711.185	694.696	751.502	111.53	89.3097	101.295	180.252	190.923	148.504	1.3543	0.944704	0.885784	1.80087	1.77355	1.09403	136.969	0.780992	0.241902	3.22854	0.00124422	0.0344098
ENSG00000281398.2	SNHG4	BST2 interferon stimulated positive regulator (non-protein coding) [Source:HGNC Symbol;Acc:HGNC:51290]	chr5	139274102	139283244	processed_transcript	+	9142	397.86	429.171	375.135	444.799	476.505	457.532	322.689	245.242	247.119	171.394	176.54	155.294	6.70401	4.43934	3.69092	2.93498	2.80656	1.96942	219.713	-0.695772	0.2155	-3.22864	0.00124379	0.0344098
ENSG00000130827.6	PLXNA3	plexin A3 [Source:HGNC Symbol;Acc:HGNC:9101]	chrX	154458281	154477779	protein_coding	+	19498	4044.72	3052.21	4370.55	5333.43	5356.51	9379.08	268.947	444.956	270.575	191.977	204.842	133.076	0.484877	0.699906	0.350972	0.285667	0.282751	0.145864	252.395	-0.88521	0.274263	-3.22759	0.00124837	0.0344164
ENSG00000169814.12	BTD	tripartite motif containing 56 [Source:HGNC Symbol;Acc:HGNC:19028]	chr3	15601341	15645822	protein_coding	+	44481	1726.56	1749.35	1872.44	1847.37	1907.2	1930.71	850.08	919.412	1108.61	1272.56	1460.99	1492.95	4.11728	3.88147	3.86896	5.07942	5.41387	4.4013	1184.1	0.553309	0.17142	3.22779	0.0012475	0.0344164
ENSG00000278238.1	AL359513.1	p53 regulation associated lncRNA [Source:HGNC Symbol;Acc:HGNC:52646]	chr13	52454775	52455331	lincRNA	-	556	482.655	484.48	517.794	456.797	479.122	526.642	89.8128	80.5975	106.139	153.594	158.537	164.696	1.62942	1.27388	1.3867	2.29578	2.20024	1.81864	125.563	0.778682	0.241321	3.22675	0.00125206	0.034464
ENSG00000163823.3	CCR1	C-C motif chemokine receptor 1 [Source:HGNC Symbol;Acc:HGNC:1602]	chr3	46201709	46208396	protein_coding	-	6687	3032.05	3110.97	3201.87	3023.36	3047.09	3139.67	30.3451	33.513	71.477	7.57661	17.3516	15.7151	0.087461	0.084061	0.148201	0.017972	0.03822	0.02754	29.3297	-1.75906	0.546504	-3.21875	0.00128752	0.0353848
ENSG00000137880.5	GCHFR	GTP cyclohydrolase I feedback regulator [Source:HGNC Symbol;Acc:HGNC:4194]	chr15	40764020	40767710	protein_coding	+	3690	621.795	605.294	644.123	650.561	660.919	650.969	331.44	518.025	471.253	567.308	814.041	856.28	4.61629	6.28734	4.73042	6.51673	8.67687	7.26397	593.058	0.761499	0.236675	3.21749	0.00129318	0.0354849
ENSG00000118596.11	SLC16A7	solute carrier family 16 member 7 [Source:HGNC Symbol;Acc:HGNC:10928]	chr12	59596067	59789855	protein_coding	+	193788	2912.8	2348.78	2748.94	2295.39	2586.29	2710.36	929.81	1095.14	1191.6	1818.16	1573.45	1389.46	3.19554	3.27691	2.94824	5.14573	4.13517	2.90431	1332.94	0.572882	0.178256	3.21381	0.00130987	0.035831
ENSG00000170667.14	RASA4B	LSM3 homolog, U6 small nuclear RNA and mRNA degradation associated [Source:HGNC Symbol;Acc:HGNC:17874]	chr7	102482445	102517781	protein_coding	-	35336	2980.7	3006.28	2891.42	2729.92	3562.11	2712.42	89.8168	135.822	164.952	242.444	182.971	380.119	0.269885	0.354657	0.355698	0.598765	0.420524	0.693559	199.354	1.04018	0.323637	3.21403	0.00130884	0.035831
ENSG00000134755.14	DSC2	desmocollin 2 [Source:HGNC Symbol;Acc:HGNC:3036]	chr18	31058840	31102415	protein_coding	-	43575	5625.71	6081.56	5564.41	6617.5	6047.4	7062.24	143.209	155.35	157.016	76.3568	88.7008	100.392	0.207495	0.195503	0.164041	0.090928	0.098668	0.088673	120.171	-0.784894	0.245019	-3.2034	0.00135815	0.0370913
ENSG00000143412.9	ANXA9	annexin A9 [Source:HGNC Symbol;Acc:HGNC:547]	chr1	150982017	150995634	protein_coding	+	13617	2165.56	2243.09	2333.62	2258.32	2293.14	2341.38	3226.11	2835.89	3397.14	4230.96	4175.46	4737.97	12.641	9.68029	9.58572	13.6587	12.5161	11.299	3767.25	0.474065	0.148008	3.20297	0.00136016	0.0370913
ENSG00000112414.14	ADGRG6	adhesion G protein-coupled receptor G6 [Source:HGNC Symbol;Acc:HGNC:13841]	chr6	142301854	142446266	protein_coding	+	144412	3419.61	3496.22	3835.99	3533.42	3720.72	3819.1	5253.39	5456.32	5844.96	3901.18	4344.14	4008.69	12.8683	11.6438	10.3112	7.8734	8.14129	5.97751	4801.45	-0.43404	0.135591	-3.2011	0.00136903	0.0372754
ENSG00000180251.4	SLC9A4	Rho GTPase activating protein 45 [Source:HGNC Symbol;Acc:HGNC:17102]	chr2	102473303	102533972	protein_coding	+	60669	2145.59	1935.78	2819.85	3487.46	2387.25	2757.72	93.5971	42.4854	64.9347	24.8273	25.8614	32.7961	0.328451	0.127656	0.163012	0.070893	0.068156	0.069656	47.417	-1.29272	0.404363	-3.19694	0.00138895	0.0377009
ENSG00000213213.13	CCDC183	NRAS proto-oncogene, GTPase [Source:HGNC Symbol;Acc:HGNC:7989]	chr9	136796350	136807741	protein_coding	+	11391	1562.13	1331.11	1387.48	1400.71	2026.23	1698.54	83.0863	72.284	80.5544	173.073	123.3	132.25	0.475904	0.363226	0.333507	0.817018	0.542804	0.463213	110.758	0.856542	0.2679	3.19725	0.00138747	0.0377009
ENSG00000187605.15	TET3	ISG15 ubiquitin-like modifier [Source:HGNC Symbol;Acc:HGNC:4053]	chr2	73986404	74108176	protein_coding	+	121772	5705.46	9369.53	9203.51	9394.34	11407.9	8640.3	410.34	213.41	195.868	135.592	112.114	162.014	0.416468	0.188678	0.143144	0.113367	0.087041	0.100072	204.89	-1.00079	0.313156	-3.19583	0.0013943	0.0377879
ENSG00000134313.15	KIDINS220	kinase D interacting substrate 220 [Source:HGNC Symbol;Acc:HGNC:29508]	chr2	8721081	8837630	protein_coding	-	116549	7543.04	7723.85	7656.3	5366.13	7425.7	6634.34	2578.78	2428.65	2980.67	4899.94	3450.2	3688.92	3.27771	2.68932	2.72889	5.13228	3.35577	2.85426	3337.86	0.591643	0.185355	3.19194	0.00141319	0.0382409
ENSG00000066136.20	NFYC	nuclear transcription factor Y subunit gamma [Source:HGNC Symbol;Acc:HGNC:7806]	chr1	40691648	40771603	protein_coding	+	79955	1643.52	1694.47	1823.34	1880.55	1676.9	1588.07	398.794	511.887	437.848	293.884	293.603	310.18	2.06852	2.31505	1.63805	1.25709	1.16681	0.981265	374.366	-0.585874	0.183622	-3.19065	0.00141955	0.0383541
ENSG00000258932.5	AL390334.1		chr14	27258717	27845286	transcribed_processed_pseudogene	-	586569	612.2	303.482	618.094	333.318	367.749	308.344	26.9943	48.4661	29.9115	77.2045	66.2267	80.3957	0.600534	0.93592	0.474339	1.40472	1.11206	1.08874	54.8665	1.14132	0.358064	3.18747	0.00143523	0.0387182
ENSG00000165338.16	HECTD2	HECT domain E3 ubiquitin protein ligase 2 [Source:HGNC Symbol;Acc:HGNC:26736]	chr10	91409280	91514829	protein_coding	+	105549	2459.15	2265.86	2279.77	2024.11	2318.14	2062.66	341.519	345.126	463.941	559.918	549.761	713.977	1.36338	1.20056	1.33442	1.84156	1.67901	1.73481	495.707	0.661313	0.20754	3.18644	0.00144037	0.0387974
ENSG00000173905.8	GOLIM4	kelch like family member 15 [Source:HGNC Symbol;Acc:HGNC:29347]	chr3	168008677	168095975	protein_coding	-	87298	4477.3	4578.53	5145.98	4779.19	4766.34	5334.33	1021.88	1024.69	940.331	1478.9	1288.95	1367.1	1.88049	1.64261	1.2455	2.24181	1.81467	1.53115	1186.98	0.470046	0.147559	3.18549	0.00144509	0.038865
ENSG00000163406.10	SLC15A2	solute carrier family 15 member 2 [Source:HGNC Symbol;Acc:HGNC:10921]	chr3	121894089	121944102	protein_coding	+	50013	1858.49	2569.14	1843.7	1722.6	1765.02	1448.66	312.072	227.947	413.044	481.089	502.837	698.409	1.51168	0.962923	1.43822	1.91653	1.86156	2.0548	439.233	0.816751	0.25646	3.18471	0.00144898	0.03891
ENSG00000204632.11	HLA-G	major histocompatibility complex, class I, F [Source:HGNC Symbol;Acc:HGNC:4963]	chr6	29826967	29831125	protein_coding	+	4158	1256.69	1173.51	1298.57	1363.25	1254.44	1257.28	25.295	14.5514	26.5872	5.50432	3.63332	6.18048	0.17763	0.09047	0.133178	0.032615	0.020502	0.027234	13.6253	-2.14044	0.672352	-3.18351	0.00145499	0.0390118
ENSG00000100227.17	POLDIP3	DNA polymerase delta interacting protein 3 [Source:HGNC Symbol;Acc:HGNC:23782]	chr22	42583721	42614962	protein_coding	-	31241	2640.07	2971.18	3996.43	3813.64	3928.92	3875.39	910.821	750.314	521.166	486.728	425.844	399.57	2.32019	1.66527	0.955369	1.02213	0.829956	0.619571	582.407	-0.730676	0.229777	-3.17993	0.00147309	0.0394372
ENSG00000130724.8	CHMP2A	charged multivesicular body protein 2A [Source:HGNC Symbol;Acc:HGNC:30216]	chr19	58551566	58555124	protein_coding	-	3558	993.457	1047.18	1033.83	1028.49	1041.85	1052.23	1595.93	1646.67	2145.15	2375.21	2637	3090.14	13.7573	12.3711	13.3177	16.8669	17.3927	16.2107	2248.35	0.58789	0.184922	3.17912	0.00147724	0.0394882
ENSG00000108960.7	MMD	monocyte to macrophage differentiation associated [Source:HGNC Symbol;Acc:HGNC:7153]	chr17	55392613	55421992	protein_coding	-	29379	1434.34	1512.29	1471.06	1201.54	1352.25	1318.24	167.019	167.099	149.579	114.673	77.0187	53.8786	1.07874	0.937366	0.696044	0.610511	0.38075	0.21191	121.545	-0.964965	0.303675	-3.17762	0.00148488	0.039568
ENSG00000151353.14	TMEM18	transmembrane protein 18 [Source:HGNC Symbol;Acc:HGNC:25257]	chr2	667335	677439	protein_coding	-	10104	1011.54	1126.53	1131.06	1010.07	1032.6	1066.68	2406.47	2575.96	2818.22	3566.61	3323.74	3981.53	20.1744	18.811	17.0123	24.6324	21.3153	20.3171	3112.09	0.478588	0.150632	3.17721	0.00148698	0.039568
ENSG00000167711.13	SERPINF2	serpin family F member 2 [Source:HGNC Symbol;Acc:HGNC:9075]	chr17	1742836	1755268	protein_coding	+	12432	2728.45	2627.39	2807.54	2766.11	2816.2	2799.42	33.8252	32.55	39.2096	77.5288	70.4817	70.1129	0.109227	0.09157	0.09118	0.20626	0.174118	0.137802	53.9514	1.04378	0.328466	3.17775	0.00148422	0.039568
ENSG00000090661.11	CERS4	ceramide synthase 4 [Source:HGNC Symbol;Acc:HGNC:23747]	chr19	8206736	8262421	protein_coding	+	55685	1368.82	1398.37	1533.83	1521.17	1474.9	1494.92	632.587	1060.53	1248.51	1296.33	1824.31	2264.94	3.84926	5.6176	5.46835	6.49496	8.48727	8.3818	1387.87	0.871987	0.274633	3.1751	0.00149784	0.0397367
ENSG00000156875.13	MFSD14A	major facilitator superfamily domain containing 14A [Source:HGNC Symbol;Acc:HGNC:23363]	chr1	100038097	100083377	protein_coding	+	45280	2222.64	2251.6	2259.41	2198.28	2147.07	2195.45	1338.32	1213.83	1435.1	1872.78	1763.68	1856.53	5.385	4.25737	4.16028	6.20993	5.43068	4.54755	1580.04	0.461438	0.145321	3.1753	0.00149681	0.0397367
ENSG00000163637.12	PRICKLE2	prickle planar cell polarity protein 2 [Source:HGNC Symbol;Acc:HGNC:20340]	chr3	64092242	64445476	protein_coding	-	353234	5607.61	5934.61	6034.53	6120.81	6201.45	6332	1456.97	1025.82	1059.58	925.393	608.634	521.731	2.14935	1.31901	1.12588	1.12506	0.686841	0.468217	933.023	-0.783552	0.246831	-3.17445	0.00150121	0.0397662
ENSG00000106633.15	GCK	glucokinase [Source:HGNC Symbol;Acc:HGNC:4195]	chr7	44144271	44198170	protein_coding	-	53899	1720.99	1278.36	2151.32	2233.85	3013.22	1976.96	11.8561	10.523	5.41821	46.3086	25.6191	27.2483	0.052912	0.040924	0.017414	0.170271	0.087469	0.074015	21.1622	1.87683	0.591495	3.17304	0.00150853	0.0397899
ENSG00000130529.15	TRPM4	transient receptor potential cation channel subfamily M member 4 [Source:HGNC Symbol;Acc:HGNC:17993]	chr19	49157741	49211836	protein_coding	+	54095	3621.04	3193.27	3928.12	3289.36	4040.98	3110.97	936.37	1077.16	834.345	1493.7	1218.88	1455.33	2.37297	2.37791	1.52196	3.11817	2.36269	2.2447	1169.3	0.550855	0.173609	3.17297	0.00150889	0.0397899
ENSG00000159348.12	CYB5R1	cytochrome b5 reductase 1 [Source:HGNC Symbol;Acc:HGNC:13397]	chr1	202961869	202967280	protein_coding	-	5411	1636.19	1530.35	1722.28	1741.73	1717.05	1766.55	2183.78	2451.56	2381.33	3003.77	3195.74	3297.07	11.5452	11.2903	9.06595	13.0847	12.9246	10.6106	2752.21	0.436768	0.137644	3.17318	0.00150781	0.0397899
ENSG00000152952.11	PLOD2	procollagen-lysine,2-oxoglutarate 5-dioxygenase 2 [Source:HGNC Symbol;Acc:HGNC:9082]	chr3	146069440	146163653	protein_coding	-	94213	1708.95	1562.35	2376.53	2308.32	1791.32	1637.54	5267.11	5019.96	5763.08	5843.96	9371.06	12119.9	25.0548	20.8004	19.7409	22.9011	34.1	35.0875	7230.85	0.767696	0.242063	3.17148	0.00151666	0.0399349
ENSG00000184602.5	SNN	neural EGFL like 2 [Source:HGNC Symbol;Acc:HGNC:7751]	chr16	11668414	11679159	protein_coding	+	10745	3542.02	3550.1	3705.04	3597.25	3625.82	3721.43	779.981	733.67	619.046	1218.5	1223.07	859.26	1.91651	1.57107	1.09538	2.46729	2.29906	1.28536	905.588	0.631713	0.199215	3.17101	0.00151909	0.0399392
ENSG00000162946.21	DISC1	disrupted in schizophrenia 1 [Source:HGNC Symbol;Acc:HGNC:2888]	chr1	231626815	232041272	protein_coding	+	414457	5740.23	6140.7	7284.69	6967.95	7034.79	5843.14	183.511	274.401	337.51	274.606	613.643	896.141	0.252692	0.328947	0.334662	0.3114	0.645268	0.750694	429.969	1.16203	0.366619	3.16957	0.00152662	0.0400175
ENSG00000184012.11	TMPRSS2	diablo IAP-binding mitochondrial protein [Source:HGNC Symbol;Acc:HGNC:21528]	chr21	41464551	41531116	protein_coding	-	66565	2750.29	2481.99	2488.5	2734.77	2485.26	3092.59	466.515	400.948	632.771	352.851	291.303	202.991	1.55791	1.16623	1.52375	0.97253	0.744201	0.41218	391.23	-0.822892	0.259604	-3.16979	0.00152547	0.0400175
ENSG00000083457.11	ITGAE	integrin subunit alpha E [Source:HGNC Symbol;Acc:HGNC:6147]	chr17	3714628	3801243	protein_coding	-	86615	625.019	590.287	624.193	589.079	600.622	611.047	512.588	650.005	557.43	857.424	897.068	756.684	7.51847	8.31158	5.89639	10.3707	10.0735	6.76086	705.2	0.549218	0.173404	3.16727	0.00153877	0.040216
ENSG00000119812.18	FAM98A	family with sequence similarity 98 member A [Source:HGNC Symbol;Acc:HGNC:24520]	chr2	33583658	33599382	protein_coding	-	15724	994.799	857.323	1707.27	1648.75	1967.78	1125.74	859.59	771.154	360.267	347.898	337.188	364.488	5.79346	4.52663	1.74647	1.93095	1.7381	1.49478	506.764	-0.920169	0.290488	-3.16767	0.00153667	0.040216
ENSG00000068366.19	ACSL4	acyl-CoA synthetase long chain family member 4 [Source:HGNC Symbol;Acc:HGNC:3571]	chrX	109624244	109733403	protein_coding	-	109159	2929.26	3523.29	2774.61	2628.05	3638.43	3693.84	223.293	168.594	220.204	148.267	88.561	58.9625	0.628007	0.412684	0.445559	0.343219	0.190363	0.100834	151.314	-1.04689	0.330665	-3.16601	0.00154547	0.0402715
ENSG00000167716.18	WDR81	WD repeat domain 81 [Source:HGNC Symbol;Acc:HGNC:26600]	chr17	1716523	1738599	protein_coding	+	22076	5797.04	5902.96	5896.88	4897.3	5956.2	4089.9	806.835	852.116	745.51	1293.36	958.129	1390.25	1.33673	1.23029	0.88955	1.76552	1.21449	1.40205	1007.7	0.597611	0.188733	3.16643	0.0015432	0.0402715
ENSG00000163138.18	PACRGL	parkin coregulated like [Source:HGNC Symbol;Acc:HGNC:28442]	chr4	20696282	20752907	protein_coding	+	56625	841.852	864.699	893.668	932.073	897.227	1041.54	662.206	590.29	682.083	438.907	489.105	402.051	6.48096	5.03288	4.80682	3.53863	3.66167	2.39538	544.107	-0.541139	0.171027	-3.16406	0.00155584	0.0404818
ENSG00000065809.13	FAM107B	family with sequence similarity 107 member B [Source:HGNC Symbol;Acc:HGNC:23726]	chr10	14518557	14774897	protein_coding	-	256340	2321.55	2593.87	2316.78	1889.91	2246.5	2387.75	1140.18	1147.77	3035.15	791.013	665.741	1046.75	4.44808	3.90033	8.52443	2.54101	1.98629	2.48474	1304.43	-1.08897	0.344219	-3.16359	0.00155836	0.0404875
ENSG00000183808.11	RBM12B	transmembrane protease, serine 2 [Source:HGNC Symbol;Acc:HGNC:11876]	chr8	93729356	93741017	protein_coding	-	11661	2249.67	2183.32	2078.71	2139.37	2242.16	2174.46	2886.21	2560.9	2870.51	2068.89	2132.39	1843.62	11.7999	9.12076	8.45131	6.96977	6.67149	4.58821	2393.75	-0.460271	0.145575	-3.16174	0.0015683	0.0406856
ENSG00000135333.13	EPHA7	EPH receptor A7 [Source:HGNC Symbol;Acc:HGNC:3390]	chr6	93240020	93419547	protein_coding	-	179527	5067.37	5377.88	5256.54	4621.21	4949.6	4748.18	1573.44	1486.22	1478.44	1199.95	1042.09	1043.72	2.8038	2.30702	1.89695	1.7614	1.4204	1.13227	1303.98	-0.465197	0.147211	-3.16007	0.00157732	0.0408157
ENSG00000170523.3	KRT83	iroquois homeobox 2 [Source:HGNC Symbol;Acc:HGNC:14359]	chr12	52314301	52321398	protein_coding	-	7097	2269.41	2166.94	2359.4	2322.23	2382.57	2388.82	54.0386	74.8847	92.639	33.2153	34.9584	33.2889	0.207942	0.25102	0.256735	0.105294	0.102909	0.078869	53.8375	-1.12581	0.35628	-3.15991	0.00157817	0.0408157
ENSG00000197905.8	TEAD4	small nucleolar RNA host gene 12 [Source:HGNC Symbol;Acc:HGNC:30062]	chr12	2959330	3040673	protein_coding	+	81343	1785.9	1486.71	1838.01	1839.9	1928.79	2124.8	538.464	493.078	328.581	304.772	272.327	179.121	2.62901	2.09711	1.15498	1.22564	1.01774	0.53327	352.724	-0.842639	0.266698	-3.15952	0.00158028	0.0408157
ENSG00000213281.4	NRAS	MAX dimerization protein 3 [Source:HGNC Symbol;Acc:HGNC:14008]	chr1	114704469	114716894	protein_coding	-	12425	3210.78	3260.78	3291.79	3067.74	3093.56	3148.93	16641	16672	17380.5	22965.1	23852.5	20824.9	46.6158	40.6879	35.0622	53.0013	51.1165	35.5059	19722.7	0.416166	0.131786	3.15788	0.00158918	0.0409855
ENSG00000169020.9	ATP5I	ATP synthase, H+ transporting, mitochondrial Fo complex subunit E [Source:HGNC Symbol;Acc:HGNC:846]	chr4	672436	674338	protein_coding	-	1902	174.522	174.479	169.021	165.651	169.69	171.958	3444.13	4727.22	4376.28	5842.84	6228.44	5922.91	179.449	214.591	164.19	250.818	248.257	187.831	5090.3	0.520449	0.165066	3.15297	0.00161619	0.0415844
ENSG00000268362.5	AC092279.1		chr19	24033445	24066909	lincRNA	+	33464	1968.62	2092.07	2034.35	2050.79	1976.78	2073.9	269.759	269.908	318.151	381.772	470.037	447.476	1.18237	1.02773	1.00251	1.37706	1.57446	1.19371	359.517	0.596413	0.189169	3.1528	0.00161713	0.0415844
ENSG00000009780.15	FAM76A	family with sequence similarity 76 member A [Source:HGNC Symbol;Acc:HGNC:28530]	chr1	27725979	27763122	protein_coding	+	37143	1483.15	1524.67	1466.05	1535.41	1586.59	1392.3	541.507	504.496	546.901	388.564	378.687	336.517	3.22267	2.61398	2.34074	1.90522	1.72182	1.21822	449.445	-0.52706	0.167263	-3.15108	0.00162665	0.0417682
ENSG00000112658.7	SRF	serum response factor [Source:HGNC Symbol;Acc:HGNC:11291]	chr6	43171299	43181507	protein_coding	+	10208	4140.36	4183.72	4226.86	4272.94	4246.2	4273.32	427.841	366.292	296.83	258.513	219.334	179.566	0.901527	0.673295	0.45053	0.44891	0.353657	0.230353	291.396	-0.725955	0.230469	-3.14989	0.00163329	0.0418776
ENSG00000005810.17	MYCBP2	MYC binding protein 2, E3 ubiquitin protein ligase [Source:HGNC Symbol;Acc:HGNC:23386]	chr13	77044655	77327050	protein_coding	-	282395	7017.71	6925.78	8817.6	8534.92	7365.9	6076.54	2303.28	1766	1661.72	1160.82	1288.74	1401.54	2.77224	1.85182	1.44	1.15111	1.18683	1.02626	1597.02	-0.574881	0.182676	-3.14699	0.00164961	0.0421722
ENSG00000138663.8	COPS4	COP9 signalosome subunit 4 [Source:HGNC Symbol;Acc:HGNC:16702]	chr4	83034447	83075818	protein_coding	+	41371	1365.68	1236.05	1468.69	1380.24	1469.47	1442.47	2170.49	2887.68	2622.16	3570.55	3796.33	3522.48	13.8854	16.1002	12.0823	18.8221	18.5813	13.7155	3094.95	0.504466	0.160322	3.14657	0.00165198	0.0421722
ENSG00000196526.10	AFAP1	UDP glucuronosyltransferase family 2 member B15 [Source:HGNC Symbol;Acc:HGNC:12546]	chr4	7758714	7939926	protein_coding	-	181212	2779.86	2583.06	3209.64	3635.1	5039.66	3840.84	149.064	161.085	99.8499	89.4203	55.7043	59.1567	0.386932	0.364199	0.186768	0.191926	0.110587	0.094039	102.38	-0.994772	0.316065	-3.14736	0.00164751	0.0421722
ENSG00000183128.7	CALHM3	single-pass membrane protein with aspartate rich tail 1 [Source:HGNC Symbol;Acc:HGNC:25055]	chr10	103472804	103479240	protein_coding	-	6436	1513.11	1468.85	1561.24	1586.29	1582.66	1581.68	34.2577	32.7018	37.6707	10.8474	13.2076	13.2186	0.19696	0.163816	0.155969	0.051402	0.058092	0.046256	23.6506	-1.50029	0.47691	-3.14586	0.00165601	0.0422139
ENSG00000137693.13	YAP1	Yes associated protein 1 [Source:HGNC Symbol;Acc:HGNC:16262]	chr11	102110461	102233423	protein_coding	+	122962	2556.25	2684.26	2652.58	2341.02	2552.63	2845.22	1255.53	1201	1246.19	997.579	818.879	742.826	4.29853	3.58134	3.07089	2.81246	2.14427	1.54754	1043.67	-0.531881	0.169305	-3.14155	0.00168058	0.0427782
ENSG00000139192.11	TAPBPL	TAP binding protein like [Source:HGNC Symbol;Acc:HGNC:30683]	chr12	6451690	6466517	protein_coding	+	14827	2098.17	1956.46	2191.2	1788.51	1748.8	2072.62	521.056	389.632	519.043	310.795	316.198	318.403	2.35606	1.53623	1.69031	1.15753	1.09309	0.876397	395.855	-0.60038	0.191315	-3.13817	0.00170007	0.0430614
ENSG00000162909.17	CAPN2	calpain 2 [Source:HGNC Symbol;Acc:HGNC:1479]	chr1	223701593	223776018	protein_coding	+	74425	4026.09	3109.78	3873.39	3677.42	3849.83	3342.46	222.304	294.571	344.284	392.922	455.097	649.579	0.545557	0.627833	0.607711	0.793957	0.853016	0.969457	393.126	0.795899	0.253639	3.13792	0.0017015	0.0430614
ENSG00000175265.17	GOLGA8A	centromere protein S [Source:HGNC Symbol;Acc:HGNC:23163]	chr15	34379068	34437466	protein_coding	-	58398	6454.75	6847.73	6750.05	7224.75	7732.2	7900.98	562.113	476.28	501.209	326.226	286.436	396.737	0.700917	0.517865	0.450698	0.335374	0.273782	0.301094	424.833	-0.612682	0.195191	-3.13889	0.00169588	0.0430614
ENSG00000260537.2	AC012184.2	SNAI3 antisense RNA 1 [Source:HGNC Symbol;Acc:HGNC:28327]	chr16	70299194	70372582	protein_coding	+	73388	2675.46	2826.2	2767.29	2790.3	2735.73	2791.63	171.01	470.931	188.724	128.433	72.7464	148.281	0.551546	1.32293	0.437576	0.339991	0.1782	0.28978	196.687	-1.24757	0.397482	-3.13868	0.00169709	0.0430614
ENSG00000114395.10	CYB561D2	cytochrome b561 family member D2 [Source:HGNC Symbol;Acc:HGNC:30253]	chr3	50350695	50358460	protein_coding	+	7765	1006.56	1074.31	1057.69	1099.88	1073.63	1094.52	624.187	624.454	504.188	1004.36	891.154	742.17	5.20497	4.53526	3.02639	6.90168	5.68512	3.76875	731.753	0.591923	0.188664	3.13746	0.00170421	0.0430681
ENSG00000128342.4	LIF	LIF, interleukin 6 family cytokine [Source:HGNC Symbol;Acc:HGNC:6596]	chr22	30240447	30246851	protein_coding	-	6404	4800.45	830.029	4971.86	4834.85	4884.67	4940.14	27.4716	29.5441	16.3829	5.01477	6.6998	6.32477	0.067256	0.063013	0.028884	0.010115	0.012548	0.009424	15.2397	-1.97162	0.628893	-3.13506	0.00171817	0.0432963
ENSG00000184557.4	SOCS3	SLIT and NTRK like family member 6 [Source:HGNC Symbol;Acc:HGNC:23503]	chr17	78356778	78360077	protein_coding	-	3299	2895.13	2759.03	2903.84	2897.32	2934.38	2979.77	341.172	483.88	443.608	244.961	302.698	252.762	1.0483	1.29664	0.982677	0.620766	0.712287	0.473207	344.847	-0.661726	0.211072	-3.13507	0.00171813	0.0432963
ENSG00000125384.6	PTGER2	prostaglandin E receptor 2 [Source:HGNC Symbol;Acc:HGNC:9594]	chr14	52314305	52328606	protein_coding	+	14301	1383.17	1767.36	1816.67	1448.15	1306.64	750.162	32.8968	25.932	5.10069	64.6674	82.3849	57.8268	0.215463	0.148088	0.024058	0.348951	0.412802	0.230523	44.8014	1.70377	0.543659	3.13389	0.00172505	0.0434076
ENSG00000111707.11	SUDS3	SDS3 homolog, SIN3A corepressor complex component [Source:HGNC Symbol;Acc:HGNC:29545]	chr12	118376380	118418031	protein_coding	+	41651	3541.58	3550.09	3716.26	3485.72	3691.08	3395.45	4390.81	4905.34	4766.09	3487.57	3632.77	3417.39	10.9746	10.6824	8.57928	7.1816	6.94554	5.1997	4100	-0.415994	0.132784	-3.13285	0.00173119	0.0434998
ENSG00000011347.9	SYT7	synaptotagmin 7 [Source:HGNC Symbol;Acc:HGNC:11514]	chr11	61515313	61581148	protein_coding	-	65835	1877.04	2194.52	2630.93	1711.2	1859.46	1724.3	250.57	251.355	255.247	426.828	336.601	374.124	1.12904	0.986701	0.828277	1.58458	1.1603	1.02605	315.787	0.587926	0.1877	3.13227	0.00173461	0.0435236
ENSG00000101109.11	STK4	serine/threonine kinase 4 [Source:HGNC Symbol;Acc:HGNC:11408]	chr20	44966474	45079959	protein_coding	+	113485	4831.93	4549.27	6079.34	5145.92	4851.31	6136.67	3507.08	3504.68	3188.36	2459.41	2700.46	2094.61	5.96939	5.19636	3.90775	3.44833	3.51607	2.16937	2909.1	-0.491269	0.156909	-3.13091	0.00174265	0.0435391
ENSG00000124614.13	RPS10	ribosomal protein S10 [Source:HGNC Symbol;Acc:HGNC:10383]	chr6	34417454	34426125	protein_coding	-	8671	545.047	558.837	579.693	547.268	553.745	587.987	34283	39354.8	38838.3	47198.7	52633.7	51922.9	543.167	543.197	443.133	616.094	637.959	500.701	44038.6	0.432134	0.138004	3.13131	0.00174028	0.0435391
ENSG00000132274.15	TRIM22	tripartite motif containing 22 [Source:HGNC Symbol;Acc:HGNC:16379]	chr11	5689689	5737089	protein_coding	+	47400	1272.18	1075.62	1366.66	733.394	908.542	848.032	194.026	124.027	184.845	108.071	69.9845	92.0376	1.71002	0.949257	1.17566	0.78857	0.47032	0.49052	128.832	-0.904878	0.288981	-3.13127	0.00174052	0.0435391
ENSG00000099377.13	HSD3B7	hydroxy-delta-5-steroid dehydrogenase, 3 beta- and steroid delta-isomerase 7 [Source:HGNC Symbol;Acc:HGNC:18324]	chr16	30985207	30989152	protein_coding	+	3945	2506.11	2389.31	2577.4	2545.82	2552.18	2631.14	747.105	913.561	840.25	1215.34	1306.6	1064.59	2.62699	2.7981	2.12675	3.52012	3.51348	2.27688	1014.58	0.522149	0.166885	3.12879	0.00175527	0.0437922
ENSG00000165959.11	CLMN	calmin [Source:HGNC Symbol;Acc:HGNC:19972]	chr14	95181940	95319906	protein_coding	-	137966	2760.84	2599.79	2805.52	2907.84	2222.52	2609.97	459.991	450.87	398.893	292.758	311.274	294.44	1.55	1.32471	0.967427	0.81194	0.803298	0.603873	368.038	-0.543544	0.173852	-3.12647	0.00176916	0.0440762
ENSG00000104205.12	SGK3	serum/glucocorticoid regulated kinase family member 3 [Source:HGNC Symbol;Acc:HGNC:10812]	chr8	66712418	66862022	protein_coding	+	149604	2163.36	1809.42	2102.69	1860.08	1792.14	1889.25	2117.45	2393.74	2973.03	3304.11	3734.47	3966	9.76067	9.61529	9.8704	12.5509	13.17	11.1276	3081.47	0.555827	0.17783	3.1256	0.00177441	0.0441443
ENSG00000102174.8	PHEX	phosphate regulating endopeptidase homolog X-linked [Source:HGNC Symbol;Acc:HGNC:8918]	chrX	22032441	22251310	protein_coding	+	218869	6188.59	6358.48	6308.13	5557.96	5538.93	6108.81	91.9726	101.831	183.441	189.571	257.409	294.217	0.136444	0.13161	0.195977	0.231702	0.292143	0.265739	186.407	0.968792	0.310005	3.12508	0.00177754	0.0441599
ENSG00000249459.8	ZNF286B		chr17	18658429	18682262	protein_coding	-	23833	1345.94	1133.3	1392.03	1594.85	1366.31	2172.36	344.087	377.659	317.604	186.306	270.958	164.366	2.08281	1.99189	1.38807	0.930613	1.25567	0.60637	276.83	-0.742591	0.237887	-3.12161	0.00179866	0.0446215
ENSG00000214106.7	PAXIP1-AS2	BBSome interacting protein 1 [Source:HGNC Symbol;Acc:HGNC:28093]	chr7	154928498	154949908	antisense_RNA	+	21410	1975.99	1928.18	1961.32	2016.84	2002.03	2123.54	146.863	116.144	157.944	80.8322	89.9289	57.8186	0.65147	0.448913	0.507537	0.295404	0.307167	0.157287	108.255	-0.877968	0.281482	-3.11909	0.00181413	0.0448787
ENSG00000269044.2	AC024075.2		chr19	16633797	16635269	sense_intronic	-	1472	1271.32	1245.79	1323.61	1277.93	1279.3	1305.14	28.1682	44.4723	46.2818	85.5802	69.5356	94.1698	0.192877	0.27217	0.230794	0.486884	0.369092	0.397223	61.368	1.07225	0.343728	3.11947	0.00181175	0.0448787
ENSG00000187013.4	C17orf82	phospholipase C delta 1 [Source:HGNC Symbol;Acc:HGNC:9060]	chr17	61411751	61413280	lincRNA	+	1529	964.466	835.304	880.682	944.456	998.508	982.692	358.753	350.844	232.035	549.361	460.611	499.728	3.42643	2.91796	1.59557	4.32071	3.36392	2.90222	408.555	0.682896	0.219062	3.11737	0.00182473	0.0450774
ENSG00000084628.9	NKAIN1	sodium/potassium transporting ATPase interacting 1 [Source:HGNC Symbol;Acc:HGNC:25743]	chr1	31179745	31239554	protein_coding	-	59809	1028.24	1343.77	2685.64	2623.09	2688.31	1025.28	107.973	81.6254	63.3744	104.58	151.188	412.243	0.555521	0.365866	0.234809	0.443299	0.595085	1.29097	153.497	1.38927	0.445943	3.11536	0.00183718	0.0453214
ENSG00000240303.7	ACAD11	MAPK regulated corepressor interacting protein 2 pseudogene 1 [Source:HGNC Symbol;Acc:HGNC:49629]	chr3	132558138	132660723	protein_coding	-	102585	2859.03	3052.03	3444.94	2325.07	2514.53	2496.44	894.825	744.341	773.883	1213.04	1087.29	1096.57	2.88946	2.09476	1.8001	3.22663	2.6858	2.15503	968.326	0.493192	0.158423	3.11315	0.00185104	0.0455994
ENSG00000122507.20	BBS9	Bardet-Biedl syndrome 9 [Source:HGNC Symbol;Acc:HGNC:30000]	chr7	33129244	33606068	protein_coding	+	476824	2086.27	1473.97	1893.29	1109.65	2041.01	1065.06	179.322	307.019	322.814	497.795	346.583	717.896	1.02772	1.53291	1.33231	2.35051	1.52053	2.5042	395.238	0.946743	0.304294	3.11128	0.00186277	0.0458242
ENSG00000108375.12	RNF43	ring finger protein 43 [Source:HGNC Symbol;Acc:HGNC:18505]	chr17	58352500	58417595	protein_coding	-	65095	3428.47	2897.97	3680.08	3530.07	3299.71	5173.18	159.486	297.174	273.995	112.805	166.281	97.5819	0.393987	0.639839	0.487487	0.229782	0.313043	0.146654	184.554	-0.954337	0.306848	-3.11013	0.00187004	0.0458747
ENSG00000213047.12	DENND1B	coiled-coil domain containing 183 [Source:HGNC Symbol;Acc:HGNC:28236]	chr1	197504748	197775696	protein_coding	-	270948	2774.6	2732.73	2614.16	2900.06	2842.62	2721.09	1265.79	1153.61	1478.07	1644.49	2033.73	1962.97	4.07987	3.23795	3.42975	4.36583	5.01283	3.85008	1589.78	0.532402	0.171179	3.11021	0.00186955	0.0458747
ENSG00000051523.10	CYBA	cytochrome b-245 alpha chain [Source:HGNC Symbol;Acc:HGNC:2577]	chr16	88643283	88651152	protein_coding	-	7869	491.826	503.412	469.801	517.826	508.58	500.776	9260.17	11368.4	9795.53	13035	14749.3	14083.7	165.371	176.881	125.971	191.791	201.514	153.088	12048.7	0.460734	0.148195	3.10896	0.00187746	0.0459287
ENSG00000203799.12	CCDC162P	long intergenic non-protein coding RNA 1270 [Source:HGNC Symbol;Acc:HGNC:27658]	chr6	109165831	109355063	transcribed_unitary_pseudogene	+	189232	2370.9	2497.85	2660.81	2193.41	2514.87	2069.88	91.3309	84.679	92.1888	136.434	147.957	170.502	0.34217	0.276533	0.248956	0.420878	0.424111	0.388517	120.515	0.754103	0.24255	3.10906	0.00187684	0.0459287
ENSG00000277147.4	LINC00869	U1 spliceosomal RNA [Source:RFAM;Acc:RF00003]	chr1	149606334	149679523	lincRNA	+	73189	598.177	524.069	581.883	556.4	589.471	634.838	524.582	738.637	701.623	865.423	1018.01	1109.88	8.05091	9.87437	7.76227	10.95	11.9616	10.3676	826.359	0.608692	0.195903	3.10711	0.00188929	0.0461537
ENSG00000153246.12	PLA2R1	phospholipase A2 receptor 1 [Source:HGNC Symbol;Acc:HGNC:9042]	chr2	159932006	160062610	protein_coding	-	130604	6761.78	6753.24	6817.65	6364.68	6343.06	6247.05	53.9977	67.9627	57.0245	111.212	98.4213	114.442	0.073992	0.080695	0.055634	0.124317	0.102075	0.094311	83.8433	0.862396	0.277612	3.10648	0.0018933	0.0461876
ENSG00000144228.8	SPOPL	speckle type BTB/POZ protein like [Source:HGNC Symbol;Acc:HGNC:27934]	chr2	138501801	138573547	protein_coding	+	71746	2102.36	2240.3	2221.26	2149.77	2603.41	2189.13	2624.14	2364.5	2894.62	3717.61	3397.75	3733.36	10.4016	8.16531	8.26446	12.1432	10.3051	9.00973	3122	0.460108	0.148167	3.10532	0.00190071	0.04624
ENSG00000176542.9	USF3	nudix hydrolase 4 pseudogene 1 [Source:HGNC Symbol;Acc:HGNC:18012]	chr3	113648385	113696646	protein_coding	-	48261	8697.07	7426.98	6604.53	13638.7	13223.1	8891.44	269.995	298.329	393.128	143.795	156.533	244.935	0.255923	0.246239	0.268049	0.112379	0.113699	0.141575	251.119	-0.830057	0.26727	-3.10568	0.00189841	0.04624
ENSG00000143149.12	ALDH9A1	aldehyde dehydrogenase 9 family member A1 [Source:HGNC Symbol;Acc:HGNC:412]	chr1	165662216	165698863	protein_coding	-	36647	2621.78	2682.83	2702.26	2670.83	2634.24	2705.55	2881.23	3534.98	4375.68	2376.95	2358.53	2526.47	9.60688	10.2699	10.5082	6.531	6.0169	5.12883	3008.97	-0.571669	0.184124	-3.10481	0.001904	0.0462562
ENSG00000123999.4	INHA	inhibin alpha subunit [Source:HGNC Symbol;Acc:HGNC:6065]	chr2	219569162	219575713	protein_coding	+	6551	1390.37	1119.71	1339.71	1231.51	1371.81	1335.32	56.2778	79.5267	63.9928	32.7079	29.725	30.9404	0.387017	0.476449	0.316912	0.185313	0.156383	0.129505	48.8618	-1.08515	0.349594	-3.10403	0.00190904	0.0463146
ENSG00000122515.14	ZMIZ2	zinc finger MIZ-type containing 2 [Source:HGNC Symbol;Acc:HGNC:22229]	chr7	44748581	44769881	protein_coding	+	21300	1594.32	2282.75	2200.72	2980.13	3446.69	2111.52	241.116	139.572	129.629	95.1337	77.1024	93.3818	0.908672	0.458475	0.351803	0.295377	0.222291	0.214194	129.323	-0.941705	0.30344	-3.10343	0.0019129	0.0463443
ENSG00000109576.13	AADAT	aminoadipate aminotransferase [Source:HGNC Symbol;Acc:HGNC:17929]	chr4	170060222	170091699	protein_coding	-	31477	1634.46	1588.92	1502.79	1543.1	2063.83	1949.04	226.47	267.137	302.067	196.009	120.915	146.776	1.18723	1.21792	1.1384	0.84511	0.484096	0.467518	209.896	-0.778353	0.251168	-3.09893	0.00194219	0.0469892
ENSG00000168306.12	ACOX2	acyl-CoA oxidase 2 [Source:HGNC Symbol;Acc:HGNC:120]	chr3	58505136	58537319	protein_coding	-	32183	1104.71	1166.85	1197.76	1179.96	1179.09	520.513	34.3043	36.5074	32.3083	14.7126	10.1096	2.40265	0.299781	0.277907	0.2033	0.105915	0.06758	0.012778	21.7241	-1.75048	0.565026	-3.09805	0.00194798	0.0470646
ENSG00000153714.5	LURAP1L	leucine rich adaptor protein 1 like [Source:HGNC Symbol;Acc:HGNC:31452]	chr9	12775021	12822131	protein_coding	+	47110	1511.23	1562.66	1582.14	1528.68	1565.74	1589.93	1173.29	1057.32	1290.64	844.875	857.125	830.399	6.71091	5.26819	5.31676	3.98247	3.75027	2.89207	1008.94	-0.476332	0.153782	-3.09746	0.00195189	0.0470945
ENSG00000101850.12	GPR143	G protein-coupled receptor 143 [Source:HGNC Symbol;Acc:HGNC:20145]	chrX	9725346	9786297	protein_coding	-	60951	1080.19	1040.28	1139.16	1014.24	1124.89	1141.92	330.943	364.286	310.041	516.268	474.856	462.407	2.70566	2.59429	1.82516	3.47507	2.96963	2.30069	409.8	0.535511	0.172933	3.09664	0.00195728	0.0471598
ENSG00000259001.3	AL355075.4	TGIF2-C20orf24 readthrough [Source:HGNC Symbol;Acc:HGNC:44664]	chr14	20343048	20343685	antisense_RNA	-	637	458.68	457.981	472.395	454.74	456.351	490.261	101592	125355	120266	158343	167290	150230	1945.29	2091.13	1658.39	2497.97	2450.61	1750.86	137179	0.454738	0.146887	3.09584	0.00196257	0.0472226
ENSG00000115109.13	EPB41L5	erythrocyte membrane protein band 4.1 like 5 [Source:HGNC Symbol;Acc:HGNC:19819]	chr2	120013005	120179119	protein_coding	+	166114	2234.64	2390.07	2509.14	3497.53	3574.67	4106.43	4363.53	4054.46	4764.36	5741.95	6597.39	5727.14	13.0739	10.5847	10.2798	14.1728	15.122	10.4433	5208.14	0.454427	0.146819	3.09515	0.00196716	0.0472258
ENSG00000140391.14	TSPAN3	tetraspanin 3 [Source:HGNC Symbol;Acc:HGNC:17752]	chr15	77041404	77083984	protein_coding	-	42580	1008.58	1012.49	1035.73	1042.96	1006.31	1003.65	4072.51	3818.22	5210.41	6136.99	6394.48	6151.91	35.6065	29.0848	32.8079	44.2078	42.7693	32.7399	5297.42	0.511796	0.165434	3.09366	0.00197703	0.0472258
ENSG00000145623.12	OSMR	oncostatin M receptor [Source:HGNC Symbol;Acc:HGNC:8507]	chr5	38845858	38945596	protein_coding	+	99738	2713.44	2424.51	2426.19	2584.08	2498.95	2573.32	230.209	186.141	286.947	138.808	132.374	152.356	0.807379	0.568197	0.725921	0.402012	0.356121	0.325847	187.806	-0.737638	0.238352	-3.09475	0.00196981	0.0472258
ENSG00000164985.14	PSIP1	PC4 and SFRS1 interacting protein 1 [Source:HGNC Symbol;Acc:HGNC:9527]	chr9	15464066	15511019	protein_coding	-	46953	2184.51	2231.47	2242.18	2094.78	2151.86	2199.76	3482.94	3238.88	3727.51	4768.76	4915.2	4409.75	14.199	11.5039	10.9432	16.017	15.3302	10.9417	4090.51	0.43154	0.139451	3.09457	0.00197099	0.0472258
ENSG00000165996.13	HACD1	3-hydroxyacyl-CoA dehydratase 1 [Source:HGNC Symbol;Acc:HGNC:9639]	chr10	17589032	17617377	protein_coding	-	28345	373.864	414.466	468.105	373.503	358.387	404.547	506.862	442.096	438.852	690.217	728.204	593.016	11.3592	8.63168	7.08135	12.7484	12.49	8.08383	566.541	0.536201	0.173315	3.0938	0.00197612	0.0472258
ENSG00000259399.1	TGIF2-C20orf24	long intergenic non-protein coding RNA 1220 [Source:HGNC Symbol;Acc:HGNC:49664]	chr20	36574553	36612384	protein_coding	+	37831	821.581	836.369	836.185	837.421	844.266	856.837	59.8083	41.9304	85.9672	137.274	139.48	102.135	0.637628	0.390843	0.658386	1.20351	1.13352	0.657195	94.4326	1.00593	0.325186	3.09339	0.00197882	0.0472258
ENSG00000076242.14	MLH1	mutL homolog 1 [Source:HGNC Symbol;Acc:HGNC:7127]	chr3	36993332	37050918	protein_coding	+	57586	2287.81	2462.15	2492.33	2395.33	2323.73	2234.92	4006.47	4083.71	4269.36	5260.73	5578.56	5407.35	15.0852	13.394	11.5759	16.3195	16.068	12.3926	4767.7	0.394437	0.127564	3.09207	0.00198769	0.0473732
ENSG00000092010.14	PSME1	proteasome activator subunit 1 [Source:HGNC Symbol;Acc:HGNC:9568]	chr14	24136158	24138967	protein_coding	+	2809	1156.46	1147.29	1168.21	1165.61	1155.06	1201.61	13031	11661.4	15273.2	8039.07	9516.34	10214.3	99.5237	77.5865	84.002	50.5835	55.5995	47.4812	11289.2	-0.52546	0.170072	-3.08964	0.002004	0.0476349
ENSG00000183172.8	SMDT1	MX dynamin like GTPase 2 [Source:HGNC Symbol;Acc:HGNC:7533]	chr22	42079691	42084284	protein_coding	+	4593	425.81	446.156	460.495	428.163	409.458	413.078	481.936	443.455	503.119	664.693	676.054	658.338	9.97423	7.99732	7.49231	11.338	10.7026	8.29239	571.266	0.483508	0.156494	3.08963	0.00200408	0.0476349
ENSG00000049449.8	RCN1	reticulocalbin 1 [Source:HGNC Symbol;Acc:HGNC:9934]	chr11	31812391	32105755	protein_coding	+	293364	2354.83	2263.65	2345.46	2221.41	2280.31	2317.73	351.013	235.388	425.364	176.948	133.258	238.424	1.36065	0.794037	1.18817	0.564838	0.395173	0.562809	260.066	-0.890227	0.288249	-3.08839	0.00201244	0.047769
ENSG00000141458.12	NPC1	NPC intracellular cholesterol transporter 1 [Source:HGNC Symbol;Acc:HGNC:7897]	chr18	23506184	23586898	protein_coding	-	80714	1400.24	1640.15	1785.68	1950.02	1790.11	2057.79	508.877	436.46	425.587	331.844	317.204	264.186	2.57918	1.92452	1.55201	1.3845	1.22754	0.814789	380.693	-0.583487	0.189055	-3.08634	0.0020264	0.0480354
ENSG00000152377.13	SPOCK1	SPARC/osteonectin, cwcv and kazal like domains proteoglycan 1 [Source:HGNC Symbol;Acc:HGNC:11251]	chr5	136975298	137598379	protein_coding	-	623081	2123.55	887.235	4440.87	4533.84	4564.59	2068.36	100.363	137.743	29.2227	39.1924	9.45809	23.7239	0.33526	0.400856	0.070298	0.107863	0.024171	0.048235	56.6172	-1.83609	0.595571	-3.08291	0.00204989	0.0485269
ENSG00000141542.10	RAB40B	RAB40B, member RAS oncogene family [Source:HGNC Symbol;Acc:HGNC:18284]	chr17	82654973	82698728	protein_coding	-	43755	2206.05	1204.23	2923.88	1347.29	1789.52	1350.63	118.447	234.121	99.8745	398.534	251.616	255.38	0.614522	1.0602	0.37322	1.70414	1.00161	0.809495	226.329	1.03009	0.334311	3.08124	0.00206139	0.0487337
ENSG00000185650.9	ZFP36L1	interferon induced protein with tetratricopeptide repeats 1 [Source:HGNC Symbol;Acc:HGNC:5407]	chr14	68787660	68796253	protein_coding	-	8593	1327.12	1204.42	1120.96	2737.75	2785.33	1305.88	188.032	195.512	365.173	56.4315	43.8766	182.346	1.03548	0.937985	1.44819	0.256031	0.18485	0.611189	171.895	-1.43704	0.466472	-3.08065	0.00206551	0.0487654
ENSG00000129566.12	TEP1	telomerase associated protein 1 [Source:HGNC Symbol;Acc:HGNC:11726]	chr14	20365667	20413429	protein_coding	-	47762	4866.31	4898.78	5412.49	6137.37	11400.7	6792.87	471.621	411.513	413.586	297.921	164.59	293.922	0.668763	0.507479	0.421907	0.347508	0.178692	0.254061	342.192	-0.784449	0.254692	-3.07999	0.00207007	0.0488077
ENSG00000141384.12	TAF4B	TATA-box binding protein associated factor 4b [Source:HGNC Symbol;Acc:HGNC:11538]	chr18	26225936	26391685	protein_coding	+	165749	4187.17	4203.04	4217.09	4277.17	4077.64	3897.4	887.576	893.097	1059.76	664.985	674.594	688.718	1.90773	1.67247	1.64102	1.17797	1.10934	0.901111	811.455	-0.486778	0.158091	-3.07911	0.00207623	0.0488873
ENSG00000199568.1	RNU5A-1	RNA, U1 small nuclear 120, pseudogene [Source:HGNC Symbol;Acc:HGNC:48462]	chr15	65296051	65296166	snRNA	+	115	16.84	14.096	20.289	17.917	18.689	19.264	57.7677	40.7178	45.1099	24.1943	17.931	15.8176	28.7723	17.5076	16.4343	10.0939	6.99483	4.92074	33.5897	-1.30318	0.423447	-3.07756	0.00208701	0.0490754
ENSG00000108984.13	MAP2K6	mitogen-activated protein kinase kinase 6 [Source:HGNC Symbol;Acc:HGNC:6846]	chr17	69414698	69543331	protein_coding	+	128633	1803.78	1688.48	2966.22	2013.07	1470.18	1924.23	32.8108	30.8116	15.8309	64.5892	100.354	41.8306	0.151452	0.123903	0.052623	0.245628	0.354377	0.117523	47.7044	1.40698	0.457282	3.07682	0.00209219	0.0491315
ENSG00000196172.9	ZNF681	transmembrane protein 63A [Source:HGNC Symbol;Acc:HGNC:29118]	chr19	23739195	23758891	protein_coding	-	19696	2609.27	2460.5	2873.04	2255.53	2722.84	2446.03	432.251	415.708	437.112	619.795	596.699	577.911	1.50728	1.26205	1.0976	1.78021	1.59179	1.22676	513.246	0.481411	0.156622	3.0737	0.00211419	0.0495819
ENSG00000231131.6	LINC01468	highly accelerated region 1B (non-protein coding) [Source:HGNC Symbol;Acc:HGNC:33118]	chr10	52450874	52470533	lincRNA	-	19659	840.361	861.27	862.481	799.681	813.949	879.511	1404.83	1269.13	943.671	896.749	690.231	390.354	14.8467	11.6839	7.1798	7.8098	5.58004	2.5107	932.495	-0.869449	0.283104	-3.07113	0.00213252	0.0499453
ENSG00000104714.13	ERICH1	glutamate rich 1 [Source:HGNC Symbol;Acc:HGNC:27234]	chr8	614746	738106	protein_coding	-	123360	1899.71	1262.65	1257.41	1730.89	2180.74	1827.53	150.19	232.081	188.834	126.356	85.5577	106.942	0.806177	1.08607	0.729933	0.558786	0.351336	0.349385	148.327	-0.831442	0.270764	-3.07072	0.00213542	0.0499466
ENSG00000170873.18	MTSS1	cAMP-dependent protein kinase inhibitor alpha [Source:HGNC Symbol;Acc:HGNC:9017]	chr8	124550790	124728429	protein_coding	-	177639	668.239	628.503	666.958	673.716	836.739	827.754	212.158	207.923	156.045	407.374	336.393	241.933	2.65213	2.26334	1.4002	4.1971	3.21554	1.83816	260.304	0.778901	0.253736	3.06973	0.00214254	0.0499837
ENSG00000212588.1	SNORA26	DENN domain containing 1B [Source:HGNC Symbol;Acc:HGNC:28404]	chr4	52713249	52713370	snoRNA	+	121	11	15.01	12.269	12	12.173	14.889	84.4304	80.5394	60.9846	37.1538	42.5998	28.5023	58.7031	48.8283	30.5147	21.282	22.5544	12.0617	55.7017	-1.05629	0.344102	-3.06971	0.00214269	0.0499837

## Sheet: b_GO_analysis
GroupID	DE gene class	Category	Term	Description	LogP	Log(q-value)	InTerm_InList	Genes	Symbols
1_Summary	Downregulated	GO Biological Processes	GO:0034340	response to type I interferon	-46.6739	-42.4752	40/99	103,684,2537,3105,3106,3107,3133,3134,3135,3429,3430,3433,3434,3437,3456,3659,3665,4599,4600,4615,4938,4939,4940,5696,6672,6772,6773,8519,8638,9636,10379,10410,10581,11274,25939,54739,55337,81844,84166,91543,330,2633,2635,5359,5371,5610,7128,7706,10346,10475,10622,10964,23586,24138,51191,53840,55601,56829,64108,64135,79132,83666,85363,151636,197259,282618,6352,10561,384,948,7425,8542,51316,64581,…	ADAR,BST2,IFI6,HLA-A,HLA-B,HLA-C,HLA-E,HLA-F,HLA-G,IFI27,IFI35,IFIT2,IFIT1,IFIT3,IFNB1,IRF1,IRF7,MX1,MX2,MYD88,OAS1,OAS2,OAS3,PSMB8,SP100,STAT1,STAT2,IFITM1,OASL,ISG15,IRF9,IFITM3,IFITM2,USP18,SAMHD1,XAF1,SHFL,TRIM56,NLRC5,RSAD2,BIRC3,GBP1,GBP3,PLSCR1,PML,EIF2AK2,TNFAIP3,TRIM25,TRIM22,TRIM38,POLR3G,IFI44L,DDX58,IFIT5,HERC5,TRIM34,DDX60,ZC3HAV1,RTP4,IFIH1,DHX58,PARP9,TRIM5,DTX3L,MLKL,IFNL1,CCL5,IF…
1_Member	Downregulated	GO Biological Processes	GO:0034340	response to type I interferon	-46.6739	-42.4752	40/99	103,684,2537,3105,3106,3107,3133,3134,3135,3429,3430,3433,3434,3437,3456,3659,3665,4599,4600,4615,4938,4939,4940,5696,6672,6772,6773,8519,8638,9636,10379,10410,10581,11274,25939,54739,55337,81844,84166,91543	ADAR,BST2,IFI6,HLA-A,HLA-B,HLA-C,HLA-E,HLA-F,HLA-G,IFI27,IFI35,IFIT2,IFIT1,IFIT3,IFNB1,IRF1,IRF7,MX1,MX2,MYD88,OAS1,OAS2,OAS3,PSMB8,SP100,STAT1,STAT2,IFITM1,OASL,ISG15,IRF9,IFITM3,IFITM2,USP18,SAMHD1,XAF1,SHFL,TRIM56,NLRC5,RSAD2
1_Member	Downregulated	GO Biological Processes	GO:0051607	defense response to virus	-45.3316	-41.434	54/260	103,330,684,2537,2633,2635,3429,3433,3434,3437,3456,3659,3665,4599,4600,4938,4939,4940,5359,5371,5610,6772,6773,7128,7706,8519,8638,9636,10346,10379,10410,10475,10581,10622,10964,23586,24138,25939,51191,53840,55337,55601,56829,64108,64135,79132,81844,83666,84166,85363,91543,151636,197259,282618	ADAR,BIRC3,BST2,IFI6,GBP1,GBP3,IFI27,IFIT2,IFIT1,IFIT3,IFNB1,IRF1,IRF7,MX1,MX2,OAS1,OAS2,OAS3,PLSCR1,PML,EIF2AK2,STAT1,STAT2,TNFAIP3,TRIM25,IFITM1,OASL,ISG15,TRIM22,IRF9,IFITM3,TRIM38,IFITM2,POLR3G,IFI44L,DDX58,IFIT5,SAMHD1,HERC5,TRIM34,SHFL,DDX60,ZC3HAV1,RTP4,IFIH1,DHX58,TRIM56,PARP9,NLRC5,TRIM5,RSAD2,DTX3L,MLKL,IFNL1
1_Member	Downregulated	GO Biological Processes	GO:0060337	type I interferon signaling pathway	-44.1371	-40.5405	38/95	103,684,2537,3105,3106,3107,3133,3134,3135,3429,3430,3433,3434,3437,3456,3659,3665,4599,4600,4615,4938,4939,4940,5696,6672,6772,6773,8519,8638,9636,10379,10410,10581,11274,25939,54739,84166,91543	ADAR,BST2,IFI6,HLA-A,HLA-B,HLA-C,HLA-E,HLA-F,HLA-G,IFI27,IFI35,IFIT2,IFIT1,IFIT3,IFNB1,IRF1,IRF7,MX1,MX2,MYD88,OAS1,OAS2,OAS3,PSMB8,SP100,STAT1,STAT2,IFITM1,OASL,ISG15,IRF9,IFITM3,IFITM2,USP18,SAMHD1,XAF1,NLRC5,RSAD2
1_Member	Downregulated	GO Biological Processes	GO:0071357	cellular response to type I interferon	-44.1371	-40.5405	38/95	103,684,2537,3105,3106,3107,3133,3134,3135,3429,3430,3433,3434,3437,3456,3659,3665,4599,4600,4615,4938,4939,4940,5696,6672,6772,6773,8519,8638,9636,10379,10410,10581,11274,25939,54739,84166,91543	ADAR,BST2,IFI6,HLA-A,HLA-B,HLA-C,HLA-E,HLA-F,HLA-G,IFI27,IFI35,IFIT2,IFIT1,IFIT3,IFNB1,IRF1,IRF7,MX1,MX2,MYD88,OAS1,OAS2,OAS3,PSMB8,SP100,STAT1,STAT2,IFITM1,OASL,ISG15,IRF9,IFITM3,IFITM2,USP18,SAMHD1,XAF1,NLRC5,RSAD2
1_Member	Downregulated	GO Biological Processes	GO:0009615	response to virus	-40.407	-36.9073	56/351	103,330,684,2537,2633,2635,3429,3433,3434,3437,3456,3659,3665,4599,4600,4938,4939,4940,5359,5371,5610,6352,6772,6773,7128,7706,8519,8638,9636,10346,10379,10410,10475,10561,10581,10622,10964,23586,24138,25939,51191,53840,55337,55601,56829,64108,64135,79132,81844,83666,84166,85363,91543,151636,197259,282618	ADAR,BIRC3,BST2,IFI6,GBP1,GBP3,IFI27,IFIT2,IFIT1,IFIT3,IFNB1,IRF1,IRF7,MX1,MX2,OAS1,OAS2,OAS3,PLSCR1,PML,EIF2AK2,CCL5,STAT1,STAT2,TNFAIP3,TRIM25,IFITM1,OASL,ISG15,TRIM22,IRF9,IFITM3,TRIM38,IFI44,IFITM2,POLR3G,IFI44L,DDX58,IFIT5,SAMHD1,HERC5,TRIM34,SHFL,DDX60,ZC3HAV1,RTP4,IFIH1,DHX58,TRIM56,PARP9,NLRC5,TRIM5,RSAD2,DTX3L,MLKL,IFNL1
1_Member	Downregulated	GO Biological Processes	GO:0098542	defense response to other organism	-33.6959	-30.2754	63/617	103,330,384,684,948,2537,2633,2635,3105,3133,3429,3433,3434,3437,3456,3659,3665,4599,4600,4615,4938,4939,4940,5359,5371,5610,6772,6773,7128,7425,7706,8519,8542,8638,9636,10346,10379,10410,10475,10581,10622,10964,23586,24138,25939,51191,51316,53840,55337,55601,56829,64108,64135,64581,79132,81844,83666,84166,85363,91543,151636,197259,282618	ADAR,BIRC3,ARG2,BST2,CD36,IFI6,GBP1,GBP3,HLA-A,HLA-E,IFI27,IFIT2,IFIT1,IFIT3,IFNB1,IRF1,IRF7,MX1,MX2,MYD88,OAS1,OAS2,OAS3,PLSCR1,PML,EIF2AK2,STAT1,STAT2,TNFAIP3,VGF,TRIM25,IFITM1,APOL1,OASL,ISG15,TRIM22,IRF9,IFITM3,TRIM38,IFITM2,POLR3G,IFI44L,DDX58,IFIT5,SAMHD1,HERC5,PLAC8,TRIM34,SHFL,DDX60,ZC3HAV1,RTP4,IFIH1,CLEC7A,DHX58,TRIM56,PARP9,NLRC5,TRIM5,RSAD2,DTX3L,MLKL,IFNL1
1_Member	Downregulated	GO Biological Processes	GO:0060333	interferon-gamma-mediated signaling pathway	-33.4428	-30.0893	31/91	567,2633,3105,3106,3107,3122,3133,3134,3135,3659,3665,4502,4938,4939,4940,5371,6672,6737,6772,7706,8638,9021,9111,10346,10379,10475,53840,54625,83666,84166,85363	B2M,GBP1,HLA-A,HLA-B,HLA-C,HLA-DRA,HLA-E,HLA-F,HLA-G,IRF1,IRF7,MT2A,OAS1,OAS2,OAS3,PML,SP100,TRIM21,STAT1,TRIM25,OASL,SOCS3,NMI,TRIM22,IRF9,TRIM38,TRIM34,PARP14,PARP9,NLRC5,TRIM5
1_Member	Downregulated	GO Biological Processes	GO:0034341	response to interferon-gamma	-31.4072	-28.1116	39/202	567,684,1906,2633,2635,3105,3106,3107,3122,3133,3134,3135,3659,3665,4502,4938,4939,4940,5371,6352,6672,6737,6772,7706,8519,8638,9021,9111,10346,10379,10410,10475,10581,53840,54625,55337,83666,84166,85363	B2M,BST2,EDN1,GBP1,GBP3,HLA-A,HLA-B,HLA-C,HLA-DRA,HLA-E,HLA-F,HLA-G,IRF1,IRF7,MT2A,OAS1,OAS2,OAS3,PML,CCL5,SP100,TRIM21,STAT1,TRIM25,IFITM1,OASL,SOCS3,NMI,TRIM22,IRF9,IFITM3,TRIM38,IFITM2,TRIM34,PARP14,SHFL,PARP9,NLRC5,TRIM5
1_Member	Downregulated	GO Biological Processes	GO:0071346	cellular response to interferon-gamma	-26.907	-23.6626	34/182	567,1906,2633,2635,3105,3106,3107,3122,3133,3134,3135,3659,3665,4502,4938,4939,4940,5371,6352,6672,6737,6772,7706,8638,9021,9111,10346,10379,10475,53840,54625,83666,84166,85363	B2M,EDN1,GBP1,GBP3,HLA-A,HLA-B,HLA-C,HLA-DRA,HLA-E,HLA-F,HLA-G,IRF1,IRF7,MT2A,OAS1,OAS2,OAS3,PML,CCL5,SP100,TRIM21,STAT1,TRIM25,OASL,SOCS3,NMI,TRIM22,IRF9,TRIM38,TRIM34,PARP14,PARP9,NLRC5,TRIM5
1_Member	Downregulated	GO Biological Processes	GO:1903900	regulation of viral life cycle	-25.3381	-22.1394	31/157	103,684,3429,3434,3456,4599,4938,4939,4940,5359,5371,5610,6352,6737,7113,7706,8519,8638,9636,9830,10346,10410,10475,10581,24138,53840,55337,56829,84875,85363,91543	ADAR,BST2,IFI27,IFIT1,IFNB1,MX1,OAS1,OAS2,OAS3,PLSCR1,PML,EIF2AK2,CCL5,TRIM21,TMPRSS2,TRIM25,IFITM1,OASL,ISG15,TRIM14,TRIM22,IFITM3,TRIM38,IFITM2,IFIT5,TRIM34,SHFL,ZC3HAV1,PARP10,TRIM5,RSAD2
1_Member	Downregulated	GO Biological Processes	GO:0048525	negative regulation of viral process	-24.4029	-21.2456	26/102	684,3434,3456,4599,4938,4939,4940,5359,5371,5610,6352,6737,6772,7706,8519,8638,9636,9830,10410,10581,24138,55337,56829,84875,85363,91543	BST2,IFIT1,IFNB1,MX1,OAS1,OAS2,OAS3,PLSCR1,PML,EIF2AK2,CCL5,TRIM21,STAT1,TRIM25,IFITM1,OASL,ISG15,TRIM14,IFITM3,IFITM2,IFIT5,SHFL,ZC3HAV1,PARP10,TRIM5,RSAD2
1_Member	Downregulated	GO Biological Processes	GO:0043901	negative regulation of multi-organism process	-23.6726	-20.5532	31/177	384,684,2697,3434,3456,4599,4938,4939,4940,5359,5371,5610,6352,6737,6772,7128,7706,8519,8638,9636,9830,10410,10475,10581,24138,55337,56829,79132,84875,85363,91543	ARG2,BST2,GJA1,IFIT1,IFNB1,MX1,OAS1,OAS2,OAS3,PLSCR1,PML,EIF2AK2,CCL5,TRIM21,STAT1,TNFAIP3,TRIM25,IFITM1,OASL,ISG15,TRIM14,IFITM3,TRIM38,IFITM2,IFIT5,SHFL,ZC3HAV1,DHX58,PARP10,TRIM5,RSAD2
1_Member	Downregulated	GO Biological Processes	GO:1903901	negative regulation of viral life cycle	-23.6074	-20.5227	24/86	684,3434,3456,4599,4938,4939,4940,5359,5371,5610,6352,6737,7706,8519,8638,9636,10410,10581,24138,55337,56829,84875,85363,91543	BST2,IFIT1,IFNB1,MX1,OAS1,OAS2,OAS3,PLSCR1,PML,EIF2AK2,CCL5,TRIM21,TRIM25,IFITM1,OASL,ISG15,IFITM3,IFITM2,IFIT5,SHFL,ZC3HAV1,PARP10,TRIM5,RSAD2
1_Member	Downregulated	GO Biological Processes	GO:0043900	regulation of multi-organism process	-23.5312	-20.4787	44/429	103,330,384,684,948,2697,3429,3434,3456,4599,4938,4939,4940,5359,5371,5610,6352,6737,6772,7113,7128,7706,8519,8638,9636,9830,10346,10410,10475,10581,23586,24138,51191,53840,55337,55601,56829,64581,79132,83666,84875,85363,91543,151636	ADAR,BIRC3,ARG2,BST2,CD36,GJA1,IFI27,IFIT1,IFNB1,MX1,OAS1,OAS2,OAS3,PLSCR1,PML,EIF2AK2,CCL5,TRIM21,STAT1,TMPRSS2,TNFAIP3,TRIM25,IFITM1,OASL,ISG15,TRIM14,TRIM22,IFITM3,TRIM38,IFITM2,DDX58,IFIT5,HERC5,TRIM34,SHFL,DDX60,ZC3HAV1,CLEC7A,DHX58,PARP9,PARP10,TRIM5,RSAD2,DTX3L
1_Member	Downregulated	GO Biological Processes	GO:0050792	regulation of viral process	-22.0215	-18.9989	32/217	103,684,3429,3434,3456,4599,4938,4939,4940,5359,5371,5610,6352,6737,6772,7113,7706,8519,8638,9636,9830,10346,10410,10475,10581,24138,53840,55337,56829,84875,85363,91543	ADAR,BST2,IFI27,IFIT1,IFNB1,MX1,OAS1,OAS2,OAS3,PLSCR1,PML,EIF2AK2,CCL5,TRIM21,STAT1,TMPRSS2,TRIM25,IFITM1,OASL,ISG15,TRIM14,TRIM22,IFITM3,TRIM38,IFITM2,IFIT5,TRIM34,SHFL,ZC3HAV1,PARP10,TRIM5,RSAD2
1_Member	Downregulated	GO Biological Processes	GO:0045071	negative regulation of viral genome replication	-21.3514	-18.3568	20/61	684,3434,3456,4599,4938,4939,4940,5359,5610,6352,8519,8638,9636,10410,10581,24138,55337,56829,84875,91543	BST2,IFIT1,IFNB1,MX1,OAS1,OAS2,OAS3,PLSCR1,EIF2AK2,CCL5,IFITM1,OASL,ISG15,IFITM3,IFITM2,IFIT5,SHFL,ZC3HAV1,PARP10,RSAD2
1_Member	Downregulated	GO Biological Processes	GO:0043903	regulation of symbiosis, encompassing mutualism through parasitism	-21.0493	-18.0811	32/233	103,684,3429,3434,3456,4599,4938,4939,4940,5359,5371,5610,6352,6737,6772,7113,7706,8519,8638,9636,9830,10346,10410,10475,10581,24138,53840,55337,56829,84875,85363,91543	ADAR,BST2,IFI27,IFIT1,IFNB1,MX1,OAS1,OAS2,OAS3,PLSCR1,PML,EIF2AK2,CCL5,TRIM21,STAT1,TMPRSS2,TRIM25,IFITM1,OASL,ISG15,TRIM14,TRIM22,IFITM3,TRIM38,IFITM2,IFIT5,TRIM34,SHFL,ZC3HAV1,PARP10,TRIM5,RSAD2
1_Member	Downregulated	GO Biological Processes	GO:0045069	regulation of viral genome replication	-20.5324	-17.656	23/100	103,684,3429,3434,3456,4599,4938,4939,4940,5359,5610,6352,8519,8638,9636,10410,10475,10581,24138,55337,56829,84875,91543	ADAR,BST2,IFI27,IFIT1,IFNB1,MX1,OAS1,OAS2,OAS3,PLSCR1,EIF2AK2,CCL5,IFITM1,OASL,ISG15,IFITM3,TRIM38,IFITM2,IFIT5,SHFL,ZC3HAV1,PARP10,RSAD2
1_Member	Downregulated	GO Biological Processes	GO:0019079	viral genome replication	-19.2477	-16.3915	24/127	103,684,3429,3434,3456,4599,4938,4939,4940,5359,5610,6352,8519,8638,9475,9636,10410,10475,10581,24138,55337,56829,84875,91543	ADAR,BST2,IFI27,IFIT1,IFNB1,MX1,OAS1,OAS2,OAS3,PLSCR1,EIF2AK2,CCL5,IFITM1,OASL,ROCK2,ISG15,IFITM3,TRIM38,IFITM2,IFIT5,SHFL,ZC3HAV1,PARP10,RSAD2
1_Member	Downregulated	GO Biological Processes	GO:0019058	viral life cycle	-17.8162	-14.9793	34/342	103,684,3429,3434,3456,4599,4864,4938,4939,4940,5045,5359,5371,5610,6352,6737,7113,7706,8519,8638,9475,9636,9830,10346,10410,10475,10581,24138,53840,55337,56829,84875,85363,91543	ADAR,BST2,IFI27,IFIT1,IFNB1,MX1,NPC1,OAS1,OAS2,OAS3,FURIN,PLSCR1,PML,EIF2AK2,CCL5,TRIM21,TMPRSS2,TRIM25,IFITM1,OASL,ROCK2,ISG15,TRIM14,TRIM22,IFITM3,TRIM38,IFITM2,IFIT5,TRIM34,SHFL,ZC3HAV1,PARP10,TRIM5,RSAD2
2_Summary	Downregulated	GO Biological Processes	GO:0002483	antigen processing and presentation of endogenous peptide antigen	-20.5883	-17.6684	13/17	567,3077,3105,3106,3107,3133,3134,3135,6890,6891,6892,51752,64167,948,5696,5698,5699,5720,5721,55080,1520,3122,5870,5971,140735,2,103,301,384,653,677,684,2185,2633,3456,3623,3659,4192,6385,7128,9111,9353,10475,11146,25939,29126,51621,54625,56940,79132,84166,282618,3665,64332,91543,1075,2015,4791,6774,7374,11118,11119,23586,4907,9021,55601,64581,8542	B2M,HFE,HLA-A,HLA-B,HLA-C,HLA-E,HLA-F,HLA-G,TAP1,TAP2,TAPBP,ERAP1,ERAP2,CD36,PSMB8,PSMB9,PSMB10,PSME1,PSME2,TAPBPL,CTSS,HLA-DRA,RAB6A,RELB,DYNLL2,A2M,ADAR,ANXA1,ARG2,BMP5,ZFP36L1,BST2,PTK2B,GBP1,IFNB1,INHA,IRF1,MDK,SDC4,TNFAIP3,NMI,SLIT2,TRIM38,GLMN,SAMHD1,CD274,KLF13,PARP14,DUSP22,DHX58,NLRC5,IFNL1,IRF7,NFKBIZ,RSAD2,CTSC,ADGRE1,NFKB2,STAT3,UNG,BTN3A2,BTN3A1,DDX58,NT5E,SOCS3,DDX60,CLEC7A,APOL1
2_Member	Downregulated	GO Biological Processes	GO:0002483	antigen processing and presentation of endogenous peptide antigen	-20.5883	-17.6684	13/17	567,3077,3105,3106,3107,3133,3134,3135,6890,6891,6892,51752,64167	B2M,HFE,HLA-A,HLA-B,HLA-C,HLA-E,HLA-F,HLA-G,TAP1,TAP2,TAPBP,ERAP1,ERAP2
2_Member	Downregulated	GO Biological Processes	GO:0019885	antigen processing and presentation of endogenous peptide antigen via MHC class I	-20.5883	-17.6684	13/17	567,3077,3105,3106,3107,3133,3134,3135,6890,6891,6892,51752,64167	B2M,HFE,HLA-A,HLA-B,HLA-C,HLA-E,HLA-F,HLA-G,TAP1,TAP2,TAPBP,ERAP1,ERAP2
2_Member	Downregulated	GO Biological Processes	GO:0019883	antigen processing and presentation of endogenous antigen	-17.6078	-14.7894	13/24	567,3077,3105,3106,3107,3133,3134,3135,6890,6891,6892,51752,64167	B2M,HFE,HLA-A,HLA-B,HLA-C,HLA-E,HLA-F,HLA-G,TAP1,TAP2,TAPBP,ERAP1,ERAP2
2_Member	Downregulated	GO Biological Processes	GO:0002474	antigen processing and presentation of peptide antigen via MHC class I	-16.7341	-13.9334	20/99	567,948,3077,3105,3106,3107,3133,3134,3135,5696,5698,5699,5720,5721,6890,6891,6892,51752,55080,64167	B2M,CD36,HFE,HLA-A,HLA-B,HLA-C,HLA-E,HLA-F,HLA-G,PSMB8,PSMB9,PSMB10,PSME1,PSME2,TAP1,TAP2,TAPBP,ERAP1,TAPBPL,ERAP2
2_Member	Downregulated	GO Biological Processes	GO:0019882	antigen processing and presentation	-14.0362	-11.3	25/232	567,948,1520,3077,3105,3106,3107,3122,3133,3134,3135,5696,5698,5699,5720,5721,5870,5971,6890,6891,6892,51752,55080,64167,140735	B2M,CD36,CTSS,HFE,HLA-A,HLA-B,HLA-C,HLA-DRA,HLA-E,HLA-F,HLA-G,PSMB8,PSMB9,PSMB10,PSME1,PSME2,RAB6A,RELB,TAP1,TAP2,TAPBP,ERAP1,TAPBPL,ERAP2,DYNLL2
2_Member	Downregulated	GO Biological Processes	GO:0002479	antigen processing and presentation of exogenous peptide antigen via MHC class I, TAP-dependent	-13.9016	-11.18	16/75	567,948,3105,3106,3107,3133,3134,3135,5696,5698,5699,5720,5721,6890,6891,6892	B2M,CD36,HLA-A,HLA-B,HLA-C,HLA-E,HLA-F,HLA-G,PSMB8,PSMB9,PSMB10,PSME1,PSME2,TAP1,TAP2,TAPBP
2_Member	Downregulated	GO Biological Processes	GO:0048002	antigen processing and presentation of peptide antigen	-13.8548	-11.1475	23/194	567,948,1520,3077,3105,3106,3107,3122,3133,3134,3135,5696,5698,5699,5720,5721,6890,6891,6892,51752,55080,64167,140735	B2M,CD36,CTSS,HFE,HLA-A,HLA-B,HLA-C,HLA-DRA,HLA-E,HLA-F,HLA-G,PSMB8,PSMB9,PSMB10,PSME1,PSME2,TAP1,TAP2,TAPBP,ERAP1,TAPBPL,ERAP2,DYNLL2
2_Member	Downregulated	GO Biological Processes	GO:0042590	antigen processing and presentation of exogenous peptide antigen via MHC class I	-13.4317	-10.7516	16/80	567,948,3105,3106,3107,3133,3134,3135,5696,5698,5699,5720,5721,6890,6891,6892	B2M,CD36,HLA-A,HLA-B,HLA-C,HLA-E,HLA-F,HLA-G,PSMB8,PSMB9,PSMB10,PSME1,PSME2,TAP1,TAP2,TAPBP
2_Member	Downregulated	GO Biological Processes	GO:0002683	negative regulation of immune system process	-13.0779	-10.4107	34/492	2,103,301,384,653,677,684,2185,2633,3077,3105,3106,3133,3134,3135,3456,3623,3659,4192,6385,7128,9111,9353,10475,11146,25939,29126,51621,54625,55080,56940,79132,84166,282618	A2M,ADAR,ANXA1,ARG2,BMP5,ZFP36L1,BST2,PTK2B,GBP1,HFE,HLA-A,HLA-B,HLA-E,HLA-F,HLA-G,IFNB1,INHA,IRF1,MDK,SDC4,TNFAIP3,NMI,SLIT2,TRIM38,GLMN,SAMHD1,CD274,KLF13,PARP14,TAPBPL,DUSP22,DHX58,NLRC5,IFNL1
2_Member	Downregulated	GO Biological Processes	GO:0050777	negative regulation of immune response	-12.6136	-9.95902	20/159	2,103,301,384,684,3077,3105,3106,3133,3134,3135,3456,7128,9111,25939,54625,56940,79132,84166,282618	A2M,ADAR,ANXA1,ARG2,BST2,HFE,HLA-A,HLA-B,HLA-E,HLA-F,HLA-G,IFNB1,TNFAIP3,NMI,SAMHD1,PARP14,DUSP22,DHX58,NLRC5,IFNL1
2_Member	Downregulated	GO Biological Processes	GO:0002480	antigen processing and presentation of exogenous peptide antigen via MHC class I, TAP-independent	-11.3242	-8.7236	7/9	567,3105,3106,3107,3133,3134,3135	B2M,HLA-A,HLA-B,HLA-C,HLA-E,HLA-F,HLA-G
2_Member	Downregulated	GO Biological Processes	GO:0045824	negative regulation of innate immune response	-11.3037	-8.71779	13/62	2,103,3105,3106,3133,3134,3135,7128,9111,25939,54625,79132,84166	A2M,ADAR,HLA-A,HLA-B,HLA-E,HLA-F,HLA-G,TNFAIP3,NMI,SAMHD1,PARP14,DHX58,NLRC5
2_Member	Downregulated	GO Biological Processes	GO:0002478	antigen processing and presentation of exogenous peptide antigen	-10.7765	-8.21134	19/177	567,948,1520,3105,3106,3107,3122,3133,3134,3135,5696,5698,5699,5720,5721,6890,6891,6892,140735	B2M,CD36,CTSS,HLA-A,HLA-B,HLA-C,HLA-DRA,HLA-E,HLA-F,HLA-G,PSMB8,PSMB9,PSMB10,PSME1,PSME2,TAP1,TAP2,TAPBP,DYNLL2
2_Member	Downregulated	GO Biological Processes	GO:0019884	antigen processing and presentation of exogenous antigen	-10.4386	-7.89313	19/185	567,948,1520,3105,3106,3107,3122,3133,3134,3135,5696,5698,5699,5720,5721,6890,6891,6892,140735	B2M,CD36,CTSS,HLA-A,HLA-B,HLA-C,HLA-DRA,HLA-E,HLA-F,HLA-G,PSMB8,PSMB9,PSMB10,PSME1,PSME2,TAP1,TAP2,TAPBP,DYNLL2
2_Member	Downregulated	GO Biological Processes	GO:0002484	antigen processing and presentation of endogenous peptide antigen via MHC class I via ER pathway	-9.59144	-7.07403	6/8	3105,3106,3107,3133,3134,3135	HLA-A,HLA-B,HLA-C,HLA-E,HLA-F,HLA-G
2_Member	Downregulated	GO Biological Processes	GO:0002486	antigen processing and presentation of endogenous peptide antigen via MHC class I via ER pathway, TAP-independent	-9.59144	-7.07403	6/8	3105,3106,3107,3133,3134,3135	HLA-A,HLA-B,HLA-C,HLA-E,HLA-F,HLA-G
2_Member	Downregulated	GO Biological Processes	GO:0002819	regulation of adaptive immune response	-8.40599	-5.93973	16/168	301,567,3077,3105,3106,3133,3134,3135,3456,3659,3665,7128,29126,56940,64332,91543	ANXA1,B2M,HFE,HLA-A,HLA-B,HLA-E,HLA-F,HLA-G,IFNB1,IRF1,IRF7,TNFAIP3,CD274,DUSP22,NFKBIZ,RSAD2
2_Member	Downregulated	GO Biological Processes	GO:0002698	negative regulation of immune effector process	-8.38714	-5.93514	14/124	2,301,684,3077,3105,3106,3133,3134,3135,3456,10475,56940,79132,282618	A2M,ANXA1,BST2,HFE,HLA-A,HLA-B,HLA-E,HLA-F,HLA-G,IFNB1,TRIM38,DUSP22,DHX58,IFNL1
2_Member	Downregulated	GO Biological Processes	GO:0002250	adaptive immune response	-8.30443	-5.86921	33/703	301,384,567,1075,1520,2015,2185,3077,3105,3106,3107,3122,3133,3134,3135,3456,3659,3665,4791,5971,6774,6890,6891,7128,7374,11118,11119,29126,51752,56940,64167,64332,91543	ANXA1,ARG2,B2M,CTSC,CTSS,ADGRE1,PTK2B,HFE,HLA-A,HLA-B,HLA-C,HLA-DRA,HLA-E,HLA-F,HLA-G,IFNB1,IRF1,IRF7,NFKB2,RELB,STAT3,TAP1,TAP2,TNFAIP3,UNG,BTN3A2,BTN3A1,CD274,ERAP1,DUSP22,ERAP2,NFKBIZ,RSAD2
2_Member	Downregulated	GO Biological Processes	GO:0002428	antigen processing and presentation of peptide antigen via MHC class Ib	-7.8755	-5.48976	5/7	567,3133,3134,3135,6891	B2M,HLA-E,HLA-F,HLA-G,TAP2
2_Member	Downregulated	GO Biological Processes	GO:0002718	regulation of cytokine production involved in immune response	-7.44829	-5.09473	11/83	567,684,948,3077,3105,3133,3134,3135,3456,23586,91543	B2M,BST2,CD36,HFE,HLA-A,HLA-E,HLA-F,HLA-G,IFNB1,DDX58,RSAD2
2_Member	Downregulated	GO Biological Processes	GO:0002456	T cell mediated immunity	-7.28815	-4.96455	12/106	567,1075,3077,3105,3106,3133,3134,3135,3456,11118,56940,91543	B2M,CTSC,HFE,HLA-A,HLA-B,HLA-E,HLA-F,HLA-G,IFNB1,BTN3A2,DUSP22,RSAD2
2_Member	Downregulated	GO Biological Processes	GO:0002704	negative regulation of leukocyte mediated immunity	-7.23154	-4.91369	9/52	684,3077,3105,3106,3133,3134,3135,3456,56940	BST2,HFE,HLA-A,HLA-B,HLA-E,HLA-F,HLA-G,IFNB1,DUSP22
2_Member	Downregulated	GO Biological Processes	GO:0002822	regulation of adaptive immune response based on somatic recombination of immune receptors built from immunoglobulin superfamily domains	-7.21104	-4.89887	14/153	301,567,3077,3105,3106,3133,3134,3135,3456,7128,29126,56940,64332,91543	ANXA1,B2M,HFE,HLA-A,HLA-B,HLA-E,HLA-F,HLA-G,IFNB1,TNFAIP3,CD274,DUSP22,NFKBIZ,RSAD2
2_Member	Downregulated	GO Biological Processes	GO:0031348	negative regulation of defense response	-6.97347	-4.67791	18/269	2,103,384,3105,3106,3133,3134,3135,4192,4907,7128,9021,9111,10475,25939,54625,79132,84166	A2M,ADAR,ARG2,HLA-A,HLA-B,HLA-E,HLA-F,HLA-G,MDK,NT5E,TNFAIP3,SOCS3,NMI,TRIM38,SAMHD1,PARP14,DHX58,NLRC5
2_Member	Downregulated	GO Biological Processes	GO:0002709	regulation of T cell mediated immunity	-6.96362	-4.67344	10/73	567,3077,3105,3106,3133,3134,3135,3456,56940,91543	B2M,HFE,HLA-A,HLA-B,HLA-E,HLA-F,HLA-G,IFNB1,DUSP22,RSAD2
2_Member	Downregulated	GO Biological Processes	GO:0002707	negative regulation of lymphocyte mediated immunity	-6.82908	-4.5495	8/42	3077,3105,3106,3133,3134,3135,3456,56940	HFE,HLA-A,HLA-B,HLA-E,HLA-F,HLA-G,IFNB1,DUSP22
2_Member	Downregulated	GO Biological Processes	GO:0002460	adaptive immune response based on somatic recombination of immune receptors built from immunoglobulin superfamily domains	-6.77492	-4.50054	21/372	301,567,1075,3077,3105,3106,3133,3134,3135,3456,3665,4791,5971,6774,7128,7374,11118,29126,56940,64332,91543	ANXA1,B2M,CTSC,HFE,HLA-A,HLA-B,HLA-E,HLA-F,HLA-G,IFNB1,IRF7,NFKB2,RELB,STAT3,TNFAIP3,UNG,BTN3A2,CD274,DUSP22,NFKBIZ,RSAD2
2_Member	Downregulated	GO Biological Processes	GO:0002367	cytokine production involved in immune response	-6.38447	-4.14006	11/105	567,684,948,3077,3105,3133,3134,3135,3456,23586,91543	B2M,BST2,CD36,HFE,HLA-A,HLA-E,HLA-F,HLA-G,IFNB1,DDX58,RSAD2
2_Member	Downregulated	GO Biological Processes	GO:0002476	antigen processing and presentation of endogenous peptide antigen via MHC class Ib	-6.18168	-3.97425	4/6	3133,3134,3135,6891	HLA-E,HLA-F,HLA-G,TAP2
2_Member	Downregulated	GO Biological Processes	GO:0042270	protection from natural killer cell mediated cytotoxicity	-6.18168	-3.97425	4/6	3105,3106,3133,3135	HLA-A,HLA-B,HLA-E,HLA-G
2_Member	Downregulated	GO Biological Processes	GO:0002475	antigen processing and presentation via MHC class Ib	-5.93299	-3.77176	5/14	567,3133,3134,3135,6891	B2M,HLA-E,HLA-F,HLA-G,TAP2
2_Member	Downregulated	GO Biological Processes	GO:0002720	positive regulation of cytokine production involved in immune response	-5.88755	-3.73029	8/55	567,948,3105,3133,3134,3135,23586,91543	B2M,CD36,HLA-A,HLA-E,HLA-F,HLA-G,DDX58,RSAD2
2_Member	Downregulated	GO Biological Processes	GO:0045953	negative regulation of natural killer cell mediated cytotoxicity	-5.60465	-3.48517	5/16	3105,3106,3133,3134,3135	HLA-A,HLA-B,HLA-E,HLA-F,HLA-G
2_Member	Downregulated	GO Biological Processes	GO:0001916	positive regulation of T cell mediated cytotoxicity	-5.57014	-3.45784	6/28	567,3105,3106,3133,3134,3135	B2M,HLA-A,HLA-B,HLA-E,HLA-F,HLA-G
2_Member	Downregulated	GO Biological Processes	GO:0002477	antigen processing and presentation of exogenous peptide antigen via MHC class Ib	-5.50917	-3.40394	3/3	567,3133,3134	B2M,HLA-E,HLA-F
2_Member	Downregulated	GO Biological Processes	GO:0002824	positive regulation of adaptive immune response based on somatic recombination of immune receptors built from immunoglobulin superfamily domains	-5.4769	-3.37515	10/105	301,567,3105,3106,3133,3134,3135,29126,64332,91543	ANXA1,B2M,HLA-A,HLA-B,HLA-E,HLA-F,HLA-G,CD274,NFKBIZ,RSAD2
2_Member	Downregulated	GO Biological Processes	GO:0002716	negative regulation of natural killer cell mediated immunity	-5.45862	-3.36033	5/17	3105,3106,3133,3134,3135	HLA-A,HLA-B,HLA-E,HLA-F,HLA-G
2_Member	Downregulated	GO Biological Processes	GO:0001913	T cell mediated cytotoxicity	-5.35443	-3.2676	7/46	567,1075,3105,3106,3133,3134,3135	B2M,CTSC,HLA-A,HLA-B,HLA-E,HLA-F,HLA-G
2_Member	Downregulated	GO Biological Processes	GO:0002821	positive regulation of adaptive immune response	-5.29396	-3.22241	10/110	301,567,3105,3106,3133,3134,3135,29126,64332,91543	ANXA1,B2M,HLA-A,HLA-B,HLA-E,HLA-F,HLA-G,CD274,NFKBIZ,RSAD2
2_Member	Downregulated	GO Biological Processes	GO:0002724	regulation of T cell cytokine production	-5.21041	-3.14718	6/32	567,3077,3105,3134,3456,91543	B2M,HFE,HLA-A,HLA-F,IFNB1,RSAD2
2_Member	Downregulated	GO Biological Processes	GO:0002711	positive regulation of T cell mediated immunity	-5.1053	-3.06198	7/50	567,3105,3106,3133,3134,3135,91543	B2M,HLA-A,HLA-B,HLA-E,HLA-F,HLA-G,RSAD2
2_Member	Downregulated	GO Biological Processes	GO:0001911	negative regulation of leukocyte mediated cytotoxicity	-5.07542	-3.03513	5/20	3105,3106,3133,3134,3135	HLA-A,HLA-B,HLA-E,HLA-F,HLA-G
2_Member	Downregulated	GO Biological Processes	GO:0002700	regulation of production of molecular mediator of immune response	-5.00204	-2.99372	11/145	567,684,948,3077,3105,3133,3134,3135,3456,23586,91543	B2M,BST2,CD36,HFE,HLA-A,HLA-E,HLA-F,HLA-G,IFNB1,DDX58,RSAD2
2_Member	Downregulated	GO Biological Processes	GO:0001914	regulation of T cell mediated cytotoxicity	-4.97335	-2.96781	6/35	567,3105,3106,3133,3134,3135	B2M,HLA-A,HLA-B,HLA-E,HLA-F,HLA-G
2_Member	Downregulated	GO Biological Processes	GO:0031342	negative regulation of cell killing	-4.65835	-2.69014	5/24	3105,3106,3133,3134,3135	HLA-A,HLA-B,HLA-E,HLA-F,HLA-G
2_Member	Downregulated	GO Biological Processes	GO:0002699	positive regulation of immune effector process	-4.56396	-2.61572	13/223	301,567,948,3105,3106,3133,3134,3135,23586,55601,64332,79132,91543	ANXA1,B2M,CD36,HLA-A,HLA-B,HLA-E,HLA-F,HLA-G,DDX58,DDX60,NFKBIZ,DHX58,RSAD2
2_Member	Downregulated	GO Biological Processes	GO:0031343	positive regulation of cell killing	-4.52493	-2.58809	7/61	567,3105,3106,3133,3134,3135,64581	B2M,HLA-A,HLA-B,HLA-E,HLA-F,HLA-G,CLEC7A
2_Member	Downregulated	GO Biological Processes	GO:0002507	tolerance induction	-4.47913	-2.56377	5/26	3106,3133,3135,7128,29126	HLA-B,HLA-E,HLA-G,TNFAIP3,CD274
2_Member	Downregulated	GO Biological Processes	GO:0002369	T cell cytokine production	-4.44144	-2.53725	6/43	567,3077,3105,3134,3456,91543	B2M,HFE,HLA-A,HLA-F,IFNB1,RSAD2
2_Member	Downregulated	GO Biological Processes	GO:0002703	regulation of leukocyte mediated immunity	-4.17388	-2.31566	12/210	567,684,3077,3105,3106,3133,3134,3135,3456,23586,56940,91543	B2M,BST2,HFE,HLA-A,HLA-B,HLA-E,HLA-F,HLA-G,IFNB1,DDX58,DUSP22,RSAD2
2_Member	Downregulated	GO Biological Processes	GO:0002706	regulation of lymphocyte mediated immunity	-4.02579	-2.20188	10/154	567,3077,3105,3106,3133,3134,3135,3456,56940,91543	B2M,HFE,HLA-A,HLA-B,HLA-E,HLA-F,HLA-G,IFNB1,DUSP22,RSAD2
2_Member	Downregulated	GO Biological Processes	GO:0001912	positive regulation of leukocyte mediated cytotoxicity	-3.96583	-2.16857	6/52	567,3105,3106,3133,3134,3135	B2M,HLA-A,HLA-B,HLA-E,HLA-F,HLA-G
2_Member	Downregulated	GO Biological Processes	GO:0002702	positive regulation of production of molecular mediator of immune response	-3.92101	-2.13397	8/101	567,948,3105,3133,3134,3135,23586,91543	B2M,CD36,HLA-A,HLA-E,HLA-F,HLA-G,DDX58,RSAD2
2_Member	Downregulated	GO Biological Processes	GO:0002729	positive regulation of natural killer cell cytokine production	-3.7847	-2.02852	3/8	3133,3134,3135	HLA-E,HLA-F,HLA-G
2_Member	Downregulated	GO Biological Processes	GO:0002370	natural killer cell cytokine production	-3.61334	-1.88327	3/9	3133,3134,3135	HLA-E,HLA-F,HLA-G
2_Member	Downregulated	GO Biological Processes	GO:0002727	regulation of natural killer cell cytokine production	-3.61334	-1.88327	3/9	3133,3134,3135	HLA-E,HLA-F,HLA-G
2_Member	Downregulated	GO Biological Processes	GO:0042269	regulation of natural killer cell mediated cytotoxicity	-3.50061	-1.80301	5/41	3105,3106,3133,3134,3135	HLA-A,HLA-B,HLA-E,HLA-F,HLA-G
2_Member	Downregulated	GO Biological Processes	GO:0002715	regulation of natural killer cell mediated immunity	-3.30909	-1.66432	5/45	3105,3106,3133,3134,3135	HLA-A,HLA-B,HLA-E,HLA-F,HLA-G
2_Member	Downregulated	GO Biological Processes	GO:0031341	regulation of cell killing	-3.30559	-1.66324	7/95	567,3105,3106,3133,3134,3135,64581	B2M,HLA-A,HLA-B,HLA-E,HLA-F,HLA-G,CLEC7A
2_Member	Downregulated	GO Biological Processes	GO:0002440	production of molecular mediator of immune response	-3.17926	-1.55809	13/308	567,684,948,3077,3105,3133,3134,3135,3456,7374,23586,25939,91543	B2M,BST2,CD36,HFE,HLA-A,HLA-E,HLA-F,HLA-G,IFNB1,UNG,DDX58,SAMHD1,RSAD2
2_Member	Downregulated	GO Biological Processes	GO:0001910	regulation of leukocyte mediated cytotoxicity	-3.09288	-1.49737	6/75	567,3105,3106,3133,3134,3135	B2M,HLA-A,HLA-B,HLA-E,HLA-F,HLA-G
2_Member	Downregulated	GO Biological Processes	GO:0002705	positive regulation of leukocyte mediated immunity	-3.06735	-1.47507	8/135	567,3105,3106,3133,3134,3135,23586,91543	B2M,HLA-A,HLA-B,HLA-E,HLA-F,HLA-G,DDX58,RSAD2
2_Member	Downregulated	GO Biological Processes	GO:0002708	positive regulation of lymphocyte mediated immunity	-3.02143	-1.43872	7/106	567,3105,3106,3133,3134,3135,91543	B2M,HLA-A,HLA-B,HLA-E,HLA-F,HLA-G,RSAD2
2_Member	Downregulated	GO Biological Processes	GO:0002449	lymphocyte mediated immunity	-2.95428	-1.38401	14/367	567,1075,3077,3105,3106,3133,3134,3135,3456,3665,7374,11118,56940,91543	B2M,CTSC,HFE,HLA-A,HLA-B,HLA-E,HLA-F,HLA-G,IFNB1,IRF7,UNG,BTN3A2,DUSP22,RSAD2
2_Member	Downregulated	GO Biological Processes	GO:0001909	leukocyte mediated cytotoxicity	-2.95027	-1.38204	7/109	567,1075,3105,3106,3133,3134,3135	B2M,CTSC,HLA-A,HLA-B,HLA-E,HLA-F,HLA-G
2_Member	Downregulated	GO Biological Processes	GO:0001906	cell killing	-2.92641	-1.36424	9/176	567,1075,3105,3106,3133,3134,3135,8542,64581	B2M,CTSC,HLA-A,HLA-B,HLA-E,HLA-F,HLA-G,APOL1,CLEC7A
2_Member	Downregulated	GO Biological Processes	GO:0002643	regulation of tolerance induction	-2.74286	-1.24663	3/17	3106,3135,29126	HLA-B,HLA-G,CD274
2_Member	Downregulated	GO Biological Processes	GO:0042267	natural killer cell mediated cytotoxicity	-2.67299	-1.19033	5/62	3105,3106,3133,3134,3135	HLA-A,HLA-B,HLA-E,HLA-F,HLA-G
2_Member	Downregulated	GO Biological Processes	GO:0002726	positive regulation of T cell cytokine production	-2.53256	-1.08825	3/20	567,3105,91543	B2M,HLA-A,RSAD2
2_Member	Downregulated	GO Biological Processes	GO:0002228	natural killer cell mediated immunity	-2.52483	-1.08433	5/67	3105,3106,3133,3134,3135	HLA-A,HLA-B,HLA-E,HLA-F,HLA-G
2_Member	Downregulated	GO Biological Processes	GO:0002717	positive regulation of natural killer cell mediated immunity	-2.06879	-0.748659	3/29	3133,3134,3135	HLA-E,HLA-F,HLA-G
2_Member	Downregulated	GO Biological Processes	GO:0097028	dendritic cell differentiation	-1.52901	-0.354431	3/46	3106,3135,5971	HLA-B,HLA-G,RELB
3_Summary	Downregulated	GO Biological Processes	GO:0045088	regulation of innate immune response	-20.5607	-17.6631	42/459	2,103,330,948,1520,3105,3106,3133,3134,3135,3456,3659,3665,4615,5359,5696,5698,5699,5720,5721,5971,6352,6772,7128,7706,9021,9111,9261,10622,11274,23586,25939,51752,54625,55601,64135,79132,83666,84166,85363,91543,118788,1075,2697,4192,6774,9180,64332,64581,301,567,4791,5045,5610,9475,10626,11146,29126,282618,1399,2633,3122,5602,11118,11119,56940,629	A2M,ADAR,BIRC3,CD36,CTSS,HLA-A,HLA-B,HLA-E,HLA-F,HLA-G,IFNB1,IRF1,IRF7,MYD88,PLSCR1,PSMB8,PSMB9,PSMB10,PSME1,PSME2,RELB,CCL5,STAT1,TNFAIP3,TRIM25,SOCS3,NMI,MAPKAPK2,POLR3G,USP18,DDX58,SAMHD1,ERAP1,PARP14,DDX60,IFIH1,DHX58,PARP9,NLRC5,TRIM5,RSAD2,PIK3AP1,CTSC,GJA1,MDK,STAT3,OSMR,NFKBIZ,CLEC7A,ANXA1,B2M,NFKB2,FURIN,EIF2AK2,ROCK2,TRIM16,GLMN,CD274,IFNL1,CRKL,GBP1,HLA-DRA,MAPK10,BTN3A2,BTN3A1,DUSP22,…
3_Member	Downregulated	GO Biological Processes	GO:0045088	regulation of innate immune response	-20.5607	-17.6631	42/459	2,103,330,948,1520,3105,3106,3133,3134,3135,3456,3659,3665,4615,5359,5696,5698,5699,5720,5721,5971,6352,6772,7128,7706,9021,9111,9261,10622,11274,23586,25939,51752,54625,55601,64135,79132,83666,84166,85363,91543,118788	A2M,ADAR,BIRC3,CD36,CTSS,HLA-A,HLA-B,HLA-E,HLA-F,HLA-G,IFNB1,IRF1,IRF7,MYD88,PLSCR1,PSMB8,PSMB9,PSMB10,PSME1,PSME2,RELB,CCL5,STAT1,TNFAIP3,TRIM25,SOCS3,NMI,MAPKAPK2,POLR3G,USP18,DDX58,SAMHD1,ERAP1,PARP14,DDX60,IFIH1,DHX58,PARP9,NLRC5,TRIM5,RSAD2,PIK3AP1
3_Member	Downregulated	GO Biological Processes	GO:0031349	positive regulation of defense response	-15.1402	-12.3887	38/528	330,948,1075,1520,2697,3133,3134,3135,3456,3659,3665,4192,4615,5359,5696,5698,5699,5720,5721,5971,6352,6774,7128,7706,9180,9261,10622,23586,55601,64135,64332,64581,79132,83666,84166,85363,91543,118788	BIRC3,CD36,CTSC,CTSS,GJA1,HLA-E,HLA-F,HLA-G,IFNB1,IRF1,IRF7,MDK,MYD88,PLSCR1,PSMB8,PSMB9,PSMB10,PSME1,PSME2,RELB,CCL5,STAT3,TNFAIP3,TRIM25,OSMR,MAPKAPK2,POLR3G,DDX58,DDX60,IFIH1,NFKBIZ,CLEC7A,DHX58,PARP9,NLRC5,TRIM5,RSAD2,PIK3AP1
3_Member	Downregulated	GO Biological Processes	GO:0045089	positive regulation of innate immune response	-13.642	-10.9485	31/388	330,948,1520,3133,3134,3135,3456,3659,3665,4615,5359,5696,5698,5699,5720,5721,5971,6352,7128,7706,9261,10622,23586,55601,64135,79132,83666,84166,85363,91543,118788	BIRC3,CD36,CTSS,HLA-E,HLA-F,HLA-G,IFNB1,IRF1,IRF7,MYD88,PLSCR1,PSMB8,PSMB9,PSMB10,PSME1,PSME2,RELB,CCL5,TNFAIP3,TRIM25,MAPKAPK2,POLR3G,DDX58,DDX60,IFIH1,DHX58,PARP9,NLRC5,TRIM5,RSAD2,PIK3AP1
3_Member	Downregulated	GO Biological Processes	GO:0001819	positive regulation of cytokine production	-11.6068	-8.97638	31/463	301,330,567,948,3105,3133,3134,3135,3659,3665,4192,4615,4791,5045,5610,6772,6774,7706,9261,9475,10622,10626,11146,23586,29126,55601,64135,64581,79132,91543,282618	ANXA1,BIRC3,B2M,CD36,HLA-A,HLA-E,HLA-F,HLA-G,IRF1,IRF7,MDK,MYD88,NFKB2,FURIN,EIF2AK2,STAT1,STAT3,TRIM25,MAPKAPK2,ROCK2,POLR3G,TRIM16,GLMN,DDX58,CD274,DDX60,IFIH1,CLEC7A,DHX58,RSAD2,IFNL1
3_Member	Downregulated	GO Biological Processes	GO:0002218	activation of innate immune response	-8.38561	-5.93514	22/329	330,948,1520,3659,3665,4615,5696,5698,5699,5720,5721,5971,7128,7706,9261,23586,55601,64135,79132,85363,91543,118788	BIRC3,CD36,CTSS,IRF1,IRF7,MYD88,PSMB8,PSMB9,PSMB10,PSME1,PSME2,RELB,TNFAIP3,TRIM25,MAPKAPK2,DDX58,DDX60,IFIH1,DHX58,TRIM5,RSAD2,PIK3AP1
3_Member	Downregulated	GO Biological Processes	GO:0002758	innate immune response-activating signal transduction	-8.22925	-5.80875	21/306	330,948,1520,3659,3665,4615,5696,5698,5699,5720,5721,5971,7128,7706,9261,23586,55601,64135,79132,91543,118788	BIRC3,CD36,CTSS,IRF1,IRF7,MYD88,PSMB8,PSMB9,PSMB10,PSME1,PSME2,RELB,TNFAIP3,TRIM25,MAPKAPK2,DDX58,DDX60,IFIH1,DHX58,RSAD2,PIK3AP1
3_Member	Downregulated	GO Biological Processes	GO:0002764	immune response-regulating signaling pathway	-7.94362	-5.55114	32/690	330,948,1399,1520,2633,3105,3122,3135,3659,3665,4615,5359,5602,5696,5698,5699,5720,5721,5971,7128,7706,9261,11118,11119,23586,55601,56940,64135,64332,79132,91543,118788	BIRC3,CD36,CRKL,CTSS,GBP1,HLA-A,HLA-DRA,HLA-G,IRF1,IRF7,MYD88,PLSCR1,MAPK10,PSMB8,PSMB9,PSMB10,PSME1,PSME2,RELB,TNFAIP3,TRIM25,MAPKAPK2,BTN3A2,BTN3A1,DDX58,DDX60,DUSP22,IFIH1,NFKBIZ,DHX58,RSAD2,PIK3AP1
3_Member	Downregulated	GO Biological Processes	GO:0002253	activation of immune response	-7.76643	-5.38731	33/740	2,330,629,948,1399,1520,2633,3105,3122,3659,3665,4615,5359,5696,5698,5699,5720,5721,5971,7128,7706,9261,11118,11119,23586,55601,56940,64135,64332,79132,85363,91543,118788	A2M,BIRC3,CFB,CD36,CRKL,CTSS,GBP1,HLA-A,HLA-DRA,IRF1,IRF7,MYD88,PLSCR1,PSMB8,PSMB9,PSMB10,PSME1,PSME2,RELB,TNFAIP3,TRIM25,MAPKAPK2,BTN3A2,BTN3A1,DDX58,DDX60,DUSP22,IFIH1,NFKBIZ,DHX58,TRIM5,RSAD2,PIK3AP1
3_Member	Downregulated	GO Biological Processes	GO:0002757	immune response-activating signal transduction	-7.33087	-5.00145	30/657	330,948,1399,1520,2633,3105,3122,3659,3665,4615,5359,5696,5698,5699,5720,5721,5971,7128,7706,9261,11118,11119,23586,55601,56940,64135,64332,79132,91543,118788	BIRC3,CD36,CRKL,CTSS,GBP1,HLA-A,HLA-DRA,IRF1,IRF7,MYD88,PLSCR1,PSMB8,PSMB9,PSMB10,PSME1,PSME2,RELB,TNFAIP3,TRIM25,MAPKAPK2,BTN3A2,BTN3A1,DDX58,DDX60,DUSP22,IFIH1,NFKBIZ,DHX58,RSAD2,PIK3AP1
3_Member	Downregulated	GO Biological Processes	GO:0002221	pattern recognition receptor signaling pathway	-6.40348	-4.15421	15/205	330,948,1520,3659,3665,4615,7128,7706,9261,23586,55601,64135,79132,91543,118788	BIRC3,CD36,CTSS,IRF1,IRF7,MYD88,TNFAIP3,TRIM25,MAPKAPK2,DDX58,DDX60,IFIH1,DHX58,RSAD2,PIK3AP1
4_Summary	Downregulated	GO Biological Processes	GO:0032479	regulation of type I interferon production	-15.8143	-13.0306	21/125	3659,3665,4615,4791,5971,6737,6772,7128,7318,7706,9111,9246,9636,10475,10622,23586,51191,64135,79132,81844,84166,301,384,684,2633,3077,3134,3456,3623,5045,9734,29126,282618	IRF1,IRF7,MYD88,NFKB2,RELB,TRIM21,STAT1,TNFAIP3,UBA7,TRIM25,NMI,UBE2L6,ISG15,TRIM38,POLR3G,DDX58,HERC5,IFIH1,DHX58,TRIM56,NLRC5,ANXA1,ARG2,BST2,GBP1,HFE,HLA-F,IFNB1,INHA,FURIN,HDAC9,CD274,IFNL1
4_Member	Downregulated	GO Biological Processes	GO:0032479	regulation of type I interferon production	-15.8143	-13.0306	21/125	3659,3665,4615,4791,5971,6737,6772,7128,7318,7706,9111,9246,9636,10475,10622,23586,51191,64135,79132,81844,84166	IRF1,IRF7,MYD88,NFKB2,RELB,TRIM21,STAT1,TNFAIP3,UBA7,TRIM25,NMI,UBE2L6,ISG15,TRIM38,POLR3G,DDX58,HERC5,IFIH1,DHX58,TRIM56,NLRC5
4_Member	Downregulated	GO Biological Processes	GO:0032606	type I interferon production	-15.6682	-12.9009	21/127	3659,3665,4615,4791,5971,6737,6772,7128,7318,7706,9111,9246,9636,10475,10622,23586,51191,64135,79132,81844,84166	IRF1,IRF7,MYD88,NFKB2,RELB,TRIM21,STAT1,TNFAIP3,UBA7,TRIM25,NMI,UBE2L6,ISG15,TRIM38,POLR3G,DDX58,HERC5,IFIH1,DHX58,TRIM56,NLRC5
4_Member	Downregulated	GO Biological Processes	GO:0032480	negative regulation of type I interferon production	-11.5759	-8.95707	12/47	5971,7128,7318,7706,9111,9246,9636,23586,51191,64135,79132,84166	RELB,TNFAIP3,UBA7,TRIM25,NMI,UBE2L6,ISG15,DDX58,HERC5,IFIH1,DHX58,NLRC5
4_Member	Downregulated	GO Biological Processes	GO:0001818	negative regulation of cytokine production	-8.832	-6.34091	24/370	301,384,684,2633,3077,3134,3456,3623,5045,5971,7128,7318,7706,9111,9246,9636,9734,23586,29126,51191,64135,79132,84166,282618	ANXA1,ARG2,BST2,GBP1,HFE,HLA-F,IFNB1,INHA,FURIN,RELB,TNFAIP3,UBA7,TRIM25,NMI,UBE2L6,ISG15,HDAC9,DDX58,CD274,HERC5,IFIH1,DHX58,NLRC5,IFNL1
5_Summary	Downregulated	GO Biological Processes	GO:0035456	response to interferon-beta	-12.2558	-9.6134	11/32	684,3456,3659,5359,6772,8519,10410,10581,54739,55337,87178,677,2185,7425,10626,1789	BST2,IFNB1,IRF1,PLSCR1,STAT1,IFITM1,IFITM3,IFITM2,XAF1,SHFL,PNPT1,ZFP36L1,PTK2B,VGF,TRIM16,DNMT3B
5_Member	Downregulated	GO Biological Processes	GO:0035456	response to interferon-beta	-12.2558	-9.6134	11/32	684,3456,3659,5359,6772,8519,10410,10581,54739,55337,87178	BST2,IFNB1,IRF1,PLSCR1,STAT1,IFITM1,IFITM3,IFITM2,XAF1,SHFL,PNPT1
5_Member	Downregulated	GO Biological Processes	GO:0035458	cellular response to interferon-beta	-3.49614	-1.79991	4/23	3456,3659,6772,87178	IFNB1,IRF1,STAT1,PNPT1
5_Member	Downregulated	GO Biological Processes	GO:0051591	response to cAMP	-1.88993	-0.611917	5/95	677,2185,6772,7425,87178	ZFP36L1,PTK2B,STAT1,VGF,PNPT1
5_Member	Downregulated	GO Biological Processes	GO:0046683	response to organophosphorus	-1.83625	-0.576082	6/135	677,2185,6772,7425,10626,87178	ZFP36L1,PTK2B,STAT1,VGF,TRIM16,PNPT1
5_Member	Downregulated	GO Biological Processes	GO:0014074	response to purine-containing compound	-1.63458	-0.427709	6/150	677,1789,2185,6772,7425,87178	ZFP36L1,DNMT3B,PTK2B,STAT1,VGF,PNPT1
6_Summary	Downregulated	GO Biological Processes	GO:0046596	regulation of viral entry into host cell	-11.3202	-8.7236	11/38	6737,7113,7706,8519,9830,10346,10410,10475,10581,53840,85363,330,684,948,2697,4615,5971,6772,7128,9475,24138,51246,80833,286343,1906,3399,4791,4793,5602,5610,6672,6722,6774,23586,84159,84166,84875,4864,3434,5371,677,678,1075,2185,5045,56829,79837,87178,139285,151636,27,526,8925,54463,140735	TRIM21,TMPRSS2,TRIM25,IFITM1,TRIM14,TRIM22,IFITM3,TRIM38,IFITM2,TRIM34,TRIM5,BIRC3,BST2,CD36,GJA1,MYD88,RELB,STAT1,TNFAIP3,ROCK2,IFIT5,SHISA5,APOL3,LURAP1L,EDN1,ID3,NFKB2,NFKBIB,MAPK10,EIF2AK2,SP100,SRF,STAT3,DDX58,ARID5B,NLRC5,PARP10,NPC1,IFIT1,PML,ZFP36L1,ZFP36L2,CTSC,PTK2B,FURIN,ZC3HAV1,PIP4K2C,PNPT1,AMER1,DTX3L,ABL2,ATP6V1B2,HERC1,RETREG1,DYNLL2
6_Member	Downregulated	GO Biological Processes	GO:0046596	regulation of viral entry into host cell	-11.3202	-8.7236	11/38	6737,7113,7706,8519,9830,10346,10410,10475,10581,53840,85363	TRIM21,TMPRSS2,TRIM25,IFITM1,TRIM14,TRIM22,IFITM3,TRIM38,IFITM2,TRIM34,TRIM5
6_Member	Downregulated	GO Biological Processes	GO:0007249	I-kappaB kinase/NF-kappaB signaling	-8.00316	-5.60384	20/286	330,684,948,2697,4615,5971,6737,6772,7128,7706,9475,9830,10346,10475,24138,51246,53840,80833,85363,286343	BIRC3,BST2,CD36,GJA1,MYD88,RELB,TRIM21,STAT1,TNFAIP3,TRIM25,ROCK2,TRIM14,TRIM22,TRIM38,IFIT5,SHISA5,TRIM34,APOL3,TRIM5,LURAP1L
6_Member	Downregulated	GO Biological Processes	GO:0043123	positive regulation of I-kappaB kinase/NF-kappaB signaling	-7.7046	-5.33845	16/188	330,684,948,2697,4615,6737,7706,9830,10346,10475,24138,51246,53840,80833,85363,286343	BIRC3,BST2,CD36,GJA1,MYD88,TRIM21,TRIM25,TRIM14,TRIM22,TRIM38,IFIT5,SHISA5,TRIM34,APOL3,TRIM5,LURAP1L
6_Member	Downregulated	GO Biological Processes	GO:0043122	regulation of I-kappaB kinase/NF-kappaB signaling	-7.4031	-5.06177	18/252	330,684,948,2697,4615,6737,6772,7128,7706,9830,10346,10475,24138,51246,53840,80833,85363,286343	BIRC3,BST2,CD36,GJA1,MYD88,TRIM21,STAT1,TNFAIP3,TRIM25,TRIM14,TRIM22,TRIM38,IFIT5,SHISA5,TRIM34,APOL3,TRIM5,LURAP1L
6_Member	Downregulated	GO Biological Processes	GO:0051090	regulation of DNA-binding transcription factor activity	-6.50781	-4.24365	23/455	948,1906,3399,4615,4791,4793,5602,5610,6672,6722,6737,6774,7128,7706,9830,10346,10475,23586,53840,84159,84166,84875,85363	CD36,EDN1,ID3,MYD88,NFKB2,NFKBIB,MAPK10,EIF2AK2,SP100,SRF,TRIM21,STAT3,TNFAIP3,TRIM25,TRIM14,TRIM22,TRIM38,DDX58,TRIM34,ARID5B,NLRC5,PARP10,TRIM5
6_Member	Downregulated	GO Biological Processes	GO:0046718	viral entry into host cell	-6.13074	-3.9364	12/135	4864,6737,7113,7706,8519,9830,10346,10410,10475,10581,53840,85363	NPC1,TRIM21,TMPRSS2,TRIM25,IFITM1,TRIM14,TRIM22,IFITM3,TRIM38,IFITM2,TRIM34,TRIM5
6_Member	Downregulated	GO Biological Processes	GO:0051701	interaction with host	-6.11424	-3.92419	15/216	3434,4864,5371,5610,6737,7113,7706,8519,9830,10346,10410,10475,10581,53840,85363	IFIT1,NPC1,PML,EIF2AK2,TRIM21,TMPRSS2,TRIM25,IFITM1,TRIM14,TRIM22,IFITM3,TRIM38,IFITM2,TRIM34,TRIM5
6_Member	Downregulated	GO Biological Processes	GO:0030260	entry into host cell	-5.70576	-3.57529	12/148	4864,6737,7113,7706,8519,9830,10346,10410,10475,10581,53840,85363	NPC1,TRIM21,TMPRSS2,TRIM25,IFITM1,TRIM14,TRIM22,IFITM3,TRIM38,IFITM2,TRIM34,TRIM5
6_Member	Downregulated	GO Biological Processes	GO:0044409	entry into host	-5.70576	-3.57529	12/148	4864,6737,7113,7706,8519,9830,10346,10410,10475,10581,53840,85363	NPC1,TRIM21,TMPRSS2,TRIM25,IFITM1,TRIM14,TRIM22,IFITM3,TRIM38,IFITM2,TRIM34,TRIM5
6_Member	Downregulated	GO Biological Processes	GO:0051806	entry into cell of other organism involved in symbiotic interaction	-5.70576	-3.57529	12/148	4864,6737,7113,7706,8519,9830,10346,10410,10475,10581,53840,85363	NPC1,TRIM21,TMPRSS2,TRIM25,IFITM1,TRIM14,TRIM22,IFITM3,TRIM38,IFITM2,TRIM34,TRIM5
6_Member	Downregulated	GO Biological Processes	GO:0051828	entry into other organism involved in symbiotic interaction	-5.67498	-3.5482	12/149	4864,6737,7113,7706,8519,9830,10346,10410,10475,10581,53840,85363	NPC1,TRIM21,TMPRSS2,TRIM25,IFITM1,TRIM14,TRIM22,IFITM3,TRIM38,IFITM2,TRIM34,TRIM5
6_Member	Downregulated	GO Biological Processes	GO:0051091	positive regulation of DNA-binding transcription factor activity	-5.57277	-3.45784	16/270	948,1906,4615,4791,5610,6722,6737,6774,7706,9830,10346,10475,23586,53840,84159,85363	CD36,EDN1,MYD88,NFKB2,EIF2AK2,SRF,TRIM21,STAT3,TRIM25,TRIM14,TRIM22,TRIM38,DDX58,TRIM34,ARID5B,TRIM5
6_Member	Downregulated	GO Biological Processes	GO:0051092	positive regulation of NF-kappaB transcription factor activity	-5.35232	-3.2676	12/160	948,4615,4791,5610,6737,6774,7706,9830,10346,10475,53840,85363	CD36,MYD88,NFKB2,EIF2AK2,TRIM21,STAT3,TRIM25,TRIM14,TRIM22,TRIM38,TRIM34,TRIM5
6_Member	Downregulated	GO Biological Processes	GO:0046597	negative regulation of viral entry into host cell	-5.32252	-3.24444	5/18	7706,8519,10410,10581,85363	TRIM25,IFITM1,IFITM3,IFITM2,TRIM5
6_Member	Downregulated	GO Biological Processes	GO:0031331	positive regulation of cellular catabolic process	-4.68788	-2.71496	18/390	677,678,1075,2185,5045,6737,7128,9475,9830,10346,10475,53840,56829,79837,85363,87178,139285,151636	ZFP36L1,ZFP36L2,CTSC,PTK2B,FURIN,TRIM21,TNFAIP3,ROCK2,TRIM14,TRIM22,TRIM38,TRIM34,ZC3HAV1,PIP4K2C,TRIM5,PNPT1,AMER1,DTX3L
6_Member	Downregulated	GO Biological Processes	GO:0009896	positive regulation of catabolic process	-4.34764	-2.46705	19/453	677,678,1075,2185,2697,5045,6737,7128,9475,9830,10346,10475,53840,56829,79837,85363,87178,139285,151636	ZFP36L1,ZFP36L2,CTSC,PTK2B,GJA1,FURIN,TRIM21,TNFAIP3,ROCK2,TRIM14,TRIM22,TRIM38,TRIM34,ZC3HAV1,PIP4K2C,TRIM5,PNPT1,AMER1,DTX3L
6_Member	Downregulated	GO Biological Processes	GO:0010508	positive regulation of autophagy	-2.55094	-1.10124	7/128	6737,9830,10346,10475,53840,79837,85363	TRIM21,TRIM14,TRIM22,TRIM38,TRIM34,PIP4K2C,TRIM5
6_Member	Downregulated	GO Biological Processes	GO:0010506	regulation of autophagy	-2.26116	-0.885977	12/348	27,526,4864,6737,6774,8925,9830,10346,10475,53840,79837,85363	ABL2,ATP6V1B2,NPC1,TRIM21,STAT3,HERC1,TRIM14,TRIM22,TRIM38,TRIM34,PIP4K2C,TRIM5
6_Member	Downregulated	GO Biological Processes	GO:0006914	autophagy	-1.54864	-0.36951	14/539	27,526,4864,6737,6774,8925,9830,10346,10475,53840,54463,79837,85363,140735	ABL2,ATP6V1B2,NPC1,TRIM21,STAT3,HERC1,TRIM14,TRIM22,TRIM38,TRIM34,RETREG1,PIP4K2C,TRIM5,DYNLL2
6_Member	Downregulated	GO Biological Processes	GO:0061919	process utilizing autophagic mechanism	-1.54864	-0.36951	14/539	27,526,4864,6737,6774,8925,9830,10346,10475,53840,54463,79837,85363,140735	ABL2,ATP6V1B2,NPC1,TRIM21,STAT3,HERC1,TRIM14,TRIM22,TRIM38,TRIM34,RETREG1,PIP4K2C,TRIM5,DYNLL2
7_Summary	Downregulated	GO Biological Processes	GO:0035455	response to interferon-alpha	-11.1552	-8.5798	9/21	103,684,3433,3437,4600,5610,8519,10410,10581	ADAR,BST2,IFIT2,IFIT3,MX2,EIF2AK2,IFITM1,IFITM3,IFITM2
7_Member	Downregulated	GO Biological Processes	GO:0035455	response to interferon-alpha	-11.1552	-8.5798	9/21	103,684,3433,3437,4600,5610,8519,10410,10581	ADAR,BST2,IFIT2,IFIT3,MX2,EIF2AK2,IFITM1,IFITM3,IFITM2
8_Summary	Downregulated	GO Biological Processes	GO:1903706	regulation of hemopoiesis	-10.7517	-8.19649	31/500	301,567,677,678,760,1230,2185,3106,3135,3456,3623,3659,3665,3976,4192,5610,5696,5698,5699,5720,5721,5916,6772,6774,9636,10413,51621,64332,85477,282618,342371,653,1290,1942,2045,2202,2633,3399,4133,6695,8831,9353,22943,55558,55920,205717,1316,3726,5971,6722,9734,91543,384,84166	ANXA1,B2M,ZFP36L1,ZFP36L2,CA2,CCR1,PTK2B,HLA-B,HLA-G,IFNB1,INHA,IRF1,IRF7,LIF,MDK,EIF2AK2,PSMB8,PSMB9,PSMB10,PSME1,PSME2,RARG,STAT1,STAT3,ISG15,YAP1,KLF13,NFKBIZ,SCIN,IFNL1,ATXN1L,BMP5,COL5A2,EFNA1,EPHA7,EFEMP1,GBP1,ID3,MAP2,SPOCK1,SYNGAP1,SLIT2,DKK1,PLXNA3,RCC2,USF3,KLF6,JUNB,RELB,SRF,HDAC9,RSAD2,ARG2,NLRC5
8_Member	Downregulated	GO Biological Processes	GO:1903706	regulation of hemopoiesis	-10.7517	-8.19649	31/500	301,567,677,678,760,1230,2185,3106,3135,3456,3623,3659,3665,3976,4192,5610,5696,5698,5699,5720,5721,5916,6772,6774,9636,10413,51621,64332,85477,282618,342371	ANXA1,B2M,ZFP36L1,ZFP36L2,CA2,CCR1,PTK2B,HLA-B,HLA-G,IFNB1,INHA,IRF1,IRF7,LIF,MDK,EIF2AK2,PSMB8,PSMB9,PSMB10,PSME1,PSME2,RARG,STAT1,STAT3,ISG15,YAP1,KLF13,NFKBIZ,SCIN,IFNL1,ATXN1L
8_Member	Downregulated	GO Biological Processes	GO:0045596	negative regulation of cell differentiation	-6.33002	-4.09985	31/772	301,567,653,677,678,1290,1942,2045,2185,2202,2633,3135,3399,3456,3623,3659,4133,4192,5916,6695,6772,6774,8831,9353,10413,22943,51621,55558,55920,205717,282618	ANXA1,B2M,BMP5,ZFP36L1,ZFP36L2,COL5A2,EFNA1,EPHA7,PTK2B,EFEMP1,GBP1,HLA-G,ID3,IFNB1,INHA,IRF1,MAP2,MDK,RARG,SPOCK1,STAT1,STAT3,SYNGAP1,SLIT2,YAP1,DKK1,KLF13,PLXNA3,RCC2,USF3,IFNL1
8_Member	Downregulated	GO Biological Processes	GO:0002521	leukocyte differentiation	-5.7845	-3.63892	24/539	301,567,677,678,760,1230,1316,2185,3106,3135,3456,3623,3659,3665,3726,3976,4192,5971,6722,6774,9734,64332,91543,282618	ANXA1,B2M,ZFP36L1,ZFP36L2,CA2,CCR1,KLF6,PTK2B,HLA-B,HLA-G,IFNB1,INHA,IRF1,IRF7,JUNB,LIF,MDK,RELB,SRF,STAT3,HDAC9,NFKBIZ,RSAD2,IFNL1
8_Member	Downregulated	GO Biological Processes	GO:0030098	lymphocyte differentiation	-5.02562	-3.01166	18/368	301,567,677,678,1316,2185,3135,3456,3623,3659,4192,5971,6722,6774,9734,64332,91543,282618	ANXA1,B2M,ZFP36L1,ZFP36L2,KLF6,PTK2B,HLA-G,IFNB1,INHA,IRF1,MDK,RELB,SRF,STAT3,HDAC9,NFKBIZ,RSAD2,IFNL1
8_Member	Downregulated	GO Biological Processes	GO:0030217	T cell differentiation	-4.61786	-2.65724	14/253	301,567,677,678,3135,3456,3659,4192,5971,6722,6774,64332,91543,282618	ANXA1,B2M,ZFP36L1,ZFP36L2,HLA-G,IFNB1,IRF1,MDK,RELB,SRF,STAT3,NFKBIZ,RSAD2,IFNL1
8_Member	Downregulated	GO Biological Processes	GO:1902105	regulation of leukocyte differentiation	-4.52858	-2.58809	15/292	301,677,678,760,1230,3106,3135,3456,3623,3659,3665,3976,4192,64332,282618	ANXA1,ZFP36L1,ZFP36L2,CA2,CCR1,HLA-B,HLA-G,IFNB1,INHA,IRF1,IRF7,LIF,MDK,NFKBIZ,IFNL1
8_Member	Downregulated	GO Biological Processes	GO:0002829	negative regulation of type 2 immune response	-4.39769	-2.50424	4/14	301,384,3456,282618	ANXA1,ARG2,IFNB1,IFNL1
8_Member	Downregulated	GO Biological Processes	GO:0002828	regulation of type 2 immune response	-4.09308	-2.25235	5/31	301,384,3456,91543,282618	ANXA1,ARG2,IFNB1,RSAD2,IFNL1
8_Member	Downregulated	GO Biological Processes	GO:0045341	MHC class I biosynthetic process	-3.98408	-2.18337	3/7	3456,84166,282618	IFNB1,NLRC5,IFNL1
8_Member	Downregulated	GO Biological Processes	GO:0045343	regulation of MHC class I biosynthetic process	-3.98408	-2.18337	3/7	3456,84166,282618	IFNB1,NLRC5,IFNL1
8_Member	Downregulated	GO Biological Processes	GO:1903707	negative regulation of hemopoiesis	-3.93343	-2.14301	10/158	301,677,2185,3135,3456,3623,3659,4192,51621,282618	ANXA1,ZFP36L1,PTK2B,HLA-G,IFNB1,INHA,IRF1,MDK,KLF13,IFNL1
8_Member	Downregulated	GO Biological Processes	GO:0045620	negative regulation of lymphocyte differentiation	-3.82832	-2.05618	6/55	301,3456,3623,3659,4192,282618	ANXA1,IFNB1,INHA,IRF1,MDK,IFNL1
8_Member	Downregulated	GO Biological Processes	GO:0042092	type 2 immune response	-3.60469	-1.87733	5/39	301,384,3456,91543,282618	ANXA1,ARG2,IFNB1,RSAD2,IFNL1
8_Member	Downregulated	GO Biological Processes	GO:0045619	regulation of lymphocyte differentiation	-3.45519	-1.76842	10/181	301,677,678,3135,3456,3623,3659,4192,64332,282618	ANXA1,ZFP36L1,ZFP36L2,HLA-G,IFNB1,INHA,IRF1,MDK,NFKBIZ,IFNL1
8_Member	Downregulated	GO Biological Processes	GO:0045581	negative regulation of T cell differentiation	-3.2643	-1.62675	5/46	301,3456,3659,4192,282618	ANXA1,IFNB1,IRF1,MDK,IFNL1
8_Member	Downregulated	GO Biological Processes	GO:1902106	negative regulation of leukocyte differentiation	-3.04571	-1.45771	7/105	301,3135,3456,3623,3659,4192,282618	ANXA1,HLA-G,IFNB1,INHA,IRF1,MDK,IFNL1
8_Member	Downregulated	GO Biological Processes	GO:0045580	regulation of T cell differentiation	-2.17555	-0.826926	7/150	301,3135,3456,3659,4192,64332,282618	ANXA1,HLA-G,IFNB1,IRF1,MDK,NFKBIZ,IFNL1
9_Summary	Downregulated	GO Biological Processes	GO:0002009	morphogenesis of an epithelium	-10.2279	-7.69202	32/557	653,760,1906,1951,2045,2263,2697,3976,4192,5371,5696,5698,5699,5720,5721,5916,6385,6722,6772,6789,7798,9021,9353,10395,10413,11146,22943,50855,57664,59277,80004,166336,301,1399,3077,4939,7128,80139,84159,87178,342371	BMP5,CA2,EDN1,CELSR3,EPHA7,FGFR2,GJA1,LIF,MDK,PML,PSMB8,PSMB9,PSMB10,PSME1,PSME2,RARG,SDC4,SRF,STAT1,STK4,LUZP1,SOCS3,SLIT2,DLC1,YAP1,GLMN,DKK1,PARD6A,PLEKHA4,NTN4,ESRP2,PRICKLE2,ANXA1,CRKL,HFE,OAS2,TNFAIP3,ZNF703,ARID5B,PNPT1,ATXN1L
9_Member	Downregulated	GO Biological Processes	GO:0002009	morphogenesis of an epithelium	-10.2279	-7.69202	32/557	653,760,1906,1951,2045,2263,2697,3976,4192,5371,5696,5698,5699,5720,5721,5916,6385,6722,6772,6789,7798,9021,9353,10395,10413,11146,22943,50855,57664,59277,80004,166336	BMP5,CA2,EDN1,CELSR3,EPHA7,FGFR2,GJA1,LIF,MDK,PML,PSMB8,PSMB9,PSMB10,PSME1,PSME2,RARG,SDC4,SRF,STAT1,STK4,LUZP1,SOCS3,SLIT2,DLC1,YAP1,GLMN,DKK1,PARD6A,PLEKHA4,NTN4,ESRP2,PRICKLE2
9_Member	Downregulated	GO Biological Processes	GO:0048729	tissue morphogenesis	-8.27731	-5.8495	32/668	653,760,1906,1951,2045,2263,2697,3976,4192,5371,5696,5698,5699,5720,5721,5916,6385,6722,6772,6789,7798,9021,9353,10395,10413,11146,22943,50855,57664,59277,80004,166336	BMP5,CA2,EDN1,CELSR3,EPHA7,FGFR2,GJA1,LIF,MDK,PML,PSMB8,PSMB9,PSMB10,PSME1,PSME2,RARG,SDC4,SRF,STAT1,STK4,LUZP1,SOCS3,SLIT2,DLC1,YAP1,GLMN,DKK1,PARD6A,PLEKHA4,NTN4,ESRP2,PRICKLE2
9_Member	Downregulated	GO Biological Processes	GO:0060562	epithelial tube morphogenesis	-4.47058	-2.55748	16/331	653,1906,2045,2263,4192,5371,5916,6385,6722,6789,7798,9353,10395,10413,11146,80004	BMP5,EDN1,EPHA7,FGFR2,MDK,PML,RARG,SDC4,SRF,STK4,LUZP1,SLIT2,DLC1,YAP1,GLMN,ESRP2
9_Member	Downregulated	GO Biological Processes	GO:0001763	morphogenesis of a branching structure	-4.35759	-2.4728	12/201	1906,2045,2263,4192,5371,6722,6789,9021,9353,10413,59277,80004	EDN1,EPHA7,FGFR2,MDK,PML,SRF,STK4,SOCS3,SLIT2,YAP1,NTN4,ESRP2
9_Member	Downregulated	GO Biological Processes	GO:0061138	morphogenesis of a branching epithelium	-3.98477	-2.18337	11/187	1906,2263,4192,5371,6722,6789,9021,9353,10413,59277,80004	EDN1,FGFR2,MDK,PML,SRF,STK4,SOCS3,SLIT2,YAP1,NTN4,ESRP2
9_Member	Downregulated	GO Biological Processes	GO:0048754	branching morphogenesis of an epithelial tube	-3.31971	-1.6725	9/155	1906,2263,4192,5371,6722,6789,9353,10413,80004	EDN1,FGFR2,MDK,PML,SRF,STK4,SLIT2,YAP1,ESRP2
9_Member	Downregulated	GO Biological Processes	GO:0060425	lung morphogenesis	-3.01753	-1.43588	5/52	2263,3976,6722,10413,80004	FGFR2,LIF,SRF,YAP1,ESRP2
9_Member	Downregulated	GO Biological Processes	GO:0048732	gland development	-2.60924	-1.14341	15/444	301,1399,2263,3077,4192,4939,5371,5916,6722,7128,59277,80004,80139,84159,87178	ANXA1,CRKL,FGFR2,HFE,MDK,OAS2,PML,RARG,SRF,TNFAIP3,NTN4,ESRP2,ZNF703,ARID5B,PNPT1
9_Member	Downregulated	GO Biological Processes	GO:0022612	gland morphogenesis	-2.60872	-1.14341	7/125	2263,4192,5371,5916,7128,59277,80004	FGFR2,MDK,PML,RARG,TNFAIP3,NTN4,ESRP2
9_Member	Downregulated	GO Biological Processes	GO:0060445	branching involved in salivary gland morphogenesis	-2.35531	-0.960792	3/23	2263,59277,80004	FGFR2,NTN4,ESRP2
9_Member	Downregulated	GO Biological Processes	GO:0060441	epithelial tube branching involved in lung morphogenesis	-2.06879	-0.748659	3/29	2263,10413,80004	FGFR2,YAP1,ESRP2
9_Member	Downregulated	GO Biological Processes	GO:0007435	salivary gland morphogenesis	-1.84356	-0.580716	3/35	2263,59277,80004	FGFR2,NTN4,ESRP2
9_Member	Downregulated	GO Biological Processes	GO:0007431	salivary gland development	-1.7171	-0.489254	3/39	2263,59277,80004	FGFR2,NTN4,ESRP2
9_Member	Downregulated	GO Biological Processes	GO:0048286	lung alveolus development	-1.65948	-0.446703	3/41	2263,3976,342371	FGFR2,LIF,ATXN1L
9_Member	Downregulated	GO Biological Processes	GO:0060541	respiratory system development	-1.50994	-0.337817	7/204	2263,3976,5916,6722,10413,80004,342371	FGFR2,LIF,RARG,SRF,YAP1,ESRP2,ATXN1L
9_Member	Downregulated	GO Biological Processes	GO:0035272	exocrine system development	-1.41465	-0.264823	3/51	2263,59277,80004	FGFR2,NTN4,ESRP2
9_Member	Downregulated	GO Biological Processes	GO:0030324	lung development	-1.33556	-0.200612	6/177	2263,3976,6722,10413,80004,342371	FGFR2,LIF,SRF,YAP1,ESRP2,ATXN1L
9_Member	Downregulated	GO Biological Processes	GO:0060688	regulation of morphogenesis of a branching structure	-1.3133	-0.184678	3/56	2263,4192,59277	FGFR2,MDK,NTN4
10_Summary	Downregulated	GO Biological Processes	GO:0030155	regulation of cell adhesion	-9.46541	-6.95695	36/738	27,301,384,948,1399,1942,2045,2185,2633,3077,3105,3133,3135,3456,3659,3976,4192,5371,6352,6385,6695,6722,6789,9267,9475,10395,11146,29126,55558,55920,56940,64332,80139,80709,151887,282618,567,677,678,684,1316,3134,3623,5699,5971,6774,7128,7374,9734,11119,60437,64581,91543,1075,5359,4907	ABL2,ANXA1,ARG2,CD36,CRKL,EFNA1,EPHA7,PTK2B,GBP1,HFE,HLA-A,HLA-E,HLA-G,IFNB1,IRF1,LIF,MDK,PML,CCL5,SDC4,SPOCK1,SRF,STK4,CYTH1,ROCK2,DLC1,GLMN,CD274,PLXNA3,RCC2,DUSP22,NFKBIZ,ZNF703,AKNA,CCDC80,IFNL1,B2M,ZFP36L1,ZFP36L2,BST2,KLF6,HLA-F,INHA,PSMB10,RELB,STAT3,TNFAIP3,UNG,HDAC9,BTN3A1,CDH26,CLEC7A,RSAD2,CTSC,PLSCR1,NT5E
10_Member	Downregulated	GO Biological Processes	GO:0030155	regulation of cell adhesion	-9.46541	-6.95695	36/738	27,301,384,948,1399,1942,2045,2185,2633,3077,3105,3133,3135,3456,3659,3976,4192,5371,6352,6385,6695,6722,6789,9267,9475,10395,11146,29126,55558,55920,56940,64332,80139,80709,151887,282618	ABL2,ANXA1,ARG2,CD36,CRKL,EFNA1,EPHA7,PTK2B,GBP1,HFE,HLA-A,HLA-E,HLA-G,IFNB1,IRF1,LIF,MDK,PML,CCL5,SDC4,SPOCK1,SRF,STK4,CYTH1,ROCK2,DLC1,GLMN,CD274,PLXNA3,RCC2,DUSP22,NFKBIZ,ZNF703,AKNA,CCDC80,IFNL1
10_Member	Downregulated	GO Biological Processes	GO:0046649	lymphocyte activation	-8.4625	-5.97985	35/767	301,384,567,677,678,684,1316,2185,3077,3105,3133,3134,3135,3456,3623,3659,4192,5699,5971,6352,6385,6722,6774,7128,7374,9734,11119,11146,29126,56940,60437,64332,64581,91543,282618	ANXA1,ARG2,B2M,ZFP36L1,ZFP36L2,BST2,KLF6,PTK2B,HFE,HLA-A,HLA-E,HLA-F,HLA-G,IFNB1,INHA,IRF1,MDK,PSMB10,RELB,CCL5,SDC4,SRF,STAT3,TNFAIP3,UNG,HDAC9,BTN3A1,GLMN,CD274,DUSP22,CDH26,NFKBIZ,CLEC7A,RSAD2,IFNL1
10_Member	Downregulated	GO Biological Processes	GO:0042110	T cell activation	-8.43713	-5.96275	27/484	301,384,567,677,678,3077,3105,3133,3135,3456,3659,4192,5699,5971,6352,6385,6722,6774,11119,11146,29126,56940,60437,64332,64581,91543,282618	ANXA1,ARG2,B2M,ZFP36L1,ZFP36L2,HFE,HLA-A,HLA-E,HLA-G,IFNB1,IRF1,MDK,PSMB10,RELB,CCL5,SDC4,SRF,STAT3,BTN3A1,GLMN,CD274,DUSP22,CDH26,NFKBIZ,CLEC7A,RSAD2,IFNL1
10_Member	Downregulated	GO Biological Processes	GO:0051250	negative regulation of lymphocyte activation	-8.05188	-5.64456	15/154	301,384,3077,3134,3135,3456,3623,3659,4192,6385,7128,11146,29126,56940,282618	ANXA1,ARG2,HFE,HLA-F,HLA-G,IFNB1,INHA,IRF1,MDK,SDC4,TNFAIP3,GLMN,CD274,DUSP22,IFNL1
10_Member	Downregulated	GO Biological Processes	GO:0002695	negative regulation of leukocyte activation	-7.01363	-4.7126	15/184	301,384,3077,3134,3135,3456,3623,3659,4192,6385,7128,11146,29126,56940,282618	ANXA1,ARG2,HFE,HLA-F,HLA-G,IFNB1,INHA,IRF1,MDK,SDC4,TNFAIP3,GLMN,CD274,DUSP22,IFNL1
10_Member	Downregulated	GO Biological Processes	GO:0007162	negative regulation of cell adhesion	-6.92936	-4.64451	19/301	301,384,2633,3077,3135,3456,3659,4192,6385,6695,10395,11146,29126,55558,55920,56940,80139,80709,282618	ANXA1,ARG2,GBP1,HFE,HLA-G,IFNB1,IRF1,MDK,SDC4,SPOCK1,DLC1,GLMN,CD274,PLXNA3,RCC2,DUSP22,ZNF703,AKNA,IFNL1
10_Member	Downregulated	GO Biological Processes	GO:0050868	negative regulation of T cell activation	-6.76803	-4.49879	12/118	301,384,3077,3135,3456,3659,4192,6385,11146,29126,56940,282618	ANXA1,ARG2,HFE,HLA-G,IFNB1,IRF1,MDK,SDC4,GLMN,CD274,DUSP22,IFNL1
10_Member	Downregulated	GO Biological Processes	GO:0050866	negative regulation of cell activation	-6.34946	-4.11459	15/207	301,384,3077,3134,3135,3456,3623,3659,4192,6385,7128,11146,29126,56940,282618	ANXA1,ARG2,HFE,HLA-F,HLA-G,IFNB1,INHA,IRF1,MDK,SDC4,TNFAIP3,GLMN,CD274,DUSP22,IFNL1
10_Member	Downregulated	GO Biological Processes	GO:1903038	negative regulation of leukocyte cell-cell adhesion	-6.06218	-3.88727	12/137	301,384,3077,3135,3456,3659,4192,6385,11146,29126,56940,282618	ANXA1,ARG2,HFE,HLA-G,IFNB1,IRF1,MDK,SDC4,GLMN,CD274,DUSP22,IFNL1
10_Member	Downregulated	GO Biological Processes	GO:0022408	negative regulation of cell-cell adhesion	-6.02566	-3.85638	14/191	301,384,3077,3135,3456,3659,4192,6385,11146,29126,56940,80139,80709,282618	ANXA1,ARG2,HFE,HLA-G,IFNB1,IRF1,MDK,SDC4,GLMN,CD274,DUSP22,ZNF703,AKNA,IFNL1
10_Member	Downregulated	GO Biological Processes	GO:0046631	alpha-beta T cell activation	-5.7681	-3.62635	12/146	301,384,3077,3105,3133,3659,5971,6774,29126,60437,64332,91543	ANXA1,ARG2,HFE,HLA-A,HLA-E,IRF1,RELB,STAT3,CD274,CDH26,NFKBIZ,RSAD2
10_Member	Downregulated	GO Biological Processes	GO:2001185	regulation of CD8-positive, alpha-beta T cell activation	-5.32252	-3.24444	5/18	3077,3105,3133,3659,29126	HFE,HLA-A,HLA-E,IRF1,CD274
10_Member	Downregulated	GO Biological Processes	GO:0051249	regulation of lymphocyte activation	-5.06668	-3.02939	22/515	301,384,677,678,3077,3105,3133,3134,3135,3456,3623,3659,4192,6352,6385,7128,11146,29126,56940,64332,64581,282618	ANXA1,ARG2,ZFP36L1,ZFP36L2,HFE,HLA-A,HLA-E,HLA-F,HLA-G,IFNB1,INHA,IRF1,MDK,CCL5,SDC4,TNFAIP3,GLMN,CD274,DUSP22,NFKBIZ,CLEC7A,IFNL1
10_Member	Downregulated	GO Biological Processes	GO:0002694	regulation of leukocyte activation	-4.9026	-2.91077	24/608	301,384,677,678,1075,3077,3105,3133,3134,3135,3456,3623,3659,4192,5359,6352,6385,7128,11146,29126,56940,64332,64581,282618	ANXA1,ARG2,ZFP36L1,ZFP36L2,CTSC,HFE,HLA-A,HLA-E,HLA-F,HLA-G,IFNB1,INHA,IRF1,MDK,PLSCR1,CCL5,SDC4,TNFAIP3,GLMN,CD274,DUSP22,NFKBIZ,CLEC7A,IFNL1
10_Member	Downregulated	GO Biological Processes	GO:0007159	leukocyte cell-cell adhesion	-4.52429	-2.58809	17/364	301,384,3077,3105,3133,3135,3456,3659,4192,4907,6352,6385,11146,29126,56940,64332,282618	ANXA1,ARG2,HFE,HLA-A,HLA-E,HLA-G,IFNB1,IRF1,MDK,NT5E,CCL5,SDC4,GLMN,CD274,DUSP22,NFKBIZ,IFNL1
10_Member	Downregulated	GO Biological Processes	GO:0022407	regulation of cell-cell adhesion	-4.50463	-2.5754	19/441	301,384,2045,3077,3105,3133,3135,3456,3659,4192,6352,6385,11146,29126,56940,64332,80139,80709,282618	ANXA1,ARG2,EPHA7,HFE,HLA-A,HLA-E,HLA-G,IFNB1,IRF1,MDK,CCL5,SDC4,GLMN,CD274,DUSP22,NFKBIZ,ZNF703,AKNA,IFNL1
10_Member	Downregulated	GO Biological Processes	GO:1903037	regulation of leukocyte cell-cell adhesion	-4.50222	-2.5754	16/329	301,384,3077,3105,3133,3135,3456,3659,4192,6352,6385,11146,29126,56940,64332,282618	ANXA1,ARG2,HFE,HLA-A,HLA-E,HLA-G,IFNB1,IRF1,MDK,CCL5,SDC4,GLMN,CD274,DUSP22,NFKBIZ,IFNL1
10_Member	Downregulated	GO Biological Processes	GO:0042098	T cell proliferation	-4.46436	-2.5535	12/196	301,384,3105,3133,3135,3659,5699,6352,6385,11119,11146,29126	ANXA1,ARG2,HLA-A,HLA-E,HLA-G,IRF1,PSMB10,CCL5,SDC4,BTN3A1,GLMN,CD274
10_Member	Downregulated	GO Biological Processes	GO:0050863	regulation of T cell activation	-4.45486	-2.54624	16/332	301,384,3077,3105,3133,3135,3456,3659,4192,6352,6385,11146,29126,56940,64332,282618	ANXA1,ARG2,HFE,HLA-A,HLA-E,HLA-G,IFNB1,IRF1,MDK,CCL5,SDC4,GLMN,CD274,DUSP22,NFKBIZ,IFNL1
10_Member	Downregulated	GO Biological Processes	GO:0050865	regulation of cell activation	-4.40492	-2.5073	24/653	301,384,677,678,1075,3077,3105,3133,3134,3135,3456,3623,3659,4192,5359,6352,6385,7128,11146,29126,56940,64332,64581,282618	ANXA1,ARG2,ZFP36L1,ZFP36L2,CTSC,HFE,HLA-A,HLA-E,HLA-F,HLA-G,IFNB1,INHA,IRF1,MDK,PLSCR1,CCL5,SDC4,TNFAIP3,GLMN,CD274,DUSP22,NFKBIZ,CLEC7A,IFNL1
10_Member	Downregulated	GO Biological Processes	GO:0036037	CD8-positive, alpha-beta T cell activation	-4.3954	-2.50424	5/27	3077,3105,3133,3659,29126	HFE,HLA-A,HLA-E,IRF1,CD274
10_Member	Downregulated	GO Biological Processes	GO:0070661	leukocyte proliferation	-4.16984	-2.31361	15/314	301,384,684,3105,3133,3135,3456,3659,5699,6352,6385,7128,11119,11146,29126	ANXA1,ARG2,BST2,HLA-A,HLA-E,HLA-G,IFNB1,IRF1,PSMB10,CCL5,SDC4,TNFAIP3,BTN3A1,GLMN,CD274
10_Member	Downregulated	GO Biological Processes	GO:0046634	regulation of alpha-beta T cell activation	-4.04467	-2.21646	8/97	301,384,3077,3105,3133,3659,29126,64332	ANXA1,ARG2,HFE,HLA-A,HLA-E,IRF1,CD274,NFKBIZ
10_Member	Downregulated	GO Biological Processes	GO:0046640	regulation of alpha-beta T cell proliferation	-3.95835	-2.16313	5/33	384,3105,3133,3659,29126	ARG2,HLA-A,HLA-E,IRF1,CD274
10_Member	Downregulated	GO Biological Processes	GO:0035740	CD8-positive, alpha-beta T cell proliferation	-3.7847	-2.02852	3/8	3105,3133,3659	HLA-A,HLA-E,IRF1
10_Member	Downregulated	GO Biological Processes	GO:2000564	regulation of CD8-positive, alpha-beta T cell proliferation	-3.7847	-2.02852	3/8	3105,3133,3659	HLA-A,HLA-E,IRF1
10_Member	Downregulated	GO Biological Processes	GO:0046633	alpha-beta T cell proliferation	-3.773	-2.01995	5/36	384,3105,3133,3659,29126	ARG2,HLA-A,HLA-E,IRF1,CD274
10_Member	Downregulated	GO Biological Processes	GO:0042129	regulation of T cell proliferation	-3.73615	-1.98934	10/167	301,384,3105,3133,3135,3659,6352,6385,11146,29126	ANXA1,ARG2,HLA-A,HLA-E,HLA-G,IRF1,CCL5,SDC4,GLMN,CD274
10_Member	Downregulated	GO Biological Processes	GO:0070663	regulation of leukocyte proliferation	-3.62973	-1.89198	12/240	301,384,684,3105,3133,3135,3659,6352,6385,7128,11146,29126	ANXA1,ARG2,BST2,HLA-A,HLA-E,HLA-G,IRF1,CCL5,SDC4,TNFAIP3,GLMN,CD274
10_Member	Downregulated	GO Biological Processes	GO:0046651	lymphocyte proliferation	-3.51112	-1.80939	13/284	301,384,3105,3133,3135,3456,3659,5699,6352,6385,11119,11146,29126	ANXA1,ARG2,HLA-A,HLA-E,HLA-G,IFNB1,IRF1,PSMB10,CCL5,SDC4,BTN3A1,GLMN,CD274
10_Member	Downregulated	GO Biological Processes	GO:0032943	mononuclear cell proliferation	-3.46748	-1.77533	13/287	301,384,3105,3133,3135,3456,3659,5699,6352,6385,11119,11146,29126	ANXA1,ARG2,HLA-A,HLA-E,HLA-G,IFNB1,IRF1,PSMB10,CCL5,SDC4,BTN3A1,GLMN,CD274
10_Member	Downregulated	GO Biological Processes	GO:0050670	regulation of lymphocyte proliferation	-2.81937	-1.30014	10/219	301,384,3105,3133,3135,3659,6352,6385,11146,29126	ANXA1,ARG2,HLA-A,HLA-E,HLA-G,IRF1,CCL5,SDC4,GLMN,CD274
10_Member	Downregulated	GO Biological Processes	GO:0032944	regulation of mononuclear cell proliferation	-2.79014	-1.27543	10/221	301,384,3105,3133,3135,3659,6352,6385,11146,29126	ANXA1,ARG2,HLA-A,HLA-E,HLA-G,IRF1,CCL5,SDC4,GLMN,CD274
10_Member	Downregulated	GO Biological Processes	GO:0070664	negative regulation of leukocyte proliferation	-2.78282	-1.27187	6/86	384,3135,6385,7128,11146,29126	ARG2,HLA-G,SDC4,TNFAIP3,GLMN,CD274
10_Member	Downregulated	GO Biological Processes	GO:0045785	positive regulation of cell adhesion	-2.76154	-1.25492	15/428	301,948,1399,2185,3105,3133,3135,3976,4192,6352,6385,6789,29126,64332,151887	ANXA1,CD36,CRKL,PTK2B,HLA-A,HLA-E,HLA-G,LIF,MDK,CCL5,SDC4,STK4,CD274,NFKBIZ,CCDC80
10_Member	Downregulated	GO Biological Processes	GO:0042130	negative regulation of T cell proliferation	-2.61205	-1.14341	5/64	384,3135,6385,11146,29126	ARG2,HLA-G,SDC4,GLMN,CD274
10_Member	Downregulated	GO Biological Processes	GO:0046636	negative regulation of alpha-beta T cell activation	-2.56728	-1.1137	4/40	301,384,3077,29126	ANXA1,ARG2,HFE,CD274
10_Member	Downregulated	GO Biological Processes	GO:0050672	negative regulation of lymphocyte proliferation	-2.21837	-0.856035	5/79	384,3135,6385,11146,29126	ARG2,HLA-G,SDC4,GLMN,CD274
10_Member	Downregulated	GO Biological Processes	GO:0032945	negative regulation of mononuclear cell proliferation	-2.19546	-0.841705	5/80	384,3135,6385,11146,29126	ARG2,HLA-G,SDC4,GLMN,CD274
10_Member	Downregulated	GO Biological Processes	GO:2000108	positive regulation of leukocyte apoptotic process	-2.06879	-0.748659	3/29	301,6352,29126	ANXA1,CCL5,CD274
10_Member	Downregulated	GO Biological Processes	GO:2000515	negative regulation of CD4-positive, alpha-beta T cell activation	-1.98815	-0.686134	3/31	301,384,29126	ANXA1,ARG2,CD274
10_Member	Downregulated	GO Biological Processes	GO:0046635	positive regulation of alpha-beta T cell activation	-1.86679	-0.596016	4/63	301,3105,3133,64332	ANXA1,HLA-A,HLA-E,NFKBIZ
10_Member	Downregulated	GO Biological Processes	GO:2000514	regulation of CD4-positive, alpha-beta T cell activation	-1.86679	-0.596016	4/63	301,384,29126,64332	ANXA1,ARG2,CD274,NFKBIZ
10_Member	Downregulated	GO Biological Processes	GO:0050870	positive regulation of T cell activation	-1.86018	-0.589922	8/214	301,3105,3133,3135,4192,6352,29126,64332	ANXA1,HLA-A,HLA-E,HLA-G,MDK,CCL5,CD274,NFKBIZ
10_Member	Downregulated	GO Biological Processes	GO:0042102	positive regulation of T cell proliferation	-1.78461	-0.539232	5/101	301,3105,3133,6352,29126	ANXA1,HLA-A,HLA-E,CCL5,CD274
10_Member	Downregulated	GO Biological Processes	GO:1903039	positive regulation of leukocyte cell-cell adhesion	-1.64222	-0.433012	8/235	301,3105,3133,3135,4192,6352,29126,64332	ANXA1,HLA-A,HLA-E,HLA-G,MDK,CCL5,CD274,NFKBIZ
10_Member	Downregulated	GO Biological Processes	GO:0070665	positive regulation of leukocyte proliferation	-1.63458	-0.427709	6/150	301,684,3105,3133,6352,29126	ANXA1,BST2,HLA-A,HLA-E,CCL5,CD274
10_Member	Downregulated	GO Biological Processes	GO:0002696	positive regulation of leukocyte activation	-1.42548	-0.272924	11/406	301,1075,3105,3133,3134,3135,4192,6352,29126,64332,64581	ANXA1,CTSC,HLA-A,HLA-E,HLA-F,HLA-G,MDK,CCL5,CD274,NFKBIZ,CLEC7A
10_Member	Downregulated	GO Biological Processes	GO:0051251	positive regulation of lymphocyte activation	-1.41856	-0.267182	10/357	301,3105,3133,3134,3135,4192,6352,29126,64332,64581	ANXA1,HLA-A,HLA-E,HLA-F,HLA-G,MDK,CCL5,CD274,NFKBIZ,CLEC7A
10_Member	Downregulated	GO Biological Processes	GO:0050867	positive regulation of cell activation	-1.33181	-0.198734	11/421	301,1075,3105,3133,3134,3135,4192,6352,29126,64332,64581	ANXA1,CTSC,HLA-A,HLA-E,HLA-F,HLA-G,MDK,CCL5,CD274,NFKBIZ,CLEC7A
10_Member	Downregulated	GO Biological Processes	GO:0050671	positive regulation of lymphocyte proliferation	-1.30333	-0.17582	5/136	301,3105,3133,6352,29126	ANXA1,HLA-A,HLA-E,CCL5,CD274
11_Summary	Downregulated	GO Biological Processes	GO:0002697	regulation of immune effector process	-9.36701	-6.86732	28/470	2,301,330,567,629,684,948,3077,3105,3106,3133,3134,3135,3434,3456,6772,7128,10475,23586,51191,55601,56940,64332,79132,83666,91543,151636,282618,384,29126,85363	A2M,ANXA1,BIRC3,B2M,CFB,BST2,CD36,HFE,HLA-A,HLA-B,HLA-E,HLA-F,HLA-G,IFIT1,IFNB1,STAT1,TNFAIP3,TRIM38,DDX58,HERC5,DDX60,DUSP22,NFKBIZ,DHX58,PARP9,RSAD2,DTX3L,IFNL1,ARG2,CD274,TRIM5
11_Member	Downregulated	GO Biological Processes	GO:0002697	regulation of immune effector process	-9.36701	-6.86732	28/470	2,301,330,567,629,684,948,3077,3105,3106,3133,3134,3135,3434,3456,6772,7128,10475,23586,51191,55601,56940,64332,79132,83666,91543,151636,282618	A2M,ANXA1,BIRC3,B2M,CFB,BST2,CD36,HFE,HLA-A,HLA-B,HLA-E,HLA-F,HLA-G,IFIT1,IFNB1,STAT1,TNFAIP3,TRIM38,DDX58,HERC5,DDX60,DUSP22,NFKBIZ,DHX58,PARP9,RSAD2,DTX3L,IFNL1
11_Member	Downregulated	GO Biological Processes	GO:0002831	regulation of response to biotic stimulus	-8.32974	-5.88696	15/147	330,384,948,3434,6772,7128,10475,23586,29126,51191,55601,79132,83666,85363,151636	BIRC3,ARG2,CD36,IFIT1,STAT1,TNFAIP3,TRIM38,DDX58,CD274,HERC5,DDX60,DHX58,PARP9,TRIM5,DTX3L
11_Member	Downregulated	GO Biological Processes	GO:0050688	regulation of defense response to virus	-7.73696	-5.36438	11/78	330,3434,6772,7128,10475,23586,51191,55601,79132,83666,151636	BIRC3,IFIT1,STAT1,TNFAIP3,TRIM38,DDX58,HERC5,DDX60,DHX58,PARP9,DTX3L
11_Member	Downregulated	GO Biological Processes	GO:0050691	regulation of defense response to virus by host	-3.5519	-1.8408	5/40	6772,7128,23586,83666,151636	STAT1,TNFAIP3,DDX58,PARP9,DTX3L
11_Member	Downregulated	GO Biological Processes	GO:0002230	positive regulation of defense response to virus by host	-3.09768	-1.49822	4/29	6772,23586,83666,151636	STAT1,DDX58,PARP9,DTX3L
12_Summary	Downregulated	GO Biological Processes	GO:2000027	regulation of animal organ morphogenesis	-8.05083	-5.64456	19/256	1906,1951,2263,3976,4192,4982,5696,5698,5699,5720,5721,6772,7128,22943,50855,57664,59277,80320,166336,2697,330,677,678,2185,2633,2635,6352,103,5610,6722,10413,23648,55008,85439,1399,3105,3122,11118,11119,56940,64332,4615,9261,9475,55603,56829,87178,5916,6789,7091,23542,54894,80139,139285,387914,388135,2,6774,301,4791,5971,3005,4907,4939,7374,25939,51166,85441,200424,440672,6737,11274,23586,64135,…	EDN1,CELSR3,FGFR2,LIF,MDK,TNFRSF11B,PSMB8,PSMB9,PSMB10,PSME1,PSME2,STAT1,TNFAIP3,DKK1,PARD6A,PLEKHA4,NTN4,SP6,PRICKLE2,GJA1,BIRC3,ZFP36L1,ZFP36L2,PTK2B,GBP1,GBP3,CCL5,ADAR,EIF2AK2,SRF,YAP1,SSBP3,HERC6,STON2,CRKL,HLA-A,HLA-DRA,BTN3A2,BTN3A1,DUSP22,NFKBIZ,MYD88,MAPKAPK2,ROCK2,TENT5A,ZC3HAV1,PNPT1,RARG,STK4,TLE4,MAPK8IP2,RNF43,ZNF703,AMER1,SHISA2,INSYN1,A2M,STAT3,ANXA1,NFKB2,RELB,H1-0,NT5E,OAS2,UNG,…
12_Member	Downregulated	GO Biological Processes	GO:2000027	regulation of animal organ morphogenesis	-8.05083	-5.64456	19/256	1906,1951,2263,3976,4192,4982,5696,5698,5699,5720,5721,6772,7128,22943,50855,57664,59277,80320,166336	EDN1,CELSR3,FGFR2,LIF,MDK,TNFRSF11B,PSMB8,PSMB9,PSMB10,PSME1,PSME2,STAT1,TNFAIP3,DKK1,PARD6A,PLEKHA4,NTN4,SP6,PRICKLE2
12_Member	Downregulated	GO Biological Processes	GO:1905330	regulation of morphogenesis of an epithelium	-7.10782	-4.80126	15/181	1951,2697,3976,4192,5696,5698,5699,5720,5721,6772,22943,50855,57664,59277,166336	CELSR3,GJA1,LIF,MDK,PSMB8,PSMB9,PSMB10,PSME1,PSME2,STAT1,DKK1,PARD6A,PLEKHA4,NTN4,PRICKLE2
12_Member	Downregulated	GO Biological Processes	GO:0060071	Wnt signaling pathway, planar cell polarity pathway	-5.36591	-3.27446	10/108	1951,5696,5698,5699,5720,5721,22943,50855,57664,166336	CELSR3,PSMB8,PSMB9,PSMB10,PSME1,PSME2,DKK1,PARD6A,PLEKHA4,PRICKLE2
12_Member	Downregulated	GO Biological Processes	GO:0090175	regulation of establishment of planar polarity	-5.29396	-3.22241	10/110	1951,5696,5698,5699,5720,5721,22943,50855,57664,166336	CELSR3,PSMB8,PSMB9,PSMB10,PSME1,PSME2,DKK1,PARD6A,PLEKHA4,PRICKLE2
12_Member	Downregulated	GO Biological Processes	GO:0071356	cellular response to tumor necrosis factor	-5.04734	-3.02477	16/297	330,677,678,1906,2185,2633,2635,4982,5696,5698,5699,5720,5721,6352,6772,7128	BIRC3,ZFP36L1,ZFP36L2,EDN1,PTK2B,GBP1,GBP3,TNFRSF11B,PSMB8,PSMB9,PSMB10,PSME1,PSME2,CCL5,STAT1,TNFAIP3
12_Member	Downregulated	GO Biological Processes	GO:0002244	hematopoietic progenitor cell differentiation	-5.0304	-3.01358	12/172	103,5610,5696,5698,5699,5720,5721,6722,10413,23648,55008,85439	ADAR,EIF2AK2,PSMB8,PSMB9,PSMB10,PSME1,PSME2,SRF,YAP1,SSBP3,HERC6,STON2
12_Member	Downregulated	GO Biological Processes	GO:0050852	T cell receptor signaling pathway	-4.92798	-2.92798	13/206	1399,2633,3105,3122,5696,5698,5699,5720,5721,11118,11119,56940,64332	CRKL,GBP1,HLA-A,HLA-DRA,PSMB8,PSMB9,PSMB10,PSME1,PSME2,BTN3A2,BTN3A1,DUSP22,NFKBIZ
12_Member	Downregulated	GO Biological Processes	GO:0061013	regulation of mRNA catabolic process	-4.88317	-2.89403	13/208	677,678,4615,5696,5698,5699,5720,5721,9261,9475,55603,56829,87178	ZFP36L1,ZFP36L2,MYD88,PSMB8,PSMB9,PSMB10,PSME1,PSME2,MAPKAPK2,ROCK2,TENT5A,ZC3HAV1,PNPT1
12_Member	Downregulated	GO Biological Processes	GO:0001736	establishment of planar polarity	-4.83102	-2.84984	10/124	1951,5696,5698,5699,5720,5721,22943,50855,57664,166336	CELSR3,PSMB8,PSMB9,PSMB10,PSME1,PSME2,DKK1,PARD6A,PLEKHA4,PRICKLE2
12_Member	Downregulated	GO Biological Processes	GO:0007164	establishment of tissue polarity	-4.83102	-2.84984	10/124	1951,5696,5698,5699,5720,5721,22943,50855,57664,166336	CELSR3,PSMB8,PSMB9,PSMB10,PSME1,PSME2,DKK1,PARD6A,PLEKHA4,PRICKLE2
12_Member	Downregulated	GO Biological Processes	GO:1905114	cell surface receptor signaling pathway involved in cell-cell signaling	-4.68573	-2.71496	24/627	1951,2185,2263,4192,5696,5698,5699,5720,5721,5916,6789,7091,7128,10413,22943,23542,50855,54894,57664,80139,139285,166336,387914,388135	CELSR3,PTK2B,FGFR2,MDK,PSMB8,PSMB9,PSMB10,PSME1,PSME2,RARG,STK4,TLE4,TNFAIP3,YAP1,DKK1,MAPK8IP2,PARD6A,RNF43,PLEKHA4,ZNF703,AMER1,PRICKLE2,SHISA2,INSYN1
12_Member	Downregulated	GO Biological Processes	GO:0034612	response to tumor necrosis factor	-4.64795	-2.68229	16/320	330,677,678,1906,2185,2633,2635,4982,5696,5698,5699,5720,5721,6352,6772,7128	BIRC3,ZFP36L1,ZFP36L2,EDN1,PTK2B,GBP1,GBP3,TNFRSF11B,PSMB8,PSMB9,PSMB10,PSME1,PSME2,CCL5,STAT1,TNFAIP3
12_Member	Downregulated	GO Biological Processes	GO:0016055	Wnt signaling pathway	-4.5039	-2.5754	21/520	1951,2263,4192,5696,5698,5699,5720,5721,5916,6789,7091,7128,10413,22943,50855,54894,57664,80139,139285,166336,387914	CELSR3,FGFR2,MDK,PSMB8,PSMB9,PSMB10,PSME1,PSME2,RARG,STK4,TLE4,TNFAIP3,YAP1,DKK1,PARD6A,RNF43,PLEKHA4,ZNF703,AMER1,PRICKLE2,SHISA2
12_Member	Downregulated	GO Biological Processes	GO:0198738	cell-cell signaling by wnt	-4.47974	-2.56377	21/522	1951,2263,4192,5696,5698,5699,5720,5721,5916,6789,7091,7128,10413,22943,50855,54894,57664,80139,139285,166336,387914	CELSR3,FGFR2,MDK,PSMB8,PSMB9,PSMB10,PSME1,PSME2,RARG,STK4,TLE4,TNFAIP3,YAP1,DKK1,PARD6A,RNF43,PLEKHA4,ZNF703,AMER1,PRICKLE2,SHISA2
12_Member	Downregulated	GO Biological Processes	GO:0048863	stem cell differentiation	-4.39721	-2.50424	14/265	2,678,1906,2263,3976,5610,5696,5698,5699,5720,5721,6722,6774,10413	A2M,ZFP36L2,EDN1,FGFR2,LIF,EIF2AK2,PSMB8,PSMB9,PSMB10,PSME1,PSME2,SRF,STAT3,YAP1
12_Member	Downregulated	GO Biological Processes	GO:0060218	hematopoietic stem cell differentiation	-4.38294	-2.49392	8/87	5610,5696,5698,5699,5720,5721,6722,10413	EIF2AK2,PSMB8,PSMB9,PSMB10,PSME1,PSME2,SRF,YAP1
12_Member	Downregulated	GO Biological Processes	GO:0030111	regulation of Wnt signaling pathway	-4.3484	-2.46705	17/376	2263,4192,5696,5698,5699,5720,5721,6789,7091,7128,10413,22943,54894,57664,80139,139285,387914	FGFR2,MDK,PSMB8,PSMB9,PSMB10,PSME1,PSME2,STK4,TLE4,TNFAIP3,YAP1,DKK1,RNF43,PLEKHA4,ZNF703,AMER1,SHISA2
12_Member	Downregulated	GO Biological Processes	GO:0001738	morphogenesis of a polarized epithelium	-4.19499	-2.3328	10/147	1951,5696,5698,5699,5720,5721,22943,50855,57664,166336	CELSR3,PSMB8,PSMB9,PSMB10,PSME1,PSME2,DKK1,PARD6A,PLEKHA4,PRICKLE2
12_Member	Downregulated	GO Biological Processes	GO:2000736	regulation of stem cell differentiation	-4.15698	-2.30271	9/120	678,5610,5696,5698,5699,5720,5721,6774,10413	ZFP36L2,EIF2AK2,PSMB8,PSMB9,PSMB10,PSME1,PSME2,STAT3,YAP1
12_Member	Downregulated	GO Biological Processes	GO:0035567	non-canonical Wnt signaling pathway	-4.09709	-2.25446	10/151	1951,5696,5698,5699,5720,5721,22943,50855,57664,166336	CELSR3,PSMB8,PSMB9,PSMB10,PSME1,PSME2,DKK1,PARD6A,PLEKHA4,PRICKLE2
12_Member	Downregulated	GO Biological Processes	GO:0030177	positive regulation of Wnt signaling pathway	-4.06848	-2.23343	11/183	2263,5696,5698,5699,5720,5721,7128,10413,22943,57664,139285	FGFR2,PSMB8,PSMB9,PSMB10,PSME1,PSME2,TNFAIP3,YAP1,DKK1,PLEKHA4,AMER1
12_Member	Downregulated	GO Biological Processes	GO:1902036	regulation of hematopoietic stem cell differentiation	-4.01786	-2.19578	7/73	5610,5696,5698,5699,5720,5721,10413	EIF2AK2,PSMB8,PSMB9,PSMB10,PSME1,PSME2,YAP1
12_Member	Downregulated	GO Biological Processes	GO:0043488	regulation of mRNA stability	-4.00548	-2.18936	11/186	677,678,4615,5696,5698,5699,5720,5721,9261,9475,55603	ZFP36L1,ZFP36L2,MYD88,PSMB8,PSMB9,PSMB10,PSME1,PSME2,MAPKAPK2,ROCK2,TENT5A
12_Member	Downregulated	GO Biological Processes	GO:0030178	negative regulation of Wnt signaling pathway	-3.98153	-2.18254	12/220	4192,5696,5698,5699,5720,5721,6789,7091,22943,54894,139285,387914	MDK,PSMB8,PSMB9,PSMB10,PSME1,PSME2,STK4,TLE4,DKK1,RNF43,AMER1,SHISA2
12_Member	Downregulated	GO Biological Processes	GO:0060828	regulation of canonical Wnt signaling pathway	-3.90037	-2.11731	14/295	2263,4192,5696,5698,5699,5720,5721,6789,7091,10413,22943,57664,80139,139285	FGFR2,MDK,PSMB8,PSMB9,PSMB10,PSME1,PSME2,STK4,TLE4,YAP1,DKK1,PLEKHA4,ZNF703,AMER1
12_Member	Downregulated	GO Biological Processes	GO:0043487	regulation of RNA stability	-3.82417	-2.05365	11/195	677,678,4615,5696,5698,5699,5720,5721,9261,9475,55603	ZFP36L1,ZFP36L2,MYD88,PSMB8,PSMB9,PSMB10,PSME1,PSME2,MAPKAPK2,ROCK2,TENT5A
12_Member	Downregulated	GO Biological Processes	GO:0060070	canonical Wnt signaling pathway	-3.80249	-2.03929	15/339	2263,4192,5696,5698,5699,5720,5721,5916,6789,7091,10413,22943,57664,80139,139285	FGFR2,MDK,PSMB8,PSMB9,PSMB10,PSME1,PSME2,RARG,STK4,TLE4,YAP1,DKK1,PLEKHA4,ZNF703,AMER1
12_Member	Downregulated	GO Biological Processes	GO:0033209	tumor necrosis factor-mediated signaling pathway	-3.61211	-1.88327	10/173	330,2185,4982,5696,5698,5699,5720,5721,6772,7128	BIRC3,PTK2B,TNFRSF11B,PSMB8,PSMB9,PSMB10,PSME1,PSME2,STAT1,TNFAIP3
12_Member	Downregulated	GO Biological Processes	GO:1901532	regulation of hematopoietic progenitor cell differentiation	-3.57008	-1.85572	7/86	5610,5696,5698,5699,5720,5721,10413	EIF2AK2,PSMB8,PSMB9,PSMB10,PSME1,PSME2,YAP1
12_Member	Downregulated	GO Biological Processes	GO:0070555	response to interleukin-1	-3.52763	-1.82313	11/211	301,1906,2633,2635,4615,5696,5698,5699,5720,5721,6352	ANXA1,EDN1,GBP1,GBP3,MYD88,PSMB8,PSMB9,PSMB10,PSME1,PSME2,CCL5
12_Member	Downregulated	GO Biological Processes	GO:0090263	positive regulation of canonical Wnt signaling pathway	-3.42374	-1.74576	9/150	2263,5696,5698,5699,5720,5721,10413,57664,139285	FGFR2,PSMB8,PSMB9,PSMB10,PSME1,PSME2,YAP1,PLEKHA4,AMER1
12_Member	Downregulated	GO Biological Processes	GO:0071347	cellular response to interleukin-1	-3.41739	-1.74507	10/183	1906,2633,2635,4615,5696,5698,5699,5720,5721,6352	EDN1,GBP1,GBP3,MYD88,PSMB8,PSMB9,PSMB10,PSME1,PSME2,CCL5
12_Member	Downregulated	GO Biological Processes	GO:0090090	negative regulation of canonical Wnt signaling pathway	-3.39869	-1.73151	10/184	4192,5696,5698,5699,5720,5721,6789,7091,22943,139285	MDK,PSMB8,PSMB9,PSMB10,PSME1,PSME2,STK4,TLE4,DKK1,AMER1
12_Member	Downregulated	GO Biological Processes	GO:0038061	NIK/NF-kappaB signaling	-3.34339	-1.69004	10/187	330,1906,4791,5610,5696,5698,5699,5720,5721,5971	BIRC3,EDN1,NFKB2,EIF2AK2,PSMB8,PSMB9,PSMB10,PSME1,PSME2,RELB
12_Member	Downregulated	GO Biological Processes	GO:0046700	heterocycle catabolic process	-3.30715	-1.66359	23/727	677,678,3005,4615,4907,4939,5696,5698,5699,5720,5721,6774,7374,9261,9475,25939,51166,55603,56829,85441,87178,200424,440672	ZFP36L1,ZFP36L2,H1-0,MYD88,NT5E,OAS2,PSMB8,PSMB9,PSMB10,PSME1,PSME2,STAT3,UNG,MAPKAPK2,ROCK2,SAMHD1,AADAT,TENT5A,ZC3HAV1,HELZ2,PNPT1,TET3,NUDT4B
12_Member	Downregulated	GO Biological Processes	GO:0044270	cellular nitrogen compound catabolic process	-3.29898	-1.65783	23/728	677,678,3005,4615,4907,4939,5696,5698,5699,5720,5721,6774,7374,9261,9475,25939,51166,55603,56829,85441,87178,200424,440672	ZFP36L1,ZFP36L2,H1-0,MYD88,NT5E,OAS2,PSMB8,PSMB9,PSMB10,PSME1,PSME2,STAT3,UNG,MAPKAPK2,ROCK2,SAMHD1,AADAT,TENT5A,ZC3HAV1,HELZ2,PNPT1,TET3,NUDT4B
12_Member	Downregulated	GO Biological Processes	GO:0070646	protein modification by small protein removal	-3.27212	-1.63337	13/301	330,5696,5698,5699,5720,5721,6737,7128,11274,23586,64135,64426,205564	BIRC3,PSMB8,PSMB9,PSMB10,PSME1,PSME2,TRIM21,TNFAIP3,USP18,DDX58,IFIH1,SUDS3,SENP5
12_Member	Downregulated	GO Biological Processes	GO:1903311	regulation of mRNA metabolic process	-3.22483	-1.5932	14/344	677,678,4615,5696,5698,5699,5720,5721,9261,9475,55603,56829,87178,494115	ZFP36L1,ZFP36L2,MYD88,PSMB8,PSMB9,PSMB10,PSME1,PSME2,MAPKAPK2,ROCK2,TENT5A,ZC3HAV1,PNPT1,RBMXL1
12_Member	Downregulated	GO Biological Processes	GO:0019439	aromatic compound catabolic process	-3.20241	-1.57779	23/740	677,678,3005,4615,4907,4939,5696,5698,5699,5720,5721,6774,7374,9261,9475,25939,51166,55603,56829,85441,87178,200424,440672	ZFP36L1,ZFP36L2,H1-0,MYD88,NT5E,OAS2,PSMB8,PSMB9,PSMB10,PSME1,PSME2,STAT3,UNG,MAPKAPK2,ROCK2,SAMHD1,AADAT,TENT5A,ZC3HAV1,HELZ2,PNPT1,TET3,NUDT4B
12_Member	Downregulated	GO Biological Processes	GO:0034655	nucleobase-containing compound catabolic process	-2.98477	-1.40521	21/674	677,678,3005,4615,4907,4939,5696,5698,5699,5720,5721,6774,7374,9261,9475,25939,55603,56829,85441,87178,440672	ZFP36L1,ZFP36L2,H1-0,MYD88,NT5E,OAS2,PSMB8,PSMB9,PSMB10,PSME1,PSME2,STAT3,UNG,MAPKAPK2,ROCK2,SAMHD1,TENT5A,ZC3HAV1,HELZ2,PNPT1,NUDT4B
12_Member	Downregulated	GO Biological Processes	GO:0016579	protein deubiquitination	-2.98105	-1.40256	12/284	330,5696,5698,5699,5720,5721,6737,7128,11274,23586,64135,64426	BIRC3,PSMB8,PSMB9,PSMB10,PSME1,PSME2,TRIM21,TNFAIP3,USP18,DDX58,IFIH1,SUDS3
12_Member	Downregulated	GO Biological Processes	GO:0050851	antigen receptor-mediated signaling pathway	-2.966	-1.39471	13/325	1399,2633,3105,3122,5696,5698,5699,5720,5721,11118,11119,56940,64332	CRKL,GBP1,HLA-A,HLA-DRA,PSMB8,PSMB9,PSMB10,PSME1,PSME2,BTN3A2,BTN3A1,DUSP22,NFKBIZ
12_Member	Downregulated	GO Biological Processes	GO:1901361	organic cyclic compound catabolic process	-2.92121	-1.36204	23/777	677,678,3005,4615,4907,4939,5696,5698,5699,5720,5721,6774,7374,9261,9475,25939,51166,55603,56829,85441,87178,200424,440672	ZFP36L1,ZFP36L2,H1-0,MYD88,NT5E,OAS2,PSMB8,PSMB9,PSMB10,PSME1,PSME2,STAT3,UNG,MAPKAPK2,ROCK2,SAMHD1,AADAT,TENT5A,ZC3HAV1,HELZ2,PNPT1,TET3,NUDT4B
12_Member	Downregulated	GO Biological Processes	GO:0033238	regulation of cellular amine metabolic process	-2.91736	-1.36018	6/81	1812,5696,5698,5699,5720,5721	DRD1,PSMB8,PSMB9,PSMB10,PSME1,PSME2
12_Member	Downregulated	GO Biological Processes	GO:0006401	RNA catabolic process	-2.86141	-1.32456	15/418	677,678,4615,4939,5696,5698,5699,5720,5721,9261,9475,55603,56829,85441,87178	ZFP36L1,ZFP36L2,MYD88,OAS2,PSMB8,PSMB9,PSMB10,PSME1,PSME2,MAPKAPK2,ROCK2,TENT5A,ZC3HAV1,HELZ2,PNPT1
12_Member	Downregulated	GO Biological Processes	GO:0006402	mRNA catabolic process	-2.82308	-1.30294	14/379	677,678,4615,5696,5698,5699,5720,5721,9261,9475,55603,56829,85441,87178	ZFP36L1,ZFP36L2,MYD88,PSMB8,PSMB9,PSMB10,PSME1,PSME2,MAPKAPK2,ROCK2,TENT5A,ZC3HAV1,HELZ2,PNPT1
12_Member	Downregulated	GO Biological Processes	GO:0002768	immune response-regulating cell surface receptor signaling pathway	-2.78693	-1.27311	17/514	1399,2633,3105,3122,3135,5359,5602,5696,5698,5699,5720,5721,5971,11118,11119,56940,64332	CRKL,GBP1,HLA-A,HLA-DRA,HLA-G,PLSCR1,MAPK10,PSMB8,PSMB9,PSMB10,PSME1,PSME2,RELB,BTN3A2,BTN3A1,DUSP22,NFKBIZ
12_Member	Downregulated	GO Biological Processes	GO:0006521	regulation of cellular amino acid metabolic process	-2.64223	-1.16948	5/63	5696,5698,5699,5720,5721	PSMB8,PSMB9,PSMB10,PSME1,PSME2
12_Member	Downregulated	GO Biological Processes	GO:0071453	cellular response to oxygen levels	-2.59547	-1.13574	10/235	360,677,1789,1906,5696,5698,5699,5720,5721,9475	AQP3,ZFP36L1,DNMT3B,EDN1,PSMB8,PSMB9,PSMB10,PSME1,PSME2,ROCK2
12_Member	Downregulated	GO Biological Processes	GO:0001666	response to hypoxia	-2.58565	-1.12735	13/359	360,677,1789,1906,2185,5371,5696,5698,5699,5720,5721,6722,9475	AQP3,ZFP36L1,DNMT3B,EDN1,PTK2B,PML,PSMB8,PSMB9,PSMB10,PSME1,PSME2,SRF,ROCK2
12_Member	Downregulated	GO Biological Processes	GO:0044106	cellular amine metabolic process	-2.47658	-1.05098	7/132	1812,5696,5698,5699,5720,5721,51166	DRD1,PSMB8,PSMB9,PSMB10,PSME1,PSME2,AADAT
12_Member	Downregulated	GO Biological Processes	GO:0036293	response to decreased oxygen levels	-2.46434	-1.04311	13/371	360,677,1789,1906,2185,5371,5696,5698,5699,5720,5721,6722,9475	AQP3,ZFP36L1,DNMT3B,EDN1,PTK2B,PML,PSMB8,PSMB9,PSMB10,PSME1,PSME2,SRF,ROCK2
12_Member	Downregulated	GO Biological Processes	GO:0071456	cellular response to hypoxia	-2.43507	-1.02031	9/208	360,677,1906,5696,5698,5699,5720,5721,9475	AQP3,ZFP36L1,EDN1,PSMB8,PSMB9,PSMB10,PSME1,PSME2,ROCK2
12_Member	Downregulated	GO Biological Processes	GO:0010499	proteasomal ubiquitin-independent protein catabolic process	-2.41132	-1.00197	3/22	5696,5698,5699	PSMB8,PSMB9,PSMB10
12_Member	Downregulated	GO Biological Processes	GO:0070498	interleukin-1-mediated signaling pathway	-2.38936	-0.984492	6/103	4615,5696,5698,5699,5720,5721	MYD88,PSMB8,PSMB9,PSMB10,PSME1,PSME2
12_Member	Downregulated	GO Biological Processes	GO:0009308	amine metabolic process	-2.31964	-0.932554	7/141	1812,5696,5698,5699,5720,5721,51166	DRD1,PSMB8,PSMB9,PSMB10,PSME1,PSME2,AADAT
12_Member	Downregulated	GO Biological Processes	GO:0036294	cellular response to decreased oxygen levels	-2.3027	-0.920279	9/218	360,677,1906,5696,5698,5699,5720,5721,9475	AQP3,ZFP36L1,EDN1,PSMB8,PSMB9,PSMB10,PSME1,PSME2,ROCK2
12_Member	Downregulated	GO Biological Processes	GO:0002429	immune response-activating cell surface receptor signaling pathway	-2.2891	-0.908664	15/481	1399,2633,3105,3122,5359,5696,5698,5699,5720,5721,5971,11118,11119,56940,64332	CRKL,GBP1,HLA-A,HLA-DRA,PLSCR1,PSMB8,PSMB9,PSMB10,PSME1,PSME2,RELB,BTN3A2,BTN3A1,DUSP22,NFKBIZ
12_Member	Downregulated	GO Biological Processes	GO:0061418	regulation of transcription from RNA polymerase II promoter in response to hypoxia	-2.26529	-0.889104	5/77	5696,5698,5699,5720,5721	PSMB8,PSMB9,PSMB10,PSME1,PSME2
12_Member	Downregulated	GO Biological Processes	GO:0070482	response to oxygen levels	-2.23052	-0.866282	13/396	360,677,1789,1906,2185,5371,5696,5698,5699,5720,5721,6722,9475	AQP3,ZFP36L1,DNMT3B,EDN1,PTK2B,PML,PSMB8,PSMB9,PSMB10,PSME1,PSME2,SRF,ROCK2
12_Member	Downregulated	GO Biological Processes	GO:0002223	stimulatory C-type lectin receptor signaling pathway	-2.1946	-0.841657	6/113	5696,5698,5699,5720,5721,5971	PSMB8,PSMB9,PSMB10,PSME1,PSME2,RELB
12_Member	Downregulated	GO Biological Processes	GO:0002220	innate immune response activating cell surface receptor signaling pathway	-2.14049	-0.798562	6/116	5696,5698,5699,5720,5721,5971	PSMB8,PSMB9,PSMB10,PSME1,PSME2,RELB
12_Member	Downregulated	GO Biological Processes	GO:0031145	anaphase-promoting complex-dependent catabolic process	-2.12882	-0.790473	5/83	5696,5698,5699,5720,5721	PSMB8,PSMB9,PSMB10,PSME1,PSME2
12_Member	Downregulated	GO Biological Processes	GO:0043687	post-translational protein modification	-2.11235	-0.779776	12/364	1356,3912,5696,5698,5699,5720,5721,5954,7425,8542,9021,51246	CP,LAMB1,PSMB8,PSMB9,PSMB10,PSME1,PSME2,RCN1,VGF,APOL1,SOCS3,SHISA5
12_Member	Downregulated	GO Biological Processes	GO:0031146	SCF-dependent proteasomal ubiquitin-dependent protein catabolic process	-1.92697	-0.637461	5/93	5696,5698,5699,5720,5721	PSMB8,PSMB9,PSMB10,PSME1,PSME2
12_Member	Downregulated	GO Biological Processes	GO:0045786	negative regulation of cell cycle	-1.87316	-0.597227	17/638	677,678,3135,3623,3659,3976,5371,5696,5698,5699,5720,5721,5928,7128,84275,87178,220042	ZFP36L1,ZFP36L2,HLA-G,INHA,IRF1,LIF,PML,PSMB8,PSMB9,PSMB10,PSME1,PSME2,RBBP4,TNFAIP3,SLC25A33,PNPT1,DDIAS
12_Member	Downregulated	GO Biological Processes	GO:0010972	negative regulation of G2/M transition of mitotic cell cycle	-1.87178	-0.596983	5/96	5696,5698,5699,5720,5721	PSMB8,PSMB9,PSMB10,PSME1,PSME2
12_Member	Downregulated	GO Biological Processes	GO:0010948	negative regulation of cell cycle process	-1.76345	-0.522768	11/359	677,678,3135,3976,5371,5696,5698,5699,5720,5721,5928	ZFP36L1,ZFP36L2,HLA-G,LIF,PML,PSMB8,PSMB9,PSMB10,PSME1,PSME2,RBBP4
12_Member	Downregulated	GO Biological Processes	GO:1902750	negative regulation of cell cycle G2/M phase transition	-1.67169	-0.455752	5/108	5696,5698,5699,5720,5721	PSMB8,PSMB9,PSMB10,PSME1,PSME2
12_Member	Downregulated	GO Biological Processes	GO:0010565	regulation of cellular ketone metabolic process	-1.66683	-0.451801	7/189	301,653,5696,5698,5699,5720,5721	ANXA1,BMP5,PSMB8,PSMB9,PSMB10,PSME1,PSME2
12_Member	Downregulated	GO Biological Processes	GO:0043618	regulation of transcription from RNA polymerase II promoter in response to stress	-1.65635	-0.444463	5/109	5696,5698,5699,5720,5721	PSMB8,PSMB9,PSMB10,PSME1,PSME2
12_Member	Downregulated	GO Biological Processes	GO:0043620	regulation of DNA-templated transcription in response to stress	-1.56815	-0.381481	5/115	5696,5698,5699,5720,5721	PSMB8,PSMB9,PSMB10,PSME1,PSME2
12_Member	Downregulated	GO Biological Processes	GO:0045930	negative regulation of mitotic cell cycle	-1.53351	-0.356457	10/341	677,678,5371,5696,5698,5699,5720,5721,87178,220042	ZFP36L1,ZFP36L2,PML,PSMB8,PSMB9,PSMB10,PSME1,PSME2,PNPT1,DDIAS
12_Member	Downregulated	GO Biological Processes	GO:1901991	negative regulation of mitotic cell cycle phase transition	-1.4953	-0.32481	8/251	677,678,5371,5696,5698,5699,5720,5721	ZFP36L1,ZFP36L2,PML,PSMB8,PSMB9,PSMB10,PSME1,PSME2
12_Member	Downregulated	GO Biological Processes	GO:0042180	cellular ketone metabolic process	-1.41902	-0.26725	8/260	301,653,5696,5698,5699,5720,5721,51166	ANXA1,BMP5,PSMB8,PSMB9,PSMB10,PSME1,PSME2,AADAT
12_Member	Downregulated	GO Biological Processes	GO:0038095	Fc-epsilon receptor signaling pathway	-1.4168	-0.265811	6/169	5602,5696,5698,5699,5720,5721	MAPK10,PSMB8,PSMB9,PSMB10,PSME1,PSME2
12_Member	Downregulated	GO Biological Processes	GO:0006520	cellular amino acid metabolic process	-1.37774	-0.23408	10/363	384,5696,5698,5699,5720,5721,51166,54511,152926,548596	ARG2,PSMB8,PSMB9,PSMB10,PSME1,PSME2,AADAT,HMGCLL1,PPM1K,CKMT1A
12_Member	Downregulated	GO Biological Processes	GO:0010564	regulation of cell cycle process	-1.35799	-0.216022	18/791	301,677,678,1906,3135,3976,5371,5696,5698,5699,5720,5721,5928,9475,9510,23137,55920,84275	ANXA1,ZFP36L1,ZFP36L2,EDN1,HLA-G,LIF,PML,PSMB8,PSMB9,PSMB10,PSME1,PSME2,RBBP4,ROCK2,ADAMTS1,SMC5,RCC2,SLC25A33
12_Member	Downregulated	GO Biological Processes	GO:1901988	negative regulation of cell cycle phase transition	-1.33914	-0.20156	8/270	677,678,5371,5696,5698,5699,5720,5721	ZFP36L1,ZFP36L2,PML,PSMB8,PSMB9,PSMB10,PSME1,PSME2
13_Summary	Downregulated	GO Biological Processes	GO:0060759	regulation of response to cytokine stimulus	-7.44915	-5.09473	16/196	103,330,1906,3665,6352,6772,7128,9021,9353,11274,23586,25939,54625,64135,83666,84166	ADAR,BIRC3,EDN1,IRF7,CCL5,STAT1,TNFAIP3,SOCS3,SLIT2,USP18,DDX58,SAMHD1,PARP14,IFIH1,PARP9,NLRC5
13_Member	Downregulated	GO Biological Processes	GO:0060759	regulation of response to cytokine stimulus	-7.44915	-5.09473	16/196	103,330,1906,3665,6352,6772,7128,9021,9353,11274,23586,25939,54625,64135,83666,84166	ADAR,BIRC3,EDN1,IRF7,CCL5,STAT1,TNFAIP3,SOCS3,SLIT2,USP18,DDX58,SAMHD1,PARP14,IFIH1,PARP9,NLRC5
13_Member	Downregulated	GO Biological Processes	GO:0001959	regulation of cytokine-mediated signaling pathway	-6.24951	-4.02858	14/183	103,330,1906,3665,6352,6772,7128,9021,9353,11274,25939,54625,83666,84166	ADAR,BIRC3,EDN1,IRF7,CCL5,STAT1,TNFAIP3,SOCS3,SLIT2,USP18,SAMHD1,PARP14,PARP9,NLRC5
13_Member	Downregulated	GO Biological Processes	GO:0060760	positive regulation of response to cytokine stimulus	-4.72069	-2.74214	7/57	1906,3665,23586,54625,64135,83666,84166	EDN1,IRF7,DDX58,PARP14,IFIH1,PARP9,NLRC5
13_Member	Downregulated	GO Biological Processes	GO:0060330	regulation of response to interferon-gamma	-4.56666	-2.61597	5/25	6772,9021,54625,83666,84166	STAT1,SOCS3,PARP14,PARP9,NLRC5
13_Member	Downregulated	GO Biological Processes	GO:0060334	regulation of interferon-gamma-mediated signaling pathway	-4.56666	-2.61597	5/25	6772,9021,54625,83666,84166	STAT1,SOCS3,PARP14,PARP9,NLRC5
13_Member	Downregulated	GO Biological Processes	GO:0060338	regulation of type I interferon-mediated signaling pathway	-3.83274	-2.05896	5/35	103,3665,11274,25939,84166	ADAR,IRF7,USP18,SAMHD1,NLRC5
13_Member	Downregulated	GO Biological Processes	GO:0001961	positive regulation of cytokine-mediated signaling pathway	-3.0959	-1.49822	5/50	1906,3665,54625,83666,84166	EDN1,IRF7,PARP14,PARP9,NLRC5
13_Member	Downregulated	GO Biological Processes	GO:0001960	negative regulation of cytokine-mediated signaling pathway	-2.91736	-1.36018	6/81	103,6352,9353,25939,54625,84166	ADAR,CCL5,SLIT2,SAMHD1,PARP14,NLRC5
13_Member	Downregulated	GO Biological Processes	GO:0060339	negative regulation of type I interferon-mediated signaling pathway	-2.90794	-1.35667	3/15	103,25939,84166	ADAR,SAMHD1,NLRC5
13_Member	Downregulated	GO Biological Processes	GO:0060761	negative regulation of response to cytokine stimulus	-2.75707	-1.25389	6/87	103,6352,9353,25939,54625,84166	ADAR,CCL5,SLIT2,SAMHD1,PARP14,NLRC5
14_Summary	Downregulated	GO Biological Processes	GO:0000209	protein polyubiquitination	-7.43405	-5.08665	21/340	3429,5696,5698,5699,5720,5721,6737,7128,9111,9246,9830,10346,10475,51191,53840,55008,81844,84875,85363,140691,151636	IFI27,PSMB8,PSMB9,PSMB10,PSME1,PSME2,TRIM21,TNFAIP3,NMI,UBE2L6,TRIM14,TRIM22,TRIM38,HERC5,TRIM34,HERC6,TRIM56,PARP10,TRIM5,TRIM69,DTX3L
14_Member	Downregulated	GO Biological Processes	GO:0000209	protein polyubiquitination	-7.43405	-5.08665	21/340	3429,5696,5698,5699,5720,5721,6737,7128,9111,9246,9830,10346,10475,51191,53840,55008,81844,84875,85363,140691,151636	IFI27,PSMB8,PSMB9,PSMB10,PSME1,PSME2,TRIM21,TNFAIP3,NMI,UBE2L6,TRIM14,TRIM22,TRIM38,HERC5,TRIM34,HERC6,TRIM56,PARP10,TRIM5,TRIM69,DTX3L
14_Member	Downregulated	GO Biological Processes	GO:0070936	protein K48-linked ubiquitination	-2.83626	-1.30915	5/57	3429,7128,9111,10475,151636	IFI27,TNFAIP3,NMI,TRIM38,DTX3L
15_Summary	Downregulated	GO Biological Processes	GO:0032608	interferon-beta production	-7.38719	-5.05186	9/50	3659,3665,5971,10475,10622,23586,64135,79132,81844,4615,4791,6772,3434,3456	IRF1,IRF7,RELB,TRIM38,POLR3G,DDX58,IFIH1,DHX58,TRIM56,MYD88,NFKB2,STAT1,IFIT1,IFNB1
15_Member	Downregulated	GO Biological Processes	GO:0032608	interferon-beta production	-7.38719	-5.05186	9/50	3659,3665,5971,10475,10622,23586,64135,79132,81844	IRF1,IRF7,RELB,TRIM38,POLR3G,DDX58,IFIH1,DHX58,TRIM56
15_Member	Downregulated	GO Biological Processes	GO:0032648	regulation of interferon-beta production	-6.35756	-4.11795	8/48	3659,3665,5971,10475,10622,23586,64135,79132	IRF1,IRF7,RELB,TRIM38,POLR3G,DDX58,IFIH1,DHX58
15_Member	Downregulated	GO Biological Processes	GO:0032481	positive regulation of type I interferon production	-5.87681	-3.72348	9/74	3659,3665,4615,4791,6772,10622,23586,64135,79132	IRF1,IRF7,MYD88,NFKB2,STAT1,POLR3G,DDX58,IFIH1,DHX58
15_Member	Downregulated	GO Biological Processes	GO:0032728	positive regulation of interferon-beta production	-5.38329	-3.28843	6/30	3659,3665,10622,23586,64135,79132	IRF1,IRF7,POLR3G,DDX58,IFIH1,DHX58
15_Member	Downregulated	GO Biological Processes	GO:0071360	cellular response to exogenous dsRNA	-4.03664	-2.21089	4/17	3434,3456,23586,64135	IFIT1,IFNB1,DDX58,IFIH1
15_Member	Downregulated	GO Biological Processes	GO:0032727	positive regulation of interferon-alpha production	-3.74299	-1.99458	4/20	3665,6772,23586,64135	IRF7,STAT1,DDX58,IFIH1
15_Member	Downregulated	GO Biological Processes	GO:0071359	cellular response to dsRNA	-3.5741	-1.85832	4/22	3434,3456,23586,64135	IFIT1,IFNB1,DDX58,IFIH1
15_Member	Downregulated	GO Biological Processes	GO:0032647	regulation of interferon-alpha production	-3.35126	-1.69543	4/25	3665,6772,23586,64135	IRF7,STAT1,DDX58,IFIH1
15_Member	Downregulated	GO Biological Processes	GO:0032607	interferon-alpha production	-3.21908	-1.59097	4/27	3665,6772,23586,64135	IRF7,STAT1,DDX58,IFIH1
15_Member	Downregulated	GO Biological Processes	GO:0043330	response to exogenous dsRNA	-2.34527	-0.953474	4/46	3434,3456,23586,64135	IFIT1,IFNB1,DDX58,IFIH1
15_Member	Downregulated	GO Biological Processes	GO:0043331	response to dsRNA	-2.12596	-0.790473	4/53	3434,3456,23586,64135	IFIT1,IFNB1,DDX58,IFIH1
16_Summary	Downregulated	GO Biological Processes	GO:0039528	cytoplasmic pattern recognition receptor signaling pathway in response to virus	-6.47942	-4.22029	7/32	330,3665,7706,23586,55601,64135,79132,103,2537,8542,7128,1399,1616,5371,5916,6774,10413,10626,29126	BIRC3,IRF7,TRIM25,DDX58,DDX60,IFIH1,DHX58,ADAR,IFI6,APOL1,TNFAIP3,CRKL,DAXX,PML,RARG,STAT3,YAP1,TRIM16,CD274
16_Member	Downregulated	GO Biological Processes	GO:0039528	cytoplasmic pattern recognition receptor signaling pathway in response to virus	-6.47942	-4.22029	7/32	330,3665,7706,23586,55601,64135,79132	BIRC3,IRF7,TRIM25,DDX58,DDX60,IFIH1,DHX58
16_Member	Downregulated	GO Biological Processes	GO:0098586	cellular response to virus	-6.30721	-4.08168	9/66	103,330,2537,3665,7706,23586,55601,64135,79132	ADAR,BIRC3,IFI6,IRF7,TRIM25,DDX58,DDX60,IFIH1,DHX58
16_Member	Downregulated	GO Biological Processes	GO:0044764	multi-organism cellular process	-5.95028	-3.78505	8/54	330,3665,7706,8542,23586,55601,64135,79132	BIRC3,IRF7,TRIM25,APOL1,DDX58,DDX60,IFIH1,DHX58
16_Member	Downregulated	GO Biological Processes	GO:0002753	cytoplasmic pattern recognition receptor signaling pathway	-5.12812	-3.08175	8/69	330,3665,7128,7706,23586,55601,64135,79132	BIRC3,IRF7,TNFAIP3,TRIM25,DDX58,DDX60,IFIH1,DHX58
16_Member	Downregulated	GO Biological Processes	GO:0039530	MDA-5 signaling pathway	-5.05575	-3.0275	4/10	3665,55601,64135,79132	IRF7,DDX60,IFIH1,DHX58
16_Member	Downregulated	GO Biological Processes	GO:0030522	intracellular receptor signaling pathway	-4.96444	-2.96168	15/268	330,1399,1616,3665,5371,5916,6774,7128,7706,10413,10626,23586,55601,64135,79132	BIRC3,CRKL,DAXX,IRF7,PML,RARG,STAT3,TNFAIP3,TRIM25,YAP1,TRIM16,DDX58,DDX60,IFIH1,DHX58
16_Member	Downregulated	GO Biological Processes	GO:0039529	RIG-I signaling pathway	-4.47913	-2.56377	5/26	330,7706,23586,55601,79132	BIRC3,TRIM25,DDX58,DDX60,DHX58
16_Member	Downregulated	GO Biological Processes	GO:0039535	regulation of RIG-I signaling pathway	-2.59844	-1.13777	3/19	330,55601,79132	BIRC3,DDX60,DHX58
16_Member	Downregulated	GO Biological Processes	GO:0039531	regulation of viral-induced cytoplasmic pattern recognition receptor signaling pathway	-2.41132	-1.00197	3/22	330,55601,79132	BIRC3,DDX60,DHX58
16_Member	Downregulated	GO Biological Processes	GO:0002833	positive regulation of response to biotic stimulus	-1.4364	-0.280709	3/50	29126,55601,79132	CD274,DDX60,DHX58
17_Summary	Downregulated	GO Biological Processes	GO:0043588	skin development	-6.42363	-4.16946	22/425	301,360,677,1290,1824,1828,1829,2263,3860,3889,5045,5920,6722,6789,9475,10413,10626,22943,23086,23254,29841,144501,8609,3976,6772	ANXA1,AQP3,ZFP36L1,COL5A2,DSC2,DSG1,DSG2,FGFR2,KRT13,KRT83,FURIN,PLAAT4,SRF,STK4,ROCK2,YAP1,TRIM16,DKK1,EXPH5,KAZN,GRHL1,KRT80,KLF7,LIF,STAT1
17_Member	Downregulated	GO Biological Processes	GO:0043588	skin development	-6.42363	-4.16946	22/425	301,360,677,1290,1824,1828,1829,2263,3860,3889,5045,5920,6722,6789,9475,10413,10626,22943,23086,23254,29841,144501	ANXA1,AQP3,ZFP36L1,COL5A2,DSC2,DSG1,DSG2,FGFR2,KRT13,KRT83,FURIN,PLAAT4,SRF,STK4,ROCK2,YAP1,TRIM16,DKK1,EXPH5,KAZN,GRHL1,KRT80
17_Member	Downregulated	GO Biological Processes	GO:0030216	keratinocyte differentiation	-6.14842	-3.94539	18/306	301,360,677,1824,1828,1829,3860,3889,5045,5920,6789,9475,10413,10626,23086,23254,29841,144501	ANXA1,AQP3,ZFP36L1,DSC2,DSG1,DSG2,KRT13,KRT83,FURIN,PLAAT4,STK4,ROCK2,YAP1,TRIM16,EXPH5,KAZN,GRHL1,KRT80
17_Member	Downregulated	GO Biological Processes	GO:0009913	epidermal cell differentiation	-5.66326	-3.54015	19/365	301,360,677,1824,1828,1829,3860,3889,5045,5920,6789,8609,9475,10413,10626,23086,23254,29841,144501	ANXA1,AQP3,ZFP36L1,DSC2,DSG1,DSG2,KRT13,KRT83,FURIN,PLAAT4,STK4,KLF7,ROCK2,YAP1,TRIM16,EXPH5,KAZN,GRHL1,KRT80
17_Member	Downregulated	GO Biological Processes	GO:0008544	epidermis development	-5.05892	-3.0275	21/477	301,360,677,1824,1828,1829,2263,3860,3889,5045,5920,6789,8609,9475,10413,10626,22943,23086,23254,29841,144501	ANXA1,AQP3,ZFP36L1,DSC2,DSG1,DSG2,FGFR2,KRT13,KRT83,FURIN,PLAAT4,STK4,KLF7,ROCK2,YAP1,TRIM16,DKK1,EXPH5,KAZN,GRHL1,KRT80
17_Member	Downregulated	GO Biological Processes	GO:0045604	regulation of epidermal cell differentiation	-4.34371	-2.4652	7/65	360,677,5920,8609,9475,10626,29841	AQP3,ZFP36L1,PLAAT4,KLF7,ROCK2,TRIM16,GRHL1
17_Member	Downregulated	GO Biological Processes	GO:0045616	regulation of keratinocyte differentiation	-4.32631	-2.44987	6/45	360,677,5920,9475,10626,29841	AQP3,ZFP36L1,PLAAT4,ROCK2,TRIM16,GRHL1
17_Member	Downregulated	GO Biological Processes	GO:0030856	regulation of epithelial cell differentiation	-3.63239	-1.89312	10/172	360,677,3976,5920,6772,8609,9475,10413,10626,29841	AQP3,ZFP36L1,LIF,PLAAT4,STAT1,KLF7,ROCK2,YAP1,TRIM16,GRHL1
17_Member	Downregulated	GO Biological Processes	GO:0070268	cornification	-3.58336	-1.86182	8/113	1824,1828,1829,3860,3889,5045,23254,144501	DSC2,DSG1,DSG2,KRT13,KRT83,FURIN,KAZN,KRT80
17_Member	Downregulated	GO Biological Processes	GO:0045682	regulation of epidermis development	-3.41918	-1.74507	7/91	360,677,5920,8609,9475,10626,29841	AQP3,ZFP36L1,PLAAT4,KLF7,ROCK2,TRIM16,GRHL1
17_Member	Downregulated	GO Biological Processes	GO:0031424	keratinization	-1.74217	-0.507772	8/225	1824,1828,1829,3860,3889,5045,23254,144501	DSC2,DSG1,DSG2,KRT13,KRT83,FURIN,KAZN,KRT80
18_Summary	Downregulated	GO Biological Processes	GO:0032020	ISG15-protein conjugation	-6.18168	-3.97425	4/6	7318,9246,9636,51191,7706,84875,2185,2697,3980,7011	UBA7,UBE2L6,ISG15,HERC5,TRIM25,PARP10,PTK2B,GJA1,LIG3,TEP1
18_Member	Downregulated	GO Biological Processes	GO:0032020	ISG15-protein conjugation	-6.18168	-3.97425	4/6	7318,9246,9636,51191	UBA7,UBE2L6,ISG15,HERC5
18_Member	Downregulated	GO Biological Processes	GO:0019985	translesion synthesis	-2.48917	-1.05982	4/42	7706,9246,9636,84875	TRIM25,UBE2L6,ISG15,PARP10
18_Member	Downregulated	GO Biological Processes	GO:0000731	DNA synthesis involved in DNA repair	-2.12596	-0.790473	4/53	7706,9246,9636,84875	TRIM25,UBE2L6,ISG15,PARP10
18_Member	Downregulated	GO Biological Processes	GO:0006301	postreplication repair	-2.12596	-0.790473	4/53	7706,9246,9636,84875	TRIM25,UBE2L6,ISG15,PARP10
18_Member	Downregulated	GO Biological Processes	GO:0071897	DNA biosynthetic process	-2.02405	-0.711317	8/200	2185,2697,3980,7011,7706,9246,9636,84875	PTK2B,GJA1,LIG3,TEP1,TRIM25,UBE2L6,ISG15,PARP10
19_Summary	Downregulated	GO Biological Processes	GO:0008285	negative regulation of cell proliferation	-6.1411	-3.94244	31/788	384,567,653,2185,2263,2697,3135,3437,3659,3976,5371,5610,5916,5920,5928,6385,6722,6772,6774,6789,7128,8519,9510,10395,11146,29126,51621,79789,84875,85477,282618	ARG2,B2M,BMP5,PTK2B,FGFR2,GJA1,HLA-G,IFIT3,IRF1,LIF,PML,EIF2AK2,RARG,PLAAT4,RBBP4,SDC4,SRF,STAT1,STAT3,STK4,TNFAIP3,IFITM1,ADAMTS1,DLC1,GLMN,CD274,KLF13,CLMN,PARP10,SCIN,IFNL1
19_Member	Downregulated	GO Biological Processes	GO:0008285	negative regulation of cell proliferation	-6.1411	-3.94244	31/788	384,567,653,2185,2263,2697,3135,3437,3659,3976,5371,5610,5916,5920,5928,6385,6722,6772,6774,6789,7128,8519,9510,10395,11146,29126,51621,79789,84875,85477,282618	ARG2,B2M,BMP5,PTK2B,FGFR2,GJA1,HLA-G,IFIT3,IRF1,LIF,PML,EIF2AK2,RARG,PLAAT4,RBBP4,SDC4,SRF,STAT1,STAT3,STK4,TNFAIP3,IFITM1,ADAMTS1,DLC1,GLMN,CD274,KLF13,CLMN,PARP10,SCIN,IFNL1
20_Summary	Downregulated	GO Biological Processes	GO:0051046	regulation of secretion	-6.07246	-3.89013	30/753	301,384,1812,1906,2182,2697,3077,3133,3134,3623,3976,4628,4939,6352,6385,6566,6774,6855,8609,9734,11069,11146,23086,23586,27445,50855,55638,64135,85477,91543,7425,11119,760,948,3429,6672,223,653,5045,54577,84909,26059	ANXA1,ARG2,DRD1,EDN1,ACSL4,GJA1,HFE,HLA-E,HLA-F,INHA,LIF,MYH10,OAS2,CCL5,SDC4,SLC16A1,STAT3,SYP,KLF7,HDAC9,RAPGEF4,GLMN,EXPH5,DDX58,PCLO,PARD6A,SYBU,IFIH1,SCIN,RSAD2,VGF,BTN3A1,CA2,CD36,IFI27,SP100,ALDH9A1,BMP5,FURIN,UGT1A7,AOPEP,ERC2
20_Member	Downregulated	GO Biological Processes	GO:0051046	regulation of secretion	-6.07246	-3.89013	30/753	301,384,1812,1906,2182,2697,3077,3133,3134,3623,3976,4628,4939,6352,6385,6566,6774,6855,8609,9734,11069,11146,23086,23586,27445,50855,55638,64135,85477,91543	ANXA1,ARG2,DRD1,EDN1,ACSL4,GJA1,HFE,HLA-E,HLA-F,INHA,LIF,MYH10,OAS2,CCL5,SDC4,SLC16A1,STAT3,SYP,KLF7,HDAC9,RAPGEF4,GLMN,EXPH5,DDX58,PCLO,PARD6A,SYBU,IFIH1,SCIN,RSAD2
20_Member	Downregulated	GO Biological Processes	GO:1903530	regulation of secretion by cell	-5.83304	-3.6836	28/692	301,384,1812,1906,2182,2697,3077,3133,3134,3623,3976,4628,6352,6385,6566,6774,6855,8609,9734,11069,11146,23086,23586,27445,50855,55638,64135,91543	ANXA1,ARG2,DRD1,EDN1,ACSL4,GJA1,HFE,HLA-E,HLA-F,INHA,LIF,MYH10,CCL5,SDC4,SLC16A1,STAT3,SYP,KLF7,HDAC9,RAPGEF4,GLMN,EXPH5,DDX58,PCLO,PARD6A,SYBU,IFIH1,RSAD2
20_Member	Downregulated	GO Biological Processes	GO:0002790	peptide secretion	-5.55231	-3.44356	24/556	301,384,1906,2182,2697,3077,3133,4628,6352,6566,6774,7425,8609,9734,11069,11119,11146,23086,23586,27445,50855,55638,64135,91543	ANXA1,ARG2,EDN1,ACSL4,GJA1,HFE,HLA-E,MYH10,CCL5,SLC16A1,STAT3,VGF,KLF7,HDAC9,RAPGEF4,BTN3A1,GLMN,EXPH5,DDX58,PCLO,PARD6A,SYBU,IFIH1,RSAD2
20_Member	Downregulated	GO Biological Processes	GO:0002791	regulation of peptide secretion	-5.13406	-3.08462	20/434	301,384,2182,2697,3077,3133,4628,6352,6566,6774,8609,9734,11069,11146,23086,23586,50855,55638,64135,91543	ANXA1,ARG2,ACSL4,GJA1,HFE,HLA-E,MYH10,CCL5,SLC16A1,STAT3,KLF7,HDAC9,RAPGEF4,GLMN,EXPH5,DDX58,PARD6A,SYBU,IFIH1,RSAD2
20_Member	Downregulated	GO Biological Processes	GO:0009306	protein secretion	-5.04044	-3.02076	22/517	301,384,2182,2697,3133,4628,6352,6566,6774,7425,8609,9734,11069,11119,11146,23086,23586,27445,50855,55638,64135,91543	ANXA1,ARG2,ACSL4,GJA1,HLA-E,MYH10,CCL5,SLC16A1,STAT3,VGF,KLF7,HDAC9,RAPGEF4,BTN3A1,GLMN,EXPH5,DDX58,PCLO,PARD6A,SYBU,IFIH1,RSAD2
20_Member	Downregulated	GO Biological Processes	GO:0050708	regulation of protein secretion	-5.01521	-3.00407	19/405	301,384,2182,2697,3133,4628,6352,6566,6774,8609,9734,11069,11146,23086,23586,50855,55638,64135,91543	ANXA1,ARG2,ACSL4,GJA1,HLA-E,MYH10,CCL5,SLC16A1,STAT3,KLF7,HDAC9,RAPGEF4,GLMN,EXPH5,DDX58,PARD6A,SYBU,IFIH1,RSAD2
20_Member	Downregulated	GO Biological Processes	GO:0051047	positive regulation of secretion	-4.37716	-2.49026	17/374	1906,2182,2697,3077,3133,3134,3623,4628,6385,6774,11146,23086,23586,50855,55638,64135,85477	EDN1,ACSL4,GJA1,HFE,HLA-E,HLA-F,INHA,MYH10,SDC4,STAT3,GLMN,EXPH5,DDX58,PARD6A,SYBU,IFIH1,SCIN
20_Member	Downregulated	GO Biological Processes	GO:1903532	positive regulation of secretion by cell	-4.30123	-2.43095	16/342	1906,2182,2697,3077,3133,3134,3623,4628,6385,6774,11146,23086,23586,50855,55638,64135	EDN1,ACSL4,GJA1,HFE,HLA-E,HLA-F,INHA,MYH10,SDC4,STAT3,GLMN,EXPH5,DDX58,PARD6A,SYBU,IFIH1
20_Member	Downregulated	GO Biological Processes	GO:0090087	regulation of peptide transport	-4.14121	-2.29474	24/679	301,384,760,948,2182,2697,3077,3133,3429,4628,6352,6566,6672,6774,8609,9734,11069,11146,23086,23586,50855,55638,64135,91543	ANXA1,ARG2,CA2,CD36,ACSL4,GJA1,HFE,HLA-E,IFI27,MYH10,CCL5,SLC16A1,SP100,STAT3,KLF7,HDAC9,RAPGEF4,GLMN,EXPH5,DDX58,PARD6A,SYBU,IFIH1,RSAD2
20_Member	Downregulated	GO Biological Processes	GO:0002793	positive regulation of peptide secretion	-3.83583	-2.06042	12/228	2182,2697,3077,3133,4628,6774,11146,23086,23586,50855,55638,64135	ACSL4,GJA1,HFE,HLA-E,MYH10,STAT3,GLMN,EXPH5,DDX58,PARD6A,SYBU,IFIH1
20_Member	Downregulated	GO Biological Processes	GO:0051223	regulation of protein transport	-3.5992	-1.87445	22/648	301,384,948,2182,2697,3133,3429,4628,6352,6566,6672,6774,8609,9734,11069,11146,23086,23586,50855,55638,64135,91543	ANXA1,ARG2,CD36,ACSL4,GJA1,HLA-E,IFI27,MYH10,CCL5,SLC16A1,SP100,STAT3,KLF7,HDAC9,RAPGEF4,GLMN,EXPH5,DDX58,PARD6A,SYBU,IFIH1,RSAD2
20_Member	Downregulated	GO Biological Processes	GO:0050714	positive regulation of protein secretion	-3.59889	-1.87445	11/207	2182,2697,3133,4628,6774,11146,23086,23586,50855,55638,64135	ACSL4,GJA1,HLA-E,MYH10,STAT3,GLMN,EXPH5,DDX58,PARD6A,SYBU,IFIH1
20_Member	Downregulated	GO Biological Processes	GO:0046879	hormone secretion	-3.52347	-1.82036	14/321	301,1906,2182,2697,3077,3623,3976,6352,6566,7425,8609,11069,27445,55638	ANXA1,EDN1,ACSL4,GJA1,HFE,INHA,LIF,CCL5,SLC16A1,VGF,KLF7,RAPGEF4,PCLO,SYBU
20_Member	Downregulated	GO Biological Processes	GO:0009914	hormone transport	-3.36391	-1.70054	14/333	301,1906,2182,2697,3077,3623,3976,6352,6566,7425,8609,11069,27445,55638	ANXA1,EDN1,ACSL4,GJA1,HFE,INHA,LIF,CCL5,SLC16A1,VGF,KLF7,RAPGEF4,PCLO,SYBU
20_Member	Downregulated	GO Biological Processes	GO:0030072	peptide hormone secretion	-3.36073	-1.69989	12/257	301,1906,2182,2697,3077,6352,6566,7425,8609,11069,27445,55638	ANXA1,EDN1,ACSL4,GJA1,HFE,CCL5,SLC16A1,VGF,KLF7,RAPGEF4,PCLO,SYBU
20_Member	Downregulated	GO Biological Processes	GO:0010817	regulation of hormone levels	-3.27484	-1.63489	19/550	223,301,653,1906,2182,2697,3077,3623,3976,5045,6352,6566,7425,8609,11069,27445,54577,55638,84909	ALDH9A1,ANXA1,BMP5,EDN1,ACSL4,GJA1,HFE,INHA,LIF,FURIN,CCL5,SLC16A1,VGF,KLF7,RAPGEF4,PCLO,UGT1A7,SYBU,AOPEP
20_Member	Downregulated	GO Biological Processes	GO:0070201	regulation of establishment of protein localization	-3.19051	-1.5682	22/695	301,384,948,2182,2697,3133,3429,4628,6352,6566,6672,6774,8609,9734,11069,11146,23086,23586,50855,55638,64135,91543	ANXA1,ARG2,CD36,ACSL4,GJA1,HLA-E,IFI27,MYH10,CCL5,SLC16A1,SP100,STAT3,KLF7,HDAC9,RAPGEF4,GLMN,EXPH5,DDX58,PARD6A,SYBU,IFIH1,RSAD2
20_Member	Downregulated	GO Biological Processes	GO:0023061	signal release	-3.14636	-1.53203	17/476	301,1812,1906,2182,2697,3077,3623,3976,6352,6566,6855,7425,8609,11069,26059,27445,55638	ANXA1,DRD1,EDN1,ACSL4,GJA1,HFE,INHA,LIF,CCL5,SLC16A1,SYP,VGF,KLF7,RAPGEF4,ERC2,PCLO,SYBU
20_Member	Downregulated	GO Biological Processes	GO:0046883	regulation of hormone secretion	-3.11546	-1.51009	12/274	301,1906,2182,2697,3077,3623,3976,6352,6566,8609,11069,55638	ANXA1,EDN1,ACSL4,GJA1,HFE,INHA,LIF,CCL5,SLC16A1,KLF7,RAPGEF4,SYBU
20_Member	Downregulated	GO Biological Processes	GO:0030073	insulin secretion	-2.90933	-1.35667	10/213	301,2182,2697,6352,6566,7425,8609,11069,27445,55638	ANXA1,ACSL4,GJA1,CCL5,SLC16A1,VGF,KLF7,RAPGEF4,PCLO,SYBU
20_Member	Downregulated	GO Biological Processes	GO:0090276	regulation of peptide hormone secretion	-1.87136	-0.596983	8/213	2182,2697,3077,6352,6566,8609,11069,55638	ACSL4,GJA1,HFE,CCL5,SLC16A1,KLF7,RAPGEF4,SYBU
20_Member	Downregulated	GO Biological Processes	GO:0050796	regulation of insulin secretion	-1.75827	-0.518653	7/181	2182,2697,6352,6566,8609,11069,55638	ACSL4,GJA1,CCL5,SLC16A1,KLF7,RAPGEF4,SYBU
20_Member	Downregulated	GO Biological Processes	GO:0051222	positive regulation of protein transport	-1.71615	-0.489231	11/365	2182,2697,3133,4628,6774,11146,23086,23586,50855,55638,64135	ACSL4,GJA1,HLA-E,MYH10,STAT3,GLMN,EXPH5,DDX58,PARD6A,SYBU,IFIH1
20_Member	Downregulated	GO Biological Processes	GO:1904951	positive regulation of establishment of protein localization	-1.44497	-0.285727	11/403	2182,2697,3133,4628,6774,11146,23086,23586,50855,55638,64135	ACSL4,GJA1,HLA-E,MYH10,STAT3,GLMN,EXPH5,DDX58,PARD6A,SYBU,IFIH1
1_Summary	Upregulated	GO Biological Processes	GO:0002576	platelet degranulation	-7.70673	-3.50807	12/129	1,2,12,967,2621,5265,5345,5768,10916,51706,94121,440915,977,3315,3998,5104,5530,7001,9066,10362,79647,113146,2644,10156,22925,23145,27151,124997,107,1535,2013,1512,56616,65018,29761	A1BG,A2M,SERPINA3,CD63,GAS6,SERPINA1,SERPINF2,QSOX1,MAGED2,CYB5R1,SYTL4,POTEKP,CD151,HSPB1,LMAN1,SERPINA5,PPP3CA,PRDX2,SYT7,HMG20B,AKIRIN1,AHNAK2,GCHFR,RASA4,PLA2R1,SSPOP,CPAMD8,WDR81,ADCY1,CYBA,EMP2,CTSH,DIABLO,PINK1,USP25
1_Member	Upregulated	GO Biological Processes	GO:0002576	platelet degranulation	-7.70673	-3.50807	12/129	1,2,12,967,2621,5265,5345,5768,10916,51706,94121,440915	A1BG,A2M,SERPINA3,CD63,GAS6,SERPINA1,SERPINF2,QSOX1,MAGED2,CYB5R1,SYTL4,POTEKP
1_Member	Upregulated	GO Biological Processes	GO:0042060	wound healing	-2.61651	-0.2567	15/593	2,977,2621,3315,3998,5104,5265,5345,5530,7001,9066,10362,79647,94121,113146	A2M,CD151,GAS6,HSPB1,LMAN1,SERPINA5,SERPINA1,SERPINF2,PPP3CA,PRDX2,SYT7,HMG20B,AKIRIN1,SYTL4,AHNAK2
1_Member	Upregulated	GO Biological Processes	GO:0051346	negative regulation of hydrolase activity	-2.19235	-0.0467731	12/475	2,12,2621,2644,5104,5265,5345,10156,22925,23145,27151,124997	A2M,SERPINA3,GAS6,GCHFR,SERPINA5,SERPINA1,SERPINF2,RASA4,PLA2R1,SSPOP,CPAMD8,WDR81
1_Member	Upregulated	GO Biological Processes	GO:0010466	negative regulation of peptidase activity	-1.97942	0	8/272	2,12,2621,5104,5265,5345,23145,27151	A2M,SERPINA3,GAS6,SERPINA5,SERPINA1,SERPINF2,SSPOP,CPAMD8
1_Member	Upregulated	GO Biological Processes	GO:0009611	response to wounding	-1.93065	0	15/708	2,977,2621,3315,3998,5104,5265,5345,5530,7001,9066,10362,79647,94121,113146	A2M,CD151,GAS6,HSPB1,LMAN1,SERPINA5,SERPINA1,SERPINF2,PPP3CA,PRDX2,SYT7,HMG20B,AKIRIN1,SYTL4,AHNAK2
1_Member	Upregulated	GO Biological Processes	GO:0050878	regulation of body fluid levels	-1.92531	0	12/516	2,107,1535,2013,2621,3315,3998,5104,5265,5345,7001,10362	A2M,ADCY1,CYBA,EMP2,GAS6,HSPB1,LMAN1,SERPINA5,SERPINA1,SERPINF2,PRDX2,HMG20B
1_Member	Upregulated	GO Biological Processes	GO:0007596	blood coagulation	-1.85609	0	9/344	2,2621,3315,3998,5104,5265,5345,7001,10362	A2M,GAS6,HSPB1,LMAN1,SERPINA5,SERPINA1,SERPINF2,PRDX2,HMG20B
1_Member	Upregulated	GO Biological Processes	GO:0006953	acute-phase response	-1.83232	0	3/47	12,5265,5345	SERPINA3,SERPINA1,SERPINF2
1_Member	Upregulated	GO Biological Processes	GO:0052547	regulation of peptidase activity	-1.8303	0	11/469	2,12,1512,2621,5104,5265,5345,23145,27151,56616,65018	A2M,SERPINA3,CTSH,GAS6,SERPINA5,SERPINA1,SERPINF2,SSPOP,CPAMD8,DIABLO,PINK1
1_Member	Upregulated	GO Biological Processes	GO:0007599	hemostasis	-1.81918	0	9/349	2,2621,3315,3998,5104,5265,5345,7001,10362	A2M,GAS6,HSPB1,LMAN1,SERPINA5,SERPINA1,SERPINF2,PRDX2,HMG20B
1_Member	Upregulated	GO Biological Processes	GO:0050817	coagulation	-1.8119	0	9/350	2,2621,3315,3998,5104,5265,5345,7001,10362	A2M,GAS6,HSPB1,LMAN1,SERPINA5,SERPINA1,SERPINF2,PRDX2,HMG20B
1_Member	Upregulated	GO Biological Processes	GO:0045861	negative regulation of proteolysis	-1.63975	0	9/375	2,12,2621,5104,5265,5345,23145,27151,29761	A2M,SERPINA3,GAS6,SERPINA5,SERPINA1,SERPINF2,SSPOP,CPAMD8,USP25
1_Member	Upregulated	GO Biological Processes	GO:0010951	negative regulation of endopeptidase activity	-1.62129	0	7/258	2,12,2621,5104,5265,5345,27151	A2M,SERPINA3,GAS6,SERPINA5,SERPINA1,SERPINF2,CPAMD8
2_Summary	Upregulated	GO Biological Processes	GO:0045055	regulated exocytosis	-5.55187	-1.65425	25/798	1,2,12,47,107,967,1512,1535,1915,2512,2621,3055,4125,4893,5265,5345,5768,9066,10916,22931,23526,51706,94121,326624,440915,57580,5819,4292,54542	A1BG,A2M,SERPINA3,ACLY,ADCY1,CD63,CTSH,CYBA,EEF1A1,FTL,GAS6,HCK,MAN2B1,NRAS,SERPINA1,SERPINF2,QSOX1,SYT7,MAGED2,RAB18,ARHGAP45,CYB5R1,SYTL4,RAB37,POTEKP,PREX1,NECTIN2,MLH1,RC3H2
2_Member	Upregulated	GO Biological Processes	GO:0045055	regulated exocytosis	-5.55187	-1.65425	25/798	1,2,12,47,107,967,1512,1535,1915,2512,2621,3055,4125,4893,5265,5345,5768,9066,10916,22931,23526,51706,94121,326624,440915	A1BG,A2M,SERPINA3,ACLY,ADCY1,CD63,CTSH,CYBA,EEF1A1,FTL,GAS6,HCK,MAN2B1,NRAS,SERPINA1,SERPINF2,QSOX1,SYT7,MAGED2,RAB18,ARHGAP45,CYB5R1,SYTL4,RAB37,POTEKP
2_Member	Upregulated	GO Biological Processes	GO:0042119	neutrophil activation	-3.8226	-0.460378	16/503	1,12,47,967,1512,1535,1915,2512,4125,4893,5265,5768,22931,23526,57580,326624	A1BG,SERPINA3,ACLY,CD63,CTSH,CYBA,EEF1A1,FTL,MAN2B1,NRAS,SERPINA1,QSOX1,RAB18,ARHGAP45,PREX1,RAB37
2_Member	Upregulated	GO Biological Processes	GO:0036230	granulocyte activation	-3.76435	-0.460378	16/509	1,12,47,967,1512,1535,1915,2512,4125,4893,5265,5768,22931,23526,57580,326624	A1BG,SERPINA3,ACLY,CD63,CTSH,CYBA,EEF1A1,FTL,MAN2B1,NRAS,SERPINA1,QSOX1,RAB18,ARHGAP45,PREX1,RAB37
2_Member	Upregulated	GO Biological Processes	GO:0043299	leukocyte degranulation	-3.48748	-0.460378	16/539	1,12,47,967,1512,1535,1915,2512,3055,4125,4893,5265,5768,22931,23526,326624	A1BG,SERPINA3,ACLY,CD63,CTSH,CYBA,EEF1A1,FTL,HCK,MAN2B1,NRAS,SERPINA1,QSOX1,RAB18,ARHGAP45,RAB37
2_Member	Upregulated	GO Biological Processes	GO:0043312	neutrophil degranulation	-3.46093	-0.460378	15/488	1,12,47,967,1512,1535,1915,2512,4125,4893,5265,5768,22931,23526,326624	A1BG,SERPINA3,ACLY,CD63,CTSH,CYBA,EEF1A1,FTL,MAN2B1,NRAS,SERPINA1,QSOX1,RAB18,ARHGAP45,RAB37
2_Member	Upregulated	GO Biological Processes	GO:0002283	neutrophil activation involved in immune response	-3.43308	-0.460378	15/491	1,12,47,967,1512,1535,1915,2512,4125,4893,5265,5768,22931,23526,326624	A1BG,SERPINA3,ACLY,CD63,CTSH,CYBA,EEF1A1,FTL,MAN2B1,NRAS,SERPINA1,QSOX1,RAB18,ARHGAP45,RAB37
2_Member	Upregulated	GO Biological Processes	GO:0002446	neutrophil mediated immunity	-3.33305	-0.435422	15/502	1,12,47,967,1512,1535,1915,2512,4125,4893,5265,5768,22931,23526,326624	A1BG,SERPINA3,ACLY,CD63,CTSH,CYBA,EEF1A1,FTL,MAN2B1,NRAS,SERPINA1,QSOX1,RAB18,ARHGAP45,RAB37
2_Member	Upregulated	GO Biological Processes	GO:0002274	myeloid leukocyte activation	-2.9511	-0.351693	17/664	1,12,47,967,1512,1535,1915,2512,4125,4893,5265,5768,5819,22931,23526,57580,326624	A1BG,SERPINA3,ACLY,CD63,CTSH,CYBA,EEF1A1,FTL,MAN2B1,NRAS,SERPINA1,QSOX1,NECTIN2,RAB18,ARHGAP45,PREX1,RAB37
2_Member	Upregulated	GO Biological Processes	GO:0002275	myeloid cell activation involved in immune response	-2.92447	-0.351693	15/551	1,12,47,967,1512,1535,1915,2512,4125,4893,5265,5768,22931,23526,326624	A1BG,SERPINA3,ACLY,CD63,CTSH,CYBA,EEF1A1,FTL,MAN2B1,NRAS,SERPINA1,QSOX1,RAB18,ARHGAP45,RAB37
2_Member	Upregulated	GO Biological Processes	GO:0002444	myeloid leukocyte mediated immunity	-2.87825	-0.347002	15/557	1,12,47,967,1512,1535,1915,2512,4125,4893,5265,5768,22931,23526,326624	A1BG,SERPINA3,ACLY,CD63,CTSH,CYBA,EEF1A1,FTL,MAN2B1,NRAS,SERPINA1,QSOX1,RAB18,ARHGAP45,RAB37
2_Member	Upregulated	GO Biological Processes	GO:0002366	leukocyte activation involved in immune response	-2.59509	-0.247694	17/718	1,12,47,967,1512,1535,1915,2512,4125,4292,4893,5265,5768,22931,23526,54542,326624	A1BG,SERPINA3,ACLY,CD63,CTSH,CYBA,EEF1A1,FTL,MAN2B1,MLH1,NRAS,SERPINA1,QSOX1,RAB18,ARHGAP45,RC3H2,RAB37
2_Member	Upregulated	GO Biological Processes	GO:0002263	cell activation involved in immune response	-2.57049	-0.238586	17/722	1,12,47,967,1512,1535,1915,2512,4125,4292,4893,5265,5768,22931,23526,54542,326624	A1BG,SERPINA3,ACLY,CD63,CTSH,CYBA,EEF1A1,FTL,MAN2B1,MLH1,NRAS,SERPINA1,QSOX1,RAB18,ARHGAP45,RC3H2,RAB37
3_Summary	Upregulated	GO Biological Processes	GO:0003014	renal system process	-4.14046	-0.460378	8/125	107,1312,1535,2013,2621,5345,6565,10916,2028,2643	ADCY1,COMT,CYBA,EMP2,GAS6,SERPINF2,SLC15A2,MAGED2,ENPEP,GCH1
3_Member	Upregulated	GO Biological Processes	GO:0003014	renal system process	-4.14046	-0.460378	8/125	107,1312,1535,2013,2621,5345,6565,10916	ADCY1,COMT,CYBA,EMP2,GAS6,SERPINF2,SLC15A2,MAGED2
3_Member	Upregulated	GO Biological Processes	GO:0003071	renal system process involved in regulation of systemic arterial blood pressure	-3.83053	-0.460378	4/25	1535,2013,2621,5345	CYBA,EMP2,GAS6,SERPINF2
3_Member	Upregulated	GO Biological Processes	GO:0003093	regulation of glomerular filtration	-3.69904	-0.460378	3/11	1535,2013,2621	CYBA,EMP2,GAS6
3_Member	Upregulated	GO Biological Processes	GO:0098801	regulation of renal system process	-3.25095	-0.398356	4/35	1312,1535,2013,2621	COMT,CYBA,EMP2,GAS6
3_Member	Upregulated	GO Biological Processes	GO:0001977	renal system process involved in regulation of blood volume	-3.18594	-0.398356	3/16	1535,2013,2621	CYBA,EMP2,GAS6
3_Member	Upregulated	GO Biological Processes	GO:0003081	regulation of systemic arterial blood pressure by renin-angiotensin	-2.55423	-0.238586	3/26	1535,2028,5345	CYBA,ENPEP,SERPINF2
3_Member	Upregulated	GO Biological Processes	GO:0003073	regulation of systemic arterial blood pressure	-2.40588	-0.15013	5/95	1535,2013,2028,2621,5345	CYBA,EMP2,ENPEP,GAS6,SERPINF2
3_Member	Upregulated	GO Biological Processes	GO:0001990	regulation of systemic arterial blood pressure by hormone	-2.02323	0	3/40	1535,2028,5345	CYBA,ENPEP,SERPINF2
3_Member	Upregulated	GO Biological Processes	GO:0008217	regulation of blood pressure	-1.76411	0	6/187	1535,2013,2028,2621,2643,5345	CYBA,EMP2,ENPEP,GAS6,GCH1,SERPINF2
3_Member	Upregulated	GO Biological Processes	GO:0003044	regulation of systemic arterial blood pressure mediated by a chemical signal	-1.76034	0	3/50	1535,2028,5345	CYBA,ENPEP,SERPINF2
4_Summary	Upregulated	GO Biological Processes	GO:1903441	protein localization to ciliary membrane	-3.57763	-0.460378	3/12	403,9135,92482,27241	ARL3,RABEP1,BBIP1,BBS9
4_Member	Upregulated	GO Biological Processes	GO:1903441	protein localization to ciliary membrane	-3.57763	-0.460378	3/12	403,9135,92482	ARL3,RABEP1,BBIP1
4_Member	Upregulated	GO Biological Processes	GO:0061512	protein localization to cilium	-2.34879	-0.127856	4/61	403,9135,27241,92482	ARL3,RABEP1,BBS9,BBIP1
5_Summary	Upregulated	GO Biological Processes	GO:0035384	thioester biosynthetic process	-3.54961	-0.460378	5/53	47,2954,5162,5538,9200,645,686,1535,2203,2643,2645,2820,2879,7001,23171,65018,283927,107,521,3998,5352,8705,10267,23236,64377,200810,285203,442117,727936,4706,7306,7366,9123,9380,80270,81888,84129,414328,6817,1312,7263,6834,7385,824,1152,59338,81579,2593	ACLY,GSTZ1,PDHB,PPT1,HACD1,BLVRB,BTD,CYBA,FBP1,GCH1,GCK,GPD2,GPX4,PRDX2,GPD1L,PINK1,NUDT7,ADCY1,ATP5ME,LMAN1,PLOD2,B3GALT4,RAMP1,PLCB1,CHST8,ALG1L,EOGT,GALNTL6,GXYLT2,NDUFAB1,TYRP1,UGT2B15,SLC16A3,GRHPR,HSD3B7,HYI,ACAD11,IDNK,SULT1A1,COMT,TST,SURF1,UQCRC2,CAPN2,CKB,PLEKHA1,PLA2G12A,GAMT
5_Member	Upregulated	GO Biological Processes	GO:0035384	thioester biosynthetic process	-3.54961	-0.460378	5/53	47,2954,5162,5538,9200	ACLY,GSTZ1,PDHB,PPT1,HACD1
5_Member	Upregulated	GO Biological Processes	GO:0071616	acyl-CoA biosynthetic process	-3.54961	-0.460378	5/53	47,2954,5162,5538,9200	ACLY,GSTZ1,PDHB,PPT1,HACD1
5_Member	Upregulated	GO Biological Processes	GO:0051186	cofactor metabolic process	-3.41364	-0.460378	17/603	47,645,686,1535,2203,2643,2645,2820,2879,2954,5162,5538,7001,9200,23171,65018,283927	ACLY,BLVRB,BTD,CYBA,FBP1,GCH1,GCK,GPD2,GPX4,GSTZ1,PDHB,PPT1,PRDX2,HACD1,GPD1L,PINK1,NUDT7
5_Member	Upregulated	GO Biological Processes	GO:1901137	carbohydrate derivative biosynthetic process	-3.40018	-0.460378	20/778	47,107,521,2203,2645,2954,3998,5162,5352,5538,8705,9200,10267,23236,64377,65018,200810,285203,442117,727936	ACLY,ADCY1,ATP5ME,FBP1,GCK,GSTZ1,LMAN1,PDHB,PLOD2,PPT1,B3GALT4,HACD1,RAMP1,PLCB1,CHST8,PINK1,ALG1L,EOGT,GALNTL6,GXYLT2
5_Member	Upregulated	GO Biological Processes	GO:0032787	monocarboxylic acid metabolic process	-3.38028	-0.460378	18/664	47,686,2203,2645,2879,2954,4706,5162,7306,7366,9123,9200,9380,80270,81888,84129,283927,414328	ACLY,BTD,FBP1,GCK,GPX4,GSTZ1,NDUFAB1,PDHB,TYRP1,UGT2B15,SLC16A3,HACD1,GRHPR,HSD3B7,HYI,ACAD11,NUDT7,IDNK
5_Member	Upregulated	GO Biological Processes	GO:0006084	acetyl-CoA metabolic process	-3.11297	-0.398356	4/38	47,2954,5162,283927	ACLY,GSTZ1,PDHB,NUDT7
5_Member	Upregulated	GO Biological Processes	GO:0033865	nucleoside bisphosphate metabolic process	-3.07932	-0.398356	7/138	47,2954,5162,5538,6817,9200,283927	ACLY,GSTZ1,PDHB,PPT1,SULT1A1,HACD1,NUDT7
5_Member	Upregulated	GO Biological Processes	GO:0033875	ribonucleoside bisphosphate metabolic process	-3.07932	-0.398356	7/138	47,2954,5162,5538,6817,9200,283927	ACLY,GSTZ1,PDHB,PPT1,SULT1A1,HACD1,NUDT7
5_Member	Upregulated	GO Biological Processes	GO:0034032	purine nucleoside bisphosphate metabolic process	-3.07932	-0.398356	7/138	47,2954,5162,5538,6817,9200,283927	ACLY,GSTZ1,PDHB,PPT1,SULT1A1,HACD1,NUDT7
5_Member	Upregulated	GO Biological Processes	GO:0033866	nucleoside bisphosphate biosynthetic process	-3.07658	-0.398356	5/67	47,2954,5162,5538,9200	ACLY,GSTZ1,PDHB,PPT1,HACD1
5_Member	Upregulated	GO Biological Processes	GO:0034030	ribonucleoside bisphosphate biosynthetic process	-3.07658	-0.398356	5/67	47,2954,5162,5538,9200	ACLY,GSTZ1,PDHB,PPT1,HACD1
5_Member	Upregulated	GO Biological Processes	GO:0034033	purine nucleoside bisphosphate biosynthetic process	-3.07658	-0.398356	5/67	47,2954,5162,5538,9200	ACLY,GSTZ1,PDHB,PPT1,HACD1
5_Member	Upregulated	GO Biological Processes	GO:0006790	sulfur compound metabolic process	-3.06553	-0.398356	12/371	47,686,1312,2879,2954,5162,5538,6817,7263,9200,64377,283927	ACLY,BTD,COMT,GPX4,GSTZ1,PDHB,PPT1,SULT1A1,TST,HACD1,CHST8,NUDT7
5_Member	Upregulated	GO Biological Processes	GO:0006637	acyl-CoA metabolic process	-2.99766	-0.359652	6/104	47,2954,5162,5538,9200,283927	ACLY,GSTZ1,PDHB,PPT1,HACD1,NUDT7
5_Member	Upregulated	GO Biological Processes	GO:0035383	thioester metabolic process	-2.99766	-0.359652	6/104	47,2954,5162,5538,9200,283927	ACLY,GSTZ1,PDHB,PPT1,HACD1,NUDT7
5_Member	Upregulated	GO Biological Processes	GO:0009150	purine ribonucleotide metabolic process	-2.95572	-0.351693	15/547	47,107,521,2203,2645,2954,4706,5162,5538,6817,6834,7385,9200,65018,283927	ACLY,ADCY1,ATP5ME,FBP1,GCK,GSTZ1,NDUFAB1,PDHB,PPT1,SULT1A1,SURF1,UQCRC2,HACD1,PINK1,NUDT7
5_Member	Upregulated	GO Biological Processes	GO:0009152	purine ribonucleotide biosynthetic process	-2.9482	-0.351693	10/281	47,107,521,2203,2645,2954,5162,5538,9200,65018	ACLY,ADCY1,ATP5ME,FBP1,GCK,GSTZ1,PDHB,PPT1,HACD1,PINK1
5_Member	Upregulated	GO Biological Processes	GO:0009259	ribonucleotide metabolic process	-2.84032	-0.335624	15/562	47,107,521,2203,2645,2954,4706,5162,5538,6817,6834,7385,9200,65018,283927	ACLY,ADCY1,ATP5ME,FBP1,GCK,GSTZ1,NDUFAB1,PDHB,PPT1,SULT1A1,SURF1,UQCRC2,HACD1,PINK1,NUDT7
5_Member	Upregulated	GO Biological Processes	GO:0009260	ribonucleotide biosynthetic process	-2.80217	-0.321117	10/294	47,107,521,2203,2645,2954,5162,5538,9200,65018	ACLY,ADCY1,ATP5ME,FBP1,GCK,GSTZ1,PDHB,PPT1,HACD1,PINK1
5_Member	Upregulated	GO Biological Processes	GO:0006085	acetyl-CoA biosynthetic process	-2.76768	-0.309386	3/22	47,2954,5162	ACLY,GSTZ1,PDHB
5_Member	Upregulated	GO Biological Processes	GO:0006732	coenzyme metabolic process	-2.71698	-0.308012	12/408	47,686,2203,2643,2645,2820,2954,5162,5538,9200,23171,283927	ACLY,BTD,FBP1,GCH1,GCK,GPD2,GSTZ1,PDHB,PPT1,HACD1,GPD1L,NUDT7
5_Member	Upregulated	GO Biological Processes	GO:0046390	ribose phosphate biosynthetic process	-2.71667	-0.308012	10/302	47,107,521,2203,2645,2954,5162,5538,9200,65018	ACLY,ADCY1,ATP5ME,FBP1,GCK,GSTZ1,PDHB,PPT1,HACD1,PINK1
5_Member	Upregulated	GO Biological Processes	GO:0019693	ribose phosphate metabolic process	-2.69376	-0.308012	15/582	47,107,521,2203,2645,2954,4706,5162,5538,6817,6834,7385,9200,65018,283927	ACLY,ADCY1,ATP5ME,FBP1,GCK,GSTZ1,NDUFAB1,PDHB,PPT1,SULT1A1,SURF1,UQCRC2,HACD1,PINK1,NUDT7
5_Member	Upregulated	GO Biological Processes	GO:0006164	purine nucleotide biosynthetic process	-2.68543	-0.306313	10/305	47,107,521,2203,2645,2954,5162,5538,9200,65018	ACLY,ADCY1,ATP5ME,FBP1,GCK,GSTZ1,PDHB,PPT1,HACD1,PINK1
5_Member	Upregulated	GO Biological Processes	GO:0006163	purine nucleotide metabolic process	-2.65133	-0.278752	15/588	47,107,521,2203,2645,2954,4706,5162,5538,6817,6834,7385,9200,65018,283927	ACLY,ADCY1,ATP5ME,FBP1,GCK,GSTZ1,NDUFAB1,PDHB,PPT1,SULT1A1,SURF1,UQCRC2,HACD1,PINK1,NUDT7
5_Member	Upregulated	GO Biological Processes	GO:0009117	nucleotide metabolic process	-2.60128	-0.24772	17/717	47,107,521,2203,2645,2820,2954,4706,5162,5538,6817,6834,7385,9200,23171,65018,283927	ACLY,ADCY1,ATP5ME,FBP1,GCK,GPD2,GSTZ1,NDUFAB1,PDHB,PPT1,SULT1A1,SURF1,UQCRC2,HACD1,GPD1L,PINK1,NUDT7
5_Member	Upregulated	GO Biological Processes	GO:0072522	purine-containing compound biosynthetic process	-2.57446	-0.238586	10/316	47,107,521,2203,2645,2954,5162,5538,9200,65018	ACLY,ADCY1,ATP5ME,FBP1,GCK,GSTZ1,PDHB,PPT1,HACD1,PINK1
5_Member	Upregulated	GO Biological Processes	GO:0006753	nucleoside phosphate metabolic process	-2.55827	-0.238586	17/724	47,107,521,2203,2645,2820,2954,4706,5162,5538,6817,6834,7385,9200,23171,65018,283927	ACLY,ADCY1,ATP5ME,FBP1,GCK,GPD2,GSTZ1,NDUFAB1,PDHB,PPT1,SULT1A1,SURF1,UQCRC2,HACD1,GPD1L,PINK1,NUDT7
5_Member	Upregulated	GO Biological Processes	GO:0072521	purine-containing compound metabolic process	-2.42353	-0.152767	15/622	47,107,521,2203,2645,2954,4706,5162,5538,6817,6834,7385,9200,65018,283927	ACLY,ADCY1,ATP5ME,FBP1,GCK,GSTZ1,NDUFAB1,PDHB,PPT1,SULT1A1,SURF1,UQCRC2,HACD1,PINK1,NUDT7
5_Member	Upregulated	GO Biological Processes	GO:0090407	organophosphate biosynthetic process	-2.35086	-0.127856	16/696	47,107,521,824,1152,2203,2643,2645,2954,5162,5538,9200,23171,59338,65018,81579	ACLY,ADCY1,ATP5ME,CAPN2,CKB,FBP1,GCH1,GCK,GSTZ1,PDHB,PPT1,HACD1,GPD1L,PLEKHA1,PINK1,PLA2G12A
5_Member	Upregulated	GO Biological Processes	GO:0046949	fatty-acyl-CoA biosynthetic process	-2.29468	-0.0933547	3/32	47,5538,9200	ACLY,PPT1,HACD1
5_Member	Upregulated	GO Biological Processes	GO:0009108	coenzyme biosynthetic process	-2.09979	-0.0217116	8/259	47,2203,2643,2645,2954,5162,5538,9200	ACLY,FBP1,GCH1,GCK,GSTZ1,PDHB,PPT1,HACD1
5_Member	Upregulated	GO Biological Processes	GO:0051188	cofactor biosynthetic process	-2.03698	0	9/321	47,1535,2203,2643,2645,2954,5162,5538,9200	ACLY,CYBA,FBP1,GCH1,GCK,GSTZ1,PDHB,PPT1,HACD1
5_Member	Upregulated	GO Biological Processes	GO:0035337	fatty-acyl-CoA metabolic process	-1.9937	0	3/41	47,5538,9200	ACLY,PPT1,HACD1
5_Member	Upregulated	GO Biological Processes	GO:0009165	nucleotide biosynthetic process	-1.97309	0	10/387	47,107,521,2203,2645,2954,5162,5538,9200,65018	ACLY,ADCY1,ATP5ME,FBP1,GCK,GSTZ1,PDHB,PPT1,HACD1,PINK1
5_Member	Upregulated	GO Biological Processes	GO:0051193	regulation of cofactor metabolic process	-1.96945	0	5/121	2203,2645,2954,7001,65018	FBP1,GCK,GSTZ1,PRDX2,PINK1
5_Member	Upregulated	GO Biological Processes	GO:1901293	nucleoside phosphate biosynthetic process	-1.95138	0	10/390	47,107,521,2203,2645,2954,5162,5538,9200,65018	ACLY,ADCY1,ATP5ME,FBP1,GCK,GSTZ1,PDHB,PPT1,HACD1,PINK1
5_Member	Upregulated	GO Biological Processes	GO:0006090	pyruvate metabolic process	-1.55193	0	5/155	2203,2645,2954,5162,9123	FBP1,GCK,GSTZ1,PDHB,SLC16A3
5_Member	Upregulated	GO Biological Processes	GO:0046394	carboxylic acid biosynthetic process	-1.42517	0	10/476	47,2203,2593,2643,2645,2879,4706,5352,9200,80270	ACLY,FBP1,GAMT,GCH1,GCK,GPX4,NDUFAB1,PLOD2,HACD1,HSD3B7
5_Member	Upregulated	GO Biological Processes	GO:0016053	organic acid biosynthetic process	-1.42	0	10/477	47,2203,2593,2643,2645,2879,4706,5352,9200,80270	ACLY,FBP1,GAMT,GCH1,GCK,GPX4,NDUFAB1,PLOD2,HACD1,HSD3B7
5_Member	Upregulated	GO Biological Processes	GO:1900371	regulation of purine nucleotide biosynthetic process	-1.36686	0	4/120	2203,2645,2954,65018	FBP1,GCK,GSTZ1,PINK1
5_Member	Upregulated	GO Biological Processes	GO:1901568	fatty acid derivative metabolic process	-1.35993	0	5/175	47,2879,5538,7306,9200	ACLY,GPX4,PPT1,TYRP1,HACD1
5_Member	Upregulated	GO Biological Processes	GO:0030808	regulation of nucleotide biosynthetic process	-1.35586	0	4/121	2203,2645,2954,65018	FBP1,GCK,GSTZ1,PINK1
6_Summary	Upregulated	GO Biological Processes	GO:0001778	plasma membrane repair	-3.46721	-0.460378	3/13	9066,94121,113146,2013,9788,757,27243,537,3998,5819,22931,64645	SYT7,SYTL4,AHNAK2,EMP2,MTSS1,TMEM50B,CHMP2A,ATP6AP1,LMAN1,NECTIN2,RAB18,MFSD14A
6_Member	Upregulated	GO Biological Processes	GO:0001778	plasma membrane repair	-3.46721	-0.460378	3/13	9066,94121,113146	SYT7,SYTL4,AHNAK2
6_Member	Upregulated	GO Biological Processes	GO:0007009	plasma membrane organization	-2.05903	-0.00687766	5/115	2013,9066,9788,94121,113146	EMP2,SYT7,MTSS1,SYTL4,AHNAK2
6_Member	Upregulated	GO Biological Processes	GO:0071985	multivesicular body sorting pathway	-1.96499	0	3/42	757,27243,94121	TMEM50B,CHMP2A,SYTL4
6_Member	Upregulated	GO Biological Processes	GO:0045921	positive regulation of exocytosis	-1.74942	0	4/91	537,9066,27243,94121	ATP6AP1,SYT7,CHMP2A,SYTL4
6_Member	Upregulated	GO Biological Processes	GO:0010256	endomembrane system organization	-1.47796	0	10/466	2013,3998,5819,9066,9788,22931,27243,64645,94121,113146	EMP2,LMAN1,NECTIN2,SYT7,MTSS1,RAB18,CHMP2A,MFSD14A,SYTL4,AHNAK2
7_Summary	Upregulated	GO Biological Processes	GO:0008210	estrogen metabolic process	-3.40294	-0.460378	4/32	1312,1588,6817,59338,824,2643,5530,1512,2954,7001,3055,5732,27250,55970,7306	COMT,CYP19A1,SULT1A1,PLEKHA1,CAPN2,GCH1,PPP3CA,CTSH,GSTZ1,PRDX2,HCK,PTGER2,PDCD4,GNG12,TYRP1
7_Member	Upregulated	GO Biological Processes	GO:0008210	estrogen metabolic process	-3.40294	-0.460378	4/32	1312,1588,6817,59338	COMT,CYP19A1,SULT1A1,PLEKHA1
7_Member	Upregulated	GO Biological Processes	GO:0048265	response to pain	-2.37466	-0.131708	3/30	824,1312,2643	CAPN2,COMT,GCH1
7_Member	Upregulated	GO Biological Processes	GO:0033555	multicellular organismal response to stress	-1.9938	0	4/77	824,1312,2643,5530	CAPN2,COMT,GCH1,PPP3CA
7_Member	Upregulated	GO Biological Processes	GO:0042737	drug catabolic process	-1.67261	0	5/144	1312,1512,2954,6817,7001	COMT,CTSH,GSTZ1,SULT1A1,PRDX2
7_Member	Upregulated	GO Biological Processes	GO:0006584	catecholamine metabolic process	-1.67186	0	3/54	1312,2643,6817	COMT,GCH1,SULT1A1
7_Member	Upregulated	GO Biological Processes	GO:0009712	catechol-containing compound metabolic process	-1.67186	0	3/54	1312,2643,6817	COMT,GCH1,SULT1A1
7_Member	Upregulated	GO Biological Processes	GO:0032496	response to lipopolysaccharide	-1.50433	0	8/334	824,1312,2643,3055,5732,7001,27250,55970	CAPN2,COMT,GCH1,HCK,PTGER2,PRDX2,PDCD4,GNG12
7_Member	Upregulated	GO Biological Processes	GO:0018958	phenol-containing compound metabolic process	-1.49641	0	4/109	1312,2643,6817,7306	COMT,GCH1,SULT1A1,TYRP1
7_Member	Upregulated	GO Biological Processes	GO:0002237	response to molecule of bacterial origin	-1.36733	0	8/356	824,1312,2643,3055,5732,7001,27250,55970	CAPN2,COMT,GCH1,HCK,PTGER2,PRDX2,PDCD4,GNG12
8_Summary	Upregulated	GO Biological Processes	GO:0016050	vesicle organization	-3.39814	-0.460378	12/340	3998,4935,5265,5819,6399,7306,9066,26286,27243,51128,51201,64645,57234,107,537,4292,65018,94121,403,2621,6102,9135	LMAN1,GPR143,SERPINA1,NECTIN2,TRAPPC2,TYRP1,SYT7,ARFGAP3,CHMP2A,SAR1B,ZDHHC2,MFSD14A,LINC00869,ADCY1,ATP6AP1,MLH1,PINK1,SYTL4,ARL3,GAS6,RP2,RABEP1
8_Member	Upregulated	GO Biological Processes	GO:0016050	vesicle organization	-3.39814	-0.460378	12/340	3998,4935,5265,5819,6399,7306,9066,26286,27243,51128,51201,64645	LMAN1,GPR143,SERPINA1,NECTIN2,TRAPPC2,TYRP1,SYT7,ARFGAP3,CHMP2A,SAR1B,ZDHHC2,MFSD14A
8_Member	Upregulated	GO Biological Processes	GO:0006903	vesicle targeting	-3.20421	-0.398356	6/95	3998,5265,6399,26286,51128,57234	LMAN1,SERPINA1,TRAPPC2,ARFGAP3,SAR1B,LINC00869
8_Member	Upregulated	GO Biological Processes	GO:0006901	vesicle coating	-2.99011	-0.359652	5/70	3998,5265,6399,26286,51128	LMAN1,SERPINA1,TRAPPC2,ARFGAP3,SAR1B
8_Member	Upregulated	GO Biological Processes	GO:0048199	vesicle targeting, to, from or within Golgi	-2.88132	-0.347002	5/74	3998,5265,6399,26286,51128	LMAN1,SERPINA1,TRAPPC2,ARFGAP3,SAR1B
8_Member	Upregulated	GO Biological Processes	GO:0048194	Golgi vesicle budding	-2.70666	-0.308012	5/81	3998,5265,6399,26286,51128	LMAN1,SERPINA1,TRAPPC2,ARFGAP3,SAR1B
8_Member	Upregulated	GO Biological Processes	GO:0051656	establishment of organelle localization	-2.56497	-0.238586	14/541	107,537,3998,4292,4935,5265,5819,6399,9066,26286,27243,51128,57234,65018	ADCY1,ATP6AP1,LMAN1,MLH1,GPR143,SERPINA1,NECTIN2,TRAPPC2,SYT7,ARFGAP3,CHMP2A,SAR1B,LINC00869,PINK1
8_Member	Upregulated	GO Biological Processes	GO:0051650	establishment of vesicle localization	-2.54515	-0.238586	10/319	107,3998,4935,5265,6399,9066,26286,51128,57234,65018	ADCY1,LMAN1,GPR143,SERPINA1,TRAPPC2,SYT7,ARFGAP3,SAR1B,LINC00869,PINK1
8_Member	Upregulated	GO Biological Processes	GO:0051648	vesicle localization	-2.4043	-0.15013	10/334	107,3998,4935,5265,6399,9066,26286,51128,57234,65018	ADCY1,LMAN1,GPR143,SERPINA1,TRAPPC2,SYT7,ARFGAP3,SAR1B,LINC00869,PINK1
8_Member	Upregulated	GO Biological Processes	GO:0048207	vesicle targeting, rough ER to cis-Golgi	-2.227	-0.0577288	4/66	3998,5265,6399,51128	LMAN1,SERPINA1,TRAPPC2,SAR1B
8_Member	Upregulated	GO Biological Processes	GO:0048208	COPII vesicle coating	-2.227	-0.0577288	4/66	3998,5265,6399,51128	LMAN1,SERPINA1,TRAPPC2,SAR1B
8_Member	Upregulated	GO Biological Processes	GO:0006900	vesicle budding from membrane	-2.13831	-0.0434591	5/110	3998,5265,6399,26286,51128	LMAN1,SERPINA1,TRAPPC2,ARFGAP3,SAR1B
8_Member	Upregulated	GO Biological Processes	GO:0090114	COPII-coated vesicle budding	-2.07371	-0.0149307	4/73	3998,5265,6399,51128	LMAN1,SERPINA1,TRAPPC2,SAR1B
8_Member	Upregulated	GO Biological Processes	GO:0051640	organelle localization	-1.78273	0	15/738	107,537,3998,4292,4935,5265,5819,6399,9066,26286,27243,51128,57234,65018,94121	ADCY1,ATP6AP1,LMAN1,MLH1,GPR143,SERPINA1,NECTIN2,TRAPPC2,SYT7,ARFGAP3,CHMP2A,SAR1B,LINC00869,PINK1,SYTL4
8_Member	Upregulated	GO Biological Processes	GO:0048193	Golgi vesicle transport	-1.60749	0	9/380	403,2621,3998,5265,6102,6399,9135,26286,51128	ARL3,GAS6,LMAN1,SERPINA1,RP2,TRAPPC2,RABEP1,ARFGAP3,SAR1B
8_Member	Upregulated	GO Biological Processes	GO:0006888	ER to Golgi vesicle-mediated transport	-1.52927	0	6/212	2621,3998,5265,6399,26286,51128	GAS6,LMAN1,SERPINA1,TRAPPC2,ARFGAP3,SAR1B
9_Summary	Upregulated	GO Biological Processes	GO:0007601	visual perception	-3.15359	-0.398356	9/218	368,4935,5158,5538,6094,6102,7045,27241,84189	ABCC6,GPR143,PDE6B,PPT1,ROM1,RP2,TGFBI,BBS9,SLITRK6
9_Member	Upregulated	GO Biological Processes	GO:0007601	visual perception	-3.15359	-0.398356	9/218	368,4935,5158,5538,6094,6102,7045,27241,84189	ABCC6,GPR143,PDE6B,PPT1,ROM1,RP2,TGFBI,BBS9,SLITRK6
9_Member	Upregulated	GO Biological Processes	GO:0050953	sensory perception of light stimulus	-3.09757	-0.398356	9/222	368,4935,5158,5538,6094,6102,7045,27241,84189	ABCC6,GPR143,PDE6B,PPT1,ROM1,RP2,TGFBI,BBS9,SLITRK6
10_Summary	Upregulated	GO Biological Processes	GO:0070293	renal absorption	-3.10514	-0.398356	3/17	2621,6565,10916,5768,79875	GAS6,SLC15A2,MAGED2,QSOX1,THSD4
10_Member	Upregulated	GO Biological Processes	GO:0070293	renal absorption	-3.10514	-0.398356	3/17	2621,6565,10916	GAS6,SLC15A2,MAGED2
10_Member	Upregulated	GO Biological Processes	GO:0085029	extracellular matrix assembly	-2.41693	-0.152767	3/29	2621,5768,79875	GAS6,QSOX1,THSD4
11_Summary	Upregulated	GO Biological Processes	GO:0060627	regulation of vesicle-mediated transport	-2.93225	-0.351693	15/550	107,537,967,977,1535,2621,3055,5530,5538,9066,27243,51128,51201,65018,94121,2203,10974,23236,54795,59338,94241,1292,1515,2645,5608,7178,8416,9456,10267,10268,25800,91689,5251	ADCY1,ATP6AP1,CD63,CD151,CYBA,GAS6,HCK,PPP3CA,PPT1,SYT7,CHMP2A,SAR1B,ZDHHC2,PINK1,SYTL4,FBP1,ADIRF,PLCB1,TRPM4,PLEKHA1,TP53INP1,COL6A2,CTSV,GCK,MAP2K6,TPT1,ANXA9,HOMER1,RAMP1,RAMP3,SLC39A6,SMDT1,PHEX
11_Member	Upregulated	GO Biological Processes	GO:0060627	regulation of vesicle-mediated transport	-2.93225	-0.351693	15/550	107,537,967,977,1535,2621,3055,5530,5538,9066,27243,51128,51201,65018,94121	ADCY1,ATP6AP1,CD63,CD151,CYBA,GAS6,HCK,PPP3CA,PPT1,SYT7,CHMP2A,SAR1B,ZDHHC2,PINK1,SYTL4
11_Member	Upregulated	GO Biological Processes	GO:0035690	cellular response to drug	-2.50787	-0.212301	11/377	107,1535,2203,2621,5530,10974,23236,54795,59338,65018,94241	ADCY1,CYBA,FBP1,GAS6,PPP3CA,ADIRF,PLCB1,TRPM4,PLEKHA1,PINK1,TP53INP1
11_Member	Upregulated	GO Biological Processes	GO:0009743	response to carbohydrate	-2.35717	-0.127856	8/234	1292,1515,1535,2621,2645,5530,5608,54795	COL6A2,CTSV,CYBA,GAS6,GCK,PPP3CA,MAP2K6,TRPM4
[truncated: 101 more rows]
