# Supplementary material for: A Regulatory Axis between Epithelial Splicing Regulatory Proteins and Estrogen Receptor α Modulates the Alternative Transcriptome of Luminal Breast Cancer
Source: Int J Mol Sci. 2022 Jul 16;23(14):7835. doi: 10.3390/ijms23147835 (PMC9319905; doi:10.3390/ijms23147835)
Supplement: Supplementary file 1 [file ijms-23-07835-s001.zip › Supplementary_Table_S3_rMATS_siESRP12_ASEs.xlsx]

## Sheet: a_ES
Supplementary Table S3: List of differentially spliced events upon ESRP1/2 cobined silencing in MCF-7 cells, and biological processes related to spliced genes.
ES_event_Id	ID	GeneID	geneSymbol	chr	strand	exonStart_0base	exonEnd	upstreamES	upstreamEE	downstreamES	downstreamEE	ID	IJC_SAMPLE_1	SJC_SAMPLE_1	IJC_SAMPLE_2	SJC_SAMPLE_2	IncFormLen	SkipFormLen	PValue	FDR	IncLevel1	IncLevel2	IncLevelDifference
ANXA6_chr5:151110626-151110644	2617	ENSG00000197043.13	ANXA6	chr5	-	151110626	151110644	151109752	151109846	151117126	151117180	2617	125,102,58	61,57,20	25,16,42	87,63,100	93	75	0	0	0.623,0.591,0.7	0.188,0.17,0.253	0.434
ABI1_chr10:26759061-26759235	5222	ENSG00000136754.17	ABI1	chr10	-	26759061	26759235	26751597	26751783	26765217	26765318	5222	372283229	101,61,57	143115194	123,91,126	249	75	0	0	0.526,0.583,0.548	0.259,0.276,0.317	0.268
ABI1_chr10:26759061-26759238	5225	ENSG00000136754.17	ABI1	chr10	-	26759061	26759238	26751597	26751783	26765217	26765318	5225	464352278	101,61,57	179136254	123,91,126	252	75	0	0	0.578,0.632,0.592	0.302,0.308,0.375	0.272
ENAH_chr1:225504990-225505053	7073	ENSG00000154380.17	ENAH	chr1	-	225504990	225505053	225500991	225501070	225507950	225508017	7073	12,6,8	202202150	44,59,68	63101164	138	75	0	0	0.031,0.016,0.028	0.275,0.241,0.184	-0.208
SULF2_chr20:47659398-47659452	8322	ENSG00000196562.14	SULF2	chr20	-	47659398	47659452	47656911	47658392	47659696	47659721	8322	166216651137	243148128	655371600	678396843	129	75	0	0	0.799,0.867,0.838	0.36,0.353,0.293	0.499
RAC1_chr7:6398661-6398718	12472	ENSG00000136238.17	RAC1	chr7	+	6398661	6398718	6391923	6392041	6400125	6400188	12472	92,45,29	1020694428	359191270	580299579	132	75	0	0	0.049,0.036,0.037	0.26,0.266,0.209	-0.204
UAP1_chr1:162592731-162592782	17401	ENSG00000117143.13	UAP1	chr1	+	162592731	162592782	162590322	162590511	162597791	162597858	17401	93,70,55	112,116,57	145161169	17,9,13	126	75	0	0	0.331,0.264,0.365	0.835,0.914,0.886	-0.558
UAP1_chr1:162592734-162592782	17402	ENSG00000117143.13	UAP1	chr1	+	162592734	162592782	162590322	162590511	162597791	162597858	17402	52,42,39	112,116,57	90,76,103	17,9,13	123	75	0	0	0.221,0.181,0.294	0.763,0.837,0.829	-0.578
SLK_chr10:104010815-104010908	18532	ENSG00000065613.13	SLK	chr10	+	104010815	104010908	104008176	104008356	104018159	104018289	18532	51,33,22	251233227	275209432	93,89,133	168	75	0	0	0.083,0.059,0.041	0.569,0.512,0.592	-0.497
TXNL4A_chr18:79976717-79976787	18804	ENSG00000141759.14	TXNL4A	chr18	-	79976717	79976787	79973524	79973856	79977597	79977701	18804	21,4,8	920774587	47,26,59	475324646	145	75	0	0	0.012,0.003,0.007	0.049,0.04,0.045	-0.037
H2AFY_chr5:135350822-135350913	24546	ENSG00000113648.16	H2AFY	chr5	-	135350822	135350913	135345967	135346057	135352945	135362901	24546	197221130	11961027643	64,38,62	948553903	166	75	0	0	0.069,0.089,0.084	0.03,0.03,0.03	0.051
MYO1B_chr2:191400748-191400835	26158	ENSG00000128641.18	MYO1B	chr2	+	191400748	191400835	191400381	191400468	191408114	191408189	26158	120,98,58	105,83,61	38,27,47	213,94,190	162	75	0	0	0.346,0.353,0.306	0.076,0.117,0.103	0.236
MYO1B_chr2:191402631-191402718	26159	ENSG00000128641.18	MYO1B	chr2	+	191402631	191402718	191400381	191400468	191408114	191408189	26159	239154132	105,83,61	121,66,144	213,94,190	162	75	0	0	0.513,0.462,0.5	0.208,0.245,0.26	0.254
CCDC50_chr3:191375061-191375589	40220	ENSG00000152492.13	CCDC50	chr3	+	191375061	191375589	191369918	191370036	191380158	191380274	40220	6,1,4	328220189	43,28,68	170,83,127	603	75	0	0	0.002,0.001,0.003	0.031,0.04,0.062	-0.042
USO1_chr4:75795335-75795356	41770	ENSG00000138768.14	USO1	chr4	+	75795335	75795356	75793689	75793901	75799621	75799732	41770	3,3,3	103,99,79	79,53,128	24,20,49	96	75	0	0	0.022,0.023,0.029	0.72,0.674,0.671	-0.664
RALGPS2_chr1:178892229-178892307	45761	ENSG00000116191.17	RALGPS2	chr1	+	178892229	178892307	178889641	178889696	178893918	178894024	45761	82,102,89	135,122,86	235151408	41,9,31	153	75	0	0	0.229,0.291,0.337	0.738,0.892,0.866	-0.546
MYL6_chr12:56160625-56160670	54689	ENSG00000092841.18	MYL6	chr12	+	56160625	56160670	56160242	56160320	56161386	56161550	54689	199919641742	14778121878545	244226723923	598060897418	120	75	0	0	0.078,0.092,0.113	0.203,0.215,0.248	-0.128
FLNB_chr3:58141857-58141896	58392	ENSG00000136068.14	FLNB	chr3	+	58141857	58141896	58138281	58138529	58142649	58142752	58392	154130106	75,92,80	121,76,144	3,3,1	114	75	0	0	0.575,0.482,0.466	0.964,0.943,0.99	-0.458
FLNB_chr3:58141857-58141929	58393	ENSG00000136068.14	FLNB	chr3	+	58141857	58141929	58138281	58138529	58142649	58142752	58393	476376315	75,92,80	279213362	3,3,1	147	75	0	0	0.764,0.676,0.668	0.979,0.973,0.995	-0.28
ARFGAP2_chr11:47172709-47172751	70006	ENSG00000149182.14	ARFGAP2	chr11	-	47172709	47172751	47172280	47172333	47173425	47173482	70006	29,10,10	179131113	182,95,147	67,26,42	117	75	0	0	0.094,0.047,0.054	0.635,0.701,0.692	-0.611
SCRIB_chr8:143807551-143807614	70469	ENSG00000180900.18	SCRIB	chr8	-	143807551	143807614	143806923	143807013	143808608	143809025	70469	402327194	18,9,5	67,62,49	83,101,79	138	75	0	0	0.924,0.952,0.955	0.305,0.25,0.252	0.675
CD99L2_chrX:150828305-150829604	71080	ENSG00000102181.20	CD99L2	chrX	-	150828305	150829604	150816006	150816078	150831230	150831293	71080	7,9,10	80,79,52	17,12,24	6,6,12	1374	75	0	0	0.005,0.006,0.01	0.134,0.098,0.098	-0.103
TUFT1_chr1:151562090-151562165	72535	ENSG00000143367.15	TUFT1	chr1	+	151562090	151562165	151540304	151540426	151562584	151562686	72535	61,45,29	101,78,71	150,56,165	28,21,38	150	75	0	0	0.232,0.224,0.17	0.728,0.571,0.685	-0.453
ARHGEF10L_chr1:17634547-17634562	72884	ENSG00000074964.16	ARHGEF10L	chr1	+	17634547	17634562	17632320	17632466	17634834	17635016	72884	6,3,7	40,32,18	55,28,44	2,2,2	90	75	0	0	0.111,0.072,0.245	0.958,0.921,0.948	-0.8
MLPH_chr2:237534563-237534647	73407	ENSG00000115648.13	MLPH	chr2	+	237534563	237534647	237527376	237527516	237540347	237540446	73407	288307229	147,154,90	60,23,74	226106258	159	75	0	0	0.48,0.485,0.545	0.111,0.093,0.119	0.396
MPZL1_chr1:167776063-167776166	73585	ENSG00000197965.11	MPZL1	chr1	+	167776063	167776166	167773235	167773368	167787819	167788012	73585	324280167	87,51,36	245209327	12,14,8	178	75	0	0	0.611,0.698,0.662	0.896,0.863,0.945	-0.244
PTPRF_chr1:43602070-43602097	75060	ENSG00000142949.16	PTPRF	chr1	+	43602070	43602097	43598719	43598913	43603415	43603533	75060	11,9,9	130122104	42,56,46	48,43,81	102	75	0	0	0.059,0.051,0.06	0.391,0.489,0.295	-0.335
AP1B1_chr22:29329711-29329720	80602	ENSG00000100280.16	AP1B1	chr22	-	29329711	29329720	29327681	29328895	29330377	29330532	80602	49,32,27	109,84,44	1,2,1	67,61,74	84	75	0	0	0.286,0.254,0.354	0.013,0.028,0.012	0.28
EXOC7_chr17:76091142-76091235	82362	ENSG00000182473.21	EXOC7	chr17	-	76091142	76091235	76090328	76090397	76094413	76094581	82362	131,113,49	4,4,2	70,32,60	42,17,24	168	75	0	0	0.936,0.927,0.916	0.427,0.457,0.527	0.456
GOLGB1_chr3:121719645-121719753	85105	ENSG00000173230.15	GOLGB1	chr3	-	121719645	121719753	121718387	121718501	121722261	121722378	85105	56,24,11	40,26,19	81,45,80	6,5,4	183	75	0	0	0.365,0.274,0.192	0.847,0.787,0.891	-0.565
GOLGB1_chr3:121719645-121719768	85106	ENSG00000173230.15	GOLGB1	chr3	-	121719645	121719768	121718387	121718501	121722261	121722378	85106	59,22,14	40,26,19	103,59,79	6,5,4	198	75	0	0	0.358,0.243,0.218	0.867,0.817,0.882	-0.582
TRIM37_chr17:59001597-59001714	44012	ENSG00000108395.13	TRIM37	chr17	-	59001597	59001714	58998201	58999459	59012327	59012446	44012	927978805324	369274192	482533285496	414290396	192	75	1.11022e-16	2.32446e-13	0.908,0.918,0.915	0.82,0.818,0.844	0.086
SCUBE2_chr11:9053098-9053215	23236	ENSG00000175356.12	SCUBE2	chr11	-	9053098	9053215	9050605	9050710	9053636	9053759	23236	169122110	2,3,0	55,35,47	10,11,15	192	75	7.77156e-16	1.57782e-12	0.971,0.941,1.0	0.682,0.554,0.55	0.375
PCYT2_chr17:81907203-81907257	75218	ENSG00000185813.10	PCYT2	chr17	-	81907203	81907257	81906759	81906898	81907553	81907598	75218	14,12,5	200,140,58	45,24,42	95,74,83	129	75	8.88178e-16	1.75018e-12	0.039,0.047,0.048	0.216,0.159,0.227	-0.156
TRIM37_chr17:59001597-59001741	44015	ENSG00000108395.13	TRIM37	chr17	-	59001597	59001741	58999380	58999459	59012327	59012446	44015	515841832967	369274192	270719513049	414290396	219	75	1.9984e-15	3.8254e-12	0.827,0.839,0.841	0.691,0.697,0.725	0.131
VPS29_chr12:110499534-110499546	58857	ENSG00000111237.18	VPS29	chr12	-	110499534	110499546	110496011	110496203	110502048	110502099	58857	370299173	123,76,51	145118171	116,83,162	87	75	2.66454e-15	4.95885e-12	0.722,0.772,0.745	0.519,0.551,0.476	0.231
LSM14B_chr20:62130218-62130296	76087	ENSG00000149657.19	LSM14B	chr20	+	62130218	62130296	62129784	62129952	62130529	62130666	76087	967771607	29,30,18	610546862	48,56,116	153	75	7.99361e-15	1.44745e-11	0.942,0.926,0.943	0.862,0.827,0.785	0.112
SON_chr21:33549475-33555391	36631	ENSG00000159140.19	SON	chr21	+	33549475	33555391	33546212	33546379	33557155	33557316	36631	136,120,81	5,3,5	100,73,135	0,0,0	5991	75	8.43769e-15	1.48765e-11	0.254,0.334,0.169	1.0,1.0,1.0	-0.748
UPF3B_chrX:119840645-119840684	8771	ENSG00000125351.11	UPF3B	chrX	-	119840645	119840684	119838366	119838527	119841075	119841258	8771	14,2,3	134,108,75	43,14,41	87,59,72	114	75	1.79856e-14	3.08974e-11	0.064,0.012,0.026	0.245,0.135,0.273	-0.184
LSR_chr19:35261924-35261981	27464	ENSG00000105699.16	LSR	chr19	+	35261924	35261981	35258944	35259064	35266358	35266427	27464	4,2,2	0,0,0	4,1,0	3,4,5	132	75	3.80806e-14	6.37832e-11	1.0,1.0,1.0	0.431,0.124,0.0	0.815
C8orf44_chr8:66677641-66677954	45627	ENSG00000213865.7	C8orf44	chr8	+	66677641	66677954	66667617	66667701	66679720	66681000	45627	6,5,9	0,0,0	2,7,12	3,2,7	388	75	4.27436e-14	6.98472e-11	1.0,1.0,1.0	0.114,0.404,0.249	0.744
CYFIP1_chr15:22916881-22917029	28372	ENSG00000273749.4	CYFIP1	chr15	-	22916881	22917029	22916482	22916630	22917787	22917935	28372	17,15,27	142,97,76	1,2,0	132,90,158	223	75	6.35048e-14	1.01302e-10	0.039,0.049,0.107	0.003,0.007,0.0	0.062
CATSPERB_chr14:91672866-91673016	74702	ENSG00000133962.7	CATSPERB	chr14	-	91672866	91673016	91669813	91669972	91683876	91683943	74702	4,2,1	0,0,0	0,0,0	2,1,2	225	75	6.59472e-14	1.02752e-10	1.0,1.0,1.0	0.0,0.0,0.0	1
AC093157.1_chr1:101077362-101077508	10269	ENSG00000233184.6	AC093157.1	chr1	+	101077362	101077508	101025877	101026061	101083460	101083574	10269	3,5,0	1,5,5	2,4,7	0,0,0	221	75	1.05471e-13	1.60599e-10	0.504,0.253,0.0	1.0,1.0,1.0	-0.748
MYO6_chr6:75911671-75911698	24642	ENSG00000196586.13	MYO6	chr6	+	75911671	75911698	75908495	75908627	75914062	75914281	24642	2,0,0	72,55,50	14,9,11	36,22,43	102	75	1.28786e-13	1.91742e-10	0.02,0.0,0.0	0.222,0.231,0.158	-0.197
ZNHIT3_chr17:36486934-36486966	8050	ENSG00000273611.4	ZNHIT3	chr17	+	36486934	36486966	36486634	36486785	36492812	36492899	8050	601452379	75,70,56	343279486	14,15,14	107	75	1.7375e-13	2.53063e-10	0.849,0.819,0.826	0.945,0.929,0.961	-0.114
MYO9A_chr15:71951776-71951896	72710	ENSG00000066933.15	MYO9A	chr15	-	71951776	71951896	71938851	71938927	71959900	71959955	72710	101,84,63	13,7,2	58,26,42	32,31,29	195	75	2.33036e-13	3.3219e-10	0.749,0.822,0.924	0.411,0.244,0.358	0.494
FLNA_chrX:154357250-154357274	38902	ENSG00000196924.14	FLNA	chrX	-	154357250	154357274	154354824	154355072	154357433	154357623	38902	647519411	196,150,92	329197384	212174220	99	75	5.12146e-13	7.14849e-10	0.714,0.724,0.772	0.54,0.462,0.569	0.213
APLP2_chr11:130123611-130123779	26435	ENSG00000084234.16	APLP2	chr11	+	130123611	130123779	130122304	130122513	130126699	130126830	26435	364337209	253220126	364293509	108,51,77	243	75	8.65641e-13	1.1836e-09	0.308,0.321,0.339	0.51,0.639,0.671	-0.284
SCUBE2_chr11:9052745-9052832	23235	ENSG00000175356.12	SCUBE2	chr11	-	9052745	9052832	9050605	9050710	9053636	9053759	23235	97,91,85	2,3,0	49,25,51	10,11,15	162	75	1.06748e-12	1.43038e-09	0.957,0.934,1.0	0.694,0.513,0.612	0.357
IQCD_chr12:113207437-113208509	19229	ENSG00000166578.9	IQCD	chr12	-	113207437	113208509	113200044	113200813	113220996	113221027	19229	15,14,11	2,1,5	12,11,19	0,0,0	1147	75	1.31839e-12	1.73195e-09	0.329,0.478,0.126	1.0,1.0,1.0	-0.689
NF2_chr22:29683019-29683064	28876	ENSG00000186575.17	NF2	chr22	+	29683019	29683064	29681438	29681601	29694751	29694806	28876	9,4,5	20,13,13	22,19,45	6,0,6	120	75	2.87537e-12	3.70469e-09	0.22,0.161,0.194	0.696,1.0,0.824	-0.648
NDUFA10_chr2:240011616-240011696	80702	ENSG00000130414.11	NDUFA10	chr2	-	240011616	240011696	239990073	239990182	240018552	240018639	80702	2,1,1	0,0,0	0,0,0	1,1,1	155	75	3.4085e-12	4.30872e-09	1.0,1.0,1.0	0.0,0.0,0.0	1
ZHX3_chr20:41202056-41205066	49869	ENSG00000174306.21	ZHX3	chr20	-	41202056	41205066	41178447	41185201	41268989	41269083	49869	24,13,10	7,5,3	12,8,13	0,0,0	3085	75	3.66251e-12	4.5441e-09	0.077,0.059,0.075	1.0,1.0,1.0	-0.93
IQCD_chr12:113207437-113208259	19228	ENSG00000166578.9	IQCD	chr12	-	113207437	113208259	113200579	113200813	113220996	113221094	19228	15,11,10	2,1,5	11,2,12	0,0,0	897	75	5.56544e-12	6.65845e-09	0.385,0.479,0.143	1.0,1.0,1.0	-0.664
AL390719.1_chr1:1063078-1063201	27849	ENSG00000217801.9	AL390719.1	chr1	+	1063078	1063201	1060279	1060393	1065829	1066005	27849	4,2,7	3,4,3	9,2,9	0,0,0	198	75	5.47185e-12	6.65845e-09	0.336,0.159,0.469	1.0,1.0,1.0	-0.679
LSR_chr19:35262545-35262692	27465	ENSG00000105699.16	LSR	chr19	+	35262545	35262692	35258944	35259064	35266358	35266532	27465	8,4,1	0,0,0	10,1,8	3,4,5	222	75	9.3614e-12	1.10034e-08	1.0,1.0,1.0	0.53,0.078,0.351	0.68
CD47_chr3:108049618-108049651	85538	ENSG00000196776.14	CD47	chr3	-	108049618	108049651	108047078	108047292	108050577	108050602	85538	579531466	181208136	448313745	271219531	108	75	1.30334e-11	1.50553e-08	0.69,0.639,0.704	0.534,0.498,0.493	0.169
AC093157.1_chr1:101075394-101075716	10267	ENSG00000233184.6	AC093157.1	chr1	+	101075394	101075716	101025918	101026061	101083460	101083574	10267	2,7,7	1,5,5	4,3,10	0,0,0	397	75	2.48723e-11	2.8244e-08	0.274,0.209,0.209	1.0,1.0,1.0	-0.769
INF2_chr14:104715283-104715340	26460	ENSG00000203485.12	INF2	chr14	+	104715283	104715340	104714202	104714856	104718794	104719603	26460	15,8,3	10,6,1	17,19,10	0,0,0	132	75	2.64548e-11	2.95404e-08	0.46,0.431,0.63	1.0,1.0,1.0	-0.493
CNOT2_chr12:70297758-70297879	36711	ENSG00000111596.11	CNOT2	chr12	+	70297758	70297879	70285399	70285586	70301704	70301865	36711	7,2,3	0,0,0	0,2,3	1,2,4	196	75	3.3345e-11	3.66237e-08	1.0,1.0,1.0	0.0,0.277,0.223	0.833
PLEKHA1_chr10:122428275-122428316	53898	ENSG00000107679.14	PLEKHA1	chr10	+	122428275	122428316	122426941	122427031	122429623	122432345	53898	28,8,9	43,32,24	0,0,0	29,5,28	116	75	3.44281e-11	3.72035e-08	0.296,0.139,0.195	0.0,0.0,0.0	0.21
ACLY_chr17:41896619-41896649	62717	ENSG00000131473.16	ACLY	chr17	-	41896619	41896649	41893032	41893174	41897748	41897839	62717	801680349	337269134	325232263	52,42,49	105	75	4.30462e-11	4.5778e-08	0.629,0.644,0.65	0.817,0.798,0.793	-0.162
MPDU1_chr17:7586898-7587017	51492	ENSG00000129255.15	MPDU1	chr17	+	7586898	7587017	7586655	7586777	7587160	7587271	51492	703527276	25,9,5	275183224	30,14,28	194	75	4.83488e-11	5.06136e-08	0.916,0.958,0.955	0.78,0.835,0.756	0.153
TBC1D14_chr4:7006631-7006726	73661	ENSG00000132405.18	TBC1D14	chr4	+	7006631	7006726	7001144	7001251	7010652	7010777	73661	6,5,2	6,2,2	8,1,1	0,0,0	170	75	5.79922e-11	5.97748e-08	0.306,0.524,0.306	1.0,1.0,1.0	-0.621
MYOF_chr10:93392916-93392955	84444	ENSG00000138119.16	MYOF	chr10	-	93392916	93392955	93389029	93389154	93396141	93396224	84444	65,50,40	25,28,14	25,9,29	49,15,58	114	75	7.0017e-11	7.10757e-08	0.631,0.54,0.653	0.251,0.283,0.248	0.347
ATG9A_chr2:219229009-219229174	36854	ENSG00000198925.10	ATG9A	chr2	-	219229009	219229174	219228433	219228485	219229534	219229618	36854	5,6,4	1,4,4	4,1,5	0,0,0	240	75	7.376e-11	7.37578e-08	0.61,0.319,0.238	1.0,1.0,1.0	-0.611
FBXL19_chr16:30928466-30928628	84757	ENSG00000099364.16	FBXL19	chr16	+	30928466	30928628	30927744	30927963	30930072	30930584	84757	135,137,69	0,3,0	121,54,68	12,11,8	237	75	9.62531e-11	9.48348e-08	1.0,0.935,1.0	0.761,0.608,0.729	0.279
FGFR2_chr10:121517318-121517463	72337	ENSG00000066468.22	FGFR2	chr10	-	121517318	121517463	121515116	121515319	121518681	121518829	72337	7,6,1	0,0,1	1,0,0	9,5,6	220	75	9.94218e-11	9.65371e-08	1.0,1.0,0.254	0.036,0.0,0.0	0.739
H2AFY_chr5:135350822-135350913	24547	ENSG00000113648.16	H2AFY	chr5	-	135350822	135350913	135345967	135346057	135360496	135360607	24547	368381249	10,4,3	117,82,109	16,7,13	166	75	1.19909e-10	1.14767e-07	0.943,0.977,0.974	0.768,0.841,0.791	0.165
NPNT_chr4:105902693-105902795	12455	ENSG00000168743.12	NPNT	chr4	+	105902693	105902795	105897900	105898001	105912064	105912238	12455	6,1,3	0,0,0	0,4,3	4,1,3	177	75	1.60645e-10	1.5159e-07	1.0,1.0,1.0	0.0,0.629,0.298	0.691
SCUBE2_chr11:9050605-9050710	23230	ENSG00000175356.12	SCUBE2	chr11	-	9050605	9050710	9047355	9047562	9053636	9053759	23230	5,4,2	90,76,48	10,11,15	23,24,34	180	75	1.79335e-10	1.66136e-07	0.023,0.021,0.017	0.153,0.16,0.155	-0.136
MYO9A_chr15:71951701-71951896	72709	ENSG00000066933.15	MYO9A	chr15	-	71951701	71951896	71938851	71938927	71959900	71960096	72709	47,49,33	13,7,2	28,13,18	32,31,29	270	75	1.8102e-10	1.66136e-07	0.501,0.66,0.821	0.196,0.104,0.147	0.512
SNX13_chr7:17907248-17907340	36366	ENSG00000071189.21	SNX13	chr7	-	17907248	17907340	17897843	17897884	17940283	17940488	36366	2,1,1	0,0,0	0,3,3	5,1,2	167	75	2.01708e-10	1.82622e-07	1.0,1.0,1.0	0.0,0.574,0.403	0.674
FGFR3_chr4:1802913-1803064	55054	ENSG00000068078.17	FGFR3	chr4	+	1802913	1803064	1801834	1802025	1803691	1803836	55054	7,17,4	9,3,2	9,8,5	0,0,0	226	75	2.34432e-10	2.0942e-07	0.205,0.653,0.399	1.0,1.0,1.0	-0.581
ZNF428_chr19:43608504-43608603	44412	ENSG00000131116.11	ZNF428	chr19	-	43608504	43608603	43607627	43608107	43614228	43614434	44412	74,62,59	509445356	92,48,153	271197366	174	75	2.54425e-10	2.24289e-07	0.059,0.057,0.067	0.128,0.095,0.153	-0.064
CTNND1_chr11:57791493-57791673	54031	ENSG00000198561.13	CTNND1	chr11	+	57791493	57791673	57761796	57762046	57794009	57794081	54031	20,15,7	18,11,14	0,1,3	21,15,22	255	75	3.27838e-10	2.82587e-07	0.246,0.286,0.128	0.0,0.019,0.039	0.201
FBXL19_chr16:30928466-30928630	84758	ENSG00000099364.16	FBXL19	chr16	+	30928466	30928630	30927744	30927963	30930072	30930584	84758	88,77,52	0,3,0	77,45,47	12,11,8	239	75	3.28991e-10	2.82587e-07	1.0,0.89,1.0	0.668,0.562,0.648	0.337
TYK2_chr19:10353527-10353646	74899	ENSG00000105397.13	TYK2	chr19	-	10353527	10353646	10352925	10353098	10354041	10354103	74899	433312208	2,5,4	202110171	10,11,19	194	75	3.6841e-10	3.1244e-07	0.988,0.96,0.953	0.886,0.794,0.777	0.148
LRRC75A-AS1_chr17:16439580-16439703	56504	ENSG00000175061.17	LRRC75A-AS1	chr17	+	16439580	16439703	16439326	16439414	16440184	16440253	56504	121310881216	496651554933	9786671588	225121243397	198	75	3.83093e-10	3.20831e-07	0.085,0.074,0.085	0.141,0.106,0.15	-0.051
EPB41_chr1:29060421-29060484	85338	ENSG00000159023.19	EPB41	chr1	+	29060421	29060484	29053103	29053312	29064981	29065158	85338	27,30,19	34,26,14	43,30,44	7,6,4	138	75	4.0163e-10	3.32203e-07	0.301,0.385,0.424	0.77,0.731,0.857	-0.416
TCIRG1_chr11:68050486-68050664	18015	ENSG00000110719.9	TCIRG1	chr11	+	68050486	68050664	68050136	68050254	68050740	68050868	18015	70,63,46	0,0,0	40,24,26	3,4,8	253	75	6.31771e-10	5.09969e-07	1.0,1.0,1.0	0.798,0.64,0.491	0.357
CD47_chr3:108050577-108050602	85542	ENSG00000196776.14	CD47	chr3	-	108050577	108050602	108047078	108047292	108057476	108057569	85542	54,56,42	572543369	91,74,180	499242770	100	75	6.25279e-10	5.09969e-07	0.066,0.072,0.079	0.12,0.187,0.149	-0.08
CBFA2T2_chr20:33623772-33623854	28854	ENSG00000078699.21	CBFA2T2	chr20	+	33623772	33623854	33623114	33623296	33624763	33625017	28854	5,3,2	0,0,0	1,0,1	1,2,2	157	75	9.97951e-10	7.95961e-07	1.0,1.0,1.0	0.323,0.0,0.193	0.828
ACSF2_chr17:50461241-50461370	35130	ENSG00000167107.12	ACSF2	chr17	+	50461241	50461370	50460676	50460872	50461632	50461686	35130	116,126,94	0,0,0	57,58,93	5,7,6	204	75	1.06384e-09	8.38534e-07	1.0,1.0,1.0	0.807,0.753,0.851	0.196
RPS2_chr16:1964448-1964628	45862	ENSG00000140988.15	RPS2	chr16	-	1964448	1964628	1964275	1964365	1964806	1964860	45862	11685107489517	111,122,74	692452086388	129,85,142	255	75	1.13173e-09	8.81668e-07	0.969,0.963,0.974	0.94,0.947,0.93	0.03
ZFYVE21_chr14:103729792-103729846	6937	ENSG00000100711.13	ZFYVE21	chr14	+	103729792	103729846	103729090	103729182	103732619	103732762	6937	183143119	667498247	95,47,101	658315609	129	75	1.27906e-09	9.84991e-07	0.138,0.143,0.219	0.077,0.08,0.088	0.085
KCTD20_chr6:36443417-36443530	54536	ENSG00000112078.13	KCTD20	chr6	+	36443417	36443530	36443016	36443111	36451533	36451632	54536	13,13,12	0,0,0	5,3,8	6,1,2	188	75	1.31408e-09	1.00046e-06	1.0,1.0,1.0	0.25,0.545,0.615	0.53
ACSF2_chr17:50461241-50461287	35129	ENSG00000167107.12	ACSF2	chr17	+	50461241	50461287	50460676	50460872	50461632	50461686	35129	25,21,23	0,0,0	12,22,28	5,7,6	121	75	1.75691e-09	1.32258e-06	1.0,1.0,1.0	0.598,0.661,0.743	0.333
ARHGEF12_chr11:120409393-120409450	59675	ENSG00000196914.8	ARHGEF12	chr11	+	120409393	120409450	120407737	120407823	120420752	120420851	59675	42,37,35	111,98,84	77,51,121	91,44,88	132	75	2.15812e-09	1.60655e-06	0.177,0.177,0.191	0.325,0.397,0.439	-0.205
ESRP1_chr8:94671452-94671671	39499	ENSG00000104413.15	ESRP1	chr8	+	94671452	94671671	94667948	94668250	94674307	94674494	39499	6,9,0	1,3,3	57,47,40	0,0,0	294	75	2.20294e-09	1.62189e-06	0.605,0.434,0.0	1.0,1.0,1.0	-0.654
LRRC75A-AS1_chr17:16439527-16439703	56503	ENSG00000175061.17	LRRC75A-AS1	chr17	+	16439527	16439703	16439062	16439414	16440184	16440253	56503	152312821342	496651554933	11588071673	225121243397	251	75	2.54229e-09	1.85139e-06	0.084,0.069,0.075	0.133,0.102,0.128	-0.045
NFAT5_chr16:69646516-69646578	26284	ENSG00000102908.20	NFAT5	chr16	+	69646516	69646578	69626402	69626528	69647027	69647167	26284	6,1,7	1,0,0	1,1,1	1,2,4	137	75	5.72749e-09	4.12613e-06	0.767,1.0,1.0	0.354,0.215,0.12	0.693
AP002495.1_chr11:71923308-71923475	50436	ENSG00000254469.7	AP002495.1	chr11	-	71923308	71923475	71918884	71919026	71928448	71928624	50436	12,7,12	0,0,0	13,5,13	5,2,4	242	75	5.91622e-09	4.21676e-06	1.0,1.0,1.0	0.446,0.437,0.502	0.538
DHRS2_chr14:23638826-23639004	22764	ENSG00000100867.14	DHRS2	chr14	+	23638826	23639004	23636334	23636772	23639178	23639356	22764	95711622538	47,53,190	6295621948	9,10,62	253	75	6.32774e-09	4.46259e-06	0.858,0.867,0.798	0.954,0.943,0.903	-0.092
CARD19_chr9:93111878-93111938	8302	ENSG00000165233.17	CARD19	chr9	+	93111878	93111938	93110567	93110721	93112217	93112289	8302	813631372	55,34,21	520313422	8,7,6	135	75	6.83707e-09	4.77156e-06	0.891,0.912,0.908	0.973,0.961,0.975	-0.066
PRC1_chr15:90969078-90969120	36612	ENSG00000198901.13	PRC1	chr15	-	90969078	90969120	90966037	90967202	90969446	90969623	36612	192143134	258176123	71,50,70	216131149	117	75	7.13711e-09	4.92961e-06	0.323,0.342,0.411	0.174,0.197,0.231	0.158
FBXL19_chr16:30928466-30928499	84756	ENSG00000099364.16	FBXL19	chr16	+	30928466	30928499	30927744	30927963	30930072	30930584	84756	173135101	0,3,0	175,99,104	12,11,8	108	75	8.00797e-09	5.47467e-06	1.0,0.969,1.0	0.91,0.862,0.9	0.099
SUN1_chr7:851383-851482	45139	ENSG00000164828.17	SUN1	chr7	+	851383	851482	849800	850033	851949	852043	45139	506441347	2,2,0	347205389	15,5,11	174	75	8.42638e-09	5.70253e-06	0.991,0.99,1.0	0.909,0.946,0.938	0.063
FGFR3_chr4:1803691-1803836	55056	ENSG00000068078.17	FGFR3	chr4	+	1803691	1803836	1802913	1803064	1804329	1804520	55056	12,6,3	6,8,2	0,0,1	16,5,7	220	75	9.33372e-09	6.2534e-06	0.405,0.204,0.338	0.0,0.0,0.046	0.3
HIPK3_chr11:33286412-33287511	22585	ENSG00000110422.11	HIPK3	chr11	+	33286412	33287511	33257586	33257889	33328509	33328633	22585	58,37,45	3,3,3	42,28,37	0,0,0	1174	75	9.73619e-09	6.45847e-06	0.553,0.441,0.489	1.0,1.0,1.0	-0.506
RUSC2_chr9:35546429-35548535	14265	ENSG00000198853.11	RUSC2	chr9	+	35546429	35548535	35490126	35490172	35555059	35555701	14265	2,4,3	0,0,0	4,2,4	2,0,2	2181	75	1.01484e-08	6.66591e-06	1.0,1.0,1.0	0.064,1.0,0.064	0.624
AFF3_chr2:100011496-100011571	29697	ENSG00000144218.18	AFF3	chr2	-	100011496	100011571	100008811	100008932	100104401	100104518	29697	6,1,2	1,5,2	1,4,2	0,0,0	150	75	1.06752e-08	6.94383e-06	0.75,0.091,0.333	1.0,1.0,1.0	-0.609
HBP1_chr7:107174447-107174745	11299	ENSG00000105856.13	HBP1	chr7	+	107174447	107174745	107169772	107170130	107179878	107180062	11299	3,7,2	2,3,1	8,4,4	0,0,0	373	75	1.1872e-08	7.61803e-06	0.232,0.319,0.287	1.0,1.0,1.0	-0.721
PRC1_chr15:90969078-90969120	36613	ENSG00000198901.13	PRC1	chr15	-	90969078	90969120	90966037	90967202	90969523	90969623	36613	107,91,92	282256151	44,34,42	332154192	117	75	1.19391e-08	7.61803e-06	0.196,0.186,0.281	0.078,0.124,0.123	0.113
UGDH_chr4:39510660-39510861	18566	ENSG00000109814.11	UGDH	chr4	-	39510660	39510861	39510352	39510550	39514082	39514184	18566	535830411574	69,17,14	444118432369	100,46,49	276	75	1.24104e-08	7.84404e-06	0.955,0.98,0.968	0.923,0.916,0.929	0.045
TMPO_chr12:98544950-98545061	23594	ENSG00000120802.13	TMPO	chr12	+	98544950	98545061	98537474	98537572	98546358	98546447	23594	1073884359	527550381	865443728	126115220	186	75	1.34256e-08	8.40646e-06	0.451,0.393,0.275	0.735,0.608,0.572	-0.265
AFDN_chr6:167913402-167913423	66134	ENSG00000130396.20	AFDN	chr6	+	167913402	167913423	167911283	167911489	167914167	167914313	66134	2,3,4	50,27,29	11,17,14	15,15,31	96	75	1.40403e-08	8.70995e-06	0.03,0.08,0.097	0.364,0.47,0.261	-0.296
ESYT2_chr7:158752780-158752843	64418	ENSG00000117868.15	ESYT2	chr7	-	158752780	158752843	158749648	158749723	158759485	158759581	64418	621668517	192144106	561379800	85,35,83	138	75	1.44828e-08	8.90204e-06	0.637,0.716,0.726	0.782,0.855,0.84	-0.133
GRHL1_chr2:9962454-9962531	52266	ENSG00000134317.17	GRHL1	chr2	+	9962454	9962531	9958785	9961436	9963885	9964042	52266	123,100,71	9,5,6	170,85,199	0,0,1	152	75	1.50995e-08	9.19667e-06	0.871,0.908,0.854	1.0,1.0,0.99	-0.119
HDAC11_chr3:13496735-13496852	24042	ENSG00000163517.14	HDAC11	chr3	+	13496735	13496852	13481094	13481394	13504093	13504142	24042	8,1,5	0,0,0	4,0,2	3,1,2	192	75	1.58184e-08	9.54779e-06	1.0,1.0,1.0	0.342,0.0,0.281	0.792
MBTPS1_chr16:84110712-84110825	58374	ENSG00000140943.16	MBTPS1	chr16	-	84110712	84110825	84109455	84109583	84116734	84116818	58374	0,1,2	3,1,1	2,2,3	0,0,0	188	75	1.60831e-08	9.62085e-06	0.0,0.285,0.444	1.0,1.0,1.0	-0.757
KIAA0895_chr7:36356901-36357590	70489	ENSG00000164542.12	KIAA0895	chr7	-	36356901	36357590	36336153	36336297	36367110	36367269	70489	6,5,5	2,1,2	11,7,19	0,0,0	764	75	1.89559e-08	1.1239e-05	0.228,0.329,0.197	1.0,1.0,1.0	-0.749
SREBF1_chr17:17817547-17817591	40199	ENSG00000072310.16	SREBF1	chr17	-	17817547	17817591	17816957	17817136	17817695	17817916	40199	1,0,1	4,3,0	1,1,2	0,0,0	119	75	2.19451e-08	1.28972e-05	0.136,0.0,1.0	1.0,1.0,1.0	-0.621
RALGAPA1_chr14:35548507-35548538	83501	ENSG00000174373.16	RALGAPA1	chr14	-	35548507	35548538	35538351	35539690	35549109	35549234	83501	10,18,7	59,42,29	21,12,21	12,11,14	106	75	2.52811e-08	1.47286e-05	0.107,0.233,0.146	0.553,0.436,0.515	-0.339
ANKEF1_chr20:10038257-10038647	10282	ENSG00000132623.15	ANKEF1	chr20	+	10038257	10038647	10035048	10035333	10043121	10043321	10282	234198123	7,5,9	135102166	0,0,0	465	75	2.61404e-08	1.50979e-05	0.844,0.865,0.688	1.0,1.0,1.0	-0.201
CTNND1_chr11:57791384-57791673	54030	ENSG00000198561.13	CTNND1	chr11	+	57791384	57791673	57761796	57762046	57794009	57794081	54030	23,16,8	18,11,14	0,1,7	21,15,22	364	75	2.76446e-08	1.58302e-05	0.208,0.231,0.105	0.0,0.014,0.062	0.156
LRRC75A-AS1_chr17:16439659-16439703	56507	ENSG00000175061.17	LRRC75A-AS1	chr17	+	16439659	16439703	16439044	16439414	16440184	16440253	56507	871858944	496651554933	6914631196	225121243397	119	75	2.79938e-08	1.58943e-05	0.1,0.095,0.108	0.162,0.121,0.182	-0.054
NUFIP2_chr17:29285991-29287716	16464	ENSG00000108256.8	NUFIP2	chr17	-	29285991	29287716	29267497	29267530	29293782	29294118	16464	163125105	3,6,1	227110160	0,0,0	1800	75	3.15001e-08	1.77348e-05	0.694,0.465,0.814	1.0,1.0,1.0	-0.342
AL390719.1_chr1:1061019-1061117	27847	ENSG00000217801.9	AL390719.1	chr1	+	1061019	1061117	1060279	1060393	1065829	1066005	27847	12,11,7	3,4,3	5,6,4	0,0,0	173	75	3.94587e-08	2.20305e-05	0.634,0.544,0.503	1.0,1.0,1.0	-0.44
SPATS2L_chr2:200372108-200372251	53726	ENSG00000196141.13	SPATS2L	chr2	+	200372108	200372251	200306282	200306601	200389222	200389283	53726	2,0,0	2,1,1	3,2,3	1,0,0	218	75	4.06711e-08	2.25197e-05	0.256,0.0,0.0	0.508,1.0,1.0	-0.751
GDPD5_chr11:75479243-75479488	31387	ENSG00000158555.14	GDPD5	chr11	-	75479243	75479488	75477618	75477795	75490236	75490320	31387	0,1,0	1,1,1	5,1,1	0,0,0	320	75	4.12768e-08	2.26677e-05	0.0,0.19,0.0	1.0,1.0,1.0	-0.937
TMEM218_chr11:125102131-125102351	23468	ENSG00000150433.9	TMEM218	chr11	-	125102131	125102351	125101200	125101303	125102636	125102809	23468	36,25,39	8,3,2	27,20,31	0,0,0	295	75	4.69246e-08	2.55598e-05	0.534,0.679,0.832	1.0,1.0,1.0	-0.318
GALK1_chr17:75758209-75758372	71104	ENSG00000108479.11	GALK1	chr17	-	75758209	75758372	75757893	75758127	75758448	75758599	71104	10801064618	0,1,0	455383490	7,5,12	238	75	4.73393e-08	2.55777e-05	1.0,0.997,1.0	0.953,0.96,0.928	0.052
PASK_chr2:241115042-241115177	19061	ENSG00000115687.13	PASK	chr2	-	241115042	241115177	241112239	241112439	241122731	241122899	19061	11,18,3	0,0,0	11,6,10	1,3,4	210	75	6.34652e-08	3.40163e-05	1.0,1.0,1.0	0.797,0.417,0.472	0.438
FAF2_chr5:176453317-176453702	20198	ENSG00000113194.12	FAF2	chr5	+	176453317	176453702	176453138	176453228	176479187	176479256	20198	2,2,2	2,4,0	3,2,1	0,0,0	460	75	7.83009e-08	4.13494e-05	0.14,0.075,1.0	1.0,1.0,1.0	-0.595
TMEM254-AS1_chr10:80056318-80056405	69756	ENSG00000230091.6	TMEM254-AS1	chr10	-	80056318	80056405	80053395	80053586	80060789	80060933	69756	2,0,0	0,3,2	5,1,5	0,0,0	162	75	7.83811e-08	4.13494e-05	1.0,0.0,0.0	1.0,1.0,1.0	-0.667
HNRNPA2B1_chr7:26190992-26191128	63592	ENSG00000122566.20	HNRNPA2B1	chr7	-	26190992	26191128	26190124	26190460	26192494	26192577	63592	280181111	173,168,81	248142267	55,60,76	211	75	8.38232e-08	4.3287e-05	0.365,0.277,0.328	0.616,0.457,0.555	-0.219
DDX60L_chr4:168448637-168448779	63729	ENSG00000181381.13	DDX60L	chr4	-	168448637	168448779	168441336	168441492	168453123	168453282	63729	2,1,1	0,0,0	27,6,31	7,3,4	217	75	8.32158e-08	4.3287e-05	1.0,1.0,1.0	0.571,0.409,0.728	0.431
MYH10_chr17:8576642-8576672	83980	ENSG00000133026.12	MYH10	chr17	-	8576642	8576672	8569719	8569812	8577235	8577338	83980	12,13,5	13,7,7	1,1,3	21,10,21	105	75	8.39923e-08	4.3287e-05	0.397,0.57,0.338	0.033,0.067,0.093	0.371
RETSAT_chr2:85350039-85350241	65822	ENSG00000042445.13	RETSAT	chr2	-	85350039	85350241	85349383	85349581	85350779	85350891	65822	89,90,82	1,0,0	57,44,57	6,5,3	277	75	8.52534e-08	4.36016e-05	0.96,1.0,1.0	0.72,0.704,0.837	0.233
GAS5_chr1:173866527-173866567	60188	ENSG00000234741.7	GAS5	chr1	-	173866527	173866567	173864630	173865547	173866990	173867030	60188	8,2,1	0,0,0	6,7,1	2,2,5	115	75	9.51602e-08	4.82996e-05	1.0,1.0,1.0	0.662,0.695,0.115	0.509
DDX5_chr17:64501056-64501143	16916	ENSG00000108654.13	DDX5	chr17	-	64501056	64501143	64500548	64500773	64501260	64501902	16916	41,51,43	0,0,0	64,35,69	14,0,9	162	75	9.95408e-08	5.01431e-05	1.0,1.0,1.0	0.679,1.0,0.78	0.18
FNBP1_chr9:129915965-129915980	62447	ENSG00000187239.16	FNBP1	chr9	-	129915965	129915980	129908889	129908999	129924959	129925157	62447	3,0,0	39,33,11	5,3,5	8,4,8	90	75	1.20691e-07	6.03439e-05	0.06,0.0,0.0	0.342,0.385,0.342	-0.336
YBX3_chr12:10709907-10710114	32908	ENSG00000060138.12	YBX3	chr12	-	10709907	10710114	10704022	10704148	10713210	10713333	32908	575472358	160,117,99	356169388	167,98,180	282	75	1.29719e-07	6.39036e-05	0.489,0.518,0.49	0.362,0.314,0.364	0.152
CSNK1E_chr22:38295386-38295447	41361	ENSG00000213923.11	CSNK1E	chr22	-	38295386	38295447	38294341	38294534	38298785	38298934	41361	8,2,8	46,50,31	19,15,24	34,10,30	136	75	1.2887e-07	6.39036e-05	0.088,0.022,0.125	0.236,0.453,0.306	-0.253
SPTAN1_chr9:128592982-128593042	4101	ENSG00000197694.15	SPTAN1	chr9	+	128592982	128593042	128591476	128591625	128594174	128594373	4101	63,51,25	17,4,11	84,41,62	0,1,3	135	75	1.32453e-07	6.47745e-05	0.673,0.876,0.558	1.0,0.958,0.92	-0.257
UPF3B_chrX:119840593-119840684	8770	ENSG00000125351.11	UPF3B	chrX	-	119840593	119840684	119838265	119838527	119841075	119841258	8770	7,0,1	134,108,75	12,5,17	87,59,72	166	75	1.46132e-07	7.04715e-05	0.023,0.0,0.006	0.059,0.037,0.096	-0.054
PUF60_chr8:143824312-143824399	44784	ENSG00000179950.13	PUF60	chr8	-	143824312	143824399	143821817	143821913	143829279	143829315	44784	14741119694	235,181,86	763653901	224161222	162	75	1.46206e-07	7.04715e-05	0.744,0.741,0.789	0.612,0.653,0.653	0.119
DLG2_chr11:83930327-83930483	83821	ENSG00000150672.16	DLG2	chr11	-	83930327	83930483	83874419	83874488	83962884	83963023	83821	13,10,2	0,0,0	10,1,6	5,1,1	231	75	1.66176e-07	7.95245e-05	1.0,1.0,1.0	0.394,0.245,0.661	0.567
JAG2_chr14:105150990-105151104	71032	ENSG00000184916.8	JAG2	chr14	-	105150990	105151104	105150864	105150911	105151282	105151396	71032	88,69,30	6,1,0	37,7,22	22,1,8	189	75	2.71752e-07	0.000129126	0.853,0.965,1.0	0.4,0.735,0.522	0.387
APP_chr21:25997359-25997416	25268	ENSG00000142192.20	APP	chr21	-	25997359	25997416	25982343	25982477	26021839	26022042	25268	57,35,34	116,125,75	93,44,92	56,55,88	132	75	2.77905e-07	0.00013112	0.218,0.137,0.205	0.485,0.312,0.373	-0.203
EXOC7_chr17:76090328-76090397	82359	ENSG00000182473.21	EXOC7	chr17	-	76090328	76090397	76089174	76089320	76094413	76094581	82359	63,25,21	60,51,34	101,52,61	44,27,27	144	75	2.807e-07	0.000131513	0.354,0.203,0.243	0.545,0.501,0.541	-0.262
PUF60_chr8:143824312-143824396	44782	ENSG00000179950.13	PUF60	chr8	-	143824312	143824396	143821817	143821913	143829279	143829299	44782	1113848555	235,181,86	567555670	224161222	159	75	3.11622e-07	0.000144987	0.691,0.688,0.753	0.544,0.619,0.587	0.127
BAZ2B_chr2:159397073-159397100	8029	ENSG00000123636.17	BAZ2B	chr2	-	159397073	159397100	159395768	159395834	159397344	159397389	8029	39,30,22	18,10,8	13,8,21	36,16,24	102	75	3.25168e-07	0.000150246	0.614,0.688,0.669	0.21,0.269,0.391	0.367
CATSPERB_chr14:91674175-91674222	74704	ENSG00000133962.7	CATSPERB	chr14	-	91674175	91674222	91669813	91669972	91683876	91683943	74704	3,1,1	0,0,0	2,0,1	2,1,2	122	75	3.6263e-07	0.000166407	1.0,1.0,1.0	0.381,0.0,0.235	0.795
PNPO_chr17:47945558-47945616	40705	ENSG00000108439.10	PNPO	chr17	+	47945558	47945616	47944615	47944715	47945860	47945989	40705	95,90,69	0,1,2	54,46,110	9,2,12	133	75	3.67419e-07	0.000167458	1.0,0.981,0.951	0.772,0.928,0.838	0.131
CD47_chr3:108050577-108050602	85541	ENSG00000196776.14	CD47	chr3	-	108050577	108050602	108047078	108047292	108051938	108051970	85541	392402295	491612409	485352945	469280733	100	75	3.71896e-07	0.000168354	0.375,0.33,0.351	0.437,0.485,0.492	-0.119
NCOA6_chr20:34740362-34743341	74142	ENSG00000198646.13	NCOA6	chr20	-	34740362	34743341	34736689	34736758	34746806	34746928	74142	2,1,1	0,0,0	3,2,4	1,0,2	3054	75	3.84583e-07	0.000172928	1.0,1.0,1.0	0.069,1.0,0.047	0.628
ELF1_chr13:40942951-40943144	40929	ENSG00000120690.15	ELF1	chr13	-	40942951	40943144	40932027	40934028	40949805	40949901	40929	2,3,4	0,0,0	3,1,1	4,0,2	268	75	4.26041e-07	0.000189032	1.0,1.0,1.0	0.173,1.0,0.123	0.568
PRR14_chr16:30654628-30655214	58452	ENSG00000156858.11	PRR14	chr16	+	30654628	30655214	30654108	30654339	30655350	30655420	58452	19,11,13	1,0,0	23,10,10	6,4,3	661	75	4.2393e-07	0.000189032	0.683,1.0,1.0	0.303,0.221,0.274	0.628
SUCO_chr1:172585857-172585948	70842	ENSG00000094975.13	SUCO	chr1	+	172585857	172585948	172579201	172579267	172588759	172588924	70842	373301242	42,31,13	279160286	65,27,66	166	75	4.73261e-07	0.000208602	0.8,0.814,0.894	0.66,0.728,0.662	0.153
REPIN1_chr7:150370759-150370884	66231	ENSG00000214022.11	REPIN1	chr7	+	150370759	150370884	150368789	150368941	150371230	150371632	66231	2,1,4	0,1,0	1,0,1	1,1,2	200	75	4.91793e-07	0.000215354	1.0,0.273,1.0	0.273,0.0,0.158	0.614
SCPEP1_chr17:56998373-56998498	1085	ENSG00000121064.12	SCPEP1	chr17	+	56998373	56998498	56996961	56997055	57000854	57000992	1085	282295232	26,28,22	195131274	6,3,7	200	75	4.99586e-07	0.0002156	0.803,0.798,0.798	0.924,0.942,0.936	-0.134
PNPO_chr17:47945597-47945612	40706	ENSG00000108439.10	PNPO	chr17	+	47945597	47945612	47944615	47944715	47945860	47945989	40706	31,38,22	0,1,2	27,9,45	9,2,12	90	75	5.02009e-07	0.0002156	1.0,0.969,0.902	0.714,0.789,0.758	0.203
EMG1_chr12:6975228-6975378	49813	ENSG00000126749.14	EMG1	chr12	+	6975228	6975378	6975089	6975148	6975695	6979941	49813	1149866483	5,2,4	755435786	16,10,14	225	75	5.00968e-07	0.0002156	0.987,0.993,0.976	0.94,0.935,0.949	0.044
YAF2_chr12:42199135-42199235	19655	ENSG00000015153.14	YAF2	chr12	-	42199135	42199235	42161612	42161765	42210547	42210619	19655	5,2,8	8,5,9	0,0,0	5,6,9	175	75	5.1778e-07	0.000220957	0.211,0.146,0.276	0.0,0.0,0.0	0.211
TMEM218_chr11:125102131-125102317	23465	ENSG00000150433.9	TMEM218	chr11	-	125102131	125102317	125101200	125101303	125102636	125102809	23465	53,36,54	8,3,2	34,21,38	0,0,0	261	75	5.364e-07	0.000227454	0.656,0.775,0.886	1.0,1.0,1.0	-0.228
DICER1-AS1_chr14:95158192-95158234	4313	ENSG00000235706.7	DICER1-AS1	chr14	+	95158192	95158234	95157677	95157858	95158875	95159035	4313	10,1,15	0,0,0	10,4,6	3,2,3	117	75	5.831e-07	0.000245702	1.0,1.0,1.0	0.681,0.562,0.562	0.398
TTC7A_chr2:46958494-46958552	9819	ENSG00000068724.15	TTC7A	chr2	+	46958494	46958552	46956838	46957007	46974972	46975103	9819	19,3,4	84,61,47	0,1,0	56,50,58	133	75	6.0873e-07	0.000254183	0.113,0.027,0.046	0.0,0.011,0.0	0.058
GAS5_chr1:173866176-173866206	60183	ENSG00000234741.7	GAS5	chr1	-	173866176	173866206	173864630	173865547	173866990	173867030	60183	6,6,7	0,0,0	11,7,5	2,2,5	105	75	6.10817e-07	0.000254183	1.0,1.0,1.0	0.797,0.714,0.417	0.357
APP_chr21:25997359-25997416	25267	ENSG00000142192.20	APP	chr21	-	25997359	25997416	25982343	25982477	26000014	26000182	25267	178,102,76	511422374	215111236	389250563	132	75	6.24846e-07	0.000257377	0.165,0.121,0.104	0.239,0.201,0.192	-0.081
TSPAN4_chr11:862549-862741	37394	ENSG00000214063.10	TSPAN4	chr11	+	862549	862741	849815	850367	864436	864511	37394	166,72,50	1,0,0	118,75,109	5,3,9	267	75	6.26175e-07	0.000257377	0.979,1.0,1.0	0.869,0.875,0.773	0.154
PDGFA_chr7:500430-500499	42186	ENSG00000197461.13	PDGFA	chr7	-	500430	500499	498308	498574	501115	501242	42186	30,34,15	111,86,45	51,29,66	61,32,32	144	75	6.70784e-07	0.000272371	0.123,0.171,0.148	0.303,0.321,0.518	-0.233
GPR155_chr2:174483009-174483158	53507	ENSG00000163328.13	GPR155	chr2	-	174483009	174483158	174481496	174481987	174486872	174487000	53507	4,2,0	2,2,1	7,1,1	0,0,0	224	75	6.69195e-07	0.000272371	0.401,0.251,0.0	1.0,1.0,1.0	-0.783
ZDHHC16_chr10:97455638-97455783	17908	ENSG00000171307.18	ZDHHC16	chr10	+	97455638	97455783	97454713	97454799	97455973	97456044	17908	262204185	10,11,3	143136168	0,0,1	220	75	6.75542e-07	0.00027265	0.899,0.863,0.955	1.0,1.0,0.983	-0.089
MEIS2_chr15:37097966-37098199	38365	ENSG00000134138.19	MEIS2	chr15	-	37097966	37098199	37095563	37095614	37100891	37101279	38365	2,5,1	0,0,0	2,1,1	1,0,6	308	75	6.83133e-07	0.000274063	1.0,1.0,1.0	0.328,1.0,0.039	0.544
ANKRD13A_chr12:110021107-110021301	4798	ENSG00000076513.16	ANKRD13A	chr12	+	110021107	110021301	110019138	110019328	110025741	110025823	4798	3,2,3	0,0,0	8,0,7	1,4,1	269	75	7.12512e-07	0.000282756	1.0,1.0,1.0	0.69,0.0,0.661	0.55
MYO1B_chr2:191400748-191400835	26157	ENSG00000128641.18	MYO1B	chr2	+	191400748	191400835	191400381	191400468	191402631	191402718	26157	184,154,92	94,57,48	55,35,62	57,39,65	162	75	7.13241e-07	0.000282756	0.475,0.556,0.47	0.309,0.294,0.306	0.197
PLEKHA6_chr1:204223461-204223585	115	ENSG00000143850.13	PLEKHA6	chr1	-	204223461	204223585	204218850	204222779	204228082	204228228	115	8,6,5	0,0,1	3,3,6	3,1,6	199	75	7.17994e-07	0.000282966	1.0,1.0,0.653	0.274,0.531,0.274	0.525
ECI1_chr16:2243317-2243439	9626	ENSG00000167969.12	ECI1	chr16	-	2243317	2243439	2239394	2240145	2246858	2246986	9626	8,2,1	0,0,0	4,4,4	2,2,2	197	75	7.34058e-07	0.000287605	1.0,1.0,1.0	0.432,0.432,0.432	0.568
PRR14_chr16:30650992-30651127	58451	ENSG00000156858.11	PRR14	chr16	+	30650992	30651127	30650777	30650806	30651595	30651668	58451	2,4,5	0,1,0	3,1,1	4,2,1	210	75	7.84863e-07	0.000305722	1.0,0.588,1.0	0.211,0.152,0.263	0.654
CLK1_chr2:200857717-200857884	1765	ENSG00000013441.15	CLK1	chr2	-	200857717	200857884	200856890	200856985	200857972	200858089	1765	304264190	1,1,0	222154258	10,4,6	242	75	8.51962e-07	0.000329941	0.989,0.988,1.0	0.873,0.923,0.93	0.084
RAB6A_chr11:73718612-73718718	72300	ENSG00000175582.19	RAB6A	chr11	-	73718612	73718718	73716250	73716362	73718784	73718890	72300	87,86,52	213180145	145,75,173	169,85,244	181	75	8.77458e-07	0.000337862	0.145,0.165,0.129	0.262,0.268,0.227	-0.106
BCAT2_chr19:48806999-48807074	70445	ENSG00000105552.14	BCAT2	chr19	-	48806999	48807074	48800186	48800297	48810983	48811020	70445	108,134,85	40,31,19	55,59,87	54,43,52	150	75	8.84617e-07	0.000338672	0.574,0.684,0.691	0.337,0.407,0.455	0.25
ADAM15_chr1:155061903-155061975	46864	ENSG00000143537.13	ADAM15	chr1	+	155061903	155061975	155060762	155060832	155062244	155062369	46864	19,18,12	171,102,51	27,27,23	70,43,58	147	75	9.64667e-07	0.00036722	0.054,0.083,0.107	0.164,0.243,0.168	-0.11
AC138409.2_chr5:34239374-34239448	10345	ENSG00000215158.9	AC138409.2	chr5	-	34239374	34239448	34218294	34218450	34244615	34244796	10345	7,10,4	3,9,0	9,7,9	0,0,0	149	75	9.86049e-07	0.000373239	0.54,0.359,1.0	1.0,1.0,1.0	-0.367
BCAS1_chr20:53957431-53957497	66566	ENSG00000064787.13	BCAS1	chr20	-	53957431	53957497	53953431	53953695	53966905	53967073	66566	24,14,14	9,5,5	48,18,31	3,0,1	141	75	1.00687e-06	0.000378979	0.587,0.598,0.598	0.895,1.0,0.943	-0.352
MICAL2_chr11:12249183-12249246	59840	ENSG00000133816.13	MICAL2	chr11	+	12249183	12249246	12239435	12239585	12256784	12256971	59840	3,3,2	2,3,1	2,1,1	0,0,0	138	75	1.02394e-06	0.000383249	0.449,0.352,0.521	1.0,1.0,1.0	-0.559
CLK4_chr5:178622392-178622459	9277	ENSG00000113240.12	CLK4	chr5	-	178622392	178622459	178619837	178620673	178623255	178623416	9277	8,2,3	1,0,0	0,1,3	2,2,1	142	75	1.06996e-06	0.000398253	0.809,1.0,1.0	0.0,0.209,0.613	0.662
ZCCHC8_chr12:122483278-122483344	33493	ENSG00000033030.13	ZCCHC8	chr12	-	122483278	122483344	122482634	122482695	122489385	122489463	33493	10,3,9	1,0,0	3,3,6	3,1,3	141	75	1.08128e-06	0.00040024	0.842,1.0,1.0	0.347,0.615,0.515	0.455
NEDD1_chr12:96907603-96907624	5628	ENSG00000139350.11	NEDD1	chr12	+	96907603	96907624	96907229	96907300	96917620	96917737	5628	14,12,8	6,7,0	6,12,7	0,0,0	96	75	1.10385e-06	0.00040635	0.646,0.573,1.0	1.0,1.0,1.0	-0.26
MON2_chr12:62498918-62499048	82515	ENSG00000061987.15	MON2	chr12	+	62498918	62499048	62466843	62467318	62532437	62532670	82515	0,0,1	2,1,0	2,1,1	1,0,0	205	75	1.13562e-06	0.000415761	0.0,0.0,1.0	0.423,1.0,1.0	-0.474
GTF2IRD1_chr7:74555392-74555494	2704	ENSG00000006704.10	GTF2IRD1	chr7	+	74555392	74555494	74555173	74555223	74557638	74557722	2704	14,14,11	0,0,0	12,10,17	5,1,2	177	75	1.19751e-06	0.000436038	1.0,1.0,1.0	0.504,0.809,0.783	0.301
EXOC7_chr17:76090328-76090481	82360	ENSG00000182473.21	EXOC7	chr17	-	76090328	76090481	76089174	76089320	76091142	76091235	82360	61,25,21	64,57,28	60,36,42	18,13,26	228	75	1.20758e-06	0.000437325	0.239,0.126,0.198	0.523,0.477,0.347	-0.261
ZDHHC16_chr10:97453798-97453846	17907	ENSG00000171307.18	ZDHHC16	chr10	+	97453798	97453846	97453529	97453663	97454713	97454799	17907	215171144	106,94,39	162129216	28,27,26	123	75	1.27641e-06	0.000459769	0.553,0.526,0.692	0.779,0.744,0.835	-0.196
HLA-F-AS1_chr6:29738550-29738886	63634	ENSG00000214922.9	HLA-F-AS1	chr6	-	29738550	29738886	29738334	29738455	29747147	29747425	63634	1,2,3	0,0,0	1,1,0	2,0,1	411	75	1.31985e-06	0.000472872	1.0,1.0,1.0	0.084,1.0,0.0	0.639
TMCC1_chr3:129860939-129861012	66696	ENSG00000172765.16	TMCC1	chr3	-	129860939	129861012	129857359	129857405	129893493	129893576	66696	14,5,3	5,2,1	4,5,2	0,0,0	148	75	1.34145e-06	0.000478055	0.587,0.559,0.603	1.0,1.0,1.0	-0.417
SCPEP1_chr17:56998384-56998498	1086	ENSG00000121064.12	SCPEP1	chr17	+	56998384	56998498	56996961	56997055	57000854	57000992	1086	585569446	26,28,22	377223510	6,3,7	189	75	1.3708e-06	0.000485932	0.899,0.89,0.889	0.961,0.967,0.967	-0.072
MDH1_chr2:63594487-63594586	72229	ENSG00000014641.17	MDH1	chr2	+	63594487	63594586	63588608	63589046	63597398	63597574	72229	1100938613	6,4,4	802567801	8,5,32	174	75	1.46786e-06	0.000517599	0.988,0.99,0.985	0.977,0.98,0.915	0.03
SUCO_chr1:172551511-172551626	70836	ENSG00000094975.13	SUCO	chr1	+	172551511	172551626	172533117	172533497	172555868	172556023	70836	241184132	7,4,7	220131266	0,0,0	190	75	1.49163e-06	0.000523226	0.931,0.948,0.882	1.0,1.0,1.0	-0.08
SFXN2_chr10:102715222-102715328	77355	ENSG00000156398.12	SFXN2	chr10	+	102715222	102715328	102714635	102714681	102726611	102726797	77355	2,3,0	32,21,28	6,10,6	20,13,10	181	75	1.52448e-06	0.000531964	0.025,0.056,0.0	0.111,0.242,0.199	-0.157
VPS39_chr15:42192065-42192098	50362	ENSG00000166887.15	VPS39	chr15	-	42192065	42192098	42191495	42191560	42199895	42199961	50362	1,0,2	19,13,13	6,5,11	11,3,19	108	75	1.53264e-06	0.00053204	0.035,0.0,0.097	0.275,0.536,0.287	-0.322
LINC01572_chr16:72561972-72562086	8409	ENSG00000261008.6	LINC01572	chr16	-	72561972	72562086	72540577	72540611	72570434	72570515	8409	1,0,0	0,1,2	1,2,1	1,0,0	189	75	1.73799e-06	0.000600217	1.0,0.0,0.0	0.284,1.0,1.0	-0.428
CCDC189_chr16:30759011-30759247	13083	ENSG00000196118.11	CCDC189	chr16	-	30759011	30759247	30757435	30757654	30760283	30760668	13083	10,10,6	21,13,5	1,0,3	27,5,16	311	75	1.76717e-06	0.000607164	0.103,0.156,0.224	0.009,0.0,0.043	0.144
TMEM191B_chr22:18530155-18530196	41944	ENSG00000278558.4	TMEM191B	chr22	+	18530155	18530196	18529935	18530008	18530254	18530459	41944	9,2,4	3,2,2	1,6,3	0,0,0	116	75	1.80361e-06	0.000616523	0.66,0.393,0.564	1.0,1.0,1.0	-0.461
RPL10A_chr6:35468946-35469285	23729	ENSG00000198755.10	RPL10A	chr6	+	35468946	35469285	35468419	35468439	35469380	35469529	23729	115,93,109	10,8,2	92,61,160	0,2,0	414	75	1.87597e-06	0.000634778	0.676,0.678,0.908	1.0,0.847,1.0	-0.195
TMEM254-AS1_chr10:80055915-80056126	69753	ENSG00000230091.6	TMEM254-AS1	chr10	-	80055915	80056126	80053395	80053586	80056318	80056405	69753	14,5,8	0,0,0	6,5,8	4,1,1	286	75	1.87048e-06	0.000634778	1.0,1.0,1.0	0.282,0.567,0.677	0.491
PLAC1_chrX:134733434-134733519	86366	ENSG00000170965.9	PLAC1	chrX	-	134733434	134733519	134601556	134602122	134764233	134764322	86366	4,0,0	5,3,1	3,1,2	0,0,1	160	75	1.92534e-06	0.00064821	0.273,0.0,0.0	1.0,1.0,0.484	-0.737
WWP1_chr8:86452558-86452679	84145	ENSG00000123124.13	WWP1	chr8	+	86452558	86452679	86448372	86448513	86457920	86458025	84145	680529337	3,2,0	405184488	9,3,13	196	75	1.94372e-06	0.000651126	0.989,0.99,1.0	0.945,0.959,0.935	0.047
MBNL1_chr3:152446703-152446757	81548	ENSG00000152601.17	MBNL1	chr3	+	152446703	152446757	152445281	152445539	152447619	152447773	81548	307260187	103,101,54	371274307	62,56,51	129	75	1.96331e-06	0.000654418	0.634,0.599,0.668	0.777,0.74,0.778	-0.131
ZNF267_chr16:31890206-31890250	23087	ENSG00000185947.14	ZNF267	chr16	+	31890206	31890250	31885160	31885256	31914475	31914558	23087	7,1,2	339284151	26,3,14	302165240	119	75	2.05141e-06	0.000678782	0.013,0.002,0.008	0.051,0.011,0.035	-0.025
SNUPN_chr15:75622341-75622408	76807	ENSG00000169371.13	SNUPN	chr15	-	75622341	75622408	75621045	75621056	75625335	75625663	76807	3,3,3	2,5,2	0,0,0	2,2,3	142	75	2.05667e-06	0.000678782	0.442,0.241,0.442	0.0,0.0,0.0	0.375
AGRN_chr1:1040664-1040880	11663	ENSG00000188157.14	AGRN	chr1	+	1040664	1040880	1034866	1035324	1041172	1041397	11663	156,111,75	3,2,0	115,62,72	11,4,9	291	75	2.07646e-06	0.000681953	0.931,0.935,1.0	0.729,0.8,0.673	0.221
NTAN1_chr16:15047854-15047920	29733	ENSG00000157045.8	NTAN1	chr16	-	15047854	15047920	15047215	15047550	15055890	15055917	29733	261208126	19,8,8	169130159	4,0,1	141	75	2.16051e-06	0.000706097	0.88,0.933,0.893	0.957,1.0,0.988	-0.08
AC090772.3_chr18:24160777-24160877	5250	ENSG00000265750.1	AC090772.3	chr18	-	24160777	24160877	24159508	24159828	24161896	24162211	5250	0,1,0	2,0,1	2,1,1	0,0,1	175	75	2.30727e-06	0.000750402	0.0,1.0,0.0	1.0,1.0,0.3	-0.433
MLPH_chr2:237534563-237534647	73406	ENSG00000115648.13	MLPH	chr2	+	237534563	237534647	237525600	237525805	237540347	237540446	73406	152159127	2,0,0	33,9,39	4,0,6	159	75	2.38428e-06	0.0007717	0.973,1.0,1.0	0.796,1.0,0.754	0.141
APPBP2_chr17:60460662-60460787	21754	ENSG00000062725.9	APPBP2	chr17	-	60460662	60460787	60454301	60454492	60461993	60462061	21754	14,8,14	0,1,0	11,8,10	5,3,2	200	75	2.41841e-06	0.000778985	1.0,0.75,1.0	0.452,0.5,0.652	0.382
TIMM17A_chr1:201957280-201957380	15721	ENSG00000134375.10	TIMM17A	chr1	+	201957280	201957380	201955490	201955552	201957510	201957574	15721	172021031303	5,7,5	135010131666	18,11,22	175	75	2.44279e-06	0.000783071	0.993,0.992,0.991	0.97,0.975,0.97	0.02
SUV39H2_chr10:14881499-14881645	10934	ENSG00000152455.15	SUV39H2	chr10	+	14881499	14881645	14878847	14878960	14896845	14896977	10934	36,27,17	0,1,0	31,19,32	4,2,6	221	75	2.58139e-06	0.000823561	1.0,0.902,1.0	0.725,0.763,0.644	0.257
ASCC1_chr10:72102333-72102412	62562	ENSG00000138303.17	ASCC1	chr10	-	72102333	72102412	72096520	72097450	72102849	72102967	62562	3,6,7	4,0,1	1,1,0	4,2,6	154	75	2.65167e-06	0.000841975	0.268,1.0,0.773	0.109,0.196,0.0	0.579
ZCCHC8_chr12:122483278-122483563	33494	ENSG00000033030.13	ZCCHC8	chr12	-	122483278	122483563	122482634	122482695	122489385	122489463	33494	20,6,17	1,0,0	9,7,21	3,1,3	360	75	2.6966e-06	0.000852201	0.806,1.0,1.0	0.385,0.593,0.593	0.412
NEDD1_chr12:96907603-96907856	5633	ENSG00000139350.11	NEDD1	chr12	+	96907603	96907856	96907222	96907300	96917620	96917737	5633	132,137,64	6,7,0	116,85,156	0,0,0	328	75	2.77297e-06	0.000872223	0.834,0.817,1.0	1.0,1.0,1.0	-0.116
PNPO_chr17:47945558-47945612	40703	ENSG00000108439.10	PNPO	chr17	+	47945558	47945612	47944615	47944715	47945860	47945989	40703	279269195	0,1,2	202111298	9,2,12	129	75	2.99143e-06	0.000936542	1.0,0.994,0.983	0.929,0.97,0.935	0.048
RHBDD1_chr2:226838072-226838154	14096	ENSG00000144468.16	RHBDD1	chr2	+	226838072	226838154	226837547	226837770	226864603	226865065	14096	3,2,5	0,0,1	2,0,5	2,3,2	157	75	3.17707e-06	0.000990035	1.0,1.0,0.705	0.323,0.0,0.544	0.613
EFCAB6_chr22:43808994-43809131	77515	ENSG00000186976.14	EFCAB6	chr22	-	43808994	43809131	43782179	43782325	43812167	43812190	77515	0,1,5	4,7,0	4,1,6	1,0,0	212	75	3.25794e-06	0.00101053	0.0,0.048,1.0	0.586,1.0,1.0	-0.513
PKD2_chr4:88046641-88046870	43897	ENSG00000118762.7	PKD2	chr4	+	88046641	88046870	88043232	88043457	88051990	88052158	43897	51,30,18	5,2,5	40,22,32	1,0,0	304	75	3.38694e-06	0.00104571	0.716,0.787,0.47	0.908,1.0,1.0	-0.312
AC138409.2_chr5:34219916-34219950	10344	ENSG00000215158.9	AC138409.2	chr5	-	34219916	34219950	34218294	34218450	34244615	34244698	10344	4,2,5	3,9,0	2,5,1	0,0,0	109	75	3.58165e-06	0.00110075	0.478,0.133,1.0	1.0,1.0,1.0	-0.463
NDUFA10_chr2:240011616-240011696	80701	ENSG00000130414.11	NDUFA10	chr2	-	240011616	240011696	239957371	239961186	240018552	240018639	80701	1,1,1	0,0,1	1,0,0	0,1,2	155	75	3.60665e-06	0.00110337	1.0,1.0,0.326	1.0,0.0,0.0	0.442
PFAS_chr17:8265287-8265468	521	ENSG00000178921.13	PFAS	chr17	+	8265287	8265468	8264894	8265125	8265555	8265639	521	32,48,22	3,0,0	16,18,14	9,5,2	256	75	3.63118e-06	0.00110583	0.758,1.0,1.0	0.342,0.513,0.672	0.41
METTL8_chr2:171414602-171414726	29683	ENSG00000123600.19	METTL8	chr2	-	171414602	171414726	171360421	171360513	171433882	171434087	29683	9,6,12	1,1,0	11,1,10	5,7,5	199	75	3.73504e-06	0.00113231	0.772,0.693,1.0	0.453,0.051,0.43	0.51
PARD6G_chr18:80201963-80202018	27442	ENSG00000178184.15	PARD6G	chr18	-	80201963	80202018	80182855	80183150	80202709	80202881	27442	0,1,0	2,1,4	1,1,2	1,0,0	130	75	3.86239e-06	0.00116564	0.0,0.366,0.0	0.366,1.0,1.0	-0.667
KIF13B_chr8:29075280-29075343	4538	ENSG00000197892.12	KIF13B	chr8	-	29075280	29075343	29071619	29072316	29092744	29092878	4538	1,0,1	2,2,0	1,3,4	0,1,0	138	75	3.94995e-06	0.00118672	0.214,0.0,1.0	1.0,0.62,1.0	-0.469
ZDHHC16_chr10:97455659-97455783	17909	ENSG00000171307.18	ZDHHC16	chr10	+	97455659	97455783	97454713	97454799	97455973	97456044	17909	366293266	10,11,3	199185240	0,0,1	199	75	4.05139e-06	0.00121176	0.932,0.909,0.971	1.0,1.0,0.989	-0.059
SRSF2_chr17:76735771-76735875	73142	ENSG00000161547.16	SRSF2	chr17	-	76735771	76735875	76734146	76735158	76736153	76736464	73142	93,90,107	16411402501	44,49,74	1605944932	179	75	4.20905e-06	0.00125332	0.023,0.026,0.082	0.011,0.021,0.032	0.022
IFI44L_chr1:78629719-78629915	45049	ENSG00000137959.15	IFI44L	chr1	+	78629719	78629915	78620381	78620571	78635336	78635489	45049	4,4,1	0,0,0	171,85,314	22,9,58	271	75	4.27046e-06	0.00126598	1.0,1.0,1.0	0.683,0.723,0.6	0.331
MIF4GD_chr17:75267745-75267901	60377	ENSG00000125457.13	MIF4GD	chr17	-	75267745	75267901	75267450	75267630	75268082	75268192	60377	59,47,45	2,0,0	34,34,33	2,5,6	231	75	4.31625e-06	0.00127392	0.905,1.0,1.0	0.847,0.688,0.641	0.243
ZDHHC16_chr10:97455713-97455783	17910	ENSG00000171307.18	ZDHHC16	chr10	+	97455713	97455783	97454713	97454799	97455973	97456044	17910	282220205	10,11,3	155149187	0,0,1	145	75	4.4792e-06	0.00131622	0.936,0.912,0.972	1.0,1.0,0.99	-0.057
BCAT2_chr19:48806516-48806717	70443	ENSG00000105552.14	BCAT2	chr19	-	48806516	48806717	48800186	48800297	48810983	48811020	70443	80,68,55	40,31,19	48,33,60	54,43,52	276	75	4.60199e-06	0.00134639	0.352,0.373,0.44	0.195,0.173,0.239	0.186
METTL8_chr2:171392042-171392197	29681	ENSG00000123600.19	METTL8	chr2	-	171392042	171392197	171360421	171360513	171433882	171434018	29681	56,37,36	1,1,0	51,41,57	5,7,5	230	75	4.76383e-06	0.00138768	0.948,0.923,1.0	0.769,0.656,0.788	0.219
IFI44_chr1:78660553-78660654	80270	ENSG00000137965.10	IFI44	chr1	+	78660553	78660654	78659311	78659483	78663764	78664078	80270	18,21,18	2,0,0	221138403	79,19,70	176	75	4.82125e-06	0.00139833	0.793,1.0,1.0	0.544,0.756,0.71	0.261
NTAN1_chr16:15047996-15048099	29734	ENSG00000157045.8	NTAN1	chr16	-	15047996	15048099	15047427	15047550	15055890	15056064	29734	92,77,39	19,8,8	74,37,56	4,0,1	178	75	4.98513e-06	0.00143963	0.671,0.802,0.673	0.886,1.0,0.959	-0.233
CFAP44_chr3:113333405-113333583	12436	ENSG00000206530.10	CFAP44	chr3	-	113333405	113333583	113330167	113330668	113358744	113358875	12436	4,5,5	5,0,2	6,6,3	0,0,0	253	75	5.15888e-06	0.00147604	0.192,1.0,0.426	1.0,1.0,1.0	-0.461
DLGAP1-AS1_chr18:3596578-3596675	18380	ENSG00000177337.7	DLGAP1-AS1	chr18	+	3596578	3596675	3594126	3594240	3597175	3597228	18380	18,14,20	1,3,4	10,7,15	0,0,0	172	75	5.14148e-06	0.00147604	0.887,0.67,0.686	1.0,1.0,1.0	-0.252
IL17RB_chr3:53855293-53855341	69288	ENSG00000056736.9	IL17RB	chr3	+	53855293	53855341	53852870	53852997	53856843	53856986	69288	48,28,15	1,1,0	27,8,21	9,2,2	123	75	5.17732e-06	0.00147604	0.967,0.945,1.0	0.647,0.709,0.865	0.23
AACS_chr12:125124901-125125024	26219	ENSG00000081760.16	AACS	chr12	+	125124901	125125024	125119857	125124769	125128160	125128274	26219	365324193	27,16,12	205165184	1,3,5	198	75	5.25784e-06	0.00149265	0.837,0.885,0.859	0.987,0.954,0.933	-0.098
IFI44_chr1:78660553-78660691	80272	ENSG00000137965.10	IFI44	chr1	+	78660553	78660691	78659318	78659483	78663764	78663897	80272	18,19,18	2,0,0	201126382	79,19,70	213	75	5.54498e-06	0.00156752	0.76,1.0,1.0	0.473,0.7,0.658	0.31
SH3D21_chr1:36307917-36307963	68109	ENSG00000214193.10	SH3D21	chr1	+	36307917	36307963	36307769	36307825	36308388	36308475	68109	8,0,1	4,4,0	1,2,3	0,0,0	121	75	5.83805e-06	0.00164263	0.554,0.0,1.0	1.0,1.0,1.0	-0.482
CATSPERB_chr14:91683876-91683943	74708	ENSG00000133962.7	CATSPERB	chr14	-	91683876	91683943	91669813	91669972	91693125	91693244	74708	0,1,0	1,2,1	3,1,3	2,0,1	142	75	5.85969e-06	0.00164263	0.0,0.209,0.0	0.442,1.0,0.613	-0.615
LRWD1_chr7:102467338-102467479	28431	ENSG00000161036.12	LRWD1	chr7	+	102467338	102467479	102466153	102466270	102467718	102467823	28431	466465280	3,3,0	320240363	10,7,8	216	75	5.90392e-06	0.00164813	0.982,0.982,1.0	0.917,0.923,0.94	0.061
NDUFV1_chr11:67611896-67611978	30786	ENSG00000167792.11	NDUFV1	chr11	+	67611896	67611978	67611147	67611569	67612119	67612209	30786	165714721144	8,3,8	8285711095	11,16,13	157	75	6.23708e-06	0.00173391	0.99,0.996,0.986	0.973,0.945,0.976	0.026
SYTL2_chr11:85717482-85717726	9357	ENSG00000137501.17	SYTL2	chr11	-	85717482	85717726	85714412	85714507	85718789	85718843	9357	360246128	315280189	169118175	297177390	319	75	6.35911e-06	0.00175968	0.212,0.171,0.137	0.118,0.136,0.095	0.057
PXN-AS1_chr12:120210929-120211106	11888	ENSG00000255857.5	PXN-AS1	chr12	+	120210929	120211106	120209838	120209934	120212374	120213138	11888	15,17,8	166,123,90	20,15,29	63,52,99	252	75	6.46111e-06	0.00175968	0.026,0.04,0.026	0.086,0.079,0.08	-0.051
TMEM53_chr1:44660173-44660295	33166	ENSG00000126106.13	TMEM53	chr1	-	44660173	44660295	44645359	44645464	44674330	44674402	33166	23,8,14	5,0,3	7,3,10	0,0,0	197	75	6.42741e-06	0.00175968	0.637,1.0,0.64	1.0,1.0,1.0	-0.241
ZNF418_chr19:57932429-57932646	36658	ENSG00000196724.12	ZNF418	chr19	-	57932429	57932646	57930427	57930512	57933816	57933902	36658	5,1,1	0,3,2	2,6,3	0,1,0	292	75	6.44233e-06	0.00175968	1.0,0.079,0.114	1.0,0.606,1.0	-0.471
AL162231.2_chr9:34678099-34678268	80472	ENSG00000230074.1	AL162231.2	chr9	+	34678099	34678268	34665664	34665767	34680905	34681298	80472	2,2,0	2,1,1	7,2,2	0,0,0	244	75	6.3848e-06	0.00175968	0.235,0.381,0.0	1.0,1.0,1.0	-0.795
RTN2_chr19:45489345-45489553	42889	ENSG00000125744.11	RTN2	chr19	-	45489345	45489553	45488759	45488986	45493159	45493267	42889	18,11,8	0,3,4	8,6,8	0,0,0	283	75	6.55559e-06	0.00177818	1.0,0.493,0.346	1.0,1.0,1.0	-0.387
APP_chr21:25905023-25905077	25264	ENSG00000142192.20	APP	chr21	-	25905023	25905077	25897572	25897673	25911740	25911962	25264	12721062845	3,11,4	9776071435	20,16,19	129	75	6.61879e-06	0.00178809	0.996,0.982,0.992	0.966,0.957,0.978	0.023
ZNF512_chr2:27583657-27583716	15423	ENSG00000243943.9	ZNF512	chr2	+	27583657	27583716	27582968	27583142	27598066	27598254	15423	19,13,15	12,1,3	13,11,15	1,0,0	134	75	6.81186e-06	0.00181825	0.47,0.879,0.737	0.879,1.0,1.0	-0.264
PTPRQ_chr12:80495191-80495371	63947	ENSG00000139304.12	PTPRQ	chr12	+	80495191	80495371	80494932	80495094	80495998	80496106	63947	4,3,2	0,1,0	2,2,4	6,1,4	255	75	6.79694e-06	0.00181825	1.0,0.469,1.0	0.089,0.37,0.227	0.594
GUSB_chr7:65970281-65970366	82697	ENSG00000169919.16	GUSB	chr7	-	65970281	65970366	65967730	65967907	65974294	65974401	82697	252187158	8,4,1	148,83,158	14,7,13	160	75	6.77172e-06	0.00181825	0.937,0.956,0.987	0.832,0.848,0.851	0.116
FASTK_chr7:151076912-151077027	19636	ENSG00000164896.19	FASTK	chr7	-	151076912	151077027	151076623	151076832	151077100	151077236	19636	299292228	4,3,0	124103177	11,8,2	190	75	6.91191e-06	0.00182447	0.967,0.975,1.0	0.817,0.836,0.972	0.106
SCUBE2_chr11:9053636-9053759	23240	ENSG00000175356.12	SCUBE2	chr11	-	9053636	9053759	9053098	9053215	9055792	9055909	23240	266179157	10,10,1	102,55,119	0,0,0	198	75	6.93269e-06	0.00182447	0.91,0.871,0.983	1.0,1.0,1.0	-0.079
ZNF10_chr12:133143519-133143622	27980	ENSG00000256223.5	ZNF10	chr12	+	133143519	133143622	133130836	133131014	133144433	133144525	27980	1,2,0	7,5,6	5,3,6	0,2,2	178	75	6.98575e-06	0.00182447	0.057,0.144,0.0	1.0,0.387,0.558	-0.581
ZBTB7B_chr1:155010915-155011015	44761	ENSG00000160685.13	ZBTB7B	chr1	+	155010915	155011015	155002629	155002943	155014014	155014093	44761	6,1,7	8,2,4	0,1,0	6,4,4	175	75	6.99854e-06	0.00182447	0.243,0.176,0.429	0.0,0.097,0.0	0.25
XPO4_chr13:20868595-20868701	62925	ENSG00000132953.16	XPO4	chr13	-	20868595	20868701	20862968	20863123	20902669	20902774	62925	82,47,24	0,2,0	56,41,36	9,4,2	181	75	6.96669e-06	0.00182447	1.0,0.907,1.0	0.721,0.809,0.882	0.165
SNUPN_chr15:75622341-75622490	76808	ENSG00000169371.13	SNUPN	chr15	-	75622341	75622490	75620893	75621056	75625335	75625638	76808	3,4,3	2,5,2	0,0,0	2,2,3	224	75	6.92057e-06	0.00182447	0.334,0.211,0.334	0.0,0.0,0.0	0.293
DNM2_chr19:10808568-10808580	78630	ENSG00000079805.16	DNM2	chr19	+	10808568	10808580	10805915	10805967	10812263	10812377	78630	100,93,95	87,78,32	82,77,126	27,11,15	87	75	7.79919e-06	0.00202531	0.498,0.507,0.719	0.724,0.858,0.879	-0.246
ITGA6_chr2:172501771-172501901	3647	ENSG00000091409.14	ITGA6	chr2	+	172501771	172501901	172497974	172498100	172504090	172504534	3647	20,10,3	10,4,5	30,22,15	2,0,2	205	75	7.95674e-06	0.00202858	0.423,0.478,0.18	0.846,1.0,0.733	-0.499
SULF2_chr20:47663069-47663212	8323	ENSG00000196562.14	SULF2	chr20	-	47663069	47663212	47661772	47661896	47663452	47663554	8323	285024041935	17,5,2	216812852383	28,12,18	218	75	7.9499e-06	0.00202858	0.983,0.994,0.997	0.964,0.974,0.979	0.019
KIF23_chr15:69425281-69425323	37600	ENSG00000137807.13	KIF23	chr15	+	69425281	69425323	69423158	69423329	69426069	69426182	37600	105,83,64	168,108,70	140118154	115,52,97	117	75	7.86627e-06	0.00202858	0.286,0.33,0.37	0.438,0.593,0.504	-0.183
MBNL2_chr13:97366458-97366553	46000	ENSG00000139793.18	MBNL2	chr13	+	97366458	97366553	97365135	97365171	97391321	97391599	46000	21,10,19	7,5,1	36,14,39	0,1,1	170	75	7.93389e-06	0.00202858	0.57,0.469,0.893	1.0,0.861,0.945	-0.291
BICDL2_chr16:3035214-3035526	57946	ENSG00000162069.14	BICDL2	chr16	-	3035214	3035526	3030934	3031150	3036893	3036926	57946	111,86,83	6,2,3	67,37,65	0,0,0	387	75	7.96315e-06	0.00202858	0.782,0.893,0.843	1.0,1.0,1.0	-0.161
TTLL3_chr3:9816073-9816202	69679	ENSG00000214021.15	TTLL3	chr3	+	9816073	9816202	9813247	9813345	9817644	9817658	69679	0,2,3	1,3,2	2,2,4	1,0,0	204	75	8.06677e-06	0.00204719	0.0,0.197,0.355	0.424,1.0,1.0	-0.624
GRAMD1C_chr3:113915700-113915838	59451	ENSG00000178075.19	GRAMD1C	chr3	+	113915700	113915838	113908957	113909120	113930713	113930832	59451	5,7,16	0,0,0	10,9,33	0,2,7	213	75	8.20134e-06	0.00207348	1.0,1.0,1.0	1.0,0.613,0.624	0.254
SPOCD1_chr1:31800440-31800617	61197	ENSG00000134668.12	SPOCD1	chr1	-	31800440	31800617	31800015	31800141	31801663	31801705	61197	19,8,9	0,4,3	9,6,3	0,0,0	252	75	8.26118e-06	0.00208076	1.0,0.373,0.472	1.0,1.0,1.0	-0.385
PLEC_chr8:143922503-143925884	37504	ENSG00000178209.14	PLEC	chr8	-	143922503	143925884	143915146	143922395	143926783	143926882	37504	223156112	40,32,30	219149183	3,7,12	3456	75	8.45264e-06	0.00212101	0.108,0.096,0.075	0.613,0.316,0.249	-0.3
SEMA3C_chr7:80818298-80818418	2021	ENSG00000075223.13	SEMA3C	chr7	-	80818298	80818418	80805638	80805758	80916678	80916819	2021	24,22,15	7,1,5	31,21,42	1,0,1	195	75	8.61353e-06	0.00214531	0.569,0.894,0.536	0.923,1.0,0.942	-0.289
EVI5_chr1:92607580-92607727	39745	ENSG00000067208.14	EVI5	chr1	-	92607580	92607727	92563641	92563737	92624175	92624334	39745	36,32,21	1,9,4	28,8,31	0,0,1	222	75	8.60039e-06	0.00214531	0.924,0.546,0.639	1.0,1.0,0.913	-0.268
PRMT2_chr21:46660832-46661936	65122	ENSG00000160310.17	PRMT2	chr21	+	46660832	46661936	46656822	46658920	46664294	46664951	65122	93,85,74	1,0,0	43,29,55	2,3,1	1179	75	9.20842e-06	0.00228498	0.855,1.0,1.0	0.578,0.381,0.778	0.373
EVI5_chr1:92605306-92605402	39744	ENSG00000067208.14	EVI5	chr1	-	92605306	92605402	92563641	92563737	92624175	92624334	39744	25,19,16	1,9,4	18,6,22	0,0,1	171	75	9.5683e-06	0.00236552	0.916,0.481,0.637	1.0,1.0,0.906	-0.291
EEF1D_chr8:143592646-143592893	18950	ENSG00000104529.17	EEF1D	chr8	-	143592646	143592893	143590607	143590738	143593892	143594071	18950	10,9,15	2,1,3	9,3,4	0,0,0	322	75	9.68607e-06	0.00238584	0.538,0.677,0.538	1.0,1.0,1.0	-0.416
ZBTB25_chr14:64502900-64503127	39836	ENSG00000089775.11	ZBTB25	chr14	-	64502900	64503127	64499440	64499563	64504486	64504584	39836	4,1,2	0,3,5	5,6,5	0,1,0	302	75	9.72806e-06	0.0023874	1.0,0.076,0.09	1.0,0.598,1.0	-0.477
TPRA1_chr3:127575184-127575265	47774	ENSG00000163870.14	TPRA1	chr3	-	127575184	127575265	127573068	127573788	127576616	127576696	47774	120,78,55	0,0,2	91,47,67	7,3,5	156	75	9.76413e-06	0.00238751	1.0,1.0,0.93	0.862,0.883,0.866	0.106
TIAM2_chr6:154860737-154860998	30229	ENSG00000146426.17	TIAM2	chr6	+	154860737	154860998	154832696	154833409	154944115	154944206	30229	3,0,2	0,1,4	1,2,2	0,0,0	336	75	9.88657e-06	0.00239145	1.0,0.0,0.1	1.0,1.0,1.0	-0.633
ZNF707_chr8:143684755-143685067	56257	ENSG00000181135.15	ZNF707	chr8	+	143684755	143685067	143684486	143684542	143687380	143687478	56257	8,9,5	0,0,0	2,2,6	0,2,3	387	75	9.87916e-06	0.00239145	1.0,1.0,1.0	1.0,0.162,0.279	0.52
TTC28-AS1_chr22:27922017-27922178	67196	ENSG00000235954.6	TTC28-AS1	chr22	+	27922017	27922178	27919469	27919545	27935150	27935230	67196	37,41,25	5,4,6	27,19,51	0,0,2	236	75	9.88735e-06	0.00239145	0.702,0.765,0.57	1.0,1.0,0.89	-0.284
INSIG2_chr2:118096418-118096800	84683	ENSG00000125629.14	INSIG2	chr2	+	118096418	118096800	118088473	118088541	118103196	118103321	84683	9,11,2	1,3,2	8,5,14	0,0,1	457	75	1.04737e-05	0.00252416	0.596,0.376,0.141	1.0,1.0,0.697	-0.528
PTTG1IP_chr21:44861162-44861271	65812	ENSG00000183255.11	PTTG1IP	chr21	-	44861162	44861271	44849584	44851627	44873501	44873709	65812	5,6,6	1,0,0	4,8,1	1,1,4	184	75	1.07513e-05	0.00258178	0.671,1.0,1.0	0.62,0.765,0.092	0.398
IFI44L_chr1:78628950-78628999	45047	ENSG00000137959.15	IFI44L	chr1	+	78628950	78628999	78620381	78620571	78635336	78635489	45047	2,1,1	0,0,0	90,54,252	22,9,58	124	75	1.08172e-05	0.00258833	1.0,1.0,1.0	0.712,0.784,0.724	0.26
TSPAN9_chr12:3083652-3083719	51581	ENSG00000011105.12	TSPAN9	chr12	+	3083652	3083719	3077376	3077453	3201176	3201256	51581	13,16,9	1,1,8	8,12,8	0,0,0	142	75	1.09452e-05	0.00260964	0.873,0.894,0.373	1.0,1.0,1.0	-0.287
DHDDS_chr1:26442707-26442873	12873	ENSG00000117682.16	DHDDS	chr1	+	26442707	26442873	26438167	26438284	26446315	26446382	12873	64,60,38	6,2,6	33,25,51	1,0,0	241	75	1.09933e-05	0.0026118	0.768,0.903,0.663	0.911,1.0,1.0	-0.192
CFAP44_chr3:113341743-113341918	12437	ENSG00000206530.10	CFAP44	chr3	-	113341743	113341918	113330167	113330668	113358744	113358875	12437	12,4,4	5,0,2	4,4,6	0,0,0	250	75	1.14628e-05	0.00270992	0.419,1.0,0.375	1.0,1.0,1.0	-0.402
XRN2_chr20:21333936-21333994	33717	ENSG00000088930.7	XRN2	chr20	+	21333936	21333994	21333543	21333618	21339043	21339088	33717	9,8,8	1,2,4	4,2,10	0,0,0	133	75	1.14872e-05	0.00270992	0.835,0.693,0.53	1.0,1.0,1.0	-0.314
TCFL5_chr20:62857394-62857638	86169	ENSG00000101190.12	TCFL5	chr20	-	62857394	62857638	62845137	62846117	62860124	62860308	86169	4,1,0	0,1,3	8,6,2	0,0,0	319	75	1.17619e-05	0.002765	1.0,0.19,0.0	1.0,1.0,1.0	-0.603
SUN1_chr7:849922-850033	45135	ENSG00000164828.17	SUN1	chr7	+	849922	850033	849519	849603	851949	852043	45135	347254210	3,1,0	227115222	3,9,7	186	75	1.20608e-05	0.00282394	0.979,0.99,1.0	0.968,0.837,0.927	0.079
FAM126A_chr7:22946951-22947247	51902	ENSG00000122591.11	FAM126A	chr7	-	22946951	22947247	22941268	22946163	22960255	22960415	51902	15,8,4	10,7,6	1,1,5	16,12,12	371	75	1.20969e-05	0.00282394	0.233,0.188,0.119	0.012,0.017,0.078	0.144
NF2_chr22:29683019-29683079	28877	ENSG00000186575.17	NF2	chr22	+	29683019	29683079	29681438	29681601	29694751	29694811	28877	4,2,3	20,13,13	5,9,21	6,0,6	135	75	1.2141e-05	0.00282437	0.1,0.079,0.114	0.316,1.0,0.66	-0.561
SLC4A7_chr3:27409355-27409530	60275	ENSG00000033867.16	SLC4A7	chr3	-	27409355	27409530	27404829	27404963	27411641	27411748	60275	141,93,88	33,22,27	130,83,168	8,5,22	250	75	1.22484e-05	0.00283951	0.562,0.559,0.494	0.83,0.833,0.696	-0.248
NECAP2_chr1:16450124-16450241	56240	ENSG00000157191.19	NECAP2	chr1	+	16450124	16450241	16449092	16449201	16455817	16455893	56240	2,4,2	1,0,0	0,2,1	5,1,0	192	75	1.25478e-05	0.00289889	0.439,1.0,1.0	0.0,0.439,1.0	0.333
ADAM32_chr8:39254413-39254516	50488	ENSG00000197140.14	ADAM32	chr8	+	39254413	39254516	39246082	39246166	39257186	39257343	50488	24,37,42	5,8,7	10,14,7	1,0,0	178	75	1.26246e-05	0.0029066	0.669,0.661,0.717	0.808,1.0,1.0	-0.254
MATK_chr19:3785063-3785286	60073	ENSG00000007264.14	MATK	chr19	-	3785063	3785286	3784824	3784884	3786168	3786282	60073	34,44,16	3,3,2	11,11,12	0,0,0	298	75	1.28381e-05	0.00294564	0.74,0.787,0.668	1.0,1.0,1.0	-0.268
FAM49B_chr8:129879388-129879471	28042	ENSG00000153310.19	FAM49B	chr8	-	129879388	129879471	129871374	129871496	129880375	129880458	28042	378360202	1,0,2	288159319	8,4,9	158	75	1.32773e-05	0.00303602	0.994,1.0,0.98	0.945,0.95,0.944	0.045
FBXO28_chr1:224153141-224153337	75256	ENSG00000143756.11	FBXO28	chr1	+	224153141	224153337	224130471	224130581	224157351	224158182	75256	251244175	1,1,0	172118276	2,3,11	271	75	1.35262e-05	0.0030824	0.986,0.985,1.0	0.96,0.916,0.874	0.074
RNF13_chr3:149852515-149852596	1095	ENSG00000082996.19	RNF13	chr3	+	149852515	149852596	149813203	149813353	149895472	149895498	1095	12,12,7	3,4,3	8,7,8	1,0,0	156	75	1.49401e-05	0.00339307	0.658,0.591,0.529	0.794,1.0,1.0	-0.339
MCM8_chr20:5972575-5972726	65614	ENSG00000125885.13	MCM8	chr20	+	5972575	5972726	5967829	5968025	5973055	5973196	65614	10,7,6	1,0,0	9,3,13	4,2,2	226	75	1.5134e-05	0.00341397	0.768,1.0,1.0	0.427,0.332,0.683	0.442
SEC22C_chr3:42566743-42566836	73079	ENSG00000093183.13	SEC22C	chr3	-	42566743	42566836	42563844	42563888	42568864	42569073	73079	3,1,2	1,0,0	1,2,2	0,3,3	168	75	1.50984e-05	0.00341397	0.573,1.0,1.0	1.0,0.229,0.229	0.372
ARIH2_chr3:48945135-48945181	61471	ENSG00000177479.19	ARIH2	chr3	+	48945135	48945181	48918820	48918998	48967124	48967170	61471	4,1,4	7,1,2	2,8,1	0,0,1	121	75	1.53419e-05	0.00344926	0.262,0.383,0.554	1.0,1.0,0.383	-0.395
ADPGK_chr15:72774871-72775097	44689	ENSG00000159322.17	ADPGK	chr15	-	72774871	72775097	72771782	72771845	72783245	72783731	44689	420361268	3,0,5	317163248	9,4,13	301	75	1.55855e-05	0.00349229	0.972,1.0,0.93	0.898,0.91,0.826	0.089
UBL7-AS1_chr15:74461882-74462027	1402	ENSG00000247240.7	UBL7-AS1	chr15	+	74461882	74462027	74461306	74461418	74466035	74466130	1402	3,6,5	0,0,0	5,4,5	3,0,3	220	75	1.64309e-05	0.00365728	1.0,1.0,1.0	0.362,1.0,0.362	0.425
ARNTL2_chr12:27389178-27389296	68911	ENSG00000029153.14	ARNTL2	chr12	+	27389178	27389296	27387227	27387320	27390095	27390239	68911	56,43,24	1,0,0	56,20,35	2,1,9	193	75	1.63987e-05	0.00365728	0.956,1.0,1.0	0.916,0.886,0.602	0.184
AUH_chr9:91297983-91298076	22900	ENSG00000148090.11	AUH	chr9	-	91297983	91298076	91220804	91220992	91361627	91361913	22900	0,2,1	2,0,2	1,1,6	0,0,1	168	75	1.69987e-05	0.00376949	0.0,1.0,0.182	1.0,1.0,0.728	-0.515
SYT7_chr11:61546030-61546255	76193	ENSG00000011347.9	SYT7	chr11	-	61546030	61546255	61532988	61533124	61547176	61547308	76193	6,6,3	6,10,2	10,12,22	1,3,1	300	75	1.70476e-05	0.00376949	0.2,0.13,0.273	0.714,0.5,0.846	-0.486
MIR4435-2HG_chr2:111248147-111248241	59417	ENSG00000172965.14	MIR4435-2HG	chr2	-	111248147	111248241	111207775	111208661	111344060	111344237	59417	5,7,5	2,5,0	1,3,2	0,0,0	169	75	1.78501e-05	0.00393196	0.526,0.383,1.0	1.0,1.0,1.0	-0.364
BRD1_chr22:49787389-49787887	59745	ENSG00000100425.18	BRD1	chr22	-	49787389	49787887	49777677	49777813	49794033	49794294	59745	30,16,21	0,0,1	12,17,25	6,1,1	573	75	1.78997e-05	0.00393196	1.0,1.0,0.733	0.207,0.69,0.766	0.357
HAUS3_chr4:2241519-2241837	18419	ENSG00000214367.7	HAUS3	chr4	-	2241519	2241837	2240915	2241093	2242050	2242128	18419	36,42,23	1,0,0	40,30,25	2,4,2	393	75	1.80487e-05	0.00395172	0.873,1.0,1.0	0.792,0.589,0.705	0.262
DLGAP1-AS1_chr18:3594419-3594484	18378	ENSG00000177337.7	DLGAP1-AS1	chr18	+	3594419	3594484	3594111	3594240	3596578	3596808	18378	25,30,22	2,1,0	9,5,19	5,4,3	140	75	1.81419e-05	0.00395918	0.87,0.941,1.0	0.491,0.401,0.772	0.382
DNMT3B_chr20:32805337-32805407	22851	ENSG00000088305.18	DNMT3B	chr20	+	32805337	32805407	32802384	32802470	32806208	32806327	22851	7,3,3	3,1,1	36,27,26	0,0,0	145	75	1.85852e-05	0.00404277	0.547,0.608,0.608	1.0,1.0,1.0	-0.412
SUV39H2_chr10:14881499-14881645	10936	ENSG00000152455.15	SUV39H2	chr10	+	14881499	14881645	14878862	14878919	14899538	14899685	10936	24,14,10	4,2,1	20,17,16	0,0,0	221	75	1.86628e-05	0.00404651	0.671,0.704,0.772	1.0,1.0,1.0	-0.284
ZNF691_chr1:42849564-42849742	72831	ENSG00000164011.17	ZNF691	chr1	+	42849564	42849742	42849290	42849413	42850949	42852473	72831	7,3,7	0,1,0	3,1,4	4,0,3	253	75	1.88438e-05	0.00407256	1.0,0.471,1.0	0.182,1.0,0.283	0.335
COX16_chr14:70342657-70342729	69641	ENSG00000133983.14	COX16	chr14	-	70342657	70342729	70329173	70329236	70359518	70359731	69641	262024341769	297269231	171911222267	129,62,207	147	75	1.9568e-05	0.00421548	0.818,0.822,0.796	0.872,0.902,0.848	-0.062
WDYHV1_chr8:123448046-123448224	71102	ENSG00000156795.6	WDYHV1	chr8	+	123448046	123448224	123441305	123441349	123467078	123467230	71102	7,5,3	1,2,3	3,3,10	0,0,1	253	75	2.03371e-05	0.00436544	0.675,0.426,0.229	1.0,1.0,0.748	-0.473
EPB41_chr1:29060421-29060484	85339	ENSG00000159023.19	EPB41	chr1	+	29060421	29060484	29058588	29058645	29064981	29065158	85339	18,20,8	14,17,7	29,17,24	7,2,4	138	75	2.03944e-05	0.00436544	0.411,0.39,0.383	0.692,0.822,0.765	-0.365
TM2D1_chr1:61686791-61686921	56127	ENSG00000162604.12	TM2D1	chr1	-	61686791	61686921	61683451	61683546	61700933	61701025	56127	21,27,35	7,3,1	17,14,40	0,0,1	205	75	2.09123e-05	0.00446205	0.523,0.767,0.928	1.0,1.0,0.936	-0.239
FNBP1_chr9:129915965-129915980	62446	ENSG00000187239.16	FNBP1	chr9	-	129915965	129915980	129908889	129908999	129923843	129923939	62446	2,1,1	36,49,21	8,1,11	38,13,23	90	75	2.11148e-05	0.00447729	0.044,0.017,0.038	0.149,0.06,0.285	-0.132
FN1_chr2:215380810-215381080	65094	ENSG00000115414.18	FN1	chr2	-	215380810	215381080	215379129	215379317	215382211	215382325	65094	1,0,0	0,1,1	10,2,3	0,0,0	345	75	2.11174e-05	0.00447729	1.0,0.0,0.0	1.0,1.0,1.0	-0.667
ZBTB25_chr14:64502900-64503127	39835	ENSG00000089775.11	ZBTB25	chr14	-	64502900	64503127	64499440	64499563	64503660	64503845	39835	7,7,7	1,4,2	8,6,5	1,0,0	302	75	2.15119e-05	0.00454655	0.635,0.303,0.465	0.665,1.0,1.0	-0.421
TTLL5_chr14:75757830-75757869	40655	ENSG00000119685.19	TTLL5	chr14	+	75757830	75757869	75752892	75752955	75764614	75764772	40655	1,0,0	4,1,4	2,4,1	4,1,1	114	75	2.19415e-05	0.00462275	0.141,0.0,0.0	0.248,0.725,0.397	-0.41
DOCK7_chr1:62544946-62545039	55888	ENSG00000116641.17	DOCK7	chr1	-	62544946	62545039	62543655	62543745	62552731	62552761	55888	33,44,37	24,28,11	13,8,10	20,16,26	168	75	2.25445e-05	0.00472878	0.38,0.412,0.6	0.225,0.182,0.147	0.279
LAS1L_chrX:65533609-65533735	70746	ENSG00000001497.16	LAS1L	chrX	-	65533609	65533735	65532560	65532630	65534479	65534754	70746	557403264	0,0,0	325272356	10,3,5	201	75	2.25859e-05	0.00472878	1.0,1.0,1.0	0.924,0.971,0.964	0.047
CDKN2B-AS1_chr9:22092307-22092469	20294	ENSG00000240498.6	CDKN2B-AS1	chr9	+	22092307	22092469	22063943	22064018	22096371	22096514	20294	4,3,1	0,2,3	2,6,8	0,0,0	237	75	2.32784e-05	0.00485858	1.0,0.322,0.095	1.0,1.0,1.0	-0.528
CARNMT1_chr9:74999729-74999870	33269	ENSG00000156017.12	CARNMT1	chr9	-	74999729	74999870	74998597	74998776	75016267	75016431	33269	135144110	1,1,0	95,99,114	3,2,9	216	75	2.3485e-05	0.00488648	0.979,0.98,1.0	0.917,0.945,0.815	0.094
PPP1R12A-AS1_chr12:79938727-79938852	10072	ENSG00000257557.2	PPP1R12A-AS1	chr12	+	79938727	79938852	79934900	79935658	79940361	79942712	10072	8,8,3	0,1,0	1,6,8	0,3,6	200	75	2.37998e-05	0.0049182	1.0,0.75,1.0	1.0,0.429,0.333	0.329
COPE_chr19:18906959-18907112	25131	ENSG00000105669.13	COPE	chr19	-	18906959	18907112	18905575	18905629	18910970	18911071	25131	198818341189	11,14,9	116310121316	24,14,23	228	75	2.38576e-05	0.0049182	0.983,0.977,0.978	0.941,0.96,0.95	0.029
TPRA1_chr3:127575939-127576050	47784	ENSG00000163870.14	TPRA1	chr3	-	127575939	127576050	127573068	127573788	127576616	127576696	47784	150,80,85	0,0,2	119,65,102	7,3,5	186	75	2.3724e-05	0.0049182	1.0,1.0,0.945	0.873,0.897,0.892	0.094
RACGAP1_chr12:50019743-50019806	43247	ENSG00000161800.12	RACGAP1	chr12	-	50019743	50019806	50016634	50016715	50025372	50025435	43247	2,23,0	17,13,5	0,0,0	10,12,12	138	75	2.39535e-05	0.0049228	0.06,0.49,0.0	0.0,0.0,0.0	0.183
GMDS-AS1_chr6:2269697-2269799	76338	ENSG00000250903.8	GMDS-AS1	chr6	+	2269697	2269799	2263600	2263684	2397220	2397346	76338	7,4,8	1,3,2	7,5,3	1,0,0	177	75	2.43767e-05	0.00499446	0.748,0.361,0.629	0.748,1.0,1.0	-0.337
ITGAE_chr17:3723287-3723383	37801	ENSG00000083457.11	ITGAE	chr17	-	3723287	3723383	3720306	3720402	3723687	3723744	37801	47,24,34	280203131	33,25,63	93104139	171	75	2.47539e-05	0.00504091	0.069,0.049,0.102	0.135,0.095,0.166	-0.059
CBWD2_chr2:113439019-113439117	40726	ENSG00000136682.14	CBWD2	chr2	+	113439019	113439117	113437790	113438022	113441350	113441437	40726	5,5,4	108,98,80	12,12,15	73,49,102	173	75	2.47491e-05	0.00504091	0.02,0.022,0.021	0.067,0.096,0.06	-0.053
VPS29_chr12:110499456-110499546	58855	ENSG00000111237.18	VPS29	chr12	-	110499456	110499546	110496011	110496203	110502048	110502111	58855	38,39,22	123,76,51	21,8,35	116,83,162	165	75	2.56361e-05	0.00520475	0.123,0.189,0.164	0.076,0.042,0.089	0.09
TBCEL_chr11:121059968-121060085	74737	ENSG00000154114.12	TBCEL	chr11	+	121059968	121060085	121047527	121047667	121086777	121086849	74737	26,20,19	3,3,4	15,10,21	0,0,1	192	75	2.59453e-05	0.00525162	0.772,0.723,0.65	1.0,1.0,0.891	-0.249
ERCC1_chr19:45420323-45420427	3865	ENSG00000012061.15	ERCC1	chr19	-	45420323	45420427	45416490	45416897	45423269	45423381	3865	2,3,2	0,1,0	1,1,2	1,1,1	179	75	2.62924e-05	0.00528991	1.0,0.557,1.0	0.295,0.295,0.456	0.504
UNK_chr17:75813077-75813213	46885	ENSG00000132478.9	UNK	chr17	+	75813077	75813213	75812454	75812585	75813760	75813878	46885	14,13,16	0,1,0	11,15,19	4,3,1	211	75	2.62343e-05	0.00528991	1.0,0.822,1.0	0.494,0.64,0.871	0.272
EMC3-AS1_chr3:9988711-9988747	76816	ENSG00000180385.8	EMC3-AS1	chr3	+	9988711	9988747	9986892	9987264	10006806	10006990	76816	12,9,4	3,2,2	4,6,9	0,0,0	111	75	2.66351e-05	0.00534281	0.73,0.753,0.575	1.0,1.0,1.0	-0.314
EXOC7_chr17:76090328-76090397	82358	ENSG00000182473.21	EXOC7	chr17	-	76090328	76090397	76089174	76089320	76091142	76091235	82358	96,49,27	64,57,28	88,42,56	18,13,26	144	75	2.68407e-05	0.00536799	0.439,0.309,0.334	0.718,0.627,0.529	-0.264
CIB3_chr19:16169629-16169741	22724	ENSG00000141977.9	CIB3	chr19	-	16169629	16169741	16168136	16168284	16173424	16173525	22724	6,3,4	3,3,0	1,1,4	0,0,0	187	75	2.70034e-05	0.005374	0.445,0.286,1.0	1.0,1.0,1.0	-0.423
TBCEL_chr11:121053629-121053732	74730	ENSG00000154114.12	TBCEL	chr11	+	121053629	121053732	121047527	121047667	121086777	121086849	74730	7,2,6	3,3,4	8,1,2	0,0,1	178	75	2.70312e-05	0.005374	0.496,0.219,0.387	1.0,1.0,0.457	-0.452
KTN1_chr14:55673171-55673255	31944	ENSG00000126777.17	KTN1	chr14	+	55673171	55673255	55672928	55673012	55675834	55675918	31944	148176132	365413299	145106251	213194307	159	75	2.71981e-05	0.00539119	0.161,0.167,0.172	0.243,0.205,0.278	-0.075
DHDDS_chr1:26442730-26442873	12874	ENSG00000117682.16	DHDDS	chr1	+	26442730	26442873	26438167	26438284	26446315	26446359	12874	96,107,86	6,2,6	52,53,106	1,0,0	218	75	2.74882e-05	0.00542925	0.846,0.948,0.831	0.947,1.0,1.0	-0.107
DLGAP1-AS1_chr18:3594419-3594484	18379	ENSG00000177337.7	DLGAP1-AS1	chr18	+	3594419	3594484	3594111	3594240	3597175	3597372	18379	23,17,18	1,3,4	6,5,20	0,0,0	140	75	2.75523e-05	0.00542925	0.925,0.752,0.707	1.0,1.0,1.0	-0.205
LDLRAD4_chr18:13491231-13491469	63008	ENSG00000168675.18	LDLRAD4	chr18	+	13491231	13491469	13484036	13484119	13621116	13621270	63008	3,2,3	1,0,5	3,2,3	0,0,0	313	75	2.85566e-05	0.00561065	0.418,1.0,0.126	1.0,1.0,1.0	-0.485
LDLRAD4_chr18:13484036-13484119	63004	ENSG00000168675.18	LDLRAD4	chr18	+	13484036	13484119	13387340	13387762	13621116	13621270	63004	3,1,8	9,1,0	0,0,0	1,2,2	158	75	2.90696e-05	0.0056803	0.137,0.322,1.0	0.0,0.0,0.0	0.486
TDP1_chr14:89956577-89956800	68203	ENSG00000042088.13	TDP1	chr14	+	89956577	89956800	89956036	89956278	89966146	89966190	68203	11,13,5	0,1,0	8,3,6	4,0,2	298	75	2.90806e-05	0.0056803	1.0,0.766,1.0	0.335,1.0,0.43	0.334
ZNF497_chr19:58358488-58358585	4703	ENSG00000174586.10	ZNF497	chr19	-	58358488	58358585	58354356	58357649	58362676	58362754	4703	14,5,6	2,5,1	12,3,10	1,0,0	172	75	2.93068e-05	0.00570784	0.753,0.304,0.723	0.84,1.0,1.0	-0.353
ARIH2_chr3:48961611-48961679	61483	ENSG00000177479.19	ARIH2	chr3	+	48961611	48961679	48918835	48918998	48967124	48967151	61483	3,1,5	7,1,2	1,7,1	0,0,1	143	75	2.98122e-05	0.00578945	0.184,0.344,0.567	1.0,1.0,0.344	-0.416
ALKBH8_chr11:107510886-107511036	7749	ENSG00000137760.14	ALKBH8	chr11	-	107510886	107511036	107502725	107505215	107525440	107525592	7749	20,15,16	2,4,1	11,10,14	0,0,1	225	75	3.00981e-05	0.00582808	0.769,0.556,0.842	1.0,1.0,0.824	-0.219
GTF2IRD1_chr7:74555437-74555494	2705	ENSG00000006704.10	GTF2IRD1	chr7	+	74555437	74555494	74555173	74555223	74557638	74557722	2705	18,20,24	0,0,0	12,20,21	5,1,2	132	75	3.04383e-05	0.00587695	1.0,1.0,1.0	0.577,0.919,0.856	0.216
HAUS3_chr4:2241519-2241781	18417	ENSG00000214367.7	HAUS3	chr4	-	2241519	2241781	2240846	2241093	2242050	2242121	18417	36,42,22	1,0,0	36,26,25	2,4,2	337	75	3.22968e-05	0.00620006	0.889,1.0,1.0	0.8,0.591,0.736	0.254
WDR20_chr14:102197754-102197847	74109	ENSG00000140153.17	WDR20	chr14	+	102197754	102197847	102194937	102195120	102208861	102210521	74109	17,18,5	5,6,2	16,7,15	0,0,2	168	75	3.22279e-05	0.00620006	0.603,0.573,0.527	1.0,1.0,0.77	-0.356
SPPL2A_chr15:50726072-50726126	32507	ENSG00000138600.9	SPPL2A	chr15	-	50726072	50726126	50725220	50725323	50726320	50726377	32507	320276240	333263185	122,91,222	203118328	129	75	3.27384e-05	0.00626688	0.358,0.379,0.43	0.259,0.31,0.282	0.105
SLC35B1_chr17:49707342-49707444	49505	ENSG00000121073.13	SLC35B1	chr17	-	49707342	49707444	49706964	49707068	49707729	49707949	49505	58,74,57	784573435	26,14,33	469323513	177	75	3.29288e-05	0.00628537	0.03,0.052,0.053	0.023,0.018,0.027	0.022
PNPLA8_chr7:108521475-108521521	50643	ENSG00000135241.16	PNPLA8	chr7	-	108521475	108521521	108514435	108515574	108569489	108569666	50643	52,38,32	5,7,3	38,24,42	1,0,1	121	75	3.45079e-05	0.00656807	0.866,0.771,0.869	0.959,1.0,0.963	-0.139
RACGAP1_chr12:50019743-50019806	43248	ENSG00000161800.12	RACGAP1	chr12	-	50019743	50019806	50016634	50016715	50025397	50025438	43248	1,23,0	18,24,17	0,0,0	13,9,13	138	75	3.47626e-05	0.00659781	0.029,0.342,0.0	0.0,0.0,0.0	0.124
PARPBP_chr12:102148229-102148463	46979	ENSG00000185480.11	PARPBP	chr12	+	102148229	102148463	102120184	102120286	102165728	102165883	46979	6,8,6	1,0,0	6,4,4	2,0,5	309	75	3.5257e-05	0.00666903	0.593,1.0,1.0	0.421,1.0,0.163	0.336
EXO5_chr1:40509450-40509625	49309	ENSG00000164002.11	EXO5	chr1	+	40509450	40509625	40508740	40508877	40509732	40509790	49309	21,12,8	6,1,5	20,17,19	2,0,0	250	75	3.53369e-05	0.00666903	0.512,0.783,0.324	0.75,1.0,1.0	-0.377
TTC3_chr21:37158130-37158203	27648	ENSG00000182670.13	TTC3	chr21	+	37158130	37158203	37156654	37156906	37159698	37159745	27648	7,7,4	152,144,88	21,5,16	109,51,117	148	75	3.77361e-05	0.00710181	0.023,0.024,0.023	0.089,0.047,0.065	-0.044
FLAD1_chr1:154990338-154990528	68150	ENSG00000160688.18	FLAD1	chr1	+	154990338	154990528	154990158	154990257	154992564	154992673	68150	65,63,30	0,0,1	74,33,40	3,3,4	265	75	3.78472e-05	0.00710277	1.0,1.0,0.895	0.875,0.757,0.739	0.175
TBCEL_chr11:121053550-121053732	74727	ENSG00000154114.12	TBCEL	chr11	+	121053550	121053732	121047527	121047667	121086777	121087096	74727	44,32,26	3,3,4	24,14,32	0,0,1	257	75	3.81061e-05	0.00713138	0.811,0.757,0.655	1.0,1.0,0.903	-0.227
HCG18_chr6:30294470-30294964	56299	ENSG00000231074.8	HCG18	chr6	-	30294470	30294964	30289295	30289494	30296131	30296237	56299	51,26,32	5,1,1	53,26,74	0,0,1	569	75	3.98903e-05	0.00742381	0.573,0.774,0.808	1.0,1.0,0.907	-0.251
LIAS_chr4:39465284-39465342	72437	ENSG00000121897.14	LIAS	chr4	+	39465284	39465342	39463524	39463605	39470018	39470164	72437	7,8,19	0,0,0	10,2,15	1,4,2	133	75	3.98611e-05	0.00742381	1.0,1.0,1.0	0.849,0.22,0.809	0.374
SKA3_chr13:21159901-21159987	70675	ENSG00000165480.15	SKA3	chr13	-	21159901	21159987	21155692	21155811	21176374	21176547	70675	0,0,1	18,7,7	6,5,1	4,8,16	161	75	4.01751e-05	0.0074561	0.0,0.0,0.062	0.411,0.225,0.028	-0.201
AC011477.1_chr19:19789679-19789821	6482	ENSG00000267419.2	AC011477.1	chr19	+	19789679	19789821	19786608	19786691	19806280	19806376	6482	16,9,4	1,3,5	4,5,9	0,0,1	217	75	4.0538e-05	0.007482	0.847,0.509,0.217	1.0,1.0,0.757	-0.395
A1BG-AS1_chr19:58353320-58353474	39307	ENSG00000268895.5	A1BG-AS1	chr19	+	58353320	58353474	58347750	58347844	58353713	58353857	39307	4,5,5	3,3,0	5,7,6	0,0,1	229	75	4.04597e-05	0.007482	0.304,0.353,1.0	1.0,1.0,0.663	-0.335
UBL7-AS1_chr15:74461882-74462031	1403	ENSG00000247240.7	UBL7-AS1	chr15	+	74461882	74462031	74461264	74461418	74466035	74466130	1403	11,10,6	0,0,0	8,4,8	3,0,3	224	75	4.18113e-05	0.00767473	1.0,1.0,1.0	0.472,1.0,0.472	0.352
KIAA0100_chr17:28628264-28628559	61094	ENSG00000007202.14	KIAA0100	chr17	-	28628264	28628559	28624232	28624390	28631478	28631681	61094	243203121	1,0,0	225,94,157	8,4,0	370	75	4.17599e-05	0.00767473	0.98,1.0,1.0	0.851,0.826,1.0	0.101
ZDHHC7_chr16:84988762-84988873	9838	ENSG00000153786.12	ZDHHC7	chr16	-	84988762	84988873	84981869	84981994	84990303	84990635	9838	133132126	323217195	52,29,54	183,90,170	186	75	4.21424e-05	0.00770867	0.142,0.197,0.207	0.103,0.115,0.114	0.071
KMT2C_chr7:152195906-152196011	20657	ENSG00000055609.17	KMT2C	chr7	-	152195906	152196011	152194439	152194568	152199278	152199459	20657	13,21,11	5,5,1	25,7,29	2,0,0	180	75	4.22264e-05	0.00770867	0.52,0.636,0.821	0.839,1.0,1.0	-0.287
TBC1D13_chr9:128790734-128790775	54225	ENSG00000107021.15	TBC1D13	chr9	+	128790734	128790775	128788333	128788407	128791379	128791441	54225	14,13,8	3,0,0	5,3,3	8,2,1	116	75	4.25743e-05	0.00773556	0.751,1.0,1.0	0.288,0.492,0.66	0.437
IL17RC_chr3:9932819-9932858	67287	ENSG00000163702.18	IL17RC	chr3	+	9932819	9932858	9932607	9932703	9932952	9933593	67287	33,37,22	10,14,3	13,4,12	14,4,17	114	75	4.26046e-05	0.00773556	0.685,0.635,0.828	0.379,0.397,0.317	0.352
DENND2C_chr1:114654504-114654761	39845	ENSG00000175984.14	DENND2C	chr1	-	114654504	114654761	114645447	114645559	114669982	114670035	39845	2,4,1	1,4,0	8,1,2	0,0,0	332	75	4.27554e-05	0.00774195	0.311,0.184,1.0	1.0,1.0,1.0	-0.502
HDAC8_chrX:72495155-72495268	11009	ENSG00000147099.19	HDAC8	chrX	-	72495155	72495268	72464558	72464731	72567888	72568030	11009	39,60,20	6,8,0	46,44,40	0,1,1	188	75	4.29854e-05	0.00776263	0.722,0.75,1.0	1.0,0.946,0.941	-0.138
ADARB1_chr21:45132214-45132306	60906	ENSG00000197381.15	ADARB1	chr21	+	45132214	45132306	45128401	45128573	45133558	45133682	60906	7,8,2	0,1,1	6,3,6	4,4,7	167	75	4.34726e-05	0.00782951	1.0,0.782,0.473	0.403,0.252,0.278	0.441
AKNAD1_chr1:108827204-108827302	80908	ENSG00000162641.18	AKNAD1	chr1	-	108827204	108827302	108823565	108823688	108830558	108830650	80908	4,5,0	3,2,1	1,5,2	0,0,1	173	75	4.37309e-05	0.00785491	0.366,0.52,0.0	1.0,1.0,0.464	-0.526
PMS1_chr2:189785345-189785471	85130	ENSG00000064933.17	PMS1	chr2	+	189785345	189785471	189784512	189784564	189791789	189791941	85130	2,2,2	1,3,2	2,1,3	1,0,0	201	75	4.44582e-05	0.0079642	0.427,0.199,0.272	0.427,1.0,1.0	-0.51
IFFO2_chr1:18919677-18919773	1819	ENSG00000169991.10	IFFO2	chr1	-	18919677	18919773	18916902	18917042	18921060	18921121	1819	26,21,12	0,0,0	21,14,11	2,4,1	171	75	4.51048e-05	0.00805849	1.0,1.0,1.0	0.822,0.606,0.828	0.248
TRAPPC4_chr11:119019142-119019424	24254	ENSG00000196655.11	TRAPPC4	chr11	+	119019142	119019424	119018789	119018970	119021759	119021886	24254	12601047695	4,6,1	8065811026	10,12,10	357	75	4.59078e-05	0.00818014	0.985,0.973,0.993	0.944,0.91,0.956	0.047
AC023055.1_chr12:55815886-55815939	51300	ENSG00000257390.5	AC023055.1	chr12	-	55815886	55815939	55796024	55796076	55817665	55818128	51300	9,10,7	0,1,0	6,4,10	2,2,3	128	75	4.6046e-05	0.00818299	1.0,0.854,1.0	0.637,0.54,0.661	0.339
UBE3A_chr15:25415714-25415842	15927	ENSG00000114062.18	UBE3A	chr15	-	25415714	25415842	25411907	25411971	25421925	25421961	15927	6,2,4	1,0,1	2,0,1	1,1,1	203	75	4.65701e-05	0.00825424	0.689,1.0,0.596	0.425,0.0,0.27	0.53
VIPAS39_chr14:77441065-77441173	54336	ENSG00000151445.15	VIPAS39	chr14	-	77441065	77441173	77437807	77437881	77442559	77442662	54336	65,43,53	1,0,0	38,31,60	3,2,5	183	75	4.69748e-05	0.008304	0.964,1.0,1.0	0.838,0.864,0.831	0.144
GOLGA2P5_chr12:100167053-100167141	25021	ENSG00000238105.7	GOLGA2P5	chr12	-	100167053	100167141	100166330	100166636	100167335	100167443	25021	6,4,4	7,0,2	4,3,8	0,0,1	163	75	4.78203e-05	0.00840289	0.283,1.0,0.479	1.0,1.0,0.786	-0.341
KCTD20_chr6:36451533-36451632	54542	ENSG00000112078.13	KCTD20	chr6	+	36451533	36451632	36443037	36443111	36465600	36465698	54542	0,1,0	2,5,3	6,1,2	0,1,2	174	75	4.78234e-05	0.00840289	0.0,0.079,0.0	1.0,0.301,0.301	-0.508
SKA3_chr13:21172338-21172504	70681	ENSG00000165480.15	SKA3	chr13	-	21172338	21172504	21159901	21159987	21176374	21176548	70681	8,6,2	0,0,1	3,2,6	6,5,0	241	75	4.79104e-05	0.00840289	1.0,1.0,0.384	0.135,0.111,1.0	0.379
TMEM116_chr12:112003799-112003863	73823	ENSG00000198270.12	TMEM116	chr12	-	112003799	112003863	111965594	111965759	112005256	112005303	73823	25,23,15	2,5,1	22,8,20	0,0,0	139	75	4.80683e-05	0.00840856	0.871,0.713,0.89	1.0,1.0,1.0	-0.175
LYSMD4_chr15:99731717-99732007	41513	ENSG00000183060.15	LYSMD4	chr15	-	99731717	99732007	99727404	99729731	99733344	99733437	41513	10,9,6	3,1,2	4,7,11	0,1,0	365	75	4.97775e-05	0.00868488	0.407,0.649,0.381	1.0,0.59,1.0	-0.384
FBXO28_chr1:224134073-224134212	75255	ENSG00000143756.11	FBXO28	chr1	+	224134073	224134212	224130471	224130581	224157351	224158150	75255	246200160	1,1,0	170119275	2,3,11	214	75	5.06343e-05	0.00881143	0.989,0.986,1.0	0.968,0.933,0.898	0.059
IRAK4_chr12:43760924-43760972	2794	ENSG00000198001.13	IRAK4	chr12	+	43760924	43760972	43758950	43759592	43768102	43768272	2794	18,15,25	1,0,0	13,9,9	5,0,3	123	75	5.09274e-05	0.00883946	0.916,1.0,1.0	0.613,1.0,0.647	0.219
COMTD1_chr10:75235615-75235743	31490	ENSG00000165644.10	COMTD1	chr10	-	75235615	75235743	75235059	75235178	75235834	75236011	31490	59,69,51	4,2,6	33,20,68	0,0,1	203	75	5.21054e-05	0.00902057	0.845,0.927,0.758	1.0,1.0,0.962	-0.144
TINF2_chr14:24241019-24241116	23664	ENSG00000092330.15	TINF2	chr14	-	24241019	24241116	24239642	24240875	24241674	24241776	23664	273224150	5,2,0	131100144	10,3,7	172	75	5.24282e-05	0.00905306	0.96,0.98,1.0	0.851,0.936,0.9	0.084
RSRC2_chr12:122522798-122522906	84195	ENSG00000111011.17	RSRC2	chr12	-	122522798	122522906	122522142	122522299	122526169	122526293	84195	15,3,3	1,0,0	8,3,3	5,0,2	183	75	5.28642e-05	0.00910487	0.86,1.0,1.0	0.396,1.0,0.381	0.361
SUN1_chr7:851383-851482	45138	ENSG00000164828.17	SUN1	chr7	+	851383	851482	849519	849603	851949	852043	45138	372319242	3,1,0	269158290	3,9,7	174	75	5.30807e-05	0.00911872	0.982,0.993,1.0	0.975,0.883,0.947	0.057
SLC25A23_chr19:6452311-6452479	67641	ENSG00000125648.14	SLC25A23	chr19	-	6452311	6452479	6444150	6444301	6453980	6454009	67641	40,33,21	5,3,2	19,20,20	1,0,0	243	75	5.43023e-05	0.00930473	0.712,0.772,0.764	0.854,1.0,1.0	-0.202
TRAPPC4_chr11:119020149-119020253	24256	ENSG00000196655.11	TRAPPC4	chr11	+	119020149	119020253	119018765	119019317	119021759	119021886	24256	180916221204	10,10,5	12219321607	19,10,25	179	75	5.46371e-05	0.00931445	0.987,0.985,0.99	0.964,0.975,0.964	0.02
ASB3_chr2:53765376-53765585	31633	ENSG00000115239.21	ASB3	chr2	-	53765376	53765585	53750782	53750941	53786820	53786849	31633	147,134,93	15,15,18	65,55,72	1,1,4	284	75	5.45085e-05	0.00931445	0.721,0.702,0.577	0.945,0.936,0.826	-0.236
PRMT7_chr16:68347630-68347678	10163	ENSG00000132600.16	PRMT7	chr16	+	68347630	68347678	68346120	68346280	68348341	68348431	10163	51,44,28	2,0,0	38,28,21	5,2,4	123	75	5.50899e-05	0.0093678	0.94,1.0,1.0	0.823,0.895,0.762	0.153
TTC23_chr15:99245388-99245510	16905	ENSG00000103852.12	TTC23	chr15	-	99245388	99245510	99241364	99241559	99249416	99249518	16905	25,31,37	1,0,0	27,11,28	2,4,2	197	75	5.54183e-05	0.00937889	0.905,1.0,1.0	0.837,0.511,0.842	0.238
HAUS3_chr4:2241519-2241790	18418	ENSG00000214367.7	HAUS3	chr4	-	2241519	2241790	2240037	2241093	2242050	2242164	18418	42,50,30	1,0,0	43,31,37	2,4,2	346	75	5.54351e-05	0.00937889	0.901,1.0,1.0	0.823,0.627,0.8	0.217
ATG10_chr5:82252561-82252659	34955	ENSG00000152348.15	ATG10	chr5	+	82252561	82252659	82178489	82178587	82276144	82276297	34955	76,75,49	6,3,4	38,39,52	0,0,1	173	75	5.56439e-05	0.00939051	0.846,0.916,0.842	1.0,1.0,0.958	-0.118
XRN1_chr3:142426743-142426841	26781	ENSG00000114127.10	XRN1	chr3	-	142426743	142426841	142423559	142423642	142432660	142432893	26781	44,36,28	1,0,0	32,21,31	8,2,0	173	75	5.59218e-05	0.00941369	0.95,1.0,1.0	0.634,0.82,1.0	0.165
TIMM50_chr19:39481882-39482033	6365	ENSG00000105197.10	TIMM50	chr19	+	39481882	39482033	39480411	39480961	39482884	39482916	6365	628473372	0,1,0	330237352	4,9,3	226	75	5.64073e-05	0.00944794	1.0,0.994,1.0	0.965,0.897,0.975	0.052
LARP4_chr12:50416345-50416434	56201	ENSG00000161813.21	LARP4	chr12	+	50416345	50416434	50412404	50412453	50427761	50427909	56201	4,6,2	21,16,6	0,1,0	20,12,21	164	75	5.62703e-05	0.00944794	0.08,0.146,0.132	0.0,0.037,0.0	0.107
PARPBP_chr12:102148234-102148463	46985	ENSG00000185480.11	PARPBP	chr12	+	102148234	102148463	102120246	102120286	102165728	102165883	46985	3,3,5	1,0,0	3,3,6	2,0,5	304	75	5.66939e-05	0.00947227	0.425,1.0,1.0	0.27,1.0,0.228	0.309
DDX60L_chr4:168377727-168377843	63724	ENSG00000181381.13	DDX60L	chr4	-	168377727	168377843	168375376	168375524	168378353	168378475	63724	0,0,0	2,1,1	5,6,4	10,2,23	191	75	5.71515e-05	0.00950134	0.0,0.0,0.0	0.164,0.541,0.064	-0.256
CHEK1_chr11:125627606-125627830	75934	ENSG00000149554.12	CHEK1	chr11	+	125627606	125627830	125626557	125626833	125629231	125629296	75934	274219132	110,92,55	194174227	46,40,51	299	75	5.70517e-05	0.00950134	0.385,0.374,0.376	0.514,0.522,0.528	-0.143
TRAPPC4_chr11:119019142-119019317	24252	ENSG00000196655.11	TRAPPC4	chr11	+	119019142	119019317	119018431	119018970	119021759	119021886	24252	12691057700	4,6,1	8255911050	10,12,10	250	75	5.7575e-05	0.00954805	0.99,0.981,0.995	0.961,0.937,0.969	0.033
VEGFA_chr6:43780731-43780803	35474	ENSG00000112715.21	VEGFA	chr6	+	43780731	43780803	43778888	43778918	43781955	43782087	35474	0,0,1	7,4,21	2,0,11	11,2,23	147	75	5.84627e-05	0.00967132	0.0,0.0,0.024	0.085,0.0,0.196	-0.086
OAT_chr10:124414952-124415072	60439	ENSG00000065154.11	OAT	chr10	-	124414952	124415072	124414345	124414432	124418872	124418976	60439	14,15,12	2,5,1	7,6,14	0,1,0	195	75	5.97172e-05	0.00985452	0.729,0.536,0.822	1.0,0.698,1.0	-0.204
PEX3_chr6:143485151-143485248	14835	ENSG00000034693.14	PEX3	chr6	+	143485151	143485248	143479075	143479198	143489142	143490010	14835	117,120,89	9,5,1	144,57,121	2,0,0	172	75	6.01382e-05	0.00988081	0.85,0.913,0.975	0.969,1.0,1.0	-0.077
TRAPPC4_chr11:119020149-119020253	24255	ENSG00000196655.11	TRAPPC4	chr11	+	119020149	119020253	119018431	119018970	119021759	119021886	24255	852718541	4,6,1	547443734	10,12,10	179	75	6.01715e-05	0.00988081	0.989,0.98,0.996	0.958,0.939,0.969	0.033
AC009533.1_chr12:9311140-9311290	852	ENSG00000111788.10	AC009533.1	chr12	+	9311140	9311290	9310338	9310441	9311549	9311618	852	4,6,3	0,0,0	2,3,3	0,3,2	225	75	6.09343e-05	0.00996589	1.0,1.0,1.0	1.0,0.25,0.333	0.472
FAM86HP_chr3:130105529-130105631	17232	ENSG00000253540.5	FAM86HP	chr3	-	130105529	130105631	130104165	130104297	130111278	130111433	17232	4,3,4	0,0,0	1,2,0	1,0,3	177	75	6.09871e-05	0.00996589	1.0,1.0,1.0	0.298,1.0,0.0	0.567
TRAPPC4_chr11:119019142-119019188	24250	ENSG00000196655.11	TRAPPC4	chr11	+	119019142	119019188	119018765	119018970	119021759	119021886	24250	761649420	4,6,1	455375598	10,12,10	121	75	6.16146e-05	0.0100439	0.992,0.985,0.996	0.966,0.951,0.974	0.027
GPR89B_chr1:147968894-147968963	14103	ENSG00000188092.14	GPR89B	chr1	+	147968894	147968963	147966770	147968428	147969866	147969959	14103	6,7,11	3,2,2	8,10,14	1,0,0	144	75	6.18421e-05	0.0100566	0.51,0.646,0.741	0.806,1.0,1.0	-0.303
ZNF468_chr19:52853871-52854126	37930	ENSG00000204604.9	ZNF468	chr19	-	52853871	52854126	52849086	52849213	52854257	52854345	37930	59,55,22	118,106,67	25,17,20	86,78,119	330	75	6.20405e-05	0.0100644	0.102,0.105,0.069	0.062,0.047,0.037	0.043
CEP192_chr18:13038514-13038579	1338	ENSG00000101639.18	CEP192	chr18	+	13038514	13038579	13037236	13037301	13042203	13042334	1338	4,6,4	0,1,0	0,1,2	2,0,2	140	75	6.23096e-05	0.0100694	1.0,0.763,1.0	0.0,1.0,0.349	0.471
MDN1_chr6:89662791-89662967	40375	ENSG00000112159.11	MDN1	chr6	-	89662791	89662967	89662086	89662239	89664486	89664628	40375	35,33,18	0,1,0	31,23,27	5,0,4	251	75	6.2372e-05	0.0100694	1.0,0.908,1.0	0.649,1.0,0.669	0.197
WDR43_chr2:28941460-28941574	4240	ENSG00000163811.11	WDR43	chr2	+	28941460	28941574	28937930	28937994	28942311	28942381	4240	1027739520	4,5,0	859457787	10,7,15	189	75	6.27684e-05	0.0101042	0.99,0.983,1.0	0.971,0.963,0.954	0.028
CDKN2B-AS1_chr9:22065661-22065757	20286	ENSG00000240498.6	CDKN2B-AS1	chr9	+	22065661	22065757	22063943	22064018	22096371	22096514	20286	1,4,1	0,2,3	1,2,10	0,0,0	171	75	6.28895e-05	0.0101042	1.0,0.467,0.128	1.0,1.0,1.0	-0.468
AFMID_chr17:78205602-78205738	43679	ENSG00000183077.15	AFMID	chr17	+	78205602	78205738	78202702	78202751	78205945	78206050	43679	8,6,9	27,29,13	2,1,1	29,21,13	211	75	6.31311e-05	0.0101188	0.095,0.069,0.197	0.024,0.017,0.027	0.098
RHPN1_chr8:143380588-143380783	11864	ENSG00000158106.13	RHPN1	chr8	+	143380588	143380783	143378268	143378346	143381571	143381718	11864	21,11,21	4,3,0	10,7,16	0,0,1	270	75	6.34746e-05	0.0101496	0.593,0.505,1.0	1.0,1.0,0.816	-0.239
PLEKHA1_chr10:122428275-122428420	53899	ENSG00000107679.14	PLEKHA1	chr10	+	122428275	122428420	122426941	122427031	122429623	122432354	53899	15,4,3	43,32,24	2,0,0	29,5,28	220	75	6.41757e-05	0.0102372	0.106,0.041,0.041	0.023,0.0,0.0	0.055
MMP24-AS1_chr20:35236080-35236191	6191	ENSG00000126005.16	MMP24-AS1	chr20	-	35236080	35236191	35217824	35218061	35272004	35272145	6191	1,2,3	3,2,1	1,1,3	0,0,1	186	75	6.56241e-05	0.0104398	0.118,0.287,0.547	1.0,1.0,0.547	-0.532
QARS_chr3:49101619-49101705	58499	ENSG00000172053.17	QARS	chr3	-	49101619	49101705	49101354	49101441	49101827	49101899	58499	908795706	19,4,1	451367634	16,13,12	161	75	6.57574e-05	0.0104398	0.957,0.989,0.997	0.929,0.929,0.961	0.041
PITPNC1_chr17:67687065-67687184	77197	ENSG00000154217.14	PITPNC1	chr17	+	67687065	67687184	67675478	67675542	67692571	67693367	77197	336242186	38,22,13	182152163	32,43,28	194	75	6.69404e-05	0.0106025	0.774,0.81,0.847	0.687,0.577,0.692	0.158
GLMP_chr1:156293319-156293576	71776	ENSG00000198715.11	GLMP	chr1	-	156293319	156293576	156292686	156293209	156294017	156294236	71776	26,9,6	5,3,0	10,4,15	0,0,1	332	75	6.73672e-05	0.010645	0.54,0.404,1.0	1.0,1.0,0.772	-0.276
UBQLN1_chr9:83678440-83678599	16793	ENSG00000135018.13	UBQLN1	chr9	-	83678440	83678599	83666349	83669327	83682950	83683066	16793	14,10,11	1,0,0	10,7,18	0,2,6	234	75	6.82956e-05	0.0107663	0.818,1.0,1.0	1.0,0.529,0.49	0.266
KRAS_chr12:25215436-25215560	11529	ENSG00000133703.11	KRAS	chr12	-	25215436	25215560	25209430	25209911	25225613	25225773	11529	1,0,1	27,16,14	10,4,5	33,10,35	199	75	6.96722e-05	0.0109575	0.014,0.0,0.026	0.103,0.131,0.051	-0.082
MPPED2_chr11:30504735-30504833	59341	ENSG00000066382.16	MPPED2	chr11	-	30504735	30504833	30495295	30495521	30535993	30536175	59341	14,6,8	3,2,1	6,0,6	7,1,14	173	75	7.04592e-05	0.0110553	0.669,0.565,0.776	0.271,0.0,0.157	0.527
ZBTB8OS_chr1:32633950-32634072	64858	ENSG00000176261.15	ZBTB8OS	chr1	-	32633950	32634072	32627507	32627544	32650428	32650554	64858	4,2,4	0,0,1	4,1,7	2,0,4	197	75	7.09881e-05	0.0111123	1.0,1.0,0.604	0.432,1.0,0.4	0.257
XPO1_chr2:61525269-61525333	62649	ENSG00000082898.16	XPO1	chr2	-	61525269	61525333	61522610	61522683	61526419	61526523	62649	186183173	707611279	93,65,167	585316660	139	75	7.13093e-05	0.0111365	0.124,0.139,0.251	0.079,0.1,0.12	0.072
SPINT2_chr19:38283626-38283797	33901	ENSG00000167642.12	SPINT2	chr19	+	38283626	38283797	38264457	38264998	38287875	38287905	33901	1114791867326	63,63,34	564748747641	63,56,60	246	75	7.28299e-05	0.0113249	0.982,0.978,0.985	0.965,0.964,0.975	0.014
METTL3_chr14:21500912-21501129	36408	ENSG00000165819.11	METTL3	chr14	-	21500912	21501129	21499763	21499802	21503172	21503577	36408	5,5,6	0,0,0	13,3,3	2,2,1	292	75	7.28532e-05	0.0113249	1.0,1.0,1.0	0.625,0.278,0.435	0.554
RABGGTB_chr1:75786699-75786797	78602	ENSG00000137955.15	RABGGTB	chr1	+	75786699	75786797	75786227	75786274	75787496	75787604	78602	10,2,8	167176143	17,12,18	123,63,215	173	75	7.30746e-05	0.011333	0.025,0.005,0.024	0.057,0.076,0.035	-0.038
CS_chr12:56298608-56298691	20178	ENSG00000062485.18	CS	chr12	-	56298608	56298691	56286281	56286620	56300159	56300283	20178	6,1,6	5,3,2	3,1,1	1,0,0	158	75	7.34624e-05	0.0113668	0.363,0.137,0.587	0.587,1.0,1.0	-0.5
CCDC18_chr1:93183359-93183495	35515	ENSG00000122483.17	CCDC18	chr1	+	93183359	93183495	93180715	93180852	93186344	93186400	35515	9,17,5	1,6,0	4,5,12	0,0,0	211	75	7.49719e-05	0.0115737	0.762,0.502,1.0	1.0,1.0,1.0	-0.245
BBOF1_chr14:74046059-74046130	87095	ENSG00000119636.15	BBOF1	chr14	+	74046059	74046130	74040564	74040645	74046760	74046878	87095	6,4,6	2,2,2	4,1,12	0,0,1	146	75	7.66739e-05	0.0118092	0.606,0.507,0.606	1.0,1.0,0.86	-0.38
MRPS25_chr3:15053290-15053467	59607	ENSG00000131368.7	MRPS25	chr3	-	15053290	15053467	15049880	15049935	15065060	15065300	59607	7,4,3	2,0,0	2,1,1	4,0,3	252	75	7.7167e-05	0.0118579	0.51,1.0,1.0	0.13,1.0,0.09	0.43
MIS12_chr17:5488195-5488589	77761	ENSG00000167842.15	MIS12	chr17	+	5488195	5488589	5486373	5486684	5488822	5488935	77761	189,145,56	116,104,60	178,95,162	60,51,63	469	75	7.79218e-05	0.0119465	0.207,0.182,0.13	0.322,0.23,0.291	-0.108
GAPVD1_chr9:125287761-125287883	36194	ENSG00000165219.21	GAPVD1	chr9	+	125287761	125287883	125261830	125261959	125301982	125302826	36194	8,12,11	2,0,5	4,10,11	0,0,1	197	75	7.83535e-05	0.0119579	0.604,1.0,0.456	1.0,1.0,0.807	-0.249
LRRC8E_chr19:7895598-7895741	55444	ENSG00000171017.10	LRRC8E	chr19	+	7895598	7895741	7888504	7888600	7898660	7898808	55444	37,38,17	1,0,0	35,18,19	5,3,0	218	75	7.82161e-05	0.0119579	0.927,1.0,1.0	0.707,0.674,1.0	0.182
ANKLE2_chr12:132733995-132734071	49622	ENSG00000176915.14	ANKLE2	chr12	-	132733995	132734071	132730232	132730270	132734384	132734575	49622	70,54,27	212189109	76,45,65	146,77,123	151	75	7.91461e-05	0.0120514	0.141,0.124,0.11	0.205,0.225,0.208	-0.088
MACF1_chr1:39480919-39481030	2584	ENSG00000127603.24	MACF1	chr1	+	39480919	39481030	39479797	39480009	39484600	39484730	2584	4,0,1	9,2,3	13,3,6	3,2,1	186	75	7.95228e-05	0.0120733	0.152,0.0,0.118	0.636,0.377,0.708	-0.484
UTRN_chr6:144827347-144827386	84363	ENSG00000152818.18	UTRN	chr6	+	144827347	144827386	144820881	144821018	144827610	144827676	84363	5,4,3	15,8,8	22,11,6	3,7,4	114	75	7.96504e-05	0.0120733	0.18,0.248,0.198	0.828,0.508,0.497	-0.402
EEF1A2_chr20:63497619-63497834	25495	ENSG00000101210.10	EEF1A2	chr20	-	63497619	63497834	63495855	63496035	63499057	63499315	25495	399844693636	39,49,40	185417322989	40,25,63	290	75	8.00823e-05	0.0121114	0.964,0.959,0.959	0.923,0.947,0.925	0.029
CCDC169_chr13:36295777-36295857	35215	ENSG00000242715.7	CCDC169	chr13	-	36295777	36295857	36283591	36283702	36297636	36297749	35215	0,1,2	2,0,2	4,2,1	2,0,0	155	75	8.06204e-05	0.012138	0.0,1.0,0.326	0.492,1.0,1.0	-0.389
NOL10_chr2:10654480-10654547	37526	ENSG00000115761.15	NOL10	chr2	-	10654480	10654547	10644319	10644372	10657741	10657891	37526	264228164	7,8,3	257138213	1,0,0	142	75	8.05742e-05	0.012138	0.952,0.938,0.967	0.993,1.0,1.0	-0.045
COMTD1_chr10:75235266-75235372	31489	ENSG00000165644.10	COMTD1	chr10	-	75235266	75235372	75235059	75235178	75235834	75235925	31489	75,84,71	4,2,6	65,41,75	0,0,1	181	75	8.12e-05	0.0121978	0.886,0.946,0.831	1.0,1.0,0.969	-0.102
CDKN2B-AS1_chr9:22063943-22064018	20282	ENSG00000240498.6	CDKN2B-AS1	chr9	+	22063943	22064018	22056251	22056387	22092307	22092469	20282	4,20,12	4,1,2	5,11,7	0,1,0	150	75	8.26152e-05	0.012355	0.333,0.909,0.75	1.0,0.846,1.0	-0.285
SPATS2L_chr2:200383866-200384017	53733	ENSG00000196141.13	SPATS2L	chr2	+	200383866	200384017	200378140	200378371	200389222	200389283	53733	5,6,2	0,1,0	8,4,14	6,1,1	226	75	8.25172e-05	0.012355	1.0,0.666,1.0	0.307,0.57,0.823	0.322
MAPK12_chr22:50256787-50256964	85228	ENSG00000188130.13	MAPK12	chr22	-	50256787	50256964	50256598	50256646	50257081	50257193	85228	15,10,2	0,0,0	4,2,12	2,2,1	252	75	8.28482e-05	0.0123623	1.0,1.0,1.0	0.373,0.229,0.781	0.539
CDPF1_chr22:46248171-46248284	42887	ENSG00000205643.10	CDPF1	chr22	-	46248171	46248284	46247109	46247221	46250255	46250289	42887	4,13,9	3,4,0	7,5,14	1,0,0	188	75	8.3463e-05	0.0124263	0.347,0.565,1.0	0.736,1.0,1.0	-0.275
SPIN1_chr9:88415606-88415699	23695	ENSG00000106723.16	SPIN1	chr9	+	88415606	88415699	88388430	88388538	88416643	88416766	23695	2,4,2	4,0,3	1,5,2	0,0,1	168	75	8.44808e-05	0.01255	0.182,1.0,0.229	1.0,1.0,0.472	-0.354
YIF1B_chr19:38306913-38306990	35040	ENSG00000167645.16	YIF1B	chr19	-	38306913	38306990	38305113	38305507	38307427	38307521	35040	14,7,7	11,18,19	3,3,11	40,46,52	152	75	8.53176e-05	0.0125905	0.386,0.161,0.154	0.036,0.031,0.095	0.18
GALNT6_chr12:51382312-51382509	53235	ENSG00000139629.15	GALNT6	chr12	-	51382312	51382509	51379663	51379884	51383460	51383582	53235	34,28,17	111,164,78	44,27,43	73,72,99	272	75	8.52952e-05	0.0125905	0.078,0.045,0.057	0.143,0.094,0.107	-0.055
PPP1R32_chr11:61489781-61489946	68936	ENSG00000162148.10	PPP1R32	chr11	+	61489781	61489946	61487145	61487240	61490500	61490584	68936	3,0,4	0,1,0	0,1,1	1,2,0	240	75	8.52889e-05	0.0125905	1.0,0.0,1.0	0.0,0.135,1.0	0.288
ZBTB49_chr4:4306137-4306184	36105	ENSG00000168826.15	ZBTB49	chr4	+	4306137	4306184	4301988	4303091	4313040	4313114	36105	14,6,12	1,1,0	13,2,6	3,1,5	122	75	8.56953e-05	0.0126185	0.896,0.787,1.0	0.727,0.551,0.425	0.327
ALDH16A1_chr19:49461618-49461800	84248	ENSG00000161618.9	ALDH16A1	chr19	+	49461618	49461800	49460821	49460899	49461883	49462036	84248	284210168	1,3,0	169,97,204	3,3,10	257	75	8.69211e-05	0.0127709	0.988,0.953,1.0	0.943,0.904,0.856	0.079
ZNF692_chr1:248850862-248850947	45409	ENSG00000171163.15	ZNF692	chr1	-	248850862	248850947	248850681	248850781	248853936	248854051	45409	3,4,7	38,31,18	1,0,0	42,27,34	160	75	8.792e-05	0.0128894	0.036,0.057,0.154	0.011,0.0,0.0	0.079
TMEM14B_chr6:10827696-10827824	20091	ENSG00000137210.13	TMEM14B	chr6	+	10827696	10827824	10770076	10770204	10829006	10829186	20091	3,2,8	14,13,7	1,0,0	10,7,14	203	75	8.86458e-05	0.0129675	0.073,0.054,0.297	0.036,0.0,0.0	0.129
CHTF8_chr16:69120106-69120208	65443	ENSG00000168802.12	CHTF8	chr16	-	69120106	69120208	69118121	69118525	69121052	69121170	65443	29,25,12	1,5,3	48,25,45	1,0,1	177	75	8.91677e-05	0.0130154	0.925,0.679,0.629	0.953,1.0,0.95	-0.223
MAP7D1_chr1:36174897-36175008	40789	ENSG00000116871.15	MAP7D1	chr1	+	36174897	36175008	36173363	36173478	36176198	36176321	40789	12,12,3	6,0,2	9,8,8	1,0,0	186	75	9.11978e-05	0.0132828	0.446,1.0,0.377	0.784,1.0,1.0	-0.32
CERCAM_chr9:128434409-128434613	37651	ENSG00000167123.18	CERCAM	chr9	+	128434409	128434613	128434101	128434229	128435652	128435905	37651	45,60,37	4,5,2	22,20,24	0,0,1	279	75	9.16803e-05	0.0133241	0.752,0.763,0.833	1.0,1.0,0.866	-0.173
KIAA1551_chr12:31980877-31985957	57837	ENSG00000174718.11	KIAA1551	chr12	+	31980877	31985957	31970188	31970356	31992377	31993107	57837	36,16,12	4,2,0	44,29,34	0,1,0	5155	75	9.22629e-05	0.0133508	0.116,0.104,1.0	1.0,0.297,1.0	-0.359
FIRRE_chrX:131711650-131711744	79264	ENSG00000213468.5	FIRRE	chrX	-	131711650	131711744	131709497	131709556	131749305	131749458	79264	12,12,7	1,2,0	5,4,6	1,9,6	169	75	9.22118e-05	0.0133508	0.842,0.727,1.0	0.689,0.165,0.307	0.469
BAG4_chr8:38192687-38192795	5289	ENSG00000156735.10	BAG4	chr8	+	38192687	38192795	38176598	38177139	38207511	38207741	5289	6,10,7	2,2,2	9,8,13	0,0,1	183	75	9.30237e-05	0.0134319	0.551,0.672,0.589	1.0,1.0,0.842	-0.343
PPHLN1_chr12:42384939-42384996	68765	ENSG00000134283.17	PPHLN1	chr12	+	42384939	42384996	42374862	42375074	42387455	42387535	68765	605536400	45,54,29	379303430	69,37,59	132	75	9.3893e-05	0.0135283	0.884,0.849,0.887	0.757,0.823,0.805	0.078
MFSD10_chr4:2932350-2932512	58800	ENSG00000109736.14	MFSD10	chr4	-	2932350	2932512	2931824	2932153	2932599	2932690	58800	336272214	5,1,5	193130222	12,6,9	237	75	9.41056e-05	0.0135298	0.955,0.989,0.931	0.836,0.873,0.886	0.093
PPM1M_chr3:52246973-52247228	41797	ENSG00000164088.17	PPM1M	chr3	+	52246973	52247228	52246445	52246812	52247681	52247794	41797	23,8,10	5,2,3	11,9,22	1,0,1	330	75	9.59907e-05	0.0137713	0.511,0.476,0.431	0.714,1.0,0.833	-0.376
AC013652.1_chr15:38886696-38886929	68471	ENSG00000259345.5	AC013652.1	chr15	-	38886696	38886929	38885496	38885628	39071502	39071608	68471	2,2,4	1,4,0	4,3,1	0,0,0	308	75	9.62368e-05	0.0137771	0.328,0.109,1.0	1.0,1.0,1.0	-0.521
COL4A3BP_chr5:75399309-75399387	35862	ENSG00000113163.15	COL4A3BP	chr5	-	75399309	75399387	75389591	75389687	75400204	75400297	35862	17,14,2	138,133,71	14,15,26	63,49,110	153	75	9.71637e-05	0.0138702	0.057,0.049,0.014	0.098,0.13,0.104	-0.071
LMTK2_chr7:98191613-98194572	47759	ENSG00000164715.5	LMTK2	chr7	+	98191613	98194572	98190727	98190877	98203573	98203706	47759	13,7,2	0,0,0	13,1,12	1,0,2	3034	75	9.73013e-05	0.0138702	1.0,1.0,1.0	0.243,1.0,0.129	0.543
SLC25A43_chrX:119426181-119426354	66206	ENSG00000077713.18	SLC25A43	chrX	+	119426181	119426354	119410189	119410362	119451849	119452143	66206	4,6,3	1,0,0	9,4,18	3,1,4	248	75	9.85887e-05	0.0140239	0.547,1.0,1.0	0.476,0.547,0.576	0.316
EEF1D_chr8:143593892-143594071	18973	ENSG00000104529.17	EEF1D	chr8	-	143593892	143594071	143586728	143586849	143596878	143597388	18973	6,5,3	1,1,0	4,3,3	5,3,3	254	75	9.9379e-05	0.0141063	0.639,0.596,1.0	0.191,0.228,0.228	0.529
AHCTF1_chr1:246916141-246916395	2819	ENSG00000153207.14	AHCTF1	chr1	-	246916141	246916395	246913231	246913412	246918249	246918377	2819	176,131,99	7,5,0	111,84,123	1,0,0	329	75	0.000100043	0.0141467	0.851,0.857,1.0	0.962,1.0,1.0	-0.085
MEMO1_chr2:31883385-31883462	13406	ENSG00000162959.13	MEMO1	chr2	-	31883385	31883462	31869847	31869952	31891991	31892134	13406	304304175	12,9,5	234136264	17,16,21	152	75	0.000100297	0.0141467	0.926,0.943,0.945	0.872,0.807,0.861	0.091
HMGN1_chr21:39347378-39347483	26124	ENSG00000205581.10	HMGN1	chr21	-	39347378	39347483	39345145	39345274	39348291	39348339	26124	208278168	1003791586389	277153263	578245757326	180	75	0.000100089	0.0141467	0.009,0.012,0.011	0.02,0.014,0.015	-0.006
BRD1_chr22:49787389-49787522	59744	ENSG00000100425.18	BRD1	chr22	-	49787389	49787522	49777677	49777813	49794033	49794294	59744	17,11,13	0,0,1	9,14,20	6,1,1	208	75	0.000100522	0.0141487	1.0,1.0,0.824	0.351,0.835,0.878	0.253
USMG5_chr10:103395745-103396032	10456	ENSG00000173915.14	USMG5	chr10	-	103395745	103396032	103392370	103392466	103396408	103396441	10456	334338166	188818711331	325220310	107511121425	362	75	0.000100958	0.0141802	0.035,0.036,0.025	0.059,0.039,0.043	-0.015
FAM110B_chr8:58077126-58077214	81650	ENSG00000169122.11	FAM110B	chr8	+	58077126	58077214	58075534	58075623	58145906	58146037	81650	1,0,4	0,1,0	0,0,1	1,1,3	163	75	0.000101188	0.0141828	1.0,0.0,1.0	0.0,0.0,0.133	0.622
GLT8D1_chr3:52703798-52703928	72810	ENSG00000016864.18	GLT8D1	chr3	-	52703798	52703928	52700444	52700496	52704723	52704948	72810	4,1,1	29,29,11	9,8,2	10,9,16	205	75	0.000101485	0.0141948	0.048,0.012,0.032	0.248,0.245,0.044	-0.148
CROCC_chr1:16938399-16938483	9951	ENSG00000058453.16	CROCC	chr1	+	16938399	16938483	16937640	16937737	16938908	16939142	9951	24,17,12	0,1,0	19,6,10	2,4,1	159	75	0.000103024	0.01438	1.0,0.889,1.0	0.818,0.414,0.825	0.277
TEX14_chr17:58604977-58605129	3827	ENSG00000121101.15	TEX14	chr17	-	58604977	58605129	58601805	58601956	58611160	58611339	3827	29,24,23	0,1,0	26,18,30	3,1,4	227	75	0.000105218	0.0146558	1.0,0.888,1.0	0.741,0.856,0.712	0.193
TENM3_chr4:182346650-182346929	38208	ENSG00000218336.8	TENM3	chr4	+	182346650	182346929	182323945	182324252	182600923	182601161	38208	8,12,6	2,1,2	10,18,27	0,0,1	354	75	0.000107949	0.0150049	0.459,0.718,0.389	1.0,1.0,0.851	-0.428
HERC5_chr4:88470613-88470673	26688	ENSG00000138646.8	HERC5	chr4	+	88470613	88470673	88469156	88469260	88472408	88472502	26688	30,16,10	0,0,0	120,34,127	8,2,6	135	75	0.000109466	0.0151842	1.0,1.0,1.0	0.893,0.904,0.922	0.094
ELP2_chr18:36146249-36146381	76230	ENSG00000134759.13	ELP2	chr18	+	36146249	36146381	36145947	36146048	36154849	36154999	76230	10951033790	34,32,24	715431839	49,29,37	207	75	0.000111507	0.0154354	0.921,0.921,0.923	0.841,0.843,0.891	0.063
LPP_chr3:188225404-188225527	23387	ENSG00000145012.13	LPP	chr3	+	188225404	188225527	188153874	188154021	188406111	188406260	23387	4,2,5	1,3,1	4,1,3	1,0,0	198	75	0.000111783	0.0154418	0.602,0.202,0.654	0.602,1.0,1.0	-0.381
MINOS1-NBL1_chr1:19600786-19600971	22498	ENSG00000270136.5	MINOS1-NBL1	chr1	+	19600786	19600971	19597067	19597109	19655011	19655200	22498	15,12,9	3,2,3	13,3,6	0,1,0	260	75	0.000113239	0.0156106	0.591,0.634,0.464	1.0,0.464,1.0	-0.258
CD44_chr11:35211245-35211449	1945	ENSG00000026508.17	CD44	chr11	+	35211245	35211449	35189834	35190065	35214851	35214861	1945	3,3,1	40,31,23	3,4,10	4,0,6	279	75	0.000113908	0.0156706	0.02,0.025,0.012	0.168,1.0,0.309	-0.473
AP3S1_chr5:115870016-115870128	42821	ENSG00000177879.15	AP3S1	chr5	+	115870016	115870128	115866660	115866761	115895086	115895158	42821	366435329	3,5,3	279150412	9,6,14	187	75	0.000114415	0.0157081	0.98,0.972,0.978	0.926,0.909,0.922	0.058
MRRF_chr9:122265461-122265780	40962	ENSG00000148187.17	MRRF	chr9	+	122265461	122265780	122264886	122264938	122270952	122271075	40962	18,10,12	2,3,1	13,10,8	0,1,0	394	75	0.000115019	0.0157587	0.631,0.388,0.696	1.0,0.656,1.0	-0.314
CENPQ_chr6:49470158-49470278	6684	ENSG00000031691.6	CENPQ	chr6	+	49470158	49470278	49463377	49463453	49470973	49471028	6684	190,170,87	14,2,2	128,77,194	2,1,0	195	75	0.000116167	0.0158836	0.839,0.97,0.944	0.961,0.967,1.0	-0.058
DCBLD2_chr3:98825314-98825366	59714	ENSG00000057019.15	DCBLD2	chr3	-	98825314	98825366	98822668	98822741	98849460	98849598	59714	78,53,23	0,0,1	50,22,44	6,0,4	127	75	0.000122566	0.0167243	1.0,1.0,0.931	0.831,1.0,0.867	0.078
ADRM1_chr20:62308367-62308470	2614	ENSG00000130706.12	ADRM1	chr20	+	62308367	62308470	62308020	62308178	62308654	62308860	2614	273724481228	67,27,8	158511591368	65,31,23	178	75	0.000123731	0.0168069	0.945,0.974,0.985	0.911,0.94,0.962	0.03
PPP3CB-AS1_chr10:73498649-73498867	7461	ENSG00000221817.9	PPP3CB-AS1	chr10	+	73498649	73498867	73496290	73496483	73499594	73499638	7461	11,3,11	2,1,3	6,3,3	1,0,0	293	75	0.0001235	0.0168069	0.585,0.434,0.484	0.606,1.0,1.0	-0.368
TFPI_chr2:187513615-187513646	13689	ENSG00000003436.15	TFPI	chr2	-	187513615	187513646	187503647	187503770	187520541	187520613	13689	5,9,4	2,2,2	12,9,15	0,0,0	106	75	0.000124174	0.0168069	0.639,0.761,0.586	1.0,1.0,1.0	-0.338
RPS6KL1_chr14:74918512-74918605	49239	ENSG00000198208.11	RPS6KL1	chr14	-	74918512	74918605	74911793	74911841	74919844	74919969	49239	16,9,11	0,0,3	5,7,3	2,3,6	168	75	0.000123927	0.0168069	1.0,1.0,0.621	0.527,0.51,0.182	0.467
GATAD2A_chr19:19436130-19436219	1785	ENSG00000167491.17	GATAD2A	chr19	+	19436130	19436219	19427695	19427992	19465339	19465577	1785	8,6,3	0,1,0	14,6,4	4,0,4	164	75	0.00012536	0.0169247	1.0,0.733,1.0	0.615,1.0,0.314	0.268
CBR4_chr4:169005884-169005914	76770	ENSG00000145439.11	CBR4	chr4	-	169005884	169005914	169001574	169002205	169006754	169006891	76770	13,4,1	85,98,57	0,0,1	61,48,81	105	75	0.00012555	0.0169247	0.098,0.028,0.012	0.0,0.0,0.009	0.043
PHRF1_chr11:581964-582081	15509	ENSG00000070047.11	PHRF1	chr11	+	581964	582081	581491	581606	587258	587464	15509	96,87,37	7,7,0	82,47,57	2,0,0	192	75	0.000126174	0.0169535	0.843,0.829,1.0	0.941,1.0,1.0	-0.09
PCBP1-AS1_chr2:70059642-70059680	24347	ENSG00000179818.13	PCBP1-AS1	chr2	-	70059642	70059680	70055616	70055910	70085546	70085574	24347	6,2,1	2,0,0	2,0,1	1,2,1	113	75	0.000126327	0.0169535	0.666,1.0,1.0	0.57,0.0,0.399	0.566
CSNK1G3_chr5:123605338-123605362	69963	ENSG00000151292.17	CSNK1G3	chr5	+	123605338	123605362	123604723	123604830	123614341	123614455	69963	26,19,27	116106101	4,2,18	82,57,127	99	75	0.000126522	0.0169535	0.145,0.12,0.168	0.036,0.026,0.097	0.091
EML2_chr19:45621482-45621637	26468	ENSG00000125746.16	EML2	chr19	-	45621482	45621637	45620811	45621332	45624718	45624782	26468	111,101,80	8,0,6	86,70,96	0,0,2	230	75	0.000126962	0.0169784	0.819,1.0,0.813	1.0,1.0,0.94	-0.103
GLMP_chr1:156293319-156293429	71775	ENSG00000198715.11	GLMP	chr1	-	156293319	156293429	156292694	156293209	156294017	156294076	71775	17,6,6	5,3,0	4,3,7	0,0,1	185	75	0.000127576	0.0170266	0.58,0.448,1.0	1.0,1.0,0.739	-0.237
GPATCH2L_chr14:76178207-76178322	45396	ENSG00000089916.17	GPATCH2L	chr14	+	76178207	76178322	76177987	76178042	76180763	76180849	45396	5,6,8	152,108,91	9,18,12	97,47,95	190	75	0.000128049	0.0170557	0.013,0.021,0.034	0.035,0.131,0.047	-0.048
SPIRE1_chr18:12459754-12459928	61336	ENSG00000134278.15	SPIRE1	chr18	-	12459754	12459928	12454345	12454483	12463350	12463493	61336	82,51,29	83,56,45	94,76,95	48,56,56	249	75	0.000129621	0.0172309	0.229,0.215,0.163	0.371,0.29,0.338	-0.131
TMEM254-AS1_chr10:80056318-80056405	69759	ENSG00000230091.6	TMEM254-AS1	chr10	-	80056318	80056405	80055915	80056126	80060815	80060933	69759	5,3,0	2,1,2	1,2,2	1,0,0	162	75	0.000130731	0.017344	0.536,0.581,0.0	0.316,1.0,1.0	-0.4
DUSP13_chr10:75107991-75108209	32614	ENSG00000079393.20	DUSP13	chr10	-	75107991	75108209	75097742	75097885	75109008	75109191	32614	2,8,4	2,3,0	1,1,2	0,0,0	293	75	0.000132059	0.017452	0.204,0.406,1.0	1.0,1.0,1.0	-0.463
SKA3_chr13:21161789-21161875	70678	ENSG00000165480.15	SKA3	chr13	-	21161789	21161875	21159901	21159987	21176374	21176547	70678	103,74,28	0,0,1	99,49,43	6,5,0	161	75	0.000132066	0.017452	1.0,1.0,0.929	0.885,0.82,1.0	0.075
SFXN2_chr10:102715222-102715328	77352	ENSG00000156398.12	SFXN2	chr10	+	102715222	102715328	102714635	102714681	102716233	102716329	77352	2,2,0	5,2,3	5,10,6	2,2,2	181	75	0.000133134	0.0175585	0.142,0.293,0.0	0.509,0.674,0.554	-0.434
TFDP1_chr13:113631622-113631905	7911	ENSG00000198176.12	TFDP1	chr13	+	113631622	113631905	113610995	113611062	113633119	113633285	7911	4,2,2	1,0,0	6,2,2	0,2,3	358	75	0.00013394	0.0175954	0.456,1.0,1.0	1.0,0.173,0.123	0.387
CAST_chr5:96729611-96729725	61586	ENSG00000153113.23	CAST	chr5	+	96729611	96729725	96722638	96722698	96736171	96736240	61586	35,25,10	1,0,0	19,19,14	3,1,3	189	75	0.000133837	0.0175954	0.933,1.0,1.0	0.715,0.883,0.649	0.229
CRACR2A_chr12:3732941-3733210	35791	ENSG00000130038.9	CRACR2A	chr12	-	3732941	3733210	3713236	3713317	3753014	3753097	35791	95,52,49	4,0,4	56,36,49	0,0,0	344	75	0.000135218	0.0177286	0.838,1.0,0.728	1.0,1.0,1.0	-0.145
ATG9A_chr2:219228433-219228482	36849	ENSG00000198925.10	ATG9A	chr2	-	219228433	219228482	219227921	219228053	219229009	219229325	36849	4,4,2	0,0,0	0,2,0	2,0,1	124	75	0.000135804	0.0177598	1.0,1.0,1.0	0.0,1.0,0.0	0.667
C12orf75_chr12:105365806-105365842	73838	ENSG00000235162.8	C12orf75	chr12	+	105365806	105365842	105348601	105348626	105366616	105366696	73838	294197127	44,32,15	207151159	13,11,10	111	75	0.000135985	0.0177598	0.819,0.806,0.851	0.915,0.903,0.915	-0.086
METTL8_chr2:171392042-171392197	29680	ENSG00000123600.19	METTL8	chr2	-	171392042	171392197	171360421	171360513	171414602	171414726	29680	61,38,32	1,5,5	53,36,47	1,0,1	230	75	0.000137431	0.0179136	0.952,0.713,0.676	0.945,1.0,0.939	-0.181
ZNF616_chr19:52122407-52122457	39244	ENSG00000204611.6	ZNF616	chr19	-	52122407	52122457	52116912	52117024	52123922	52124049	39244	3,2,4	8,15,6	0,0,1	15,6,17	125	75	0.000137761	0.0179217	0.184,0.074,0.286	0.0,0.0,0.034	0.17
TM7SF2_chr11:65115475-65115598	70115	ENSG00000149809.14	TM7SF2	chr11	+	65115475	65115598	65115313	65115394	65115892	65116230	70115	437298181	6,8,2	246123133	13,6,10	198	75	0.000139433	0.0181041	0.965,0.934,0.972	0.878,0.886,0.834	0.091
SPAG9_chr17:50975862-50975901	80870	ENSG00000008294.20	SPAG9	chr17	-	50975862	50975901	50974770	50974947	50977107	50977221	80870	38,27,18	289285216	7,17,10	222164349	114	75	0.000140392	0.0181934	0.08,0.059,0.052	0.02,0.064,0.019	0.029
NSRP1_chr17:30163066-30163162	56785	ENSG00000126653.17	NSRP1	chr17	+	30163066	30163162	30156539	30156662	30172541	30172598	56785	2,1,2	0,2,3	3,1,2	0,0,1	171	75	0.000144783	0.0187262	1.0,0.18,0.226	1.0,1.0,0.467	-0.354
DPY19L4_chr8:94734629-94734754	31461	ENSG00000156162.16	DPY19L4	chr8	+	94734629	94734754	94719899	94720014	94739412	94739534	31461	3,5,4	0,0,0	5,0,6	0,2,3	200	75	0.000146943	0.0189689	1.0,1.0,1.0	1.0,0.0,0.429	0.524
TDP1_chr14:89956577-89956800	68200	ENSG00000042088.13	TDP1	chr14	+	89956577	89956800	89955901	89955970	89966146	89966190	68200	25,26,12	2,4,1	18,7,27	0,0,1	298	75	0.000149349	0.0192424	0.759,0.621,0.751	1.0,1.0,0.872	-0.247
XPO6_chr16:28152929-28152964	43496	ENSG00000169180.11	XPO6	chr16	-	28152929	28152964	28152658	28152785	28155945	28155975	43496	5,1,1	0,2,0	2,0,1	3,2,1	110	75	0.000151149	0.0193998	1.0,0.254,1.0	0.312,0.0,0.405	0.512
ZGRF1_chr4:112609378-112609429	45912	ENSG00000138658.15	ZGRF1	chr4	-	112609378	112609429	112607815	112607937	112612523	112612588	45912	33,24,23	6,1,2	36,11,21	1,0,0	126	75	0.000150907	0.0193998	0.766,0.935,0.873	0.955,1.0,1.0	-0.127
POLR1D_chr13:27650041-27650241	4466	ENSG00000186184.16	POLR1D	chr13	+	27650041	27650241	27648378	27648453	27665685	27667410	4466	60,64,37	151135117	32,19,33	120112167	275	75	0.00015378	0.0196099	0.098,0.114,0.079	0.068,0.044,0.051	0.043
RNF220_chr1:44635544-44635588	25035	ENSG00000187147.17	RNF220	chr1	+	44635544	44635588	44632254	44632385	44636029	44636162	25035	156,99,109	4,0,0	128,69,114	7,7,3	119	75	0.000153874	0.0196099	0.961,1.0,1.0	0.92,0.861,0.96	0.073
DROSHA_chr5:31515453-31515564	29259	ENSG00000113360.16	DROSHA	chr5	-	31515453	31515564	31514987	31515219	31521122	31521215	29259	7,8,14	3,2,2	6,5,6	0,0,1	186	75	0.000153957	0.0196099	0.485,0.617,0.738	1.0,1.0,0.708	-0.289
KCTD17_chr22:37061103-37061175	50164	ENSG00000100379.17	KCTD17	chr22	+	37061103	37061175	37060822	37060922	37061538	37061629	50164	2,2,0	15,9,7	7,8,2	6,9,5	147	75	0.000153957	0.0196099	0.064,0.102,0.0	0.373,0.312,0.169	-0.229
TPD52L1_chr6:125253716-125253755	10381	ENSG00000111907.20	TPD52L1	chr6	+	125253716	125253755	125248281	125248383	125262833	125263497	10381	737519415	16841329911	567392594	10075341075	114	75	0.000156074	0.0198418	0.224,0.204,0.231	0.27,0.326,0.267	-0.068
GATAD2A_chr19:19427695-19427992	1778	ENSG00000167491.17	GATAD2A	chr19	+	19427695	19427992	19405837	19406019	19436130	19436219	1778	4,2,1	1,0,0	3,1,3	2,1,1	372	75	0.000158253	0.0200743	0.446,1.0,1.0	0.232,0.168,0.377	0.556
SLC27A3_chr1:153778505-153778553	12421	ENSG00000143554.13	SLC27A3	chr1	+	153778505	153778553	153778160	153778355	153779113	153779211	12421	3,4,0	0,0,2	0,0,1	1,2,0	123	75	0.000158501	0.0200743	1.0,1.0,0.0	0.0,0.0,1.0	0.333
EPHA6_chr3:97748586-97748942	19621	ENSG00000080224.17	EPHA6	chr3	+	97748586	97748942	97747519	97747572	97752188	97752460	19621	2,6,4	2,0,2	8,5,4	0,0,0	431	75	0.000160507	0.0202677	0.148,1.0,0.258	1.0,1.0,1.0	-0.531
SGCB_chr4:52033430-52033640	76961	ENSG00000163069.12	SGCB	chr4	-	52033430	52033640	52029677	52029863	52038226	52038245	76961	42,31,28	2,1,0	32,20,38	6,4,4	285	75	0.000160634	0.0202677	0.847,0.891,1.0	0.584,0.568,0.714	0.291
SFXN2_chr10:102715222-102715328	77353	ENSG00000156398.12	SFXN2	chr10	+	102715222	102715328	102714635	102714681	102716613	102716711	77353	2,2,0	7,3,3	5,9,7	4,3,1	181	75	0.000161681	0.0203615	0.106,0.216,0.0	0.341,0.554,0.744	-0.439
GPR89B_chr1:147968874-147968963	14102	ENSG00000188092.14	GPR89B	chr1	+	147968874	147968963	147968331	147968428	147969866	147969959	14102	12,12,13	3,2,2	7,17,16	1,0,0	164	75	0.000162735	0.0204557	0.647,0.733,0.748	0.762,1.0,1.0	-0.211
ALS2CL_chr3:46683129-46683326	9034	ENSG00000178038.16	ALS2CL	chr3	-	46683129	46683326	46682028	46682094	46683781	46683848	9034	12,9,12	0,1,1	7,6,13	7,1,2	272	75	0.000163267	0.0204842	1.0,0.713,0.768	0.216,0.623,0.642	0.333
PICALM_chr11:85978069-85978093	20629	ENSG00000073921.17	PICALM	chr11	-	85978069	85978093	85976622	85976682	85981128	85981228	20629	184119117	84,64,30	212157181	52,21,35	99	75	0.000163605	0.0204883	0.624,0.585,0.747	0.755,0.85,0.797	-0.149
TMTC2_chr12:82857009-82857580	15401	ENSG00000179104.8	TMTC2	chr12	+	82857009	82857580	82686879	82687669	82895817	82896646	15401	33,21,27	3,4,5	17,22,25	1,0,1	646	75	0.00016434	0.0205419	0.561,0.379,0.385	0.664,1.0,0.744	-0.361
SENP5_chr3:196923413-196923551	23493	ENSG00000119231.10	SENP5	chr3	+	196923413	196923551	196903532	196903610	196927795	196927879	23493	65,59,42	1,1,0	112,45,108	6,2,7	213	75	0.00016839	0.0210089	0.958,0.954,1.0	0.868,0.888,0.845	0.104
ARIH2_chr3:48927461-48927813	61458	ENSG00000177479.19	ARIH2	chr3	+	48927461	48927813	48918820	48918998	48967124	48967151	61458	10,9,5	7,1,2	2,3,4	0,0,1	427	75	0.000169408	0.0210634	0.201,0.613,0.305	1.0,1.0,0.413	-0.431
BTAF1_chr10:91939951-91940066	66110	ENSG00000095564.13	BTAF1	chr10	+	91939951	91940066	91935651	91935780	91951402	91951566	66110	50,46,48	1,1,1	57,27,51	5,3,7	190	75	0.000169455	0.0210634	0.952,0.948,0.95	0.818,0.78,0.742	0.17
ZNF589_chr3:48267917-48268160	57160	ENSG00000164048.13	ZNF589	chr3	+	48267917	48268160	48260812	48260939	48286245	48286630	57160	7,5,2	2,1,1	3,4,3	1,0,0	318	75	0.000171171	0.0212373	0.452,0.541,0.321	0.414,1.0,1.0	-0.367
EPS15L1_chr19:16377121-16377254	4210	ENSG00000127527.13	EPS15L1	chr19	-	16377121	16377254	16361578	16361984	16385128	16385211	4210	2,1,0	3,0,1	1,1,3	0,0,2	208	75	0.000172006	0.0213014	0.194,1.0,0.0	1.0,1.0,0.351	-0.386
SLC12A9_chr7:100856867-100857176	19878	ENSG00000146828.17	SLC12A9	chr7	+	100856867	100857176	100854155	100854378	100858834	100858942	19878	72,59,54	4,1,0	38,28,44	7,3,6	384	75	0.000172397	0.0213104	0.779,0.92,1.0	0.515,0.646,0.589	0.316
NRF1_chr7:129630077-129630168	67771	ENSG00000106459.14	NRF1	chr7	+	129630077	129630168	129611738	129611824	129657342	129657574	67771	13,8,8	49,28,34	1,0,5	34,27,29	166	75	0.000172728	0.0213121	0.107,0.114,0.096	0.013,0.0,0.072	0.077
GATAD2A_chr19:19436130-19436219	1782	ENSG00000167491.17	GATAD2A	chr19	+	19436130	19436219	19385825	19386138	19465344	19465614	1782	2,0,3	4,2,1	4,1,8	1,1,0	164	75	0.000173469	0.0213641	0.186,0.0,0.578	0.647,0.314,1.0	-0.399
PISD_chr22:31625762-31626016	47270	ENSG00000241878.11	PISD	chr22	-	31625762	31626016	31623683	31623849	31630803	31630831	47270	32,34,29	0,0,0	28,19,31	2,2,2	329	75	0.000174873	0.0214975	1.0,1.0,1.0	0.761,0.684,0.779	0.259
PCGF5_chr10:91261325-91261424	40113	ENSG00000180628.14	PCGF5	chr10	+	91261325	91261424	91251291	91251440	91271637	91271697	40113	23,22,10	0,0,1	28,12,38	4,2,3	174	75	0.000175511	0.0215364	1.0,1.0,0.812	0.751,0.721,0.845	0.165
TLK2_chr17:62507380-62507449	26912	ENSG00000146872.17	TLK2	chr17	+	62507380	62507449	62481120	62481206	62508407	62508511	26912	5,1,5	21,14,11	0,0,1	13,10,20	144	75	0.000176242	0.0215866	0.11,0.036,0.191	0.0,0.0,0.025	0.104
PAPD4_chr5:79649061-79649190	19735	ENSG00000164329.13	PAPD4	chr5	+	79649061	79649190	79648616	79648693	79656957	79657001	19735	233216189	12,3,3	149112277	1,1,1	204	75	0.000176808	0.0216164	0.877,0.964,0.959	0.982,0.976,0.99	-0.049
WDR37_chr10:1077906-1078003	79616	ENSG00000047056.14	WDR37	chr10	+	1077906	1078003	1056403	1056564	1084402	1084538	79616	1,2,3	1,0,0	1,0,0	0,1,1	172	75	0.000177247	0.0216306	0.304,1.0,1.0	1.0,0.0,0.0	0.435
TET2_chr4:105241338-105241429	1725	ENSG00000168769.13	TET2	chr4	+	105241338	105241429	105233896	105237351	105242833	105242927	1725	36,46,16	3,0,5	28,16,27	0,0,0	166	75	0.000177717	0.0216485	0.844,1.0,0.591	1.0,1.0,1.0	-0.188
SSX2IP_chr1:84671188-84671308	2991	ENSG00000117155.16	SSX2IP	chr1	-	84671188	84671308	84670645	84670815	84680337	84680387	2991	14,8,3	4,5,0	3,7,3	1,0,0	195	75	0.000178712	0.0216911	0.574,0.381,1.0	0.536,1.0,1.0	-0.194
BPTF_chr17:67875555-67875744	57462	ENSG00000171634.16	BPTF	chr17	+	67875555	67875744	67874816	67875020	67891843	67892034	57462	44,35,50	21,23,12	17,13,33	30,17,34	264	75	0.000178714	0.0216911	0.373,0.302,0.542	0.139,0.178,0.216	0.228
TOP3A_chr17:18308312-18308424	61038	ENSG00000177302.14	TOP3A	chr17	-	18308312	18308424	18306587	18306966	18308881	18308941	61038	24,28,12	0,0,0	28,9,32	3,3,1	187	75	0.00017915	0.0217046	1.0,1.0,1.0	0.789,0.546,0.928	0.246
SNX5_chr20:17968374-17968457	22180	ENSG00000089006.16	SNX5	chr20	-	17968374	17968457	17956932	17957037	17968699	17968980	22180	808578845	42,30,30	552417699	42,48,46	158	75	0.000180082	0.021739	0.901,0.901,0.93	0.862,0.805,0.878	0.062
TRAPPC2_chrX:13734043-13734185	51288	ENSG00000196459.13	TRAPPC2	chrX	-	13734043	13734185	13719870	13719982	13734524	13734556	51288	35,31,17	117,62,81	32,13,52	51,28,54	217	75	0.000179796	0.021739	0.094,0.147,0.068	0.178,0.138,0.25	-0.086
KANSL3_chr2:96602115-96602338	14023	ENSG00000114982.17	KANSL3	chr2	-	96602115	96602338	96601642	96601776	96602752	96602862	14023	10,6,3	1,2,0	3,0,0	1,2,1	298	75	0.000181043	0.0218157	0.716,0.43,1.0	0.43,0.0,0.0	0.572
SOS2_chr14:50174453-50174552	26521	ENSG00000100485.11	SOS2	chr14	-	50174453	50174552	50161481	50161609	50180571	50180654	26521	149,83,86	6,4,2	53,43,114	0,0,0	174	75	0.000181637	0.0218479	0.915,0.899,0.949	1.0,1.0,1.0	-0.079
RACGAP1_chr12:50019743-50019806	43246	ENSG00000161800.12	RACGAP1	chr12	-	50019743	50019806	50016634	50016715	50025327	50025463	43246	0,23,0	40,30,17	1,0,1	34,30,28	138	75	0.000181997	0.0218521	0.0,0.294,0.0	0.016,0.0,0.019	0.086
TBC1D12_chr10:94511582-94511654	86503	ENSG00000108239.8	TBC1D12	chr10	+	94511582	94511654	94497054	94497172	94531201	94531460	86503	1,2,3	0,1,0	3,4,5	3,1,2	147	75	0.000183577	0.0220023	1.0,0.505,1.0	0.338,0.671,0.561	0.312
TMEM150A_chr2:85600344-85600412	33431	ENSG00000168890.13	TMEM150A	chr2	-	85600344	85600412	85599890	85600018	85601020	85601107	33431	8,6,2	0,2,4	8,3,10	0,0,0	143	75	0.000184118	0.0220277	1.0,0.611,0.208	1.0,1.0,1.0	-0.394
UTP6_chr17:31866654-31866715	7277	ENSG00000108651.9	UTP6	chr17	-	31866654	31866715	31865365	31865438	31868045	31868112	7277	21,20,16	118,104,78	10,2,9	105,60,120	136	75	0.000185579	0.0221629	0.089,0.096,0.102	0.05,0.018,0.04	0.06
ZNF226_chr19:44166704-44166882	6614	ENSG00000167380.16	ZNF226	chr19	+	44166704	44166882	44165587	44165807	44167818	44167860	6614	3,3,1	1,2,1	4,1,3	0,0,0	253	75	0.000188528	0.0224654	0.471,0.308,0.229	1.0,1.0,1.0	-0.664
ALKBH8_chr11:107522298-107522555	7750	ENSG00000137760.14	ALKBH8	chr11	-	107522298	107522555	107502725	107505215	107525440	107525592	7750	22,31,17	2,4,1	18,18,15	0,0,1	332	75	0.000189117	0.0224654	0.713,0.636,0.793	1.0,1.0,0.772	-0.21
RFWD3_chr16:74630780-74630957	81775	ENSG00000168411.13	RFWD3	chr16	-	74630780	74630957	74628451	74628666	74632522	74632673	81775	317255146	2,0,1	302177214	6,3,7	252	75	0.000188883	0.0224654	0.979,1.0,0.978	0.937,0.946,0.901	0.058
UBA3_chr3:69075429-69075510	77503	ENSG00000144744.16	UBA3	chr3	-	69075429	69075510	69071092	69071617	69077797	69077918	77503	301279123	10,3,1	187133192	15,9,8	156	75	0.000191256	0.0226793	0.935,0.978,0.983	0.857,0.877,0.92	0.081
ZNF239_chr10:43573636-43573677	8586	ENSG00000196793.13	ZNF239	chr10	-	43573636	43573677	43556343	43558171	43574539	43574584	8586	5,7,4	0,1,0	20,8,9	5,3,0	116	75	0.000193918	0.0229542	1.0,0.819,1.0	0.721,0.633,1.0	0.155
OPHN1_chrX:68063853-68064177	17489	ENSG00000079482.12	OPHN1	chrX	-	68063853	68064177	68053644	68053810	68073151	68073299	17489	51,52,34	0,0,2	24,29,59	4,2,3	399	75	0.000194599	0.0229837	1.0,1.0,0.762	0.53,0.732,0.787	0.238
PRKAR1A_chr17:68514986-68515119	87002	ENSG00000108946.14	PRKAR1A	chr17	+	68514986	68515119	68511779	68512142	68515393	68515536	87002	33,9,14	221179134	28,19,35	123117132	208	75	0.000194853	0.0229837	0.051,0.018,0.036	0.076,0.055,0.087	-0.038
DUXAP8_chr22:15788584-15788699	18193	ENSG00000206195.10	DUXAP8	chr22	+	15788584	15788699	15787171	15787282	15788819	15788931	18193	23,16,10	0,0,1	27,11,24	2,3,3	190	75	0.000196853	0.0231381	1.0,1.0,0.798	0.842,0.591,0.759	0.202
FRRS1_chr1:99738085-99738268	70606	ENSG00000156869.12	FRRS1	chr1	-	99738085	99738268	99729649	99729748	99742178	99742273	70606	11,17,12	4,0,2	7,14,30	0,0,0	258	75	0.000196562	0.0231381	0.444,1.0,0.636	1.0,1.0,1.0	-0.307
ZNF397_chr18:35242390-35242884	77917	ENSG00000186812.12	ZNF397	chr18	+	35242390	35242884	35241036	35241109	35243151	35243293	77917	66,41,41	2,10,1	40,49,74	1,1,0	569	75	0.000197897	0.0232202	0.813,0.351,0.844	0.841,0.866,1.0	-0.233
PPP1R11_chr6:30068278-30068353	68055	ENSG00000204619.7	PPP1R11	chr6	+	30068278	30068353	30067204	30067479	30068589	30068698	68055	3,5,2	19,18,9	0,0,0	19,9,24	150	75	0.000199008	0.0233096	0.073,0.122,0.1	0.0,0.0,0.0	0.098
PLOD2_chr3:146123264-146123325	63683	ENSG00000152952.11	PLOD2	chr3	-	146123264	146123325	146121111	146121248	146124137	146124229	63683	50,42,43	560556554	43,33,47	290142434	136	75	0.000199692	0.023349	0.047,0.04,0.041	0.076,0.114,0.056	-0.039
EVL_chr14:100137739-100137802	30816	ENSG00000196405.12	EVL	chr14	+	100137739	100137802	100137105	100137644	100141179	100141246	30816	194177155	8,13,5	180100179	6,0,0	138	75	0.000200715	0.0234277	0.929,0.881,0.944	0.942,1.0,1.0	-0.063
GABPB1_chr15:50346371-50346395	84464	ENSG00000104064.16	GABPB1	chr15	-	50346371	50346395	50309690	50309798	50354984	50355202	84464	53,37,16	442395210	68,35,46	310198318	99	75	0.000202386	0.0235817	0.083,0.066,0.055	0.142,0.118,0.099	-0.052
CDKL3_chr5:134308573-134308727	57350	ENSG00000006837.11	CDKL3	chr5	-	134308573	134308727	134308000	134308466	134319357	134319389	57350	2,10,8	1,0,0	8,2,11	3,0,4	229	75	0.000203002	0.0236124	0.396,1.0,1.0	0.466,1.0,0.474	0.152
NOVA1-AS1_chr14:26779794-26779879	38650	ENSG00000257842.5	NOVA1-AS1	chr14	+	26779794	26779879	26731063	26731156	26797913	26798030	38650	5,2,5	2,4,2	2,1,1	0,1,0	160	75	0.000204146	0.0236663	0.54,0.19,0.54	1.0,0.319,1.0	-0.35
NR2F2-AS1_chr15:96285325-96285459	69376	ENSG00000247809.7	NR2F2-AS1	chr15	-	96285325	96285459	96271702	96271798	96290629	96290783	69376	36,18,11	0,2,0	12,1,13	4,1,1	209	75	0.000204172	0.0236663	1.0,0.764,1.0	0.518,0.264,0.823	0.386
NUP85_chr17:75225123-75225237	50320	ENSG00000125450.10	NUP85	chr17	+	75225123	75225237	75218207	75218306	75225341	75225464	50320	113,89,36	0,1,0	86,48,70	7,1,2	189	75	0.000207305	0.0239466	1.0,0.972,1.0	0.83,0.95,0.933	0.086
TBCEL_chr11:121055051-121055308	74732	ENSG00000154114.12	TBCEL	chr11	+	121055051	121055308	121047527	121047667	121086777	121086849	74732	12,9,4	3,3,4	1,3,3	0,0,1	332	75	0.000207048	0.0239466	0.475,0.404,0.184	1.0,1.0,0.404	-0.447
CLIP1_chr12:122347374-122347479	98	ENSG00000130779.19	CLIP1	chr12	-	122347374	122347479	122340752	122341697	122352725	122352786	98	10,9,14	25,21,13	3,1,2	9,8,29	180	75	0.000208121	0.0239995	0.143,0.152,0.31	0.122,0.05,0.028	0.135
NTAN1_chr16:15047996-15048099	29735	ENSG00000157045.8	NTAN1	chr16	-	15047996	15048099	15047854	15047920	15055890	15056064	29735	242188134	22,16,18	194120164	3,4,11	178	75	0.000209132	0.0240746	0.823,0.832,0.758	0.965,0.927,0.863	-0.114
CTSB_chr8:11864375-11864463	7965	ENSG00000164733.20	CTSB	chr8	-	11864375	11864463	11853328	11853479	11868000	11868040	7965	43,27,39	111,105,91	14,14,21	86,73,129	163	75	0.000210632	0.0240818	0.151,0.106,0.165	0.07,0.081,0.07	0.067
RNF220_chr1:44635544-44635666	25036	ENSG00000187147.17	RNF220	chr1	+	44635544	44635666	44632234	44632385	44636029	44636152	25036	164,81,84	4,0,0	118,64,109	7,7,3	197	75	0.000210111	0.0240818	0.94,1.0,1.0	0.865,0.777,0.933	0.122
CPT1B_chr22:50573807-50573921	66555	ENSG00000205560.12	CPT1B	chr22	-	50573807	50573921	50573519	50573715	50574334	50574419	66555	1,1,0	8,12,1	7,3,4	6,10,11	189	75	0.000209952	0.0240818	0.047,0.032,0.0	0.316,0.106,0.126	-0.156
PRRC2B_chr9:131446400-131446642	66848	ENSG00000130723.18	PRRC2B	chr9	+	131446400	131446642	131444184	131444328	131447084	131447206	66848	59,56,36	13,11,8	53,43,60	4,3,2	317	75	0.000210478	0.0240818	0.518,0.546,0.516	0.758,0.772,0.877	-0.276
ERGIC2_chr12:29356381-29356477	103	ENSG00000087502.17	ERGIC2	chr12	-	29356381	29356477	29350012	29350068	29357622	29357668	103	582531353	9,7,3	394270456	10,13,17	171	75	0.000211139	0.0240843	0.966,0.971,0.981	0.945,0.901,0.922	0.05
RBM4B_chr11:66668614-66669291	25186	ENSG00000173914.11	RBM4B	chr11	-	66668614	66669291	66664997	66665578	66676667	66677091	25186	175133127	4,4,3	145107135	2,0,0	752	75	0.000211373	0.0240843	0.814,0.768,0.809	0.879,1.0,1.0	-0.163
OBSCN_chr1:228291897-228292161	46755	ENSG00000154358.20	OBSCN	chr1	+	228291897	228292161	228288624	228288888	228293352	228293616	46755	0,2,0	1,0,1	1,1,3	0,0,0	339	75	0.000216592	0.0246371	0.0,1.0,0.0	1.0,1.0,1.0	-0.667
ZBED3-AS1_chr5:77100235-77100391	16026	ENSG00000250802.6	ZBED3-AS1	chr5	+	77100235	77100391	77098654	77098747	77105655	77105808	16026	5,5,16	2,1,5	5,1,13	0,1,0	231	75	0.000220005	0.0249406	0.448,0.619,0.51	1.0,0.245,1.0	-0.223
CPS1_chr2:210519550-210519784	83955	ENSG00000021826.14	CPS1	chr2	+	210519550	210519784	210477681	210477766	210556718	210556859	83955	7,0,3	2,3,1	7,5,7	0,1,1	309	75	0.000219921	0.0249406	0.459,0.0,0.421	1.0,0.548,0.629	-0.432
DNM2_chr19:10796060-10796199	78624	ENSG00000079805.16	DNM2	chr19	+	10796060	10796199	10795371	10795439	10797379	10797518	78624	159,147,96	46,24,29	115,88,126	10,12,11	214	75	0.000222756	0.0252098	0.548,0.682,0.537	0.801,0.72,0.801	-0.185
TCEA2_chr20:64068046-64068134	73340	ENSG00000171703.16	TCEA2	chr20	+	64068046	64068134	64066914	64067020	64069360	64069372	73340	272288208	0,0,0	133120157	5,3,4	163	75	0.000225881	0.0255203	1.0,1.0,1.0	0.924,0.948,0.948	0.06
TRIM37_chr17:59088290-59088407	44145	ENSG00000108395.13	TRIM37	chr17	-	59088290	59088407	59079753	59079877	59104292	59104394	44145	34,17,15	4,2,2	14,11,16	1,0,0	192	75	0.000226798	0.0255808	0.769,0.769,0.746	0.845,1.0,1.0	-0.187
C21orf58_chr21:46318784-46318961	48382	ENSG00000160298.17	C21orf58	chr21	-	46318784	46318961	46318011	46318220	46322638	46323869	48382	1,7,6	0,0,1	3,3,7	2,3,0	252	75	0.000227901	0.0256621	1.0,1.0,0.641	0.309,0.229,1.0	0.368
TERF1_chr8:73030335-73030395	35369	ENSG00000147601.13	TERF1	chr8	+	73030335	73030395	73026939	73027052	73032041	73032133	35369	105,88,65	30,19,4	66,31,103	32,20,49	135	75	0.000230677	0.0259146	0.66,0.72,0.9	0.534,0.463,0.539	0.248
VPS29_chr12:110498819-110498859	58852	ENSG00000111237.18	VPS29	chr12	-	110498819	110498859	110496011	110496203	110502048	110502078	58852	23,11,3	123,76,51	9,2,7	116,83,162	115	75	0.000230918	0.0259146	0.109,0.086,0.037	0.048,0.015,0.027	0.047
PHRF1_chr11:581961-582081	15507	ENSG00000070047.11	PHRF1	chr11	+	581961	582081	581491	581606	587258	587464	15507	141,120,48	7,7,0	118,53,69	2,0,0	195	75	0.000231682	0.0259271	0.886,0.868,1.0	0.958,1.0,1.0	-0.068
PLK4_chr4:127891578-127891681	26073	ENSG00000142731.10	PLK4	chr4	+	127891578	127891681	127890996	127891196	127892364	127892514	26073	121,80,41	6,3,1	74,55,101	0,0,0	178	75	0.000231803	0.0259271	0.895,0.918,0.945	1.0,1.0,1.0	-0.081
WDR27_chr6:169663562-169663649	1700	ENSG00000184465.15	WDR27	chr6	-	169663562	169663649	169662303	169662424	169664165	169664286	1700	4,6,5	1,0,0	1,7,4	2,1,2	162	75	0.000232475	0.0259589	0.649,1.0,1.0	0.188,0.764,0.481	0.405
MARCH7_chr2:159714556-159714598	23523	ENSG00000136536.14	MARCH7	chr2	+	159714556	159714598	159712488	159712606	159743060	159743253	23523	1,1,0	1,1,1	5,4,2	0,0,0	117	75	0.000232887	0.0259617	0.391,0.391,0.0	1.0,1.0,1.0	-0.739
ERCC1_chr19:45419097-45419197	3862	ENSG00000012061.15	ERCC1	chr19	-	45419097	45419197	45416490	45416897	45421177	45421393	3862	93,135,77	4,7,2	68,52,72	0,0,1	175	75	0.000234166	0.0260471	0.909,0.892,0.943	1.0,1.0,0.969	-0.075
BCAS2_chr1:114576687-114576758	81964	ENSG00000116752.5	BCAS2	chr1	-	114576687	114576758	114575589	114575751	114581298	114581391	81964	734864215439	45,23,22	481032756955	36,23,77	146	75	0.000234431	0.0260471	0.988,0.993,0.992	0.986,0.987,0.979	0.007
MANEAL_chr1:37796743-37796820	11683	ENSG00000185090.14	MANEAL	chr1	+	37796743	37796820	37795736	37795846	37799566	37800448	11683	167,93,55	0,2,1	111,53,98	9,1,4	152	75	0.000236049	0.0261835	1.0,0.958,0.964	0.859,0.963,0.924	0.059
ANKRD17_chr4:73139530-73140283	5801	ENSG00000132466.18	ANKRD17	chr4	-	73139530	73140283	73135116	73135262	73141740	73141792	5801	8,5,9	1,0,0	17,5,16	1,1,2	828	75	0.000240515	0.0266347	0.42,1.0,1.0	0.606,0.312,0.42	0.361
LRRC75A-AS1_chr17:16462832-16462941	56515	ENSG00000175061.17	LRRC75A-AS1	chr17	+	16462832	16462941	16441073	16441130	16470301	16470350	56515	3,1,2	1,1,1	2,1,1	1,0,0	184	75	0.000242257	0.0267834	0.55,0.29,0.449	0.449,1.0,1.0	-0.387
ZNF519_chr18:14080188-14080266	27716	ENSG00000175322.11	ZNF519	chr18	-	14080188	14080266	14078199	14078298	14084876	14085076	27716	6,7,2	4,2,4	18,5,12	0,1,2	153	75	0.000243749	0.0269039	0.424,0.632,0.197	1.0,0.71,0.746	-0.401
PFDN5_chr12:53296453-53296551	40774	ENSG00000123349.13	PFDN5	chr12	+	53296453	53296551	53295541	53295639	53298044	53298150	40774	13,12,19	27,16,12	4,6,6	24,26,23	173	75	0.000244701	0.0269646	0.173,0.245,0.407	0.067,0.091,0.102	0.188
ZNF239_chr10:43567898-43568021	8585	ENSG00000196793.13	ZNF239	chr10	-	43567898	43568021	43556343	43558171	43574539	43574618	8585	35,37,16	0,1,0	35,18,42	5,3,0	198	75	0.000246085	0.0270022	1.0,0.933,1.0	0.726,0.694,1.0	0.171
NDUFA3_chr19:54106352-54106446	36596	ENSG00000170906.15	NDUFA3	chr19	+	54106352	54106446	54105933	54106011	54106810	54106961	36596	39,34,31	700570404	56,34,58	552310477	169	75	0.000246251	0.0270022	0.024,0.026,0.033	0.043,0.046,0.051	-0.019
CCDC150_chr2:196669832-196669876	83362	ENSG00000144395.17	CCDC150	chr2	+	196669832	196669876	196666718	196666848	196672344	196672437	83362	1,2,2	0,2,3	2,1,4	0,0,0	119	75	0.00024545	0.0270022	1.0,0.387,0.296	1.0,1.0,1.0	-0.439
RPS6KB1_chr17:59914634-59914703	62789	ENSG00000108443.13	RPS6KB1	chr17	+	59914634	59914703	59912683	59912804	59926434	59926582	62789	443335392410	62,39,16	311218653842	63,43,59	144	75	0.000248632	0.0271743	0.974,0.979,0.987	0.963,0.958,0.971	0.016
LAMTOR5_chr1:110407032-110407128	75065	ENSG00000134248.13	LAMTOR5	chr1	-	110407032	110407128	110406317	110406379	110407585	110407668	75065	47,31,22	215,145,89	13,12,21	169110147	171	75	0.000248319	0.0271743	0.087,0.086,0.098	0.033,0.046,0.059	0.044
SLC16A4_chr1:110382833-110382966	25316	ENSG00000168679.17	SLC16A4	chr1	-	110382833	110382966	110381651	110381795	110389236	110389355	25316	7,7,2	0,1,1	2,0,6	2,1,3	208	75	0.000249557	0.027231	1.0,0.716,0.419	0.265,0.0,0.419	0.484
SLC39A8_chr4:102344443-102344915	79637	ENSG00000138821.12	SLC39A8	chr4	-	102344443	102344915	102315667	102315830	102385349	102385510	79637	249,186,74	8,1,0	116,51,102	0,0,0	547	75	0.000256896	0.0279862	0.81,0.962,1.0	1.0,1.0,1.0	-0.076
BOD1L1_chr4:13623389-13626312	2783	ENSG00000038219.12	BOD1L1	chr4	-	13623389	13626312	13619942	13620067	13627344	13627701	2783	28,28,43	32,19,20	12,6,23	18,23,32	2998	75	0.000258973	0.0281667	0.021,0.036,0.051	0.016,0.006,0.018	0.023
GRK4_chr4:2988726-2988839	63319	ENSG00000125388.19	GRK4	chr4	+	2988726	2988839	2963607	2964122	2992214	2992292	63319	2,4,2	1,1,0	2,0,1	1,1,1	188	75	0.00026012	0.0282456	0.444,0.615,1.0	0.444,0.0,0.285	0.443
ZNF180_chr19:44484649-44484776	47868	ENSG00000167384.10	ZNF180	chr19	-	44484649	44484776	44484360	44484435	44496547	44496665	47868	3,2,5	2,3,2	3,3,10	0,1,1	202	75	0.000261797	0.0283816	0.358,0.198,0.481	1.0,0.527,0.788	-0.426
FAM96A_chr15:64090197-64090315	13285	ENSG00000166797.10	FAM96A	chr15	-	64090197	64090315	64088686	64088851	64093644	64093853	13285	30,32,50	632673411	12,7,24	432308540	193	75	0.000263878	0.0284691	0.018,0.018,0.045	0.011,0.009,0.017	0.015
DSCR8_chr21:38154414-38154529	27654	ENSG00000198054.11	DSCR8	chr21	+	38154414	38154529	38122311	38122411	38156303	38156511	27654	5,4,18	1,2,3	2,4,13	0,0,1	190	75	0.000263304	0.0284691	0.664,0.441,0.703	1.0,1.0,0.837	-0.343
TMCC1_chr3:129857249-129857405	66687	ENSG00000172765.16	TMCC1	chr3	-	129857249	129857405	129832773	129832826	129893493	129893576	66687	6,3,6	7,5,5	2,0,2	10,8,11	231	75	0.000263768	0.0284691	0.218,0.163,0.28	0.061,0.0,0.056	0.181
PCNX2_chr1:233218030-233218184	80076	ENSG00000135749.18	PCNX2	chr1	-	233218030	233218184	233208517	233208689	233236844	233236980	80076	1,2,0	2,0,1	2,1,1	0,0,0	229	75	0.000265525	0.0286007	0.141,1.0,0.0	1.0,1.0,1.0	-0.62
EIF5_chr14:103334388-103334597	35015	ENSG00000100664.10	EIF5	chr14	+	103334388	103334597	103334001	103334260	103335652	103335844	35015	670484178	37,25,8	664355329	57,41,32	284	75	0.000267767	0.028796	0.827,0.836,0.855	0.755,0.696,0.731	0.112
GRK4_chr4:3035385-3035523	63325	ENSG00000125388.19	GRK4	chr4	+	3035385	3035523	3029200	3029409	3037373	3037511	63325	5,4,1	1,0,5	1,2,1	0,0,0	213	75	0.000268971	0.0288791	0.638,1.0,0.066	1.0,1.0,1.0	-0.432
GPRC5D-AS1_chr12:12978940-12979021	22346	ENSG00000247498.9	GPRC5D-AS1	chr12	+	12978940	12979021	12966758	12966897	12979523	12979622	22346	3,5,2	5,0,2	2,1,1	0,0,1	156	75	0.000269661	0.0289068	0.224,1.0,0.325	1.0,1.0,0.325	-0.259
SNHG12_chr1:28581093-28581229	9023	ENSG00000197989.13	SNHG12	chr1	-	28581093	28581229	28580334	28580646	28581589	28581818	9023	28,16,10	0,0,0	28,17,30	5,0,2	211	75	0.000270881	0.028945	1.0,1.0,1.0	0.666,1.0,0.842	0.164
MUTYH_chr1:45333284-45333324	87210	ENSG00000132781.17	MUTYH	chr1	-	45333284	45333324	45332762	45332834	45334390	45334511	87210	1,5,4	5,2,0	2,4,2	0,1,0	115	75	0.000270848	0.028945	0.115,0.62,1.0	1.0,0.723,1.0	-0.329
AL353743.1_chr9:85829462-85829606	49598	ENSG00000165121.11	AL353743.1	chr9	+	85829462	85829606	85822879	85823080	85837758	85837965	49598	13,11,5	2,2,1	20,4,9	0,0,1	219	75	0.000272151	0.0290343	0.69,0.653,0.631	1.0,1.0,0.755	-0.26
CEP162_chr6:84171605-84171718	53928	ENSG00000135315.11	CEP162	chr6	-	84171605	84171718	84163143	84163270	84174047	84174188	53928	2,9,2	3,1,1	5,6,2	0,0,1	188	75	0.0002729	0.0290679	0.21,0.782,0.444	1.0,1.0,0.444	-0.336
MARCH7_chr2:159714556-159714598	23522	ENSG00000136536.14	MARCH7	chr2	+	159714556	159714598	159712488	159712606	159729008	159729175	23522	3,3,0	103,87,62	7,4,6	53,39,59	117	75	0.000274269	0.029133	0.018,0.022,0.0	0.078,0.062,0.061	-0.054
CFAP43_chr10:104230589-104230843	34542	ENSG00000197748.12	CFAP43	chr10	-	104230589	104230843	104225460	104225557	104232181	104232305	34542	1,5,2	0,1,0	2,3,3	2,0,2	329	75	0.00027438	0.029133	1.0,0.533,1.0	0.186,1.0,0.255	0.364
NOL10_chr2:10657741-10657891	37529	ENSG00000115761.15	NOL10	chr2	-	10657741	10657891	10644319	10644372	10659171	10659250	37529	116,117,58	2,5,3	87,40,95	0,0,0	225	75	0.000274836	0.0291352	0.951,0.886,0.866	1.0,1.0,1.0	-0.099
FTO_chr16:53956682-53956789	72615	ENSG00000140718.20	FTO	chr16	+	53956682	53956789	53933984	53934109	54111761	54121941	72615	11,7,6	11,13,6	1,1,3	12,10,8	182	75	0.000277112	0.0293301	0.292,0.182,0.292	0.033,0.04,0.134	0.186
UROS_chr10:125789282-125789528	78254	ENSG00000188690.12	UROS	chr10	-	125789282	125789528	125788581	125789005	125794879	125794978	78254	16,6,7	181170144	12,12,14	74,61,104	321	75	0.000278694	0.029451	0.02,0.008,0.011	0.037,0.044,0.03	-0.024
APTX_chr9:32987759-32987842	37576	ENSG00000137074.18	APTX	chr9	-	32987759	32987842	32985970	32986030	32988082	32988129	37576	5,5,2	4,3,1	8,1,5	1,0,1	158	75	0.000280083	0.0295048	0.372,0.442,0.487	0.792,1.0,0.704	-0.398
DNASE1L1_chrX:154409417-154409813	68405	ENSG00000013563.13	DNASE1L1	chrX	-	154409417	154409813	154409111	154409196	154411890	154412089	68405	46,68,28	4,7,2	37,20,23	2,0,0	471	75	0.000279842	0.0295048	0.647,0.607,0.69	0.747,1.0,1.0	-0.268
REPS1_chr6:138947789-138947913	6901	ENSG00000135597.18	REPS1	chr6	-	138947789	138947913	138945500	138945697	138987529	138987640	6901	154,116,84	6,3,3	119,49,111	0,1,0	199	75	0.000283536	0.0296938	0.906,0.936,0.913	1.0,0.949,1.0	-0.065
AASDH_chr4:56382476-56382597	19407	ENSG00000157426.13	AASDH	chr4	-	56382476	56382597	56378147	56378464	56384069	56384341	19407	38,50,30	1,1,0	41,30,56	2,7,2	196	75	0.000285288	0.0296938	0.936,0.95,1.0	0.887,0.621,0.915	0.154
TOP1MT_chr8:143334107-143334285	41029	ENSG00000184428.12	TOP1MT	chr8	-	143334107	143334285	143332486	143332657	143334739	143334795	41029	5,3,1	1,1,3	1,1,4	1,0,0	253	75	0.000283248	0.0296938	0.597,0.471,0.09	0.229,1.0,1.0	-0.357
FNBP1_chr9:129923843-129923996	62449	ENSG00000187239.16	FNBP1	chr9	-	129923843	129923996	129908889	129908999	129924959	129925157	62449	48,53,31	39,33,11	48,25,31	8,4,8	228	75	0.000285275	0.0296938	0.288,0.346,0.481	0.664,0.673,0.56	-0.261
CDK5RAP2_chr9:120470110-120470220	63705	ENSG00000136861.17	CDK5RAP2	chr9	-	120470110	120470220	120467859	120467997	120471747	120471878	63705	137,105,66	6,6,1	119,55,103	1,0,1	185	75	0.000284373	0.0296938	0.903,0.876,0.964	0.98,1.0,0.977	-0.071
TRIM5_chr11:5665980-5666081	65930	ENSG00000132256.18	TRIM5	chr11	-	5665980	5666081	5663616	5665682	5667688	5667711	65930	9,19,12	3,4,1	53,22,58	1,2,0	176	75	0.000285424	0.0296938	0.561,0.669,0.836	0.958,0.824,1.0	-0.239
ZDHHC24_chr11:66526935-66527006	71894	ENSG00000174165.7	ZDHHC24	chr11	-	66526935	66527006	66521081	66521466	66543703	66543981	71894	1,1,1	1,0,0	1,0,2	1,4,3	146	75	0.000283842	0.0296938	0.339,1.0,1.0	0.339,0.0,0.255	0.582
CDKN3_chr14:54399893-54399912	75952	ENSG00000100526.19	CDKN3	chr14	+	54399893	54399912	54396994	54397077	54408744	54408789	75952	109,92,69	6,4,5	53,50,74	0,0,1	94	75	0.000285382	0.0296938	0.935,0.948,0.917	1.0,1.0,0.983	-0.061
ZNF569_chr19:37466738-37466804	36557	ENSG00000196437.10	ZNF569	chr19	-	37466738	37466804	37465312	37465473	37467083	37467290	36557	3,5,5	4,7,4	2,1,6	0,0,2	141	75	0.000288253	0.0299417	0.285,0.275,0.399	1.0,1.0,0.615	-0.552
TLR5_chr1:223141647-223141763	30991	ENSG00000187554.11	TLR5	chr1	-	223141647	223141763	223134681	223134864	223143195	223143246	30991	3,3,3	0,0,0	0,5,1	3,0,1	191	75	0.000289069	0.0299799	1.0,1.0,1.0	0.0,1.0,0.282	0.573
CHD1L_chr1:147280025-147280191	42621	ENSG00000131778.18	CHD1L	chr1	+	147280025	147280191	147276103	147276257	147285323	147285487	42621	244192144	0,7,4	186,99,170	8,6,15	241	75	0.000290813	0.0301142	1.0,0.895,0.918	0.879,0.837,0.779	0.106
MTO1_chr6:73480292-73480367	83099	ENSG00000135297.15	MTO1	chr6	+	73480292	73480367	73479935	73480126	73480674	73480805	83099	24,17,16	187161104	18,25,27	85,74,98	150	75	0.00029237	0.0302287	0.06,0.05,0.071	0.096,0.145,0.121	-0.06
IFI44_chr1:78662703-78662878	80273	ENSG00000137965.10	IFI44	chr1	+	78662703	78662878	78659311	78659483	78663764	78663897	80273	7,20,13	2,0,0	222,98,439	79,19,70	250	75	0.000294641	0.0304166	0.512,1.0,1.0	0.457,0.607,0.653	0.265
IKBKG_chrX:154542281-154542452	38647	ENSG00000269335.5	IKBKG	chrX	+	154542281	154542452	154541254	154541391	154551987	154552189	38647	1,3,0	2,0,2	6,3,2	2,0,0	246	75	0.000297847	0.0307002	0.132,1.0,0.0	0.478,1.0,1.0	-0.449
CD46_chr1:207790252-207790345	38953	ENSG00000117335.19	CD46	chr1	+	207790252	207790345	207785618	207785682	207793518	207793873	38953	273222210	656588557	158,62,127	397372543	168	75	0.000301978	0.0310782	0.157,0.144,0.144	0.151,0.069,0.095	0.043
MAGI1_chr3:65448021-65448057	38627	ENSG00000151276.23	MAGI1	chr3	-	65448021	65448057	65442791	65442849	65453257	65453340	38627	12,6,1	24,11,12	2,1,1	28,10,17	111	75	0.000304141	0.0312528	0.253,0.269,0.053	0.046,0.063,0.038	0.143
RARS2_chr6:87545615-87545699	28913	ENSG00000146282.17	RARS2	chr6	-	87545615	87545699	87530783	87530942	87555407	87555505	28913	17,15,4	7,2,3	9,4,13	0,0,2	159	75	0.000304851	0.0312742	0.534,0.78,0.386	1.0,1.0,0.754	-0.351
PROSER1_chr13:39034130-39034196	75177	ENSG00000120685.19	PROSER1	chr13	-	39034130	39034196	39031562	39031631	39037197	39037294	75177	28,26,19	5,1,2	30,8,32	0,0,1	141	75	0.000305283	0.0312742	0.749,0.933,0.835	1.0,1.0,0.945	-0.143
NQO1_chr16:69713027-69713129	59541	ENSG00000181019.12	NQO1	chr16	-	69713027	69713129	69709400	69711281	69714963	69715077	59541	483640842826	97,87,57	319822913973	121,75,102	177	75	0.000307281	0.0314308	0.955,0.952,0.955	0.918,0.928,0.943	0.024
TMEM267_chr5:43479889-43479987	32325	ENSG00000151881.14	TMEM267	chr5	-	43479889	43479987	43454454	43454605	43483821	43483836	32325	5,12,6	1,3,1	5,4,7	0,0,0	173	75	0.000309474	0.0316069	0.684,0.634,0.722	1.0,1.0,1.0	-0.32
ZNF66_chr19:20792511-20792638	49369	ENSG00000160229.11	ZNF66	chr19	+	20792511	20792638	20776309	20776450	20793782	20793878	49369	56,66,32	0,0,0	40,45,53	6,1,1	202	75	0.000310933	0.0317076	1.0,1.0,1.0	0.712,0.944,0.952	0.131
SMIM7_chr19:16654034-16654125	3600	ENSG00000214046.8	SMIM7	chr19	-	16654034	16654125	16644744	16647261	16659394	16659447	3600	220619181552	243219224	12929431884	106,71,168	166	75	0.000312664	0.0317997	0.804,0.798,0.758	0.846,0.857,0.835	-0.059
PFDN5_chr12:53296429-53296551	40770	ENSG00000123349.13	PFDN5	chr12	+	53296429	53296551	53295524	53295639	53298044	53298150	40770	25,23,22	27,16,12	11,5,16	24,26,23	197	75	0.000312786	0.0317997	0.261,0.354,0.411	0.149,0.068,0.209	0.2
ANKRD11_chr16:89279071-89285649	67229	ENSG00000167522.14	ANKRD11	chr16	-	89279071	89285649	89275092	89275191	89286038	89286186	67229	35,22,27	3,1,6	41,14,16	1,0,0	6653	75	0.000313894	0.0318641	0.116,0.199,0.048	0.316,1.0,1.0	-0.651
B3GALNT1_chr3:161103957-161104105	37848	ENSG00000169255.13	B3GALNT1	chr3	-	161103957	161104105	161103426	161103517	161104318	161104406	37848	13,11,7	151,85,48	3,1,3	116,63,56	223	75	0.000315372	0.0319656	0.028,0.042,0.047	0.009,0.005,0.018	0.028
NME4_chr16:398207-398394	76446	ENSG00000103202.12	NME4	chr16	+	398207	398394	397191	397313	398989	399123	76446	10,7,9	51,71,38	2,2,1	55,31,41	262	75	0.000316299	0.0320112	0.053,0.027,0.063	0.01,0.018,0.007	0.036
LIAS_chr4:39467517-39467646	72440	ENSG00000121897.14	LIAS	chr4	+	39467517	39467646	39463524	39463605	39470018	39470164	72440	43,38,34	0,0,0	22,19,47	1,4,2	204	75	0.000317846	0.0321193	1.0,1.0,1.0	0.89,0.636,0.896	0.193
LINC00893_chrX:149538723-149538906	10612	ENSG00000241769.7	LINC00893	chrX	-	149538723	149538906	149538114	149538172	149540694	149540813	10612	11,10,8	8,7,7	1,3,1	6,7,5	258	75	0.000319768	0.0322648	0.286,0.293,0.249	0.046,0.111,0.055	0.205
GZF1_chr20:23364362-23365747	52229	ENSG00000125812.15	GZF1	chr20	+	23364362	23365747	23362181	23362237	23367002	23367097	52229	121,95,69	2,4,0	85,40,80	0,0,0	1460	75	0.000322429	0.0324685	0.757,0.55,1.0	1.0,1.0,1.0	-0.231
BRD1_chr22:49787389-49787494	59743	ENSG00000100425.18	BRD1	chr22	-	49787389	49787494	49777677	49777813	49794033	49794294	59743	32,13,23	0,0,1	19,23,34	6,1,1	180	75	0.000322756	0.0324685	1.0,1.0,0.906	0.569,0.906,0.934	0.166
PGR_chr11:101049928-101050007	27622	ENSG00000082175.14	PGR	chr11	-	101049928	101050007	101041944	101042102	101051423	101051568	27622	42,43,31	37,32,24	28,16,30	6,6,9	154	75	0.000326156	0.0327613	0.356,0.396,0.386	0.694,0.565,0.619	-0.247
SYNE1_chr6:152300640-152300781	54238	ENSG00000131018.22	SYNE1	chr6	-	152300640	152300781	152293959	152294127	152301868	152302063	54238	2,3,1	1,3,1	1,2,1	1,0,0	216	75	0.000326927	0.0327621	0.41,0.258,0.258	0.258,1.0,1.0	-0.444
GMPR2_chr14:24234106-24234241	83933	ENSG00000100938.17	GMPR2	chr14	+	24234106	24234241	24233478	24233598	24235736	24235820	83933	21,18,12	421423353	21,18,33	280163369	210	75	0.000327142	0.0327621	0.018,0.015,0.012	0.026,0.038,0.031	-0.017
CLCN2_chr3:184357619-184357698	10805	ENSG00000114859.15	CLCN2	chr3	-	184357619	184357698	184357361	184357487	184357961	184358095	10805	6,4,2	5,1,0	4,2,5	0,0,0	154	75	0.000329334	0.0329325	0.369,0.661,1.0	1.0,1.0,1.0	-0.323
TSR3_chr16:1349888-1349952	22844	ENSG00000007520.3	TSR3	chr16	-	1349888	1349952	1349239	1349608	1350057	1350234	22844	1092882606	40,28,20	720500692	56,31,31	139	75	0.000334429	0.033392	0.936,0.944,0.942	0.874,0.897,0.923	0.043
NDUFA12_chr12:94996903-94996976	66181	ENSG00000184752.12	NDUFA12	chr12	-	94996903	94996976	94971332	94971620	95002738	95002821	66181	2,6,1	20,11,5	0,0,0	14,9,24	148	75	0.000335111	0.0334104	0.048,0.217,0.092	0.0,0.0,0.0	0.119
RAB6A_chr11:73718784-73718890	72303	ENSG00000175582.19	RAB6A	chr11	-	73718784	73718890	73718612	73718718	73720845	73720899	72303	184159108	93,61,39	156,71,215	122,59,129	181	75	0.000335803	0.0334297	0.45,0.519,0.534	0.346,0.333,0.408	0.139
HIBCH_chr2:190212955-190213075	3235	ENSG00000198130.15	HIBCH	chr2	-	190212955	190213075	190208675	190208913	190244886	190244968	3235	135,131,99	0,1,0	96,65,109	6,2,2	195	75	0.000339038	0.0337015	1.0,0.981,1.0	0.86,0.926,0.954	0.08
C8orf59_chr8:85219235-85219360	38258	ENSG00000176731.11	C8orf59	chr8	-	85219235	85219360	85217385	85217502	85220305	85220353	38258	282248187	695614538	282192328	437344668	200	75	0.000340411	0.0337879	0.132,0.132,0.115	0.195,0.173,0.155	-0.048
ZNF561-AS1_chr19:9626783-9626860	82375	ENSG00000267106.5	ZNF561-AS1	chr19	+	9626783	9626860	9621290	9621350	9632227	9632372	82375	9,10,4	4,1,3	14,4,12	0,0,2	152	75	0.000341788	0.0338744	0.526,0.831,0.397	1.0,1.0,0.748	-0.331
NSUN4_chr1:46346920-46347075	85948	ENSG00000117481.10	NSUN4	chr1	+	46346920	46347075	46344781	46345144	46352867	46352958	85948	84,79,43	2,1,0	68,46,82	10,1,4	230	75	0.000346157	0.0342568	0.932,0.963,1.0	0.689,0.938,0.87	0.133
DTYMK_chr2:241682798-241682915	16708	ENSG00000168393.12	DTYMK	chr2	-	241682798	241682915	241680228	241680319	241685806	241685877	16708	3,1,1	3,6,5	4,1,3	0,1,1	192	75	0.000348503	0.0343873	0.281,0.061,0.072	1.0,0.281,0.54	-0.469
ZNF419_chr19:57490130-57490185	78747	ENSG00000105136.20	ZNF419	chr19	+	57490130	57490185	57487717	57487983	57491467	57491597	78747	4,3,3	0,0,1	0,1,1	2,1,0	130	75	0.000348148	0.0343873	1.0,1.0,0.634	0.0,0.366,1.0	0.423
PIGS_chr17:28561421-28561629	60065	ENSG00000087111.20	PIGS	chr17	-	28561421	28561629	28560048	28560191	28563430	28563522	60065	82,65,54	1,0,0	65,50,51	2,4,2	283	75	0.000349371	0.0344223	0.956,1.0,1.0	0.896,0.768,0.871	0.14
ATF7IP2_chr16:10457371-10457529	42017	ENSG00000166669.13	ATF7IP2	chr16	+	10457371	10457529	10440363	10440462	10472109	10472183	42017	0,3,6	2,1,1	6,4,4	0,0,1	233	75	0.000352193	0.0346494	0.0,0.491,0.659	1.0,1.0,0.563	-0.471
RBPMS-AS1_chr8:30383127-30383362	36982	ENSG00000254109.5	RBPMS-AS1	chr8	-	30383127	30383362	30382123	30382615	30383543	30383697	36982	4,4,2	1,1,2	9,2,7	0,0,1	310	75	0.000354064	0.0347824	0.492,0.492,0.195	1.0,1.0,0.629	-0.483
TMEM254-AS1_chr10:80055915-80056126	69754	ENSG00000230091.6	TMEM254-AS1	chr10	-	80055915	80056126	80053395	80053586	80060789	80060933	69754	13,4,8	0,3,2	9,3,8	0,0,0	286	75	0.00035546	0.0348684	1.0,0.259,0.512	1.0,1.0,1.0	-0.41
FIRRE_chrX:131711650-131711720	79260	ENSG00000213468.5	FIRRE	chrX	-	131711650	131711720	131709497	131709556	131749305	131749458	79260	19,13,12	1,2,0	11,4,13	1,9,6	145	75	0.000356995	0.0349677	0.908,0.771,1.0	0.851,0.187,0.528	0.371
ATP6V1C1_chr8:103040797-103040968	82297	ENSG00000155097.11	ATP6V1C1	chr8	+	103040797	103040968	103021101	103021225	103048869	103048955	82297	508529386	0,3,0	354318530	7,5,5	246	75	0.000357973	0.0350123	1.0,0.982,1.0	0.939,0.951,0.97	0.041
KIF12_chr9:114096050-114096207	31612	ENSG00000136883.13	KIF12	chr9	-	114096050	114096207	114095213	114095332	114096386	114096478	31612	79,63,73	2,0,0	30,19,52	0,2,6	232	75	0.000359974	0.0351568	0.927,1.0,1.0	1.0,0.754,0.737	0.145
AFTPH_chr2:64581189-64581273	41905	ENSG00000119844.15	AFTPH	chr2	+	64581189	64581273	64579485	64579546	64585421	64585545	41905	32,43,30	90,87,62	19,11,30	109,58,107	159	75	0.00036125	0.03523	0.144,0.189,0.186	0.076,0.082,0.117	0.081
DUXAP8_chr22:15788551-15788699	18192	ENSG00000206195.10	DUXAP8	chr22	+	15788551	15788699	15787171	15787282	15788819	15788931	18192	24,32,13	0,0,1	40,17,37	2,3,3	223	75	0.00036485	0.0355293	1.0,1.0,0.814	0.871,0.656,0.806	0.16
ANKMY1_chr2:240529036-240529509	2879	ENSG00000144504.15	ANKMY1	chr2	-	240529036	240529509	240525684	240525849	240560730	240560776	2879	2,5,3	3,2,1	4,1,6	0,1,0	548	75	0.000365434	0.0355346	0.084,0.255,0.291	1.0,0.12,1.0	-0.497
ANLN_chr7:36410513-36410704	48837	ENSG00000011426.10	ANLN	chr7	+	36410513	36410704	36406180	36406566	36415757	36415885	48837	13,12,2	0,1,0	10,10,4	2,1,2	266	75	0.000366007	0.0355387	1.0,0.772,1.0	0.585,0.738,0.361	0.363
FAAH2_chrX:57431917-57432037	72044	ENSG00000165591.6	FAAH2	chrX	+	57431917	57432037	57380911	57381029	57446927	57447039	72044	33,40,27	3,5,0	21,10,36	0,0,1	195	75	0.000367261	0.0356089	0.809,0.755,1.0	1.0,1.0,0.933	-0.123
TRIM52-AS1_chr5:181263627-181263789	7181	ENSG00000248275.1	TRIM52-AS1	chr5	+	181263627	181263789	181261223	181261384	181271572	181271689	7181	121,90,56	4,5,5	48,39,60	1,0,1	237	75	0.000369409	0.0356815	0.905,0.851,0.78	0.938,1.0,0.95	-0.117
CDC7_chr1:91520129-91520279	26540	ENSG00000097046.12	CDC7	chr1	+	91520129	91520279	91515793	91515876	91524040	91525764	26540	93,92,32	0,1,0	98,61,88	5,1,4	225	75	0.000369607	0.0356815	1.0,0.968,1.0	0.867,0.953,0.88	0.089
TUBD1_chr17:59866595-59866749	71260	ENSG00000108423.14	TUBD1	chr17	-	59866595	59866749	59860033	59860424	59892696	59892858	71260	6,0,0	0,1,2	4,3,3	1,1,0	229	75	0.000368851	0.0356815	1.0,0.0,0.0	0.567,0.496,1.0	-0.354
RHOBTB3_chr5:95717534-95717765	53987	ENSG00000164292.12	RHOBTB3	chr5	+	95717534	95717765	95713521	95713590	95731858	95732012	53987	6,8,7	5,1,10	4,6,8	0,0,2	306	75	0.000371989	0.0358083	0.227,0.662,0.146	1.0,1.0,0.495	-0.487
TMCC1_chr3:129880308-129880559	66703	ENSG00000172765.16	TMCC1	chr3	-	129880308	129880559	129857247	129857405	129893493	129893532	66703	114,77,40	5,2,1	56,36,54	0,0,0	326	75	0.000371492	0.0358083	0.84,0.899,0.902	1.0,1.0,1.0	-0.12
ERMARD_chr6:169779181-169779295	64686	ENSG00000130023.15	ERMARD	chr6	+	169779181	169779295	169776454	169776673	169781329	169781516	64686	128103111	0,3,0	76,70,103	2,6,4	189	75	0.000372832	0.0358379	1.0,0.932,1.0	0.938,0.822,0.911	0.087
RAP1GDS1_chr4:98387435-98387503	39948	ENSG00000138698.14	RAP1GDS1	chr4	+	98387435	98387503	98379016	98379163	98391951	98392080	39948	3,7,7	80,75,37	0,0,2	63,43,94	143	75	0.000374084	0.0359067	0.019,0.047,0.09	0.0,0.0,0.011	0.048
KIF15_chr3:44810845-44811043	64122	ENSG00000163808.16	KIF15	chr3	+	44810845	44811043	44805844	44805986	44812181	44812289	64122	232194114	7,2,1	170123230	11,4,16	273	75	0.000375865	0.036026	0.901,0.964,0.969	0.809,0.894,0.798	0.111
DSCR8_chr21:38154432-38154529	27655	ENSG00000198054.11	DSCR8	chr21	+	38154432	38154529	38122311	38122411	38156303	38156511	27655	5,5,18	1,2,3	2,4,14	0,0,1	172	75	0.000378144	0.0361927	0.686,0.522,0.723	1.0,1.0,0.859	-0.309
CMC2_chr16:80981805-80981877	62398	ENSG00000103121.8	CMC2	chr16	-	80981805	80981877	80980769	80980879	80997313	80997372	62398	551559272	28,29,8	474223528	9,6,10	147	75	0.000379051	0.0362278	0.909,0.908,0.945	0.964,0.95,0.964	-0.039
DMXL1_chr5:119238988-119239080	62987	ENSG00000172869.14	DMXL1	chr5	+	119238988	119239080	119236313	119237414	119240418	119240471	62987	58,71,36	2,0,0	41,22,72	4,0,6	167	75	0.000380125	0.0362786	0.929,1.0,1.0	0.822,1.0,0.843	0.088
PCNX1_chr14:70988566-70988699	37315	ENSG00000100731.15	PCNX1	chr14	+	70988566	70988699	70976941	70978648	71009633	71009724	37315	11,7,7	28,17,18	0,2,5	33,20,17	208	75	0.000386854	0.0368684	0.124,0.129,0.123	0.0,0.035,0.096	0.082
C8orf59_chr8:85219235-85219363	38259	ENSG00000176731.11	C8orf59	chr8	-	85219235	85219363	85217385	85217502	85220305	85220384	38259	405344250	695614538	384249468	437344668	203	75	0.000388537	0.0369762	0.177,0.171,0.147	0.245,0.211,0.206	-0.056
LRP8_chr1:53276691-53277078	73393	ENSG00000157193.15	LRP8	chr1	-	53276691	53277078	53275630	53275753	53280586	53280715	73393	28,27,12	44,41,14	16,16,8	64,51,27	462	75	0.000389364	0.0370023	0.094,0.097,0.122	0.039,0.048,0.046	0.06
DTNA_chr18:34829399-34829489	31319	ENSG00000134769.21	DTNA	chr18	+	34829399	34829489	34827592	34827676	34848295	34848383	31319	8,1,2	9,12,6	2,0,1	23,7,23	165	75	0.000393106	0.0373049	0.288,0.036,0.132	0.038,0.0,0.019	0.133
WARS_chr14:100374135-100374265	31691	ENSG00000140105.17	WARS	chr14	-	100374135	100374265	100361707	100361921	100375282	100375333	31691	2,2,8	0,0,2	0,2,7	3,0,7	205	75	0.000394365	0.0373715	1.0,1.0,0.594	0.0,1.0,0.268	0.442
ITGB6_chr2:160126378-160126601	2538	ENSG00000115221.10	ITGB6	chr2	-	160126378	160126601	160112079	160112199	160137433	160137851	2538	16,19,9	0,0,1	23,14,13	1,2,3	298	75	0.000397665	0.037631	1.0,1.0,0.694	0.853,0.638,0.522	0.227
NAT9_chr17:74775621-74775852	17638	ENSG00000109065.11	NAT9	chr17	-	74775621	74775852	74773575	74773685	74776266	74776298	17638	71,67,62	0,1,0	39,24,59	1,2,4	306	75	0.000401398	0.0377535	1.0,0.943,1.0	0.905,0.746,0.783	0.17
PRKAB2_chr1:147160796-147160833	27591	ENSG00000131791.7	PRKAB2	chr1	-	147160796	147160833	147159218	147159642	147161711	147161780	27591	17,13,8	72,66,42	36,11,17	34,18,52	112	75	0.000401777	0.0377535	0.137,0.117,0.113	0.415,0.29,0.18	-0.173
XPO6_chr16:28155701-28155771	43500	ENSG00000169180.11	XPO6	chr16	-	28155701	28155771	28152658	28152785	28155945	28155975	43500	4,1,1	0,2,0	2,0,1	3,2,1	145	75	0.000400363	0.0377535	1.0,0.205,1.0	0.256,0.0,0.341	0.536
RHOT2_chr16:668487-668569	58976	ENSG00000140983.13	RHOT2	chr16	+	668487	668569	668131	668411	668655	668699	58976	475401243	6,1,5	337195288	13,11,4	157	75	0.000400929	0.0377535	0.974,0.995,0.959	0.925,0.894,0.972	0.046
SEMA4C_chr2:96867777-96867926	74139	ENSG00000168758.10	SEMA4C	chr2	-	96867777	96867926	96866282	96866431	96870377	96870757	74139	162162110	0,1,0	159144173	5,3,4	224	75	0.000399619	0.0377535	1.0,0.982,1.0	0.914,0.941,0.935	0.064
HKR1_chr19:37357961-37358039	32296	ENSG00000181666.17	HKR1	chr19	+	37357961	37358039	37347562	37347872	37358540	37358661	32296	3,6,3	1,1,3	3,2,5	0,0,1	153	75	0.000403212	0.0378353	0.595,0.746,0.329	1.0,1.0,0.71	-0.347
NTMT1_chr9:129632649-129632865	57725	ENSG00000148335.14	NTMT1	chr9	+	129632649	129632865	129626172	129626295	129634053	129634221	57725	660506261	99,104,39	432324336	132,71,96	291	75	0.000405959	0.0380398	0.632,0.556,0.633	0.458,0.54,0.474	0.116
GALT_chr9:34647491-34647705	72501	ENSG00000213930.11	GALT	chr9	+	34647491	34647705	34647088	34647258	34647831	34647961	72501	33,21,16	1,5,4	17,10,32	0,0,2	289	75	0.000416592	0.0389388	0.895,0.522,0.509	1.0,1.0,0.806	-0.293
MSL1_chr17:40131536-40131584	77755	ENSG00000188895.11	MSL1	chr17	+	40131536	40131584	40129244	40129627	40132033	40132042	77755	13,22,10	0,0,1	32,12,14	2,0,6	123	75	0.000416716	0.0389388	1.0,1.0,0.859	0.907,1.0,0.587	0.122
SYDE2_chr1:85182097-85183200	9899	ENSG00000097096.8	SYDE2	chr1	-	85182097	85183200	85169043	85169225	85190056	85190752	9899	103,73,67	6,4,6	61,67,91	0,2,1	1178	75	0.000417575	0.0389497	0.522,0.537,0.416	1.0,0.681,0.853	-0.353
SFXN2_chr10:102717702-102717780	77373	ENSG00000156398.12	SFXN2	chr10	+	102717702	102717780	102716613	102716711	102724935	102724996	77373	13,10,3	2,4,0	22,2,10	0,0,0	153	75	0.000417995	0.0389497	0.761,0.551,1.0	1.0,1.0,1.0	-0.229
LTBP4_chr19:40616888-40617020	51831	ENSG00000090006.17	LTBP4	chr19	+	40616888	40617020	40614191	40614446	40617099	40617225	51831	14,26,15	1,4,5	24,9,12	2,0,0	207	75	0.000419161	0.0390041	0.835,0.702,0.521	0.813,1.0,1.0	-0.252
SPTBN4_chr19:40572018-40572192	23980	ENSG00000160460.15	SPTBN4	chr19	+	40572018	40572192	40571038	40571093	40572337	40572380	23980	1,3,4	0,0,0	1,1,1	1,2,0	249	75	0.000420817	0.0391039	1.0,1.0,1.0	0.231,0.131,1.0	0.546
SMUG1_chr12:54187818-54187905	69255	ENSG00000123415.15	SMUG1	chr12	-	54187818	54187905	54187213	54187295	54188950	54188974	69255	35,41,21	3,3,2	25,28,42	1,0,0	162	75	0.000426053	0.0395356	0.844,0.864,0.829	0.92,1.0,1.0	-0.128
LARP7_chr4:112647689-112647834	35363	ENSG00000174720.15	LARP7	chr4	+	112647689	112647834	112647198	112647549	112650460	112650582	35363	122,132,64	7,2,5	107,57,149	1,2,0	220	75	0.000427534	0.0395634	0.856,0.957,0.814	0.973,0.907,1.0	-0.084
BRD9_chr5:883350-883450	40066	ENSG00000028310.17	BRD9	chr5	-	883350	883450	881106	881182	883937	884070	40066	4,7,1	139,108,87	13,7,5	78,55,70	175	75	0.000427137	0.0395634	0.012,0.027,0.005	0.067,0.052,0.03	-0.035
MRPS31_chr13:40766745-40767033	77051	ENSG00000102738.7	MRPS31	chr13	-	40766745	40767033	40758947	40759106	40770984	40771173	77051	264236190	4,3,6	203170230	0,0,2	363	75	0.000428319	0.0395814	0.932,0.942,0.867	1.0,1.0,0.96	-0.073
HEXDC_chr17:82433657-82433822	15638	ENSG00000169660.15	HEXDC	chr17	+	82433657	82433822	82428557	82428645	82435688	82435740	15638	39,35,31	4,2,2	18,19,24	0,1,0	240	75	0.00043043	0.0397217	0.753,0.845,0.829	1.0,0.856,1.0	-0.143
RAP1B_chr12:68624674-68624873	9454	ENSG00000127314.17	RAP1B	chr12	+	68624674	68624873	68610924	68611043	68641037	68641153	9454	4,1,2	1,0,1	0,0,0	1,2,1	274	75	0.000434566	0.0400482	0.523,1.0,0.354	0.0,0.0,0.0	0.626
PARPBP_chr12:102153868-102153976	46992	ENSG00000185480.11	PARPBP	chr12	+	102153868	102153976	102120184	102120286	102165728	102165883	46992	39,30,25	1,0,0	21,18,21	2,0,5	183	75	0.000435426	0.0400723	0.941,1.0,1.0	0.811,1.0,0.633	0.166
FAM169A_chr5:74813839-74814019	425	ENSG00000198780.11	FAM169A	chr5	-	74813839	74814019	74805155	74805284	74834425	74834597	425	50,24,17	0,1,1	33,19,21	4,2,2	255	75	0.000447816	0.0410997	1.0,0.876,0.833	0.708,0.736,0.755	0.17
TMCO3_chr13:113534044-113534240	29008	ENSG00000150403.17	TMCO3	chr13	+	113534044	113534240	113510237	113510424	113539356	113539507	29008	70,54,28	1,0,0	22,18,24	1,2,3	271	75	0.000447668	0.0410997	0.951,1.0,1.0	0.859,0.714,0.689	0.23
KIAA1841_chr2:61076919-61077158	1627	ENSG00000162929.13	KIAA1841	chr2	+	61076919	61077158	61071605	61071792	61081451	61081510	1627	36,27,15	2,0,0	20,18,26	3,0,8	314	75	0.000448585	0.041114	0.811,1.0,1.0	0.614,1.0,0.437	0.253
MFSD10_chr4:2932350-2932409	58799	ENSG00000109736.14	MFSD10	chr4	-	2932350	2932409	2932044	2932153	2932599	2932758	58799	140,116,92	5,1,5	111,50,101	12,6,9	134	75	0.000449699	0.0411597	0.94,0.985,0.911	0.838,0.823,0.863	0.104
AL162258.1_chr1:153631010-153631078	8085	ENSG00000271853.5	AL162258.1	chr1	-	153631010	153631078	153626331	153626533	153632033	153632063	8085	15,9,4	0,2,0	6,1,7	4,0,2	143	75	0.000453359	0.0414381	1.0,0.702,1.0	0.44,1.0,0.647	0.205
BTN3A2_chr6:26372896-26373097	46313	ENSG00000186470.13	BTN3A2	chr6	+	26372896	26373097	26370321	26370603	26373275	26373296	46313	2,7,5	0,0,1	7,1,15	3,1,1	276	75	0.000455271	0.0415562	1.0,1.0,0.576	0.388,0.214,0.803	0.39
AZIN1-AS1_chr8:102967596-102967673	64927	ENSG00000253320.5	AZIN1-AS1	chr8	+	102967596	102967673	102941920	102942053	102977586	102977681	64927	4,7,2	15,13,20	0,0,1	1,6,9	152	75	0.000459004	0.0418399	0.116,0.21,0.047	0.0,0.0,0.052	0.107
MX1_chr21:41427205-41427304	8606	ENSG00000157601.13	MX1	chr21	+	41427205	41427304	41426166	41426263	41427754	41427866	8606	2,4,5	0,0,0	175,84,345	12,2,10	174	75	0.000467896	0.0425926	1.0,1.0,1.0	0.863,0.948,0.937	0.084
FAM111A_chr11:59145826-59145856	7513	ENSG00000166801.15	FAM111A	chr11	+	59145826	59145856	59143082	59143304	59151749	59152218	7513	9,11,3	9,4,0	9,4,11	0,0,2	105	75	0.000470914	0.0428091	0.417,0.663,1.0	1.0,1.0,0.797	-0.239
MFF_chr2:227352513-227352573	20336	ENSG00000168958.19	MFF	chr2	+	227352513	227352573	227346724	227347384	227355676	227355761	20336	224207155	31,34,22	160110232	14,5,17	135	75	0.000472399	0.0428464	0.801,0.772,0.797	0.864,0.924,0.883	-0.1
GPATCH2L_chr14:76178207-76178322	45395	ENSG00000089916.17	GPATCH2L	chr14	+	76178207	76178322	76177891	76177931	76180763	76180849	45395	2,5,6	4,6,3	7,14,10	4,0,0	190	75	0.000473243	0.0428464	0.165,0.248,0.441	0.409,1.0,1.0	-0.518
ZNF527_chr19:37380047-37380372	71813	ENSG00000189164.14	ZNF527	chr19	+	37380047	37380372	37379119	37379246	37388305	37393066	71813	9,12,4	0,3,2	8,11,8	0,0,1	400	75	0.000472696	0.0428464	1.0,0.429,0.273	1.0,1.0,0.6	-0.299
BLVRB_chr19:40458154-40458244	2472	ENSG00000090013.9	BLVRB	chr19	-	40458154	40458244	40447788	40448046	40465609	40465745	2472	9,11,4	0,1,0	4,9,7	0,2,4	165	75	0.000475635	0.0428669	1.0,0.833,1.0	1.0,0.672,0.443	0.239
ZMYND12_chr1:42449917-42450059	8689	ENSG00000066185.12	ZMYND12	chr1	-	42449917	42450059	42439855	42440025	42455887	42456253	8689	3,1,3	1,1,2	2,1,4	0,0,0	217	75	0.000476152	0.0428669	0.509,0.257,0.341	1.0,1.0,1.0	-0.631
RBM39_chr20:35713701-35713857	16665	ENSG00000131051.22	RBM39	chr20	-	35713701	35713857	35713018	35713096	35714184	35714389	16665	97,82,113	1064946643	54,27,71	736534849	231	75	0.000476871	0.0428669	0.029,0.027,0.054	0.023,0.016,0.026	0.015
AC068152.1_chr17:47035043-47035126	24940	ENSG00000262879.5	AC068152.1	chr17	-	47035043	47035126	47033277	47033381	47054117	47054213	24940	5,1,1	3,3,1	1,0,0	2,2,6	158	75	0.000477308	0.0428669	0.442,0.137,0.322	0.192,0.0,0.0	0.236
LBHD1_chr11:62669640-62669803	29199	ENSG00000162194.12	LBHD1	chr11	-	62669640	62669803	62667214	62667747	62671563	62671614	29199	26,39,56	2,0,0	29,18,33	3,0,4	238	75	0.000474798	0.0428669	0.804,1.0,1.0	0.753,1.0,0.722	0.11
WDR1_chr4:10103895-10103986	84107	ENSG00000071127.16	WDR1	chr4	-	10103895	10103986	10088663	10088741	10116112	10116234	84107	793608354	15,11,5	532293454	26,8,18	166	75	0.000475216	0.0428669	0.96,0.961,0.97	0.902,0.943,0.919	0.042
LIN9_chr1:226265532-226265634	57961	ENSG00000183814.15	LIN9	chr1	-	226265532	226265634	226250838	226250919	226266212	226266332	57961	69,64,30	2,0,0	75,33,71	6,1,4	177	75	0.000479686	0.0430227	0.936,1.0,1.0	0.841,0.933,0.883	0.093
FLNA_chrX:154354615-154354711	38901	ENSG00000196924.14	FLNA	chrX	-	154354615	154354711	154354380	154354483	154354824	154354889	38901	1352915633	11,2,4	908517935	16,12,9	171	75	0.00048071	0.043057	0.982,0.995,0.986	0.961,0.95,0.979	0.024
CCDC191_chr3:114053596-114053635	38402	ENSG00000163617.10	CCDC191	chr3	-	114053596	114053635	114046590	114046732	114056376	114056613	38402	9,7,9	2,0,0	2,2,7	2,2,2	114	75	0.00048275	0.043182	0.748,1.0,1.0	0.397,0.397,0.697	0.419
FAM208B_chr10:5709529-5709663	72575	ENSG00000108021.19	FAM208B	chr10	+	5709529	5709663	5699447	5699737	5712393	5712539	72575	118,83,45	3,5,7	95,55,64	2,1,0	209	75	0.000484912	0.0432023	0.934,0.856,0.698	0.945,0.952,1.0	-0.136
FTO_chr16:53956682-53956789	72614	ENSG00000140718.20	FTO	chr16	+	53956682	53956789	53933984	53934109	53965720	53965858	72614	12,7,8	0,0,0	3,2,6	5,0,1	182	75	0.000484874	0.0432023	1.0,1.0,1.0	0.198,1.0,0.712	0.363
SEMA4C_chr2:96867777-96867923	74136	ENSG00000168758.10	SEMA4C	chr2	-	96867777	96867923	96866282	96866431	96870377	96870757	74136	173163113	0,1,0	161146186	5,3,4	221	75	0.000484839	0.0432023	1.0,0.982,1.0	0.916,0.943,0.94	0.061
MDM1_chr12:68316580-68316610	20187	ENSG00000111554.14	MDM1	chr12	-	68316580	68316610	68316077	68316253	68321346	68321446	20187	22,15,11	31,25,17	2,2,14	44,25,23	105	75	0.000488477	0.0434054	0.336,0.3,0.316	0.031,0.054,0.303	0.188
CBY1_chr22:38665545-38665685	63544	ENSG00000100211.10	CBY1	chr22	+	38665545	38665685	38656955	38657143	38668016	38668132	63544	19,15,8	1,0,1	19,7,11	7,0,4	215	75	0.000488488	0.0434054	0.869,1.0,0.736	0.486,1.0,0.49	0.21
SYTL2_chr11:85717482-85717530	9355	ENSG00000137501.17	SYTL2	chr11	-	85717482	85717530	85714412	85714507	85718789	85718843	9355	812540285	315280189	391257401	297177390	123	75	0.000489948	0.0434775	0.611,0.54,0.479	0.445,0.47,0.385	0.11
AC023509.1_chr12:53465931-53465973	6844	ENSG00000257379.1	AC023509.1	chr12	+	53465931	53465973	53464759	53464852	53467220	53467528	6844	342252240	10,15,1	180169220	3,0,2	117	75	0.000490825	0.0434978	0.956,0.915,0.994	0.975,1.0,0.986	-0.032
PARD3B_chr2:205158721-205158907	58461	ENSG00000116117.17	PARD3B	chr2	+	205158721	205158907	205125608	205125737	205172210	205172381	58461	11,7,8	2,1,2	8,5,11	0,0,0	261	75	0.000493614	0.0436295	0.612,0.668,0.535	1.0,1.0,1.0	-0.395
LSM14B_chr20:62129784-62129952	76080	ENSG00000149657.19	LSM14B	chr20	+	62129784	62129952	62126225	62126439	62130218	62130296	76080	535434402	65,71,26	403328635	32,23,15	243	75	0.000493433	0.0436295	0.718,0.654,0.827	0.795,0.815,0.929	-0.113
ZNF185_chrX:152936417-152936513	31855	ENSG00000147394.18	ZNF185	chrX	+	152936417	152936513	152932872	152932971	152938073	152938163	31855	4,6,3	2,6,2	1,0,3	10,4,7	171	75	0.000495358	0.043726	0.467,0.305,0.397	0.042,0.0,0.158	0.323
MIGA1_chr1:77859313-77859386	31543	ENSG00000180488.14	MIGA1	chr1	+	77859313	77859386	77858937	77859056	77860039	77860126	31543	62,67,47	2,0,2	34,16,59	4,1,8	148	75	0.000496322	0.0437534	0.94,1.0,0.923	0.812,0.89,0.789	0.124
PLPP1_chr5:55475298-55475450	42298	ENSG00000067113.16	PLPP1	chr5	-	55475298	55475450	55467868	55468149	55534571	55535050	42298	88,44,30	5,1,2	32,3,21	11,1,3	227	75	0.000499152	0.0439451	0.853,0.936,0.832	0.49,0.498,0.698	0.312
SUDS3_chr12:118401982-118402004	56737	ENSG00000111707.11	SUDS3	chr12	+	118401982	118402004	118401758	118401820	118403411	118403517	56737	297225158	6,4,10	278204270	3,1,0	97	75	0.000499974	0.0439597	0.975,0.978,0.924	0.986,0.994,1.0	-0.034
PPP3CB-AS1_chr10:73498732-73498867	7463	ENSG00000221817.9	PPP3CB-AS1	chr10	+	73498732	73498867	73496286	73496483	73499594	73499663	7463	11,5,10	2,1,3	2,3,3	1,0,0	210	75	0.00050557	0.0442442	0.663,0.641,0.543	0.417,1.0,1.0	-0.19
ACSS3_chr12:81139130-81139265	16064	ENSG00000111058.7	ACSS3	chr12	+	81139130	81139265	81134794	81135004	81143106	81143247	16064	176238174	14,23,17	88101192	13,18,42	210	75	0.000504829	0.0442442	0.818,0.787,0.785	0.707,0.667,0.62	0.132
TYK2_chr19:10352433-10352551	74894	ENSG00000105397.13	TYK2	chr19	-	10352433	10352551	10351051	10351162	10352925	10353098	74894	360299187	4,1,4	166106232	7,8,5	193	75	0.000505852	0.0442442	0.972,0.991,0.948	0.902,0.837,0.947	0.075
ADAMTS13_chr9:133438245-133438366	80462	ENSG00000160323.18	ADAMTS13	chr9	+	133438245	133438366	133437748	133437897	133439365	133439446	80462	2,2,1	0,2,0	1,0,0	0,1,2	196	75	0.000504003	0.0442442	1.0,0.277,1.0	1.0,0.0,0.0	0.426
KIN_chr10:7774830-7774891	85372	ENSG00000151657.11	KIN	chr10	-	7774830	7774891	7769215	7769345	7778837	7779019	85372	152,107,79	2,0,1	91,98,164	6,0,9	136	75	0.000506678	0.0442587	0.977,1.0,0.978	0.893,1.0,0.909	0.051
ARAP1_chr11:72692752-72692785	52427	ENSG00000186635.14	ARAP1	chr11	-	72692752	72692785	72688454	72688537	72693324	72693470	52427	14,21,9	42,43,26	3,2,5	25,20,32	108	75	0.000508237	0.0443371	0.188,0.253,0.194	0.077,0.065,0.098	0.132
DNASE1L1_chrX:154409417-154409675	68404	ENSG00000013563.13	DNASE1L1	chrX	-	154409417	154409675	154409111	154409196	154411890	154412090	68404	73,100,44	4,7,2	45,28,41	2,0,0	333	75	0.00050909	0.0443537	0.804,0.763,0.832	0.835,1.0,1.0	-0.145
A1BG-AS1_chr19:58353378-58353474	39309	ENSG00000268895.5	A1BG-AS1	chr19	+	58353378	58353474	58347752	58347844	58353713	58353857	39309	6,10,10	3,3,0	7,10,12	0,0,1	171	75	0.000511614	0.0445157	0.467,0.594,1.0	1.0,1.0,0.84	-0.26
USP25_chr21:15777903-15778027	17052	ENSG00000155313.15	USP25	chr21	+	15777903	15778027	15765996	15766141	15791501	15791664	17052	236176158	13,11,6	102,62,162	19,7,17	199	75	0.000516099	0.0447897	0.872,0.858,0.908	0.669,0.769,0.782	0.139
RABGAP1_chr9:122945331-122945432	52161	ENSG00000011454.16	RABGAP1	chr9	+	122945331	122945432	122941089	122941093	122957148	122957209	52161	1,2,3	1,2,1	0,1,0	10,2,3	176	75	0.000515965	0.0447897	0.299,0.299,0.561	0.0,0.176,0.0	0.328
UBN2_chr7:139282004-139282055	47129	ENSG00000157741.14	UBN2	chr7	+	139282004	139282055	139279317	139279360	139283023	139284574	47129	6,10,6	0,0,0	4,2,5	1,2,2	126	75	0.000518396	0.0449308	1.0,1.0,1.0	0.704,0.373,0.598	0.442
ERCC1_chr19:45420323-45420427	3864	ENSG00000012061.15	ERCC1	chr19	-	45420323	45420427	45416490	45416897	45421177	45421393	3864	150145109	4,7,2	100,57,97	0,0,1	179	75	0.000524481	0.0453994	0.94,0.897,0.958	1.0,1.0,0.976	-0.06
ERVMER34-1_chr4:52750709-52750829	46925	ENSG00000226887.7	ERVMER34-1	chr4	-	52750709	52750829	52743516	52745943	52750929	52751069	46925	11,5,3	1,1,0	4,2,2	2,1,1	195	75	0.000525221	0.0454049	0.809,0.658,1.0	0.435,0.435,0.435	0.387
LARP4B_chr10:870008-870083	13891	ENSG00000107929.14	LARP4B	chr10	-	870008	870083	864153	864270	884446	884506	13891	8,12,12	26,35,25	3,1,5	34,19,27	150	75	0.00052594	0.0454084	0.133,0.146,0.194	0.042,0.026,0.085	0.107
BCAS3_chr17:61380505-61380571	47095	ENSG00000141376.22	BCAS3	chr17	+	61380505	61380571	61368326	61368494	61391976	61392182	47095	805667526	224318341240	357273323	12589041320	141	75	0.00052721	0.0454594	0.16,0.162,0.184	0.131,0.138,0.115	0.041
COA1_chr7:43650492-43650712	85670	ENSG00000106603.18	COA1	chr7	-	43650492	43650712	43648599	43648652	43729428	43729489	85670	179115100	370298193	107,88,124	154103195	295	75	0.000527994	0.0454686	0.11,0.089,0.116	0.15,0.178,0.139	-0.051
CHEK2_chr22:28724885-28724923	40494	ENSG00000183765.20	CHEK2	chr22	-	28724885	28724923	28711908	28712017	28725242	28725367	40494	4,4,2	0,4,2	1,4,6	0,1,0	113	75	0.000530188	0.0455529	1.0,0.399,0.399	1.0,0.726,1.0	-0.309
ZCWPW1_chr7:100407227-100407303	83180	ENSG00000078487.17	ZCWPW1	chr7	-	100407227	100407303	100406693	100406798	100409427	100409544	83180	14,9,15	4,4,3	6,3,15	1,0,1	151	75	0.000530333	0.0455529	0.635,0.528,0.713	0.749,1.0,0.882	-0.252
BRMS1_chr11:66338720-66338785	55522	ENSG00000174744.13	BRMS1	chr11	-	66338720	66338785	66337338	66337889	66340773	66340870	55522	12,4,1	0,0,0	16,8,13	2,2,2	140	75	0.000533302	0.0457492	1.0,1.0,1.0	0.811,0.682,0.777	0.243
TMEM116_chr12:111991757-111991889	73820	ENSG00000198270.12	TMEM116	chr12	-	111991757	111991889	111965591	111965759	112005256	112005303	73820	73,42,49	2,5,1	29,18,60	0,0,0	207	75	0.000536152	0.0459349	0.93,0.753,0.947	1.0,1.0,1.0	-0.123
PCBP1-AS1_chr2:70077300-70077381	24355	ENSG00000179818.13	PCBP1-AS1	chr2	-	70077300	70077381	70059642	70059680	70083506	70083687	24355	0,2,2	2,0,2	3,1,0	0,0,1	156	75	0.000538392	0.0460679	0.0,1.0,0.325	1.0,1.0,0.0	-0.225
HNRNPC_chr14:21263666-21263829	1866	ENSG00000092199.17	HNRNPC	chr14	-	21263666	21263829	21263310	21263336	21269297	21269406	1866	148,99,40	331827082255	132,110,85	203414892765	238	75	0.000541466	0.0462718	0.014,0.011,0.006	0.02,0.023,0.01	-0.007
DNM2_chr19:10797379-10797518	78627	ENSG00000079805.16	DNM2	chr19	+	10797379	10797518	10796060	10796199	10798485	10798572	78627	34,37,21	161149111	11,8,21	134108130	214	75	0.000543576	0.046393	0.069,0.08,0.062	0.028,0.025,0.054	0.035
MTMR9LP_chr1:32239294-32239425	25903	ENSG00000220785.7	MTMR9LP	chr1	-	32239294	32239425	32234951	32235113	32239868	32240664	25903	14,16,42	2,3,3	6,8,12	0,1,0	206	75	0.000545656	0.0464522	0.718,0.66,0.836	1.0,0.744,1.0	-0.177
SECISBP2_chr9:89325426-89325676	69394	ENSG00000187742.14	SECISBP2	chr9	+	89325426	89325676	89319651	89319797	89325896	89326038	69394	166150127	6,2,2	142,97,191	1,0,0	325	75	0.000545133	0.0464522	0.865,0.945,0.936	0.97,1.0,1.0	-0.075
SBF2_chr11:9828125-9828221	61397	ENSG00000133812.15	SBF2	chr11	-	9828125	9828221	9816839	9817024	9829355	9829496	61397	0,0,1	6,2,3	9,0,1	7,4,4	171	75	0.00054982	0.0467473	0.0,0.0,0.128	0.361,0.0,0.099	-0.111
RNPS1_chr16:2264572-2264760	77699	ENSG00000205937.11	RNPS1	chr16	-	2264572	2264760	2264175	2264331	2268054	2268091	77699	406297154	152,108,55	362208222	77,51,54	263	75	0.000553623	0.047011	0.432,0.44,0.444	0.573,0.538,0.54	-0.112
ARHGEF19_chr1:16205537-16205667	16806	ENSG00000142632.16	ARHGEF19	chr1	-	16205537	16205667	16205350	16205425	16205930	16206083	16806	81,64,36	2,2,0	44,34,52	7,2,5	205	75	0.000557673	0.0471073	0.937,0.921,1.0	0.697,0.861,0.792	0.169
HAT1_chr2:171952880-171953001	21456	ENSG00000128708.12	HAT1	chr2	+	171952880	171953001	171946707	171946783	171965337	171965517	21456	1009846513	2,0,0	711372808	7,6,9	196	75	0.000558273	0.0471073	0.995,1.0,1.0	0.975,0.96,0.972	0.029
KIF27_chr9:83880296-83880494	27867	ENSG00000165115.14	KIF27	chr9	-	83880296	83880494	83870518	83870632	83883812	83884018	27867	20,25,8	1,4,1	15,14,15	0,1,0	273	75	0.000558117	0.0471073	0.846,0.632,0.687	1.0,0.794,1.0	-0.21
KCTD17_chr22:37061103-37061175	50163	ENSG00000100379.17	KCTD17	chr22	+	37061103	37061175	37059312	37059438	37061538	37061629	50163	2,1,0	5,3,8	4,5,3	1,3,6	147	75	0.000557862	0.0471073	0.169,0.145,0.0	0.671,0.46,0.203	-0.34
ACOX1_chr17:75946706-75946795	60918	ENSG00000161533.11	ACOX1	chr17	-	75946706	75946795	75942877	75943213	75948250	75948457	60918	220174135	3,1,10	126117135	1,0,0	164	75	0.000556065	0.0471073	0.971,0.988,0.861	0.983,1.0,1.0	-0.054
RYK_chr3:134177940-134178073	58049	ENSG00000163785.12	RYK	chr3	-	134177940	134178073	134175929	134176039	134183001	134183033	58049	642466381	40,25,28	475311623	39,45,70	208	75	0.000562139	0.0473738	0.853,0.87,0.831	0.815,0.714,0.762	0.088
ATXN1_chr6:16326393-16328470	28323	ENSG00000124788.17	ATXN1	chr6	-	16326393	16328470	16299111	16306859	16485971	16486109	28323	4,6,8	0,1,0	1,4,3	0,2,5	2152	75	0.000564739	0.0475332	1.0,0.173,1.0	1.0,0.065,0.02	0.363
PRRC2B_chr9:131474453-131476535	66851	ENSG00000130723.18	PRRC2B	chr9	+	131474453	131476535	131473507	131473724	131477743	131477949	66851	4,6,6	0,0,0	8,0,3	1,1,0	2157	75	0.000573642	0.0482219	1.0,1.0,1.0	0.218,0.0,1.0	0.594
SCMH1_chr1:41151613-41151684	5080	ENSG00000010803.16	SCMH1	chr1	-	41151613	41151684	41142877	41143112	41159724	41159933	5080	17,7,7	2,1,3	22,2,10	2,0,0	146	75	0.000575374	0.0483069	0.814,0.782,0.545	0.85,1.0,1.0	-0.236
VEZT_chr12:95256549-95256622	30404	ENSG00000028203.17	VEZT	chr12	+	95256549	95256622	95251939	95252071	95257149	95257181	30404	289222177	113,113,98	163,98,182	114,69,152	148	75	0.000577631	0.0484357	0.564,0.499,0.478	0.42,0.419,0.378	0.108
CLK4_chr5:178619837-178620673	9274	ENSG00000113240.12	CLK4	chr5	-	178619837	178620673	178618555	178618778	178623255	178623416	9274	22,8,11	94,92,63	24,20,21	70,39,69	911	75	0.000582431	0.0487162	0.019,0.007,0.014	0.027,0.041,0.024	-0.017
TMEM87B_chr2:112081334-112081518	80781	ENSG00000153214.9	TMEM87B	chr2	+	112081334	112081518	112081056	112081118	112086004	112086104	80781	98,86,33	3,2,4	31,17,27	3,4,11	259	75	0.00058219	0.0487162	0.904,0.926,0.705	0.75,0.552,0.415	0.273
RGS6_chr14:72495151-72495262	36064	ENSG00000182732.16	RGS6	chr14	+	72495151	72495262	72478267	72478329	72510153	72510279	36064	9,7,4	2,0,0	6,1,9	4,2,1	186	75	0.000586617	0.0490052	0.645,1.0,1.0	0.377,0.168,0.784	0.439
LAS1L_chrX:65524563-65524614	70744	ENSG00000001497.16	LAS1L	chrX	-	65524563	65524614	65524055	65524262	65524964	65525050	70744	22,29,11	216,182,83	7,8,5	124,95,145	126	75	0.000590322	0.0492533	0.057,0.087,0.073	0.033,0.048,0.02	0.039
MBNL1_chr3:152455541-152455577	81560	ENSG00000152601.17	MBNL1	chr3	+	152455541	152455577	152447619	152447773	152456266	152456361	81560	362228167	39,19,8	192128223	29,16,45	111	75	0.000592549	0.0493776	0.862,0.89,0.934	0.817,0.844,0.77	0.085
ZDHHC17_chr12:76826907-76827050	37190	ENSG00000186908.14	ZDHHC17	chr12	+	76826907	76827050	76822405	76822531	76828389	76828490	37190	105,99,68	5,2,2	79,53,111	0,0,0	218	75	0.000594332	0.049419	0.878,0.945,0.921	1.0,1.0,1.0	-0.085
MAD1L1_chr7:2229983-2230143	50824	ENSG00000002822.15	MAD1L1	chr7	-	2229983	2230143	2222574	2222754	2232871	2232945	50824	18,18,9	0,0,0	19,18,27	3,1,2	235	75	0.000594883	0.049419	1.0,1.0,1.0	0.669,0.852,0.812	0.222
PARP8_chr5:50760291-50760362	68721	ENSG00000151883.17	PARP8	chr5	+	50760291	50760362	50759642	50759732	50761820	50761887	68721	29,34,25	0,1,0	40,16,52	8,0,1	146	75	0.000595259	0.049419	1.0,0.946,1.0	0.72,1.0,0.964	0.087
MCRIP2_chr16:646471-646608	67597	ENSG00000172366.19	MCRIP2	chr16	+	646471	646608	642119	642249	647416	647544	67597	174130129	173146108	73,44,94	126,69,136	212	75	0.000599124	0.0496783	0.262,0.24,0.297	0.17,0.184,0.196	0.083
PILRB_chr7:100353894-100354012	13060	ENSG00000121716.20	PILRB	chr7	+	100353894	100354012	100353372	100353483	100355142	100355240	13060	80,65,60	14,8,23	87,54,78	6,1,7	193	75	0.000603801	0.0499586	0.689,0.759,0.503	0.849,0.955,0.812	-0.222
DPY19L1P1_chr7:32593183-32593306	70645	ENSG00000229358.3	DPY19L1P1	chr7	-	32593183	32593306	32585976	32586136	32620403	32620484	70645	5,2,1	0,0,0	1,0,5	0,3,1	198	75	0.000603995	0.0499586	1.0,1.0,1.0	1.0,0.0,0.654	0.449
BCAT2_chr19:48806516-48806717	70442	ENSG00000105552.14	BCAT2	chr19	-	48806516	48806717	48800186	48800297	48806999	48807074	70442	201226142	2,3,0	112,91,140	5,4,5	276	75	0.000607897	0.0502194	0.965,0.953,1.0	0.859,0.861,0.884	0.105
IMMP1L_chr11:31469757-31469797	18897	ENSG00000148950.9	IMMP1L	chr11	-	31469757	31469797	31433459	31433570	31509518	31509603	18897	8,5,5	201162158	16,10,5	99,64,154	115	75	0.000610756	0.0503934	0.025,0.02,0.02	0.095,0.092,0.021	-0.048
ZNF841_chr19:52076957-52077084	18426	ENSG00000197608.11	ZNF841	chr19	-	52076957	52077084	52064465	52067610	52084786	52084878	18426	57,57,36	0,0,0	53,45,62	6,2,0	202	75	0.000615046	0.050405	1.0,1.0,1.0	0.766,0.893,1.0	0.114
RPS24_chr10:78040200-78040225	24516	ENSG00000138326.18	RPS24	chr10	+	78040200	78040225	78037193	78037304	78040614	78040713	24516	383338753126	153471401110552	201521923718	657561708417	100	75	0.000614806	0.050405	0.158,0.172,0.182	0.187,0.21,0.249	-0.045
DPY19L4_chr8:94765710-94765809	31476	ENSG00000156162.16	DPY19L4	chr8	+	94765710	94765809	94765182	94765314	94766611	94766685	31476	75,90,52	6,3,6	78,47,55	1,0,2	174	75	0.000612305	0.050405	0.843,0.928,0.789	0.971,1.0,0.922	-0.111
PSMD5-AS1_chr9:120844992-120845196	32975	ENSG00000226752.9	PSMD5-AS1	chr9	+	120844992	120845196	120843099	120843439	120851237	120851355	32975	12,15,12	2,0,0	7,6,16	4,2,1	279	75	0.000613205	0.050405	0.617,1.0,1.0	0.32,0.446,0.811	0.347
THADA_chr2:43430212-43430302	64225	ENSG00000115970.18	THADA	chr2	-	43430212	43430302	43397970	43398139	43463033	43463259	64225	2,2,2	4,1,0	8,3,9	0,0,0	165	75	0.000613251	0.050405	0.185,0.476,1.0	1.0,1.0,1.0	-0.446
DPY19L1P2_chr7:32821473-32821593	71188	ENSG00000231952.3	DPY19L1P2	chr7	+	32821473	32821593	32820716	32820741	32823049	32823221	71188	8,3,2	1,0,0	4,5,4	2,0,3	195	75	0.000615411	0.050405	0.755,1.0,1.0	0.435,1.0,0.339	0.327
APP_chr21:26000014-26000182	25269	ENSG00000142192.20	APP	chr21	-	26000014	26000182	25982343	25982477	26021839	26022042	25269	12211048855	116,125,75	9667671282	56,55,88	243	75	0.000617439	0.0505094	0.765,0.721,0.779	0.842,0.811,0.818	-0.069
RIC8B_chr12:106874480-106874567	49275	ENSG00000111785.19	RIC8B	chr12	+	106874480	106874567	106870822	106870942	106885903	106887284	49275	4,2,3	13,15,3	0,1,0	11,14,12	162	75	0.000618593	0.050542	0.125,0.058,0.316	0.0,0.032,0.0	0.156
BBS5_chr2:169497626-169497689	75607	ENSG00000163093.11	BBS5	chr2	+	169497626	169497689	169493740	169493836	169499485	169499620	75607	2,6,2	1,2,1	4,2,11	1,0,0	138	75	0.000620657	0.050649	0.521,0.62,0.521	0.685,1.0,1.0	-0.341
LMBR1_chr7:156833752-156833792	70	ENSG00000105983.20	LMBR1	chr7	-	156833752	156833792	156826598	156826744	156892927	156893179	70	144159152	4,15,9	90,74,158	1,1,4	115	75	0.000621659	0.050669	0.959,0.874,0.917	0.983,0.98,0.963	-0.059
GBAP1_chr1:155224876-155225087	32453	ENSG00000160766.14	GBAP1	chr1	-	155224876	155225087	155217963	155218049	155227381	155227422	32453	6,11,5	3,4,5	7,6,4	0,1,1	286	75	0.000624586	0.0507547	0.344,0.419,0.208	1.0,0.611,0.512	-0.384
SMARCC2_chr12:56183860-56183930	54778	ENSG00000139613.11	SMARCC2	chr12	-	56183860	56183930	56182003	56182079	56184174	56184244	54778	108,81,51	0,1,0	55,34,57	8,0,1	145	75	0.00062487	0.0507547	1.0,0.977,1.0	0.781,1.0,0.967	0.076
ZCWPW1_chr7:100408538-100408659	83181	ENSG00000078487.17	ZCWPW1	chr7	-	100408538	100408659	100406693	100406798	100409427	100409544	83181	17,15,17	4,4,3	8,8,12	1,0,1	196	75	0.000624983	0.0507547	0.619,0.589,0.684	0.754,1.0,0.821	-0.228
SIRT6_chr19:4180781-4180909	85711	ENSG00000077463.14	SIRT6	chr19	-	4180781	4180909	4179103	4179286	4182473	4182500	85711	122,112,81	7,3,3	90,52,75	0,0,2	203	75	0.000626247	0.0507957	0.866,0.932,0.909	1.0,1.0,0.933	-0.075
IARS_chr9:92240642-92240691	51647	ENSG00000196305.17	IARS	chr9	-	92240642	92240691	92223345	92223489	92240855	92240961	51647	5,2,7	0,2,4	10,4,10	0,0,1	124	75	0.000631022	0.0511211	1.0,0.377,0.514	1.0,1.0,0.858	-0.322
COPS4_chr4:83065059-83065155	44487	ENSG00000138663.8	COPS4	chr4	+	83065059	83065155	83063075	83063246	83068437	83068522	44487	3,3,7	1,0,0	2,7,6	2,2,1	171	75	0.000640301	0.0518103	0.568,1.0,1.0	0.305,0.606,0.725	0.311
CCDC74A_chr2:131532709-131532781	86865	ENSG00000163040.14	CCDC74A	chr2	+	131532709	131532781	131531663	131531802	131532863	131532941	86865	153,93,37	7,4,3	90,41,51	2,0,0	147	75	0.000642941	0.0519611	0.918,0.922,0.863	0.958,1.0,1.0	-0.085
CARD19_chr9:93110567-93110721	8296	ENSG00000165233.17	CARD19	chr9	+	93110567	93110721	93107673	93107827	93111878	93111938	8296	641502291	20,21,5	383222331	30,16,16	229	75	0.00064431	0.052009	0.913,0.887,0.95	0.807,0.82,0.871	0.084
METTL6_chr3:15415497-15415583	4023	ENSG00000206562.11	METTL6	chr3	-	15415497	15415583	15413668	15413945	15415771	15415860	4023	155100114	9,3,0	107,57,157	0,0,1	161	75	0.000648361	0.0522731	0.889,0.939,1.0	1.0,1.0,0.987	-0.053
NUP62_chr19:49927693-49927848	9979	ENSG00000213024.11	NUP62	chr19	-	49927693	49927848	49908104	49909884	49929349	49929763	9979	39,22,7	0,0,0	21,20,24	3,2,1	230	75	0.000653319	0.0524976	1.0,1.0,1.0	0.695,0.765,0.887	0.218
DCTN2_chr12:57538518-57538524	38707	ENSG00000175203.15	DCTN2	chr12	-	57538518	57538524	57535748	57535845	57546027	57546096	38707	24,18,20	120,95,62	6,4,10	75,63,74	81	75	0.000653497	0.0524976	0.156,0.149,0.23	0.069,0.056,0.111	0.1
NUP93_chr16:56748233-56748426	82684	ENSG00000102900.12	NUP93	chr16	+	56748233	56748426	56730104	56730211	56758537	56758655	82684	440389219	4,2,9	346252327	1,0,1	268	75	0.000652257	0.0524976	0.969,0.982,0.872	0.99,1.0,0.989	-0.052
RAD1_chr5:34915415-34915626	4206	ENSG00000113456.18	RAD1	chr5	-	34915415	34915626	34914694	34914961	34918051	34918136	4206	352293175	1,2,0	266166238	8,0,5	286	75	0.000654917	0.0525487	0.989,0.975,1.0	0.897,1.0,0.926	0.047
CNOT1_chr16:58624672-58624794	72560	ENSG00000125107.17	CNOT1	chr16	-	58624672	58624794	58623281	58623409	58629727	58629825	72560	16,12,10	2,0,0	15,17,23	3,5,2	197	75	0.000656356	0.0526011	0.753,1.0,1.0	0.656,0.564,0.814	0.24
DPP8_chr15:65480221-65480399	2379	ENSG00000074603.18	DPP8	chr15	-	65480221	65480399	65474208	65474288	65481514	65481615	2379	113,81,43	6,3,0	73,54,67	0,0,1	253	75	0.000658948	0.0527458	0.848,0.889,1.0	1.0,1.0,0.952	-0.072
SCUBE2_chr11:9052745-9052832	23234	ENSG00000175356.12	SCUBE2	chr11	-	9052745	9052832	9050605	9050710	9053098	9053215	23234	223181153	75,48,46	82,56,94	13,11,10	162	75	0.000660383	0.0527975	0.579,0.636,0.606	0.745,0.702,0.813	-0.146
CHD1L_chr1:147284350-147284499	42622	ENSG00000131778.18	CHD1L	chr1	+	147284350	147284499	147276103	147276257	147285323	147285487	42622	382326225	0,7,4	324173316	8,6,15	224	75	0.000662462	0.0529006	1.0,0.94,0.95	0.931,0.906,0.876	0.059
GUK1_chr1:228141123-228141507	66528	ENSG00000143774.16	GUK1	chr1	+	228141123	228141507	228140317	228140363	228145510	228145624	66528	171155127	589548363	64,58,75	395236361	459	75	0.000664262	0.0529812	0.045,0.044,0.054	0.026,0.039,0.033	0.015
UROS_chr10:125789282-125789363	78253	ENSG00000188690.12	UROS	chr10	-	125789282	125789363	125788586	125789005	125794879	125794978	78253	30,15,18	181170144	21,20,22	74,61,104	156	75	0.000668156	0.0532284	0.074,0.041,0.057	0.12,0.136,0.092	-0.059
SRSF1_chr17:58005413-58005600	32457	ENSG00000136450.12	SRSF1	chr17	-	58005413	58005600	58004587	58005041	58005800	58005973	32457	280023421027	92,59,52	207314201685	35,12,61	262	75	0.000669392	0.0532635	0.897,0.919,0.85	0.944,0.971,0.888	-0.046
RFWD2_chr1:176162868-176162988	42106	ENSG00000143207.19	RFWD2	chr1	-	176162868	176162988	176135009	176135086	176184632	176184664	42106	15,17,11	1,2,0	8,11,17	3,5,4	195	75	0.000671458	0.0533646	0.852,0.766,1.0	0.506,0.458,0.62	0.345
JOSD2_chr19:50507573-50507699	55083	ENSG00000161677.11	JOSD2	chr19	-	50507573	50507699	50506377	50506572	50510285	50510445	55083	506364318	88,63,27	234185268	77,38,71	201	75	0.00067331	0.0534484	0.682,0.683,0.815	0.531,0.645,0.585	0.14
TSPAN14_chr10:80468546-80468687	20465	ENSG00000108219.14	TSPAN14	chr10	+	80468546	80468687	80454352	80454371	80489216	80489314	20465	13,6,5	1,1,0	8,6,7	3,3,1	216	75	0.000676465	0.0535719	0.819,0.676,1.0	0.481,0.41,0.709	0.298
SCAMP1_chr5:78449932-78450034	80253	ENSG00000085365.17	SCAMP1	chr5	+	78449932	78450034	78421800	78421960	78475503	78476026	80253	81,67,40	6,0,3	53,40,109	0,0,1	177	75	0.000676283	0.0535719	0.851,1.0,0.85	1.0,1.0,0.979	-0.093
SYDE2_chr1:85178145-85178272	9897	ENSG00000097096.8	SYDE2	chr1	-	85178145	85178272	85169043	85169225	85182097	85183200	9897	62,75,46	2,0,0	46,29,83	0,1,9	202	75	0.000679344	0.0535986	0.92,1.0,1.0	1.0,0.915,0.774	0.077
XRCC2_chr7:152660700-152660782	15960	ENSG00000196584.2	XRCC2	chr7	-	152660700	152660782	152644778	152649363	152676040	152676165	15960	173,120,98	16,8,11	167,98,144	5,5,3	157	75	0.000680002	0.0535986	0.838,0.878,0.81	0.941,0.904,0.958	-0.092
ZNF133_chr20:18298288-18298464	66775	ENSG00000125846.15	ZNF133	chr20	+	18298288	18298464	18297984	18298062	18305007	18305178	66775	17,30,17	5,8,7	21,17,31	2,1,2	251	75	0.000678356	0.0535986	0.504,0.528,0.421	0.758,0.836,0.822	-0.321
AGAP1_chr2:235750353-235750488	80912	ENSG00000157985.18	AGAP1	chr2	+	235750353	235750488	235744697	235744839	235797758	235797886	80912	105,84,57	3,3,4	71,44,52	1,0,0	210	75	0.000678425	0.0535986	0.926,0.909,0.836	0.962,1.0,1.0	-0.097
AP003108.2_chr11:61438003-61438120	5499	ENSG00000256591.5	AP003108.2	chr11	+	61438003	61438120	61437624	61437848	61445940	61446231	5499	232173143	3,6,4	169100168	1,0,0	192	75	0.00068411	0.053859	0.968,0.918,0.933	0.985,1.0,1.0	-0.055
ZNF350_chr19:51984047-51984169	9432	ENSG00000256683.6	ZNF350	chr19	-	51984047	51984169	51981924	51982031	51986769	51986827	9432	4,1,3	1,0,0	1,0,2	0,2,1	197	75	0.000686122	0.0539215	0.604,1.0,1.0	1.0,0.0,0.432	0.391
ARMC8_chr3:138188400-138188530	43077	ENSG00000114098.17	ARMC8	chr3	+	138188400	138188530	138187317	138187599	138221925	138221997	43077	101,90,47	58,29,18	50,40,63	50,36,46	205	75	0.000687319	0.0539215	0.389,0.532,0.489	0.268,0.289,0.334	0.173
EPN3_chr17:50538883-50538964	70376	ENSG00000049283.17	EPN3	chr17	+	50538883	50538964	50538078	50538197	50539186	50539315	70376	14,7,2	9,7,2	16,9,10	3,2,0	156	75	0.000687041	0.0539215	0.428,0.325,0.325	0.719,0.684,1.0	-0.442
NTMT1_chr9:129632649-129632801	57721	ENSG00000148335.14	NTMT1	chr9	+	129632649	129632801	129626174	129626295	129634053	129634306	57721	280219114	99,104,39	176130166	132,71,96	227	75	0.00068826	0.0539322	0.483,0.41,0.491	0.306,0.377,0.364	0.112
WDR6_chr3:49011420-49014116	59670	ENSG00000178252.17	WDR6	chr3	+	49011420	49014116	49007396	49007531	49014209	49014293	59670	284215125	3,2,4	162119192	0,0,2	2771	75	0.000691864	0.0541513	0.719,0.744,0.458	1.0,1.0,0.722	-0.267
ANKHD1-EIF4EBP3_chr5:140496519-140497278	26247	ENSG00000254996.5	ANKHD1-EIF4EBP3	chr5	+	140496519	140497278	140486957	140487060	140504820	140504966	26247	115,79,76	34,25,25	94,80,93	12,5,15	834	75	0.000695436	0.0543674	0.233,0.221,0.215	0.413,0.59,0.358	-0.231
SMURF1_chr7:99120642-99120767	54827	ENSG00000198742.9	SMURF1	chr7	-	99120642	99120767	99061798	99061837	99121145	99121203	54827	6,3,1	9,8,1	4,1,3	1,0,1	200	75	0.000699053	0.0545865	0.2,0.123,0.273	0.6,1.0,0.529	-0.511
CLK4_chr5:178619837-178619896	9272	ENSG00000113240.12	CLK4	chr5	-	178619837	178619896	178616881	178618778	178623255	178623416	9272	39,14,23	94,92,63	41,33,35	70,39,69	134	75	0.000702308	0.0547504	0.188,0.078,0.17	0.247,0.321,0.221	-0.118
SPATA20_chr17:50549285-50549487	52699	ENSG00000006282.20	SPATA20	chr17	+	50549285	50549487	50548809	50549186	50549984	50550115	52699	222214159	6,4,4	131,97,166	1,0,1	277	75	0.000702788	0.0547504	0.909,0.935,0.915	0.973,1.0,0.978	-0.064
SECISBP2_chr9:89325547-89325676	69395	ENSG00000187742.14	SECISBP2	chr9	+	89325547	89325676	89319651	89319797	89325896	89326038	69395	115,101,89	6,2,2	104,58,133	1,0,0	204	75	0.000705871	0.0549268	0.876,0.949,0.942	0.975,1.0,1.0	-0.069
UGGT1_chr2:128103078-128103145	14032	ENSG00000136731.12	UGGT1	chr2	+	128103078	128103145	128097428	128097564	128103931	128104014	14032	7,12,1	49,54,28	2,2,1	51,18,59	142	75	0.000706767	0.0549327	0.07,0.105,0.019	0.02,0.055,0.009	0.037
RNASET2_chr6:166938894-166939008	67519	ENSG00000026297.15	RNASET2	chr6	-	166938894	166939008	166929503	166929791	166956096	166956191	67519	2,1,3	2,2,0	2,2,1	0,0,0	189	75	0.00070965	0.0550928	0.284,0.166,1.0	1.0,1.0,1.0	-0.517
PEX6_chr6:42974002-42974086	8878	ENSG00000124587.13	PEX6	chr6	-	42974002	42974086	42969884	42969987	42974874	42975038	8878	59,71,55	0,0,0	33,24,38	3,2,2	159	75	0.000711173	0.0551058	1.0,1.0,1.0	0.838,0.85,0.9	0.137
UBQLN1_chr9:83678440-83678599	16794	ENSG00000135018.13	UBQLN1	chr9	-	83678440	83678599	83666349	83669327	83707499	83707601	16794	14,11,15	4,2,0	16,7,12	1,0,0	234	75	0.000711461	0.0551058	0.529,0.638,1.0	0.837,1.0,1.0	-0.223
GALT_chr9:34647656-34647705	72504	ENSG00000213930.11	GALT	chr9	+	34647656	34647705	34646667	34647258	34647831	34647905	72504	11,7,4	1,5,4	4,5,8	0,0,2	124	75	0.000715265	0.0553364	0.869,0.459,0.377	1.0,1.0,0.708	-0.334
SLC30A6_chr2:32209492-32209561	66612	ENSG00000152683.14	SLC30A6	chr2	+	32209492	32209561	32206885	32206933	32220212	32221524	66612	266244137	9,4,4	190110214	17,7,12	144	75	0.000718101	0.0554917	0.939,0.969,0.947	0.853,0.891,0.903	0.069
FAM35A_chr10:87151349-87152879	18286	ENSG00000122376.11	FAM35A	chr10	+	87151349	87152879	87096933	87096989	87170477	87170672	18286	65,77,47	1,3,1	56,32,58	0,0,0	1605	75	0.00071947	0.0555335	0.752,0.545,0.687	1.0,1.0,1.0	-0.339
CENPN_chr16:81022596-81022652	51150	ENSG00000166451.13	CENPN	chr16	+	81022596	81022652	81020099	81020276	81022754	81022885	51150	446322190	669531314	302294283	370249347	131	75	0.000728405	0.0561584	0.276,0.258,0.257	0.318,0.403,0.318	-0.083
ILF3_chr19:10678612-10678704	87464	ENSG00000129351.17	ILF3	chr19	+	10678612	10678704	10677162	10677310	10679096	10679170	87464	1030744532	5,8,3	785392709	16,9,10	167	75	0.000730879	0.0562844	0.989,0.977,0.988	0.957,0.951,0.97	0.025
MRPS10_chr6:42214119-42214192	45838	ENSG00000048544.5	MRPS10	chr6	-	42214119	42214192	42211780	42211917	42214279	42214344	45838	1117745732	135,93,87	537397930	36,41,67	148	75	0.000732484	0.0563432	0.807,0.802,0.81	0.883,0.831,0.876	-0.057
CCT6P1_chr7:65752163-65752310	78503	ENSG00000228409.6	CCT6P1	chr7	+	65752163	65752310	65751141	65751278	65754526	65754661	78503	17,11,8	11,3,6	15,16,28	2,3,1	222	75	0.000734301	0.0564182	0.343,0.553,0.311	0.717,0.643,0.904	-0.352
SNAP23_chr15:42529674-42529819	19186	ENSG00000092531.9	SNAP23	chr15	+	42529674	42529819	42515236	42515354	42545135	42545345	19186	13,8,7	3,3,4	5,9,6	1,0,1	220	75	0.000736827	0.0565097	0.596,0.476,0.374	0.63,1.0,0.672	-0.285
MBD4_chr3:129436442-129437308	80014	ENSG00000129071.9	MBD4	chr3	-	129436442	129437308	129434061	129434136	129437719	129437950	80014	327303182	6,1,3	274160282	1,0,1	941	75	0.000737178	0.0565097	0.813,0.96,0.829	0.956,1.0,0.957	-0.104
BX890604.1_chrX:3822373-3822580	48395	ENSG00000205664.10	BX890604.1	chrX	-	3822373	3822580	3818656	3818703	3828505	3828597	48395	2,1,1	0,0,1	2,2,3	2,0,2	282	75	0.00073865	0.0565578	1.0,1.0,0.21	0.21,1.0,0.285	0.238
PTPRG_chr3:62231224-62231311	45888	ENSG00000144724.19	PTPRG	chr3	+	62231224	62231311	62218850	62218983	62243806	62243898	45888	7,3,1	5,15,7	0,0,2	8,4,14	162	75	0.000740265	0.0566167	0.393,0.085,0.062	0.0,0.0,0.062	0.159
CAPN9_chr1:230798161-230798220	67543	ENSG00000135773.12	CAPN9	chr1	+	230798161	230798220	230795162	230795279	230801569	230801772	67543	16,9,13	3,2,2	5,5,4	1,0,0	134	75	0.000745771	0.0569728	0.749,0.716,0.784	0.737,1.0,1.0	-0.163
EDRF1_chr10:125731864-125731925	81187	ENSG00000107938.17	EDRF1	chr10	+	125731864	125731925	125730287	125730399	125733403	125733551	81187	2,6,2	29,37,13	6,8,9	20,12,16	136	75	0.000749487	0.0571915	0.037,0.082,0.078	0.142,0.269,0.237	-0.15
GBA_chr1:155244094-155244233	63087	ENSG00000177628.15	GBA	chr1	-	155244094	155244233	155238516	155238650	155244505	155244636	63087	3,4,3	1,0,1	2,3,1	1,4,0	214	75	0.000750363	0.0571932	0.513,1.0,0.513	0.412,0.208,1.0	0.135
BAZ2A_chr12:56604584-56604799	36798	ENSG00000076108.11	BAZ2A	chr12	-	56604584	56604799	56604216	56604291	56605072	56605327	36798	21,18,14	0,2,0	24,11,20	4,0,2	290	75	0.000752054	0.0572569	1.0,0.699,1.0	0.608,1.0,0.721	0.123
ZHX3_chr20:41202056-41205066	49868	ENSG00000174306.21	ZHX3	chr20	-	41202056	41205066	41178447	41185201	41268978	41269083	49868	22,13,9	1,1,2	13,8,14	1,0,0	3085	75	0.000753568	0.0573071	0.348,0.24,0.099	0.24,1.0,1.0	-0.518
CPS1_chr2:210519550-210519670	83954	ENSG00000021826.14	CPS1	chr2	+	210519550	210519670	210477681	210477766	210556718	210556859	83954	10,1,5	2,3,1	7,5,8	0,1,1	195	75	0.000756283	0.0574483	0.658,0.114,0.658	1.0,0.658,0.755	-0.328
CCDC74A_chr2:131532588-131532781	86864	ENSG00000163040.14	CCDC74A	chr2	+	131532588	131532781	131531663	131531802	131532863	131532937	86864	254,155,71	7,4,3	141,56,75	2,0,0	268	75	0.000757306	0.0574609	0.91,0.916,0.869	0.952,1.0,1.0	-0.086
ACBD6_chr1:180430179-180430262	3917	ENSG00000230124.6	ACBD6	chr1	-	180430179	180430262	180397515	180397605	180502044	180502954	3917	18,20,10	2,2,2	11,5,15	0,0,0	158	75	0.000763103	0.05777	0.81,0.826,0.704	1.0,1.0,1.0	-0.22
PPT2_chr6:32153998-32154404	36041	ENSG00000221988.12	PPT2	chr6	+	32153998	32154404	32153576	32153636	32154586	32154777	36041	14,21,14	0,1,0	5,10,15	4,1,0	481	75	0.000762747	0.05777	1.0,0.766,1.0	0.163,0.609,1.0	0.331
ANKIB1_chr7:92389970-92390116	78857	ENSG00000001629.9	ANKIB1	chr7	+	92389970	92390116	92387974	92388041	92391165	92391344	78857	280254192	2,1,0	233161263	2,6,6	221	75	0.000765852	0.0578484	0.979,0.989,1.0	0.975,0.901,0.937	0.052
MYH10_chr17:8576642-8576669	83979	ENSG00000133026.12	MYH10	chr17	-	8576642	8576669	8569719	8569812	8577235	8577338	83979	2,6,2	13,7,7	1,0,2	21,10,21	102	75	0.000765866	0.0578484	0.102,0.387,0.174	0.034,0.0,0.065	0.188
ATE1_chr10:121910905-121911151	20681	ENSG00000107669.17	ATE1	chr10	-	121910905	121911151	121870005	121870038	121928346	121928462	20681	3,1,3	0,0,1	0,1,1	1,0,1	321	75	0.000770562	0.0580615	1.0,1.0,0.412	0.0,1.0,0.189	0.408
FANCI_chr15:89245194-89245311	55966	ENSG00000140525.17	FANCI	chr15	+	89245194	89245311	89243989	89244044	89245755	89245839	55966	10,4,11	3,2,1	5,2,9	0,0,2	192	75	0.000770473	0.0580615	0.566,0.439,0.811	1.0,1.0,0.637	-0.274
MIOS_chr7:7588497-7588563	65327	ENSG00000164654.15	MIOS	chr7	+	7588497	7588563	7574097	7574196	7594979	7595132	65327	7,2,1	2,0,0	5,0,7	1,1,4	141	75	0.000771287	0.0580615	0.651,1.0,1.0	0.727,0.0,0.482	0.481
SCAMP5_chr15:75016592-75016749	83973	ENSG00000198794.11	SCAMP5	chr15	+	75016592	75016749	75012676	75012805	75017869	75017925	83973	2,3,0	0,0,1	0,0,5	1,1,1	232	75	0.000772244	0.0580682	1.0,1.0,0.0	0.0,0.0,0.618	0.461
ZNF506_chr19:19806941-19807068	40100	ENSG00000081665.13	ZNF506	chr19	-	19806941	19807068	19794551	19795660	19821600	19821692	40100	91,71,46	3,3,3	50,47,71	1,0,0	202	75	0.000773193	0.0580744	0.918,0.898,0.851	0.949,1.0,1.0	-0.094
FNBP1_chr9:129923843-129924026	62450	ENSG00000187239.16	FNBP1	chr9	-	129923843	129924026	129908889	129908999	129924959	129925157	62450	46,58,31	39,33,11	48,22,29	8,4,8	258	75	0.000776826	0.0582182	0.255,0.338,0.45	0.636,0.615,0.513	-0.24
FNIP1_chr5:131710577-131710661	79814	ENSG00000217128.11	FNIP1	chr5	-	131710577	131710661	131709200	131709272	131716564	131716656	79814	77,90,93	4,3,4	95,52,136	2,0,0	159	75	0.000776845	0.0582182	0.901,0.934,0.916	0.957,1.0,1.0	-0.069
SRSF1_chr17:58005397-58005600	32456	ENSG00000136450.12	SRSF1	chr17	-	58005397	58005600	58004922	58005041	58005800	58005973	32456	278523311014	92,59,52	206114161658	35,12,61	278	75	0.000777897	0.0582319	0.891,0.914,0.84	0.941,0.97,0.88	-0.049
CA12_chr15:63327148-63327233	76114	ENSG00000074410.13	CA12	chr15	-	63327148	63327233	63321377	63326357	63338818	63338945	76114	382263174	5,0,0	380147339	6,6,8	160	75	0.000780394	0.0583536	0.973,1.0,1.0	0.967,0.92,0.952	0.045
TTC39A_chr1:51343006-51343078	19165	ENSG00000085831.15	TTC39A	chr1	-	51343006	51343078	51312811	51312943	51344990	51345116	19165	6,3,3	20,13,14	0,0,2	8,14,15	147	75	0.000785652	0.0585508	0.133,0.105,0.099	0.0,0.0,0.064	0.091
EFHC1_chr6:52438454-52438591	32748	ENSG00000096093.15	EFHC1	chr6	+	52438454	52438591	52438303	52438375	52452687	52452770	32748	57,38,54	0,4,4	35,29,62	0,0,1	212	75	0.000784194	0.0585508	1.0,0.771,0.827	1.0,1.0,0.956	-0.119
PVR_chr19:44658741-44658900	51517	ENSG00000073008.14	PVR	chr19	+	44658741	44658900	44657761	44657910	44661291	44661323	51517	196,155,90	15,18,6	187103164	4,4,7	234	75	0.000785022	0.0585508	0.807,0.734,0.828	0.937,0.892,0.882	-0.114
HMGXB3_chr5:150036635-150036937	23951	ENSG00000113716.12	HMGXB3	chr5	+	150036635	150036937	150032453	150032603	150040747	150040879	23951	39,31,21	2,3,1	25,21,27	1,0,0	377	75	0.00078677	0.0585689	0.795,0.673,0.807	0.833,1.0,1.0	-0.186
FAM111A_chr11:59148835-59148953	7520	ENSG00000166801.15	FAM111A	chr11	+	59148835	59148953	59143082	59143304	59151749	59151956	7520	205,177,93	9,4,0	174104153	0,0,2	193	75	0.000787937	0.0585907	0.898,0.945,1.0	1.0,1.0,0.967	-0.041
ZNF562_chr19:9658008-9658135	47463	ENSG00000171466.9	ZNF562	chr19	-	9658008	9658135	9653707	9653881	9660719	9660874	47463	6,6,8	1,3,1	11,7,12	0,1,0	202	75	0.000789811	0.0586649	0.69,0.426,0.748	1.0,0.722,1.0	-0.286
PTK7_chr6:43143416-43143620	47136	ENSG00000112655.15	PTK7	chr6	+	43143416	43143620	43142171	43142299	43144450	43144606	47136	76,63,35	1,1,0	79,35,58	4,2,3	279	75	0.000792063	0.0587671	0.953,0.944,1.0	0.841,0.825,0.839	0.131
GOLT1A_chr1:204201632-204201811	17580	ENSG00000174567.7	GOLT1A	chr1	-	204201632	204201811	204199194	204199258	204213881	204214092	17580	39,46,55	1,4,2	28,26,57	0,0,0	254	75	0.000794162	0.0588576	0.92,0.773,0.89	1.0,1.0,1.0	-0.139
FKBP14_chr7:30020212-30020304	62348	ENSG00000106080.10	FKBP14	chr7	-	30020212	30020304	30018995	30019123	30022664	30022816	62348	12,8,10	48,29,30	19,20,31	40,29,35	167	75	0.000796119	0.0589375	0.101,0.11,0.13	0.176,0.236,0.285	-0.119
CHMP3_chr2:86542251-86542312	7054	ENSG00000115561.15	CHMP3	chr2	-	86542251	86542312	86529217	86529397	86563303	86563374	7054	1017747550	38,30,35	640479609	11,12,18	136	75	0.000801196	0.0591388	0.937,0.932,0.897	0.97,0.957,0.949	-0.037
RIF1_chr2:151416560-151416688	25522	ENSG00000080345.17	RIF1	chr2	+	151416560	151416688	151414822	151414919	151420189	151420379	25522	49,22,17	0,1,0	30,19,39	1,2,4	203	75	0.000803125	0.0591388	1.0,0.89,1.0	0.917,0.778,0.783	0.137
SMG7_chr1:183527625-183527731	26757	ENSG00000116698.21	SMG7	chr1	+	183527625	183527731	183526595	183526767	183527955	183528027	26757	9,4,3	19,23,11	3,3,0	26,27,39	181	75	0.000803253	0.0591388	0.164,0.067,0.102	0.046,0.044,0.0	0.081
RTN4IP1_chr6:106587678-106587862	60775	ENSG00000130347.12	RTN4IP1	chr6	-	106587678	106587862	106583327	106583420	106592163	106592300	60775	107,73,50	2,2,4	58,40,97	0,0,0	259	75	0.000800169	0.0591388	0.939,0.914,0.784	1.0,1.0,1.0	-0.121
MINDY2_chr15:58831773-58831916	86362	ENSG00000128923.10	MINDY2	chr15	+	58831773	58831916	58821716	58821819	58847296	58847470	86362	51,45,28	1,0,0	19,17,32	2,2,2	218	75	0.000801798	0.0591388	0.946,1.0,1.0	0.766,0.745,0.846	0.196
APPBP2_chr17:60496412-60496441	21786	ENSG00000062725.9	APPBP2	chr17	-	60496412	60496441	60494465	60494617	60525793	60525938	21786	4,4,3	20,15,10	6,5,8	6,6,4	104	75	0.00080854	0.0594627	0.126,0.161,0.178	0.419,0.375,0.591	-0.307
GUK1_chr1:228141123-228141288	66527	ENSG00000143774.16	GUK1	chr1	+	228141123	228141288	228140264	228140363	228145510	228145624	66527	405383283	589548363	182119199	395236361	240	75	0.000812383	0.0596798	0.177,0.179,0.196	0.126,0.136,0.147	0.048
ALS2CL_chr3:46683133-46683326	9035	ENSG00000178038.16	ALS2CL	chr3	-	46683133	46683326	46682028	46682094	46683781	46683848	9035	8,2,7	0,1,1	2,4,8	7,1,2	268	75	0.000813885	0.0597247	1.0,0.359,0.662	0.074,0.528,0.528	0.297
PFDN5_chr12:53295838-53295941	40765	ENSG00000123349.13	PFDN5	chr12	+	53295838	53295941	53295290	53295639	53298044	53298150	40765	414740453361	27,16,12	238521763446	24,26,23	178	75	0.00081821	0.0599604	0.985,0.991,0.992	0.977,0.972,0.984	0.012
TRIM16_chr17:15658801-15658876	56670	ENSG00000221926.11	TRIM16	chr17	-	15658801	15658876	15651836	15651946	15677175	15677280	56670	3,5,3	1,2,1	3,3,6	0,0,0	150	75	0.00081934	0.0599604	0.6,0.556,0.6	1.0,1.0,1.0	-0.415
DPH7_chr9:137576079-137576167	66315	ENSG00000148399.12	DPH7	chr9	-	137576079	137576167	137564892	137565154	137578624	137578888	66315	23,17,8	2,1,1	7,3,12	5,5,2	163	75	0.000819782	0.0599604	0.841,0.887,0.786	0.392,0.216,0.734	0.391
AFG3L1P_chr16:89988851-89988951	6401	ENSG00000223959.8	AFG3L1P	chr16	+	89988851	89988951	89984530	89984599	89990865	89991003	6401	56,47,39	0,0,0	53,39,62	5,2,1	175	75	0.000822402	0.0600864	1.0,1.0,1.0	0.82,0.893,0.964	0.108
NDUFV3_chr21:42903181-42904276	41470	ENSG00000160194.17	NDUFV3	chr21	+	42903181	42904276	42896926	42897047	42908863	42909105	41470	550497294	1305910740	253258329	8276741100	1170	75	0.00082717	0.060369	0.026,0.034,0.025	0.019,0.024,0.019	0.008
OXR1_chr8:106737519-106737600	15714	ENSG00000164830.18	OXR1	chr8	+	106737519	106737600	106726106	106726309	106739457	106739583	15714	108,92,65	13,18,36	98,54,104	2,1,16	156	75	0.000833298	0.060684	0.8,0.711,0.465	0.959,0.963,0.758	-0.235
ST20-MTHFS_chr15:79907628-79907684	70456	ENSG00000259332.3	ST20-MTHFS	chr15	-	79907628	79907684	79889092	79889354	79923451	79923744	70456	111,113,74	1,3,0	77,63,95	5,1,8	131	75	0.000832455	0.060684	0.985,0.956,1.0	0.898,0.973,0.872	0.066
STIM2_chr4:27021493-27021612	16610	ENSG00000109689.15	STIM2	chr4	+	27021493	27021612	27017710	27017984	27022518	27022840	16610	4,1,2	2,3,2	1,0,0	3,2,1	194	75	0.000839423	0.0609314	0.436,0.114,0.279	0.114,0.0,0.0	0.238
RRAGD_chr6:89372436-89372585	45346	ENSG00000025039.14	RRAGD	chr6	-	89372436	89372585	89364635	89368207	89377670	89377813	45346	23,32,18	1,3,2	31,22,30	0,0,0	224	75	0.000839349	0.0609314	0.885,0.781,0.751	1.0,1.0,1.0	-0.194
GLE1_chr9:128508875-128509097	70780	ENSG00000119392.14	GLE1	chr9	+	128508875	128509097	128504699	128504904	128515528	128515639	70780	422404222	6,13,3	336186298	1,1,3	297	75	0.000837633	0.0609314	0.947,0.887,0.949	0.988,0.979,0.962	-0.049
MRPS18B_chr6:30622831-30622898	18745	ENSG00000204568.11	MRPS18B	chr6	+	30622831	30622898	30619492	30619989	30624882	30624942	18745	998818672	18,12,13	701415785	29,18,19	142	75	0.000843523	0.0610797	0.967,0.973,0.965	0.927,0.924,0.956	0.033
AKR7A3_chr1:19285017-19285114	21698	ENSG00000162482.4	AKR7A3	chr1	-	19285017	19285114	19284685	19284785	19285887	19285992	21698	14,14,18	2,3,2	5,1,7	1,0,0	172	75	0.000845113	0.0610797	0.753,0.67,0.797	0.686,1.0,1.0	-0.155
FBXO38_chr5:148427212-148427947	30035	ENSG00000145868.16	FBXO38	chr5	+	148427212	148427947	148425521	148425701	148433423	148433524	30035	78,103,56	47,42,64	71,48,92	18,21,30	810	75	0.000842949	0.0610797	0.133,0.185,0.075	0.268,0.175,0.221	-0.09
FRRS1_chr1:99740792-99740940	70607	ENSG00000156869.12	FRRS1	chr1	-	99740792	99740940	99729649	99729748	99742178	99742273	70607	23,18,14	4,0,2	19,16,44	0,0,0	223	75	0.00084462	0.0610797	0.659,1.0,0.702	1.0,1.0,1.0	-0.213
TOMM34_chr20:44948729-44948877	18716	ENSG00000025772.7	TOMM34	chr20	-	44948729	44948877	44943452	44943579	44951832	44952002	18716	264187131	8,6,1	242131177	21,5,12	223	75	0.000859864	0.0619891	0.917,0.913,0.978	0.795,0.898,0.832	0.094
TTC3_chr21:37157160-37157214	27646	ENSG00000182670.13	TTC3	chr21	+	37157160	37157214	37156654	37156906	37158130	37158203	27646	15,9,10	2,0,0	26,7,18	5,1,4	129	75	0.000863505	0.0619891	0.813,1.0,1.0	0.751,0.803,0.723	0.179
NSUN7_chr4:40773055-40773238	33027	ENSG00000179299.16	NSUN7	chr4	+	40773055	40773238	40761170	40761301	40774264	40774417	33027	3,6,3	9,6,4	0,0,3	6,6,14	258	75	0.00086078	0.0619891	0.088,0.225,0.179	0.0,0.0,0.059	0.144
BORA_chr13:72734959-72735005	59693	ENSG00000136122.15	BORA	chr13	+	72734959	72735005	72727748	72728007	72737961	72738043	59693	25,22,9	0,2,1	27,6,12	7,1,3	121	75	0.000860076	0.0619891	1.0,0.872,0.848	0.705,0.788,0.713	0.171
FNBP1_chr9:129923843-129924026	62451	ENSG00000187239.16	FNBP1	chr9	-	129923843	129924026	129915965	129915980	129924959	129925157	62451	11,10,11	2,0,0	17,10,15	3,3,3	258	75	0.000863903	0.0619891	0.615,1.0,1.0	0.622,0.492,0.592	0.303
CNOT1_chr16:58624652-58624794	72558	ENSG00000125107.17	CNOT1	chr16	-	58624652	58624794	58623281	58623409	58629727	58629815	72558	24,19,13	2,0,0	27,26,35	3,5,2	217	75	0.000862841	0.0619891	0.806,1.0,1.0	0.757,0.643,0.858	0.183
SAP30_chr4:173373938-173374037	86860	ENSG00000164105.3	SAP30	chr4	+	173373938	173374037	173373389	173373515	173377204	173377532	86860	822592477	5,3,0	496273658	13,4,5	174	75	0.000864172	0.0619891	0.986,0.988,1.0	0.943,0.967,0.983	0.027
RECQL5_chr17:75661605-75661708	19269	ENSG00000108469.14	RECQL5	chr17	-	75661605	75661708	75658297	75658460	75662478	75662997	19269	61,63,48	4,2,2	44,37,75	0,0,0	178	75	0.000866568	0.0620945	0.865,0.93,0.91	1.0,1.0,1.0	-0.098
AC068888.1_chr12:53045960-53046061	29452	ENSG00000257337.6	AC068888.1	chr12	-	53045960	53046061	53039717	53040263	53053395	53053574	29452	96,119,82	14,23,17	23,18,38	10,8,17	176	75	0.000871229	0.0623617	0.745,0.688,0.673	0.495,0.489,0.488	0.211
ELOVL2-AS1_chr6:11073454-11073545	82953	ENSG00000230314.6	ELOVL2-AS1	chr6	+	11073454	11073545	11047908	11047999	11077688	11078066	82953	2,6,4	18,26,19	1,0,1	11,20,30	166	75	0.000873745	0.0624751	0.048,0.094,0.087	0.039,0.0,0.015	0.058
LINC00969_chr3:195699029-195699207	12243	ENSG00000242086.8	LINC00969	chr3	+	195699029	195699207	195689338	195689438	195708133	195708268	12243	5,1,2	0,3,1	3,3,6	0,0,0	253	75	0.000875806	0.0625557	1.0,0.09,0.372	1.0,1.0,1.0	-0.513
GBP2_chr1:89108022-89108291	15548	ENSG00000162645.12	GBP2	chr1	-	89108022	89108291	89106131	89107052	89109676	89109870	15548	47,96,74	0,0,3	51,42,140	6,0,9	344	75	0.000884629	0.0631186	1.0,1.0,0.843	0.65,1.0,0.772	0.14
RBBP7_chrX:16862954-16863100	32107	ENSG00000102054.17	RBBP7	chrX	-	16862954	16863100	16849243	16849301	16869075	16869220	32107	1140962510	2,2,3	902481742	7,6,10	221	75	0.000889839	0.0634228	0.995,0.994,0.983	0.978,0.965,0.962	0.022
NOVA1-AS1_chr14:26797913-26798030	38655	ENSG00000257842.5	NOVA1-AS1	chr14	+	26797913	26798030	26782167	26782208	26806235	26806381	38655	6,13,3	1,3,1	4,3,7	0,0,1	192	75	0.000898559	0.0639255	0.701,0.629,0.54	1.0,1.0,0.732	-0.287
ZNF528_chr19:52402428-52402545	74261	ENSG00000167555.13	ZNF528	chr19	+	52402428	52402545	52401946	52402028	52405906	52405931	74261	7,2,7	17,21,12	2,0,1	12,15,11	192	75	0.0008988	0.0639255	0.139,0.036,0.186	0.061,0.0,0.034	0.089
KRIT1_chr7:92244901-92245171	3752	ENSG00000001631.15	KRIT1	chr7	-	92244901	92245171	92242033	92242137	92245789	92245914	3752	30,27,21	4,2,3	17,16,34	0,2,0	345	75	0.000903107	0.0641637	0.62,0.746,0.603	1.0,0.635,1.0	-0.222
C2orf76_chr2:119321153-119321204	25039	ENSG00000186132.14	C2orf76	chr2	-	119321153	119321204	119317465	119317503	119339826	119339971	25039	132,127,72	8,10,4	51,66,89	4,0,0	126	75	0.000911313	0.0646781	0.908,0.883,0.915	0.884,1.0,1.0	-0.059
DCUN1D2_chr13:113462739-113462891	85380	ENSG00000150401.14	DCUN1D2	chr13	-	113462739	113462891	113461053	113461136	113490666	113490691	85380	8,6,2	3,0,2	4,1,6	0,0,1	227	75	0.000913708	0.0647795	0.468,1.0,0.248	1.0,1.0,0.665	-0.316
ABCB7_chrX:75114753-75114834	8439	ENSG00000131269.15	ABCB7	chrX	-	75114753	75114834	75112885	75112972	75156104	75156272	8439	86,91,60	2,5,7	62,39,103	1,0,2	156	75	0.000917551	0.064931	0.954,0.897,0.805	0.968,1.0,0.961	-0.091
CANT1_chr17:79000099-79000270	38670	ENSG00000171302.16	CANT1	chr17	-	79000099	79000270	78998147	78998286	79005371	79005481	38670	14,13,12	0,0,0	10,10,8	3,1,1	246	75	0.000920381	0.064931	1.0,1.0,1.0	0.504,0.753,0.709	0.345
CRLS1_chr20:6015360-6015490	58077	ENSG00000088766.11	CRLS1	chr20	+	6015360	6015490	6009774	6009912	6032011	6032080	58077	116,120,49	0,0,1	95,45,114	3,2,4	205	75	0.000920333	0.064931	1.0,1.0,0.947	0.921,0.892,0.912	0.074
AC005154.1_chr7:30552099-30552179	67065	ENSG00000196295.11	AC005154.1	chr7	-	30552099	30552179	30550320	30550781	30561465	30561487	67065	11,9,7	5,1,0	6,8,11	0,0,0	155	75	0.000918267	0.064931	0.516,0.813,1.0	1.0,1.0,1.0	-0.224
ITPA_chr20:3213257-3213383	71462	ENSG00000125877.12	ITPA	chr20	+	3213257	3213383	3209500	3209617	3213984	3214058	71462	276217137	4,1,0	175,92,180	7,5,3	201	75	0.000920691	0.064931	0.963,0.988,1.0	0.903,0.873,0.957	0.073
CAPN9_chr1:230774553-230774631	67542	ENSG00000135773.12	CAPN9	chr1	+	230774553	230774631	230772013	230772099	230778972	230779133	67542	40,40,15	0,0,1	26,5,13	3,1,2	153	75	0.000921781	0.0649395	1.0,1.0,0.88	0.809,0.71,0.761	0.2
NUDT17_chr1:145846012-145846196	23599	ENSG00000186364.11	NUDT17	chr1	+	145846012	145846196	145845628	145845832	145846432	145846458	23599	43,22,33	51,64,43	34,31,52	28,22,43	259	75	0.000930074	0.0653493	0.196,0.091,0.182	0.26,0.29,0.259	-0.113
AARS2_chr6:44310298-44310443	75929	ENSG00000124608.4	AARS2	chr6	-	44310298	44310443	44306922	44307031	44310993	44311161	75929	113,115,63	1,2,0	82,50,90	5,3,3	220	75	0.000930251	0.0653493	0.975,0.951,1.0	0.848,0.85,0.911	0.106
ARHGAP4_chrX:153910170-153910404	81450	ENSG00000089820.15	ARHGAP4	chrX	-	153910170	153910404	153910011	153910085	153910505	153910611	81450	39,47,36	2,2,3	34,10,24	7,3,6	309	75	0.000930524	0.0653493	0.826,0.851,0.744	0.541,0.447,0.493	0.313
NBAS_chr2:15218772-15218968	55147	ENSG00000151779.12	NBAS	chr2	-	15218772	15218968	15190263	15190403	15232421	15232511	55147	130,124,98	0,2,0	92,66,93	7,1,1	271	75	0.000931805	0.0653707	1.0,0.945,1.0	0.784,0.948,0.963	0.083
PHF3_chr6:63679999-63680161	82834	ENSG00000118482.11	PHF3	chr6	+	63679999	63680161	63646525	63646795	63684128	63684245	82834	285224162	8,7,7	169110238	0,1,4	237	75	0.000937879	0.0657281	0.919,0.91,0.88	1.0,0.972,0.95	-0.071
CENPE_chr4:103141749-103141908	12352	ENSG00000138778.11	CENPE	chr4	-	103141749	103141908	103140813	103141104	103144330	103144618	12352	36,31,15	0,0,0	36,24,29	2,2,2	234	75	0.00094286	0.0658704	1.0,1.0,1.0	0.852,0.794,0.823	0.177
ZNF12_chr7:6705158-6705223	24656	ENSG00000164631.18	ZNF12	chr7	-	6705158	6705223	6697684	6697811	6706431	6706536	24656	361268209	9,6,5	218155195	2,0,1	140	75	0.000941969	0.0658704	0.956,0.96,0.957	0.983,1.0,0.991	-0.034
MRPL55_chr1:228108954-228109016	36903	ENSG00000162910.18	MRPL55	chr1	-	228108954	228109016	228107667	228107869	228109260	228109312	36903	0,0,0	1,2,3	3,3,0	1,1,3	137	75	0.000941445	0.0658704	0.0,0.0,0.0	0.622,0.622,0.0	-0.415
EIF4G3_chr1:20810737-20810884	57438	ENSG00000075151.20	EIF4G3	chr1	-	20810737	20810884	20806291	20807500	20813157	20813239	57438	41,39,29	3,4,3	27,13,33	0,1,1	222	75	0.000944857	0.0659295	0.822,0.767,0.766	1.0,0.815,0.918	-0.126
SYT7_chr11:61546030-61546255	76194	ENSG00000011347.9	SYT7	chr11	-	61546030	61546255	61532988	61533124	61551383	61551463	76194	3,2,3	24,15,15	1,4,14	10,3,8	300	75	0.000945674	0.0659295	0.03,0.032,0.048	0.024,0.25,0.304	-0.156
ABI1_chr10:26771074-26771089	5231	ENSG00000136754.17	ABI1	chr10	-	26771074	26771089	26770244	26770345	26777064	26777241	5231	10,5,18	342252206	4,2,6	245246310	90	75	0.000954368	0.0663975	0.024,0.016,0.068	0.013,0.007,0.016	0.024
WDR6_chr3:49011634-49014116	59671	ENSG00000178252.17	WDR6	chr3	+	49011634	49014116	49007061	49007531	49014209	49014293	59671	557471280	3,2,4	354257379	0,0,2	2557	75	0.000954002	0.0663975	0.845,0.874,0.672	1.0,1.0,0.848	-0.152
ZNF3_chr7:100077302-100077433	45881	ENSG00000166526.16	ZNF3	chr7	-	100077302	100077433	100075229	100075630	100081634	100081711	45881	84,74,57	33,35,17	84,60,92	16,14,10	206	75	0.000963346	0.0669525	0.481,0.435,0.55	0.657,0.609,0.77	-0.19
ZNF616_chr19:52122359-52122457	39243	ENSG00000204611.6	ZNF616	chr19	-	52122359	52122457	52114789	52117024	52123922	52124049	39243	5,4,9	8,15,6	1,0,4	15,6,17	173	75	0.000973038	0.0674861	0.213,0.104,0.394	0.028,0.0,0.093	0.197
CDC42BPG_chr11:64827685-64827783	43907	ENSG00000171219.8	CDC42BPG	chr11	-	64827685	64827783	64827526	64827611	64829470	64830070	43907	82,59,29	4,3,0	27,29,37	9,5,3	173	75	0.000972128	0.0674861	0.899,0.895,1.0	0.565,0.715,0.842	0.224
ADPGK_chr15:72774871-72775097	44686	ENSG00000159322.17	ADPGK	chr15	-	72774871	72775097	72760406	72760527	72783245	72783731	44686	26,22,23	2,1,7	24,10,18	0,1,1	301	75	0.000975656	0.0675977	0.764,0.846,0.45	1.0,0.714,0.818	-0.157
GORASP1_chr3:39103472-39103553	34260	ENSG00000114745.13	GORASP1	chr3	-	39103472	39103553	39100787	39101102	39107478	39107569	34260	27,38,18	0,2,0	35,12,14	5,0,3	156	75	0.000979265	0.0677777	1.0,0.901,1.0	0.771,1.0,0.692	0.146
CCDC74A_chr2:131530578-131530827	86862	ENSG00000163040.14	CCDC74A	chr2	+	131530578	131530827	131529646	131529691	131531663	131531802	86862	113,71,35	1,0,7	66,17,32	0,0,0	324	75	0.00098343	0.0679957	0.963,1.0,0.536	1.0,1.0,1.0	-0.167
PRPF39_chr14:45109893-45109993	13384	ENSG00000185246.17	PRPF39	chr14	+	45109893	45109993	45109615	45109780	45110093	45110176	13384	42,39,33	118,91,84	46,31,86	89,47,92	175	75	0.00100182	0.0691961	0.132,0.155,0.144	0.181,0.22,0.286	-0.085
PPP6R3_chr11:68564302-68564432	20008	ENSG00000110075.14	PPP6R3	chr11	+	68564302	68564432	68460730	68460827	68569747	68569897	20008	15,2,0	0,2,4	8,4,7	0,0,2	205	75	0.00100353	0.0692428	1.0,0.268,0.0	1.0,1.0,0.561	-0.431
TARDBP_chr1:11024301-11024335	40384	ENSG00000120948.16	TARDBP	chr1	+	11024301	11024335	11022817	11023329	11025109	11025207	40384	2,3,4	3,2,2	2,0,4	0,1,0	109	75	0.0010061	0.0693484	0.314,0.508,0.579	1.0,0.0,1.0	-0.2
CHID1_chr11:869213-869345	34029	ENSG00000177830.17	CHID1	chr11	-	869213	869345	868394	868671	869857	869956	34029	1,0,5	0,1,0	0,0,4	1,1,0	207	75	0.00101157	0.0696539	1.0,0.0,1.0	0.0,0.0,1.0	0.333
ZNF585B_chr19:37207039-37207254	48816	ENSG00000245680.9	ZNF585B	chr19	-	37207039	37207254	37190023	37190150	37210458	37210531	48816	5,21,13	2,0,0	10,6,13	1,2,6	290	75	0.00101321	0.0696949	0.393,1.0,1.0	0.721,0.437,0.359	0.292
COA1_chr7:43650611-43650712	85673	ENSG00000106603.18	COA1	chr7	-	43650611	43650712	43647227	43648652	43665657	43665722	85673	95101123	25,15,16	80,63,115	7,3,8	176	75	0.00102178	0.0702122	0.618,0.742,0.766	0.83,0.899,0.86	-0.154
FBF1_chr17:75926287-75926426	28154	ENSG00000188878.19	FBF1	chr17	-	75926287	75926426	75926029	75926163	75926757	75926877	28154	21,11,12	3,3,0	19,14,12	0,0,1	214	75	0.00103436	0.071004	0.71,0.562,1.0	1.0,1.0,0.808	-0.179
RIBC1_chrX:53428282-53428627	31402	ENSG00000158423.16	RIBC1	chrX	+	53428282	53428627	53428002	53428084	53429853	53429972	31402	4,3,3	2,3,2	5,4,7	0,1,1	420	75	0.00104238	0.0713354	0.263,0.152,0.211	1.0,0.417,0.556	-0.449
CHD1L_chr1:147255812-147255927	42604	ENSG00000131778.18	CHD1L	chr1	+	147255812	147255927	147242640	147242830	147259836	147259918	42604	1,0,0	1,3,1	2,2,2	1,1,2	190	75	0.00104043	0.0713354	0.283,0.0,0.0	0.441,0.441,0.283	-0.294
TVP23C-CDRT4_chr17:15540432-15540561	84176	ENSG00000259024.6	TVP23C-CDRT4	chr17	-	15540432	15540561	15440207	15440285	15545784	15545916	84176	26,26,18	2,1,0	19,11,28	2,2,7	204	75	0.0010415	0.0713354	0.827,0.905,1.0	0.777,0.669,0.595	0.23
NDRG2_chr14:21024029-21024139	61391	ENSG00000165795.23	NDRG2	chr14	-	21024029	21024139	21023240	21023321	21025028	21025061	61391	19,12,4	14,5,4	15,11,10	2,2,1	185	75	0.00104501	0.0714422	0.355,0.493,0.288	0.753,0.69,0.802	-0.37
KIAA1468_chr18:62279773-62279856	20898	ENSG00000134444.13	KIAA1468	chr18	+	62279773	62279856	62275373	62275473	62280359	62280442	20898	24,15,18	24,10,5	14,3,10	22,13,24	158	75	0.00104697	0.0715037	0.322,0.416,0.631	0.232,0.099,0.165	0.291
ADAM15_chr1:155061903-155061975	46863	ENSG00000143537.13	ADAM15	chr1	+	155061903	155061975	155060204	155060343	155062244	155062369	46863	16,12,8	162,109,48	16,14,20	96,54,43	147	75	0.00104932	0.0715913	0.048,0.053,0.078	0.078,0.117,0.192	-0.069
HLCS_chr21:36948165-36948287	9815	ENSG00000159267.14	HLCS	chr21	-	36948165	36948287	36938831	36938994	36962035	36962170	9815	29,15,7	44,45,47	11,2,5	36,35,59	197	75	0.00105165	0.0716771	0.201,0.113,0.054	0.104,0.021,0.031	0.071
TOM1L1_chr17:54903707-54903792	8978	ENSG00000141198.15	TOM1L1	chr17	+	54903707	54903792	54900393	54900923	54912665	54912815	8978	470477475	34,15,18	234222449	30,19,30	160	75	0.00105394	0.0717242	0.866,0.937,0.925	0.785,0.846,0.875	0.074
TLE4_chr9:79612655-79612718	71041	ENSG00000106829.18	TLE4	chr9	+	79612655	79612718	79576132	79576177	79627373	79627448	71041	16,16,4	0,0,0	42,16,19	0,2,5	138	75	0.00105555	0.0717242	1.0,1.0,1.0	1.0,0.813,0.674	0.171
MFSD8_chr4:127939852-127939997	81403	ENSG00000164073.10	MFSD8	chr4	-	127939852	127939997	127938782	127938838	127943751	127943992	81403	30,30,24	5,0,4	23,16,35	2,0,0	220	75	0.00105498	0.0717242	0.672,1.0,0.672	0.797,1.0,1.0	-0.151
ZSWIM8_chr10:73791323-73791499	51494	ENSG00000214655.10	ZSWIM8	chr10	+	73791323	73791499	73790974	73791176	73791858	73792490	51494	7,5,9	1,0,0	11,11,5	5,0,1	251	75	0.00105781	0.0718047	0.677,1.0,1.0	0.397,1.0,0.599	0.227
ZNF254_chr19:24091900-24092015	31296	ENSG00000213096.10	ZNF254	chr19	+	24091900	24092015	24087175	24087337	24103746	24103867	31296	18,20,14	0,3,3	9,7,14	0,0,0	190	75	0.00106505	0.0722228	1.0,0.725,0.648	1.0,1.0,1.0	-0.209
TRNAU1AP_chr1:28561112-28561260	51776	ENSG00000180098.9	TRNAU1AP	chr1	+	28561112	28561260	28560632	28560732	28561345	28561398	51776	20,18,23	135126113	18,14,26	58,43,67	223	75	0.00106841	0.0723774	0.047,0.046,0.064	0.095,0.099,0.115	-0.051
DHRS4L2_chr14:24000862-24000933	4114	ENSG00000187630.15	DHRS4L2	chr14	+	24000862	24000933	23995031	23995133	24001032	24001077	4114	15,13,9	4,0,2	7,4,3	0,0,0	146	75	0.00107142	0.0724781	0.658,1.0,0.698	1.0,1.0,1.0	-0.215
TCF25_chr16:89878460-89878627	35880	ENSG00000141002.19	TCF25	chr16	+	89878460	89878627	89873643	89873859	89883350	89883512	35880	47,24,30	776693507	46,20,42	420315477	242	75	0.00107314	0.0724781	0.018,0.011,0.018	0.033,0.019,0.027	-0.011
DNA2_chr10:68437010-68437241	38041	ENSG00000138346.14	DNA2	chr10	-	68437010	68437241	68432393	68432510	68442916	68443111	38041	140,143,68	0,0,1	124,95,157	4,2,3	306	75	0.00107228	0.0724781	1.0,1.0,0.943	0.884,0.921,0.928	0.07
INO80C_chr18:35478281-35478349	32654	ENSG00000153391.15	INO80C	chr18	-	35478281	35478349	35468332	35468742	35497718	35497960	32654	110,78,43	16,8,5	48,39,89	0,3,4	143	75	0.00107647	0.0726298	0.783,0.836,0.819	1.0,0.872,0.921	-0.118
ZSCAN25_chr7:99618524-99618651	25941	ENSG00000197037.10	ZSCAN25	chr7	+	99618524	99618651	99616945	99617016	99619560	99619816	25941	19,10,5	3,2,2	11,15,11	1,0,1	202	75	0.00108247	0.0729612	0.702,0.65,0.481	0.803,1.0,0.803	-0.258
HNRNPC_chr14:21268622-21268668	1867	ENSG00000092199.17	HNRNPC	chr14	-	21268622	21268668	21233952	21234229	21269297	21269392	1867	65,38,44	201916871718	55,41,61	11628231682	121	75	0.00109191	0.073445	0.02,0.014,0.016	0.029,0.03,0.022	-0.01
AC068152.1_chr17:47033277-47033381	24939	ENSG00000262879.5	AC068152.1	chr17	-	47033277	47033381	47021581	47021721	47056459	47056753	24939	12,9,9	1,0,5	6,8,5	0,0,0	179	75	0.00109403	0.073445	0.834,1.0,0.43	1.0,1.0,1.0	-0.245
OSBPL9_chr1:51749501-51749588	37056	ENSG00000117859.18	OSBPL9	chr1	+	51749501	51749588	51746709	51746757	51750144	51750195	37056	5,10,7	13,5,8	1,0,3	8,3,10	162	75	0.00109141	0.073445	0.151,0.481,0.288	0.055,0.0,0.122	0.248
TASP1_chr20:13600542-13600617	48297	ENSG00000089123.15	TASP1	chr20	-	13600542	13600617	13587249	13587370	13623445	13623514	48297	1,2,3	61,58,39	6,2,11	45,32,55	150	75	0.00109396	0.073445	0.008,0.017,0.037	0.062,0.03,0.091	-0.04
PXYLP1_chr3:141235397-141235554	44942	ENSG00000155893.12	PXYLP1	chr3	+	141235397	141235554	141234885	141234956	141236271	141236389	44942	6,8,5	2,3,0	10,3,8	0,0,1	232	75	0.00109828	0.0736559	0.492,0.463,1.0	1.0,1.0,0.721	-0.255
ATM_chr11:108224783-108224871	32242	ENSG00000149311.18	ATM	chr11	+	108224783	108224871	108223115	108223186	108227594	108227696	32242	10,5,9	19,14,13	3,0,4	9,10,31	163	75	0.00110301	0.0738997	0.195,0.141,0.242	0.133,0.0,0.056	0.13
SYDE2_chr1:85178145-85178272	9898	ENSG00000097096.8	SYDE2	chr1	-	85178145	85178272	85169043	85169225	85190056	85190752	9898	14,20,8	6,4,6	15,6,23	0,2,1	202	75	0.00110565	0.0740025	0.464,0.65,0.331	1.0,0.527,0.895	-0.326
MDN1_chr6:89780211-89780293	40379	ENSG00000112159.11	MDN1	chr6	-	89780211	89780293	89776599	89776695	89781398	89781592	40379	27,13,7	2,0,0	25,12,20	7,1,1	157	75	0.00111128	0.0742797	0.866,1.0,1.0	0.63,0.851,0.905	0.16
RFC2_chr7:74246661-74246763	64536	ENSG00000049541.10	RFC2	chr7	-	74246661	74246763	74243145	74243246	74249738	74249780	64536	657418358	3,5,1	416273459	9,6,8	177	75	0.00111307	0.0742797	0.989,0.973,0.993	0.951,0.951,0.96	0.031
TRAF3_chr14:102830333-102830472	78285	ENSG00000131323.14	TRAF3	chr14	+	102830333	102830472	102777478	102777675	102870184	102870446	78285	58,44,21	4,2,1	61,23,46	0,0,1	214	75	0.00111312	0.0742797	0.836,0.885,0.88	1.0,1.0,0.942	-0.114
PTGR1_chr9:111564156-111564262	46492	ENSG00000106853.18	PTGR1	chr9	-	111564156	111564262	111562576	111563231	111570090	111570209	46492	5,6,5	45,62,35	11,6,20	55,11,53	181	75	0.00111746	0.074495	0.044,0.039,0.056	0.077,0.184,0.135	-0.086
PRMT7_chr16:68321425-68321462	10157	ENSG00000132600.16	PRMT7	chr16	+	68321425	68321462	68315194	68316074	68324682	68324766	10157	159,134,65	18,12,12	103,77,86	5,2,5	112	75	0.00113051	0.0751434	0.855,0.882,0.784	0.932,0.963,0.92	-0.098
ARF4-AS1_chr3:57600058-57600169	32025	ENSG00000272146.5	ARF4-AS1	chr3	+	57600058	57600169	57597714	57597752	57600742	57600920	32025	2,3,1	0,0,0	2,3,1	0,2,2	186	75	0.00112861	0.0751434	1.0,1.0,1.0	1.0,0.377,0.168	0.485
RFC2_chr7:74246661-74246763	64535	ENSG00000049541.10	RFC2	chr7	-	74246661	74246763	74243145	74243246	74249011	74249118	64535	1116722665	62,27,30	745494833	51,47,59	177	75	0.00113055	0.0751434	0.884,0.919,0.904	0.861,0.817,0.857	0.057
TSC2_chr16:2077597-2077726	15010	ENSG00000103197.16	TSC2	chr16	+	2077597	2077726	2076490	2076585	2079031	2079196	15010	0,0,0	6,6,5	2,2,3	3,0,3	204	75	0.00113669	0.0754768	0.0,0.0,0.0	0.197,1.0,0.269	-0.489
CASD1_chr7:94535308-94535523	12280	ENSG00000127995.16	CASD1	chr7	+	94535308	94535523	94533678	94533802	94537471	94537894	12280	44,43,30	0,0,1	24,18,48	1,1,4	290	75	0.00114163	0.0757294	1.0,1.0,0.886	0.861,0.823,0.756	0.149
INPP5K_chr17:1515887-1516118	78882	ENSG00000132376.19	INPP5K	chr17	-	1515887	1516118	1515426	1515585	1516455	1516612	78882	6,2,3	2,2,0	3,2,1	0,0,0	306	75	0.00115082	0.0762462	0.424,0.197,1.0	1.0,1.0,1.0	-0.46
SNX11_chr17:48110707-48110767	85471	ENSG00000002919.14	SNX11	chr17	+	48110707	48110767	48107557	48107838	48112030	48112085	85471	1,3,11	21,14,10	1,1,1	16,8,22	135	75	0.00115169	0.0762462	0.026,0.106,0.379	0.034,0.065,0.025	0.129
TXNRD1_chr12:104289465-104289542	52657	ENSG00000198431.15	TXNRD1	chr12	+	104289465	104289542	104288894	104289040	104290992	104291104	52657	2,9,4	9,10,6	1,1,1	14,5,4	152	75	0.00115594	0.0763765	0.099,0.308,0.248	0.034,0.09,0.11	0.14
PDLIM7_chr5:177489770-177490031	86091	ENSG00000196923.13	PDLIM7	chr5	-	177489770	177490031	177489392	177489627	177490869	177490906	86091	21,15,8	0,0,0	4,3,8	2,2,0	336	75	0.00115514	0.0763765	1.0,1.0,1.0	0.309,0.251,1.0	0.48
COA1_chr7:43656032-43656153	85678	ENSG00000106603.18	COA1	chr7	-	43656032	43656153	43650611	43650712	43657215	43657269	85678	38,30,37	1,0,1	30,23,34	4,4,0	196	75	0.00116265	0.0767441	0.936,1.0,0.934	0.742,0.688,1.0	0.147
INSR_chr19:7150496-7150532	1043	ENSG00000171105.13	INSR	chr19	-	7150496	7150532	7142815	7143090	7152725	7152927	1043	1,2,1	3,8,2	4,5,7	4,2,3	111	75	0.00117003	0.0770654	0.184,0.145,0.253	0.403,0.628,0.612	-0.354
ATF2_chr2:175092542-175092616	28005	ENSG00000115966.16	ATF2	chr2	-	175092542	175092616	175080659	175080765	175093060	175093267	28005	8,7,16	129,127,98	6,13,31	70,80,92	149	75	0.00117097	0.0770654	0.03,0.027,0.076	0.041,0.076,0.145	-0.043
GTSE1_chr22:46308149-46308207	44752	ENSG00000075218.18	GTSE1	chr22	+	46308149	46308207	46297379	46297479	46308318	46308943	44752	36,19,15	0,2,0	28,15,18	0,2,5	133	75	0.00117034	0.0770654	1.0,0.843,1.0	1.0,0.809,0.67	0.121
MIB2_chr1:1624990-1625185	1889	ENSG00000197530.12	MIB2	chr1	+	1624990	1625185	1624794	1624901	1625285	1625428	1889	87,74,66	3,1,0	40,23,34	4,5,1	270	75	0.00118044	0.0773936	0.89,0.954,1.0	0.735,0.561,0.904	0.215
ABCB7_chrX:75114753-75114831	8438	ENSG00000131269.15	ABCB7	chrX	-	75114753	75114831	75112885	75112972	75156104	75156279	8438	92,100,61	2,5,7	62,43,102	1,0,2	153	75	0.00117758	0.0773936	0.958,0.907,0.81	0.968,1.0,0.962	-0.085
SEC13_chr3:10319138-10319172	37278	ENSG00000157020.17	SEC13	chr3	-	10319138	10319172	10318049	10318094	10320870	10321041	37278	27,10,13	1,0,0	11,8,11	1,3,2	109	75	0.0011803	0.0773936	0.949,1.0,1.0	0.883,0.647,0.791	0.209
PSMG1_chr21:39181771-39181878	68101	ENSG00000183527.11	PSMG1	chr21	-	39181771	39181878	39180284	39180436	39183251	39183488	68101	870702431	17,13,12	692541722	1,8,8	182	75	0.00118058	0.0773936	0.955,0.957,0.937	0.997,0.965,0.974	-0.029
EIF2AK4_chr15:40016501-40016672	55101	ENSG00000128829.11	EIF2AK4	chr15	+	40016501	40016672	40011280	40011346	40017107	40017242	55101	67,76,52	4,3,1	70,36,69	0,0,1	246	75	0.00118306	0.077413	0.836,0.885,0.941	1.0,1.0,0.955	-0.098
CRLS1_chr20:6031284-6031370	58084	ENSG00000088766.11	CRLS1	chr20	+	6031284	6031370	6009774	6009912	6032011	6032080	58084	81,85,44	0,0,1	76,36,94	3,2,4	161	75	0.00118318	0.077413	1.0,1.0,0.953	0.922,0.893,0.916	0.074
GORAB_chr1:170533463-170533651	52634	ENSG00000120370.12	GORAB	chr1	+	170533463	170533651	170532150	170532284	170536309	170536421	52634	7,4,3	1,0,1	7,2,2	2,1,3	263	75	0.00118639	0.0775469	0.666,1.0,0.461	0.5,0.363,0.16	0.368
MRRF_chr9:122265461-122265545	40960	ENSG00000148187.17	MRRF	chr9	+	122265461	122265545	122264913	122264938	122270952	122271075	40960	19,9,12	2,3,1	14,10,9	0,1,0	159	75	0.00119103	0.0776989	0.818,0.586,0.85	1.0,0.825,1.0	-0.19
NUDT7_chr16:77735827-77735986	75074	ENSG00000140876.11	NUDT7	chr16	+	77735827	77735986	77725430	77725584	77736649	77736743	75074	61,56,32	5,3,0	33,16,29	0,0,1	234	75	0.001191	0.0776989	0.796,0.857,1.0	1.0,1.0,0.903	-0.083
TSTD1_chr1:161038550-161038694	6953	ENSG00000215845.10	TSTD1	chr1	-	161038550	161038694	161037630	161037826	161038879	161038950	6953	6,15,6	2,2,1	6,6,15	0,0,0	219	75	0.00119597	0.0778691	0.507,0.72,0.673	1.0,1.0,1.0	-0.367
TBCD_chr17:82909284-82909307	33201	ENSG00000141556.20	TBCD	chr17	+	82909284	82909307	82905935	82906053	82911757	82911765	33201	21,11,7	3,2,1	8,5,5	0,0,0	98	75	0.00119579	0.0778691	0.843,0.808,0.843	1.0,1.0,1.0	-0.169
LMBR1_chr7:156836812-156836885	75	ENSG00000105983.20	LMBR1	chr7	-	156836812	156836885	156826598	156826744	156892927	156892987	75	183135112	4,15,9	87,72,128	1,1,4	148	75	0.0012088	0.0783795	0.959,0.82,0.863	0.978,0.973,0.942	-0.084
EIF3K_chr19:38632600-38632678	781	ENSG00000178982.9	EIF3K	chr19	+	38632600	38632678	38632025	38632496	38634992	38635102	781	193616511166	37,23,17	14956231229	53,20,23	153	75	0.00121	0.0783795	0.962,0.972,0.971	0.933,0.939,0.963	0.023
ARHGEF9_chrX:63665885-63666017	14526	ENSG00000131089.15	ARHGEF9	chrX	-	63665885	63666017	63655493	63655737	63674037	63674138	14526	59,41,59	2,4,2	50,27,57	1,0,0	207	75	0.00120701	0.0783795	0.914,0.788,0.914	0.948,1.0,1.0	-0.111
FAM193B_chr5:177553167-177553350	25097	ENSG00000146067.15	FAM193B	chr5	-	177553167	177553350	177538910	177539147	177554248	177554347	25097	5,6,3	5,5,1	0,0,2	1,4,1	258	75	0.00120668	0.0783795	0.225,0.259,0.466	0.0,0.0,0.368	0.194
EFNA1_chr1:155133502-155133568	42730	ENSG00000169242.11	EFNA1	chr1	+	155133502	155133568	155131203	155131634	155133729	155133780	42730	241177161	14,3,1	226137269	22,5,20	141	75	0.00121199	0.0783795	0.902,0.969,0.988	0.845,0.936,0.877	0.067
EXOC6_chr10:92999249-92999387	52873	ENSG00000138190.16	EXOC6	chr10	+	92999249	92999387	92997473	92997615	93014193	93014267	52873	13,4,12	90,62,62	1,1,7	70,68,61	213	75	0.00120764	0.0783795	0.048,0.022,0.064	0.005,0.005,0.039	0.028
NUP210L_chr1:153995075-153995180	71558	ENSG00000143552.9	NUP210L	chr1	-	153995075	153995180	153993014	153993089	154009971	154010121	71558	30,34,29	3,0,1	17,9,29	6,1,5	180	75	0.00121166	0.0783795	0.806,1.0,0.924	0.541,0.789,0.707	0.231
TATDN2_chr3:10278663-10278760	27049	ENSG00000157014.10	TATDN2	chr3	+	10278663	10278760	10278278	10278462	10278884	10279034	27049	29,8,5	94,53,27	49,13,41	80,56,56	172	75	0.00121736	0.0786504	0.119,0.062,0.075	0.211,0.092,0.242	-0.096
FKBP15_chr9:113196931-113197078	47671	ENSG00000119321.8	FKBP15	chr9	-	113196931	113197078	113194026	113194169	113198854	113198923	47671	113,89,42	0,0,0	102,54,57	5,3,0	222	75	0.00122072	0.0787305	1.0,1.0,1.0	0.873,0.859,1.0	0.089
NTHL1_chr16:2046127-2046366	49198	ENSG00000065057.7	NTHL1	chr16	-	2046127	2046366	2043566	2043726	2047708	2047743	49198	369378218	2,1,0	227187209	5,4,2	314	75	0.00122095	0.0787305	0.978,0.989,1.0	0.916,0.918,0.961	0.057
PARP11_chr12:3828909-3829030	6945	ENSG00000111224.13	PARP11	chr12	-	3828909	3829030	3826157	3826233	3829889	3830018	6945	14,16,10	4,3,5	4,4,9	6,8,8	196	75	0.00122355	0.0787468	0.573,0.671,0.434	0.203,0.161,0.301	0.338
PRMT9_chr4:147672958-147673126	14307	ENSG00000164169.12	PRMT9	chr4	-	147672958	147673126	147668538	147668645	147683798	147684125	14307	3,0,5	1,4,1	0,0,1	3,3,4	243	75	0.00122274	0.0787468	0.481,0.0,0.607	0.0,0.0,0.072	0.339
TMF1_chr3:69038842-69039009	76572	ENSG00000144747.15	TMF1	chr3	-	69038842	69039009	69035022	69035115	69039550	69039693	76572	223,174,93	2,0,0	165,75,143	4,1,5	242	75	0.001241	0.0797935	0.972,1.0,1.0	0.927,0.959,0.899	0.062
ANKRD16_chr10:5880297-5880376	15031	ENSG00000134461.15	ANKRD16	chr10	-	5880297	5880376	5878086	5878287	5883005	5883167	15031	138,113,70	9,4,4	61,44,63	8,10,8	154	75	0.00124329	0.0798459	0.882,0.932,0.895	0.788,0.682,0.793	0.149
RABGAP1L_chr1:174957890-174958173	85361	ENSG00000152061.23	RABGAP1L	chr1	+	174957890	174958173	174957456	174957549	174969276	174969387	85361	21,20,17	13,26,12	6,9,11	12,24,24	358	75	0.0012442	0.0798459	0.253,0.139,0.229	0.095,0.073,0.088	0.122
FUT8_chr14:65455620-65455718	34188	ENSG00000033170.16	FUT8	chr14	+	65455620	65455718	65413005	65413214	65561336	65561652	34188	330312264	8,7,4	206175347	0,0,4	173	75	0.00124761	0.079988	0.947,0.951,0.966	1.0,1.0,0.974	-0.037
ATP7A_chrX:78012878-78013112	8618	ENSG00000165240.18	ATP7A	chrX	+	78012878	78013112	78011448	78011674	78014661	78014753	8618	30,51,28	0,1,0	22,16,41	2,0,4	309	75	0.00124955	0.0800358	1.0,0.925,1.0	0.728,1.0,0.713	0.161
FGFR1OP2_chr12:26956542-26956660	34115	ENSG00000111790.13	FGFR1OP2	chr12	+	26956542	26956660	26938382	26938710	26963341	26963455	34115	2,4,2	0,1,1	1,1,4	4,2,1	193	75	0.00125378	0.080125	1.0,0.609,0.437	0.089,0.163,0.609	0.395
INPP4B_chr4:142160357-142160561	56959	ENSG00000109452.12	INPP4B	chr4	-	142160357	142160561	142145839	142145996	142173631	142173809	56959	343303273	2,4,0	243155361	10,3,5	279	75	0.00125453	0.080125	0.979,0.953,1.0	0.867,0.933,0.951	0.06
CCDC81_chr11:86397620-86397742	59548	ENSG00000149201.9	CCDC81	chr11	+	86397620	86397742	86395173	86395413	86400677	86400801	59548	2,2,1	1,2,1	2,2,5	0,0,2	197	75	0.00125428	0.080125	0.432,0.276,0.276	1.0,1.0,0.488	-0.501
ASXL1_chr20:32429900-32430053	63815	ENSG00000171456.16	ASXL1	chr20	+	32429900	32430053	32429337	32429431	32431320	32431484	63815	14,9,6	1,2,2	13,4,11	0,0,0	228	75	0.00126202	0.0805125	0.822,0.597,0.497	1.0,1.0,1.0	-0.361
TM7SF2_chr11:65113368-65113414	70105	ENSG00000149809.14	TM7SF2	chr11	+	65113368	65113414	65112704	65112865	65113490	65113594	70105	151,97,73	6,4,3	85,23,66	1,0,0	121	75	0.001263	0.0805125	0.94,0.938,0.938	0.981,1.0,1.0	-0.055
IPO8_chr12:30681658-30681817	37287	ENSG00000133704.9	IPO8	chr12	-	30681658	30681817	30680371	30680638	30684300	30684457	37287	115,109,46	3,2,4	68,51,103	1,0,0	234	75	0.00126624	0.080642	0.925,0.946,0.787	0.956,1.0,1.0	-0.099
GTF2A2_chr15:59650668-59650773	41856	ENSG00000140307.10	GTF2A2	chr15	-	59650668	59650773	59638865	59639157	59657405	59657514	41856	4,3,5	3,2,1	5,4,5	0,1,1	180	75	0.00126895	0.0807383	0.357,0.385,0.676	1.0,0.625,0.676	-0.294
IMMP1L_chr11:31469757-31469797	18899	ENSG00000148950.9	IMMP1L	chr11	-	31469757	31469797	31463171	31463305	31509518	31509603	18899	10,6,6	70,61,68	15,9,5	28,22,36	115	75	0.00127881	0.0812879	0.085,0.06,0.054	0.259,0.211,0.083	-0.118
PPA2_chr4:105453597-105453642	12644	ENSG00000138777.19	PPA2	chr4	-	105453597	105453642	105449349	105449403	105473893	105473987	12644	483432277	13,9,8	309168439	2,2,4	120	75	0.00128488	0.0815968	0.959,0.968,0.956	0.99,0.981,0.986	-0.025
MLEC_chr12:120695094-120695152	2087	ENSG00000110917.7	MLEC	chr12	+	120695094	120695152	120694823	120695000	120696315	120696353	2087	608515241	20,16,13	528370405	11,2,8	133	75	0.00129106	0.0819115	0.945,0.948,0.913	0.964,0.991,0.966	-0.038
SMURF1_chr7:99121145-99121203	54828	ENSG00000198742.9	SMURF1	chr7	-	99121145	99121203	99061798	99061837	99143725	99144019	54828	16,18,6	96,80,79	8,2,4	80,61,87	133	75	0.00129474	0.0820673	0.086,0.113,0.041	0.053,0.018,0.025	0.048
TUBB4B_chr9:137241910-137242021	9088	ENSG00000188229.5	TUBB4B	chr9	+	137241910	137242021	137241212	137241417	137242495	137243707	9088	492841521326	13,9,7	388620452082	18,15,26	186	75	0.00130953	0.0829263	0.994,0.995,0.987	0.989,0.982,0.97	0.012
KRIT1_chr7:92244001-92244149	3745	ENSG00000001631.15	KRIT1	chr7	-	92244001	92244149	92242033	92242137	92245789	92245923	3745	37,40,21	4,2,3	26,21,34	0,2,0	223	75	0.00131521	0.0832069	0.757,0.871,0.702	1.0,0.779,1.0	-0.15
ACAP2_chr3:195320700-195320813	13872	ENSG00000114331.13	ACAP2	chr3	-	195320700	195320813	195308785	195308837	195326884	195326959	13872	313257172	1,2,0	200110191	3,3,6	188	75	0.00132361	0.0835524	0.992,0.981,1.0	0.964,0.936,0.927	0.049
PHC3_chr3:170149085-170149244	20162	ENSG00000173889.15	PHC3	chr3	-	170149085	170149244	170145422	170145521	170171372	170171450	20162	185115105	12,4,3	84,83,131	2,1,1	234	75	0.0013269	0.0835524	0.832,0.902,0.918	0.931,0.964,0.977	-0.073
SSR1_chr6:7297922-7298001	51576	ENSG00000124783.12	SSR1	chr6	-	7297922	7298001	7281142	7289931	7298746	7298823	51576	220,210,96	3,3,0	174130209	9,5,6	154	75	0.00132675	0.0835524	0.973,0.972,1.0	0.904,0.927,0.944	0.057
DGUOK_chr2:73946718-73946906	64613	ENSG00000114956.19	DGUOK	chr2	+	73946718	73946906	73926825	73927052	73958145	73958245	64613	29,24,18	2,3,1	30,5,13	0,0,1	263	75	0.00132428	0.0835524	0.805,0.695,0.837	1.0,1.0,0.788	-0.15
MTBP_chr8:120509933-120510029	74141	ENSG00000172167.7	MTBP	chr8	+	120509933	120510029	120506705	120506861	120515924	120516191	74141	75,70,60	1,0,0	57,20,62	7,0,1	171	75	0.00132562	0.0835524	0.97,1.0,1.0	0.781,1.0,0.965	0.075
AC244197.3_chrX:149526529-149527068	75378	ENSG00000241489.7	AC244197.3	chrX	-	149526529	149527068	149500948	149501037	149529366	149529428	75378	0,2,2	6,2,3	0,1,1	2,0,0	614	75	0.00134082	0.0843494	0.0,0.109,0.075	0.0,1.0,1.0	-0.605
SLC3A2_chr11:62886436-62886568	8951	ENSG00000168003.16	SLC3A2	chr11	+	62886436	62886568	62885464	62885608	62888330	62888455	8951	2,0,4	3,1,0	1,1,2	0,0,1	207	75	0.0013493	0.0848032	0.195,0.0,1.0	1.0,1.0,0.42	-0.408
GNAS_chr20:58891581-58891865	11688	ENSG00000087460.24	GNAS	chr20	+	58891581	58891865	58853262	58855333	58895611	58895684	11688	512042364085	47,47,52	368228964309	26,18,27	359	75	0.00135485	0.0850726	0.958,0.95,0.943	0.967,0.971,0.971	-0.019
IRF3_chr19:49664673-49664846	72531	ENSG00000126456.15	IRF3	chr19	-	49664673	49664846	49663187	49663514	49665630	49665705	72531	489402197	2,6,0	309213299	4,11,5	248	75	0.00135727	0.0851448	0.987,0.953,1.0	0.959,0.854,0.948	0.06
IFRD2_chr3:50289254-50289356	7163	ENSG00000214706.10	IFRD2	chr3	-	50289254	50289356	50288799	50288937	50289711	50289762	7163	503385238	23,20,8	374171365	9,4,5	177	75	0.00136194	0.0853575	0.903,0.891,0.927	0.946,0.948,0.969	-0.047
GRAMD1C_chr3:113901030-113901146	59446	ENSG00000178075.19	GRAMD1C	chr3	+	113901030	113901146	113897469	113897813	113904139	113904272	59446	24,35,26	0,4,4	23,27,40	0,0,2	191	75	0.00136401	0.0854077	1.0,0.775,0.718	1.0,1.0,0.887	-0.131
HELZ_chr17:67122969-67123160	75732	ENSG00000198265.11	HELZ	chr17	-	67122969	67123160	67120404	67120612	67123962	67124014	75732	35,30,27	0,4,8	12,16,26	0,1,1	266	75	0.00137323	0.0859047	1.0,0.679,0.488	1.0,0.819,0.88	-0.177
KRIT1_chr7:92245426-92245595	3759	ENSG00000001631.15	KRIT1	chr7	-	92245426	92245595	92242033	92242137	92245789	92245920	3759	48,38,35	4,2,3	36,21,48	0,2,0	244	75	0.00137622	0.0860111	0.787,0.854,0.782	1.0,0.763,1.0	-0.113
ELF2_chr4:139116648-139116807	38325	ENSG00000109381.19	ELF2	chr4	-	139116648	139116807	139101590	139102353	139125163	139125329	38325	19,12,8	2,4,1	10,3,15	0,0,2	234	75	0.00138055	0.0862012	0.753,0.49,0.719	1.0,1.0,0.706	-0.248
ZNF638_chr2:71424649-71424715	86985	ENSG00000075292.18	ZNF638	chr2	+	71424649	71424715	71418221	71418639	71428546	71428651	86985	5,1,0	1,3,2	0,2,1	1,0,0	141	75	0.00138314	0.086283	0.727,0.151,0.0	0.0,1.0,1.0	-0.374
FAM227B_chr15:49577628-49577664	49822	ENSG00000166262.15	FAM227B	chr15	-	49577628	49577664	49577171	49577305	49588015	49588083	49822	2,9,7	2,3,1	7,1,7	0,1,0	111	75	0.00138501	0.0863192	0.403,0.67,0.825	1.0,0.403,1.0	-0.168
CPNE1_chr20:35658929-35658982	18109	ENSG00000214078.12	CPNE1	chr20	-	35658929	35658982	35632794	35632923	35664878	35664932	18109	1,2,4	0,1,2	1,0,1	0,1,3	128	75	0.00138801	0.0864259	1.0,0.54,0.54	1.0,0.0,0.163	0.306
CHMP4A_chr14:24211410-24211512	3374	ENSG00000254505.9	CHMP4A	chr14	-	24211410	24211512	24210674	24210768	24211679	24211829	3374	24,22,14	4,1,1	16,15,24	0,0,0	177	75	0.00139998	0.0870092	0.718,0.903,0.856	1.0,1.0,1.0	-0.174
APEX1_chr14:20455577-20455773	13164	ENSG00000100823.11	APEX1	chr14	+	20455577	20455773	20455226	20455394	20455913	20456101	13164	133,83,56	3,0,0	89,69,112	5,1,6	271	75	0.00139946	0.0870092	0.925,1.0,1.0	0.831,0.95,0.838	0.102
HNRNPH3_chr10:68337857-68337996	76687	ENSG00000096746.17	HNRNPH3	chr10	+	68337857	68337996	68337198	68337333	68338502	68338642	76687	58,54,28	1,1,1	60,32,55	7,2,4	214	75	0.0014046	0.0872153	0.953,0.95,0.908	0.75,0.849,0.828	0.128
NIPA2_chr15:22845145-22845267	76292	ENSG00000140157.14	NIPA2	chr15	+	22845145	22845267	22838689	22838921	22858539	22858630	76292	12,7,8	2,1,1	13,7,5	1,0,0	197	75	0.00141176	0.0875785	0.696,0.727,0.753	0.832,1.0,1.0	-0.219
STAG3L4_chr7:67305986-67306083	60853	ENSG00000106610.14	STAG3L4	chr7	+	67305986	67306083	67302620	67302885	67308934	67309139	60853	133121115	6,7,0	64,33,127	2,0,0	172	75	0.00141404	0.0876391	0.906,0.883,1.0	0.933,1.0,1.0	-0.048
ZSCAN25_chr7:99618134-99618209	25940	ENSG00000197037.10	ZSCAN25	chr7	+	99618134	99618209	99616965	99617016	99618524	99618651	25940	5,6,4	16,5,5	3,0,1	8,15,8	150	75	0.00141721	0.0877331	0.135,0.375,0.286	0.158,0.0,0.059	0.193
ITPA_chr20:3213168-3213226	71461	ENSG00000125877.12	ITPA	chr20	+	3213168	3213226	3209359	3209617	3213984	3214058	71461	201192121	4,1,0	141107143	7,5,3	133	75	0.00141818	0.0877331	0.966,0.991,1.0	0.919,0.923,0.964	0.05
NUP62_chr19:49927693-49927815	9973	ENSG00000213024.11	NUP62	chr19	-	49927693	49927815	49907542	49909884	49929349	49929763	9973	41,24,7	0,0,0	23,24,25	3,2,1	197	75	0.00142647	0.0881	1.0,1.0,1.0	0.745,0.82,0.905	0.177
GSN_chr9:121281469-121281562	28573	ENSG00000148180.19	GSN	chr9	+	121281469	121281562	121268059	121268219	121301962	121302167	28573	468291265	11,10,14	231188285	3,3,3	168	75	0.00142674	0.0881	0.95,0.929,0.894	0.972,0.965,0.977	-0.047
HERC6_chr4:88383184-88383380	82735	ENSG00000138642.14	HERC6	chr4	+	88383184	88383380	88379063	88379120	88385498	88385575	82735	19,15,6	0,1,0	118,46,106	4,0,7	271	75	0.00143085	0.0882727	1.0,0.806,1.0	0.891,1.0,0.807	0.036
SPATA7_chr14:88415204-88415266	75084	ENSG00000042317.16	SPATA7	chr14	+	88415204	88415266	88396155	88396203	88416710	88416844	75084	6,7,9	31,16,24	15,13,14	11,16,20	137	75	0.00143313	0.0883318	0.096,0.193,0.17	0.427,0.308,0.277	-0.184
CSNK1G3_chr5:123595038-123595134	69961	ENSG00000151292.17	CSNK1G3	chr5	+	123595038	123595134	123591318	123591414	123604723	123604830	69961	19,16,12	123,107,84	6,4,5	85,52,106	171	75	0.00144028	0.0886912	0.063,0.062,0.059	0.03,0.033,0.02	0.034
SNRK_chr3:43303097-43303792	9611	ENSG00000163788.13	SNRK	chr3	+	43303097	43303792	43286537	43286675	43332168	43332310	9611	41,34,28	5,1,1	34,27,40	2,0,0	770	75	0.00144724	0.0889007	0.444,0.768,0.732	0.623,1.0,1.0	-0.226
TAF2_chr8:119801793-119802025	39689	ENSG00000064313.11	TAF2	chr8	-	119801793	119802025	119797661	119797846	119803877	119804019	39689	205145100	0,0,0	171110172	4,5,0	307	75	0.00144767	0.0889007	1.0,1.0,1.0	0.913,0.843,1.0	0.081
PTAR1_chr9:69741791-69741858	77253	ENSG00000188647.12	PTAR1	chr9	-	69741791	69741858	69734149	69734254	69759852	69759942	77253	115,102,79	2,1,0	75,64,122	6,1,5	142	75	0.0014464	0.0889007	0.968,0.982,1.0	0.868,0.971,0.928	0.061
NFKB1_chr4:102533847-102533885	27990	ENSG00000109320.11	NFKB1	chr4	+	102533847	102533885	102529835	102529914	102566986	102567135	27990	21,17,10	1,3,0	20,12,16	8,2,7	113	75	0.00145394	0.0892045	0.933,0.79,1.0	0.624,0.799,0.603	0.232
SLC25A26_chr3:66243202-66243312	75026	ENSG00000144741.17	SLC25A26	chr3	+	66243202	66243312	66221011	66221127	66262050	66262155	75026	249197181	4,6,9	137,80,234	0,1,3	185	75	0.00145626	0.089265	0.962,0.93,0.891	1.0,0.97,0.969	-0.052
ATP5B_chr12:56639979-56640192	61109	ENSG00000110955.8	ATP5B	chr12	-	56639979	56640192	56639105	56639307	56642457	56642580	61109	828471554863	51,36,17	541043146048	46,37,48	288	75	0.00146027	0.0894286	0.977,0.981,0.987	0.968,0.968,0.97	0.013
PPT2_chr6:32154195-32154404	36042	ENSG00000221988.12	PPT2	chr6	+	32154195	32154404	32153440	32153636	32154586	32154777	36042	12,19,11	0,1,0	4,6,13	4,1,0	284	75	0.00146987	0.0899346	1.0,0.834,1.0	0.209,0.613,1.0	0.337
BPTF_chr17:67875555-67875744	57461	ENSG00000171634.16	BPTF	chr17	+	67875555	67875744	67874816	67875020	67886127	67886316	57461	44,42,49	35,26,20	21,16,30	29,19,38	264	75	0.0014735	0.0900746	0.263,0.315,0.41	0.171,0.193,0.183	0.147
SEMA3C_chr7:80810610-80810701	2015	ENSG00000075223.13	SEMA3C	chr7	-	80810610	80810701	80805638	80805758	80818298	80818418	2015	546850454041	24,20,13	340024935380	29,20,37	166	75	0.00147978	0.0903761	0.99,0.991,0.993	0.981,0.983,0.985	0.008
CRIM1_chr2:36396613-36396787	15298	ENSG00000150938.9	CRIM1	chr2	+	36396613	36396787	36355925	36356623	36441257	36441500	15298	63,32,51	2,1,1	52,29,92	9,2,7	249	75	0.00148307	0.0904118	0.905,0.906,0.939	0.635,0.814,0.798	0.168
TRMT61B_chr2:28865016-28865119	54022	ENSG00000171103.10	TRMT61B	chr2	-	28865016	28865119	28861117	28861308	28869578	28870295	54022	123,90,32	1,2,0	92,48,67	2,2,7	178	75	0.00148245	0.0904118	0.981,0.95,1.0	0.951,0.91,0.801	0.09
KLHL2_chr4:165305607-165305725	7104	ENSG00000109466.13	KLHL2	chr4	+	165305607	165305725	165299506	165299656	165310552	165310750	7104	44,42,18	2,4,1	39,21,23	0,0,1	193	75	0.0014861	0.090514	0.895,0.803,0.875	1.0,1.0,0.899	-0.109
EML2_chr19:45626704-45626839	26473	ENSG00000125746.16	EML2	chr19	-	45626704	45626839	45620811	45621332	45629950	45630046	26473	99,84,111	7,2,2	67,56,99	2,0,0	210	75	0.00149118	0.0907412	0.835,0.938,0.952	0.923,1.0,1.0	-0.066
KRIT1_chr7:92245426-92245574	3757	ENSG00000001631.15	KRIT1	chr7	-	92245426	92245574	92242033	92242137	92245789	92245923	3757	44,32,31	4,2,3	37,16,41	0,2,0	223	75	0.00150037	0.0907542	0.787,0.843,0.777	1.0,0.729,1.0	-0.107
RFWD2_chr1:176149005-176149074	42097	ENSG00000143207.19	RFWD2	chr1	-	176149005	176149074	176135009	176135086	176184632	176184664	42097	96,84,55	1,2,0	78,71,79	3,5,4	144	75	0.00150088	0.0907542	0.98,0.956,1.0	0.931,0.881,0.911	0.071
GIGYF2_chr2:232731121-232731234	46119	ENSG00000204120.14	GIGYF2	chr2	+	232731121	232731234	232724573	232724691	232734416	232734486	46119	9,7,5	1,1,0	4,0,4	2,1,1	188	75	0.00149691	0.0907542	0.782,0.736,1.0	0.444,0.0,0.615	0.486
MVD_chr16:88660519-88660637	46692	ENSG00000167508.11	MVD	chr16	-	88660519	88660637	88658649	88658720	88663010	88663079	46692	47,43,24	426401173	28,21,18	373287362	193	75	0.00149944	0.0907542	0.041,0.04,0.051	0.028,0.028,0.019	0.019
WDR6_chr3:49013290-49014116	59672	ENSG00000178252.17	WDR6	chr3	+	49013290	49014116	49007395	49007531	49014209	49014293	59672	277204111	3,2,4	150113183	0,0,2	901	75	0.00149644	0.0907542	0.885,0.895,0.698	1.0,1.0,0.884	-0.135
BEX3_chrX:103377027-103377106	78861	ENSG00000166681.13	BEX3	chrX	+	103377027	103377106	103376339	103376613	103377509	103378077	78861	427834252115	43,30,16	306517742364	47,29,34	154	75	0.00149975	0.0907542	0.98,0.982,0.985	0.969,0.968,0.971	0.013
CSNK1D_chr17:82245975-82246039	84846	ENSG00000141551.14	CSNK1D	chr17	-	82245975	82246039	82244300	82244831	82248874	82249014	84846	136,107,66	8,12,6	77,68,73	2,3,1	139	75	0.00149799	0.0907542	0.902,0.828,0.856	0.954,0.924,0.975	-0.089
SUPT20H_chr13:37017244-37017364	43624	ENSG00000102710.19	SUPT20H	chr13	-	37017244	37017364	37012191	37012297	37019341	37019397	43624	119,108,79	0,1,1	91,72,124	4,1,5	195	75	0.00151003	0.0912017	1.0,0.976,0.968	0.897,0.965,0.905	0.059
USP18_chr22:18173149-18173281	43791	ENSG00000184979.9	USP18	chr22	+	18173149	18173281	18170752	18170920	18173792	18173842	43791	10,5,7	0,0,0	123,46,108	6,3,0	207	75	0.001511	0.0912017	1.0,1.0,1.0	0.881,0.847,1.0	0.091
BLZF1_chr1:169382061-169382281	54185	ENSG00000117475.13	BLZF1	chr1	+	169382061	169382281	169380480	169380609	169386996	169387209	54185	337320267	2,2,4	277233393	9,3,12	295	75	0.00151529	0.0912139	0.977,0.976,0.944	0.887,0.952,0.893	0.055
ANKRD13C_chr1:70292387-70292549	66869	ENSG00000118454.12	ANKRD13C	chr1	-	70292387	70292549	70276764	70276844	70324852	70324957	66869	130,116,82	1,0,0	76,72,94	4,3,1	237	75	0.00151509	0.0912139	0.976,1.0,1.0	0.857,0.884,0.967	0.089
TMEM116_chr12:111965594-111965759	73804	ENSG00000198270.12	TMEM116	chr12	-	111965594	111965759	111938183	111938210	111978735	111978787	73804	7,1,3	2,0,0	6,3,7	2,0,3	240	75	0.0015129	0.0912139	0.522,1.0,1.0	0.484,1.0,0.422	0.205
LONRF2_chr2:100299225-100299319	10459	ENSG00000170500.12	LONRF2	chr2	-	100299225	100299319	100298835	100298950	100299716	100299918	10459	102,121,90	1,0,0	90,73,149	3,3,4	169	75	0.00152654	0.0913768	0.978,1.0,1.0	0.93,0.915,0.943	0.063
RASSF8-AS1_chr12:25956226-25956347	39783	ENSG00000246695.7	RASSF8-AS1	chr12	-	25956226	25956347	25954804	25955241	25956638	25956761	39783	57,48,31	0,1,0	30,33,48	4,1,2	196	75	0.00152815	0.0913768	1.0,0.948,1.0	0.742,0.927,0.902	0.126
POFUT1_chr20:32210070-32210192	40185	ENSG00000101346.13	POFUT1	chr20	+	32210070	32210192	32207879	32208065	32215268	32215451	40185	107,86,69	3,4,1	58,38,58	7,4,6	197	75	0.00153027	0.0913768	0.931,0.891,0.963	0.759,0.783,0.786	0.152
KLC1_chr14:103693552-103693634	42179	ENSG00000126214.21	KLC1	chr14	+	103693552	103693634	103692358	103692425	103700654	103700727	42179	31,29,20	10,7,5	26,18,34	3,2,1	157	75	0.00152434	0.0913768	0.597,0.664,0.656	0.805,0.811,0.942	-0.214
IMPDH1_chr7:128409288-128409352	57433	ENSG00000106348.16	IMPDH1	chr7	-	128409288	128409352	128405766	128405865	128409755	128409982	57433	6,5,2	3,1,0	1,2,0	2,1,2	139	75	0.00152629	0.0913768	0.519,0.73,1.0	0.212,0.519,0.0	0.506
FNBP1_chr9:129923843-129923939	62448	ENSG00000187239.16	FNBP1	chr9	-	129923843	129923939	129915965	129915980	129924959	129925157	62448	10,4,5	2,0,0	13,5,15	3,3,3	171	75	0.00152575	0.0913768	0.687,1.0,1.0	0.655,0.422,0.687	0.308
ZBTB8OS_chr1:32633950-32634072	64854	ENSG00000176261.15	ZBTB8OS	chr1	-	32633950	32634072	32620819	32621948	32650428	32650554	64854	4,1,4	2,1,1	1,1,8	0,0,1	197	75	0.00152152	0.0913768	0.432,0.276,0.604	1.0,1.0,0.753	-0.48
RNASEH1-AS1_chr2:3559447-3559729	68775	ENSG00000234171.2	RNASEH1-AS1	chr2	+	3559447	3559729	3558491	3558998	3561316	3561745	68775	52,37,47	17,7,3	31,24,31	22,19,13	357	75	0.00152176	0.0913768	0.391,0.526,0.767	0.228,0.21,0.334	0.304
EML3_chr11:62605854-62605980	79367	ENSG00000149499.11	EML3	chr11	-	62605854	62605980	62605595	62605773	62606062	62606212	79367	48,46,30	0,2,0	34,21,23	0,4,3	201	75	0.00152986	0.0913768	1.0,0.896,1.0	1.0,0.662,0.741	0.164
ATG10_chr5:82164398-82164537	34946	ENSG00000152348.15	ATG10	chr5	+	82164398	82164537	81987557	81987678	82178489	82178587	34946	51,38,21	0,1,6	35,23,68	0,0,0	214	75	0.0015365	0.0916674	1.0,0.93,0.551	1.0,1.0,1.0	-0.173
SNX22_chr15:64152242-64152326	8097	ENSG00000157734.13	SNX22	chr15	+	64152242	64152326	64151716	64151850	64152637	64152742	8097	7,5,3	1,2,1	0,0,2	1,3,0	159	75	0.00155142	0.0921907	0.768,0.541,0.586	0.0,0.0,1.0	0.298
EIF3H_chr8:116655855-116656005	44970	ENSG00000147677.10	EIF3H	chr8	-	116655855	116656005	116648805	116648926	116726015	116726160	44970	198416611663	8,3,4	12507911709	10,5,16	225	75	0.00155353	0.0921907	0.988,0.995,0.993	0.977,0.981,0.973	0.015
CTBP1_chr4:1225359-1225566	51071	ENSG00000159692.15	CTBP1	chr4	-	1225359	1225566	1215990	1216205	1228198	1228343	51071	15101120697	28,15,8	1079761935	9,5,5	282	75	0.00155343	0.0921907	0.935,0.952,0.959	0.97,0.976,0.98	-0.027
YIPF1_chr1:53889243-53889463	56798	ENSG00000058799.14	YIPF1	chr1	-	53889243	53889463	53888906	53888986	53889712	53889780	56798	25,18,15	88,78,53	28,10,25	40,19,54	295	75	0.00155132	0.0921907	0.067,0.055,0.067	0.151,0.118,0.105	-0.062
SGMS1_chr10:50466889-50466932	77402	ENSG00000198964.13	SGMS1	chr10	-	50466889	50466932	50460672	50460814	50519830	50519921	77402	88,65,76	4,6,4	57,34,92	0,0,3	118	75	0.00154916	0.0921907	0.933,0.873,0.924	1.0,1.0,0.951	-0.074
UBR1_chr15:42983896-42983993	81679	ENSG00000159459.11	UBR1	chr15	-	42983896	42983993	42977879	42977947	42988818	42988967	81679	35,22,24	2,5,0	30,19,36	0,2,0	172	75	0.00155086	0.0921907	0.884,0.657,1.0	1.0,0.806,1.0	-0.088
PMS2CL_chr7:6737075-6737936	5581	ENSG00000187953.10	PMS2CL	chr7	+	6737075	6737936	6735304	6735389	6741684	6741852	5581	60,54,48	0,0,2	47,34,52	3,0,4	936	75	0.00155492	0.0921915	1.0,1.0,0.658	0.557,1.0,0.51	0.197
SAP130_chr2:127977984-127978089	82207	ENSG00000136715.17	SAP130	chr2	-	127977984	127978089	127954985	127955344	127986784	127986959	82207	3,0,5	2,1,1	5,6,3	0,0,0	180	75	0.0015669	0.0928195	0.385,0.0,0.676	1.0,1.0,1.0	-0.646
NFS1_chr20:35690412-35690565	87044	ENSG00000244005.12	NFS1	chr20	-	35690412	35690565	35681887	35681981	35696376	35696460	87044	309270134	8,2,2	184146180	0,0,0	228	75	0.00157709	0.0933407	0.927,0.978,0.957	1.0,1.0,1.0	-0.046
AC005083.1_chr7:20217787-20217858	83126	ENSG00000233834.6	AC005083.1	chr7	+	20217787	20217858	20217585	20217622	20218255	20218363	83126	1,7,5	0,1,1	4,2,10	0,5,6	146	75	0.00158964	0.0940006	1.0,0.782,0.72	1.0,0.17,0.461	0.29
ZNF468_chr19:52853871-52854107	37929	ENSG00000204604.9	ZNF468	chr19	-	52853871	52854107	52849086	52849213	52854257	52854345	37929	32,25,10	118,106,67	12,9,10	86,78,119	311	75	0.00159745	0.0943791	0.061,0.054,0.035	0.033,0.027,0.02	0.023
PHF3_chr6:63684128-63685911	82839	ENSG00000118482.11	PHF3	chr6	+	63684128	63685911	63679999	63680161	63694580	63694690	82839	203160124	2,0,4	127,90,175	2,0,0	1858	75	0.00159931	0.0944058	0.804,1.0,0.556	0.719,1.0,1.0	-0.12
SUMF2_chr7:56074585-56074736	80427	ENSG00000129103.17	SUMF2	chr7	+	56074585	56074736	56074113	56074218	56076833	56076889	80427	769801738	9,5,5	497400650	18,9,5	226	75	0.00161095	0.0950093	0.966,0.982,0.98	0.902,0.937,0.977	0.037
ST20_chr15:79907628-79907684	79996	ENSG00000180953.11	ST20	chr15	-	79907628	79907684	79898846	79899125	79923451	79923702	79996	329318213	1,2,4	225156305	7,5,7	131	75	0.0016154	0.0951879	0.995,0.989,0.968	0.948,0.947,0.961	0.032
AC098487.1_chr4:102419696-102419794	14150	ENSG00000248161.5	AC098487.1	chr4	-	102419696	102419794	102418601	102418988	102431061	102431249	14150	2,0,1	0,1,0	0,0,1	1,1,2	173	75	0.00162238	0.0955152	1.0,0.0,1.0	0.0,0.0,0.178	0.607
SDCCAG8_chr1:243330539-243330692	4911	ENSG00000054282.15	SDCCAG8	chr1	+	243330539	243330692	243256055	243256240	243341038	243341173	4911	47,55,52	4,1,2	38,39,59	0,0,0	228	75	0.0016239	0.0955206	0.794,0.948,0.895	1.0,1.0,1.0	-0.121
KDM8_chr16:27211145-27211217	45527	ENSG00000155666.11	KDM8	chr16	+	27211145	27211217	27210092	27210621	27213584	27213642	45527	0,5,2	3,5,3	0,1,0	4,2,4	147	75	0.00162673	0.0955947	0.0,0.338,0.254	0.0,0.203,0.0	0.13
DNAL1_chr14:73671541-73671597	83162	ENSG00000119661.14	DNAL1	chr14	+	73671541	73671597	73661986	73662042	73687258	73687268	83162	83,71,47	1,1,8	82,55,96	0,0,2	131	75	0.00162801	0.0955947	0.979,0.976,0.771	1.0,1.0,0.965	-0.08
RNF146_chr6:127282286-127282395	27390	ENSG00000118518.15	RNF146	chr6	+	127282286	127282395	127280230	127280340	127286049	127286084	27390	7,10,1	15,16,3	3,2,1	26,5,15	184	75	0.00163117	0.0956125	0.16,0.203,0.12	0.045,0.14,0.026	0.091
Z94721.2_chr6:167003192-167004401	41528	ENSG00000272980.4	Z94721.2	chr6	+	167003192	167004401	167000059	167000113	167010812	167010893	41528	271232150	5,3,0	208131186	0,0,2	1284	75	0.00163001	0.0956125	0.76,0.819,1.0	1.0,1.0,0.845	-0.089
ZNF140_chr12:133081272-133081329	60946	ENSG00000196387.9	ZNF140	chr12	+	133081272	133081329	133080473	133080551	133083102	133083229	60946	85,91,58	5,1,7	40,35,45	0,0,2	132	75	0.00163437	0.0956326	0.906,0.981,0.825	1.0,1.0,0.927	-0.072
DNAJC8_chr1:28230130-28230252	62666	ENSG00000126698.10	DNAJC8	chr1	-	28230130	28230252	28228921	28229023	28232920	28233020	62666	43,20,40	436386272	15,15,17	278271353	197	75	0.00163342	0.0956326	0.036,0.019,0.053	0.02,0.021,0.018	0.016
AKAP10_chr17:19924407-19924517	24531	ENSG00000108599.14	AKAP10	chr17	-	19924407	19924517	19920035	19920118	19931804	19931978	24531	122118109	2,2,2	105,56,160	8,8,3	185	75	0.00163621	0.0956571	0.961,0.96,0.957	0.842,0.739,0.956	0.114
ESCO1_chr18:21540576-21540700	37904	ENSG00000141446.10	ESCO1	chr18	-	21540576	21540700	21539919	21540009	21560858	21560981	37904	9,12,6	57,39,33	13,13,23	24,21,54	199	75	0.00163932	0.0957073	0.056,0.104,0.064	0.17,0.189,0.138	-0.091
RNPS1_chr16:2255584-2255726	77695	ENSG00000205937.11	RNPS1	chr16	-	2255584	2255726	2253115	2254063	2262277	2262431	77695	929590310	6,2,5	587365337	13,6,7	217	75	0.00163993	0.0957073	0.982,0.99,0.955	0.94,0.955,0.943	0.03
AGR2_chr7:16811664-16811755	719	ENSG00000106541.11	AGR2	chr7	-	16811664	16811755	16801657	16801803	16833255	16833433	719	8,5,3	0,0,0	7,7,4	3,0,2	166	75	0.00164683	0.0958672	1.0,1.0,1.0	0.513,1.0,0.475	0.337
RECQL5_chr17:75660954-75661066	19268	ENSG00000108469.14	RECQL5	chr17	-	75660954	75661066	75658297	75658460	75662478	75662997	19268	88,72,51	4,2,2	52,50,97	0,0,0	187	75	0.00164772	0.0958672	0.898,0.935,0.911	1.0,1.0,1.0	-0.085
TBC1D15_chr12:71884810-71885021	49401	ENSG00000121749.15	TBC1D15	chr12	+	71884810	71885021	71880468	71880607	71893221	71893324	49401	78,64,56	1,1,2	47,29,58	6,2,4	286	75	0.00164839	0.0958672	0.953,0.944,0.88	0.673,0.792,0.792	0.173
SETD5_chr3:9429826-9430051	72182	ENSG00000168137.15	SETD5	chr3	+	9429826	9430051	9428822	9429009	9433369	9433562	72182	27,24,34	3,3,0	29,20,22	1,0,0	300	75	0.00164615	0.0958672	0.692,0.667,1.0	0.879,1.0,1.0	-0.173
TRIM37_chr17:59088290-59088407	44147	ENSG00000108395.13	TRIM37	chr17	-	59088290	59088407	59081096	59081219	59104292	59104394	44147	116,83,100	5,7,4	84,41,151	3,1,0	192	75	0.00165358	0.096002	0.901,0.822,0.907	0.916,0.941,1.0	-0.076
SLC4A7_chr3:27431297-27431669	60280	ENSG00000033867.16	SLC4A7	chr3	-	27431297	27431669	27424036	27424152	27433954	27434104	60280	0,0,0	6,3,4	4,0,4	3,1,4	447	75	0.00165282	0.096002	0.0,0.0,0.0	0.183,0.0,0.144	-0.109
ZNF252P_chr8:144994478-144994592	17948	ENSG00000196922.10	ZNF252P	chr8	-	144994478	144994592	144978138	144978553	144999602	144999769	17948	98,91,89	10,5,3	84,32,101	2,1,1	189	75	0.00165952	0.0962639	0.795,0.878,0.922	0.943,0.927,0.976	-0.084
BRD2_chr6:32975020-32975112	45070	ENSG00000204256.12	BRD2	chr6	+	32975020	32975112	32974461	32974765	32975383	32975521	45070	12,16,14	40,36,26	27,18,27	38,16,25	167	75	0.00167155	0.0968776	0.119,0.166,0.195	0.242,0.336,0.327	-0.142
ZNF324B_chr19:58452127-58452782	73044	ENSG00000249471.7	ZNF324B	chr19	+	58452127	58452782	58451624	58451704	58453695	58453822	73044	3,4,0	23,16,7	9,8,3	12,10,12	730	75	0.00168437	0.0974744	0.013,0.025,0.0	0.072,0.076,0.025	-0.045
MYH14_chr19:50224153-50224177	85176	ENSG00000105357.15	MYH14	chr19	+	50224153	50224177	50223246	50223349	50225584	50225677	85176	112,90,90	1,4,6	96,43,112	9,5,13	99	75	0.00168476	0.0974744	0.988,0.945,0.919	0.89,0.867,0.867	0.076
PIMREG_chr17:6450027-6450072	77599	ENSG00000129195.15	PIMREG	chr17	+	6450027	6450072	6449311	6449407	6450361	6450365	77599	240200108	56,46,17	159106135	50,48,46	120	75	0.00168748	0.097548	0.728,0.731,0.799	0.665,0.58,0.647	0.122
ANXA2_chr15:60396150-60396427	485	ENSG00000182718.16	ANXA2	chr15	-	60396150	60396427	60390212	60390317	60397257	60397338	485	14,13,4	1,4,0	5,8,6	0,0,0	352	75	0.00169115	0.0975655	0.749,0.409,1.0	1.0,1.0,1.0	-0.281
HPS1_chr10:98435271-98435414	4001	ENSG00000107521.18	HPS1	chr10	-	98435271	98435414	98433939	98434091	98435634	98435772	4001	29,24,16	1,0,0	24,8,36	2,2,2	218	75	0.00169341	0.0975655	0.909,1.0,1.0	0.805,0.579,0.861	0.221
EXOC2_chr6:689138-689212	38553	ENSG00000112685.13	EXOC2	chr6	-	689138	689212	679142	679514	693018	693108	38553	40,17,8	5,2,0	20,11,14	0,0,2	149	75	0.00169477	0.0975655	0.801,0.811,1.0	1.0,1.0,0.779	-0.056
NCOA3_chr20:47623910-47624083	47319	ENSG00000124151.18	NCOA3	chr20	+	47623910	47624083	47622228	47622330	47625380	47625481	47319	286029942903	75,65,72	263915803555	90,76,105	248	75	0.00169468	0.0975655	0.92,0.933,0.924	0.899,0.863,0.911	0.035
TPM1_chr15:63064063-63064142	76713	ENSG00000140416.19	TPM1	chr15	+	63064063	63064142	63062575	63062645	63065895	63066003	76713	105,95,59	59,59,44	118110211	34,44,89	154	75	0.00169507	0.0975655	0.464,0.44,0.395	0.628,0.549,0.536	-0.138
ARL16_chr17:81682490-81682675	46612	ENSG00000214087.8	ARL16	chr17	-	81682490	81682675	81682033	81682149	81683592	81683668	46612	42,30,5	4,2,0	22,17,28	0,0,2	260	75	0.00170013	0.0977729	0.752,0.812,1.0	1.0,1.0,0.802	-0.079
PRKAR1A_chr17:68514986-68515119	87003	ENSG00000108946.14	PRKAR1A	chr17	+	68514986	68515119	68512449	68512548	68515393	68515536	87003	36,13,11	326230269	33,22,31	248150258	208	75	0.00170617	0.0980361	0.038,0.02,0.015	0.046,0.05,0.042	-0.022
PLEKHA8_chr7:30074070-30074132	24969	ENSG00000106086.18	PLEKHA8	chr7	+	30074070	30074132	30062671	30062742	30117969	30118345	24969	42,47,23	4,1,3	28,25,32	0,1,0	137	75	0.00171109	0.0982343	0.852,0.963,0.808	1.0,0.932,1.0	-0.103
SIRT5_chr6:13584986-13585127	14159	ENSG00000124523.15	SIRT5	chr6	+	13584986	13585127	13584075	13584225	13591668	13591894	14159	3,5,0	8,3,2	0,0,1	3,2,5	216	75	0.00171511	0.098381	0.115,0.367,0.0	0.0,0.0,0.065	0.139
ATF7IP2_chr16:10387143-10387290	42005	ENSG00000166669.13	ATF7IP2	chr16	+	10387143	10387290	10386054	10386122	10414573	10414612	42005	90,95,53	0,4,3	50,29,51	6,3,6	222	75	0.00171868	0.0985013	1.0,0.889,0.856	0.738,0.766,0.742	0.166
TJP1_chr15:29719776-29720016	85321	ENSG00000104067.16	TJP1	chr15	-	29719776	29720016	29718265	29719138	29720357	29720708	85321	13,8,2	10,4,6	4,2,2	16,10,6	315	75	0.00172747	0.0989208	0.236,0.323,0.074	0.056,0.045,0.074	0.153
NRCAM_chr7:108225644-108225701	37444	ENSG00000091129.19	NRCAM	chr7	-	108225644	108225701	108223724	108223836	108226207	108226378	37444	126124126	99,71,60	104,38,156	109,75,130	132	75	0.00173002	0.0989822	0.42,0.498,0.544	0.352,0.224,0.405	0.16
VPS13B_chr8:99507769-99507911	52582	ENSG00000132549.18	VPS13B	chr8	+	99507769	99507911	99502835	99502950	99511103	99511512	52582	18,14,10	1,0,0	5,7,19	3,1,1	217	75	0.00173509	0.0991872	0.862,1.0,1.0	0.365,0.708,0.868	0.307
MXRA7_chr17:76683846-76683927	46361	ENSG00000182534.13	MXRA7	chr17	-	76683846	76683927	76679568	76680879	76685071	76685165	46361	9,8,1	31,27,16	0,1,2	17,9,15	156	75	0.00173919	0.0993364	0.122,0.125,0.029	0.0,0.051,0.06	0.055
ZNF451_chr6:57099468-57099568	80927	ENSG00000112200.16	ZNF451	chr6	+	57099468	57099568	57099060	57099141	57124733	57124859	80927	5,6,4	90,57,52	14,7,8	53,25,60	175	75	0.00174066	0.0993364	0.023,0.043,0.032	0.102,0.107,0.054	-0.055
MTIF2_chr2:55266380-55266518	1427	ENSG00000085760.14	MTIF2	chr2	-	55266380	55266518	55263640	55263865	55267568	55267635	1427	75,52,54	283218193	32,21,56	254151265	213	75	0.00174799	0.0995005	0.085,0.077,0.09	0.042,0.047,0.069	0.031
RPUSD3_chr3:9839031-9839171	5889	ENSG00000156990.14	RPUSD3	chr3	-	9839031	9839171	9837848	9838207	9840183	9840307	5889	160,126,89	3,2,2	45,83,123	2,12,4	215	75	0.00174739	0.0995005	0.949,0.956,0.939	0.887,0.707,0.915	0.112
TM7SF2_chr11:65113219-65113414	70100	ENSG00000149809.14	TM7SF2	chr11	+	65113219	65113414	65111901	65112865	65113490	65113594	70100	383240185	6,4,3	220,73,151	1,0,0	270	75	0.00174781	0.0995005	0.947,0.943,0.945	0.984,1.0,1.0	-0.05
MFSD13A_chr10:102465981-102466087	10911	ENSG00000138111.14	MFSD13A	chr10	+	102465981	102466087	102461394	102461450	102468954	102469197	10911	8,8,12	0,1,0	25,7,15	0,3,3	181	75	0.00175021	0.099542	1.0,0.768,1.0	1.0,0.492,0.674	0.201
SMIM14_chr4:39572414-39572463	53957	ENSG00000163683.11	SMIM14	chr4	-	39572414	39572463	39556426	39556570	39605070	39605180	53957	22621481991	30,17,15	898620961	4,4,6	124	75	0.00175206	0.0995626	0.979,0.981,0.976	0.993,0.989,0.99	-0.012
BCAS4_chr20:50875996-50876093	1236	ENSG00000124243.17	BCAS4	chr20	+	50875996	50876093	50830278	50830380	50876485	50876723	1236	14,14,17	31,16,15	4,3,11	29,13,26	172	75	0.00175634	0.0997216	0.165,0.276,0.331	0.057,0.091,0.156	0.156
NDRG2_chr14:21024029-21024096	61389	ENSG00000165795.23	NDRG2	chr14	-	21024029	21024096	21022879	21023321	21025028	21025047	61389	27,25,5	14,5,4	19,19,15	2,2,1	142	75	0.00176014	0.0998526	0.505,0.725,0.398	0.834,0.834,0.888	-0.309
WARS_chr14:100374135-100374244	31687	ENSG00000140105.17	WARS	chr14	-	100374135	100374244	100361707	100361921	100375282	100375347	31687	11,4,7	0,0,2	5,2,19	3,0,7	184	75	0.0017669	0.0999905	1.0,1.0,0.588	0.405,1.0,0.525	0.219
ENO3_chr17:4953050-4953109	37494	ENSG00000108515.17	ENO3	chr17	+	4953050	4953109	4952794	4952890	4953271	4953341	37494	18,14,17	0,1,0	13,6,22	1,3,2	134	75	0.00176705	0.0999905	1.0,0.887,1.0	0.879,0.528,0.86	0.207
ZNF589_chr3:48267914-48270969	57159	ENSG00000164048.13	ZNF589	chr3	+	48267914	48270969	48260812	48260939	48286245	48287627	57159	6,11,7	2,1,1	12,8,5	1,0,0	3130	75	0.00176622	0.0999905	0.067,0.209,0.144	0.223,1.0,1.0	-0.601

## Sheet: b_MX
MX_event_Id	ID	GeneID	geneSymbol	chr	strand	1stExonStart_0base	1stExonEnd	2ndExonStart_0base	2ndExonEnd	upstreamES	upstreamEE	downstreamES	downstreamEE	ID	IJC_SAMPLE_1	SJC_SAMPLE_1	IJC_SAMPLE_2	SJC_SAMPLE_2	IncFormLen	SkipFormLen	PValue	FDR	IncLevel1	IncLevel2	IncLevelDifference
TMPO_chr12:98531679-98531838;chr12:98537474-98537572	4014	ENSG00000120802.13	TMPO	chr12	+	98531679	98531838	98537474	98537572	98527885	98528012	98546358	98546447	4014	239321671330	531555383	167710501732	127115221	234	173	0	0	0.769,0.743,0.72	0.907,0.871,0.853	-0.133
H2AFY_chr5:135350822-135350913;chr5:135352945-135353045	4274	ENSG00000113648.16	H2AFY	chr5	-	135350822	135350913	135352945	135353045	135345967	135346057	135360496	135360607	4274	240420511276	368381249	182811741735	117,82,109	175	166	0	0	0.861,0.836,0.829	0.937,0.931,0.938	-0.093
H2AFY_chr5:135350822-135350913;chr5:135352945-135353045	4275	ENSG00000113648.16	H2AFY	chr5	-	135350822	135350913	135352945	135353045	135345967	135346057	135369405	135369603	4275	12001034646	196219130	949554911	64,38,61	175	166	0	0	0.853,0.817,0.825	0.934,0.933,0.934	-0.102
SCRIB_chr8:143806406-143806484;chr8:143806923-143807013	12112	ENSG00000180900.18	SCRIB	chr8	-	143806406	143806484	143806923	143807013	143805251	143805435	143808608	143808677	12112	18,9,5	223,217,99	84,101,79	133116118	165	153	0	0	0.07,0.037,0.045	0.369,0.447,0.383	-0.349
MLPH_chr2:237527376-237527516;chr2:237534563-237534647	12579	ENSG00000115648.13	MLPH	chr2	+	237527376	237527516	237534563	237534647	237525600	237525805	237540347	237540533	12579	379358243	152159127	408223446	33,9,39	215	159	0	0	0.648,0.625,0.586	0.901,0.948,0.894	-0.295
H2AFY_chr5:135350822-135350913;chr5:135360496-135360607	4276	ENSG00000113648.16	H2AFY	chr5	-	135350822	135350913	135360496	135360607	135345967	135346057	135369405	135369603	4276	551459289	196219130	409272336	64,38,61	186	166	8.88178e-15	2.03496e-11	0.715,0.652,0.665	0.851,0.865,0.831	-0.172
TRIM37_chr17:59012327-59012446;chr17:59015609-59015799	7437	ENSG00000108395.13	TRIM37	chr17	-	59012327	59012446	59015609	59015799	58998199	58999459	59017295	59017424	7437	466539492713	396297204	290517792835	441308423	265	194	2.02616e-13	3.97908e-10	0.896,0.907,0.907	0.828,0.809,0.831	0.081
H2AFY_chr5:135360496-135360604;chr5:135369405-135369603	4281	ENSG00000113648.16	H2AFY	chr5	-	135360496	135360604	135369405	135369603	135350813	135350913	135370035	135370142	4281	12111108675	175163119	896621832	53,44,48	273	183	3.01204e-13	5.17581e-10	0.823,0.82,0.792	0.919,0.904,0.921	-0.103
LSM14B_chr20:62126303-62126439;chr20:62129784-62129952	13051	ENSG00000149657.19	LSM14B	chr20	+	62126303	62126439	62129784	62129952	62124616	62124780	62130529	62130605	13051	466378266	29,32,18	320279449	51,56,116	211	243	2.91722e-12	4.45589e-09	0.949,0.932,0.945	0.878,0.852,0.817	0.093
EXOC7_chr17:76090328-76090397;chr17:76091142-76091235	14064	ENSG00000182473.21	EXOC7	chr17	-	76090328	76090397	76091142	76091235	76089174	76089320	76094413	76094581	14064	156,142,69	63,25,21	58,38,67	101,52,61	168	144	7.73437e-12	1.06324e-08	0.68,0.83,0.738	0.33,0.385,0.485	0.349
SCUBE2_chr11:9053636-9053759;chr11:9055792-9055909	3945	ENSG00000175356.12	SCUBE2	chr11	-	9053636	9053759	9055792	9055909	9050605	9050710	9059302	9059425	3945	303187130	2,4,1	107,79,160	11,12,16	192	198	1.37358e-11	1.7166e-08	0.994,0.98,0.993	0.909,0.872,0.912	0.091
CD47_chr3:108049618-108049651;chr3:108050577-108050602	14614	ENSG00000196776.14	CD47	chr3	-	108049618	108049651	108050577	108050602	108047078	108047292	108057476	108057569	14614	54,56,42	209192181	91,74,180	156106262	100	108	3.32722e-11	3.8116e-08	0.218,0.24,0.2	0.387,0.43,0.426	-0.195
GALNT7_chr4:173297794-173297977;chr4:173298114-173298297	5111	ENSG00000109586.11	GALNT7	chr4	+	173297794	173297977	173298114	173298297	173295763	173295843	173302046	173302164	5111	27,23,16	209195155	3,2,2	148101164	258	258	2.33867e-10	2.47305e-07	0.114,0.106,0.094	0.02,0.019,0.012	0.088
FGFR3_chr4:1802913-1803064;chr4:1803691-1803836	9465	ENSG00000068078.17	FGFR3	chr4	+	1802913	1803064	1803691	1803836	1801834	1802025	1804329	1804520	9465	9,22,5	17,6,4	25,13,11	0,0,0	226	220	2.73842e-10	2.68894e-07	0.34,0.781,0.549	1.0,1.0,1.0	-0.443
SUN1_chr7:848417-848615;chr7:849922-850033	7695	ENSG00000164828.17	SUN1	chr7	+	848417	848615	849922	850033	843340	843520	851949	852043	7695	270195162	2,2,0	154,95,163	16,5,11	273	186	3.41675e-10	3.13133e-07	0.989,0.985,1.0	0.868,0.928,0.91	0.089
H2AFY_chr5:135350822-135350913;chr5:135360496-135360780	4277	ENSG00000113648.16	H2AFY	chr5	-	135350822	135350913	135360496	135360780	135345967	135346057	135369405	135369603	4277	10,5,3	196219130	16,7,13	64,38,61	359	166	4.91948e-10	4.22676e-07	0.023,0.01,0.011	0.104,0.078,0.09	-0.076
GRK4_chr4:3035385-3035523;chr4:3037373-3037511	10948	ENSG00000125388.19	GRK4	chr4	+	3035385	3035523	3037373	3037511	3029200	3029409	3040571	3040747	10948	3,1,1	3,1,6	3,1,1	0,0,0	213	213	5.93025e-10	4.79548e-07	0.5,0.5,0.143	1.0,1.0,1.0	-0.619
TYK2_chr19:10352433-10352551;chr19:10352925-10353098	12880	ENSG00000105397.13	TYK2	chr19	-	10352433	10352551	10352925	10353098	10351051	10351162	10354041	10354234	12880	6,6,8	186,166,93	17,19,24	104,52,120	248	193	2.10163e-09	1.60506e-06	0.024,0.027,0.063	0.113,0.221,0.135	-0.118
SCUBE2_chr11:9047942-9048098;chr11:9050605-9050710	3938	ENSG00000175356.12	SCUBE2	chr11	-	9047942	9048098	9050605	9050710	9047355	9047562	9053098	9053215	3938	78,49,48	173156101	13,11,10	85,89,105	180	231	3.79894e-09	2.74863e-06	0.367,0.287,0.379	0.164,0.137,0.109	0.208
CARD19_chr9:93110567-93110721;chr9:93111878-93111938	1440	ENSG00000165233.17	CARD19	chr9	+	93110567	93110721	93111878	93111938	93096217	93096352	93112217	93112289	1440	56,34,21	407297183	8,7,6	240152194	229	135	2.67704e-08	1.84007e-05	0.075,0.063,0.063	0.019,0.026,0.018	0.046
CARD19_chr9:93107673-93107816;chr9:93110567-93110721	1437	ENSG00000165233.17	CARD19	chr9	+	93107673	93107816	93110567	93110721	93096277	93096352	93112217	93112289	1437	399324175	56,34,21	220157185	8,7,6	218	229	1.01392e-07	6.2619e-05	0.882,0.909,0.897	0.967,0.959,0.97	-0.069
LRRC75A-AS1_chr17:16439326-16439414;chr17:16439659-16439703	9694	ENSG00000175061.17	LRRC75A-AS1	chr17	+	16439326	16439414	16439659	16439703	16439037	16439060	16440184	16440253	9694	731476006827	640605658	348829985134	532318859	163	119	1.00733e-07	6.2619e-05	0.893,0.902,0.883	0.827,0.873,0.814	0.055
CD47_chr3:108049618-108049651;chr3:108050577-108050602	14613	ENSG00000196776.14	CD47	chr3	-	108049618	108049651	108050577	108050602	108047078	108047292	108051938	108051970	14613	392402295	207191181	485352945	158107260	100	108	1.04767e-07	6.2619e-05	0.672,0.694,0.638	0.768,0.78,0.797	-0.114
RAB6A_chr11:73718612-73718718;chr11:73718784-73718890	12420	ENSG00000175582.19	RAB6A	chr11	-	73718612	73718718	73718784	73718890	73716250	73716362	73720845	73720899	12420	397339253	180,147,91	325156458	267134301	181	181	1.1137e-07	6.37919e-05	0.688,0.698,0.735	0.549,0.538,0.603	0.144
SUN1_chr7:849922-850033;chr7:851383-851482	7701	ENSG00000164828.17	SUN1	chr7	+	849922	850033	851383	851482	843340	843520	851949	852043	7701	2,2,0	314284222	16,5,11	226135256	186	174	1.46341e-07	8.04702e-05	0.006,0.007,0.0	0.062,0.033,0.039	-0.04
ESYT2_chr7:158748193-158748280;chr7:158749648-158749723	11091	ENSG00000117868.15	ESYT2	chr7	-	158748193	158748280	158749648	158749723	158743528	158743678	158759485	158759581	11091	192147106	455480335	87,35,83	381245485	150	162	2.00342e-07	0.000105927	0.313,0.249,0.255	0.198,0.134,0.156	0.11
DNM2_chr19:10796060-10796199;chr19:10797379-10797518	13451	ENSG00000079805.16	DNM2	chr19	+	10796060	10796199	10797379	10797518	10795371	10795439	10798485	10798572	13451	320294207	80,59,50	249194256	21,18,32	214	214	4.41206e-07	0.000224639	0.8,0.833,0.805	0.922,0.915,0.889	-0.096
GALNT7_chr4:173297794-173297977;chr4:173298114-173298297	5110	ENSG00000109586.11	GALNT7	chr4	+	173297794	173297977	173298114	173298297	173295395	173295526	173302046	173302164	5110	18,13,8	100,104,71	3,1,2	82,62,93	258	258	6.07237e-07	0.000298132	0.153,0.111,0.101	0.035,0.016,0.021	0.098
PPP6R3_chr11:68603341-68603492;chr11:68609903-68610023	3371	ENSG00000110075.14	PPP6R3	chr11	+	68603341	68603492	68609903	68610023	68596096	68596218	68614631	68615252	3371	0,0,1	3,4,3	3,5,2	2,0,3	226	195	1.45703e-06	0.00069068	0.0,0.0,0.223	0.564,1.0,0.365	-0.569
IL17RB_chr3:53852870-53852997;chr3:53855293-53855341	11892	ENSG00000056736.9	IL17RB	chr3	+	53852870	53852997	53855293	53855341	53849654	53849795	53856843	53856986	11892	1,2,0	26,17,7	9,4,3	12,4,7	202	123	1.70799e-06	0.000782657	0.023,0.067,0.0	0.314,0.378,0.207	-0.27
YAF2_chr12:42199135-42199235;chr12:42210354-42210454	3260	ENSG00000015153.14	YAF2	chr12	-	42199135	42199235	42210354	42210454	42161612	42161765	42210547	42210619	3260	38,29,28	5,2,8	18,16,41	0,0,0	175	175	2.50022e-06	0.00110873	0.884,0.935,0.778	1.0,1.0,1.0	-0.134
CD99L2_chrX:150795417-150795486;chrX:150816006-150816078	12206	ENSG00000102181.20	CD99L2	chrX	-	150795417	150795486	150816006	150816078	150795205	150795289	150831230	150831293	12206	77,79,51	93,78,80	6,5,11	24,27,35	147	144	2.96633e-06	0.00127432	0.448,0.498,0.384	0.197,0.154,0.235	0.248
RABGEF1_chr7:66739995-66740792;chr7:66771882-66772078	8542	ENSG00000154710.16	RABGEF1	chr7	+	66739995	66740792	66771882	66772078	66712166	66712224	66775226	66775393	8542	143013611146	166,138,98	695452953	163117133	872	271	3.11316e-06	0.00129687	0.728,0.754,0.784	0.57,0.546,0.69	0.153
C2_chr6:31933866-31933965;chr6:31935922-31936061	6119	ENSG00000166278.14	C2	chr6	+	31933866	31933965	31935922	31936061	31933609	31933783	31937318	31937459	6119	2,4,6	2,3,0	1,0,0	2,1,2	174	214	4.07888e-06	0.00164919	0.552,0.621,1.0	0.381,0.0,0.0	0.597
APP_chr21:25997359-25997416;chr21:26000014-26000182	4385	ENSG00000142192.20	APP	chr21	-	25997359	25997416	26000014	26000182	25982343	25982477	26021839	26022042	4385	12211048855	57,35,34	9667671282	93,44,92	243	132	4.98981e-06	0.00193754	0.921,0.942,0.932	0.849,0.904,0.883	0.053
SOS2_chr14:50159430-50160086;chr14:50161481-50161609	4646	ENSG00000100485.11	SOS2	chr14	-	50159430	50160086	50161481	50161609	50158564	50158646	50180571	50180682	4646	7,4,2	40,43,30	1,0,0	24,34,30	203	731	5.21487e-06	0.00193754	0.387,0.251,0.194	0.13,0.0,0.0	0.234
TPM1_chr15:63062214-63062277;chr15:63062575-63062645	13171	ENSG00000140416.19	TPM1	chr15	+	63062214	63062277	63062575	63062645	63061197	63061273	63064063	63064190	13171	12691148770	101,90,55	9956011204	95,95,181	138	145	5.19881e-06	0.00193754	0.93,0.931,0.936	0.917,0.869,0.875	0.045
ACLY_chr17:41897748-41897839;chr17:41901695-41901813	10834	ENSG00000131473.16	ACLY	chr17	-	41897748	41897839	41901695	41901813	41893032	41893174	41904728	41904790	10834	781696395	337270134	288158215	52,42,49	193	166	5.54447e-06	0.00200579	0.666,0.689,0.717	0.826,0.764,0.791	-0.103
EPB41_chr1:29097806-29097935;chr1:29109335-29109437	14581	ENSG00000159023.19	EPB41	chr1	+	29097806	29097935	29109335	29109437	29064981	29065158	29112367	29112448	14581	85,61,30	70,65,21	23,17,6	66,26,65	204	177	5.73094e-06	0.00202008	0.513,0.449,0.553	0.232,0.362,0.074	0.282
ST7L_chr1:112583971-112584126;chr1:112597970-112598086	570	ENSG00000007341.18	ST7L	chr1	-	112583971	112584126	112597970	112598086	112582374	112582472	112610840	112611003	570	3,3,3	8,14,17	0,0,0	11,5,9	191	230	7.51296e-06	0.00258202	0.311,0.205,0.175	0.0,0.0,0.0	0.23
HAT1_chr2:171925536-171925641;chr2:171946707-171946783	3623	ENSG00000128708.12	HAT1	chr2	+	171925536	171925641	171946707	171946783	171922461	171922507	171965337	171965517	3623	392361174	4,0,1	219189281	9,8,9	180	151	8.26032e-06	0.00276963	0.988,1.0,0.993	0.953,0.952,0.963	0.038
RIMS2_chr8:103910133-103910201;chr8:103910320-103910529	1529	ENSG00000176406.22	RIMS2	chr8	+	103910133	103910201	103910320	103910529	103885297	103886223	103912052	103912172	1529	3,0,1	0,2,0	0,0,1	2,1,2	143	284	1.22699e-05	0.00401605	1.0,0.0,1.0	0.0,0.0,0.498	0.501
KIAA1468_chr18:62279773-62279856;chr18:62280359-62280442	3513	ENSG00000134444.13	KIAA1468	chr18	+	62279773	62279856	62280359	62280442	62275373	62275473	62280645	62280709	3513	57,40,27	45,18,18	26,4,17	35,23,51	158	158	1.85652e-05	0.00593524	0.559,0.69,0.6	0.426,0.148,0.25	0.342
PPP1R13B_chr14:103778744-103778821;chr14:103784794-103784914	12461	ENSG00000088808.16	PPP1R13B	chr14	-	103778744	103778821	103784794	103784914	103763862	103764479	103797370	103797518	12461	85,60,44	13,5,1	50,68,82	0,0,3	195	152	2.00789e-05	0.0062733	0.836,0.903,0.972	1.0,1.0,0.955	-0.081
EXOSC7_chr3:45007419-45007575;chr3:45011234-45011393	979	ENSG00000075914.12	EXOSC7	chr3	+	45007419	45007575	45011234	45011393	45005290	45005414	45012182	45012253	979	339288209	14,5,6	213160266	22,11,21	231	234	2.29814e-05	0.00695871	0.961,0.983,0.972	0.907,0.936,0.928	0.048
CD99L2_chrX:150795417-150795486;chrX:150816006-150816078	12205	ENSG00000102181.20	CD99L2	chrX	-	150795417	150795486	150816006	150816078	150795205	150795289	150828305	150829604	12205	9,11,9	89,74,80	13,10,13	23,27,36	147	144	2.32851e-05	0.00695871	0.09,0.127,0.099	0.356,0.266,0.261	-0.189
ESRP1_chr8:94671452-94671671;chr8:94674307-94674506	6662	ENSG00000104413.15	ESRP1	chr8	+	94671452	94671671	94674307	94674506	94667948	94668250	94678202	94678371	6662	4,5,0	15,8,6	37,33,20	18,7,15	294	274	2.67222e-05	0.00781596	0.199,0.368,0.0	0.657,0.815,0.554	-0.486
AC092821.3_chr12:9617243-9617351;chr12:9622318-9622436	10963	ENSG00000284634.1	AC092821.3	chr12	+	9617243	9617351	9622318	9622436	9607670	9607802	9633424	9633828	10963	5,5,3	3,1,5	8,3,4	1,0,0	183	193	2.73964e-05	0.00784622	0.637,0.841,0.388	0.894,1.0,1.0	-0.343
CD109_chr6:73723250-73723279;chr6:73730343-73730574	14578	ENSG00000156535.13	CD109	chr6	+	73723250	73723279	73730343	73730574	73697399	73697572	73736382	73736508	14578	0,0,0	2,4,4	0,1,4	1,2,1	104	306	2.8448e-05	0.00798113	0.0,0.0,0.0	0.0,0.595,0.922	-0.506
TMEM254-AS1_chr10:80055915-80056126;chr10:80056318-80056405	11966	ENSG00000230091.6	TMEM254-AS1	chr10	-	80055915	80056126	80056318	80056405	80053395	80053586	80060789	80060933	11966	2,0,0	13,4,8	5,1,5	9,3,8	162	286	3.35976e-05	0.00923732	0.214,0.0,0.0	0.495,0.37,0.525	-0.392
KIAA1257_chr3:128987615-128987829;chr3:128993042-128993336	14651	ENSG00000114656.10	KIAA1257	chr3	-	128987615	128987829	128993042	128993336	128966588	128971433	128993979	128994115	14651	5,3,2	5,0,6	1,0,0	2,6,2	369	289	3.55644e-05	0.00958634	0.439,1.0,0.207	0.281,0.0,0.0	0.455
TM7SF2_chr11:65114912-65115081;chr11:65115313-65115394	12053	ENSG00000149809.14	TM7SF2	chr11	+	65114912	65115081	65115313	65115394	65114712	65114832	65115892	65115967	12053	276225115	6,8,2	142,79,94	14,6,10	244	156	3.75223e-05	0.0099196	0.967,0.947,0.974	0.866,0.894,0.857	0.09
BPTF_chr17:67875555-67875744;chr17:67891843-67892034	9842	ENSG00000171634.16	BPTF	chr17	+	67875555	67875744	67891843	67892034	67874816	67875020	67893369	67893725	9842	38,30,40	83,84,59	14,12,23	75,58,120	264	266	4.13861e-05	0.0105358	0.316,0.265,0.406	0.158,0.173,0.162	0.165
GLE1_chr9:128508875-128509097;chr9:128515528-128515639	12156	ENSG00000119392.14	GLE1	chr9	+	128508875	128509097	128515528	128515639	128504699	128504904	128522667	128522816	12156	121,103,60	351307136	130,75,106	221120164	297	186	4.10364e-05	0.0105358	0.178,0.174,0.216	0.269,0.281,0.288	-0.09
RPS10-NUDT3_chr6:34341861-34341972;chr6:34418368-34418424	3506	ENSG00000270800.2	RPS10-NUDT3	chr6	-	34341861	34341972	34418368	34418424	34295640	34295685	34421729	34421807	3506	11098104377616	351280197	625543547220	286176288	131	186	4.42673e-05	0.0110644	0.978,0.981,0.982	0.969,0.972,0.973	0.009
NBPF26_chr1:120831987-120832160;chr1:120833602-120833775	5008	ENSG00000273136.6	NBPF26	chr1	+	120831987	120832160	120833602	120833775	120831297	120831349	120834494	120834546	5008	0,6,2	4,0,0	0,0,2	1,1,6	248	248	5.3524e-05	0.0129087	0.0,1.0,1.0	0.0,0.0,0.25	0.583
KCTD17_chr22:37060822-37060922;chr22:37061103-37061175	8576	ENSG00000100379.17	KCTD17	chr22	+	37060822	37060922	37061103	37061175	37059312	37059438	37061538	37061629	8576	50,45,27	2,1,0	25,16,23	4,5,3	175	147	5.27961e-05	0.0129087	0.955,0.974,1.0	0.84,0.729,0.866	0.165
MBNL1_chr3:152446703-152446757;chr3:152447619-152447773	13938	ENSG00000152601.17	MBNL1	chr3	+	152446703	152446757	152447619	152447773	152445281	152445539	152455541	152455577	13938	128,110,76	346252161	146120117	191139204	129	229	5.48234e-05	0.0129941	0.396,0.437,0.456	0.576,0.605,0.504	-0.132
TMEM14B_chr6:10755141-10755232;chr6:10770076-10770204	3377	ENSG00000137210.13	TMEM14B	chr6	+	10755141	10755232	10770076	10770204	10749201	10749268	10802330	10802536	3377	8,11,5	5,2,8	1,1,2	6,6,11	166	203	5.87228e-05	0.0130204	0.662,0.871,0.433	0.169,0.169,0.182	0.482
OBSCN_chr1:228268529-228268805;chr1:228273271-228273547	7998	ENSG00000154358.20	OBSCN	chr1	+	228268529	228268805	228273271	228273547	228264115	228264391	228273769	228274048	7998	2,0,1	0,1,0	0,0,1	1,1,3	351	351	5.8264e-05	0.0130204	1.0,0.0,1.0	0.0,0.0,0.25	0.583
FKBP15_chr9:113194026-113194169;chr9:113196931-113197078	8170	ENSG00000119321.8	FKBP15	chr9	-	113194026	113194169	113196931	113197078	113190470	113190578	113198854	113198923	8170	59,42,25	0,0,0	61,31,33	6,5,1	222	218	5.76219e-05	0.0130204	1.0,1.0,1.0	0.909,0.859,0.97	0.087
BCAS1_chr20:53957431-53957497;chr20:53966905-53967073	11466	ENSG00000064787.13	BCAS1	chr20	-	53957431	53957497	53966905	53967073	53953431	53953695	53985286	53985499	11466	10,5,8	16,9,10	5,0,1	29,7,13	243	141	5.59702e-05	0.0130204	0.266,0.244,0.317	0.091,0.0,0.043	0.231
SLC16A4_chr1:110381651-110381795;chr1:110382833-110382966	4390	ENSG00000168679.17	SLC16A4	chr1	-	110381651	110381795	110382833	110382966	110380981	110381143	110389236	110389355	4390	5,5,2	3,5,3	0,0,2	5,1,6	208	219	6.33176e-05	0.0138163	0.637,0.513,0.412	0.0,0.0,0.26	0.434
OGFOD3_chr17:82411454-82411530;chr17:82415397-82415627	3780	ENSG00000181396.12	OGFOD3	chr17	-	82411454	82411530	82415397	82415627	82406417	82406482	82418405	82418588	3780	9,13,8	4,4,1	9,7,4	0,0,1	305	151	6.89113e-05	0.0148019	0.527,0.617,0.798	1.0,1.0,0.664	-0.241
COPE_chr19:18903267-18903423;chr19:18905575-18905629	4364	ENSG00000105669.13	COPE	chr19	-	18903267	18903423	18905575	18905629	18900380	18900449	18910970	18911071	4364	11,10,4	872681506	11,13,19	441359468	129	231	7.39943e-05	0.0156492	0.022,0.026,0.014	0.043,0.061,0.068	-0.037
TSPAN4_chr11:864436-864511;chr11:865512-865614	6334	ENSG00000214063.10	TSPAN4	chr11	+	864436	864511	865512	865614	850287	850367	865693	865825	6334	1,2,0	87,44,25	6,3,9	79,36,61	150	177	7.65738e-05	0.0159494	0.013,0.051,0.0	0.082,0.09,0.148	-0.085
LSR_chr19:35266358-35266532;chr19:35266678-35266738	4805	ENSG00000105699.16	LSR	chr19	+	35266358	35266532	35266678	35266738	35250314	35250659	35266838	35266967	4805	1,4,3	0,1,0	2,0,5	3,1,1	249	135	8.23657e-05	0.0166512	1.0,0.684,1.0	0.265,0.0,0.731	0.563
RPS6KB1_chr17:59910561-59910611;chr17:59912683-59912804	10844	ENSG00000108443.13	RPS6KB1	chr17	+	59910561	59910611	59912683	59912804	59893129	59893325	59926434	59926582	10844	1268994653	64,39,17	892585974	69,43,64	125	196	8.21295e-05	0.0166512	0.969,0.976,0.984	0.953,0.955,0.96	0.02
RPS6KC1_chr1:213232122-213232255;chr1:213240701-213242297	302	ENSG00000136643.11	RPS6KC1	chr1	+	213232122	213232255	213240701	213242297	213176399	213176492	213261557	213261640	302	4,0,1	3,4,3	0,0,1	2,2,4	208	1671	8.43576e-05	0.0168067	0.915,0.0,0.728	0.0,0.0,0.668	0.325
ZNF226_chr19:44166704-44166882;chr19:44167818-44167860	1168	ENSG00000167380.16	ZNF226	chr19	+	44166704	44166882	44167818	44167860	44165756	44165807	44170034	44170095	1168	3,4,3	1,4,1	9,5,1	0,0,1	253	117	8.96573e-05	0.0169681	0.581,0.316,0.581	1.0,1.0,0.316	-0.279
SLC12A8_chr3:125135668-125135782;chr3:125177742-125177964	4320	ENSG00000221955.10	SLC12A8	chr3	-	125135668	125135782	125177742	125177964	125120598	125120686	125187236	125187428	4320	3,3,2	8,10,3	0,0,0	9,5,7	297	189	9.04152e-05	0.0169681	0.193,0.16,0.298	0.0,0.0,0.0	0.217
INO80E_chr16:30002435-30003013;chr16:30003435-30003526	5987	ENSG00000169592.14	INO80E	chr16	+	30002435	30003013	30003435	30003526	30001413	30001530	30003649	30003670	5987	3,2,2	1,0,5	7,2,8	1,0,0	653	166	8.80067e-05	0.0169681	0.433,1.0,0.092	0.64,1.0,1.0	-0.372
FNBP1_chr9:129915965-129915980;chr9:129923843-129924026	10767	ENSG00000187239.16	FNBP1	chr9	-	129915965	129915980	129923843	129924026	129908889	129908999	129924959	129925157	10767	46,58,31	3,0,0	48,22,29	5,3,5	258	90	9.13392e-05	0.0169681	0.842,1.0,1.0	0.77,0.719,0.669	0.228
MBNL1_chr3:152447619-152447773;chr3:152455541-152455577	13940	ENSG00000152601.17	MBNL1	chr3	+	152447619	152447773	152455541	152455577	152446703	152446757	152456266	152456361	13940	220170119	129,82,59	255172239	76,47,83	229	111	8.78493e-05	0.0169681	0.453,0.501,0.494	0.619,0.639,0.583	-0.131
BPNT1_chr1:220067301-220067393;chr1:220069383-220069432	5875	ENSG00000162813.17	BPNT1	chr1	-	220067301	220067393	220069383	220069432	220062756	220062954	220073966	220074071	5875	4,9,4	253281187	14,16,16	223168295	124	167	9.94701e-05	0.0182322	0.021,0.041,0.028	0.078,0.114,0.068	-0.057
ZFAND4_chr10:45651965-45652033;chr10:45663541-45663842	8307	ENSG00000172671.19	ZFAND4	chr10	-	45651965	45652033	45663541	45663842	45648293	45648534	45672249	45672348	8307	6,4,1	8,4,0	2,1,2	0,0,1	376	143	0.000102636	0.0185649	0.222,0.276,1.0	1.0,1.0,0.432	-0.311
TCFL5_chr20:62854015-62854157;chr20:62857394-62857638	14710	ENSG00000101190.12	TCFL5	chr20	-	62854015	62854157	62857394	62857638	62845137	62846117	62859363	62859526	14710	486481280	22,27,15	281200295	36,13,35	319	217	0.000106778	0.0190634	0.938,0.924,0.927	0.842,0.913,0.851	0.061
MPDU1_chr17:7586691-7586838;chr17:7586898-7587017	8829	ENSG00000129255.15	MPDU1	chr17	+	7586691	7586838	7586898	7587017	7585945	7586078	7587160	7587271	8829	463356221	316231118	297206255	126,77,101	222	194	0.00010932	0.0192669	0.561,0.574,0.621	0.673,0.7,0.688	-0.102
SLC4A7_chr3:27400763-27400869;chr3:27404829-27404963	10385	ENSG00000033867.16	SLC4A7	chr3	-	27400763	27400869	27404829	27404963	27398191	27398353	27411641	27411748	10385	33,22,27	102,101,75	9,5,22	94,58,131	209	181	0.000113772	0.0197977	0.219,0.159,0.238	0.077,0.069,0.127	0.114
FNBP1_chr9:129915965-129915980;chr9:129923843-129923996	10766	ENSG00000187239.16	FNBP1	chr9	-	129915965	129915980	129923843	129923996	129908889	129908999	129924959	129925157	10766	48,53,31	3,0,0	48,25,31	5,3,5	228	90	0.000131965	0.0226766	0.863,1.0,1.0	0.791,0.767,0.71	0.198
SFXN2_chr10:102715222-102715328;chr10:102724935-102724996	13261	ENSG00000156398.12	SFXN2	chr10	+	102715222	102715328	102724935	102724996	102714635	102714681	102726611	102726797	13261	2,3,0	24,9,4	6,10,6	9,4,10	181	136	0.000144425	0.0245113	0.059,0.2,0.0	0.334,0.653,0.311	-0.346
GAS8_chr16:90020829-90020911;chr16:90022046-90022206	6288	ENSG00000141013.16	GAS8	chr16	+	90020829	90020911	90022046	90022206	90019628	90019768	90027635	90027722	6288	2,2,1	2,3,2	0,0,0	1,2,4	157	235	0.000153387	0.0254049	0.599,0.499,0.428	0.0,0.0,0.0	0.509
AFMID_chr17:78205439-78205518;chr17:78205602-78205738	7383	ENSG00000183077.15	AFMID	chr17	+	78205439	78205518	78205602	78205738	78202702	78202751	78205945	78206050	7383	15,14,12	8,6,9	10,5,21	2,1,1	154	211	0.000152779	0.0254049	0.72,0.762,0.646	0.873,0.873,0.966	-0.195
ELOVL2-AS1_chr6:11049108-11049219;chr6:11073454-11073545	14153	ENSG00000230314.6	ELOVL2-AS1	chr6	+	11049108	11049219	11073454	11073545	11047908	11047999	11077688	11078066	14153	7,12,1	2,6,4	5,8,6	1,0,1	186	166	0.000165548	0.0270927	0.757,0.641,0.182	0.817,1.0,0.843	-0.36
ACP1_chr2:272191-272305;chr2:275139-275201	199	ENSG00000143727.15	ACP1	chr2	+	272191	272305	275139	275201	271865	271939	276979	277085	199	330232306	430390261	149,95,223	338251405	189	137	0.000181985	0.0294324	0.357,0.301,0.459	0.242,0.215,0.285	0.125
RFC2_chr7:74249011-74249118;chr7:74249738-74249780	11120	ENSG00000049541.10	RFC2	chr7	-	74249011	74249118	74249738	74249780	74243145	74243246	74252428	74252498	11120	291214132	62,27,31	178122168	51,48,59	117	182	0.000187771	0.030015	0.88,0.925,0.869	0.844,0.798,0.816	0.072
WASHC4_chr12:105133769-105133896;chr12:105137885-105138011	384	ENSG00000136051.13	WASHC4	chr12	+	105133769	105133896	105137885	105138011	105127128	105127289	105140293	105140401	384	23,35,23	204192154	44,17,64	143,93,182	202	201	0.000226596	0.0350001	0.101,0.154,0.129	0.234,0.154,0.259	-0.088
OGFOD3_chr17:82411454-82411530;chr17:82415397-82415627	3781	ENSG00000181396.12	OGFOD3	chr17	-	82411454	82411530	82415397	82415627	82406417	82406482	82418411	82418576	3781	33,35,30	2,3,4	34,15,39	0,0,1	305	151	0.000226318	0.0350001	0.891,0.852,0.788	1.0,1.0,0.951	-0.14
LSM14B_chr20:62126225-62126439;chr20:62129784-62129952	13048	ENSG00000149657.19	LSM14B	chr20	+	62126225	62126439	62129784	62129952	62124616	62124780	62130218	62130296	13048	69,77,28	332277236	37,27,22	253195344	289	243	0.000224136	0.0350001	0.149,0.189,0.091	0.11,0.104,0.051	0.055
BCAS1_chr20:53966905-53967073;chr20:53975388-53975430	11468	ENSG00000064787.13	BCAS1	chr20	-	53966905	53967073	53975388	53975430	53953431	53953695	53985286	53985499	11468	15,13,10	10,5,8	21,7,18	5,0,1	117	243	0.000231001	0.0352841	0.757,0.844,0.722	0.897,1.0,0.974	-0.183
SPIN1_chr9:88416643-88416766;chr9:88418777-88418951	4043	ENSG00000106723.16	SPIN1	chr9	+	88416643	88416766	88418777	88418951	88388430	88388538	88426381	88426591	4043	4,0,4	19,8,14	0,0,1	11,8,17	198	249	0.000244928	0.0370003	0.209,0.0,0.264	0.0,0.0,0.069	0.135
VMP1_chr17:59731420-59731522;chr17:59735337-59735473	3561	ENSG00000062716.12	VMP1	chr17	+	59731420	59731522	59735337	59735473	59707650	59707748	59738836	59738947	3561	590495432	17,15,7	351262407	20,16,23	177	211	0.000254804	0.0376645	0.976,0.975,0.987	0.954,0.951,0.955	0.026
TBC1D12_chr10:94507266-94507347;chr10:94511582-94511654	14790	ENSG00000108239.8	TBC1D12	chr10	+	94507266	94507347	94511582	94511654	94497054	94497172	94521954	94522083	14790	1,0,0	80,56,42	2,0,10	32,42,68	156	147	0.000253617	0.0376645	0.012,0.0,0.0	0.056,0.0,0.122	-0.055
OGFOD3_chr17:82411454-82411530;chr17:82415405-82415627	3782	ENSG00000181396.12	OGFOD3	chr17	-	82411454	82411530	82415405	82415627	82406417	82406482	82418411	82418637	3782	34,35,30	2,3,4	32,16,38	0,0,1	297	151	0.000265102	0.0383617	0.896,0.856,0.792	1.0,1.0,0.951	-0.136
NOL10_chr2:10675793-10675871;chr2:10681970-10682069	6356	ENSG00000115761.15	NOL10	chr2	-	10675793	10675871	10681970	10682069	10673519	10673557	10684566	10684612	6356	137,125,76	19,18,14	114,69,102	29,21,42	174	153	0.000262761	0.0383617	0.864,0.859,0.827	0.776,0.743,0.681	0.117
DDIAS_chr11:82913654-82913746;chr11:82913956-82914170	10252	ENSG00000165490.12	DDIAS	chr11	+	82913654	82913746	82913956	82914170	82913286	82913386	82914722	82914851	10252	0,0,0	12,8,5	6,1,0	11,9,8	167	289	0.000285679	0.0409086	0.0,0.0,0.0	0.486,0.161,0.0	-0.216
SPPL2A_chr15:50725220-50725323;chr15:50726072-50726126	5575	ENSG00000138600.9	SPPL2A	chr15	-	50725220	50725323	50726072	50726126	50722123	50722201	50726320	50726377	5575	130,118,96	659582401	47,42,85	397253675	129	178	0.000292049	0.0413897	0.214,0.219,0.248	0.14,0.186,0.148	0.069
CENPP_chr9:92332169-92332351;chr9:92337540-92337629	812	ENSG00000188312.13	CENPP	chr9	+	92332169	92332351	92337540	92337629	92325483	92326105	92345698	92345787	812	51,55,28	25,33,15	25,20,33	38,22,35	257	164	0.000305797	0.0425814	0.566,0.515,0.544	0.296,0.367,0.376	0.195
NFATC4_chr14:24373694-24374466;chr14:24375659-24375715	3514	ENSG00000100968.13	NFATC4	chr14	+	24373694	24374466	24375659	24375715	24373170	24373370	24375974	24376008	3514	8,5,5	5,5,1	1,1,6	0,0,1	847	131	0.000306653	0.0425814	0.198,0.134,0.436	1.0,1.0,0.481	-0.571
ERGIC2_chr12:29357622-29357724;chr12:29361644-29361685	10	ENSG00000087502.17	ERGIC2	chr12	-	29357622	29357724	29361644	29361685	29350012	29350068	29366876	29366947	10	159172137	10,7,3	129,70,146	10,13,17	116	177	0.000312524	0.0429627	0.96,0.974,0.986	0.952,0.891,0.929	0.049
NME7_chr1:169303144-169303195;chr1:169309969-169310080	11781	ENSG00000143156.13	NME7	chr1	-	169303144	169303195	169309969	169310080	169298555	169298763	169324392	169324500	11781	3,2,2	34,36,36	8,5,9	24,16,41	186	126	0.000320709	0.0436514	0.056,0.036,0.036	0.184,0.175,0.129	-0.12
RIF1_chr2:151420189-151420379;chr2:151422949-151423042	4422	ENSG00000080345.17	RIF1	chr2	+	151420189	151420379	151422949	151423042	151414822	151414919	151428783	151428922	4422	0,2,0	34,33,16	4,2,7	31,32,24	265	168	0.00032868	0.0438676	0.0,0.037,0.0	0.076,0.038,0.156	-0.078
ST6GALNAC2_chr17:76572636-76572775;chr17:76573194-76573299	9969	ENSG00000070731.10	ST6GALNAC2	chr17	-	76572636	76572775	76573194	76573299	76570909	76570923	76574364	76574539	9969	4,3,1	19,13,3	1,0,0	15,6,4	180	214	0.000326916	0.0438676	0.2,0.215,0.284	0.073,0.0,0.0	0.209
RPS6KB1_chr17:59912683-59912804;chr17:59914634-59914703	10848	ENSG00000108443.13	RPS6KB1	chr17	+	59912683	59912804	59914634	59914703	59893045	59893325	59926434	59926582	10848	64,39,17	17671412944	69,43,64	13156581771	196	144	0.000348556	0.0460731	0.026,0.02,0.013	0.037,0.046,0.026	-0.017
SLC38A6_chr14:61030444-61030523;chr14:61078829-61078927	8416	ENSG00000139974.15	SLC38A6	chr14	+	61030444	61030523	61078829	61078927	61019540	61019580	61083549	61083729	8416	23,47,29	26,28,17	41,18,28	11,3,8	154	173	0.000351991	0.046084	0.498,0.653,0.657	0.807,0.871,0.797	-0.222
TMEM126B_chr11:85631686-85631808;chr11:85634085-85634176	1392	ENSG00000171204.12	TMEM126B	chr11	+	85631686	85631808	85634085	85634176	85631144	85631316	85635666	85635760	1392	383271231	3,4,3	272163272	11,3,13	197	166	0.000358995	0.0461225	0.991,0.983,0.985	0.954,0.979,0.946	0.027
UBA3_chr3:69071534-69071617;chr3:69075429-69075510	13288	ENSG00000144744.16	UBA3	chr3	-	69071534	69071617	69075429	69075510	69063438	69063503	69077797	69077918	13288	188,174,78	12,3,1	101,79,116	15,9,8	156	158	0.000356469	0.0461225	0.941,0.983,0.987	0.872,0.899,0.936	0.068
KIAA1257_chr3:128988727-128988918;chr3:128993042-128993336	14652	ENSG00000114656.10	KIAA1257	chr3	-	128988727	128988918	128993042	128993336	128987615	128987829	128993979	128994115	14652	4,3,2	2,4,8	2,0,0	7,5,5	369	266	0.000371786	0.0473236	0.59,0.351,0.153	0.171,0.0,0.0	0.308
PCBP1-AS1_chr2:70059642-70059680;chr2:70077300-70077381	4226	ENSG00000179818.13	PCBP1-AS1	chr2	-	70059642	70059680	70077300	70077381	70055616	70055910	70083506	70083687	4226	0,2,2	5,1,1	3,1,0	0,0,1	156	113	0.000377225	0.0475753	0.0,0.592,0.592	1.0,1.0,0.0	-0.272
MPPE1_chr18:11897525-11897620;chr18:11905737-11905953	5644	ENSG00000154889.16	MPPE1	chr18	-	11897525	11897620	11905737	11905953	11896983	11897356	11906202	11906309	5644	14,17,14	38,36,21	22,19,26	17,15,23	291	170	0.000413101	0.0509238	0.177,0.216,0.28	0.431,0.425,0.398	-0.194
ADAM15_chr1:155060762-155060832;chr1:155061903-155061975	8016	ENSG00000143537.13	ADAM15	chr1	+	155060762	155060832	155061903	155061975	155060204	155060343	155062244	155062369	8016	331246125	16,12,8	180,96,142	16,14,20	145	147	0.000414888	0.0509238	0.954,0.954,0.941	0.919,0.874,0.878	0.059
HACE1_chr6:104824813-104824907;chr6:104833041-104833173	14244	ENSG00000085382.11	HACE1	chr6	-	104824813	104824907	104833041	104833173	104811310	104811393	104849141	104849246	14244	35,15,12	0,0,0	24,19,16	2,0,6	207	169	0.000413246	0.0509238	1.0,1.0,1.0	0.907,1.0,0.685	0.136
ZC3H13_chr13:46020448-46020557;chr13:46042163-46042275	3895	ENSG00000123200.16	ZC3H13	chr13	-	46020448	46020557	46042163	46042275	46011414	46011554	46044954	46045064	3895	126133104	35,35,26	85,42,97	40,18,55	187	184	0.000432551	0.0526219	0.78,0.789,0.797	0.676,0.697,0.634	0.12
SMIM7_chr19:16647095-16647261;chr19:16654034-16654125	672	ENSG00000214046.8	SMIM7	chr19	-	16647095	16647261	16654034	16654125	16630996	16631724	16659394	16659447	672	12711082860	248220229	7415521056	108,74,175	166	241	0.000449059	0.0538051	0.882,0.877,0.845	0.909,0.915,0.898	-0.039
ACLY_chr17:41896619-41896649;chr17:41897748-41897839	10833	ENSG00000131473.16	ACLY	chr17	-	41896619	41896649	41897748	41897839	41893032	41893174	41898630	41898785	10833	14551178663	195,175,74	413280318	86,58,65	166	105	0.000450104	0.0538051	0.825,0.81,0.85	0.752,0.753,0.756	0.075
PCBP1-AS1_chr2:70051202-70051305;chr2:70055713-70055910	4196	ENSG00000179818.13	PCBP1-AS1	chr2	-	70051202	70051305	70055713	70055910	70018014	70018131	70059642	70059680	4196	8,1,1	2,1,3	0,0,2	9,2,2	272	178	0.000464011	0.0549893	0.724,0.396,0.179	0.0,0.0,0.396	0.301
SEC11A_chr15:84687624-84687774;chr15:84714730-84714866	3060	ENSG00000140612.13	SEC11A	chr15	-	84687624	84687774	84714730	84714866	84680712	84680832	84716024	84716163	3060	167,158,93	172016331298	67,58,95	11638231800	211	225	0.00047257	0.055525	0.094,0.094,0.071	0.058,0.07,0.053	0.026
RAD50_chr5:132591223-132591406;chr5:132591876-132592034	7363	ENSG00000113522.13	RAD50	chr5	+	132591223	132591406	132591876	132592034	132589630	132589837	132594868	132595044	7363	149,140,79	40,54,26	75,42,108	56,21,60	258	233	0.000505415	0.0581781	0.771,0.701,0.733	0.547,0.644,0.619	0.132
SFXN2_chr10:102715222-102715328;chr10:102716233-102716329	13259	ENSG00000156398.12	SFXN2	chr10	+	102715222	102715328	102716233	102716329	102714635	102714681	102726611	102726797	13259	2,3,0	7,9,4	6,10,6	6,7,2	181	171	0.000507847	0.0581781	0.213,0.239,0.0	0.486,0.574,0.739	-0.449
TTC39B_chr9:15225916-15226012;chr9:15267913-15267948	13746	ENSG00000155158.20	TTC39B	chr9	-	15225916	15226012	15267913	15267948	15203822	15203890	15307083	15307360	13746	20,6,25	3,5,2	32,15,33	1,1,0	110	171	0.00050226	0.0581781	0.912,0.651,0.951	0.98,0.959,1.0	-0.142
DNAL1_chr14:73654846-73654885;chr14:73671541-73671597	14176	ENSG00000119661.14	DNAL1	chr14	+	73654846	73654885	73671541	73671597	73644998	73645042	73687258	73687385	14176	33,15,7	33,27,11	10,5,11	30,23,44	114	131	0.000532191	0.060463	0.535,0.39,0.422	0.277,0.2,0.223	0.216
CARMIL1_chr6:25426500-25426560;chr6:25435482-25435604	3668	ENSG00000079691.17	CARMIL1	chr6	+	25426500	25426560	25435482	25435604	25420113	25420164	25449897	25449995	3668	12,14,12	17,17,10	3,3,3	18,10,12	135	197	0.00055045	0.0620249	0.507,0.546,0.637	0.196,0.304,0.267	0.308
MAPK10_chr4:86089205-86089277;chr4:86098523-86098595	14438	ENSG00000109339.20	MAPK10	chr4	-	86089205	86089277	86098523	86098595	86067772	86067955	86101051	86101217	14438	4,2,5	1,0,0	0,2,3	1,2,2	147	147	0.000569758	0.0636785	0.8,1.0,1.0	0.0,0.5,0.6	0.567
ACYP2_chr2:54135452-54135469;chr2:54138638-54138748	2199	ENSG00000170634.12	ACYP2	chr2	+	54135452	54135469	54138638	54138748	54115503	54115756	54304687	54305300	2199	2,2,5	43,44,13	0,1,0	11,19,14	92	185	0.000575451	0.0637962	0.086,0.084,0.436	0.0,0.096,0.0	0.17
CARD19_chr9:93110567-93110721;chr9:93111878-93111938	1443	ENSG00000165233.17	CARD19	chr9	+	93110567	93110721	93111878	93111938	93107673	93107827	93112217	93112289	1443	284196121	427317188	107,63,106	269168210	229	135	0.000595339	0.0649534	0.282,0.267,0.275	0.19,0.181,0.229	0.075
ADARB1_chr21:45132214-45132306;chr21:45133558-45133682	10500	ENSG00000197381.15	ADARB1	chr21	+	45132214	45132306	45133558	45133682	45128401	45128573	45134714	45134832	10500	10,5,9	1,2,1	7,4,4	4,4,7	167	199	0.00059218	0.0649534	0.923,0.749,0.915	0.676,0.544,0.405	0.321
CCDC138_chr2:108856793-108856970;chr2:108873450-108873589	1800	ENSG00000163006.11	CCDC138	chr2	+	108856793	108856970	108873450	108873589	108846737	108846930	108876087	108876578	1800	15,20,9	0,5,4	1,10,7	9,7,7	252	214	0.000608553	0.0658723	1.0,0.773,0.656	0.086,0.548,0.459	0.445
RYK_chr3:134175608-134175768;chr3:134175929-134176039	9940	ENSG00000163785.12	RYK	chr3	-	134175608	134175768	134175929	134176039	134159282	134159373	134183001	134183071	9940	40,25,29	480411286	39,45,70	412263450	185	235	0.000616619	0.0662239	0.096,0.072,0.114	0.107,0.179,0.165	-0.056
CHEK2_chr22:28719394-28719485;chr22:28725242-28725367	6819	ENSG00000183765.20	CHEK2	chr22	-	28719394	28719485	28725242	28725367	28711908	28712017	28734402	28734721	6819	412341269	120,90,82	255147263	110,62,122	200	166	0.000651279	0.0693652	0.74,0.759,0.731	0.658,0.663,0.641	0.089
MLPH_chr2:237549220-237549278;chr2:237552336-237552437	12580	ENSG00000115648.13	MLPH	chr2	+	237549220	237549278	237552336	237552437	237546605	237546683	237553688	237553991	12580	239204188	8,6,4	181118229	20,12,7	133	176	0.00065596	0.0693652	0.975,0.978,0.984	0.923,0.929,0.977	0.036
RNF144B_chr6:18439683-18439744;chr6:18457154-18457359	3706	ENSG00000137393.9	RNF144B	chr6	+	18439683	18439744	18457154	18457359	18399498	18399699	18459606	18459751	3706	0,0,0	19,18,9	2,1,3	17,13,19	136	280	0.000664339	0.069715	0.0,0.0,0.0	0.195,0.137,0.245	-0.192
VEGFA_chr6:43780731-43780803;chr6:43781955-43782052	6009	ENSG00000112715.21	VEGFA	chr6	+	43780731	43780803	43781955	43782052	43778888	43778918	43784540	43784562	6009	0,0,0	7,4,21	1,0,6	11,2,23	147	172	0.000683661	0.0706638	0.0,0.0,0.0	0.096,0.0,0.234	-0.11
TTC39B_chr9:15225916-15226012;chr9:15267913-15267948	13747	ENSG00000155158.20	TTC39B	chr9	-	15225916	15226012	15267913	15267948	15211265	15211397	15307083	15307360	13747	21,6,27	4,5,1	32,14,35	1,1,0	110	171	0.000683456	0.0706638	0.891,0.651,0.977	0.98,0.956,1.0	-0.139
MFF_chr2:227347225-227347384;chr2:227352513-227352573	3414	ENSG00000168958.19	MFF	chr2	+	227347225	227347384	227352513	227352573	227340291	227340380	227355676	227355761	3414	158140141	195146102	76,48,120	138,83,181	234	135	0.000707963	0.0726296	0.319,0.356,0.444	0.241,0.25,0.277	0.117
RSPH3_chr6:158983661-158983807;chr6:158986279-158986421	10893	ENSG00000130363.11	RSPH3	chr6	-	158983661	158983807	158986279	158986421	158982484	158982688	158993838	158993926	10893	4,8,4	12,8,10	0,0,3	8,3,13	217	221	0.000718043	0.0731181	0.253,0.505,0.289	0.0,0.0,0.19	0.286
VMP1_chr17:59738836-59738947;chr17:59773753-59773885	3575	ENSG00000062716.12	VMP1	chr17	+	59738836	59738947	59773753	59773885	59735337	59735473	59808795	59808876	3575	10,14,3	595529347	16,9,19	377239399	186	207	0.000730058	0.0737949	0.018,0.029,0.01	0.045,0.04,0.05	-0.026
SEMA3C_chr7:80818298-80818418;chr7:80916678-80916819	369	ENSG00000075223.13	SEMA3C	chr7	-	80818298	80818418	80916678	80916819	80805638	80805758	80918827	80919351	369	246521451902	24,20,13	158710572579	30,20,37	216	195	0.00076478	0.0767404	0.989,0.99,0.992	0.979,0.979,0.984	0.01
ZC3H11A_chr1:203796292-203796496;chr1:203802956-203803016	3715	ENSG00000058673.16	ZC3H11A	chr1	+	203796292	203796496	203802956	203803016	203795698	203795775	203816925	203817124	3715	69,40,30	135,122,93	30,26,38	169101156	279	135	0.000770857	0.0767897	0.198,0.137,0.135	0.079,0.111,0.105	0.058
HDGFL3_chr15:83151214-83151361;chr15:83157414-83157573	7227	ENSG00000166503.8	HDGFL3	chr15	-	83151214	83151361	83157414	83157573	83112737	83115741	83157902	83157989	7227	13121246982	15,11,10	579383707	11,10,19	234	222	0.000809351	0.0800442	0.988,0.991,0.989	0.98,0.973,0.972	0.014
SLX4IP_chr20:10458175-10458231;chr20:10556230-10556320	228	ENSG00000149346.14	SLX4IP	chr20	+	10458175	10458231	10556230	10556320	10435302	10435453	10560699	10560820	228	3,3,2	7,9,5	0,1,1	8,3,10	131	165	0.000860029	0.0844487	0.351,0.296,0.335	0.0,0.296,0.112	0.191
CCDC34_chr11:27350331-27350439;chr11:27357402-27357541	14621	ENSG00000109881.16	CCDC34	chr11	-	27350331	27350439	27357402	27357541	27341391	27341550	27362835	27363868	14621	210190151	45,53,30	98,97,163	47,27,84	214	183	0.000873923	0.0852044	0.8,0.754,0.811	0.641,0.754,0.624	0.115
TAF2_chr8:119803877-119804019;chr8:119819345-119819506	6697	ENSG00000064313.11	TAF2	chr8	-	119803877	119804019	119819345	119819506	119797661	119797846	119831676	119831731	6697	54,34,21	0,0,1	54,32,58	4,7,0	236	217	0.000890601	0.086219	1.0,1.0,0.951	0.925,0.808,1.0	0.073
CLK4_chr5:178619837-178620673;chr5:178622392-178622459	1575	ENSG00000113240.12	CLK4	chr5	-	178619837	178620673	178622392	178622459	178618555	178618778	178623255	178623416	1575	7,3,5	22,8,11	0,1,3	24,20,21	142	911	0.000911902	0.0864546	0.671,0.706,0.745	0.0,0.243,0.478	0.467
ERBIN_chr5:66053405-66054951;chr5:66075023-66075230	3747	ENSG00000112851.14	ERBIN	chr5	+	66053405	66054951	66075023	66075230	66050782	66050966	66076315	66076408	3747	55,76,35	201140126	79,55,96	146100151	1621	282	0.00091043	0.0864546	0.045,0.086,0.046	0.086,0.087,0.1	-0.032
CRTC2_chr1:153953265-153953369;chr1:153953537-153953606	12456	ENSG00000160741.16	CRTC2	chr1	-	153953265	153953369	153953537	153953606	153952804	153952834	153954254	153954316	12456	9,7,4	3,3,3	7,7,4	0,1,1	144	179	0.000904897	0.0864546	0.789,0.744,0.624	1.0,0.897,0.833	-0.191
RFWD2_chr1:176163814-176163891;chr1:176175909-176176007	7122	ENSG00000143207.19	RFWD2	chr1	-	176163814	176163891	176175909	176176007	176136487	176136547	176184632	176184692	7122	103,133,69	3,5,1	101,44,137	11,2,13	173	152	0.000997764	0.093947	0.968,0.959,0.984	0.89,0.951,0.903	0.056
ATP5G1_chr17:48893408-48893456;chr17:48894371-48894449	14677	ENSG00000159199.13	ATP5G1	chr17	+	48893408	48893456	48894371	48894449	48892796	48892840	48895182	48895334	14677	293250200	54,58,38	255247362	37,35,31	123	153	0.00101622	0.0950342	0.871,0.843,0.867	0.896,0.898,0.936	-0.05
EFCAB13_chr17:47324453-47324523;chr17:47326225-47326387	8515	ENSG00000178852.15	EFCAB13	chr17	+	47324453	47324523	47326225	47326387	47324024	47324099	47328268	47328383	8515	1,1,1	3,3,3	0,0,1	2,2,3	145	237	0.00102859	0.0955404	0.353,0.353,0.353	0.0,0.0,0.353	0.235
SLC35A5_chr3:112569170-112569269;chr3:112573888-112573956	13337	ENSG00000138459.8	SLC35A5	chr3	+	112569170	112569269	112573888	112573956	112563384	112563533	112580545	112580559	13337	18,21,12	91,73,84	23,10,41	48,36,80	174	143	0.00105878	0.097685	0.14,0.191,0.105	0.283,0.186,0.296	-0.11
RFWD2_chr1:176149005-176149074;chr1:176163814-176163891	7111	ENSG00000143207.19	RFWD2	chr1	-	176149005	176149074	176163814	176163891	176136487	176136547	176184632	176184692	7111	3,5,1	214174163	11,2,13	180106230	152	144	0.00109554	0.0999776	0.013,0.027,0.006	0.055,0.018,0.051	-0.026
NCOA3_chr20:47627921-47628023;chr20:47633495-47633636	8117	ENSG00000124151.18	NCOA3	chr20	+	47627921	47628023	47633495	47633636	47627560	47627749	47634047	47634195	8117	196518731812	13821255940	129710321985	13638371448	177	216	0.00111272	0.0999776	0.634,0.646,0.702	0.537,0.601,0.626	0.073
MTX2_chr2:176270215-176270419;chr2:176323391-176323464	10653	ENSG00000128654.13	MTX2	chr2	+	176270215	176270419	176323391	176323464	176269394	176269669	176326824	176326901	10653	28,20,7	84,92,48	11,1,8	75,24,94	279	148	0.00110806	0.0999776	0.15,0.103,0.072	0.072,0.022,0.043	0.063
IP6K2_chr3:48711366-48711459;chr3:48715314-48715527	13199	ENSG00000068745.14	IP6K2	chr3	-	48711366	48711459	48715314	48715527	48695089	48695421	48717156	48717188	13199	3,6,2	0,0,0	2,7,5	2,2,1	288	168	0.00110632	0.0999776	1.0,1.0,1.0	0.368,0.671,0.745	0.405

## Sheet: c_A5SS
A5SS_event_Id	ID	GeneID	geneSymbol	chr	strand	longExonStart_0base	longExonEnd	shortES	shortEE	flankingES	flankingEE	ID	IJC_SAMPLE_1	SJC_SAMPLE_1	IJC_SAMPLE_2	SJC_SAMPLE_2	IncFormLen	SkipFormLen	PValue	FDR	IncLevel1	IncLevel2	IncLevelDifference
PIDD1_chr11:800332-800451;chr11:800383-800451	2717	ENSG00000177595.17	PIDD1	chr11	-	800332	800451	800383	800451	800130	800244	2717	3,6,5	1,2,1	0,0,0	4,1,1	126	75	3.95757e-10	1.50308e-06	0.641,0.641,0.749	0.0,0.0,0.0	0.677
LRRC75A-AS1_chr17:16439326-16439703;chr17:16439326-16439414	4040	ENSG00000175061.17	LRRC75A-AS1	chr17	+	16439326	16439703	16439326	16439414	16440184	16440253	4040	880842910	496651554933	7444641175	225121243397	364	75	3.0791e-09	5.84722e-06	0.035,0.033,0.037	0.064,0.043,0.067	-0.023
GCNT2_chr6:10528630-10529836;chr6:10528630-10528841	1757	ENSG00000111846.16	GCNT2	chr6	+	10528630	10529836	10528630	10528841	10621350	10621443	1757	1,1,1	1,3,0	2,2,2	0,0,0	1070	75	6.66842e-09	8.44222e-06	0.066,0.023,1.0	1.0,1.0,1.0	-0.637
POLL_chr10:101584601-101584919;chr10:101584877-101584919	1828	ENSG00000166169.16	POLL	chr10	-	101584601	101584919	101584877	101584919	101583507	101583681	1828	1,4,3	0,4,4	3,3,4	0,0,0	351	75	4.87182e-08	4.62579e-05	1.0,0.176,0.138	1.0,1.0,1.0	-0.562
TARDBP_chr1:11022123-11022250;chr1:11022123-11022241	2888	ENSG00000120948.16	TARDBP	chr1	+	11022123	11022250	11022123	11022241	11023262	11023341	2888	1,2,2	4,2,1	3,4,1	0,0,0	84	75	1.41685e-07	0.000107624	0.182,0.472,0.641	1.0,1.0,1.0	-0.568
PNPO_chr17:47944615-47945612;chr17:47944615-47944715	2911	ENSG00000108439.10	PNPO	chr17	+	47944615	47945612	47944615	47944715	47945860	47945989	2911	193184135	0,1,2	149,69,195	9,2,12	972	75	3.01526e-07	0.000190866	1.0,0.934,0.839	0.561,0.727,0.556	0.31
UBL7-AS1_chr15:74461264-74462031;chr15:74461264-74461418	93	ENSG00000247240.7	UBL7-AS1	chr15	+	74461264	74462031	74461264	74461418	74466035	74466130	93	11,10,6	0,0,0	8,4,8	3,0,3	688	75	4.38975e-07	0.000211325	1.0,1.0,1.0	0.225,1.0,0.225	0.517
FLNB_chr3:58141857-58141929;chr3:58141857-58141896	4156	ENSG00000136068.14	FLNB	chr3	+	58141857	58141929	58141857	58141896	58142649	58142752	4156	340254217	16,8,8	187151248	28,14,29	108	75	4.4513e-07	0.000211325	0.937,0.957,0.95	0.823,0.882,0.856	0.094
PSME1_chr14:24138344-24138403;chr14:24138344-24138399	1692	ENSG00000092010.14	PSME1	chr14	+	24138344	24138403	24138344	24138399	24138735	24138959	1692	1,0,0	6,5,2	4,2,7	4,3,3	79	75	6.51039e-07	0.000274738	0.137,0.0,0.0	0.487,0.388,0.689	-0.476
CTNND1_chr11:57761796-57762119;chr11:57761796-57762068	3817	ENSG00000198561.13	CTNND1	chr11	+	57761796	57762119	57761796	57762068	57794009	57794081	3817	1,0,0	1,3,2	12,2,2	2,0,2	126	75	1.29094e-06	0.000490299	0.373,0.0,0.0	0.781,1.0,0.373	-0.594
HNRNPH1_chr5:179616868-179617110;chr5:179617020-179617110	1748	ENSG00000169045.17	HNRNPH1	chr5	-	179616868	179617110	179617020	179617110	179616125	179616218	1748	17041374838	156,113,60	11737991084	195106137	227	75	1.75757e-06	0.000606842	0.783,0.801,0.822	0.665,0.714,0.723	0.101
ITGB1_chr10:32933350-32933583;chr10:32933481-32933583	4285	ENSG00000150093.18	ITGB1	chr10	-	32933350	32933583	32933481	32933583	32932514	32932600	4285	6,1,2	1,5,1	7,4,6	1,0,0	206	75	3.74568e-06	0.00118551	0.686,0.068,0.421	0.718,1.0,1.0	-0.514
ATG4D_chr19:10546838-10547082;chr19:10546838-10547071	1	ENSG00000130734.9	ATG4D	chr19	+	10546838	10547082	10546838	10547071	10547188	10547253	1	2,1,2	1,0,1	1,1,0	3,1,1	86	75	5.71361e-06	0.00139406	0.636,1.0,0.636	0.225,0.466,0.0	0.527
GPRC5C_chr17:74439744-74440827;chr17:74439744-74440046	1140	ENSG00000170412.16	GPRC5C	chr17	+	74439744	74440827	74439744	74440046	74443817	74443912	1140	136,88,55	4,4,6	51,53,55	1,0,0	856	75	5.69348e-06	0.00139406	0.749,0.658,0.445	0.817,1.0,1.0	-0.322
ZFAND2B_chr2:219207647-219207779;chr2:219207647-219207774	4799	ENSG00000158552.12	ZFAND2B	chr2	+	219207647	219207779	219207647	219207774	219207886	219208038	4799	145,112,84	10,6,7	57,73,104	0,0,1	80	75	5.45667e-06	0.00139406	0.931,0.946,0.918	1.0,1.0,0.99	-0.065
C7orf49_chr7:135168785-135169060;chr7:135168930-135169060	5246	ENSG00000122783.16	C7orf49	chr7	-	135168785	135169060	135168930	135169060	135167731	135167807	5246	37,45,23	1,1,0	31,33,21	10,3,2	220	75	5.87284e-06	0.00139406	0.927,0.939,1.0	0.514,0.789,0.782	0.26
FKRP_chr19:46747233-46747305;chr19:46747233-46747294	2782	ENSG00000181027.10	FKRP	chr19	+	46747233	46747305	46747233	46747294	46748026	46748088	2782	1,1,1	2,2,1	2,3,5	0,0,0	86	75	9.11848e-06	0.00203718	0.304,0.304,0.466	1.0,1.0,1.0	-0.642
AC004890.2_chr7:149285280-149285696;chr7:149285280-149285496	6011	ENSG00000244560.6	AC004890.2	chr7	+	149285280	149285696	149285280	149285496	149287564	149287776	6011	9,6,7	4,6,1	4,6,6	0,0,1	275	75	1.21532e-05	0.00256433	0.38,0.214,0.656	1.0,1.0,0.621	-0.457
MRPL55_chr1:228108436-228109021;chr1:228108954-228109021	2623	ENSG00000162910.18	MRPL55	chr1	-	228108436	228109021	228108954	228109021	228107667	228107869	2623	6,5,7	0,0,0	13,1,8	3,2,0	593	75	1.34048e-05	0.00267955	1.0,1.0,1.0	0.354,0.059,1.0	0.529
C7orf49_chr7:135168748-135169060;chr7:135168930-135169060	5244	ENSG00000122783.16	C7orf49	chr7	-	135168748	135169060	135168930	135169060	135167731	135167807	5244	160,122,72	1,1,0	95,84,123	10,3,2	257	75	1.42597e-05	0.00270792	0.979,0.973,1.0	0.735,0.891,0.947	0.126
EEF1B2_chr2:206159933-206160059;chr2:206159933-206160018	2791	ENSG00000114942.13	EEF1B2	chr2	+	206159933	206160059	206159933	206160018	206160556	206160710	2791	70,57,37	8,2,6	28,29,43	1,0,0	116	75	2.09765e-05	0.00379375	0.85,0.949,0.799	0.948,1.0,1.0	-0.117
MIGA2_chr9:129068197-129068975;chr9:129068197-129068332	5388	ENSG00000148343.18	MIGA2	chr9	+	129068197	129068975	129068197	129068332	129069075	129069129	5388	13,9,2	59,47,29	26,16,8	35,21,29	718	75	2.45679e-05	0.00424131	0.022,0.02,0.007	0.072,0.074,0.028	-0.042
CTNND1_chr11:57761796-57762119;chr11:57761796-57762046	3816	ENSG00000198561.13	CTNND1	chr11	+	57761796	57762119	57761796	57762046	57794009	57794081	3816	1,0,0	18,11,14	12,2,2	21,15,22	148	75	3.44419e-05	0.00548344	0.027,0.0,0.0	0.225,0.063,0.044	-0.102
IRF9_chr14:24164062-24164955;chr14:24164062-24164134	5047	ENSG00000213928.8	IRF9	chr14	+	24164062	24164955	24164062	24164134	24165846	24165962	5047	42,32,47	1,1,0	249,99,268	15,15,20	896	75	3.46505e-05	0.00548344	0.779,0.728,1.0	0.582,0.356,0.529	0.347
FTX_chrX:74280376-74280494;chrX:74280393-74280494	74	ENSG00000230590.9	FTX	chrX	-	74280376	74280494	74280393	74280494	74274341	74274410	74	0,1,0	9,7,6	3,3,3	2,6,10	92	75	3.62591e-05	0.00550848	0.0,0.104,0.0	0.55,0.29,0.197	-0.311
TM7SF2_chr11:65112810-65113414;chr11:65112810-65112865	5021	ENSG00000149809.14	TM7SF2	chr11	+	65112810	65113414	65112810	65112865	65113490	65113594	5021	276178136	6,4,3	159,53,115	1,0,0	624	75	3.92631e-05	0.00558747	0.847,0.842,0.845	0.95,1.0,1.0	-0.139
C7orf49_chr7:135168930-135169060;chr7:135168968-135169060	5248	ENSG00000122783.16	C7orf49	chr7	-	135168930	135169060	135168968	135169060	135167731	135167807	5248	1,1,0	33,24,24	10,3,2	21,19,32	113	75	3.97214e-05	0.00558747	0.02,0.027,0.0	0.24,0.095,0.04	-0.109
AACS_chr12:125124704-125125024;chr12:125124704-125124769	1854	ENSG00000081760.16	AACS	chr12	+	125124704	125125024	125124704	125124769	125128160	125128274	1854	169,164,76	27,16,12	94,72,89	1,3,5	330	75	4.48438e-05	0.00608274	0.587,0.7,0.59	0.955,0.845,0.802	-0.242
CYB5A_chr18:74255740-74260944;chr18:74260914-74260944	5459	ENSG00000166347.18	CYB5A	chr18	-	74255740	74260944	74260914	74260944	74253296	74253665	5459	415370222	0,0,0	310192282	4,1,1	5249	75	4.78458e-05	0.00626616	1.0,1.0,1.0	0.525,0.733,0.801	0.314
POLR2E_chr19:1093903-1095375;chr19:1095258-1095375	5353	ENSG00000099817.11	POLR2E	chr19	-	1093903	1095375	1095258	1095375	1091791	1091907	5353	149,104,46	6,2,1	59,53,66	0,1,0	1430	75	5.23333e-05	0.00662539	0.566,0.732,0.707	1.0,0.735,1.0	-0.243
NFAT5_chr16:69647027-69647586;chr16:69647027-69647167	1860	ENSG00000102908.20	NFAT5	chr16	+	69647027	69647586	69647027	69647167	69653235	69653428	1860	2,5,1	1,0,3	3,8,4	0,1,0	494	75	6.56583e-05	0.0080442	0.233,1.0,0.048	1.0,0.548,1.0	-0.422
FASTK_chr7:151076912-151077236;chr7:151077100-151077236	1368	ENSG00000164896.19	FASTK	chr7	-	151076912	151077236	151077100	151077236	151076625	151076832	1368	172164121	4,3,0	63,69,106	11,8,2	263	75	7.13169e-05	0.00846443	0.925,0.94,1.0	0.62,0.711,0.938	0.199
PDLIM2_chr8:22579129-22579527;chr8:22579129-22579209	5739	ENSG00000120913.23	PDLIM2	chr8	+	22579129	22579527	22579129	22579209	22580602	22580697	5739	8,4,4	0,1,0	10,5,4	1,3,1	393	75	9.07538e-05	0.0101377	1.0,0.433,1.0	0.656,0.241,0.433	0.368
CLPTM1L_chr5:1324762-1325816;chr5:1325750-1325816	6043	ENSG00000049656.13	CLPTM1L	chr5	-	1324762	1325816	1325750	1325816	1323786	1323869	6043	779615343	6,5,1	473306426	0,0,0	1063	75	8.91394e-05	0.0101377	0.902,0.897,0.96	1.0,1.0,1.0	-0.08
NECAP2_chr1:16449092-16452015;chr1:16449092-16449201	4012	ENSG00000157191.19	NECAP2	chr1	+	16449092	16452015	16449092	16449201	16455817	16455893	4012	126,85,60	1,0,0	87,52,70	5,1,0	2889	75	0.000110139	0.0119517	0.766,1.0,1.0	0.311,0.574,1.0	0.294
ASPSCR1_chr17:82016940-82017113;chr17:82016940-82017088	2471	ENSG00000169696.15	ASPSCR1	chr17	+	82016940	82017113	82016940	82017088	82017308	82017403	2471	69,51,37	10,2,5	32,32,31	0,0,2	100	75	0.000117681	0.0124153	0.838,0.95,0.847	1.0,1.0,0.921	-0.095
RGL2_chr6:33293794-33294066;chr6:33294033-33294066	37	ENSG00000237441.9	RGL2	chr6	-	33293794	33294066	33294033	33294066	33293412	33293524	37	12,6,5	1,2,2	5,5,4	0,0,0	314	75	0.00012131	0.0124523	0.741,0.417,0.374	1.0,1.0,1.0	-0.489
ALDH3B1_chr11:68015296-68018637;chr11:68015296-68015459	1811	ENSG00000006534.15	ALDH3B1	chr11	+	68015296	68018637	68015296	68015459	68018772	68018893	1811	10,4,1	1,0,0	9,2,1	0,0,3	3253	75	0.000133973	0.0133902	0.187,1.0,1.0	1.0,1.0,0.008	0.06
ALG13_chrX:111682131-111682300;chrX:111682131-111682235	4147	ENSG00000101901.11	ALG13	chrX	+	111682131	111682300	111682131	111682235	111684964	111685103	4147	4,4,3	19,12,18	0,0,0	11,8,12	140	75	0.000159016	0.0154858	0.101,0.152,0.082	0.0,0.0,0.0	0.112
MTERF4_chr2:241095129-241096438;chr2:241096392-241096438	2089	ENSG00000122085.16	MTERF4	chr2	-	241095129	241096438	241096392	241096438	241094276	241094432	2089	31,25,19	0,1,0	30,12,24	1,0,5	1338	75	0.000170448	0.016184	1.0,0.584,1.0	0.627,1.0,0.212	0.248
ATG4D_chr19:10546838-10547075;chr19:10546838-10547071	0	ENSG00000130734.9	ATG4D	chr19	+	10546838	10547075	10546838	10547071	10547188	10547253	0	2,1,1	1,0,1	0,0,3	3,1,1	79	75	0.000187388	0.0173062	0.655,1.0,0.487	0.0,0.0,0.74	0.467
TRRAP_chr7:98983263-98983492;chr7:98983263-98983459	4200	ENSG00000196367.12	TRRAP	chr7	+	98983263	98983492	98983263	98983459	98984092	98984358	4200	1,0,2	18,7,2	8,6,4	8,5,8	108	75	0.00019138	0.0173062	0.037,0.0,0.41	0.41,0.455,0.258	-0.225
ABTB1_chr3:127674390-127674453;chr3:127674390-127674418	5224	ENSG00000114626.17	ABTB1	chr3	+	127674390	127674453	127674390	127674418	127674544	127674600	5224	4,1,5	0,0,0	1,1,1	0,1,4	110	75	0.000210171	0.0185634	1.0,1.0,1.0	1.0,0.405,0.146	0.483
SPEG_chr2:219443107-219443440;chr2:219443107-219443150	5008	ENSG00000072195.14	SPEG	chr2	+	219443107	219443440	219443107	219443150	219444024	219444059	5008	1,8,2	2,1,1	0,1,0	1,2,2	365	75	0.000240894	0.0207936	0.093,0.622,0.291	0.0,0.093,0.0	0.304
STAT6_chr12:57107604-57107743;chr12:57107658-57107743	1483	ENSG00000166888.11	STAT6	chr12	-	57107604	57107743	57107658	57107743	57107230	57107314	1483	28,21,14	0,1,0	34,14,14	3,4,1	129	75	0.000253993	0.021437	1.0,0.924,1.0	0.868,0.67,0.891	0.165
PCM1_chr8:17991541-17991700;chr8:17991541-17991676	61	ENSG00000078674.17	PCM1	chr8	+	17991541	17991700	17991541	17991676	17993482	17993619	61	135,92,66	121,83,79	117,80,124	60,29,82	99	75	0.00029036	0.0234819	0.458,0.456,0.388	0.596,0.676,0.534	-0.168
PTK7_chr6:43142171-43143620;chr6:43142171-43142299	3355	ENSG00000112655.15	PTK7	chr6	+	43142171	43143620	43142171	43142299	43144450	43144606	3355	37,41,16	1,1,0	39,23,34	4,2,3	1396	75	0.000290587	0.0234819	0.665,0.688,1.0	0.344,0.382,0.378	0.416
OS9_chr12:57718992-57720263;chr12:57718992-57719182	4461	ENSG00000135506.15	OS9	chr12	+	57718992	57720263	57718992	57719182	57720405	57720518	4461	111134100	67,76,45	48,31,86	66,36,57	1156	75	0.000302798	0.0239589	0.097,0.103,0.126	0.045,0.053,0.089	0.046
TP53I3_chr2:24082884-24083152;chr2:24083000-24083152	2636	ENSG00000115129.13	TP53I3	chr2	-	24082884	24083152	24083000	24083152	24080818	24081031	2636	92,94,64	3,2,5	56,30,58	0,0,0	191	75	0.000319892	0.0247949	0.923,0.949,0.834	1.0,1.0,1.0	-0.098
UFM1_chr13:38349998-38350227;chr13:38349998-38350055	160	ENSG00000120686.11	UFM1	chr13	+	38349998	38350227	38349998	38350055	38354238	38354296	160	25,27,33	445349308	25,4,7	285201504	247	75	0.000339621	0.0252918	0.017,0.023,0.032	0.026,0.006,0.004	0.012
WDR90_chr16:653745-655147;chr16:653745-653803	5671	ENSG00000161996.18	WDR90	chr16	+	653745	655147	653745	653803	655306	655468	5671	19,20,16	0,0,1	12,7,9	3,1,0	1419	75	0.000336864	0.0252918	1.0,1.0,0.458	0.175,0.27,1.0	0.338
RPL10A_chr6:35468419-35468873;chr6:35468419-35468439	1673	ENSG00000198755.10	RPL10A	chr6	+	35468419	35468873	35468419	35468439	35469380	35469529	1673	15,7,12	10,8,2	6,12,5	0,2,0	509	75	0.000357675	0.0261241	0.181,0.114,0.469	1.0,0.469,1.0	-0.568
SLC9A6_chrX:135994785-135994985;chrX:135994785-135994889	2470	ENSG00000198689.10	SLC9A6	chrX	+	135994785	135994985	135994785	135994889	135998107	135998185	2470	15,22,16	6,3,2	18,3,17	2,0,0	171	75	0.000411462	0.0294855	0.523,0.763,0.778	0.798,1.0,1.0	-0.245
DNAJC27_chr2:24971415-24971616;chr2:24971555-24971616	821	ENSG00000115137.11	DNAJC27	chr2	-	24971415	24971616	24971555	24971616	24967210	24967293	821	2,3,3	4,0,1	5,1,6	0,0,0	215	75	0.000428147	0.030113	0.149,1.0,0.511	1.0,1.0,1.0	-0.447
PABPC4_chr1:39564685-39564773;chr1:39564700-39564773	3268	ENSG00000090621.13	PABPC4	chr1	-	39564685	39564773	39564700	39564773	39564422	39564542	3268	68,52,47	0,1,1	75,31,50	3,6,3	90	75	0.000439567	0.0303541	1.0,0.977,0.975	0.954,0.812,0.933	0.084
ZNF610_chr19:52347706-52347944;chr19:52347706-52347831	138	ENSG00000167554.14	ZNF610	chr19	+	52347706	52347944	52347706	52347831	52349153	52349235	138	2,1,3	2,1,3	1,1,1	1,0,0	188	75	0.00048025	0.0325712	0.285,0.285,0.285	0.285,1.0,1.0	-0.477
TMEM258_chr11:61790374-61790602;chr11:61790422-61790602	1489	ENSG00000134825.15	TMEM258	chr11	-	61790374	61790602	61790422	61790602	61789784	61789990	1489	19,10,7	6,6,4	2,7,4	10,9,8	123	75	0.000497566	0.0331536	0.659,0.504,0.516	0.109,0.322,0.234	0.338
C14orf80_chr14:105490980-105491132;chr14:105490980-105491126	5357	ENSG00000185347.17	C14orf80	chr14	+	105490980	105491132	105490980	105491126	105491621	105491700	5357	6,8,2	49,29,34	1,0,2	32,24,29	81	75	0.000717521	0.0464332	0.102,0.203,0.052	0.028,0.0,0.06	0.09
MTO1_chr6:73479935-73480367;chr6:73479935-73480126	6010	ENSG00000135297.15	MTO1	chr6	+	73479935	73480367	73479935	73480126	73480674	73480805	6010	18,17,14	187161104	16,20,24	85,74,98	316	75	0.000721316	0.0464332	0.022,0.024,0.031	0.043,0.06,0.055	-0.027
PAXIP1_chr7:154947831-154948003;chr7:154947902-154948003	3440	ENSG00000157212.18	PAXIP1	chr7	-	154947831	154948003	154947902	154948003	154946678	154946813	3440	1,2,0	72,56,43	7,3,4	48,27,52	146	75	0.000767594	0.0478486	0.007,0.018,0.0	0.07,0.054,0.038	-0.046
CACTIN_chr19:3614385-3614589;chr19:3614396-3614589	4577	ENSG00000105298.13	CACTIN	chr19	-	3614385	3614589	3614396	3614589	3613463	3613586	4577	4,0,0	29,40,25	9,4,2	31,23,25	86	75	0.000768501	0.0478486	0.107,0.0,0.0	0.202,0.132,0.065	-0.097
ZSCAN25_chr7:99616947-99617016;chr7:99616947-99616989	1837	ENSG00000197037.10	ZSCAN25	chr7	+	99616947	99617016	99616947	99616989	99618524	99618651	1837	16,5,5	1,1,0	8,15,8	5,1,3	102	75	0.000816042	0.0499891	0.922,0.786,1.0	0.541,0.917,0.662	0.196
FAM185A_chr7:102748970-102749658;chr7:102748970-102749636	4117	ENSG00000222011.8	FAM185A	chr7	+	102748970	102749658	102748970	102749636	102751691	102751801	4117	36,33,19	6,9,3	38,13,26	2,0,2	97	75	0.000857146	0.0516737	0.823,0.739,0.83	0.936,1.0,0.91	-0.151
BMP4_chr14:53956549-53956811;chr14:53956758-53956811	5092	ENSG00000125378.15	BMP4	chr14	-	53956549	53956811	53956758	53956811	53953275	53953400	5092	23,15,13	1,1,0	15,11,23	6,1,1	284	75	0.000901996	0.0535278	0.859,0.798,1.0	0.398,0.744,0.859	0.219
UBE4A_chr11:118372506-118372687;chr11:118372506-118372666	5659	ENSG00000110344.9	UBE4A	chr11	+	118372506	118372687	118372506	118372666	118373085	118373288	5659	13,12,12	308265221	5,3,3	243160233	96	75	0.000966064	0.0564479	0.032,0.034,0.041	0.016,0.014,0.01	0.022
FAM160A2_chr11:6218557-6218763;chr11:6218599-6218763	78	ENSG00000051009.10	FAM160A2	chr11	-	6218557	6218763	6218599	6218763	6217370	6218150	78	4,2,2	5,4,5	5,2,6	0,2,1	117	75	0.00101002	0.0578258	0.339,0.243,0.204	1.0,0.391,0.794	-0.466
UQCRH_chr1:46309100-46309143;chr1:46309100-46309127	2373	ENSG00000173660.11	UQCRH	chr1	+	46309100	46309143	46309100	46309127	46310154	46310316	2373	136,120,93	334532722237	52,30,68	188015082301	91	75	0.00104383	0.0578258	0.032,0.029,0.033	0.022,0.016,0.024	0.011
CDK11A_chr1:1707408-1707584;chr1:1707524-1707584	3410	ENSG00000008128.22	CDK11A	chr1	-	1707408	1707584	1707524	1707584	1705641	1705732	3410	4,2,3	1,0,1	9,1,2	5,4,2	191	75	0.00102383	0.0578258	0.611,1.0,0.541	0.414,0.089,0.282	0.456
RHOT2_chr16:668352-668569;chr16:668352-668411	4208	ENSG00000140983.13	RHOT2	chr16	+	668352	668569	668352	668411	668655	668699	4208	277220133	6,1,5	196113173	13,11,4	233	75	0.00105055	0.0578258	0.937,0.986,0.895	0.829,0.768,0.933	0.096
CCDC66_chr3:56566593-56566759;chr3:56566593-56566740	3659	ENSG00000180376.16	CCDC66	chr3	+	56566593	56566759	56566593	56566740	56566949	56567053	3659	18,31,9	1,1,1	18,8,19	5,2,4	94	75	0.0011791	0.0639746	0.935,0.961,0.878	0.742,0.761,0.791	0.16
ZNF598_chr16:2001582-2001700;chr16:2001591-2001700	5308	ENSG00000167962.13	ZNF598	chr16	-	2001582	2001700	2001591	2001700	2001003	2001191	5308	91,63,48	22,19,16	76,39,65	9,5,8	84	75	0.00119751	0.0640585	0.787,0.748,0.728	0.883,0.874,0.879	-0.124
GMPR2_chr14:24233478-24233593;chr14:24233478-24233586	6078	ENSG00000100938.17	GMPR2	chr14	+	24233478	24233593	24233478	24233586	24235736	24235820	6078	2,1,1	2,3,0	1,2,3	0,0,1	82	75	0.00128676	0.0678767	0.478,0.234,1.0	1.0,1.0,0.733	-0.34
MAP3K13_chr3:185428496-185429056;chr3:185428496-185428946	2222	ENSG00000073803.13	MAP3K13	chr3	+	185428496	185429056	185428496	185428946	185437446	185437630	2222	6,6,3	2,0,0	1,4,4	0,2,4	185	75	0.0014265	0.0708426	0.549,1.0,1.0	1.0,0.448,0.288	0.271
CNOT8_chr5:154858638-154858816;chr5:154858638-154858768	2529	ENSG00000155508.13	CNOT8	chr5	+	154858638	154858816	154858638	154858768	154863206	154863395	2529	21,17,13	206187155	36,14,22	101118165	123	75	0.00143625	0.0708426	0.059,0.053,0.049	0.179,0.067,0.075	-0.053
PIDD1_chr11:800984-801120;chr11:801001-801120	2718	ENSG00000177595.17	PIDD1	chr11	-	800984	801120	801001	801120	800761	800912	2718	4,5,1	2,2,1	4,3,1	1,0,0	92	75	0.00138262	0.0708426	0.62,0.671,0.449	0.765,1.0,1.0	-0.342
TRMT10B_chr9:37763628-37763865;chr9:37763628-37763753	2774	ENSG00000165275.9	TRMT10B	chr9	+	37763628	37763865	37763628	37763753	37768075	37768228	2774	0,2,1	16,10,8	3,2,7	10,8,10	187	75	0.00143497	0.0708426	0.0,0.074,0.048	0.107,0.091,0.219	-0.098
KIAA0586_chr14:58427727-58427857;chr14:58427727-58427813	5656	ENSG00000100578.14	KIAA0586	chr14	+	58427727	58427857	58427727	58427813	58429362	58429433	5656	4,3,0	8,4,6	0,0,1	6,3,8	119	75	0.00141776	0.0708426	0.24,0.321,0.0	0.0,0.0,0.073	0.163
NME4_chr16:398207-398394;chr16:398207-398385	5474	ENSG00000103202.12	NME4	chr16	+	398207	398394	398207	398385	398989	399123	5474	5,6,4	2,1,2	2,0,1	1,3,3	84	75	0.00151832	0.0739306	0.691,0.843,0.641	0.641,0.0,0.229	0.435
SRRM1_chr1:24654854-24655129;chr1:24654854-24655123	4945	ENSG00000133226.16	SRRM1	chr1	+	24654854	24655129	24654854	24655123	24660718	24660799	4945	1,0,1	2,2,0	3,2,2	4,0,0	81	75	0.00161349	0.0775703	0.316,0.0,1.0	0.41,1.0,1.0	-0.365
ELOVL7_chr5:60771902-60772093;chr5:60771948-60772093	355	ENSG00000164181.13	ELOVL7	chr5	-	60771902	60772093	60771948	60772093	60767822	60767903	355	20,15,9	0,0,1	25,12,26	2,1,4	121	75	0.00184638	0.0865746	1.0,1.0,0.848	0.886,0.881,0.801	0.093
SKA3_chr13:21176347-21176551;chr13:21176374-21176551	5062	ENSG00000165480.15	SKA3	chr13	-	21176347	21176551	21176374	21176551	21155692	21155811	5062	13,2,4	18,7,7	1,1,2	4,8,16	102	75	0.00184215	0.0865746	0.347,0.174,0.296	0.155,0.084,0.084	0.165

## Sheet: d_A3SS
A3SS_event_id	ID	GeneID	geneSymbol	chr	strand	longExonStart_0base	longExonEnd	shortES	shortEE	flankingES	flankingEE	ID	IJC_SAMPLE_1	SJC_SAMPLE_1	IJC_SAMPLE_2	SJC_SAMPLE_2	IncFormLen	SkipFormLen	PValue	FDR	IncLevel1	IncLevel2	IncLevelDifference
ZBTB44_chr11:130238443-130238556;chr11:130238443-130238553	8986	ENSG00000196323.12	ZBTB44	chr11	-	130238443	130238556	130238443	130238553	130239811	130239896	8986	2,3,4	1,0,0	1,2,0	3,6,3	78	75	5.36478e-09	2.97745e-05	0.658,1.0,1.0	0.243,0.243,0.0	0.724
CLK1_chr2:200856890-200857884;chr2:200856890-200856985	191	ENSG00000013441.15	CLK1	chr2	-	200856890	200857884	200856890	200856985	200857972	200858089	191	253214157	1,1,0	175120194	10,4,6	974	75	1.96266e-08	3.12856e-05	0.951,0.943,1.0	0.574,0.698,0.713	0.303
SFT2D1_chr6:166322856-166324595;chr6:166322856-166322886	2536	ENSG00000198818.9	SFT2D1	chr6	-	166322856	166324595	166322856	166322886	166328275	166328357	2536	3,0,1	1,2,0	2,1,5	0,0,0	1784	75	2.25482e-08	3.12856e-05	0.112,0.0,1.0	1.0,1.0,1.0	-0.629
GALT_chr9:34647540-34648171;chr9:34648114-34648171	8038	ENSG00000213930.11	GALT	chr9	+	34647540	34648171	34648114	34648171	34647088	34647258	8038	0,1,0	2,0,1	2,2,4	0,0,0	649	75	1.2482e-08	3.12856e-05	0.0,1.0,0.0	1.0,1.0,1.0	-0.667
GPAA1_chr8:144084721-144085479;chr8:144085288-144085479	3053	ENSG00000197858.10	GPAA1	chr8	+	144084721	144085479	144085288	144085479	144084412	144084609	3053	218155130	4,3,0	87,79,114	16,10,7	642	75	1.24064e-07	0.000137711	0.864,0.858,1.0	0.388,0.48,0.655	0.4
REXO2_chr11:114444154-114444652;chr11:114444585-114444652	3768	ENSG00000076043.9	REXO2	chr11	+	114444154	114444652	114444585	114444652	114443855	114443933	3768	1,1,3	0,0,0	2,0,3	1,1,2	506	75	2.13498e-07	0.000197485	1.0,1.0,1.0	0.229,0.0,0.182	0.863
CTNNB1_chr3:41239659-41240443;chr3:41239818-41240443	6835	ENSG00000168036.16	CTNNB1	chr3	+	41239659	41240443	41239818	41240443	41239133	41239354	6835	386292148	590522272	441296355	400330396	234	75	1.65199e-06	0.00130979	0.173,0.152,0.148	0.261,0.223,0.223	-0.078
TPGS2_chr18:36786572-36787079;chr18:36786572-36786982	7201	ENSG00000134779.14	TPGS2	chr18	-	36786572	36787079	36786572	36786982	36798448	36798609	7201	39,22,23	11,11,7	13,8,19	0,0,2	172	75	4.04975e-06	0.00280951	0.607,0.466,0.589	1.0,1.0,0.806	-0.381
ZBTB44_chr11:130238443-130238607;chr11:130238443-130238553	8987	ENSG00000196323.12	ZBTB44	chr11	-	130238443	130238607	130238443	130238553	130239811	130239896	8987	30,25,19	1,0,0	31,15,21	3,6,3	129	75	5.20168e-06	0.0032077	0.946,1.0,1.0	0.857,0.592,0.803	0.231
MFSD10_chr4:2932350-2932512;chr4:2932350-2932409	6439	ENSG00000109736.14	MFSD10	chr4	-	2932350	2932512	2932350	2932409	2932599	2932758	6439	199161125	3,5,3	94,89,130	13,9,9	178	75	8.03003e-06	0.00445667	0.965,0.931,0.946	0.753,0.806,0.859	0.141
PQLC1_chr18:79949518-79949655;chr18:79949518-79949636	5293	ENSG00000122490.18	PQLC1	chr18	-	79949518	79949655	79949518	79949636	79950723	79951025	5293	3,2,1	3,0,4	3,1,7	0,0,0	94	75	1.57237e-05	0.00793333	0.444,1.0,0.166	1.0,1.0,1.0	-0.463
MGRN1_chr16:4665098-4665151;chr16:4665101-4665151	5220	ENSG00000102858.12	MGRN1	chr16	+	4665098	4665151	4665101	4665151	4664708	4664775	5220	6,2,1	7,3,5	0,0,1	9,3,4	78	75	2.36503e-05	0.0109383	0.452,0.391,0.161	0.0,0.0,0.194	0.27
LRRC75A-AS1_chr17:16439580-16440253;chr17:16440184-16440253	6237	ENSG00000175061.17	LRRC75A-AS1	chr17	+	16439580	16440253	16440184	16440253	16439326	16439414	6237	413329409	496651554933	293257511	225121243397	679	75	2.72448e-05	0.0116314	0.009,0.007,0.009	0.014,0.013,0.016	-0.006
ADSSL1_chr14:104739654-104739816;chr14:104739766-104739816	695	ENSG00000185100.10	ADSSL1	chr14	+	104739654	104739816	104739766	104739816	104739327	104739378	695	7,14,5	4,0,3	0,0,2	2,1,2	187	75	4.08417e-05	0.0132934	0.412,1.0,0.401	0.0,0.0,0.286	0.509
CATSPER2_chr15:43647916-43648066;chr15:43647916-43648063	1830	ENSG00000166762.16	CATSPER2	chr15	-	43647916	43648066	43647916	43648063	43649726	43649879	1830	0,0,1	2,1,0	1,1,3	0,0,0	78	75	5.02993e-05	0.0132934	0.0,0.0,1.0	1.0,1.0,1.0	-0.667
RPS25_chr11:119017361-119017545;chr11:119017361-119017433	2098	ENSG00000118181.10	RPS25	chr11	-	119017361	119017545	119017361	119017433	119017957	119018053	2098	267922624022685	305281328	147991210622681	102,98,198	187	75	3.54541e-05	0.0132934	0.972,0.974,0.965	0.983,0.98,0.979	-0.01
PRIMPOL_chr4:184657081-184657320;chr4:184657084-184657320	2136	ENSG00000164306.10	PRIMPOL	chr4	+	184657081	184657320	184657084	184657320	184652022	184652100	2136	19,30,13	1,1,0	12,10,22	3,0,11	78	75	4.80728e-05	0.0132934	0.948,0.966,1.0	0.794,1.0,0.658	0.154
BABAM1_chr19:17275776-17275825;chr19:17275788-17275825	2301	ENSG00000105393.15	BABAM1	chr19	+	17275776	17275825	17275788	17275825	17274106	17274185	2301	0,4,1	1,4,2	5,4,4	1,0,1	87	75	4.60712e-05	0.0132934	0.0,0.463,0.301	0.812,1.0,0.775	-0.608
TECR_chr19:14563173-14563257;chr19:14563205-14563257	2905	ENSG00000099797.13	TECR	chr19	+	14563173	14563257	14563205	14563257	14562524	14562575	2905	1,2,1	54,28,19	6,3,5	10,15,21	107	75	4.55545e-05	0.0132934	0.013,0.048,0.036	0.296,0.123,0.143	-0.155
INO80E_chr16:30001211-30001530;chr16:30001464-30001530	3832	ENSG00000169592.14	INO80E	chr16	+	30001211	30001530	30001464	30001530	30000928	30001040	3832	20,17,11	4,3,0	13,10,11	0,0,1	328	75	3.59328e-05	0.0132934	0.533,0.564,1.0	1.0,1.0,0.716	-0.206
ARTN_chr1:43935589-43935716;chr1:43935654-43935716	8225	ENSG00000117407.16	ARTN	chr1	+	43935589	43935716	43935654	43935716	43934111	43934260	8225	0,7,0	4,0,1	4,3,5	0,0,0	140	75	5.00895e-05	0.0132934	0.0,1.0,0.0	1.0,1.0,1.0	-0.667
ARMCX2_chrX:101659075-101659148;chrX:101659075-101659136	3810	ENSG00000184867.13	ARMCX2	chrX	-	101659075	101659148	101659075	101659136	101659418	101659501	3810	9,11,6	5,2,1	10,8,3	0,1,0	87	75	6.74419e-05	0.0149721	0.608,0.826,0.838	1.0,0.873,1.0	-0.2
CCDC24_chr1:43993839-43993964;chr1:43993889-43993964	4435	ENSG00000159214.12	CCDC24	chr1	+	43993839	43993964	43993889	43993964	43992522	43992639	4435	2,6,2	6,10,7	1,0,0	6,4,15	125	75	6.58369e-05	0.0149721	0.167,0.265,0.146	0.091,0.0,0.0	0.162
SDF2_chr17:28651485-28651577;chr17:28651485-28651542	6806	ENSG00000132581.9	SDF2	chr17	-	28651485	28651577	28651485	28651542	28655286	28655483	6806	8,2,3	4,4,0	11,6,10	1,0,0	110	75	6.52251e-05	0.0149721	0.577,0.254,1.0	0.882,1.0,1.0	-0.35
SMUG1_chr12:54187818-54187905;chr12:54187818-54187902	7660	ENSG00000123415.15	SMUG1	chr12	-	54187818	54187905	54187818	54187902	54188510	54188596	7660	11,7,6	2,3,3	7,4,13	0,0,1	78	75	6.32981e-05	0.0149721	0.841,0.692,0.658	1.0,1.0,0.926	-0.245
AC005154.1_chr7:30551317-30551479;chr7:30551317-30551395	7391	ENSG00000196295.11	AC005154.1	chr7	-	30551317	30551479	30551317	30551395	30552099	30552179	7391	1,2,2	5,0,2	1,1,1	0,0,1	159	75	7.09786e-05	0.0151512	0.086,1.0,0.321	1.0,1.0,0.321	-0.305
SLC12A8_chr3:125177742-125177974;chr3:125177742-125177964	2678	ENSG00000221955.10	SLC12A8	chr3	-	125177742	125177974	125177742	125177964	125187236	125187428	2678	4,4,3	1,3,2	5,6,3	0,0,0	85	75	7.58809e-05	0.0155977	0.779,0.541,0.57	1.0,1.0,1.0	-0.37
SLTM_chr15:58916934-58917020;chr15:58916934-58916999	1268	ENSG00000137776.16	SLTM	chr15	-	58916934	58917020	58916934	58916999	58921445	58921584	1268	9,5,7	4,5,0	3,9,11	0,0,1	96	75	8.92707e-05	0.0176947	0.637,0.439,1.0	1.0,1.0,0.896	-0.273
RPS6KB1_chr17:59936214-59936541;chr17:59936463-59936541	6906	ENSG00000108443.13	RPS6KB1	chr17	+	59936214	59936541	59936463	59936541	59935192	59935300	6906	249020931641	18,10,5	203811962222	27,17,23	324	75	9.51991e-05	0.0182191	0.97,0.98,0.987	0.946,0.942,0.957	0.031
MTMR9LP_chr1:32234951-32235210;chr1:32234951-32235113	2803	ENSG00000220785.7	MTMR9LP	chr1	-	32234951	32235210	32234951	32235113	32239294	32239425	2803	2,0,0	4,7,25	8,3,1	2,4,7	172	75	9.8631e-05	0.0182467	0.179,0.0,0.0	0.636,0.246,0.059	-0.254
GALT_chr9:34647474-34647567;chr9:34647540-34647567	8033	ENSG00000213930.11	GALT	chr9	+	34647474	34647567	34647540	34647567	34647088	34647258	8033	17,6,8	0,1,0	6,7,3	2,1,3	141	75	0.000102408	0.0183343	1.0,0.761,1.0	0.615,0.788,0.347	0.337
ALDH16A1_chr19:49461618-49462036;chr19:49461883-49462036	9405	ENSG00000161618.9	ALDH16A1	chr19	+	49461618	49462036	49461883	49462036	49460821	49460899	9405	146,94,78	1,3,0	77,48,101	3,3,10	340	75	0.000108579	0.0188317	0.97,0.874,1.0	0.85,0.779,0.69	0.175
DEPDC5_chr22:31836971-31837155;chr22:31836998-31837155	7683	ENSG00000100150.16	DEPDC5	chr22	+	31836971	31837155	31836998	31837155	31833914	31833980	7683	4,3,2	4,1,1	4,6,2	0,0,1	102	75	0.000121278	0.0198547	0.424,0.688,0.595	1.0,1.0,0.595	-0.296
MFSD9_chr2:102723699-102723909;chr2:102723699-102723878	7942	ENSG00000135953.10	MFSD9	chr2	-	102723699	102723909	102723699	102723878	102726844	102726974	7942	32,24,14	5,4,1	21,13,17	13,8,9	106	75	0.000121632	0.0198547	0.819,0.809,0.908	0.533,0.535,0.572	0.299
CNIH4_chr1:224375794-224379452;chr1:224379068-224379452	6105	ENSG00000143771.11	CNIH4	chr1	+	224375794	224379452	224379068	224379452	224365878	224365991	6105	29,16,18	3,1,0	21,6,34	0,0,0	3349	75	0.000127913	0.0202834	0.178,0.264,1.0	1.0,1.0,1.0	-0.519
RNF41_chr12:56212995-56213138;chr12:56212995-56213077	4471	ENSG00000181852.17	RNF41	chr12	-	56212995	56213138	56212995	56213077	56213957	56214070	4471	8,15,5	1,5,1	12,5,12	0,0,1	136	75	0.000155843	0.0233764	0.815,0.623,0.734	1.0,1.0,0.869	-0.232
ADCY3_chr2:24827901-24828161;chr2:24827901-24828023	6986	ENSG00000138031.14	ADCY3	chr2	-	24827901	24828161	24827901	24828023	24830708	24830825	6986	31,9,8	4,1,1	13,13,6	0,0,0	213	75	0.000153148	0.0233764	0.732,0.76,0.738	1.0,1.0,1.0	-0.257
FBXL2_chr3:33373240-33373355;chr3:33373259-33373355	1711	ENSG00000153558.13	FBXL2	chr3	+	33373240	33373355	33373259	33373355	33373091	33373160	1711	0,2,6	6,11,9	0,0,0	6,5,11	94	75	0.000163609	0.0238955	0.0,0.127,0.347	0.0,0.0,0.0	0.158
COPS2_chr15:49137347-49137458;chr15:49137347-49137437	3781	ENSG00000166200.14	COPS2	chr15	-	49137347	49137458	49137347	49137437	49144226	49144304	3781	2,1,0	0,0,1	0,0,2	2,1,6	96	75	0.00017088	0.0243175	1.0,1.0,0.0	0.0,0.0,0.207	0.598
PPP1R3E_chr14:23298292-23298917;chr14:23298292-23298547	6737	ENSG00000235194.8	PPP1R3E	chr14	-	23298292	23298917	23298292	23298547	23299400	23299541	6737	10,6,7	0,0,0	2,0,3	0,1,2	445	75	0.000182833	0.0253681	1.0,1.0,1.0	1.0,0.0,0.202	0.599
CCDC24_chr1:43993839-43993964;chr1:43993886-43993964	4434	ENSG00000159214.12	CCDC24	chr1	+	43993839	43993964	43993886	43993964	43992522	43992639	4434	2,6,2	7,0,5	1,0,0	3,2,2	122	75	0.000187812	0.0254233	0.149,1.0,0.197	0.17,0.0,0.0	0.392
DEF8_chr16:89949416-89949638;chr16:89949564-89949638	2916	ENSG00000140995.16	DEF8	chr16	+	89949416	89949638	89949564	89949638	89948774	89948814	2916	54,39,19	4,9,4	28,35,33	2,0,1	223	75	0.000192446	0.0254303	0.82,0.593,0.615	0.825,1.0,0.917	-0.238
FAM122B_chrX:134769566-134772283;chrX:134769566-134771354	6507	ENSG00000156504.16	FAM122B	chrX	-	134769566	134772283	134769566	134771354	134781820	134781917	6507	27,17,18	2,1,1	7,15,14	0,0,0	1004	75	0.000219163	0.0282873	0.502,0.559,0.573	1.0,1.0,1.0	-0.455
KLC1_chr14:103679308-103679518;chr14:103679383-103679518	4656	ENSG00000126214.21	KLC1	chr14	+	103679308	103679518	103679383	103679518	103677414	103677523	4656	45,56,18	557457305	63,33,50	363177389	150	75	0.000237776	0.0293257	0.039,0.058,0.029	0.08,0.085,0.06	-0.033
CBX7_chr22:39134400-39134752;chr22:39134400-39134473	9221	ENSG00000100307.12	CBX7	chr22	-	39134400	39134752	39134400	39134473	39138635	39138702	9221	12,10,6	1,1,3	11,10,10	0,0,1	354	75	0.000237586	0.0293257	0.718,0.679,0.298	1.0,1.0,0.679	-0.328
GMIP_chr19:19635414-19635721;chr19:19635414-19635569	4476	ENSG00000089639.10	GMIP	chr19	-	19635414	19635721	19635414	19635569	19636706	19636796	4476	2,3,4	0,4,0	0,2,0	1,1,1	227	75	0.000258162	0.0311478	1.0,0.199,1.0	0.0,0.398,0.0	0.6
KRIT1_chr7:92244901-92245171;chr7:92244901-92245134	355	ENSG00000001631.15	KRIT1	chr7	-	92244901	92245171	92244901	92245134	92245789	92245923	355	9,6,6	2,2,4	7,10,12	1,1,0	112	75	0.000341888	0.0403719	0.751,0.668,0.501	0.824,0.87,1.0	-0.258
EIF4ENIF1_chr22:31447425-31447568;chr22:31447425-31447565	2141	ENSG00000184708.17	EIF4ENIF1	chr22	-	31447425	31447568	31447425	31447565	31448152	31448232	2141	0,2,0	3,2,3	4,4,3	6,1,2	78	75	0.000369148	0.0426828	0.0,0.49,0.0	0.391,0.794,0.591	-0.429
UBE3A_chr15:25407066-25407262;chr15:25407066-25407137	1739	ENSG00000114062.18	UBE3A	chr15	-	25407066	25407262	25407066	25407137	25408571	25408684	1739	4,1,2	1,4,0	6,1,2	0,0,0	200	75	0.000463191	0.0524635	0.6,0.086,1.0	1.0,1.0,1.0	-0.438
RHOT2_chr16:668487-668699;chr16:668655-668699	6468	ENSG00000140983.13	RHOT2	chr16	+	668487	668699	668655	668699	668352	668411	6468	225199117	6,1,5	161,85,120	13,11,4	243	75	0.000499202	0.0554114	0.92,0.984,0.878	0.793,0.705,0.903	0.127
GALT_chr9:34647491-34647961;chr9:34647831-34647961	8036	ENSG00000213930.11	GALT	chr9	+	34647491	34647961	34647831	34647961	34647088	34647258	8036	22,13,13	1,5,4	12,5,23	0,0,2	415	75	0.000514325	0.0559706	0.799,0.32,0.37	1.0,1.0,0.675	-0.395
EIF2B2_chr14:75005840-75005961;chr14:75005896-75005961	7833	ENSG00000119718.10	EIF2B2	chr14	+	75005840	75005961	75005896	75005961	75004736	75004900	7833	20,16,7	4,1,2	11,12,14	0,0,1	131	75	0.000553704	0.0590972	0.741,0.902,0.667	1.0,1.0,0.889	-0.193
ARL6IP4_chr12:122981570-122981879;chr12:122981594-122981879	8828	ENSG00000182196.13	ARL6IP4	chr12	+	122981570	122981879	122981594	122981879	122981128	122981299	8828	266268162	429385274	181143197	193149212	99	75	0.000571038	0.0597974	0.32,0.345,0.309	0.415,0.421,0.413	-0.092
BDP1_chr5:71541453-71541682;chr5:71541456-71541682	5825	ENSG00000145734.18	BDP1	chr5	+	71541453	71541682	71541456	71541682	71539556	71539649	5825	24,28,14	4,3,1	29,12,26	0,0,0	78	75	0.000588942	0.0605302	0.852,0.9,0.931	1.0,1.0,1.0	-0.106
MLPH_chr2:237553565-237553991;chr2:237553688-237553991	8140	ENSG00000115648.13	MLPH	chr2	+	237553565	237553991	237553688	237553991	237552336	237552437	8140	458359341	6,5,4	344312413	18,12,7	198	75	0.000644105	0.0649961	0.967,0.965,0.97	0.879,0.908,0.957	0.053
SLC29A1_chr6:44227259-44227342;chr6:44227262-44227342	9232	ENSG00000112759.16	SLC29A1	chr6	+	44227259	44227342	44227262	44227342	44226060	44226167	9232	0,0,1	1,2,0	2,2,2	3,2,0	78	75	0.00070189	0.0695623	0.0,0.0,1.0	0.391,0.49,1.0	-0.294
PPP2R1B_chr11:111742052-111742665;chr11:111742052-111742144	1487	ENSG00000137713.15	PPP2R1B	chr11	-	111742052	111742665	111742052	111742144	111743375	111743530	1487	25,29,10	1,0,0	30,17,23	3,1,1	596	75	0.000726509	0.070739	0.759,1.0,1.0	0.557,0.681,0.743	0.259
HKR1_chr19:37335168-37335257;chr19:37335199-37335257	3492	ENSG00000181666.17	HKR1	chr19	+	37335168	37335257	37335199	37335257	37334670	37334782	3492	37,35,37	4,0,7	26,27,43	0,2,0	106	75	0.000789116	0.0755103	0.867,1.0,0.789	1.0,0.905,1.0	-0.083
TNFRSF25_chr1:6462862-6463127;chr1:6462862-6462970	9546	ENSG00000215788.9	TNFRSF25	chr1	-	6462862	6463127	6462862	6462970	6464374	6464453	9546	1,1,1	0,0,0	2,0,0	0,1,1	232	75	0.000863273	0.0812062	1.0,1.0,1.0	1.0,0.0,0.0	0.667
TREX2_chrX:153455541-153455766;chrX:153455541-153455648	5761	ENSG00000183479.12	TREX2	chrX	-	153455541	153455766	153455541	153455648	153456264	153456364	5761	279223104	12,4,1	193143186	10,25,8	193	75	0.000914791	0.0846182	0.9,0.956,0.976	0.882,0.69,0.9	0.12
POLR3G_chr5:90485524-90485684;chr5:90485534-90485684	511	ENSG00000113356.11	POLR3G	chr5	+	90485524	90485684	90485534	90485684	90474260	90474318	511	4,3,3	0,0,0	5,2,11	3,0,3	85	75	0.00097111	0.0856048	1.0,1.0,1.0	0.595,1.0,0.764	0.214
PPP6R3_chr11:68613065-68615252;chr11:68614631-68615252	2189	ENSG00000110075.14	PPP6R3	chr11	+	68613065	68615252	68614631	68615252	68609903	68610023	2189	1105830596	3,4,3	651594742	0,0,1	1641	75	0.000992699	0.0856048	0.944,0.905,0.901	1.0,1.0,0.971	-0.074
MYO15B_chr17:75625765-75625977;chr17:75625843-75625977	2419	ENSG00000266714.7	MYO15B	chr17	+	75625765	75625977	75625843	75625977	75625526	75625660	2419	0,0,0	2,2,4	0,1,2	1,0,0	153	75	0.00100289	0.0856048	0.0,0.0,0.0	0.0,1.0,1.0	-0.667
CENPK_chr5:65554796-65554946;chr5:65554796-65554898	6378	ENSG00000123219.12	CENPK	chr5	-	65554796	65554946	65554796	65554898	65561496	65561564	6378	32,38,11	4,9,2	11,6,12	0,0,2	123	75	0.00100307	0.0856048	0.83,0.72,0.77	1.0,1.0,0.785	-0.155
KYAT1_chr9:128835996-128836105;chr9:128835996-128836073	7075	ENSG00000171097.13	KYAT1	chr9	-	128835996	128836105	128835996	128836073	128836801	128836922	7075	4,3,1	14,23,8	0,0,0	10,12,11	107	75	0.000982518	0.0856048	0.167,0.084,0.081	0.0,0.0,0.0	0.111
COMMD3_chr10:22318271-22318713;chr10:22318652-22318713	8663	ENSG00000148444.15	COMMD3	chr10	+	22318271	22318713	22318652	22318713	22318104	22318168	8663	398327275	10,6,10	242152437	4,0,3	456	75	0.001018	0.0856048	0.867,0.9,0.819	0.909,1.0,0.96	-0.094
TRIM37_chr17:59001597-59001741;chr17:59001597-59001714	4861	ENSG00000108395.13	TRIM37	chr17	-	59001597	59001741	59001597	59001714	59012327	59012446	4861	360269184	448139662541	240171257	235815482704	102	75	0.00107393	0.0889603	0.056,0.048,0.051	0.07,0.075,0.065	-0.018
ZNF681_chr19:23754822-23754918;chr19:23754822-23754897	3370	ENSG00000196172.9	ZNF681	chr19	-	23754822	23754918	23754822	23754897	23755424	23755551	3370	20,19,19	0,0,0	21,10,19	5,0,2	96	75	0.00113211	0.0923999	1.0,1.0,1.0	0.766,1.0,0.881	0.118
TM2D1_chr1:61686791-61686921;chr1:61686791-61686895	6189	ENSG00000162604.12	TM2D1	chr1	-	61686791	61686921	61686791	61686895	61694696	61694770	6189	18,16,19	5,1,4	15,4,23	1,1,0	101	75	0.00116255	0.0935093	0.728,0.922,0.779	0.918,0.748,1.0	-0.079
PILRB_chr7:100356393-100356883;chr7:100356749-100356883	1381	ENSG00000121716.20	PILRB	chr7	+	100356393	100356883	100356749	100356883	100355142	100355240	1381	14,8,10	79,75,72	3,0,3	76,67,66	431	75	0.0012286	0.0947049	0.03,0.018,0.024	0.007,0.0,0.008	0.019
LRRC75A-AS1_chr17:16463163-16463247;chr17:16463166-16463247	6240	ENSG00000175061.17	LRRC75A-AS1	chr17	+	16463163	16463247	16463166	16463247	16462832	16462941	6240	1,1,2	1,1,3	1,2,2	0,0,2	78	75	0.00122408	0.0947049	0.49,0.49,0.391	1.0,1.0,0.49	-0.373
PLXND1_chr3:129555213-129556428;chr3:129555213-129555543	8819	ENSG00000004399.12	PLXND1	chr3	-	129555213	129556428	129555213	129555543	129556616	129556691	8819	22,11,6	0,0,0	14,8,15	2,0,2	960	75	0.00120686	0.0947049	1.0,1.0,1.0	0.354,1.0,0.369	0.426
TFPT_chr19:54108025-54108244;chr19:54108025-54108207	8132	ENSG00000105619.13	TFPT	chr19	-	54108025	54108244	54108025	54108207	54108325	54108395	8132	365352242	1,5,3	236146200	10,4,5	112	75	0.00131502	0.0999779	0.996,0.979,0.982	0.94,0.961,0.964	0.031

## Sheet: e_IR
IR_event_id	ID	GeneID	geneSymbol	chr	strand	riExonStart_0base	riExonEnd	upstreamES	upstreamEE	downstreamES	downstreamEE	ID	IJC_SAMPLE_1	SJC_SAMPLE_1	IJC_SAMPLE_2	SJC_SAMPLE_2	IncFormLen	SkipFormLen	PValue	FDR	IncLevel1	IncLevel2	IncLevelDifference
SULF2_chr20:47659398-47659730	566	ENSG00000196562.14	SULF2	chr20	-	47659398	47659730	47659398	47659452	47659696	47659730	566	135133128	910917629	116,69,112	339184327	319	75	2.27126e-10	5.36927e-07	0.034,0.033,0.046	0.074,0.081,0.075	-0.039
VPS28_chr8:144424945-144426208	3209	ENSG00000160948.13	VPS28	chr8	-	144424945	144426208	144424945	144425772	144426179	144426208	3209	5,8,2	0,2,4	3,7,5	0,0,0	482	75	1.26932e-06	0.00150034	1.0,0.384,0.072	1.0,1.0,1.0	-0.515
SPSB3_chr16:1777945-1778612	1384	ENSG00000162032.15	SPSB3	chr16	-	1777945	1778612	1777945	1778048	1778133	1778612	1384	30,16,14	284245222	35,23,24	127,94,187	160	75	2.21463e-06	0.00174513	0.047,0.03,0.029	0.114,0.103,0.057	-0.056
CFB_chr6:31950285-31950772	824	ENSG00000243649.8	CFB	chr6	+	31950285	31950772	31950285	31950403	31950618	31950772	824	3,3,3	1,0,0	5,3,4	11,2,15	290	75	3.05425e-06	0.00180506	0.437,1.0,1.0	0.105,0.28,0.065	0.662
CCDC183_chr9:136806077-136806672	2205	ENSG00000213213.13	CCDC183	chr9	+	136806077	136806672	136806077	136806238	136806503	136806672	2205	6,4,0	0,5,5	11,3,7	0,0,1	340	75	4.4617e-06	0.00210949	1.0,0.15,0.0	1.0,1.0,0.607	-0.486
GALT_chr9:34647088-34647567	4937	ENSG00000213930.11	GALT	chr9	+	34647088	34647567	34647088	34647258	34647540	34647567	4937	16,6,8	0,1,0	6,7,3	2,1,3	357	75	6.42301e-06	0.00253067	1.0,0.558,1.0	0.387,0.595,0.174	0.467
MARS_chr12:57515919-57516337	457	ENSG00000166986.14	MARS	chr12	+	57515919	57516337	57515919	57516158	57516244	57516337	457	2,0,2	1,1,2	2,1,5	1,0,0	161	75	1.07752e-05	0.00363894	0.482,0.0,0.318	0.482,1.0,1.0	-0.561
RPS6KB2_chr11:67429526-67432657	501	ENSG00000175634.14	RPS6KB2	chr11	+	67429526	67432657	67429526	67429595	67432599	67432657	501	26,17,8	0,0,0	14,11,24	2,0,2	3079	75	1.29708e-05	0.00383287	1.0,1.0,1.0	0.146,1.0,0.226	0.543
CFB_chr6:31951554-31952084	825	ENSG00000243649.8	CFB	chr6	+	31951554	31952084	31951554	31951604	31951874	31952084	825	11,7,5	0,1,1	12,5,10	14,2,13	345	75	1.6221e-05	0.00426071	1.0,0.603,0.521	0.157,0.352,0.143	0.491
CIRBP_chr19:1271139-1271632	636	ENSG00000099622.13	CIRBP	chr19	+	1271139	1271632	1271139	1271467	1271550	1271632	636	5,5,5	28,28,21	0,0,0	19,16,31	158	75	2.28125e-05	0.00539286	0.078,0.078,0.102	0.0,0.0,0.0	0.086
RFC5_chr12:118017689-118018053	5741	ENSG00000111445.13	RFC5	chr12	+	118017689	118018053	118017689	118017852	118017994	118018053	5741	3,2,1	0,0,0	1,1,0	0,1,2	217	75	2.71683e-05	0.00583872	1.0,1.0,1.0	1.0,0.257,0.0	0.581
CIRBP_chr19:1270927-1271467	634	ENSG00000099622.13	CIRBP	chr19	+	1270927	1271467	1270927	1271036	1271328	1271467	634	9,6,5	2,4,0	1,1,0	1,2,6	367	75	3.32936e-05	0.00643744	0.479,0.235,1.0	0.17,0.093,0.0	0.484
SLC16A3_chr17:82235982-82236231	1255	ENSG00000141526.16	SLC16A3	chr17	+	82235982	82236231	82235982	82236050	82236128	82236231	1255	8,5,2	8,11,1	0,1,0	3,4,3	153	75	3.54005e-05	0.00643744	0.329,0.182,0.495	0.0,0.109,0.0	0.299
SELENBP1_chr1:151369003-151369769	1024	ENSG00000143416.20	SELENBP1	chr1	-	151369003	151369769	151369003	151369189	151369712	151369769	1024	5,1,7	3,1,3	3,1,7	0,0,1	598	75	0.000133097	0.0224744	0.173,0.111,0.226	1.0,1.0,0.467	-0.652
AMDHD2_chr16:2528451-2528718	1066	ENSG00000162066.14	AMDHD2	chr16	+	2528451	2528718	2528451	2528559	2528649	2528718	1066	13,2,4	67,46,47	0,0,1	33,22,57	165	75	0.000143513	0.0226177	0.081,0.019,0.037	0.0,0.0,0.008	0.043
ATP2A3_chr17:3923874-3925441	554	ENSG00000074370.17	ATP2A3	chr17	-	3923874	3925441	3923874	3924801	3925395	3925441	554	8,4,1	0,0,0	2,2,2	0,2,1	669	75	0.000197146	0.027415	1.0,1.0,1.0	1.0,0.101,0.183	0.572
GPAT4_chr8:41598291-41599304	2614	ENSG00000158669.11	GPAT4	chr8	+	41598291	41599304	41598291	41598476	41599233	41599304	2614	11,12,9	1,2,4	5,3,11	1,0,0	832	75	0.000189695	0.027415	0.498,0.351,0.169	0.311,1.0,1.0	-0.431
C18orf8_chr18:23530228-23530612	5483	ENSG00000141452.9	C18orf8	chr18	+	23530228	23530612	23530228	23530297	23530510	23530612	5483	1,1,1	8,4,3	6,9,3	5,0,2	288	75	0.000281131	0.0369218	0.032,0.061,0.08	0.238,1.0,0.281	-0.449
TMEM138_chr11:61364249-61364518	4922	ENSG00000149483.11	TMEM138	chr11	+	61364249	61364518	61364249	61364315	61364432	61364518	4922	2,1,0	3,0,2	2,3,0	0,0,1	192	75	0.000311105	0.0387081	0.207,1.0,0.0	1.0,1.0,0.0	-0.264
METTL23_chr17:76732977-76733377	2069	ENSG00000181038.13	METTL23	chr17	+	76732977	76733377	76732977	76733215	76733292	76733377	2069	8,8,2	146,153,84	22,10,12	139,72,144	152	75	0.000388045	0.0416972	0.026,0.025,0.012	0.072,0.064,0.039	-0.037
RPL12_chr9:127449609-127451405	5035	ENSG00000197958.12	RPL12	chr9	-	127449609	127451405	127449609	127449708	127451280	127451405	5035	0,76,4	15,6,3	1,0,5	8,6,10	1647	75	0.000381743	0.0416972	0.0,0.366,0.057	0.006,0.0,0.022	0.132
MPHOSPH8_chr13:19670839-19671289	5063	ENSG00000196199.13	MPHOSPH8	chr13	+	19670839	19671289	19670839	19670964	19671205	19671289	5063	8,5,3	2,3,0	17,7,7	1,0,1	316	75	0.00037733	0.0416972	0.487,0.283,1.0	0.801,1.0,0.624	-0.218
MAP3K12_chr12:53484256-53485214	1462	ENSG00000139625.12	MAP3K12	chr12	-	53484256	53485214	53484256	53484365	53485055	53485214	1462	3,10,11	12,7,5	1,2,2	7,10,7	765	75	0.000444758	0.0457134	0.024,0.123,0.177	0.014,0.019,0.027	0.088
DDX51_chr12:132140830-132141420	1883	ENSG00000185163.9	DDX51	chr12	-	132140830	132141420	132140830	132141020	132141102	132141420	1883	2,0,1	1,3,0	1,1,0	0,0,1	157	75	0.000554014	0.0523876	0.489,0.0,1.0	1.0,1.0,0.0	-0.17
MYO18A_chr17:29096760-29097350	2632	ENSG00000196535.15	MYO18A	chr17	-	29096760	29097350	29096760	29096915	29097222	29097350	2632	0,0,0	13,8,4	3,2,5	7,7,5	382	75	0.0005332	0.0523876	0.0,0.0,0.0	0.078,0.053,0.164	-0.098
PHPT1_chr9:136850012-136850560	1143	ENSG00000054148.17	PHPT1	chr9	+	136850012	136850560	136850012	136850137	136850505	136850560	1143	23,15,8	64,58,41	32,12,15	31,22,34	443	75	0.000580473	0.0527784	0.057,0.042,0.032	0.149,0.085,0.07	-0.058
ZC3H11A_chr1:203801574-203803016	1414	ENSG00000058673.16	ZC3H11A	chr1	+	203801574	203803016	203801574	203801628	203802651	203803016	1414	32,30,28	0,1,0	44,3,26	6,1,0	1098	75	0.000688691	0.0602987	1.0,0.672,1.0	0.334,0.17,1.0	0.389
C11orf57_chr11:112074315-112074916	4964	ENSG00000150776.17	C11orf57	chr11	+	112074315	112074916	112074315	112074358	112074886	112074916	4964	29,34,19	3,3,3	29,15,22	0,0,2	603	75	0.000763343	0.0644479	0.546,0.585,0.441	1.0,1.0,0.578	-0.335
ATAT1_chr6:30645894-30646109	1588	ENSG00000137343.17	ATAT1	chr6	+	30645894	30646109	30645894	30645974	30646066	30646109	1588	1,2,0	10,6,7	7,3,2	4,3,10	167	75	0.000889223	0.072487	0.043,0.13,0.0	0.44,0.31,0.082	-0.22
ILF3_chr19:10683916-10685765	6037	ENSG00000129351.17	ILF3	chr19	+	10683916	10685765	10683916	10683970	10684858	10685765	6037	8,6,4	1,0,0	8,4,3	0,1,2	963	75	0.0012228	0.0963568	0.384,1.0,1.0	1.0,0.238,0.105	0.347
NUDT5_chr10:12170716-12170908	437	ENSG00000165609.12	NUDT5	chr10	-	12170716	12170908	12170716	12170770	12170899	12170908	437	37,36,47	871779468	19,15,24	630477660	204	75	0.00126908	0.0967773	0.015,0.017,0.036	0.011,0.011,0.013	0.011
NECAP2_chr1:16458841-16460077	3811	ENSG00000157191.19	NECAP2	chr1	+	16458841	16460077	16458841	16459062	16459273	16460077	3811	1,4,6	8,3,5	0,0,2	5,3,5	286	75	0.00131051	0.0968143	0.032,0.259,0.239	0.0,0.0,0.095	0.145

## Sheet: f_ASEs_genes_enriched_GO_BPs
Event_type	GroupID	Category	Term	Description	LogP	Log(q-value)	InTerm_InList	Genes	Symbols
ES	1_Summary	GO Biological Processes	GO:0043547	positive regulation of GTPase activity	-6.85281	-2.65416	26/406	1983,3655,4301,4649,5910,7249,7813,8301,23161,23232,23365,23513,23637,26130,29127,54662,55160,55188,57533,84144,84364,85440,116985,253959,259173,375790,81846,351,1785,2261,2263,2335,7422,11047,255743	EIF5,ITGA6,AFDN,MYO9A,RAP1GDS1,TSC2,EVI5,PICALM,SNX13,TBC1D12,ARHGEF12,SCRIB,RABGAP1,GAPVD1,RACGAP1,TBC1D13,ARHGEF10L,RIC8B,TBC1D14,SYDE2,ARFGAP2,DOCK7,ARAP1,RALGAPA1,ALS2CL,AGRN,SBF2,APP,DNM2,FGFR3,FGFR2,FN1,VEGFA,ADRM1,NPNT
ES	1_Member	GO Biological Processes	GO:0043547	positive regulation of GTPase activity	-6.85281	-2.65416	26/406	1983,3655,4301,4649,5910,7249,7813,8301,23161,23232,23365,23513,23637,26130,29127,54662,55160,55188,57533,84144,84364,85440,116985,253959,259173,375790	EIF5,ITGA6,AFDN,MYO9A,RAP1GDS1,TSC2,EVI5,PICALM,SNX13,TBC1D12,ARHGEF12,SCRIB,RABGAP1,GAPVD1,RACGAP1,TBC1D13,ARHGEF10L,RIC8B,TBC1D14,SYDE2,ARFGAP2,DOCK7,ARAP1,RALGAPA1,ALS2CL,AGRN
ES	1_Member	GO Biological Processes	GO:0043087	regulation of GTPase activity	-5.96688	-2.24534	27/481	1983,3655,4301,4649,5910,7249,7813,8301,23161,23232,23365,23513,23637,26130,29127,54662,55160,55188,57533,81846,84144,84364,85440,116985,253959,259173,375790	EIF5,ITGA6,AFDN,MYO9A,RAP1GDS1,TSC2,EVI5,PICALM,SNX13,TBC1D12,ARHGEF12,SCRIB,RABGAP1,GAPVD1,RACGAP1,TBC1D13,ARHGEF10L,RIC8B,TBC1D14,SBF2,SYDE2,ARFGAP2,DOCK7,ARAP1,RALGAPA1,ALS2CL,AGRN
ES	1_Member	GO Biological Processes	GO:0051345	positive regulation of hydrolase activity	-4.86797	-1.59424	34/783	351,1785,1983,2261,2263,2335,3655,4301,4649,5910,7249,7422,7813,8301,11047,23161,23232,23365,23513,23637,26130,29127,54662,55160,55188,57533,84144,84364,85440,116985,253959,255743,259173,375790	APP,DNM2,EIF5,FGFR3,FGFR2,FN1,ITGA6,AFDN,MYO9A,RAP1GDS1,TSC2,VEGFA,EVI5,PICALM,ADRM1,SNX13,TBC1D12,ARHGEF12,SCRIB,RABGAP1,GAPVD1,RACGAP1,TBC1D13,ARHGEF10L,RIC8B,TBC1D14,SYDE2,ARFGAP2,DOCK7,ARAP1,RALGAPA1,NPNT,ALS2CL,AGRN
ES	1_Member	GO Biological Processes	GO:0090630	activation of GTPase activity	-4.26135	-1.23879	10/109	1983,7813,23232,23513,23637,54662,57533,84144,85440,253959	EIF5,EVI5,TBC1D12,SCRIB,RABGAP1,TBC1D13,TBC1D14,SYDE2,DOCK7,RALGAPA1
ES	2_Summary	GO Biological Processes	GO:0000226	microtubule cytoskeleton organization	-6.27856	-2.38093	32/612	1111,2316,4591,5311,5879,6249,6651,7514,9055,9493,9696,9748,10733,23093,23353,24139,26140,28989,29127,55125,55592,55700,55755,55779,56890,56907,79441,84552,85440,117178,219899,221150,1785,351,1454,4848,5573,7013,9555,10138,56155,81853,121441,131601,6709,51571,116985	CHEK1,FLNA,TRIM37,PKD2,RAC1,CLIP1,SON,XPO1,PRC1,KIF23,CROCC,SLK,PLK4,TTLL5,SUN1,EML2,TTLL3,NTMT1,RACGAP1,CEP192,GOLGA2P5,MAP7D1,CDK5RAP2,CFAP44,MDM1,SPIRE1,HAUS3,PARD6G,DOCK7,SSX2IP,TBCEL,SKA3,DNM2,APP,CSNK1E,CNOT2,PRKAR1A,TERF1,MACROH2A1,YAF2,TEX14,TMEM14B,NEDD1,TPRA1,SPTAN1,CYRIB,ARAP1
ES	2_Member	GO Biological Processes	GO:0000226	microtubule cytoskeleton organization	-6.27856	-2.38093	32/612	1111,2316,4591,5311,5879,6249,6651,7514,9055,9493,9696,9748,10733,23093,23353,24139,26140,28989,29127,55125,55592,55700,55755,55779,56890,56907,79441,84552,85440,117178,219899,221150	CHEK1,FLNA,TRIM37,PKD2,RAC1,CLIP1,SON,XPO1,PRC1,KIF23,CROCC,SLK,PLK4,TTLL5,SUN1,EML2,TTLL3,NTMT1,RACGAP1,CEP192,GOLGA2P5,MAP7D1,CDK5RAP2,CFAP44,MDM1,SPIRE1,HAUS3,PARD6G,DOCK7,SSX2IP,TBCEL,SKA3
ES	2_Member	GO Biological Processes	GO:0007098	centrosome cycle	-5.16467	-1.66499	12/126	1111,4591,5311,7514,9696,10733,55125,55755,56890,79441,84552,117178	CHEK1,TRIM37,PKD2,XPO1,CROCC,PLK4,CEP192,CDK5RAP2,MDM1,HAUS3,PARD6G,SSX2IP
ES	2_Member	GO Biological Processes	GO:0031023	microtubule organizing center organization	-4.79289	-1.59424	12/137	1111,4591,5311,7514,9696,10733,55125,55755,56890,79441,84552,117178	CHEK1,TRIM37,PKD2,XPO1,CROCC,PLK4,CEP192,CDK5RAP2,MDM1,HAUS3,PARD6G,SSX2IP
ES	2_Member	GO Biological Processes	GO:0051298	centrosome duplication	-3.41132	-0.814721	7/69	4591,5311,7514,10733,55125,55755,56890	TRIM37,PKD2,XPO1,PLK4,CEP192,CDK5RAP2,MDM1
ES	2_Member	GO Biological Processes	GO:0046600	negative regulation of centriole replication	-3.2481	-0.753709	3/9	4591,55755,56890	TRIM37,CDK5RAP2,MDM1
ES	2_Member	GO Biological Processes	GO:0046599	regulation of centriole replication	-3.02803	-0.672678	4/23	4591,10733,55755,56890	TRIM37,PLK4,CDK5RAP2,MDM1
ES	2_Member	GO Biological Processes	GO:0046605	regulation of centrosome cycle	-3.00173	-0.660422	6/59	1111,4591,7514,10733,55755,56890	CHEK1,TRIM37,XPO1,PLK4,CDK5RAP2,MDM1
ES	2_Member	GO Biological Processes	GO:0010824	regulation of centrosome duplication	-2.79747	-0.571945	5/44	4591,7514,10733,55755,56890	TRIM37,XPO1,PLK4,CDK5RAP2,MDM1
ES	2_Member	GO Biological Processes	GO:0010826	negative regulation of centrosome duplication	-2.74124	-0.553424	3/13	4591,55755,56890	TRIM37,CDK5RAP2,MDM1
ES	2_Member	GO Biological Processes	GO:0046606	negative regulation of centrosome cycle	-2.55217	-0.443422	3/15	4591,55755,56890	TRIM37,CDK5RAP2,MDM1
ES	2_Member	GO Biological Processes	GO:0007099	centriole replication	-2.20685	-0.243719	4/38	4591,10733,55755,56890	TRIM37,PLK4,CDK5RAP2,MDM1
ES	2_Member	GO Biological Processes	GO:1902116	negative regulation of organelle assembly	-2.16647	-0.232626	4/39	1785,4591,55755,56890	DNM2,TRIM37,CDK5RAP2,MDM1
ES	2_Member	GO Biological Processes	GO:0098534	centriole assembly	-2.08934	-0.193878	4/41	4591,10733,55755,56890	TRIM37,PLK4,CDK5RAP2,MDM1
ES	2_Member	GO Biological Processes	GO:0010564	regulation of cell cycle process	-1.42177	0	23/791	351,1111,1454,4591,4848,5311,5573,7013,7514,9055,9493,9555,10138,10733,29127,55125,55755,56155,56890,79441,81853,121441,131601	APP,CHEK1,CSNK1E,TRIM37,CNOT2,PKD2,PRKAR1A,TERF1,XPO1,PRC1,KIF23,MACROH2A1,YAF2,PLK4,RACGAP1,CEP192,CDK5RAP2,TEX14,MDM1,HAUS3,TMEM14B,NEDD1,TPRA1
ES	2_Member	GO Biological Processes	GO:0051494	negative regulation of cytoskeleton organization	-1.38834	0	7/163	4591,6709,24139,51571,55755,56890,116985	TRIM37,SPTAN1,EML2,CYRIB,CDK5RAP2,MDM1,ARAP1
ES	2_Member	GO Biological Processes	GO:0010948	negative regulation of cell cycle process	-1.3014	0	12/359	1111,4591,4848,5311,5573,7013,9555,10138,55755,56155,56890,131601	CHEK1,TRIM37,CNOT2,PKD2,PRKAR1A,TERF1,MACROH2A1,YAF2,CDK5RAP2,TEX14,MDM1,TPRA1
ES	3_Summary	GO Biological Processes	GO:0051640	organelle localization	-5.83161	-2.23501	35/738	1176,1454,1785,4430,4628,4646,5870,5908,6399,7013,7514,8301,8517,8615,9043,9066,9493,9696,10312,10733,23353,23513,51399,54843,55125,55166,55755,56907,57488,79083,79441,84364,85440,89941,121441,2804,6709,9117,11316,23041,23499,29127,51290,56992,57533,90522	AP3S1,CSNK1E,DNM2,MYO1B,MYH10,MYO6,RAB6A,RAP1B,TRAPPC2,TERF1,XPO1,PICALM,IKBKG,USO1,SPAG9,SYT7,KIF23,CROCC,TCIRG1,PLK4,SUN1,SCRIB,TRAPPC4,SYTL2,CEP192,CENPQ,CDK5RAP2,SPIRE1,ESYT2,MLPH,HAUS3,ARFGAP2,DOCK7,RHOT2,NEDD1,GOLGB1,SPTAN1,SEC22C,COPE,MON2,MACF1,RACGAP1,ERGIC2,KIF15,TBC1D14,YIF1B
ES	3_Member	GO Biological Processes	GO:0051640	organelle localization	-5.83161	-2.23501	35/738	1176,1454,1785,4430,4628,4646,5870,5908,6399,7013,7514,8301,8517,8615,9043,9066,9493,9696,10312,10733,23353,23513,51399,54843,55125,55166,55755,56907,57488,79083,79441,84364,85440,89941,121441	AP3S1,CSNK1E,DNM2,MYO1B,MYH10,MYO6,RAB6A,RAP1B,TRAPPC2,TERF1,XPO1,PICALM,IKBKG,USO1,SPAG9,SYT7,KIF23,CROCC,TCIRG1,PLK4,SUN1,SCRIB,TRAPPC4,SYTL2,CEP192,CENPQ,CDK5RAP2,SPIRE1,ESYT2,MLPH,HAUS3,ARFGAP2,DOCK7,RHOT2,NEDD1
ES	3_Member	GO Biological Processes	GO:0051656	establishment of organelle localization	-5.02196	-1.60145	27/541	1176,1785,4430,4628,4646,5870,5908,6399,7013,7514,8301,8517,8615,9066,9493,9696,10312,23353,23513,51399,55166,55755,56907,79083,84364,85440,89941	AP3S1,DNM2,MYO1B,MYH10,MYO6,RAB6A,RAP1B,TRAPPC2,TERF1,XPO1,PICALM,IKBKG,USO1,SYT7,KIF23,CROCC,TCIRG1,SUN1,SCRIB,TRAPPC4,CENPQ,CDK5RAP2,SPIRE1,MLPH,ARFGAP2,DOCK7,RHOT2
ES	3_Member	GO Biological Processes	GO:0048193	Golgi vesicle transport	-4.18599	-1.19145	20/380	1785,2804,4430,5870,6399,6709,8615,9117,9493,11316,23041,23499,29127,51290,51399,56907,56992,57533,84364,90522	DNM2,GOLGB1,MYO1B,RAB6A,TRAPPC2,SPTAN1,USO1,SEC22C,KIF23,COPE,MON2,MACF1,RACGAP1,ERGIC2,TRAPPC4,SPIRE1,KIF15,TBC1D14,ARFGAP2,YIF1B
ES	3_Member	GO Biological Processes	GO:0051650	establishment of vesicle localization	-3.23833	-0.753709	16/319	1176,1785,4430,4646,5908,6399,8301,8517,8615,9066,9493,10312,23513,51399,79083,84364	AP3S1,DNM2,MYO1B,MYO6,RAP1B,TRAPPC2,PICALM,IKBKG,USO1,SYT7,KIF23,TCIRG1,SCRIB,TRAPPC4,MLPH,ARFGAP2
ES	3_Member	GO Biological Processes	GO:0051648	vesicle localization	-3.02645	-0.672678	16/334	1176,1785,4430,4646,5908,6399,8301,8517,8615,9066,9493,10312,23513,51399,79083,84364	AP3S1,DNM2,MYO1B,MYO6,RAP1B,TRAPPC2,PICALM,IKBKG,USO1,SYT7,KIF23,TCIRG1,SCRIB,TRAPPC4,MLPH,ARFGAP2
ES	3_Member	GO Biological Processes	GO:0006888	ER to Golgi vesicle-mediated transport	-2.0476	-0.170226	10/212	2804,6399,6709,8615,9117,11316,51290,51399,84364,90522	GOLGB1,TRAPPC2,SPTAN1,USO1,SEC22C,COPE,ERGIC2,TRAPPC4,ARFGAP2,YIF1B
ES	3_Member	GO Biological Processes	GO:0006900	vesicle budding from membrane	-1.68271	0	6/110	1785,6399,8301,8615,51399,84364	DNM2,TRAPPC2,PICALM,USO1,TRAPPC4,ARFGAP2
ES	3_Member	GO Biological Processes	GO:0006903	vesicle targeting	-1.41792	0	5/95	6399,8615,23513,51399,84364	TRAPPC2,USO1,SCRIB,TRAPPC4,ARFGAP2
ES	3_Member	GO Biological Processes	GO:0006901	vesicle coating	-1.32185	0	4/70	6399,8615,51399,84364	TRAPPC2,USO1,TRAPPC4,ARFGAP2
ES	4_Summary	GO Biological Processes	GO:0043484	regulation of RNA splicing	-4.90769	-1.59424	13/156	1195,1655,3181,4154,5935,6427,6651,9584,10922,22827,54845,57396,84081,104,351,3183,10073,10286,10907,22803,22944,54496,55596,57661,65109,90826,167153,339487,7514,8531,54464,79068	CLK1,DDX5,HNRNPA2B1,MBNL1,RBM3,SRSF2,SON,RBM39,FASTK,PUF60,ESRP1,CLK4,NSRP1,ADARB1,APP,HNRNPC,SNUPN,BCAS2,TXNL4A,XRN2,KIN,PRMT7,ZCCHC8,PHRF1,UPF3B,PRMT9,TENT2,ZBTB8OS,XPO1,YBX3,XRN1,FTO
ES	4_Member	GO Biological Processes	GO:0043484	regulation of RNA splicing	-4.90769	-1.59424	13/156	1195,1655,3181,4154,5935,6427,6651,9584,10922,22827,54845,57396,84081	CLK1,DDX5,HNRNPA2B1,MBNL1,RBM3,SRSF2,SON,RBM39,FASTK,PUF60,ESRP1,CLK4,NSRP1
ES	4_Member	GO Biological Processes	GO:0006397	mRNA processing	-3.59107	-0.903851	24/554	104,351,1655,3181,3183,4154,5935,6427,6651,9584,10073,10286,10907,22803,22827,22944,54496,54845,55596,57661,65109,84081,90826,167153	ADARB1,APP,DDX5,HNRNPA2B1,HNRNPC,MBNL1,RBM3,SRSF2,SON,RBM39,SNUPN,BCAS2,TXNL4A,XRN2,PUF60,KIN,PRMT7,ESRP1,ZCCHC8,PHRF1,UPF3B,NSRP1,PRMT9,TENT2
ES	4_Member	GO Biological Processes	GO:0048024	regulation of mRNA splicing, via spliceosome	-3.42704	-0.814721	9/113	1655,3181,4154,5935,6427,6651,9584,22827,84081	DDX5,HNRNPA2B1,MBNL1,RBM3,SRSF2,SON,RBM39,PUF60,NSRP1
ES	4_Member	GO Biological Processes	GO:0008380	RNA splicing	-3.18849	-0.74571	21/487	1195,1655,3181,3183,4154,5935,6427,6651,9584,10073,10286,10907,10922,22827,54496,54845,55596,57396,65109,84081,339487	CLK1,DDX5,HNRNPA2B1,HNRNPC,MBNL1,RBM3,SRSF2,SON,RBM39,SNUPN,BCAS2,TXNL4A,FASTK,PUF60,PRMT7,ESRP1,ZCCHC8,CLK4,UPF3B,NSRP1,ZBTB8OS
ES	4_Member	GO Biological Processes	GO:0050684	regulation of mRNA processing	-2.51899	-0.420701	9/152	1655,3181,4154,5935,6427,6651,9584,22827,84081	DDX5,HNRNPA2B1,MBNL1,RBM3,SRSF2,SON,RBM39,PUF60,NSRP1
ES	4_Member	GO Biological Processes	GO:1903311	regulation of mRNA metabolic process	-2.48147	-0.396756	15/344	1655,3181,3183,4154,5935,6427,6651,7514,8531,9584,10922,22827,54464,79068,84081	DDX5,HNRNPA2B1,HNRNPC,MBNL1,RBM3,SRSF2,SON,XPO1,YBX3,RBM39,FASTK,PUF60,XRN1,FTO,NSRP1
ES	4_Member	GO Biological Processes	GO:0000377	RNA splicing, via transesterification reactions with bulged adenosine as nucleophile	-2.35412	-0.342804	16/390	1655,3181,3183,4154,5935,6427,6651,9584,10073,10286,10907,22827,54496,55596,65109,84081	DDX5,HNRNPA2B1,HNRNPC,MBNL1,RBM3,SRSF2,SON,RBM39,SNUPN,BCAS2,TXNL4A,PUF60,PRMT7,ZCCHC8,UPF3B,NSRP1
ES	4_Member	GO Biological Processes	GO:0000398	mRNA splicing, via spliceosome	-2.35412	-0.342804	16/390	1655,3181,3183,4154,5935,6427,6651,9584,10073,10286,10907,22827,54496,55596,65109,84081	DDX5,HNRNPA2B1,HNRNPC,MBNL1,RBM3,SRSF2,SON,RBM39,SNUPN,BCAS2,TXNL4A,PUF60,PRMT7,ZCCHC8,UPF3B,NSRP1
ES	4_Member	GO Biological Processes	GO:0000375	RNA splicing, via transesterification reactions	-2.32267	-0.325414	16/393	1655,3181,3183,4154,5935,6427,6651,9584,10073,10286,10907,22827,54496,55596,65109,84081	DDX5,HNRNPA2B1,HNRNPC,MBNL1,RBM3,SRSF2,SON,RBM39,SNUPN,BCAS2,TXNL4A,PUF60,PRMT7,ZCCHC8,UPF3B,NSRP1
ES	4_Member	GO Biological Processes	GO:0000381	regulation of alternative mRNA splicing, via spliceosome	-1.78601	-0.0437202	5/76	1655,4154,6427,22827,84081	DDX5,MBNL1,SRSF2,PUF60,NSRP1
ES	4_Member	GO Biological Processes	GO:0000380	alternative mRNA splicing, via spliceosome	-1.55944	0	5/87	1655,4154,6427,22827,84081	DDX5,MBNL1,SRSF2,PUF60,NSRP1
ES	5_Summary	GO Biological Processes	GO:0030031	cell projection assembly	-4.7931	-1.59424	29/622	1454,1785,2316,3655,4628,5154,5879,5908,7813,9530,9696,10733,23191,23637,26140,51466,54662,55125,55755,55779,57533,79441,79734,79902,80127,116985,117178,121441,375790,4591,4848,23232,56890,5311	CSNK1E,DNM2,FLNA,ITGA6,MYH10,PDGFA,RAC1,RAP1B,EVI5,BAG4,CROCC,PLK4,CYFIP1,RABGAP1,TTLL3,EVL,TBC1D13,CEP192,CDK5RAP2,CFAP44,TBC1D14,HAUS3,KCTD17,NUP85,BBOF1,ARAP1,SSX2IP,NEDD1,AGRN,TRIM37,CNOT2,TBC1D12,MDM1,PKD2
ES	5_Member	GO Biological Processes	GO:0030031	cell projection assembly	-4.7931	-1.59424	29/622	1454,1785,2316,3655,4628,5154,5879,5908,7813,9530,9696,10733,23191,23637,26140,51466,54662,55125,55755,55779,57533,79441,79734,79902,80127,116985,117178,121441,375790	CSNK1E,DNM2,FLNA,ITGA6,MYH10,PDGFA,RAC1,RAP1B,EVI5,BAG4,CROCC,PLK4,CYFIP1,RABGAP1,TTLL3,EVL,TBC1D13,CEP192,CDK5RAP2,CFAP44,TBC1D14,HAUS3,KCTD17,NUP85,BBOF1,ARAP1,SSX2IP,NEDD1,AGRN
ES	5_Member	GO Biological Processes	GO:0120031	plasma membrane bounded cell projection assembly	-4.5656	-1.48088	28/607	1454,1785,2316,3655,4628,5879,5908,7813,9530,9696,10733,23191,23637,26140,51466,54662,55125,55755,55779,57533,79441,79734,79902,80127,116985,117178,121441,375790	CSNK1E,DNM2,FLNA,ITGA6,MYH10,RAC1,RAP1B,EVI5,BAG4,CROCC,PLK4,CYFIP1,RABGAP1,TTLL3,EVL,TBC1D13,CEP192,CDK5RAP2,CFAP44,TBC1D14,HAUS3,KCTD17,NUP85,BBOF1,ARAP1,SSX2IP,NEDD1,AGRN
ES	5_Member	GO Biological Processes	GO:1902115	regulation of organelle assembly	-3.3887	-0.802824	13/220	1785,4591,4848,7813,9696,10733,23232,23637,54662,55755,56890,57533,79734	DNM2,TRIM37,CNOT2,EVI5,CROCC,PLK4,TBC1D12,RABGAP1,TBC1D13,CDK5RAP2,MDM1,TBC1D14,KCTD17
ES	5_Member	GO Biological Processes	GO:0044782	cilium organization	-3.13478	-0.706974	19/424	1454,1785,2316,5311,7813,9696,10733,23637,26140,54662,55125,55755,55779,57533,79441,79734,80127,117178,121441	CSNK1E,DNM2,FLNA,PKD2,EVI5,CROCC,PLK4,RABGAP1,TTLL3,TBC1D13,CEP192,CDK5RAP2,CFAP44,TBC1D14,HAUS3,KCTD17,BBOF1,SSX2IP,NEDD1
ES	5_Member	GO Biological Processes	GO:0120032	regulation of plasma membrane bounded cell projection assembly	-3.06213	-0.672678	12/209	1785,5879,7813,9696,23191,23637,51466,54662,57533,79734,116985,375790	DNM2,RAC1,EVI5,CROCC,CYFIP1,RABGAP1,EVL,TBC1D13,TBC1D14,KCTD17,ARAP1,AGRN
ES	5_Member	GO Biological Processes	GO:0060491	regulation of cell projection assembly	-3.02624	-0.672678	12/211	1785,5879,7813,9696,23191,23637,51466,54662,57533,79734,116985,375790	DNM2,RAC1,EVI5,CROCC,CYFIP1,RABGAP1,EVL,TBC1D13,TBC1D14,KCTD17,ARAP1,AGRN
ES	5_Member	GO Biological Processes	GO:1902017	regulation of cilium assembly	-2.98985	-0.660422	7/81	1785,7813,9696,23637,54662,57533,79734	DNM2,EVI5,CROCC,RABGAP1,TBC1D13,TBC1D14,KCTD17
ES	5_Member	GO Biological Processes	GO:0060271	cilium assembly	-2.97162	-0.648026	18/404	1454,1785,2316,7813,9696,10733,23637,26140,54662,55125,55755,55779,57533,79441,79734,80127,117178,121441	CSNK1E,DNM2,FLNA,EVI5,CROCC,PLK4,RABGAP1,TTLL3,TBC1D13,CEP192,CDK5RAP2,CFAP44,TBC1D14,HAUS3,KCTD17,BBOF1,SSX2IP,NEDD1
ES	5_Member	GO Biological Processes	GO:0120034	positive regulation of plasma membrane bounded cell projection assembly	-2.36925	-0.349572	7/104	1785,5879,9696,23191,79734,116985,375790	DNM2,RAC1,CROCC,CYFIP1,KCTD17,ARAP1,AGRN
ES	6_Summary	GO Biological Processes	GO:0051129	negative regulation of cellular component organization	-4.57265	-1.48088	33/775	351,753,961,1111,1785,1789,2067,3183,4591,5573,5879,6259,6709,7013,7249,7422,8301,9139,9530,9555,10512,24139,26277,51265,51466,51571,54464,55755,56155,56890,88455,116985,192683,3181,6720,11011,51043,51535,5154,54921	APP,LDLRAD4,CD47,CHEK1,DNM2,DNMT3B,ERCC1,HNRNPC,TRIM37,PRKAR1A,RAC1,RYK,SPTAN1,TERF1,TSC2,VEGFA,PICALM,CBFA2T2,BAG4,MACROH2A1,SEMA3C,EML2,TINF2,CDKL3,EVL,CYRIB,XRN1,CDK5RAP2,TEX14,MDM1,ANKRD13A,ARAP1,SCAMP5,HNRNPA2B1,SREBF1,TLK2,ZBTB7B,PPHLN1,PDGFA,CHTF8
ES	6_Member	GO Biological Processes	GO:0051129	negative regulation of cellular component organization	-4.57265	-1.48088	33/775	351,753,961,1111,1785,1789,2067,3183,4591,5573,5879,6259,6709,7013,7249,7422,8301,9139,9530,9555,10512,24139,26277,51265,51466,51571,54464,55755,56155,56890,88455,116985,192683	APP,LDLRAD4,CD47,CHEK1,DNM2,DNMT3B,ERCC1,HNRNPC,TRIM37,PRKAR1A,RAC1,RYK,SPTAN1,TERF1,TSC2,VEGFA,PICALM,CBFA2T2,BAG4,MACROH2A1,SEMA3C,EML2,TINF2,CDKL3,EVL,CYRIB,XRN1,CDK5RAP2,TEX14,MDM1,ANKRD13A,ARAP1,SCAMP5
ES	6_Member	GO Biological Processes	GO:0010639	negative regulation of organelle organization	-3.63255	-0.916061	20/418	1111,1785,1789,2067,3183,4591,5573,6709,7013,7249,9530,9555,24139,26277,51571,54464,55755,56155,56890,116985	CHEK1,DNM2,DNMT3B,ERCC1,HNRNPC,TRIM37,PRKAR1A,SPTAN1,TERF1,TSC2,BAG4,MACROH2A1,EML2,TINF2,CYRIB,XRN1,CDK5RAP2,TEX14,MDM1,ARAP1
ES	6_Member	GO Biological Processes	GO:0032211	negative regulation of telomere maintenance via telomerase	-3.26984	-0.753709	4/20	3183,7013,26277,54464	HNRNPC,TERF1,TINF2,XRN1
ES	6_Member	GO Biological Processes	GO:0032205	negative regulation of telomere maintenance	-3.20157	-0.751101	5/36	2067,3183,7013,26277,54464	ERCC1,HNRNPC,TERF1,TINF2,XRN1
ES	6_Member	GO Biological Processes	GO:1904357	negative regulation of telomere maintenance via telomere lengthening	-2.75765	-0.554574	4/27	3183,7013,26277,54464	HNRNPC,TERF1,TINF2,XRN1
ES	6_Member	GO Biological Processes	GO:0033044	regulation of chromosome organization	-2.69287	-0.535495	16/360	1111,1789,2067,3181,3183,6720,7013,7422,9555,11011,26277,51043,51535,54464,55755,56155	CHEK1,DNMT3B,ERCC1,HNRNPA2B1,HNRNPC,SREBF1,TERF1,VEGFA,MACROH2A1,TLK2,TINF2,ZBTB7B,PPHLN1,XRN1,CDK5RAP2,TEX14
ES	6_Member	GO Biological Processes	GO:2001251	negative regulation of chromosome organization	-2.5967	-0.458737	9/148	1789,2067,3183,7013,9555,26277,54464,55755,56155	DNMT3B,ERCC1,HNRNPC,TERF1,MACROH2A1,TINF2,XRN1,CDK5RAP2,TEX14
ES	6_Member	GO Biological Processes	GO:0032204	regulation of telomere maintenance	-2.32602	-0.326016	6/80	2067,3181,3183,7013,26277,54464	ERCC1,HNRNPA2B1,HNRNPC,TERF1,TINF2,XRN1
ES	6_Member	GO Biological Processes	GO:1904356	regulation of telomere maintenance via telomere lengthening	-2.17583	-0.232626	5/61	3181,3183,7013,26277,54464	HNRNPA2B1,HNRNPC,TERF1,TINF2,XRN1
ES	6_Member	GO Biological Processes	GO:2000278	regulation of DNA biosynthetic process	-2.17403	-0.232626	7/113	3181,3183,5154,7013,26277,54464,54921	HNRNPA2B1,HNRNPC,PDGFA,TERF1,TINF2,XRN1,CHTF8
ES	6_Member	GO Biological Processes	GO:2000279	negative regulation of DNA biosynthetic process	-2.12732	-0.215287	4/40	3183,7013,26277,54464	HNRNPC,TERF1,TINF2,XRN1
ES	6_Member	GO Biological Processes	GO:0032210	regulation of telomere maintenance via telomerase	-1.70708	-0.00396942	4/53	3183,7013,26277,54464	HNRNPC,TERF1,TINF2,XRN1
ES	6_Member	GO Biological Processes	GO:0010833	telomere maintenance via telomere lengthening	-1.67789	0	5/81	3181,3183,7013,26277,54464	HNRNPA2B1,HNRNPC,TERF1,TINF2,XRN1
ES	6_Member	GO Biological Processes	GO:0007004	telomere maintenance via telomerase	-1.34095	0	4/69	3183,7013,26277,54464	HNRNPC,TERF1,TINF2,XRN1
ES	7_Summary	GO Biological Processes	GO:0010638	positive regulation of organelle organization	-4.56658	-1.48088	29/640	961,1789,2067,2316,3181,4771,4848,5879,6249,6720,7013,7422,9066,9530,9555,9696,9948,10425,10733,23191,51043,51466,51535,55160,55755,56907,56947,57154,79734,1785,5908,7453,9557,23160,116985,375790,2035,2317,3845,4430,4628,4646,5154,5573,5910,6709,9493,9645,10006,22836,29127,51571,55740,64423,351,1111,4591,7514,24139,56890,221150,9748,55125,63894,10312,59338,753	CD47,DNMT3B,ERCC1,FLNA,HNRNPA2B1,NF2,CNOT2,RAC1,CLIP1,SREBF1,TERF1,VEGFA,SYT7,BAG4,MACROH2A1,CROCC,WDR1,ARIH2,PLK4,CYFIP1,ZBTB7B,EVL,PPHLN1,ARHGEF10L,CDK5RAP2,SPIRE1,MFF,SMURF1,KCTD17,DNM2,RAP1B,WARS1,CHD1L,WDR43,ARAP1,AGRN,EPB41,FLNB,KRAS,MYO1B,MYH10,MYO6,PDGFA,PRKAR1A,RAP1GDS1,SPTAN1,KIF23,MICAL2,ABI1,RHOBTB3,RACGAP1,CYRIB,ENAH,INF2,APP,CHEK1,TRIM37,XPO1,EML2,MDM1,SKA3,SLK,CEP192,VIPAS39,TCIRG1…
ES	7_Member	GO Biological Processes	GO:0010638	positive regulation of organelle organization	-4.56658	-1.48088	29/640	961,1789,2067,2316,3181,4771,4848,5879,6249,6720,7013,7422,9066,9530,9555,9696,9948,10425,10733,23191,51043,51466,51535,55160,55755,56907,56947,57154,79734	CD47,DNMT3B,ERCC1,FLNA,HNRNPA2B1,NF2,CNOT2,RAC1,CLIP1,SREBF1,TERF1,VEGFA,SYT7,BAG4,MACROH2A1,CROCC,WDR1,ARIH2,PLK4,CYFIP1,ZBTB7B,EVL,PPHLN1,ARHGEF10L,CDK5RAP2,SPIRE1,MFF,SMURF1,KCTD17
ES	7_Member	GO Biological Processes	GO:0044089	positive regulation of cellular component biogenesis	-3.85701	-0.982808	25/565	961,1785,2067,2316,4771,4848,5879,5908,6249,7013,7422,7453,9530,9557,9696,10733,23160,23191,51466,55160,55755,56907,79734,116985,375790	CD47,DNM2,ERCC1,FLNA,NF2,CNOT2,RAC1,RAP1B,CLIP1,TERF1,VEGFA,WARS1,BAG4,CHD1L,CROCC,PLK4,WDR43,CYFIP1,EVL,ARHGEF10L,CDK5RAP2,SPIRE1,KCTD17,ARAP1,AGRN
ES	7_Member	GO Biological Processes	GO:0030036	actin cytoskeleton organization	-3.79991	-0.982808	29/708	961,2035,2316,2317,3845,4430,4628,4646,4771,5154,5573,5879,5910,6709,9493,9530,9645,9948,10006,22836,23191,29127,51466,51571,55160,55740,56907,64423,116985	CD47,EPB41,FLNA,FLNB,KRAS,MYO1B,MYH10,MYO6,NF2,PDGFA,PRKAR1A,RAC1,RAP1GDS1,SPTAN1,KIF23,BAG4,MICAL2,WDR1,ABI1,RHOBTB3,CYFIP1,RACGAP1,EVL,CYRIB,ARHGEF10L,ENAH,SPIRE1,INF2,ARAP1
ES	7_Member	GO Biological Processes	GO:0031032	actomyosin structure organization	-3.76925	-0.982808	13/201	961,2035,4628,4771,5573,5879,9493,9530,9948,29127,51466,55160,116985	CD47,EPB41,MYH10,NF2,PRKAR1A,RAC1,KIF23,BAG4,WDR1,RACGAP1,EVL,ARHGEF10L,ARAP1
ES	7_Member	GO Biological Processes	GO:0032233	positive regulation of actin filament bundle assembly	-3.70174	-0.965484	7/62	961,2316,4771,5879,9530,51466,55160	CD47,FLNA,NF2,RAC1,BAG4,EVL,ARHGEF10L
ES	7_Member	GO Biological Processes	GO:1902905	positive regulation of supramolecular fiber organization	-3.62336	-0.916061	13/208	351,961,2316,4771,5879,6249,9530,9948,23191,51466,55160,55755,56907	APP,CD47,FLNA,NF2,RAC1,CLIP1,BAG4,WDR1,CYFIP1,EVL,ARHGEF10L,CDK5RAP2,SPIRE1
ES	7_Member	GO Biological Processes	GO:0051493	regulation of cytoskeleton organization	-3.57966	-0.903851	24/555	961,1111,2316,4591,4771,5154,5879,6249,6709,7514,9530,9948,10733,22836,23191,24139,51466,51571,55160,55755,56890,56907,116985,221150	CD47,CHEK1,FLNA,TRIM37,NF2,PDGFA,RAC1,CLIP1,SPTAN1,XPO1,BAG4,WDR1,PLK4,RHOBTB3,CYFIP1,EML2,EVL,CYRIB,ARHGEF10L,CDK5RAP2,MDM1,SPIRE1,ARAP1,SKA3
ES	7_Member	GO Biological Processes	GO:0097435	supramolecular fiber organization	-3.339	-0.783796	28/719	351,961,2316,4430,4628,4646,4771,5573,5879,6249,6709,9530,9645,9748,9948,10006,22836,23191,24139,51466,51571,55125,55160,55740,55755,56907,63894,116985	APP,CD47,FLNA,MYO1B,MYH10,MYO6,NF2,PRKAR1A,RAC1,CLIP1,SPTAN1,BAG4,MICAL2,SLK,WDR1,ABI1,RHOBTB3,CYFIP1,EML2,EVL,CYRIB,CEP192,ARHGEF10L,ENAH,CDK5RAP2,SPIRE1,VIPAS39,ARAP1
ES	7_Member	GO Biological Processes	GO:0051496	positive regulation of stress fiber assembly	-3.29702	-0.753709	6/52	961,4771,5879,9530,51466,55160	CD47,NF2,RAC1,BAG4,EVL,ARHGEF10L
ES	7_Member	GO Biological Processes	GO:0051495	positive regulation of cytoskeleton organization	-3.20672	-0.751101	13/230	961,2316,4771,5879,6249,9530,9948,10733,23191,51466,55160,55755,56907	CD47,FLNA,NF2,RAC1,CLIP1,BAG4,WDR1,PLK4,CYFIP1,EVL,ARHGEF10L,CDK5RAP2,SPIRE1
ES	7_Member	GO Biological Processes	GO:0031529	ruffle organization	-3.08153	-0.675267	6/57	5879,9530,10312,23191,51466,59338	RAC1,BAG4,TCIRG1,CYFIP1,EVL,PLEKHA1
ES	7_Member	GO Biological Processes	GO:0032231	regulation of actin filament bundle assembly	-3.00658	-0.660422	8/104	961,2316,4771,5879,9530,51466,55160,116985	CD47,FLNA,NF2,RAC1,BAG4,EVL,ARHGEF10L,ARAP1
ES	7_Member	GO Biological Processes	GO:0007015	actin filament organization	-2.99212	-0.660422	19/436	961,2316,4430,4646,4771,5879,6709,9530,9645,9948,10006,22836,23191,51466,51571,55160,55740,56907,116985	CD47,FLNA,MYO1B,MYO6,NF2,RAC1,SPTAN1,BAG4,MICAL2,WDR1,ABI1,RHOBTB3,CYFIP1,EVL,CYRIB,ARHGEF10L,ENAH,SPIRE1,ARAP1
ES	7_Member	GO Biological Processes	GO:1902903	regulation of supramolecular fiber organization	-2.95581	-0.643639	17/372	351,961,2316,4771,5879,6249,6709,9530,9948,23191,24139,51466,51571,55160,55755,56907,116985	APP,CD47,FLNA,NF2,RAC1,CLIP1,SPTAN1,BAG4,WDR1,CYFIP1,EML2,EVL,CYRIB,ARHGEF10L,CDK5RAP2,SPIRE1,ARAP1
ES	7_Member	GO Biological Processes	GO:0051017	actin filament bundle assembly	-2.91574	-0.619852	10/160	961,2316,4430,4771,5879,9530,51466,55160,56907,116985	CD47,FLNA,MYO1B,NF2,RAC1,BAG4,EVL,ARHGEF10L,SPIRE1,ARAP1
ES	7_Member	GO Biological Processes	GO:0061572	actin filament bundle organization	-2.83517	-0.575925	10/164	961,2316,4430,4771,5879,9530,51466,55160,56907,116985	CD47,FLNA,MYO1B,NF2,RAC1,BAG4,EVL,ARHGEF10L,SPIRE1,ARAP1
ES	7_Member	GO Biological Processes	GO:0031334	positive regulation of protein complex assembly	-2.73505	-0.553424	14/291	2067,4848,5879,5908,6249,7013,7422,7453,9530,9557,23191,51466,55755,56907	ERCC1,CNOT2,RAC1,RAP1B,CLIP1,TERF1,VEGFA,WARS1,BAG4,CHD1L,CYFIP1,EVL,CDK5RAP2,SPIRE1
ES	7_Member	GO Biological Processes	GO:0051492	regulation of stress fiber assembly	-2.69498	-0.535495	7/91	961,4771,5879,9530,51466,55160,116985	CD47,NF2,RAC1,BAG4,EVL,ARHGEF10L,ARAP1
ES	7_Member	GO Biological Processes	GO:0110053	regulation of actin filament organization	-2.47349	-0.39444	13/278	961,2316,4771,5879,6709,9530,9948,23191,51466,51571,55160,56907,116985	CD47,FLNA,NF2,RAC1,SPTAN1,BAG4,WDR1,CYFIP1,EVL,CYRIB,ARHGEF10L,SPIRE1,ARAP1
ES	7_Member	GO Biological Processes	GO:0110020	regulation of actomyosin structure organization	-2.41575	-0.35697	7/102	961,4771,5879,9530,51466,55160,116985	CD47,NF2,RAC1,BAG4,EVL,ARHGEF10L,ARAP1
ES	7_Member	GO Biological Processes	GO:0008154	actin polymerization or depolymerization	-2.37298	-0.349572	11/221	5879,6709,9530,9645,9948,10006,23191,51466,51571,55740,56907	RAC1,SPTAN1,BAG4,MICAL2,WDR1,ABI1,CYFIP1,EVL,CYRIB,ENAH,SPIRE1
ES	7_Member	GO Biological Processes	GO:0032956	regulation of actin cytoskeleton organization	-2.28994	-0.298105	15/361	961,2316,4771,5154,5879,6709,9530,9948,22836,23191,51466,51571,55160,56907,116985	CD47,FLNA,NF2,PDGFA,RAC1,SPTAN1,BAG4,WDR1,RHOBTB3,CYFIP1,EVL,CYRIB,ARHGEF10L,SPIRE1,ARAP1
ES	7_Member	GO Biological Processes	GO:0030038	contractile actin filament bundle assembly	-2.27977	-0.295032	7/108	961,4771,5879,9530,51466,55160,116985	CD47,NF2,RAC1,BAG4,EVL,ARHGEF10L,ARAP1
ES	7_Member	GO Biological Processes	GO:0043149	stress fiber assembly	-2.27977	-0.295032	7/108	961,4771,5879,9530,51466,55160,116985	CD47,NF2,RAC1,BAG4,EVL,ARHGEF10L,ARAP1
ES	7_Member	GO Biological Processes	GO:0043254	regulation of protein complex assembly	-2.03346	-0.163015	18/497	753,2067,4848,5879,5908,6249,6709,7013,7422,7453,9530,9557,23191,24139,51466,51571,55755,56907	LDLRAD4,ERCC1,CNOT2,RAC1,RAP1B,CLIP1,SPTAN1,TERF1,VEGFA,WARS1,BAG4,CHD1L,CYFIP1,EML2,EVL,CYRIB,CDK5RAP2,SPIRE1
ES	7_Member	GO Biological Processes	GO:0097178	ruffle assembly	-1.94802	-0.126222	4/45	5879,9530,23191,51466	RAC1,BAG4,CYFIP1,EVL
ES	7_Member	GO Biological Processes	GO:0032970	regulation of actin filament-based process	-1.85073	-0.071786	15/406	961,2316,4771,5154,5879,6709,9530,9948,22836,23191,51466,51571,55160,56907,116985	CD47,FLNA,NF2,PDGFA,RAC1,SPTAN1,BAG4,WDR1,RHOBTB3,CYFIP1,EVL,CYRIB,ARHGEF10L,SPIRE1,ARAP1
ES	7_Member	GO Biological Processes	GO:0051258	protein polymerization	-1.80704	-0.0520038	12/301	1785,5879,6249,6709,9530,23191,24139,51466,51571,55125,55755,56907	DNM2,RAC1,CLIP1,SPTAN1,BAG4,CYFIP1,EML2,EVL,CYRIB,CEP192,CDK5RAP2,SPIRE1
ES	7_Member	GO Biological Processes	GO:0032271	regulation of protein polymerization	-1.80662	-0.0520038	10/231	5879,6249,6709,9530,23191,24139,51466,51571,55755,56907	RAC1,CLIP1,SPTAN1,BAG4,CYFIP1,EML2,EVL,CYRIB,CDK5RAP2,SPIRE1
ES	7_Member	GO Biological Processes	GO:0032273	positive regulation of protein polymerization	-1.7445	-0.0229681	7/137	5879,6249,9530,23191,51466,55755,56907	RAC1,CLIP1,BAG4,CYFIP1,EVL,CDK5RAP2,SPIRE1
ES	8_Summary	GO Biological Processes	GO:0002576	platelet degranulation	-4.33448	-1.28195	11/129	1,2,334,351,2316,2335,5154,7422,9948,51571,66005,47,960,961,1508,2990,5870,5879,5908,6709,9066,10312,23191,23197,23513,29952,192683,51135	A1BG,A2M,APLP2,APP,FLNA,FN1,PDGFA,VEGFA,WDR1,CYRIB,CHID1,ACLY,CD44,CD47,CTSB,GUSB,RAB6A,RAC1,RAP1B,SPTAN1,SYT7,TCIRG1,CYFIP1,FAF2,SCRIB,DPP7,SCAMP5,IRAK4
ES	8_Member	GO Biological Processes	GO:0002576	platelet degranulation	-4.33448	-1.28195	11/129	1,2,334,351,2316,2335,5154,7422,9948,51571,66005	A1BG,A2M,APLP2,APP,FLNA,FN1,PDGFA,VEGFA,WDR1,CYRIB,CHID1
ES	8_Member	GO Biological Processes	GO:0045055	regulated exocytosis	-2.37684	-0.349572	27/798	1,2,47,334,351,960,961,1508,2316,2335,2990,5154,5870,5879,5908,6709,7422,9066,9948,10312,23191,23197,23513,29952,51571,66005,192683	A1BG,A2M,ACLY,APLP2,APP,CD44,CD47,CTSB,FLNA,FN1,GUSB,PDGFA,RAB6A,RAC1,RAP1B,SPTAN1,VEGFA,SYT7,WDR1,TCIRG1,CYFIP1,FAF2,SCRIB,DPP7,CYRIB,CHID1,SCAMP5
ES	8_Member	GO Biological Processes	GO:0002446	neutrophil mediated immunity	-1.41671	0	16/502	1,47,960,961,1508,2990,5870,5879,5908,6709,9948,10312,23191,23197,29952,51135	A1BG,ACLY,CD44,CD47,CTSB,GUSB,RAB6A,RAC1,RAP1B,SPTAN1,WDR1,TCIRG1,CYFIP1,FAF2,DPP7,IRAK4
ES	9_Summary	GO Biological Processes	GO:0016072	rRNA metabolic process	-4.14642	-1.17821	16/265	4736,6187,9326,9555,10436,10927,22803,23160,23195,29102,54464,55813,79954,81887,115939,387338,2058,3181,7453,25821,55250,55596,57038,79828,167153,339487,7514,401466,1983,4848,10073,10907,22827,54496	RPL10A,RPS2,ZNHIT3,MACROH2A1,EMG1,SPIN1,XRN2,WDR43,MDN1,DROSHA,XRN1,UTP6,NOL10,LAS1L,TSR3,NSUN4,EPRS1,HNRNPA2B1,WARS1,MTO1,ELP2,ZCCHC8,RARS2,METTL8,TENT2,ZBTB8OS,XPO1,RBIS,EIF5,CNOT2,SNUPN,TXNL4A,PUF60,PRMT7
ES	9_Member	GO Biological Processes	GO:0016072	rRNA metabolic process	-4.14642	-1.17821	16/265	4736,6187,9326,9555,10436,10927,22803,23160,23195,29102,54464,55813,79954,81887,115939,387338	RPL10A,RPS2,ZNHIT3,MACROH2A1,EMG1,SPIN1,XRN2,WDR43,MDN1,DROSHA,XRN1,UTP6,NOL10,LAS1L,TSR3,NSUN4
ES	9_Member	GO Biological Processes	GO:0034660	ncRNA metabolic process	-4.07886	-1.13548	26/580	2058,3181,4736,6187,7453,9326,9555,10436,10927,22803,23160,23195,25821,29102,54464,55250,55596,55813,57038,79828,79954,81887,115939,167153,339487,387338	EPRS1,HNRNPA2B1,RPL10A,RPS2,WARS1,ZNHIT3,MACROH2A1,EMG1,SPIN1,XRN2,WDR43,MDN1,MTO1,DROSHA,XRN1,ELP2,ZCCHC8,UTP6,RARS2,METTL8,NOL10,LAS1L,TSR3,TENT2,ZBTB8OS,NSUN4
ES	9_Member	GO Biological Processes	GO:0034470	ncRNA processing	-3.44101	-0.814721	19/400	3181,4736,6187,9326,10436,22803,23160,23195,25821,29102,55250,55596,55813,79828,79954,81887,115939,339487,387338	HNRNPA2B1,RPL10A,RPS2,ZNHIT3,EMG1,XRN2,WDR43,MDN1,MTO1,DROSHA,ELP2,ZCCHC8,UTP6,METTL8,NOL10,LAS1L,TSR3,ZBTB8OS,NSUN4
ES	9_Member	GO Biological Processes	GO:0042254	ribosome biogenesis	-2.91542	-0.619852	15/310	4736,6187,7514,9326,10436,22803,23160,23195,29102,55813,79954,81887,115939,387338,401466	RPL10A,RPS2,XPO1,ZNHIT3,EMG1,XRN2,WDR43,MDN1,DROSHA,UTP6,NOL10,LAS1L,TSR3,NSUN4,RBIS
ES	9_Member	GO Biological Processes	GO:0022613	ribonucleoprotein complex biogenesis	-2.84395	-0.575925	21/519	1983,4736,4848,6187,7514,9326,10073,10436,10907,22803,22827,23160,23195,29102,54496,55813,79954,81887,115939,387338,401466	EIF5,RPL10A,CNOT2,RPS2,XPO1,ZNHIT3,SNUPN,EMG1,TXNL4A,XRN2,PUF60,WDR43,MDN1,DROSHA,PRMT7,UTP6,NOL10,LAS1L,TSR3,NSUN4,RBIS
ES	9_Member	GO Biological Processes	GO:0006364	rRNA processing	-2.75596	-0.554574	12/227	4736,6187,9326,10436,22803,23160,23195,55813,79954,81887,115939,387338	RPL10A,RPS2,ZNHIT3,EMG1,XRN2,WDR43,MDN1,UTP6,NOL10,LAS1L,TSR3,NSUN4
ES	10_Summary	GO Biological Processes	GO:0001778	plasma membrane repair	-4.05382	-1.13392	4/13	309,4628,9066,26509,2,960,2263,2316,2335,5154,5339,5573,5879,7035,7422,8751,11093,23499,23513,131566,5792,55959	ANXA6,MYH10,SYT7,MYOF,A2M,CD44,FGFR2,FLNA,FN1,PDGFA,PLEC,PRKAR1A,RAC1,TFPI,VEGFA,ADAM15,ADAMTS13,MACF1,SCRIB,DCBLD2,PTPRF,SULF2
ES	10_Member	GO Biological Processes	GO:0001778	plasma membrane repair	-4.05382	-1.13392	4/13	309,4628,9066,26509	ANXA6,MYH10,SYT7,MYOF
ES	10_Member	GO Biological Processes	GO:0042060	wound healing	-1.884	-0.0901761	20/593	2,309,960,2263,2316,2335,4628,5154,5339,5573,5879,7035,7422,8751,9066,11093,23499,23513,26509,131566	A2M,ANXA6,CD44,FGFR2,FLNA,FN1,MYH10,PDGFA,PLEC,PRKAR1A,RAC1,TFPI,VEGFA,ADAM15,SYT7,ADAMTS13,MACF1,SCRIB,MYOF,DCBLD2
ES	10_Member	GO Biological Processes	GO:0009611	response to wounding	-1.65292	0	22/708	2,309,960,2263,2316,2335,4628,5154,5339,5573,5792,5879,7035,7422,8751,9066,11093,23499,23513,26509,55959,131566	A2M,ANXA6,CD44,FGFR2,FLNA,FN1,MYH10,PDGFA,PLEC,PRKAR1A,PTPRF,RAC1,TFPI,VEGFA,ADAM15,SYT7,ADAMTS13,MACF1,SCRIB,MYOF,SULF2,DCBLD2
ES	11_Summary	GO Biological Processes	GO:0032933	SREBP signaling pathway	-3.91442	-1.0168	4/14	6720,51043,51141,55160,8720,83734,7422,1789,2067,3181,7013,9555,51535,1111,11011,2316,79885	SREBF1,ZBTB7B,INSIG2,ARHGEF10L,MBTPS1,ATG10,VEGFA,DNMT3B,ERCC1,HNRNPA2B1,TERF1,MACROH2A1,PPHLN1,CHEK1,TLK2,FLNA,HDAC11
ES	11_Member	GO Biological Processes	GO:0032933	SREBP signaling pathway	-3.91442	-1.0168	4/14	6720,51043,51141,55160	SREBF1,ZBTB7B,INSIG2,ARHGEF10L
ES	11_Member	GO Biological Processes	GO:0071501	cellular response to sterol depletion	-3.78645	-0.982808	4/15	6720,51043,51141,55160	SREBF1,ZBTB7B,INSIG2,ARHGEF10L
ES	11_Member	GO Biological Processes	GO:0006991	response to sterol depletion	-3.55844	-0.903851	4/17	6720,51043,51141,55160	SREBF1,ZBTB7B,INSIG2,ARHGEF10L
ES	11_Member	GO Biological Processes	GO:0006984	ER-nucleus signaling pathway	-3.34315	-0.783796	6/51	6720,8720,51043,51141,55160,83734	SREBF1,MBTPS1,ZBTB7B,INSIG2,ARHGEF10L,ATG10
ES	11_Member	GO Biological Processes	GO:0031065	positive regulation of histone deacetylation	-2.39023	-0.354047	3/17	6720,7422,51043	SREBF1,VEGFA,ZBTB7B
ES	11_Member	GO Biological Processes	GO:0090312	positive regulation of protein deacetylation	-2.12391	-0.215287	3/21	6720,7422,51043	SREBF1,VEGFA,ZBTB7B
ES	11_Member	GO Biological Processes	GO:2001252	positive regulation of chromosome organization	-2.01708	-0.156463	9/182	1789,2067,3181,6720,7013,7422,9555,51043,51535	DNMT3B,ERCC1,HNRNPA2B1,SREBF1,TERF1,VEGFA,MACROH2A1,ZBTB7B,PPHLN1
ES	11_Member	GO Biological Processes	GO:0031063	regulation of histone deacetylation	-1.73473	-0.0203735	3/29	6720,7422,51043	SREBF1,VEGFA,ZBTB7B
ES	11_Member	GO Biological Processes	GO:1902275	regulation of chromatin organization	-1.37931	0	8/199	1111,1789,6720,7422,9555,11011,51043,51535	CHEK1,DNMT3B,SREBF1,VEGFA,MACROH2A1,TLK2,ZBTB7B,PPHLN1
ES	11_Member	GO Biological Processes	GO:0006476	protein deacetylation	-1.36908	0	5/98	2316,6720,7422,51043,79885	FLNA,SREBF1,VEGFA,ZBTB7B,HDAC11
ES	12_Summary	GO Biological Processes	GO:0006914	autophagy	-3.76649	-0.982808	24/539	1917,3607,5565,6720,7249,8517,10312,10542,11011,23232,23265,23339,27131,29979,51399,51699,57154,57533,63894,79065,81846,83734,85363,129303,8720,9066	EEF1A2,FOXK2,PRKAB2,SREBF1,TSC2,IKBKG,TCIRG1,LAMTOR5,TLK2,TBC1D12,EXOC7,VPS39,SNX5,UBQLN1,TRAPPC4,VPS29,SMURF1,TBC1D14,VIPAS39,ATG9A,SBF2,ATG10,TRIM5,TMEM150A,MBTPS1,SYT7
ES	12_Member	GO Biological Processes	GO:0006914	autophagy	-3.76649	-0.982808	24/539	1917,3607,5565,6720,7249,8517,10312,10542,11011,23232,23265,23339,27131,29979,51399,51699,57154,57533,63894,79065,81846,83734,85363,129303	EEF1A2,FOXK2,PRKAB2,SREBF1,TSC2,IKBKG,TCIRG1,LAMTOR5,TLK2,TBC1D12,EXOC7,VPS39,SNX5,UBQLN1,TRAPPC4,VPS29,SMURF1,TBC1D14,VIPAS39,ATG9A,SBF2,ATG10,TRIM5,TMEM150A
ES	12_Member	GO Biological Processes	GO:0061919	process utilizing autophagic mechanism	-3.76649	-0.982808	24/539	1917,3607,5565,6720,7249,8517,10312,10542,11011,23232,23265,23339,27131,29979,51399,51699,57154,57533,63894,79065,81846,83734,85363,129303	EEF1A2,FOXK2,PRKAB2,SREBF1,TSC2,IKBKG,TCIRG1,LAMTOR5,TLK2,TBC1D12,EXOC7,VPS39,SNX5,UBQLN1,TRAPPC4,VPS29,SMURF1,TBC1D14,VIPAS39,ATG9A,SBF2,ATG10,TRIM5,TMEM150A
[truncated: 414 more rows]
