# Supplementary material for: A Regulatory Axis between Epithelial Splicing Regulatory Proteins and Estrogen Receptor α Modulates the Alternative Transcriptome of Luminal Breast Cancer
Source: Int J Mol Sci. 2022 Jul 16;23(14):7835. doi: 10.3390/ijms23147835 (PMC9319905; doi:10.3390/ijms23147835)
Supplement: Supplementary file 1 [file ijms-23-07835-s001.zip › Supplementary_Table_S4_RBP_enrichment_results.xls]

## Sheet: Legend
headers
observed	the observed enrichment of an RBP as frequency of its binding motif within a scanned region within or around the sequences of regulated exons
expected.avg	the average enrichment of an RBP as frequency of its binding motif within a scanned region within or around the sequences of a control set of exons (*100 times) than the number of regulated sequences, sampled 100 times)
expected.sd	the standard deviation of an RBP motif frequency within the set of control exons (sampled 100 times)
z.score	The enrichment z-score is calculated as a ratio of (observed - expected.avg)/expected.sd)
location	either upstream (up) or downstream (down) of the regulated exons; V1: upstream MXE, V2: MXE1; V3: down MXE1; V4: up MXE2; V5: MXE2; V6: down MXE2
regulation	either positive (dPSI >0.1) or negative (dPSI < -0.1) of the corresponding regulated event
enriched RBP has a z-score > 1.96
depleted RBP has a z-score < -1.96

## Sheet: a_ESRPs_motifs_predicted
Supplementary Table S4: RNA binding motif enrichment analysis searching the RBP binding motifs and the list of ESRP1/2-regulated ASEs
event type	number events	regulation	total ASEs per type	percentage
A3SS	17	negative
A3SS	11	positive	28	0.0266
A5SS	19	negative
A5SS	18	positive	37	0.0352
SE	274	negative
SE	266	positive	540	0.5133
MXE	34	negative
MXE	36	positive	70	0.0665
RI	8	negative
RI	10	positive	18	0.0171
Total	693

## Sheet: b_ASEs_with_ESRPs_motifs
#pattern name	sequence name	event	start	stop	score	p-value	matched sequence	regulation
ESRP2_00150	ENSG00000138031.14;A3:chr2:24828161-24830709:24828023-24830709:-;V2	ENSG00000138031.14;A3:chr2:24828161-24830709:24828023-24830709:-	140	146	11.4184	5.53e-05	TGGGGAT	negative
ESRP2_00150	ENSG00000166762.16;A3:chr15:43648066-43649727:43648063-43649727:-;V1	ENSG00000166762.16;A3:chr15:43648066-43649727:43648063-43649727:-	117	123	10.3333	0.000103	TGGGGAG	negative
ESRP2_00150	ENSG00000213930.11;A3:chr9:34647258-34647541:34647258-34648115:+;V1	ENSG00000213930.11;A3:chr9:34647258-34647541:34647258-34648115:+	106	112	10.3333	0.000103	TGGGGAG	negative
ESRP2_00150	ENSG00000140995.16;A3:chr16:89948814-89949417:89948814-89949565:+;V1	ENSG00000140995.16;A3:chr16:89948814-89949417:89948814-89949565:+	15	21	10.3333	0.000103	TGGGGAG	negative
ESRP2_00150	ENSG00000175061.17;A3:chr17:16439414-16439581:16439414-16440185:+;V2	ENSG00000175061.17;A3:chr17:16439414-16439581:16439414-16440185:+	84	90	10.3333	0.000103	TGGGGAG	negative
ESRP2_00150	ENSG00000105393.15;A3:chr19:17274185-17275777:17274185-17275789:+;V2	ENSG00000105393.15;A3:chr19:17274185-17275777:17274185-17275789:+	49	55	10.0993	0.000161	TGGGGAA	negative
ESRP2_00150	ENSG00000181852.17;A3:chr12:56213138-56213958:56213077-56213958:-;V1	ENSG00000181852.17;A3:chr12:56213138-56213958:56213077-56213958:-	90	96	10.0993	0.000161	TGGGGAA	negative
ESRP2_00150	ENSG00000221955.10;A3:chr3:125177974-125187237:125177964-125187237:-;V1	ENSG00000221955.10;A3:chr3:125177974-125187237:125177964-125187237:-	99	105	9.95035	0.000206	TGGGGGT	negative
ESRP2_00150	ENSG00000169592.14;A3:chr16:30001040-30001212:30001040-30001465:+;V2	ENSG00000169592.14;A3:chr16:30001040-30001212:30001040-30001465:+	77	83	9.95035	0.000206	TGGGGGT	negative
ESRP2_00150	ENSG00000134779.14;A3:chr18:36787079-36798449:36786982-36798449:-;V2	ENSG00000134779.14;A3:chr18:36787079-36798449:36786982-36798449:-	4	10	9.49645	0.000252	TGGGGAC	negative
ESRP2_00150	ENSG00000196295.11;A3:chr7:30551479-30552100:30551395-30552100:-;V1	ENSG00000196295.11;A3:chr7:30551479-30552100:30551395-30552100:-	160	166	9.49645	0.000252	TGGGGAC	negative
ESRP2_00150	ENSG00000220785.7;A3:chr1:32235210-32239295:32235113-32239295:-;V2	ENSG00000220785.7;A3:chr1:32235210-32239295:32235113-32239295:-	46	52	9.49645	0.000252	TGGGGAC	negative
ESRP2_00150	ENSG00000169592.14;A3:chr16:30001040-30001212:30001040-30001465:+;V2	ENSG00000169592.14;A3:chr16:30001040-30001212:30001040-30001465:+	170	176	9.49645	0.000252	TGGGGAC	negative
ESRP2_00150	ENSG00000184867.13;A3:chrX:101659148-101659419:101659136-101659419:-;V1	ENSG00000184867.13;A3:chrX:101659148-101659419:101659136-101659419:-	129	135	8.86525	0.000358	TGGGGGG	negative
ESRP2_00150	ENSG00000184867.13;A3:chrX:101659148-101659419:101659136-101659419:-;V2	ENSG00000184867.13;A3:chrX:101659148-101659419:101659136-101659419:-	90	96	8.86525	0.000358	TGGGGGG	negative
ESRP2_00150	ENSG00000117407.16;A3:chr1:43934260-43935590:43934260-43935655:+;V1	ENSG00000117407.16;A3:chr1:43934260-43935590:43934260-43935655:+	152	158	8.63121	0.000405	TGGGGGA	negative
ESRP2_00150	ENSG00000184867.13;A3:chrX:101659148-101659419:101659136-101659419:-;V2	ENSG00000184867.13;A3:chrX:101659148-101659419:101659136-101659419:-	92	98	8.51773	0.000499	GGGGGAT	negative
ESRP2_00150	ENSG00000221955.10;A3:chr3:125177974-125187237:125177964-125187237:-;V1	ENSG00000221955.10;A3:chr3:125177974-125187237:125177964-125187237:-	31	37	8.34752	0.000557	TGGGAAG	negative
ESRP2_00150	ENSG00000184867.13;A3:chrX:101659148-101659419:101659136-101659419:-;V2	ENSG00000184867.13;A3:chrX:101659148-101659419:101659136-101659419:-	102	108	8.34752	0.000557	TGGGAAG	negative
ESRP2_00150	ENSG00000105393.15;A3:chr19:17274185-17275777:17274185-17275789:+;V2	ENSG00000105393.15;A3:chr19:17274185-17275777:17274185-17275789:+	90	96	8.11348	0.000687	TGGGAAA	negative
ESRP2_00150	ENSG00000184867.13;A3:chrX:101659148-101659419:101659136-101659419:-;V1	ENSG00000184867.13;A3:chrX:101659148-101659419:101659136-101659419:-	60	66	8.11348	0.000687	TGGGAAA	negative
ESRP2_00150	ENSG00000137776.16;A3:chr15:58917020-58921446:58916999-58921446:-;V1	ENSG00000137776.16;A3:chr15:58917020-58921446:58916999-58921446:-	104	110	7.96454	0.000779	TGGGAGT	negative
ESRP2_00150	ENSG00000184867.13;A3:chrX:101659148-101659419:101659136-101659419:-;V1	ENSG00000184867.13;A3:chrX:101659148-101659419:101659136-101659419:-	51	57	7.96454	0.000779	TGGGAGT	negative
ESRP2_00150	ENSG00000168036.16;A3:chr3:41239354-41239660:41239354-41239819:+;V2	ENSG00000168036.16;A3:chr3:41239354-41239660:41239354-41239819:+	22	28	7.96454	0.000779	TGGGAGT	negative
ESRP2_00150	ENSG00000213930.11;A3:chr9:34647258-34647541:34647258-34648115:+;V2	ENSG00000213930.11;A3:chr9:34647258-34647541:34647258-34648115:+	117	123	7.51064	0.000836	TGGGAAC	negative
ESRP2_00150	ENSG00000143771.11;A3:chr1:224365991-224375795:224365991-224379069:+;V1	ENSG00000143771.11;A3:chr1:224365991-224375795:224365991-224379069:+	24	30	7.51064	0.000836	TGGGAAC	negative
ESRP2_00150	ENSG00000134779.14;A3:chr18:36787079-36798449:36786982-36798449:-;V2	ENSG00000134779.14;A3:chr18:36787079-36798449:36786982-36798449:-	85	91	7.51064	0.000836	TGGGAAC	negative
ESRP2_00150	ENSG00000168036.16;A3:chr3:41239354-41239660:41239354-41239819:+;V1	ENSG00000168036.16;A3:chr3:41239354-41239660:41239354-41239819:+	153	159	7.51064	0.000836	TGGGAAC	negative
ESRP2_00150	ENSG00000184867.13;A3:chrX:101659148-101659419:101659136-101659419:-;V1	ENSG00000184867.13;A3:chrX:101659148-101659419:101659136-101659419:-	132	138	7.43262	0.000959	GGGGGAG	negative
ESRP2_00150	ENSG00000108443.13;A3:chr17:59935300-59936215:59935300-59936464:+;V1	ENSG00000108443.13;A3:chr17:59935300-59936215:59935300-59936464:+	41	47	10.0993	0.000161	TGGGGAA	positive
ESRP2_00150	ENSG00000108443.13;A3:chr17:59935300-59936215:59935300-59936464:+;V2	ENSG00000108443.13;A3:chr17:59935300-59936215:59935300-59936464:+	27	33	8.34752	0.000557	TGGGAAG	positive
ESRP2_00150	ENSG00000164306.10;A3:chr4:184652100-184657082:184652100-184657085:+;V2	ENSG00000164306.10;A3:chr4:184652100-184657082:184652100-184657085:+	68	74	8.34752	0.000557	TGGGAAG	positive
ESRP2_00150	ENSG00000153558.13;A3:chr3:33373160-33373241:33373160-33373260:+;V1	ENSG00000153558.13;A3:chr3:33373160-33373241:33373160-33373260:+	137	143	7.47518	0.000919	CGGGGAG	positive
ESRP2_00150	ENSG00000153558.13;A3:chr3:33373160-33373241:33373160-33373260:+;V2	ENSG00000153558.13;A3:chr3:33373160-33373241:33373160-33373260:+	86	92	8.21986	0.000615	AGGGGAT	positive
ESRP2_00150	ENSG00000159214.12;A3:chr1:43992639-43993840:43992639-43993890:+;V2	ENSG00000159214.12;A3:chr1:43992639-43993840:43992639-43993890:+	176	182	7.47518	0.000919	CGGGGAG	positive
ESRP2_00150	ENSG00000161618.9;A3:chr19:49460899-49461619:49460899-49461884:+;V1	ENSG00000161618.9;A3:chr19:49460899-49461619:49460899-49461884:+	152	158	8.02837	0.000724	TGGGGGC	positive
ESRP2_00150	ENSG00000161618.9;A3:chr19:49460899-49461619:49460899-49461884:+;V1	ENSG00000161618.9;A3:chr19:49460899-49461619:49460899-49461884:+	184	190	8.86525	0.000358	TGGGGGG	positive
ESRP2_00150	ENSG00000161618.9;A3:chr19:49460899-49461619:49460899-49461884:+;V2	ENSG00000161618.9;A3:chr19:49460899-49461619:49460899-49461884:+	58	64	9.49645	0.000252	TGGGGAC	positive
ESRP2_00150	ENSG00000102858.12;A3:chr16:4664775-4665099:4664775-4665102:+;V1	ENSG00000102858.12;A3:chr16:4664775-4665099:4664775-4665102:+	132	138	7.47518	0.000919	CGGGGAG	positive
ESRP2_00150	ENSG00000102858.12;A3:chr16:4664775-4665099:4664775-4665102:+;V2	ENSG00000102858.12;A3:chr16:4664775-4665099:4664775-4665102:+	136	142	7.48227	0.000879	TGGGGCT	positive
ESRP2_00150	ENSG00000213930.11;A3:chr9:34647258-34647475:34647258-34647541:+;V2	ENSG00000213930.11;A3:chr9:34647258-34647475:34647258-34647541:+	49	55	10.3333	0.000103	TGGGGAG	positive
ESRP2_00150	ENSG00000159214.12;A3:chr1:43992639-43993840:43992639-43993887:+;V2	ENSG00000159214.12;A3:chr1:43992639-43993840:43992639-43993887:+	179	185	7.47518	0.000919	CGGGGAG	positive
ESRP2_00150	ENSG00000197858.10;A3:chr8:144084609-144084722:144084609-144085289:+;V1	ENSG00000197858.10;A3:chr8:144084609-144084722:144084609-144085289:+	148	154	11.4184	5.53e-05	TGGGGAT	positive
ESRP2_00150	ENSG00000197858.10;A3:chr8:144084609-144084722:144084609-144085289:+;V2	ENSG00000197858.10;A3:chr8:144084609-144084722:144084609-144085289:+	4	10	7.48227	0.000879	TGGGGCT	positive
ESRP2_00150	ENSG00000185100.10;A3:chr14:104739378-104739655:104739378-104739767:+;V1	ENSG00000185100.10;A3:chr14:104739378-104739655:104739378-104739767:+	11	17	10.3333	0.000103	TGGGGAG	positive
ESRP2_00150	ENSG00000185100.10;A3:chr14:104739378-104739655:104739378-104739767:+;V2	ENSG00000185100.10;A3:chr14:104739378-104739655:104739378-104739767:+	77	83	7.47518	0.000919	CGGGGAG	positive
ESRP2_00150	ENSG00000076043.9;A3:chr11:114443933-114444155:114443933-114444586:+;V1	ENSG00000076043.9;A3:chr11:114443933-114444155:114443933-114444586:+	128	134	8.86525	0.000358	TGGGGGG	positive
ESRP2_00150	ENSG00000076043.9;A3:chr11:114443933-114444155:114443933-114444586:+;V1	ENSG00000076043.9;A3:chr11:114443933-114444155:114443933-114444586:+	136	142	11.4184	5.53e-05	TGGGGAT	positive
ESRP2_00150	ENSG00000181027.10;A5:chr19:46747305-46748027:46747294-46748027:+;V2	ENSG00000181027.10;A5:chr19:46747305-46748027:46747294-46748027:+	88	94	8.21986	0.000615	AGGGGAT	negative
ESRP2_00150	ENSG00000198561.13;A5:chr11:57762119-57794010:57762068-57794010:+;V2	ENSG00000198561.13;A5:chr11:57762119-57794010:57762068-57794010:+	145	151	7.43262	0.000959	GGGGGAG	negative
ESRP2_00150	ENSG00000120948.16;A5:chr1:11022250-11023263:11022241-11023263:+;V2	ENSG00000120948.16;A5:chr1:11022250-11023263:11022241-11023263:+	17	23	9.43262	0.00032	TGGGAAT	negative
ESRP2_00150	ENSG00000120948.16;A5:chr1:11022250-11023263:11022241-11023263:+;V2	ENSG00000120948.16;A5:chr1:11022250-11023263:11022241-11023263:+	64	70	8.11348	0.000687	TGGGAAA	negative
ESRP2_00150	ENSG00000166169.16;A5:chr10:101583681-101584602:101583681-101584878:-;V1	ENSG00000166169.16;A5:chr10:101583681-101584602:101583681-101584878:-	185	191	10.0993	0.000161	TGGGGAA	negative
ESRP2_00150	ENSG00000237441.9;A5:chr6:33293524-33293795:33293524-33294034:-;V1	ENSG00000237441.9;A5:chr6:33293524-33293795:33293524-33294034:-	98	104	8.21986	0.000615	AGGGGAT	negative
ESRP2_00150	ENSG00000092010.14;A5:chr14:24138403-24138736:24138399-24138736:+;V2	ENSG00000092010.14;A5:chr14:24138403-24138736:24138399-24138736:+	27	33	8.63121	0.000405	TGGGGGA	negative
ESRP2_00150	ENSG00000244560.6;A5:chr7:149285696-149287565:149285496-149287565:+;V2	ENSG00000244560.6;A5:chr7:149285696-149287565:149285496-149287565:+	25	31	9.49645	0.000252	TGGGGAC	negative
ESRP2_00150	ENSG00000244560.6;A5:chr7:149285696-149287565:149285496-149287565:+;V2	ENSG00000244560.6;A5:chr7:149285696-149287565:149285496-149287565:+	101	107	10.3333	0.000103	TGGGGAG	negative
ESRP2_00150	ENSG00000170412.16;A5:chr17:74440827-74443818:74440046-74443818:+;V1	ENSG00000170412.16;A5:chr17:74440827-74443818:74440046-74443818:+	190	196	9.49645	0.000252	TGGGGAC	negative
ESRP2_00150	ENSG00000170412.16;A5:chr17:74440827-74443818:74440046-74443818:+;V2	ENSG00000170412.16;A5:chr17:74440827-74443818:74440046-74443818:+	14	20	9.49645	0.000252	TGGGGAC	negative
ESRP2_00150	ENSG00000099817.11;A5:chr19:1091907-1093904:1091907-1095259:-;V2	ENSG00000099817.11;A5:chr19:1091907-1093904:1091907-1095259:-	19	25	8.02837	0.000724	TGGGGGC	negative
ESRP2_00150	ENSG00000099817.11;A5:chr19:1091907-1093904:1091907-1095259:-;V2	ENSG00000099817.11;A5:chr19:1091907-1093904:1091907-1095259:-	144	150	8.56028	0.000451	CGGGGAT	negative
ESRP2_00150	ENSG00000196367.12;A5:chr7:98983492-98984093:98983459-98984093:+;V1	ENSG00000196367.12;A5:chr7:98983492-98984093:98983459-98984093:+	72	78	8.34752	0.000557	TGGGAAG	negative
ESRP2_00150	ENSG00000149809.14;A5:chr11:65113414-65113491:65112865-65113491:+;V1	ENSG00000149809.14;A5:chr11:65113414-65113491:65112865-65113491:+	72	78	7.43262	0.000959	GGGGGAG	negative
ESRP2_00150	ENSG00000149809.14;A5:chr11:65113414-65113491:65112865-65113491:+;V2	ENSG00000149809.14;A5:chr11:65113414-65113491:65112865-65113491:+	63	69	7.47518	0.000919	CGGGGAG	negative
ESRP2_00150	ENSG00000114942.13;A5:chr2:206160059-206160557:206160018-206160557:+;V2	ENSG00000114942.13;A5:chr2:206160059-206160557:206160018-206160557:+	69	75	7.47518	0.000919	CGGGGAG	negative
ESRP2_00150	ENSG00000122783.16;A5:chr7:135167807-135168931:135167807-135168969:-;V1	ENSG00000122783.16;A5:chr7:135167807-135168931:135167807-135168969:-	76	82	9.43262	0.00032	TGGGAAT	negative
ESRP2_00150	ENSG00000198561.13;A5:chr11:57762119-57794010:57762046-57794010:+;V2	ENSG00000198561.13;A5:chr11:57762119-57794010:57762046-57794010:+	167	173	7.43262	0.000959	GGGGGAG	negative
ESRP2_00150	ENSG00000115129.13;A5:chr2:24081031-24082885:24081031-24083001:-;V1	ENSG00000115129.13;A5:chr2:24081031-24082885:24081031-24083001:-	186	192	8.02837	0.000724	TGGGGGC	negative
ESRP2_00150	ENSG00000169696.15;A5:chr17:82017113-82017309:82017088-82017309:+;V2	ENSG00000169696.15;A5:chr17:82017113-82017309:82017088-82017309:+	106	112	8.86525	0.000358	TGGGGGG	negative
ESRP2_00150	ENSG00000157212.18;A5:chr7:154946813-154947832:154946813-154947903:-;V2	ENSG00000157212.18;A5:chr7:154946813-154947832:154946813-154947903:-	81	87	8.34752	0.000557	TGGGAAG	negative
ESRP2_00150	ENSG00000175061.17;A5:chr17:16439703-16440185:16439414-16440185:+;V1	ENSG00000175061.17;A5:chr17:16439703-16440185:16439414-16440185:+	173	179	9.95035	0.000206	TGGGGGT	negative
ESRP2_00150	ENSG00000120686.11;A5:chr13:38350227-38354239:38350055-38354239:+;V2	ENSG00000120686.11;A5:chr13:38350227-38354239:38350055-38354239:+	55	61	11.4184	5.53e-05	TGGGGAT	positive
ESRP2_00150	ENSG00000006534.15;A5:chr11:68018637-68018773:68015459-68018773:+;V1	ENSG00000006534.15;A5:chr11:68018637-68018773:68015459-68018773:+	50	56	9.49645	0.000252	TGGGGAC	positive
ESRP2_00150	ENSG00000006534.15;A5:chr11:68018637-68018773:68015459-68018773:+;V2	ENSG00000006534.15;A5:chr11:68018637-68018773:68015459-68018773:+	13	19	9.95035	0.000206	TGGGGGT	positive
ESRP2_00150	ENSG00000006534.15;A5:chr11:68018637-68018773:68015459-68018773:+;V2	ENSG00000006534.15;A5:chr11:68018637-68018773:68015459-68018773:+	69	75	8.21986	0.000615	AGGGGAT	positive
ESRP2_00150	ENSG00000090621.13;A5:chr1:39564542-39564686:39564542-39564701:-;V2	ENSG00000090621.13;A5:chr1:39564542-39564686:39564542-39564701:-	24	30	10.0993	0.000161	TGGGGAA	positive
ESRP2_00150	ENSG00000136068.14;A5:chr3:58141929-58142650:58141896-58142650:+;V1	ENSG00000136068.14;A5:chr3:58141929-58142650:58141896-58142650:+	77	83	8.63121	0.000405	TGGGGGA	positive
ESRP2_00150	ENSG00000136068.14;A5:chr3:58141929-58142650:58141896-58142650:+;V1	ENSG00000136068.14;A5:chr3:58141929-58142650:58141896-58142650:+	170	176	10.0993	0.000161	TGGGGAA	positive
ESRP2_00150	ENSG00000101901.11;A5:chrX:111682300-111684965:111682235-111684965:+;V2	ENSG00000101901.11;A5:chrX:111682300-111684965:111682235-111684965:+	128	134	9.95035	0.000206	TGGGGGT	positive
ESRP2_00150	ENSG00000122783.16;A5:chr7:135167807-135168749:135167807-135168931:-;V1	ENSG00000122783.16;A5:chr7:135167807-135168749:135167807-135168931:-	38	44	9.43262	0.00032	TGGGAAT	positive
ESRP2_00150	ENSG00000166888.11;A5:chr12:57107314-57107605:57107314-57107659:-;V2	ENSG00000166888.11;A5:chr12:57107314-57107605:57107314-57107659:-	12	18	7.43262	0.000959	GGGGGAG	positive
ESRP2_00150	ENSG00000166888.11;A5:chr12:57107314-57107605:57107314-57107659:-;V2	ENSG00000166888.11;A5:chr12:57107314-57107605:57107314-57107659:-	86	92	7.48227	0.000879	TGGGGCT	positive
ESRP2_00150	ENSG00000197037.10;A5:chr7:99617016-99618525:99616989-99618525:+;V1	ENSG00000197037.10;A5:chr7:99617016-99618525:99616989-99618525:+	9	15	10.0993	0.000161	TGGGGAA	positive
ESRP2_00150	ENSG00000164896.19;A5:chr7:151076832-151076913:151076832-151077101:-;V1	ENSG00000164896.19;A5:chr7:151076832-151076913:151076832-151077101:-	17	23	7.47518	0.000919	CGGGGAG	positive
ESRP2_00150	ENSG00000164896.19;A5:chr7:151076832-151076913:151076832-151077101:-;V2	ENSG00000164896.19;A5:chr7:151076832-151076913:151076832-151077101:-	16	22	8.63121	0.000405	TGGGGGA	positive
ESRP2_00150	ENSG00000164896.19;A5:chr7:151076832-151076913:151076832-151077101:-;V2	ENSG00000164896.19;A5:chr7:151076832-151076913:151076832-151077101:-	17	23	7.43262	0.000959	GGGGGAG	positive
ESRP2_00150	ENSG00000122085.16;A5:chr2:241094432-241095130:241094432-241096393:-;V1	ENSG00000122085.16;A5:chr2:241094432-241095130:241094432-241096393:-	171	177	9.43262	0.00032	TGGGAAT	positive
ESRP2_00150	ENSG00000122783.16;A5:chr7:135167807-135168786:135167807-135168931:-;V1	ENSG00000122783.16;A5:chr7:135167807-135168786:135167807-135168931:-	38	44	9.43262	0.00032	TGGGAAT	positive
ESRP2_00150	ENSG00000108439.10;A5:chr17:47945612-47945861:47944715-47945861:+;V1	ENSG00000108439.10;A5:chr17:47945612-47945861:47944715-47945861:+	32	38	10.3333	0.000103	TGGGGAG	positive
ESRP2_00150	ENSG00000134825.15;A5:chr11:61789990-61790375:61789990-61790423:-;V1	ENSG00000134825.15;A5:chr11:61789990-61790375:61789990-61790423:-	173	179	8.34752	0.000557	TGGGAAG	positive
ESRP2_00150	ENSG00000134825.15;A5:chr11:61789990-61790375:61789990-61790423:-;V2	ENSG00000134825.15;A5:chr11:61789990-61790375:61789990-61790423:-	34	40	7.48227	0.000879	TGGGGCT	positive
ESRP2_00150	ENSG00000134825.15;A5:chr11:61789990-61790375:61789990-61790423:-;V2	ENSG00000134825.15;A5:chr11:61789990-61790375:61789990-61790423:-	176	182	10.0993	0.000161	TGGGGAA	positive
ESRP2_00150	ENSG00000161996.18;A5:chr16:655147-655307:653803-655307:+;V1	ENSG00000161996.18;A5:chr16:655147-655307:653803-655307:+	92	98	7.43262	0.000959	GGGGGAG	positive
ESRP2_00150	ENSG00000161996.18;A5:chr16:655147-655307:653803-655307:+;V2	ENSG00000161996.18;A5:chr16:655147-655307:653803-655307:+	29	35	7.48227	0.000879	TGGGGCT	positive
ESRP2_00150	ENSG00000161996.18;A5:chr16:655147-655307:653803-655307:+;V2	ENSG00000161996.18;A5:chr16:655147-655307:653803-655307:+	129	135	7.48227	0.000879	TGGGGCT	positive
ESRP2_00150	ENSG00000213928.8;A5:chr14:24164955-24165847:24164134-24165847:+;V1	ENSG00000213928.8;A5:chr14:24164955-24165847:24164134-24165847:+	157	163	8.21986	0.000615	AGGGGAT	positive
ESRP2_00150	ENSG00000112655.15;A5:chr6:43143620-43144451:43142299-43144451:+;V2	ENSG00000112655.15;A5:chr6:43143620-43144451:43142299-43144451:+	9	15	10.3333	0.000103	TGGGGAG	positive
ESRP2_00150	ENSG00000112655.15;A5:chr6:43143620-43144451:43142299-43144451:+;V2	ENSG00000112655.15;A5:chr6:43143620-43144451:43142299-43144451:+	115	121	11.4184	5.53e-05	TGGGGAT	positive
ESRP2_00150	ENSG00000114626.17;A5:chr3:127674453-127674545:127674418-127674545:+;V1	ENSG00000114626.17;A5:chr3:127674453-127674545:127674418-127674545:+	58	64	8.63121	0.000405	TGGGGGA	positive
ESRP2_00150	ENSG00000114626.17;A5:chr3:127674453-127674545:127674418-127674545:+;V1	ENSG00000114626.17;A5:chr3:127674453-127674545:127674418-127674545:+	59	65	7.43262	0.000959	GGGGGAG	positive
ESRP2_00150	ENSG00000114626.17;A5:chr3:127674453-127674545:127674418-127674545:+;V2	ENSG00000114626.17;A5:chr3:127674453-127674545:127674418-127674545:+	56	62	10.3333	0.000103	TGGGGAG	positive
ESRP2_00150	ENSG00000114626.17;A5:chr3:127674453-127674545:127674418-127674545:+;V2	ENSG00000114626.17;A5:chr3:127674453-127674545:127674418-127674545:+	65	71	9.95035	0.000206	TGGGGGT	positive
ESRP2_00150	ENSG00000247240.7;A5:chr15:74462031-74466036:74461418-74466036:+;V1	ENSG00000247240.7;A5:chr15:74462031-74466036:74461418-74466036:+	67	73	8.63121	0.000405	TGGGGGA	positive
ESRP2_00150	ENSG00000177595.17;A5:chr11:800244-800333:800244-800384:-;V1	ENSG00000177595.17;A5:chr11:800244-800333:800244-800384:-	75	81	7.43262	0.000959	GGGGGAG	positive
ESRP2_00150	ENSG00000113648.16;MX:chr5:135346057-135350823:135350913-135360497:135346057-135352946:135353045-135360497:-;V3	ENSG00000113648.16;MX:chr5:135346057-135350823:135350913-135360497:135346057-135352946:135353045-135360497:-	7	13	9.49645	0.000252	TGGGGAC	negative
ESRP2_00150	ENSG00000113648.16;MX:chr5:135346057-135350823:135350913-135369406:135346057-135352946:135353045-135369406:-;V3	ENSG00000113648.16;MX:chr5:135346057-135350823:135350913-135369406:135346057-135352946:135353045-135369406:-	7	13	9.49645	0.000252	TGGGGAC	negative
ESRP2_00150	ENSG00000180900.18;MX:chr8:143805435-143806407:143806484-143808609:143805435-143806924:143807013-143808609:-;V2	ENSG00000180900.18;MX:chr8:143805435-143806407:143806484-143808609:143805435-143806924:143807013-143808609:-	27	33	8.02837	0.000724	TGGGGGC	negative
ESRP2_00150	ENSG00000180900.18;MX:chr8:143805435-143806407:143806484-143808609:143805435-143806924:143807013-143808609:-;V4	ENSG00000180900.18;MX:chr8:143805435-143806407:143806484-143808609:143805435-143806924:143807013-143808609:-	6	12	7.96454	0.000779	TGGGAGT	negative
ESRP2_00150	ENSG00000115648.13;MX:chr2:237525805-237527377:237527516-237540348:237525805-237534564:237534647-237540348:+;V4	ENSG00000115648.13;MX:chr2:237525805-237527377:237527516-237540348:237525805-237534564:237534647-237540348:+	6	12	9.43262	0.00032	TGGGAAT	negative
ESRP2_00150	ENSG00000115648.13;MX:chr2:237525805-237527377:237527516-237540348:237525805-237534564:237534647-237540348:+;V6	ENSG00000115648.13;MX:chr2:237525805-237527377:237527516-237540348:237525805-237534564:237534647-237540348:+	7	13	8.02837	0.000724	TGGGGGC	negative
ESRP2_00150	ENSG00000113648.16;MX:chr5:135346057-135350823:135350913-135369406:135346057-135360497:135360607-135369406:-;V3	ENSG00000113648.16;MX:chr5:135346057-135350823:135350913-135369406:135346057-135360497:135360607-135369406:-	78	84	8.86525	0.000358	TGGGGGG	negative
ESRP2_00150	ENSG00000113648.16;MX:chr5:135346057-135350823:135350913-135369406:135346057-135360497:135360607-135369406:-;V3	ENSG00000113648.16;MX:chr5:135346057-135350823:135350913-135369406:135346057-135360497:135360607-135369406:-	80	86	8.51773	0.000499	GGGGGAT	negative
ESRP2_00150	ENSG00000113648.16;MX:chr5:135350913-135360497:135360604-135370036:135350913-135369406:135369603-135370036:-;V2	ENSG00000113648.16;MX:chr5:135350913-135360497:135360604-135370036:135350913-135369406:135369603-135370036:-	27	33	9.95035	0.000206	TGGGGGT	negative
ESRP2_00150	ENSG00000113648.16;MX:chr5:135350913-135360497:135360604-135370036:135350913-135369406:135369603-135370036:-;V2	ENSG00000113648.16;MX:chr5:135350913-135360497:135360604-135370036:135350913-135369406:135369603-135370036:-	73	79	8.56028	0.000451	CGGGGAT	negative
ESRP2_00150	ENSG00000113648.16;MX:chr5:135350913-135360497:135360604-135370036:135350913-135369406:135369603-135370036:-;V6	ENSG00000113648.16;MX:chr5:135350913-135360497:135360604-135370036:135350913-135369406:135369603-135370036:-	77	83	8.86525	0.000358	TGGGGGG	negative
ESRP2_00150	ENSG00000113648.16;MX:chr5:135350913-135360497:135360604-135370036:135350913-135369406:135369603-135370036:-;V6	ENSG00000113648.16;MX:chr5:135350913-135360497:135360604-135370036:135350913-135369406:135369603-135370036:-	79	85	8.51773	0.000499	GGGGGAT	negative
ESRP2_00150	ENSG00000068078.17;MX:chr4:1802025-1802914:1803064-1804330:1802025-1803692:1803836-1804330:+;V1	ENSG00000068078.17;MX:chr4:1802025-1802914:1803064-1804330:1802025-1803692:1803836-1804330:+	20	26	9.95035	0.000206	TGGGGGT	negative
ESRP2_00150	ENSG00000068078.17;MX:chr4:1802025-1802914:1803064-1804330:1802025-1803692:1803836-1804330:+;V5	ENSG00000068078.17;MX:chr4:1802025-1802914:1803064-1804330:1802025-1803692:1803836-1804330:+	72	78	7.47518	0.000919	CGGGGAG	negative
ESRP2_00150	ENSG00000068078.17;MX:chr4:1802025-1802914:1803064-1804330:1802025-1803692:1803836-1804330:+;V6	ENSG00000068078.17;MX:chr4:1802025-1802914:1803064-1804330:1802025-1803692:1803836-1804330:+	37	43	8.63121	0.000405	TGGGGGA	negative
ESRP2_00150	ENSG00000113648.16;MX:chr5:135346057-135350823:135350913-135369406:135346057-135360497:135360780-135369406:-;V3	ENSG00000113648.16;MX:chr5:135346057-135350823:135350913-135369406:135346057-135360497:135360780-135369406:-	78	84	8.86525	0.000358	TGGGGGG	negative
ESRP2_00150	ENSG00000113648.16;MX:chr5:135346057-135350823:135350913-135369406:135346057-135360497:135360780-135369406:-;V3	ENSG00000113648.16;MX:chr5:135346057-135350823:135350913-135369406:135346057-135360497:135360780-135369406:-	80	86	8.51773	0.000499	GGGGGAT	negative
ESRP2_00150	ENSG00000125388.19;MX:chr4:3029409-3035386:3035523-3040572:3029409-3037374:3037511-3040572:+;V3	ENSG00000125388.19;MX:chr4:3029409-3035386:3035523-3040572:3029409-3037374:3037511-3040572:+	86	92	8.86525	0.000358	TGGGGGG	negative
ESRP2_00150	ENSG00000125388.19;MX:chr4:3029409-3035386:3035523-3040572:3029409-3037374:3037511-3040572:+;V4	ENSG00000125388.19;MX:chr4:3029409-3035386:3035523-3040572:3029409-3037374:3037511-3040572:+	35	41	7.51064	0.000836	TGGGAAC	negative
ESRP2_00150	ENSG00000105397.13;MX:chr19:10351162-10352434:10352551-10354042:10351162-10352926:10353098-10354042:-;V2	ENSG00000105397.13;MX:chr19:10351162-10352434:10352551-10354042:10351162-10352926:10353098-10354042:-	153	159	9.49645	0.000252	TGGGGAC	negative
ESRP2_00150	ENSG00000165233.17;MX:chr9:93096352-93107674:93107816-93112218:93096352-93110568:93110721-93112218:+;V1	ENSG00000165233.17;MX:chr9:93096352-93107674:93107816-93112218:93096352-93110568:93110721-93112218:+	2	8	9.95035	0.000206	TGGGGGT	negative
ESRP2_00150	ENSG00000165233.17;MX:chr9:93096352-93107674:93107816-93112218:93096352-93110568:93110721-93112218:+;V4	ENSG00000165233.17;MX:chr9:93096352-93107674:93107816-93112218:93096352-93110568:93110721-93112218:+	17	23	8.02837	0.000724	TGGGGGC	negative
ESRP2_00150	ENSG00000165233.17;MX:chr9:93096352-93107674:93107816-93112218:93096352-93110568:93110721-93112218:+;V6	ENSG00000165233.17;MX:chr9:93096352-93107674:93107816-93112218:93096352-93110568:93110721-93112218:+	41	47	7.47518	0.000919	CGGGGAG	negative
ESRP2_00150	ENSG00000079805.16;MX:chr19:10795439-10796061:10796199-10798486:10795439-10797380:10797518-10798486:+;V1	ENSG00000079805.16;MX:chr19:10795439-10796061:10796199-10798486:10795439-10797380:10797518-10798486:+	10	16	9.49645	0.000252	TGGGGAC	negative
ESRP2_00150	ENSG00000110075.14;MX:chr11:68596218-68603342:68603492-68614632:68596218-68609904:68610023-68614632:+;V6	ENSG00000110075.14;MX:chr11:68596218-68603342:68603492-68614632:68596218-68609904:68610023-68614632:+	59	65	7.96454	0.000779	TGGGAGT	negative
ESRP2_00150	ENSG00000056736.9;MX:chr3:53849795-53852871:53852997-53856844:53849795-53855294:53855341-53856844:+;V1	ENSG00000056736.9;MX:chr3:53849795-53852871:53852997-53856844:53849795-53855294:53855341-53856844:+	67	73	9.43262	0.00032	TGGGAAT	negative
ESRP2_00150	ENSG00000102181.20;MX:chrX:150795289-150795418:150795486-150828306:150795289-150816007:150816078-150828306:-;V6	ENSG00000102181.20;MX:chrX:150795289-150795418:150795486-150828306:150795289-150816007:150816078-150828306:-	44	50	7.48227	0.000879	TGGGGCT	negative
ESRP2_00150	ENSG00000104413.15;MX:chr8:94668250-94671453:94671671-94678203:94668250-94674308:94674506-94678203:+;V2	ENSG00000104413.15;MX:chr8:94668250-94671453:94671671-94678203:94668250-94674308:94674506-94678203:+	160	166	8.63121	0.000405	TGGGGGA	negative
ESRP2_00150	ENSG00000104413.15;MX:chr8:94668250-94671453:94671671-94678203:94668250-94674308:94674506-94678203:+;V2	ENSG00000104413.15;MX:chr8:94668250-94671453:94671671-94678203:94668250-94674308:94674506-94678203:+	161	167	7.43262	0.000959	GGGGGAG	negative
ESRP2_00150	ENSG00000104413.15;MX:chr8:94668250-94671453:94671671-94678203:94668250-94674308:94674506-94678203:+;V5	ENSG00000104413.15;MX:chr8:94668250-94671453:94671671-94678203:94668250-94674308:94674506-94678203:+	146	152	8.86525	0.000358	TGGGGGG	negative
ESRP2_00150	ENSG00000156535.13;MX:chr6:73697572-73723251:73723279-73736383:73697572-73730344:73730574-73736383:+;V6	ENSG00000156535.13;MX:chr6:73697572-73723251:73723279-73736383:73697572-73730344:73730574-73736383:+	55	61	8.34752	0.000557	TGGGAAG	negative
ESRP2_00150	ENSG00000230091.6;MX:chr10:80053586-80055916:80056126-80060790:80053586-80056319:80056405-80060790:-;V3	ENSG00000230091.6;MX:chr10:80053586-80055916:80056126-80060790:80053586-80056319:80056405-80060790:-	18	24	11.4184	5.53e-05	TGGGGAT	negative
ESRP2_00150	ENSG00000119392.14;MX:chr9:128504904-128508876:128509097-128522668:128504904-128515529:128515639-128522668:+;V5	ENSG00000119392.14;MX:chr9:128504904-128508876:128509097-128522668:128504904-128515529:128515639-128522668:+	50	56	8.51773	0.000499	GGGGGAT	negative
ESRP2_00150	ENSG00000181396.12;MX:chr17:82406482-82411455:82411530-82418406:82406482-82415398:82415627-82418406:-;V1	ENSG00000181396.12;MX:chr17:82406482-82411455:82411530-82418406:82406482-82415398:82415627-82418406:-	38	44	7.47518	0.000919	CGGGGAG	negative
ESRP2_00150	ENSG00000181396.12;MX:chr17:82406482-82411455:82411530-82418406:82406482-82415398:82415627-82418406:-;V2	ENSG00000181396.12;MX:chr17:82406482-82411455:82411530-82418406:82406482-82415398:82415627-82418406:-	72	78	8.02837	0.000724	TGGGGGC	negative
ESRP2_00150	ENSG00000181396.12;MX:chr17:82406482-82411455:82411530-82418406:82406482-82415398:82415627-82418406:-;V2	ENSG00000181396.12;MX:chr17:82406482-82411455:82411530-82418406:82406482-82415398:82415627-82418406:-	117	123	8.02837	0.000724	TGGGGGC	negative
ESRP2_00150	ENSG00000181396.12;MX:chr17:82406482-82411455:82411530-82418406:82406482-82415398:82415627-82418406:-;V3	ENSG00000181396.12;MX:chr17:82406482-82411455:82411530-82418406:82406482-82415398:82415627-82418406:-	72	78	9.43262	0.00032	TGGGAAT	negative
ESRP2_00150	ENSG00000181396.12;MX:chr17:82406482-82411455:82411530-82418406:82406482-82415398:82415627-82418406:-;V6	ENSG00000181396.12;MX:chr17:82406482-82411455:82411530-82418406:82406482-82415398:82415627-82418406:-	51	57	7.48227	0.000879	TGGGGCT	negative
ESRP2_00150	ENSG00000105669.13;MX:chr19:18900449-18903268:18903423-18910971:18900449-18905576:18905629-18910971:-;V6	ENSG00000105669.13;MX:chr19:18900449-18903268:18903423-18910971:18900449-18905576:18905629-18910971:-	24	30	9.49645	0.000252	TGGGGAC	negative
ESRP2_00150	ENSG00000214063.10;MX:chr11:850367-864437:864511-865694:850367-865513:865614-865694:+;V3	ENSG00000214063.10;MX:chr11:850367-864437:864511-865694:850367-865513:865614-865694:+	36	42	8.02837	0.000724	TGGGGGC	negative
ESRP2_00150	ENSG00000167380.16;MX:chr19:44165807-44166705:44166882-44170035:44165807-44167819:44167860-44170035:+;V6	ENSG00000167380.16;MX:chr19:44165807-44166705:44166882-44170035:44165807-44167819:44167860-44170035:+	56	62	10.3333	0.000103	TGGGGAG	negative
ESRP2_00150	ENSG00000169592.14;MX:chr16:30001530-30002436:30003013-30003650:30001530-30003436:30003526-30003650:+;V1	ENSG00000169592.14;MX:chr16:30001530-30002436:30003013-30003650:30001530-30003436:30003526-30003650:+	63	69	7.43262	0.000959	GGGGGAG	negative
ESRP2_00150	ENSG00000169592.14;MX:chr16:30001530-30002436:30003013-30003650:30001530-30003436:30003526-30003650:+;V2	ENSG00000169592.14;MX:chr16:30001530-30002436:30003013-30003650:30001530-30003436:30003526-30003650:+	129	135	7.96454	0.000779	TGGGAGT	negative
ESRP2_00150	ENSG00000169592.14;MX:chr16:30001530-30002436:30003013-30003650:30001530-30003436:30003526-30003650:+;V2	ENSG00000169592.14;MX:chr16:30001530-30002436:30003013-30003650:30001530-30003436:30003526-30003650:+	382	388	11.4184	5.53e-05	TGGGGAT	negative
ESRP2_00150	ENSG00000169592.14;MX:chr16:30001530-30002436:30003013-30003650:30001530-30003436:30003526-30003650:+;V2	ENSG00000169592.14;MX:chr16:30001530-30002436:30003013-30003650:30001530-30003436:30003526-30003650:+	410	416	9.49645	0.000252	TGGGGAC	negative
ESRP2_00150	ENSG00000169592.14;MX:chr16:30001530-30002436:30003013-30003650:30001530-30003436:30003526-30003650:+;V3	ENSG00000169592.14;MX:chr16:30001530-30002436:30003013-30003650:30001530-30003436:30003526-30003650:+	64	70	8.86525	0.000358	TGGGGGG	negative
ESRP2_00150	ENSG00000169592.14;MX:chr16:30001530-30002436:30003013-30003650:30001530-30003436:30003526-30003650:+;V4	ENSG00000169592.14;MX:chr16:30001530-30002436:30003013-30003650:30001530-30003436:30003526-30003650:+	77	83	9.43262	0.00032	TGGGAAT	negative
ESRP2_00150	ENSG00000129255.15;MX:chr17:7586078-7586692:7586838-7587161:7586078-7586899:7587017-7587161:+;V2	ENSG00000129255.15;MX:chr17:7586078-7586692:7586838-7587161:7586078-7586899:7587017-7587161:+	90	96	9.49645	0.000252	TGGGGAC	negative
ESRP2_00150	ENSG00000129255.15;MX:chr17:7586078-7586692:7586838-7587161:7586078-7586899:7587017-7587161:+;V2	ENSG00000129255.15;MX:chr17:7586078-7586692:7586838-7587161:7586078-7586899:7587017-7587161:+	124	130	7.51064	0.000836	TGGGAAC	negative
ESRP2_00150	ENSG00000129255.15;MX:chr17:7586078-7586692:7586838-7587161:7586078-7586899:7587017-7587161:+;V2	ENSG00000129255.15;MX:chr17:7586078-7586692:7586838-7587161:7586078-7586899:7587017-7587161:+	136	142	7.51064	0.000836	TGGGAAC	negative
ESRP2_00150	ENSG00000129255.15;MX:chr17:7586078-7586692:7586838-7587161:7586078-7586899:7587017-7587161:+;V3	ENSG00000129255.15;MX:chr17:7586078-7586692:7586838-7587161:7586078-7586899:7587017-7587161:+	3	9	8.11348	0.000687	TGGGAAA	negative
ESRP2_00150	ENSG00000129255.15;MX:chr17:7586078-7586692:7586838-7587161:7586078-7586899:7587017-7587161:+;V4	ENSG00000129255.15;MX:chr17:7586078-7586692:7586838-7587161:7586078-7586899:7587017-7587161:+	18	24	7.51064	0.000836	TGGGAAC	negative
ESRP2_00150	ENSG00000129255.15;MX:chr17:7586078-7586692:7586838-7587161:7586078-7586899:7587017-7587161:+;V4	ENSG00000129255.15;MX:chr17:7586078-7586692:7586838-7587161:7586078-7586899:7587017-7587161:+	30	36	7.51064	0.000836	TGGGAAC	negative
ESRP2_00150	ENSG00000129255.15;MX:chr17:7586078-7586692:7586838-7587161:7586078-7586899:7587017-7587161:+;V4	ENSG00000129255.15;MX:chr17:7586078-7586692:7586838-7587161:7586078-7586899:7587017-7587161:+	44	50	8.11348	0.000687	TGGGAAA	negative
ESRP2_00150	ENSG00000129255.15;MX:chr17:7586078-7586692:7586838-7587161:7586078-7586899:7587017-7587161:+;V5	ENSG00000129255.15;MX:chr17:7586078-7586692:7586838-7587161:7586078-7586899:7587017-7587161:+	112	118	10.3333	0.000103	TGGGGAG	negative
ESRP2_00150	ENSG00000129255.15;MX:chr17:7586078-7586692:7586838-7587161:7586078-7586899:7587017-7587161:+;V6	ENSG00000129255.15;MX:chr17:7586078-7586692:7586838-7587161:7586078-7586899:7587017-7587161:+	31	37	8.02837	0.000724	TGGGGGC	negative
ESRP2_00150	ENSG00000129255.15;MX:chr17:7586078-7586692:7586838-7587161:7586078-7586899:7587017-7587161:+;V6	ENSG00000129255.15;MX:chr17:7586078-7586692:7586838-7587161:7586078-7586899:7587017-7587161:+	42	48	8.86525	0.000358	TGGGGGG	negative
ESRP2_00150	ENSG00000129255.15;MX:chr17:7586078-7586692:7586838-7587161:7586078-7586899:7587017-7587161:+;V6	ENSG00000129255.15;MX:chr17:7586078-7586692:7586838-7587161:7586078-7586899:7587017-7587161:+	70	76	9.95035	0.000206	TGGGGGT	negative
ESRP2_00150	ENSG00000129255.15;MX:chr17:7586078-7586692:7586838-7587161:7586078-7586899:7587017-7587161:+;V6	ENSG00000129255.15;MX:chr17:7586078-7586692:7586838-7587161:7586078-7586899:7587017-7587161:+	85	91	8.63121	0.000405	TGGGGGA	negative
ESRP2_00150	ENSG00000129255.15;MX:chr17:7586078-7586692:7586838-7587161:7586078-7586899:7587017-7587161:+;V6	ENSG00000129255.15;MX:chr17:7586078-7586692:7586838-7587161:7586078-7586899:7587017-7587161:+	86	92	7.43262	0.000959	GGGGGAG	negative
ESRP2_00150	ENSG00000183077.15;MX:chr17:78202751-78205440:78205518-78205946:78202751-78205603:78205738-78205946:+;V1	ENSG00000183077.15;MX:chr17:78202751-78205440:78205518-78205946:78202751-78205603:78205738-78205946:+	32	38	9.95035	0.000206	TGGGGGT	negative
ESRP2_00150	ENSG00000183077.15;MX:chr17:78202751-78205440:78205518-78205946:78202751-78205603:78205738-78205946:+;V5	ENSG00000183077.15;MX:chr17:78202751-78205440:78205518-78205946:78202751-78205603:78205738-78205946:+	122	128	7.96454	0.000779	TGGGAGT	negative
ESRP2_00150	ENSG00000230314.6;MX:chr6:11047999-11049109:11049219-11077689:11047999-11073455:11073545-11077689:+;V5	ENSG00000230314.6;MX:chr6:11047999-11049109:11049219-11077689:11047999-11073455:11073545-11077689:+	3	9	8.63121	0.000405	TGGGGGA	negative
ESRP2_00150	ENSG00000230314.6;MX:chr6:11047999-11049109:11049219-11077689:11047999-11073455:11073545-11077689:+;V6	ENSG00000230314.6;MX:chr6:11047999-11049109:11049219-11077689:11047999-11073455:11073545-11077689:+	20	26	11.4184	5.53e-05	TGGGGAT	negative
ESRP2_00150	ENSG00000181396.12;MX:chr17:82406482-82411455:82411530-82418412:82406482-82415398:82415627-82418412:-;V1	ENSG00000181396.12;MX:chr17:82406482-82411455:82411530-82418412:82406482-82415398:82415627-82418412:-	38	44	7.47518	0.000919	CGGGGAG	negative
ESRP2_00150	ENSG00000181396.12;MX:chr17:82406482-82411455:82411530-82418412:82406482-82415398:82415627-82418412:-;V2	ENSG00000181396.12;MX:chr17:82406482-82411455:82411530-82418412:82406482-82415398:82415627-82418412:-	72	78	8.02837	0.000724	TGGGGGC	negative
ESRP2_00150	ENSG00000181396.12;MX:chr17:82406482-82411455:82411530-82418412:82406482-82415398:82415627-82418412:-;V2	ENSG00000181396.12;MX:chr17:82406482-82411455:82411530-82418412:82406482-82415398:82415627-82418412:-	117	123	8.02837	0.000724	TGGGGGC	negative
ESRP2_00150	ENSG00000181396.12;MX:chr17:82406482-82411455:82411530-82418412:82406482-82415398:82415627-82418412:-;V3	ENSG00000181396.12;MX:chr17:82406482-82411455:82411530-82418412:82406482-82415398:82415627-82418412:-	72	78	9.43262	0.00032	TGGGAAT	negative
ESRP2_00150	ENSG00000181396.12;MX:chr17:82406482-82411455:82411530-82418412:82406482-82415398:82415627-82418412:-;V6	ENSG00000181396.12;MX:chr17:82406482-82411455:82411530-82418412:82406482-82415398:82415627-82418412:-	51	57	7.48227	0.000879	TGGGGCT	negative
ESRP2_00150	ENSG00000064787.13;MX:chr20:53953695-53966906:53967073-53985287:53953695-53975389:53975430-53985287:-;V4	ENSG00000064787.13;MX:chr20:53953695-53966906:53967073-53985287:53953695-53975389:53975430-53985287:-	50	56	8.63121	0.000405	TGGGGGA	negative
ESRP2_00150	ENSG00000064787.13;MX:chr20:53953695-53966906:53967073-53985287:53953695-53975389:53975430-53985287:-;V6	ENSG00000064787.13;MX:chr20:53953695-53966906:53967073-53985287:53953695-53975389:53975430-53985287:-	52	58	7.51064	0.000836	TGGGAAC	negative
ESRP2_00150	ENSG00000181396.12;MX:chr17:82406482-82411455:82411530-82418412:82406482-82415406:82415627-82418412:-;V1	ENSG00000181396.12;MX:chr17:82406482-82411455:82411530-82418412:82406482-82415406:82415627-82418412:-	38	44	7.47518	0.000919	CGGGGAG	negative
ESRP2_00150	ENSG00000181396.12;MX:chr17:82406482-82411455:82411530-82418412:82406482-82415406:82415627-82418412:-;V2	ENSG00000181396.12;MX:chr17:82406482-82411455:82411530-82418412:82406482-82415406:82415627-82418412:-	72	78	8.02837	0.000724	TGGGGGC	negative
ESRP2_00150	ENSG00000181396.12;MX:chr17:82406482-82411455:82411530-82418412:82406482-82415406:82415627-82418412:-;V2	ENSG00000181396.12;MX:chr17:82406482-82411455:82411530-82418412:82406482-82415406:82415627-82418412:-	117	123	8.02837	0.000724	TGGGGGC	negative
ESRP2_00150	ENSG00000181396.12;MX:chr17:82406482-82411455:82411530-82418412:82406482-82415406:82415627-82418412:-;V3	ENSG00000181396.12;MX:chr17:82406482-82411455:82411530-82418412:82406482-82415406:82415627-82418412:-	80	86	9.43262	0.00032	TGGGAAT	negative
ESRP2_00150	ENSG00000181396.12;MX:chr17:82406482-82411455:82411530-82418412:82406482-82415406:82415627-82418412:-;V6	ENSG00000181396.12;MX:chr17:82406482-82411455:82411530-82418412:82406482-82415406:82415627-82418412:-	51	57	7.48227	0.000879	TGGGGCT	negative
ESRP2_00150	ENSG00000100968.13;MX:chr14:24373370-24373695:24374466-24375975:24373370-24375660:24375715-24375975:+;V2	ENSG00000100968.13;MX:chr14:24373370-24373695:24374466-24375975:24373370-24375660:24375715-24375975:+	407	413	8.11348	0.000687	TGGGAAA	negative
ESRP2_00150	ENSG00000100968.13;MX:chr14:24373370-24373695:24374466-24375975:24373370-24375660:24375715-24375975:+;V2	ENSG00000100968.13;MX:chr14:24373370-24373695:24374466-24375975:24373370-24375660:24375715-24375975:+	564	570	9.49645	0.000252	TGGGGAC	negative
ESRP2_00150	ENSG00000100968.13;MX:chr14:24373370-24373695:24374466-24375975:24373370-24375660:24375715-24375975:+;V3	ENSG00000100968.13;MX:chr14:24373370-24373695:24374466-24375975:24373370-24375660:24375715-24375975:+	12	18	10.3333	0.000103	TGGGGAG	negative
ESRP2_00150	ENSG00000100968.13;MX:chr14:24373370-24373695:24374466-24375975:24373370-24375660:24375715-24375975:+;V3	ENSG00000100968.13;MX:chr14:24373370-24373695:24374466-24375975:24373370-24375660:24375715-24375975:+	41	47	7.96454	0.000779	TGGGAGT	negative
ESRP2_00150	ENSG00000100968.13;MX:chr14:24373370-24373695:24374466-24375975:24373370-24375660:24375715-24375975:+;V5	ENSG00000100968.13;MX:chr14:24373370-24373695:24374466-24375975:24373370-24375660:24375715-24375975:+	2	8	8.34752	0.000557	TGGGAAG	negative
ESRP2_00150	ENSG00000100968.13;MX:chr14:24373370-24373695:24374466-24375975:24373370-24375660:24375715-24375975:+;V6	ENSG00000100968.13;MX:chr14:24373370-24373695:24374466-24375975:24373370-24375660:24375715-24375975:+	25	31	8.86525	0.000358	TGGGGGG	negative
ESRP2_00150	ENSG00000100968.13;MX:chr14:24373370-24373695:24374466-24375975:24373370-24375660:24375715-24375975:+;V6	ENSG00000100968.13;MX:chr14:24373370-24373695:24374466-24375975:24373370-24375660:24375715-24375975:+	49	55	8.21986	0.000615	AGGGGAT	negative
ESRP2_00150	ENSG00000143156.13;MX:chr1:169298763-169303145:169303195-169324393:169298763-169309970:169310080-169324393:-;V1	ENSG00000143156.13;MX:chr1:169298763-169303145:169303195-169324393:169298763-169309970:169310080-169324393:-	35	41	9.43262	0.00032	TGGGAAT	negative
ESRP2_00150	ENSG00000143156.13;MX:chr1:169298763-169303145:169303195-169324393:169298763-169309970:169310080-169324393:-;V6	ENSG00000143156.13;MX:chr1:169298763-169303145:169303195-169324393:169298763-169309970:169310080-169324393:-	15	21	11.4184	5.53e-05	TGGGGAT	negative
ESRP2_00150	ENSG00000080345.17;MX:chr2:151414919-151420190:151420379-151428784:151414919-151422950:151423042-151428784:+;V2	ENSG00000080345.17;MX:chr2:151414919-151420190:151420379-151428784:151414919-151422950:151423042-151428784:+	100	106	7.47518	0.000919	CGGGGAG	negative
ESRP2_00150	ENSG00000080345.17;MX:chr2:151414919-151420190:151420379-151428784:151414919-151422950:151423042-151428784:+;V2	ENSG00000080345.17;MX:chr2:151414919-151420190:151420379-151428784:151414919-151422950:151423042-151428784:+	122	128	9.43262	0.00032	TGGGAAT	negative
ESRP2_00150	ENSG00000108443.13;MX:chr17:59893325-59912684:59912804-59926435:59893325-59914635:59914703-59926435:+;V5	ENSG00000108443.13;MX:chr17:59893325-59912684:59912804-59926435:59893325-59914635:59914703-59926435:+	36	42	8.11348	0.000687	TGGGAAA	negative
ESRP2_00150	ENSG00000108443.13;MX:chr17:59893325-59912684:59912804-59926435:59893325-59914635:59914703-59926435:+;V6	ENSG00000108443.13;MX:chr17:59893325-59912684:59912804-59926435:59893325-59914635:59914703-59926435:+	67	73	8.34752	0.000557	TGGGAAG	negative
ESRP2_00150	ENSG00000149657.19;MX:chr20:62124780-62126304:62126439-62130530:62124780-62129785:62129952-62130530:+;V3	ENSG00000149657.19;MX:chr20:62124780-62126304:62126439-62130530:62124780-62129785:62129952-62130530:+	75	81	11.4184	5.53e-05	TGGGGAT	positive
ESRP2_00150	ENSG00000182473.21;MX:chr17:76089320-76090329:76090397-76094414:76089320-76091143:76091235-76094414:-;V1	ENSG00000182473.21;MX:chr17:76089320-76090329:76090397-76094414:76089320-76091143:76091235-76094414:-	15	21	8.86525	0.000358	TGGGGGG	positive
ESRP2_00150	ENSG00000182473.21;MX:chr17:76089320-76090329:76090397-76094414:76089320-76091143:76091235-76094414:-;V2	ENSG00000182473.21;MX:chr17:76089320-76090329:76090397-76094414:76089320-76091143:76091235-76094414:-	56	62	8.11348	0.000687	TGGGAAA	positive
ESRP2_00150	ENSG00000109586.11;MX:chr4:173295843-173297795:173297977-173302047:173295843-173298115:173298297-173302047:+;V2	ENSG00000109586.11;MX:chr4:173295843-173297795:173297977-173302047:173295843-173298115:173298297-173302047:+	36	42	9.43262	0.00032	TGGGAAT	positive
ESRP2_00150	ENSG00000109586.11;MX:chr4:173295843-173297795:173297977-173302047:173295843-173298115:173298297-173302047:+;V2	ENSG00000109586.11;MX:chr4:173295843-173297795:173297977-173302047:173295843-173298115:173298297-173302047:+	69	75	11.4184	5.53e-05	TGGGGAT	positive
ESRP2_00150	ENSG00000164828.17;MX:chr7:843520-848418:848615-851950:843520-849923:850033-851950:+;V1	ENSG00000164828.17;MX:chr7:843520-848418:848615-851950:843520-849923:850033-851950:+	63	69	8.34752	0.000557	TGGGAAG	positive
ESRP2_00150	ENSG00000175356.12;MX:chr11:9047562-9047943:9048098-9053099:9047562-9050606:9050710-9053099:-;V3	ENSG00000175356.12;MX:chr11:9047562-9047943:9048098-9053099:9047562-9050606:9050710-9053099:-	43	49	8.34752	0.000557	TGGGAAG	positive
ESRP2_00150	ENSG00000175356.12;MX:chr11:9047562-9047943:9048098-9053099:9047562-9050606:9050710-9053099:-;V3	ENSG00000175356.12;MX:chr11:9047562-9047943:9048098-9053099:9047562-9050606:9050710-9053099:-	80	86	8.02837	0.000724	TGGGGGC	positive
ESRP2_00150	ENSG00000175356.12;MX:chr11:9047562-9047943:9048098-9053099:9047562-9050606:9050710-9053099:-;V6	ENSG00000175356.12;MX:chr11:9047562-9047943:9048098-9053099:9047562-9050606:9050710-9053099:-	81	87	8.63121	0.000405	TGGGGGA	positive
ESRP2_00150	ENSG00000165233.17;MX:chr9:93096352-93110568:93110721-93112218:93096352-93111879:93111938-93112218:+;V1	ENSG00000165233.17;MX:chr9:93096352-93110568:93110721-93112218:93096352-93111879:93111938-93112218:+	16	22	8.02837	0.000724	TGGGGGC	positive
ESRP2_00150	ENSG00000165233.17;MX:chr9:93096352-93110568:93110721-93112218:93096352-93111879:93111938-93112218:+;V3	ENSG00000165233.17;MX:chr9:93096352-93110568:93110721-93112218:93096352-93111879:93111938-93112218:+	41	47	7.47518	0.000919	CGGGGAG	positive
ESRP2_00150	ENSG00000175061.17;MX:chr17:16439060-16439327:16439414-16440185:16439060-16439660:16439703-16440185:+;V2	ENSG00000175061.17;MX:chr17:16439060-16439327:16439414-16440185:16439060-16439660:16439703-16440185:+	60	66	9.95035	0.000206	TGGGGGT	positive
ESRP2_00150	ENSG00000117868.15;MX:chr7:158743678-158748194:158748280-158759486:158743678-158749649:158749723-158759486:-;V3	ENSG00000117868.15;MX:chr7:158743678-158748194:158748280-158759486:158743678-158749649:158749723-158759486:-	71	77	11.4184	5.53e-05	TGGGGAT	positive
ESRP2_00150	ENSG00000117868.15;MX:chr7:158743678-158748194:158748280-158759486:158743678-158749649:158749723-158759486:-;V6	ENSG00000117868.15;MX:chr7:158743678-158748194:158748280-158759486:158743678-158749649:158749723-158759486:-	92	98	11.4184	5.53e-05	TGGGGAT	positive
ESRP2_00150	ENSG00000109586.11;MX:chr4:173295526-173297795:173297977-173302047:173295526-173298115:173298297-173302047:+;V2	ENSG00000109586.11;MX:chr4:173295526-173297795:173297977-173302047:173295526-173298115:173298297-173302047:+	36	42	9.43262	0.00032	TGGGAAT	positive
ESRP2_00150	ENSG00000109586.11;MX:chr4:173295526-173297795:173297977-173302047:173295526-173298115:173298297-173302047:+;V2	ENSG00000109586.11;MX:chr4:173295526-173297795:173297977-173302047:173295526-173298115:173298297-173302047:+	69	75	11.4184	5.53e-05	TGGGGAT	positive
ESRP2_00150	ENSG00000102181.20;MX:chrX:150795289-150795418:150795486-150831231:150795289-150816007:150816078-150831231:-;V6	ENSG00000102181.20;MX:chrX:150795289-150795418:150795486-150831231:150795289-150816007:150816078-150831231:-	44	50	7.48227	0.000879	TGGGGCT	positive
ESRP2_00150	ENSG00000154710.16;MX:chr7:66712224-66739996:66740792-66775227:66712224-66771883:66772078-66775227:+;V3	ENSG00000154710.16;MX:chr7:66712224-66739996:66740792-66775227:66712224-66771883:66772078-66775227:+	17	23	7.48227	0.000879	TGGGGCT	positive
ESRP2_00150	ENSG00000154710.16;MX:chr7:66712224-66739996:66740792-66775227:66712224-66771883:66772078-66775227:+;V3	ENSG00000154710.16;MX:chr7:66712224-66739996:66740792-66775227:66712224-66771883:66772078-66775227:+	76	82	9.95035	0.000206	TGGGGGT	positive
ESRP2_00150	ENSG00000142192.20;MX:chr21:25982477-25997360:25997416-26021840:25982477-26000015:26000182-26021840:-;V3	ENSG00000142192.20;MX:chr21:25982477-25997360:25997416-26021840:25982477-26000015:26000182-26021840:-	90	96	9.43262	0.00032	TGGGAAT	positive
ESRP2_00150	ENSG00000100485.11;MX:chr14:50158646-50159431:50160086-50180572:50158646-50161482:50161609-50180572:-;V1	ENSG00000100485.11;MX:chr14:50158646-50159431:50160086-50180572:50158646-50161482:50161609-50180572:-	48	54	8.63121	0.000405	TGGGGGA	positive
ESRP2_00150	ENSG00000100485.11;MX:chr14:50158646-50159431:50160086-50180572:50158646-50161482:50161609-50180572:-;V5	ENSG00000100485.11;MX:chr14:50158646-50159431:50160086-50180572:50158646-50161482:50161609-50180572:-	92	98	8.34752	0.000557	TGGGAAG	positive
ESRP2_00150	ENSG00000100485.11;MX:chr14:50158646-50159431:50160086-50180572:50158646-50161482:50161609-50180572:-;V6	ENSG00000100485.11;MX:chr14:50158646-50159431:50160086-50180572:50158646-50161482:50161609-50180572:-	82	88	10.0993	0.000161	TGGGGAA	positive
ESRP2_00150	ENSG00000128708.12;MX:chr2:171922507-171925537:171925641-171965338:171922507-171946708:171946783-171965338:+;V5	ENSG00000128708.12;MX:chr2:171922507-171925537:171925641-171965338:171922507-171946708:171946783-171965338:+	68	74	11.4184	5.53e-05	TGGGGAT	positive
ESRP2_00150	ENSG00000075914.12;MX:chr3:45005414-45007420:45007575-45012183:45005414-45011235:45011393-45012183:+;V2	ENSG00000075914.12;MX:chr3:45005414-45007420:45007575-45012183:45005414-45011235:45011393-45012183:+	109	115	10.0993	0.000161	TGGGGAA	positive
ESRP2_00150	ENSG00000075914.12;MX:chr3:45005414-45007420:45007575-45012183:45005414-45011235:45011393-45012183:+;V3	ENSG00000075914.12;MX:chr3:45005414-45007420:45007575-45012183:45005414-45011235:45011393-45012183:+	76	82	11.4184	5.53e-05	TGGGGAT	positive
ESRP2_00150	ENSG00000114656.10;MX:chr3:128971433-128987616:128987829-128993980:128971433-128993043:128993336-128993980:-;V2	ENSG00000114656.10;MX:chr3:128971433-128987616:128987829-128993980:128971433-128993043:128993336-128993980:-	48	54	7.96454	0.000779	TGGGAGT	positive
ESRP2_00150	ENSG00000114656.10;MX:chr3:128971433-128987616:128987829-128993980:128971433-128993043:128993336-128993980:-;V2	ENSG00000114656.10;MX:chr3:128971433-128987616:128987829-128993980:128971433-128993043:128993336-128993980:-	54	60	8.34752	0.000557	TGGGAAG	positive
ESRP2_00150	ENSG00000114656.10;MX:chr3:128971433-128987616:128987829-128993980:128971433-128993043:128993336-128993980:-;V4	ENSG00000114656.10;MX:chr3:128971433-128987616:128987829-128993980:128971433-128993043:128993336-128993980:-	21	27	7.48227	0.000879	TGGGGCT	positive
ESRP2_00150	ENSG00000114656.10;MX:chr3:128971433-128987616:128987829-128993980:128971433-128993043:128993336-128993980:-;V4	ENSG00000114656.10;MX:chr3:128971433-128987616:128987829-128993980:128971433-128993043:128993336-128993980:-	27	33	7.48227	0.000879	TGGGGCT	positive
ESRP2_00150	ENSG00000114656.10;MX:chr3:128971433-128987616:128987829-128993980:128971433-128993043:128993336-128993980:-;V6	ENSG00000114656.10;MX:chr3:128971433-128987616:128987829-128993980:128971433-128993043:128993336-128993980:-	36	42	7.48227	0.000879	TGGGGCT	positive
ESRP2_00150	ENSG00000149809.14;MX:chr11:65114832-65114913:65115081-65115893:65114832-65115314:65115394-65115893:+;V2	ENSG00000149809.14;MX:chr11:65114832-65114913:65115081-65115893:65114832-65115314:65115394-65115893:+	59	65	9.49645	0.000252	TGGGGAC	positive
ESRP2_00150	ENSG00000149809.14;MX:chr11:65114832-65114913:65115081-65115893:65114832-65115314:65115394-65115893:+;V6	ENSG00000149809.14;MX:chr11:65114832-65114913:65115081-65115893:65114832-65115314:65115394-65115893:+	49	55	7.51064	0.000836	TGGGAAC	positive
ESRP2_00150	ENSG00000171634.16;MX:chr17:67875020-67875556:67875744-67893370:67875020-67891844:67892034-67893370:+;V2	ENSG00000171634.16;MX:chr17:67875020-67875556:67875744-67893370:67875020-67891844:67892034-67893370:+	13	19	11.4184	5.53e-05	TGGGGAT	positive
ESRP2_00150	ENSG00000171634.16;MX:chr17:67875020-67875556:67875744-67893370:67875020-67891844:67892034-67893370:+;V3	ENSG00000171634.16;MX:chr17:67875020-67875556:67875744-67893370:67875020-67891844:67892034-67893370:+	32	38	8.86525	0.000358	TGGGGGG	positive
ESRP2_00150	ENSG00000171634.16;MX:chr17:67875020-67875556:67875744-67893370:67875020-67891844:67892034-67893370:+;V5	ENSG00000171634.16;MX:chr17:67875020-67875556:67875744-67893370:67875020-67891844:67892034-67893370:+	29	35	7.47518	0.000919	CGGGGAG	positive
ESRP2_00150	ENSG00000270800.2;MX:chr6:34295685-34341862:34341972-34421730:34295685-34418369:34418424-34421730:-;V2	ENSG00000270800.2;MX:chr6:34295685-34341862:34341972-34421730:34295685-34418369:34418424-34421730:-	26	32	7.48227	0.000879	TGGGGCT	positive
ESRP2_00150	ENSG00000270800.2;MX:chr6:34295685-34341862:34341972-34421730:34295685-34418369:34418424-34421730:-;V3	ENSG00000270800.2;MX:chr6:34295685-34341862:34341972-34421730:34295685-34418369:34418424-34421730:-	74	80	11.4184	5.53e-05	TGGGGAT	positive
ESRP2_00150	ENSG00000273136.6;MX:chr1:120831349-120831988:120832160-120834495:120831349-120833603:120833775-120834495:+;V1	ENSG00000273136.6;MX:chr1:120831349-120831988:120832160-120834495:120831349-120833603:120833775-120834495:+	40	46	7.48227	0.000879	TGGGGCT	positive
ESRP2_00150	ENSG00000273136.6;MX:chr1:120831349-120831988:120832160-120834495:120831349-120833603:120833775-120834495:+;V4	ENSG00000273136.6;MX:chr1:120831349-120831988:120832160-120834495:120831349-120833603:120833775-120834495:+	41	47	7.48227	0.000879	TGGGGCT	positive
ESRP2_00150	ENSG00000100379.17;MX:chr22:37059438-37060823:37060922-37061539:37059438-37061104:37061175-37061539:+;V1	ENSG00000100379.17;MX:chr22:37059438-37060823:37060922-37061539:37059438-37061104:37061175-37061539:+	22	28	11.4184	5.53e-05	TGGGGAT	positive
ESRP2_00150	ENSG00000100379.17;MX:chr22:37059438-37060823:37060922-37061539:37059438-37061104:37061175-37061539:+;V4	ENSG00000100379.17;MX:chr22:37059438-37060823:37060922-37061539:37059438-37061104:37061175-37061539:+	19	25	8.86525	0.000358	TGGGGGG	positive
ESRP2_00150	ENSG00000137210.13;MX:chr6:10749268-10755142:10755232-10802331:10749268-10770077:10770204-10802331:+;V1	ENSG00000137210.13;MX:chr6:10749268-10755142:10755232-10802331:10749268-10770077:10770204-10802331:+	26	32	7.48227	0.000879	TGGGGCT	positive
ESRP2_00150	ENSG00000137210.13;MX:chr6:10749268-10755142:10755232-10802331:10749268-10770077:10770204-10802331:+;V2	ENSG00000137210.13;MX:chr6:10749268-10755142:10755232-10802331:10749268-10770077:10770204-10802331:+	30	36	9.43262	0.00032	TGGGAAT	positive
ESRP2_00150	ENSG00000137210.13;MX:chr6:10749268-10755142:10755232-10802331:10749268-10770077:10770204-10802331:+;V4	ENSG00000137210.13;MX:chr6:10749268-10755142:10755232-10802331:10749268-10770077:10770204-10802331:+	50	56	8.11348	0.000687	TGGGAAA	positive
ESRP2_00150	ENSG00000154358.20;MX:chr1:228264391-228268530:228268805-228273770:228264391-228273272:228273547-228273770:+;V2	ENSG00000154358.20;MX:chr1:228264391-228268530:228268805-228273770:228264391-228273272:228273547-228273770:+	124	130	8.34752	0.000557	TGGGAAG	positive
ESRP2_00150	ENSG00000154358.20;MX:chr1:228264391-228268530:228268805-228273770:228264391-228273272:228273547-228273770:+;V2	ENSG00000154358.20;MX:chr1:228264391-228268530:228268805-228273770:228264391-228273272:228273547-228273770:+	217	223	7.47518	0.000919	CGGGGAG	positive
ESRP2_00150	ENSG00000154358.20;MX:chr1:228264391-228268530:228268805-228273770:228264391-228273272:228273547-228273770:+;V3	ENSG00000154358.20;MX:chr1:228264391-228268530:228268805-228273770:228264391-228273272:228273547-228273770:+	10	16	11.4184	5.53e-05	TGGGGAT	positive
ESRP2_00150	ENSG00000154358.20;MX:chr1:228264391-228268530:228268805-228273770:228264391-228273272:228273547-228273770:+;V5	ENSG00000154358.20;MX:chr1:228264391-228268530:228268805-228273770:228264391-228273272:228273547-228273770:+	218	224	10.3333	0.000103	TGGGGAG	positive
ESRP2_00150	ENSG00000064787.13;MX:chr20:53953695-53957432:53957497-53985287:53953695-53966906:53967073-53985287:-;V1	ENSG00000064787.13;MX:chr20:53953695-53957432:53957497-53985287:53953695-53966906:53967073-53985287:-	50	56	8.63121	0.000405	TGGGGGA	positive
ESRP2_00150	ENSG00000064787.13;MX:chr20:53953695-53957432:53957497-53985287:53953695-53966906:53967073-53985287:-;V3	ENSG00000064787.13;MX:chr20:53953695-53957432:53957497-53985287:53953695-53966906:53967073-53985287:-	53	59	7.51064	0.000836	TGGGAAC	positive
ESRP2_00150	ENSG00000064787.13;MX:chr20:53953695-53957432:53957497-53985287:53953695-53966906:53967073-53985287:-;V5	ENSG00000064787.13;MX:chr20:53953695-53957432:53957497-53985287:53953695-53966906:53967073-53985287:-	9	15	8.21986	0.000615	AGGGGAT	positive
ESRP2_00150	ENSG00000064787.13;MX:chr20:53953695-53957432:53957497-53985287:53953695-53966906:53967073-53985287:-;V5	ENSG00000064787.13;MX:chr20:53953695-53957432:53957497-53985287:53953695-53966906:53967073-53985287:-	45	51	8.11348	0.000687	TGGGAAA	positive
ESRP2_00150	ENSG00000168679.17;MX:chr1:110381143-110381652:110381795-110389237:110381143-110382834:110382966-110389237:-;V2	ENSG00000168679.17;MX:chr1:110381143-110381652:110381795-110389237:110381143-110382834:110382966-110389237:-	17	23	11.4184	5.53e-05	TGGGGAT	positive
ESRP2_00150	ENSG00000168679.17;MX:chr1:110381143-110381652:110381795-110389237:110381143-110382834:110382966-110389237:-;V5	ENSG00000168679.17;MX:chr1:110381143-110381652:110381795-110389237:110381143-110382834:110382966-110389237:-	56	62	7.48227	0.000879	TGGGGCT	positive
ESRP2_00150	ENSG00000105699.16;MX:chr19:35250659-35266359:35266532-35266839:35250659-35266679:35266738-35266839:+;V3	ENSG00000105699.16;MX:chr19:35250659-35266359:35266532-35266839:35250659-35266679:35266738-35266839:+	29	35	7.96454	0.000779	TGGGAGT	positive
ESRP2_00150	ENSG00000108443.13;MX:chr17:59893325-59910562:59910611-59926435:59893325-59912684:59912804-59926435:+;V2	ENSG00000108443.13;MX:chr17:59893325-59910562:59910611-59926435:59893325-59912684:59912804-59926435:+	26	32	8.63121	0.000405	TGGGGGA	positive
ESRP2_00150	ENSG00000108443.13;MX:chr17:59893325-59910562:59910611-59926435:59893325-59912684:59912804-59926435:+;V2	ENSG00000108443.13;MX:chr17:59893325-59910562:59910611-59926435:59893325-59912684:59912804-59926435:+	27	33	7.43262	0.000959	GGGGGAG	positive
ESRP2_00150	ENSG00000101190.12;MX:chr20:62846117-62854016:62854157-62859364:62846117-62857395:62857638-62859364:-;V2	ENSG00000101190.12;MX:chr20:62846117-62854016:62854157-62859364:62846117-62857395:62857638-62859364:-	163	169	8.63121	0.000405	TGGGGGA	positive
ESRP2_00150	ENSG00000101190.12;MX:chr20:62846117-62854016:62854157-62859364:62846117-62857395:62857638-62859364:-;V2	ENSG00000101190.12;MX:chr20:62846117-62854016:62854157-62859364:62846117-62857395:62857638-62859364:-	164	170	7.43262	0.000959	GGGGGAG	positive
ESRP2_00150	ENSG00000033867.16;MX:chr3:27398353-27400764:27400869-27411642:27398353-27404830:27404963-27411642:-;V2	ENSG00000033867.16;MX:chr3:27398353-27400764:27400869-27411642:27398353-27404830:27404963-27411642:-	80	86	10.3333	0.000103	TGGGGAG	positive
ESRP2_00150	ENSG00000141013.16;MX:chr16:90019768-90020830:90020911-90027636:90019768-90022047:90022206-90027636:+;V3	ENSG00000141013.16;MX:chr16:90019768-90020830:90020911-90027636:90019768-90022047:90022206-90027636:+	69	75	7.43262	0.000959	GGGGGAG	positive
ESRP2_00150	ENSG00000141013.16;MX:chr16:90019768-90020830:90020911-90027636:90019768-90022047:90022206-90027636:+;V5	ENSG00000141013.16;MX:chr16:90019768-90020830:90020911-90027636:90019768-90022047:90022206-90027636:+	43	49	10.3333	0.000103	TGGGGAG	positive
ESRP2_00150	ENSG00000141013.16;MX:chr16:90019768-90020830:90020911-90027636:90019768-90022047:90022206-90027636:+;V6	ENSG00000141013.16;MX:chr16:90019768-90020830:90020911-90027636:90019768-90022047:90022206-90027636:+	72	78	8.21986	0.000615	AGGGGAT	positive
ESRP2_00150	ENSG00000149657.19;MX:chr20:62124780-62126226:62126439-62130219:62124780-62129785:62129952-62130219:+;V3	ENSG00000149657.19;MX:chr20:62124780-62126226:62126439-62130219:62124780-62129785:62129952-62130219:+	75	81	11.4184	5.53e-05	TGGGGAT	positive
ESRP2_00150	ENSG00000115761.15;MX:chr2:10673557-10675794:10675871-10684567:10673557-10681971:10682069-10684567:-;V3	ENSG00000115761.15;MX:chr2:10673557-10675794:10675871-10684567:10673557-10681971:10682069-10684567:-	57	63	8.11348	0.000687	TGGGAAA	positive
ESRP2_00150	ENSG00000138600.9;MX:chr15:50722201-50725221:50725323-50726321:50722201-50726073:50726126-50726321:-;V3	ENSG00000138600.9;MX:chr15:50722201-50725221:50725323-50726321:50722201-50726073:50726126-50726321:-	69	75	8.63121	0.000405	TGGGGGA	positive
ESRP2_00150	ENSG00000188312.13;MX:chr9:92326105-92332170:92332351-92345699:92326105-92337541:92337629-92345699:+;V1	ENSG00000188312.13;MX:chr9:92326105-92332170:92332351-92345699:92326105-92337541:92337629-92345699:+	16	22	9.43262	0.00032	TGGGAAT	positive
ESRP2_00150	ENSG00000070731.10;MX:chr17:76570923-76572637:76572775-76574365:76570923-76573195:76573299-76574365:-;V3	ENSG00000070731.10;MX:chr17:76570923-76572637:76572775-76574365:76570923-76573195:76573299-76574365:-	19	25	10.3333	0.000103	TGGGGAG	positive
ESRP2_00150	ENSG00000070731.10;MX:chr17:76570923-76572637:76572775-76574365:76570923-76573195:76573299-76574365:-;V3	ENSG00000070731.10;MX:chr17:76570923-76572637:76572775-76574365:76570923-76573195:76573299-76574365:-	53	59	9.95035	0.000206	TGGGGGT	positive
ESRP2_00150	ENSG00000070731.10;MX:chr17:76570923-76572637:76572775-76574365:76570923-76573195:76573299-76574365:-;V4	ENSG00000070731.10;MX:chr17:76570923-76572637:76572775-76574365:76570923-76573195:76573299-76574365:-	11	17	8.51773	0.000499	GGGGGAT	positive
ESRP2_00150	ENSG00000070731.10;MX:chr17:76570923-76572637:76572775-76574365:76570923-76573195:76573299-76574365:-;V6	ENSG00000070731.10;MX:chr17:76570923-76572637:76572775-76574365:76570923-76573195:76573299-76574365:-	67	73	8.02837	0.000724	TGGGGGC	positive
ESRP2_00150	ENSG00000114656.10;MX:chr3:128987829-128988728:128988918-128993980:128987829-128993043:128993336-128993980:-;V2	ENSG00000114656.10;MX:chr3:128987829-128988728:128988918-128993980:128987829-128993043:128993336-128993980:-	48	54	7.96454	0.000779	TGGGAGT	positive
ESRP2_00150	ENSG00000114656.10;MX:chr3:128987829-128988728:128988918-128993980:128987829-128993043:128993336-128993980:-;V2	ENSG00000114656.10;MX:chr3:128987829-128988728:128988918-128993980:128987829-128993043:128993336-128993980:-	54	60	8.34752	0.000557	TGGGAAG	positive
ESRP2_00150	ENSG00000114656.10;MX:chr3:128987829-128988728:128988918-128993980:128987829-128993043:128993336-128993980:-;V4	ENSG00000114656.10;MX:chr3:128987829-128988728:128988918-128993980:128987829-128993043:128993336-128993980:-	36	42	10.3333	0.000103	TGGGGAG	positive
ESRP2_00150	ENSG00000158555.14;SE:chr11:75477795-75479244:75479488-75490237:-;up	ENSG00000158555.14;SE:chr11:75477795-75479244:75479488-75490237:-	14	20	8.86525	0.000358	TGGGGGG	negative
ESRP2_00150	ENSG00000174306.21;SE:chr20:41185201-41202057:41205066-41268990:-;E	ENSG00000174306.21;SE:chr20:41185201-41202057:41205066-41268990:	1226	1232	8.21986	0.000615	AGGGGAT	negative
ESRP2_00150	ENSG00000174306.21;SE:chr20:41185201-41202057:41205066-41268990:-;E	ENSG00000174306.21;SE:chr20:41185201-41202057:41205066-41268990:	2810	2816	8.63121	0.000405	TGGGGGA	negative
ESRP2_00150	ENSG00000174306.21;SE:chr20:41185201-41202057:41205066-41268990:-;E	ENSG00000174306.21;SE:chr20:41185201-41202057:41205066-41268990:	2811	2817	7.43262	0.000959	GGGGGAG	negative
ESRP2_00150	ENSG00000074964.16;SE:chr1:17632466-17634548:17634562-17634835:+;down	ENSG00000074964.16;SE:chr1:17632466-17634548:17634562-17634835:+	29	35	7.48227	0.000879	TGGGGCT	negative
ESRP2_00150	ENSG00000074964.16;SE:chr1:17632466-17634548:17634562-17634835:+;down	ENSG00000074964.16;SE:chr1:17632466-17634548:17634562-17634835:+	37	43	7.48227	0.000879	TGGGGCT	negative
ESRP2_00150	ENSG00000074964.16;SE:chr1:17632466-17634548:17634562-17634835:+;down	ENSG00000074964.16;SE:chr1:17632466-17634548:17634562-17634835:+	45	51	7.48227	0.000879	TGGGGCT	negative
ESRP2_00150	ENSG00000074964.16;SE:chr1:17632466-17634548:17634562-17634835:+;down	ENSG00000074964.16;SE:chr1:17632466-17634548:17634562-17634835:+	75	81	7.48227	0.000879	TGGGGCT	negative
ESRP2_00150	ENSG00000074964.16;SE:chr1:17632466-17634548:17634562-17634835:+;down	ENSG00000074964.16;SE:chr1:17632466-17634548:17634562-17634835:+	162	168	7.48227	0.000879	TGGGGCT	negative
ESRP2_00150	ENSG00000230074.1;SE:chr9:34665767-34678100:34678268-34680906:+;up	ENSG00000230074.1;SE:chr9:34665767-34678100:34678268-34680906:+	131	137	8.11348	0.000687	TGGGAAA	negative
ESRP2_00150	ENSG00000233184.6;SE:chr1:101026061-101075395:101075716-101083461:+;E	ENSG00000233184.6;SE:chr1:101026061-101075395:101075716-101083461:	108	114	7.51064	0.000836	TGGGAAC	negative
ESRP2_00150	ENSG00000233184.6;SE:chr1:101026061-101075395:101075716-101083461:+;E	ENSG00000233184.6;SE:chr1:101026061-101075395:101075716-101083461:	257	263	7.51064	0.000836	TGGGAAC	negative
ESRP2_00150	ENSG00000140943.16;SE:chr16:84109583-84110713:84110825-84116735:-;down	ENSG00000140943.16;SE:chr16:84109583-84110713:84110825-84116735:-	44	50	9.95035	0.000206	TGGGGGT	negative
ESRP2_00150	ENSG00000196141.13;SE:chr2:200306601-200372109:200372251-200389223:+;E	ENSG00000196141.13;SE:chr2:200306601-200372109:200372251-200389223:	52	58	8.11348	0.000687	TGGGAAA	negative
ESRP2_00150	ENSG00000164542.12;SE:chr7:36336297-36356902:36357590-36367111:-;E	ENSG00000164542.12;SE:chr7:36336297-36356902:36357590-36367111:	518	524	8.34752	0.000557	TGGGAAG	negative
ESRP2_00150	ENSG00000159140.19;SE:chr21:33546379-33549476:33555391-33557156:+;up	ENSG00000159140.19;SE:chr21:33546379-33549476:33555391-33557156:+	162	168	10.0993	0.000161	TGGGGAA	negative
ESRP2_00150	ENSG00000159140.19;SE:chr21:33546379-33549476:33555391-33557156:+;E	ENSG00000159140.19;SE:chr21:33546379-33549476:33555391-33557156:	191	197	7.51064	0.000836	TGGGAAC	negative
ESRP2_00150	ENSG00000159140.19;SE:chr21:33546379-33549476:33555391-33557156:+;E	ENSG00000159140.19;SE:chr21:33546379-33549476:33555391-33557156:	1306	1312	11.4184	5.53e-05	TGGGGAT	negative
ESRP2_00150	ENSG00000159140.19;SE:chr21:33546379-33549476:33555391-33557156:+;E	ENSG00000159140.19;SE:chr21:33546379-33549476:33555391-33557156:	1843	1849	8.63121	0.000405	TGGGGGA	negative
ESRP2_00150	ENSG00000159140.19;SE:chr21:33546379-33549476:33555391-33557156:+;E	ENSG00000159140.19;SE:chr21:33546379-33549476:33555391-33557156:	1844	1850	7.43262	0.000959	GGGGGAG	negative
ESRP2_00150	ENSG00000159140.19;SE:chr21:33546379-33549476:33555391-33557156:+;E	ENSG00000159140.19;SE:chr21:33546379-33549476:33555391-33557156:	4430	4436	10.0993	0.000161	TGGGGAA	negative
ESRP2_00150	ENSG00000159140.19;SE:chr21:33546379-33549476:33555391-33557156:+;E	ENSG00000159140.19;SE:chr21:33546379-33549476:33555391-33557156:	5189	5195	7.43262	0.000959	GGGGGAG	negative
ESRP2_00150	ENSG00000233184.6;SE:chr1:101026061-101077363:101077508-101083461:+;E	ENSG00000233184.6;SE:chr1:101026061-101077363:101077508-101083461:	133	139	8.11348	0.000687	TGGGAAA	negative
ESRP2_00150	ENSG00000233184.6;SE:chr1:101026061-101077363:101077508-101083461:+;down	ENSG00000233184.6;SE:chr1:101026061-101077363:101077508-101083461:+	29	35	9.43262	0.00032	TGGGAAT	negative
ESRP2_00150	ENSG00000136536.14;SE:chr2:159712606-159714557:159714598-159743061:+;down	ENSG00000136536.14;SE:chr2:159712606-159714557:159714598-159743061:+	124	130	7.96454	0.000779	TGGGAGT	negative
ESRP2_00150	ENSG00000105856.13;SE:chr7:107170130-107174448:107174745-107179879:+;down	ENSG00000105856.13;SE:chr7:107170130-107174448:107174745-107179879:+	8	14	8.11348	0.000687	TGGGAAA	negative
ESRP2_00150	ENSG00000166578.9;SE:chr12:113200813-113207438:113208509-113220997:-;E	ENSG00000166578.9;SE:chr12:113200813-113207438:113208509-113220997:	582	588	8.21986	0.000615	AGGGGAT	negative
ESRP2_00150	ENSG00000166578.9;SE:chr12:113200813-113207438:113208509-113220997:-;E	ENSG00000166578.9;SE:chr12:113200813-113207438:113208509-113220997:	591	597	8.63121	0.000405	TGGGGGA	negative
ESRP2_00150	ENSG00000166578.9;SE:chr12:113200813-113207438:113208509-113220997:-;E	ENSG00000166578.9;SE:chr12:113200813-113207438:113208509-113220997:	592	598	7.43262	0.000959	GGGGGAG	negative
ESRP2_00150	ENSG00000166578.9;SE:chr12:113200813-113207438:113208509-113220997:-;up	ENSG00000166578.9;SE:chr12:113200813-113207438:113208509-113220997:-	24	30	7.51064	0.000836	TGGGAAC	negative
ESRP2_00150	ENSG00000217801.9;SE:chr1:1060393-1063079:1063201-1065830:+;up	ENSG00000217801.9;SE:chr1:1060393-1063079:1063201-1065830:+	19	25	8.63121	0.000405	TGGGGGA	negative
ESRP2_00150	ENSG00000217801.9;SE:chr1:1060393-1063079:1063201-1065830:+;up	ENSG00000217801.9;SE:chr1:1060393-1063079:1063201-1065830:+	20	26	7.43262	0.000959	GGGGGAG	negative
ESRP2_00150	ENSG00000217801.9;SE:chr1:1060393-1063079:1063201-1065830:+;E	ENSG00000217801.9;SE:chr1:1060393-1063079:1063201-1065830:	64	70	9.49645	0.000252	TGGGGAC	negative
ESRP2_00150	ENSG00000217801.9;SE:chr1:1060393-1063079:1063201-1065830:+;down	ENSG00000217801.9;SE:chr1:1060393-1063079:1063201-1065830:+	107	113	8.34752	0.000557	TGGGAAG	negative
ESRP2_00150	ENSG00000217801.9;SE:chr1:1060393-1063079:1063201-1065830:+;down	ENSG00000217801.9;SE:chr1:1060393-1063079:1063201-1065830:+	179	185	10.3333	0.000103	TGGGGAG	negative
ESRP2_00150	ENSG00000230091.6;SE:chr10:80053586-80056319:80056405-80060790:-;down	ENSG00000230091.6;SE:chr10:80053586-80056319:80056405-80060790:-	17	23	11.4184	5.53e-05	TGGGGAT	negative
ESRP2_00150	ENSG00000230091.6;SE:chr10:80053586-80056319:80056405-80060790:-;E	ENSG00000230091.6;SE:chr10:80053586-80056319:80056405-80060790:	81	87	8.34752	0.000557	TGGGAAG	negative
ESRP2_00150	ENSG00000178184.15;SE:chr18:80183150-80201964:80202018-80202710:-;up	ENSG00000178184.15;SE:chr18:80183150-80201964:80202018-80202710:-	143	149	8.11348	0.000687	TGGGAAA	negative
ESRP2_00150	ENSG00000115414.18;SE:chr2:215379317-215380811:215381080-215382212:-;E	ENSG00000115414.18;SE:chr2:215379317-215380811:215381080-215382212:	63	69	8.11348	0.000687	TGGGAAA	negative
ESRP2_00150	ENSG00000154358.20;SE:chr1:228288888-228291898:228292161-228293353:+;up	ENSG00000154358.20;SE:chr1:228288888-228291898:228292161-228293353:+	51	57	8.34752	0.000557	TGGGAAG	negative
ESRP2_00150	ENSG00000154358.20;SE:chr1:228288888-228291898:228292161-228293353:+;E	ENSG00000154358.20;SE:chr1:228288888-228291898:228292161-228293353:	131	137	9.49645	0.000252	TGGGGAC	negative
ESRP2_00150	ENSG00000154358.20;SE:chr1:228288888-228291898:228292161-228293353:+;E	ENSG00000154358.20;SE:chr1:228288888-228291898:228292161-228293353:	206	212	7.47518	0.000919	CGGGGAG	negative
ESRP2_00150	ENSG00000166578.9;SE:chr12:113200813-113207438:113208259-113220997:-;E	ENSG00000166578.9;SE:chr12:113200813-113207438:113208259-113220997:	332	338	8.21986	0.000615	AGGGGAT	negative
ESRP2_00150	ENSG00000166578.9;SE:chr12:113200813-113207438:113208259-113220997:-;E	ENSG00000166578.9;SE:chr12:113200813-113207438:113208259-113220997:	341	347	8.63121	0.000405	TGGGGGA	negative
ESRP2_00150	ENSG00000166578.9;SE:chr12:113200813-113207438:113208259-113220997:-;E	ENSG00000166578.9;SE:chr12:113200813-113207438:113208259-113220997:	342	348	7.43262	0.000959	GGGGGAG	negative
ESRP2_00150	ENSG00000104413.15;SE:chr8:94668250-94671453:94671671-94674308:+;E	ENSG00000104413.15;SE:chr8:94668250-94671453:94671671-94674308:	161	167	8.63121	0.000405	TGGGGGA	negative
ESRP2_00150	ENSG00000104413.15;SE:chr8:94668250-94671453:94671671-94674308:+;E	ENSG00000104413.15;SE:chr8:94668250-94671453:94671671-94674308:	162	168	7.43262	0.000959	GGGGGAG	negative
ESRP2_00150	ENSG00000167522.14;SE:chr16:89275191-89279072:89285649-89286039:-;E	ENSG00000167522.14;SE:chr16:89275191-89279072:89285649-89286039:	367	373	9.49645	0.000252	TGGGGAC	negative
ESRP2_00150	ENSG00000167522.14;SE:chr16:89275191-89279072:89285649-89286039:-;E	ENSG00000167522.14;SE:chr16:89275191-89279072:89285649-89286039:	572	578	10.3333	0.000103	TGGGGAG	negative
ESRP2_00150	ENSG00000167522.14;SE:chr16:89275191-89279072:89285649-89286039:-;E	ENSG00000167522.14;SE:chr16:89275191-89279072:89285649-89286039:	595	601	10.3333	0.000103	TGGGGAG	negative
ESRP2_00150	ENSG00000167522.14;SE:chr16:89275191-89279072:89285649-89286039:-;E	ENSG00000167522.14;SE:chr16:89275191-89279072:89285649-89286039:	2087	2093	8.34752	0.000557	TGGGAAG	negative
ESRP2_00150	ENSG00000167522.14;SE:chr16:89275191-89279072:89285649-89286039:-;E	ENSG00000167522.14;SE:chr16:89275191-89279072:89285649-89286039:	2106	2112	7.51064	0.000836	TGGGAAC	negative
ESRP2_00150	ENSG00000167522.14;SE:chr16:89275191-89279072:89285649-89286039:-;E	ENSG00000167522.14;SE:chr16:89275191-89279072:89285649-89286039:	2500	2506	10.3333	0.000103	TGGGGAG	negative
ESRP2_00150	ENSG00000167522.14;SE:chr16:89275191-89279072:89285649-89286039:-;E	ENSG00000167522.14;SE:chr16:89275191-89279072:89285649-89286039:	2686	2692	7.47518	0.000919	CGGGGAG	negative
ESRP2_00150	ENSG00000167522.14;SE:chr16:89275191-89279072:89285649-89286039:-;E	ENSG00000167522.14;SE:chr16:89275191-89279072:89285649-89286039:	3826	3832	8.63121	0.000405	TGGGGGA	negative
ESRP2_00150	ENSG00000167522.14;SE:chr16:89275191-89279072:89285649-89286039:-;E	ENSG00000167522.14;SE:chr16:89275191-89279072:89285649-89286039:	5636	5642	11.4184	5.53e-05	TGGGGAT	negative
ESRP2_00150	ENSG00000167522.14;SE:chr16:89275191-89279072:89285649-89286039:-;E	ENSG00000167522.14;SE:chr16:89275191-89279072:89285649-89286039:	5804	5810	11.4184	5.53e-05	TGGGGAT	negative
ESRP2_00150	ENSG00000167522.14;SE:chr16:89275191-89279072:89285649-89286039:-;E	ENSG00000167522.14;SE:chr16:89275191-89279072:89285649-89286039:	5860	5866	10.3333	0.000103	TGGGGAG	negative
ESRP2_00150	ENSG00000167522.14;SE:chr16:89275191-89279072:89285649-89286039:-;up	ENSG00000167522.14;SE:chr16:89275191-89279072:89285649-89286039:-	97	103	7.51064	0.000836	TGGGAAC	negative
ESRP2_00150	ENSG00000167522.14;SE:chr16:89275191-89279072:89285649-89286039:-;up	ENSG00000167522.14;SE:chr16:89275191-89279072:89285649-89286039:-	147	153	10.3333	0.000103	TGGGGAG	negative
ESRP2_00150	ENSG00000146426.17;SE:chr6:154833409-154860738:154860998-154944116:+;up	ENSG00000146426.17;SE:chr6:154833409-154860738:154860998-154944116:+	107	113	10.0993	0.000161	TGGGGAA	negative
ESRP2_00150	ENSG00000146426.17;SE:chr6:154833409-154860738:154860998-154944116:+;E	ENSG00000146426.17;SE:chr6:154833409-154860738:154860998-154944116:	218	224	7.96454	0.000779	TGGGAGT	negative
ESRP2_00150	ENSG00000132405.18;SE:chr4:7001251-7006632:7006726-7010653:+;down	ENSG00000132405.18;SE:chr4:7001251-7006632:7006726-7010653:+	103	109	9.95035	0.000206	TGGGGGT	negative
ESRP2_00150	ENSG00000133962.7;SE:chr14:91669972-91683877:91683943-91693126:-;down	ENSG00000133962.7;SE:chr14:91669972-91683877:91683943-91693126:-	111	117	10.3333	0.000103	TGGGGAG	negative
ESRP2_00150	ENSG00000149182.14;SE:chr11:47172333-47172710:47172751-47173426:-;down	ENSG00000149182.14;SE:chr11:47172333-47172710:47172751-47173426:-	17	23	10.3333	0.000103	TGGGGAG	negative
ESRP2_00150	ENSG00000149182.14;SE:chr11:47172333-47172710:47172751-47173426:-;up	ENSG00000149182.14;SE:chr11:47172333-47172710:47172751-47173426:-	36	42	9.95035	0.000206	TGGGGGT	negative
ESRP2_00150	ENSG00000149182.14;SE:chr11:47172333-47172710:47172751-47173426:-;up	ENSG00000149182.14;SE:chr11:47172333-47172710:47172751-47173426:-	43	49	7.48227	0.000879	TGGGGCT	negative
ESRP2_00150	ENSG00000198925.10;SE:chr2:219228485-219229010:219229174-219229535:-;up	ENSG00000198925.10;SE:chr2:219228485-219229010:219229174-219229535:-	133	139	10.3333	0.000103	TGGGGAG	negative
ESRP2_00150	ENSG00000144218.18;SE:chr2:100008932-100011497:100011571-100104402:-;down	ENSG00000144218.18;SE:chr2:100008932-100011497:100011571-100104402:-	16	22	8.02837	0.000724	TGGGGGC	negative
ESRP2_00150	ENSG00000144218.18;SE:chr2:100008932-100011497:100011571-100104402:-;down	ENSG00000144218.18;SE:chr2:100008932-100011497:100011571-100104402:-	154	160	7.96454	0.000779	TGGGAGT	negative
ESRP2_00150	ENSG00000144218.18;SE:chr2:100008932-100011497:100011571-100104402:-;down	ENSG00000144218.18;SE:chr2:100008932-100011497:100011571-100104402:-	173	179	8.11348	0.000687	TGGGAAA	negative
ESRP2_00150	ENSG00000101190.12;SE:chr20:62846117-62857395:62857638-62860125:-;E	ENSG00000101190.12;SE:chr20:62846117-62857395:62857638-62860125:	163	169	8.63121	0.000405	TGGGGGA	negative
ESRP2_00150	ENSG00000101190.12;SE:chr20:62846117-62857395:62857638-62860125:-;E	ENSG00000101190.12;SE:chr20:62846117-62857395:62857638-62860125:	164	170	7.43262	0.000959	GGGGGAG	negative
ESRP2_00150	ENSG00000113194.12;SE:chr5:176453228-176453318:176453702-176479188:+;up	ENSG00000113194.12;SE:chr5:176453228-176453318:176453702-176479188:+	69	75	8.11348	0.000687	TGGGAAA	negative
ESRP2_00150	ENSG00000173230.15;SE:chr3:121718501-121719646:121719768-121722262:-;up	ENSG00000173230.15;SE:chr3:121718501-121719646:121719768-121722262:-	158	164	7.47518	0.000919	CGGGGAG	negative
ESRP2_00150	ENSG00000068078.17;SE:chr4:1802025-1802914:1803064-1803692:+;up	ENSG00000068078.17;SE:chr4:1802025-1802914:1803064-1803692:+	87	93	7.48227	0.000879	TGGGGCT	negative
ESRP2_00150	ENSG00000068078.17;SE:chr4:1802025-1802914:1803064-1803692:+;up	ENSG00000068078.17;SE:chr4:1802025-1802914:1803064-1803692:+	121	127	9.95035	0.000206	TGGGGGT	negative
ESRP2_00150	ENSG00000117143.13;SE:chr1:162590511-162592735:162592782-162597792:+;E	ENSG00000117143.13;SE:chr1:162590511-162592735:162592782-162597792:	10	16	8.34752	0.000557	TGGGAAG	negative
ESRP2_00150	ENSG00000117143.13;SE:chr1:162590511-162592735:162592782-162597792:+;down	ENSG00000117143.13;SE:chr1:162590511-162592735:162592782-162597792:+	35	41	7.48227	0.000879	TGGGGCT	negative
ESRP2_00150	ENSG00000117143.13;SE:chr1:162590511-162592735:162592782-162597792:+;down	ENSG00000117143.13;SE:chr1:162590511-162592735:162592782-162597792:+	90	96	9.95035	0.000206	TGGGGGT	negative
ESRP2_00150	ENSG00000173230.15;SE:chr3:121718501-121719646:121719753-121722262:-;up	ENSG00000173230.15;SE:chr3:121718501-121719646:121719753-121722262:-	143	149	7.47518	0.000919	CGGGGAG	negative
ESRP2_00150	ENSG00000133816.13;SE:chr11:12239585-12249184:12249246-12256785:+;down	ENSG00000133816.13;SE:chr11:12239585-12249184:12249246-12256785:+	44	50	8.51773	0.000499	GGGGGAT	negative
ESRP2_00150	ENSG00000133816.13;SE:chr11:12239585-12249184:12249246-12256785:+;down	ENSG00000133816.13;SE:chr11:12239585-12249184:12249246-12256785:+	74	80	7.96454	0.000779	TGGGAGT	negative
ESRP2_00150	ENSG00000117143.13;SE:chr1:162590511-162592732:162592782-162597792:+;E	ENSG00000117143.13;SE:chr1:162590511-162592732:162592782-162597792:	13	19	8.34752	0.000557	TGGGAAG	negative
ESRP2_00150	ENSG00000117143.13;SE:chr1:162590511-162592732:162592782-162597792:+;down	ENSG00000117143.13;SE:chr1:162590511-162592732:162592782-162597792:+	35	41	7.48227	0.000879	TGGGGCT	negative
ESRP2_00150	ENSG00000117143.13;SE:chr1:162590511-162592732:162592782-162597792:+;down	ENSG00000117143.13;SE:chr1:162590511-162592732:162592782-162597792:+	90	96	9.95035	0.000206	TGGGGGT	negative
ESRP2_00150	ENSG00000196437.10;SE:chr19:37465473-37466739:37466804-37467084:-;down	ENSG00000196437.10;SE:chr19:37465473-37466739:37466804-37467084:-	187	193	8.34752	0.000557	TGGGAAG	negative
ESRP2_00150	ENSG00000196437.10;SE:chr19:37465473-37466739:37466804-37467084:-;up	ENSG00000196437.10;SE:chr19:37465473-37466739:37466804-37467084:-	63	69	7.96454	0.000779	TGGGAGT	negative
ESRP2_00150	ENSG00000126005.16;SE:chr20:35218061-35236081:35236191-35272005:-;down	ENSG00000126005.16;SE:chr20:35218061-35236081:35236191-35272005:-	92	98	7.47518	0.000919	CGGGGAG	negative
ESRP2_00150	ENSG00000126005.16;SE:chr20:35218061-35236081:35236191-35272005:-;down	ENSG00000126005.16;SE:chr20:35218061-35236081:35236191-35272005:-	152	158	10.3333	0.000103	TGGGGAG	negative
ESRP2_00150	ENSG00000080224.17;SE:chr3:97747572-97748587:97748942-97752189:+;down	ENSG00000080224.17;SE:chr3:97747572-97748587:97748942-97752189:+	45	51	8.34752	0.000557	TGGGAAG	negative
ESRP2_00150	ENSG00000080224.17;SE:chr3:97747572-97748587:97748942-97752189:+;down	ENSG00000080224.17;SE:chr3:97747572-97748587:97748942-97752189:+	87	93	7.48227	0.000879	TGGGGCT	negative
ESRP2_00150	ENSG00000125629.14;SE:chr2:118088541-118096419:118096800-118103197:+;E	ENSG00000125629.14;SE:chr2:118088541-118096419:118096800-118103197:	86	92	8.34752	0.000557	TGGGAAG	negative
ESRP2_00150	ENSG00000240498.6;SE:chr9:22064018-22092308:22092469-22096372:+;E	ENSG00000240498.6;SE:chr9:22064018-22092308:22092469-22096372:	40	46	10.3333	0.000103	TGGGGAG	negative
ESRP2_00150	ENSG00000162641.18;SE:chr1:108823688-108827205:108827302-108830559:-;down	ENSG00000162641.18;SE:chr1:108823688-108827205:108827302-108830559:-	173	179	8.02837	0.000724	TGGGGGC	negative
ESRP2_00150	ENSG00000089916.17;SE:chr14:76177931-76178208:76178322-76180764:+;down	ENSG00000089916.17;SE:chr14:76177931-76178208:76178322-76180764:+	109	115	8.02837	0.000724	TGGGGGC	negative
ESRP2_00150	ENSG00000186976.14;SE:chr22:43782325-43808995:43809131-43812168:-;down	ENSG00000186976.14;SE:chr22:43782325-43808995:43809131-43812168:-	158	164	11.4184	5.53e-05	TGGGGAT	negative
ESRP2_00150	ENSG00000110422.11;SE:chr11:33257889-33286413:33287511-33328510:+;E	ENSG00000110422.11;SE:chr11:33257889-33286413:33287511-33328510:	475	481	8.11348	0.000687	TGGGAAA	negative
ESRP2_00150	ENSG00000175984.14;SE:chr1:114645559-114654505:114654761-114669983:-;up	ENSG00000175984.14;SE:chr1:114645559-114654505:114654761-114669983:-	144	150	9.49645	0.000252	TGGGGAC	negative
ESRP2_00150	ENSG00000062485.18;SE:chr12:56286620-56298609:56298691-56300160:-;down	ENSG00000062485.18;SE:chr12:56286620-56298609:56298691-56300160:-	15	21	8.11348	0.000687	TGGGAAA	negative
ESRP2_00150	ENSG00000062485.18;SE:chr12:56286620-56298609:56298691-56300160:-;down	ENSG00000062485.18;SE:chr12:56286620-56298609:56298691-56300160:-	54	60	8.63121	0.000405	TGGGGGA	negative
ESRP2_00150	ENSG00000062485.18;SE:chr12:56286620-56298609:56298691-56300160:-;E	ENSG00000062485.18;SE:chr12:56286620-56298609:56298691-56300160:	73	79	10.0993	0.000161	TGGGGAA	negative
ESRP2_00150	ENSG00000144504.15;SE:chr2:240525849-240529037:240529509-240560731:-;E	ENSG00000144504.15;SE:chr2:240525849-240529037:240529509-240560731:	68	74	7.48227	0.000879	TGGGGCT	negative
ESRP2_00150	ENSG00000144504.15;SE:chr2:240525849-240529037:240529509-240560731:-;E	ENSG00000144504.15;SE:chr2:240525849-240529037:240529509-240560731:	211	217	9.49645	0.000252	TGGGGAC	negative
ESRP2_00150	ENSG00000144504.15;SE:chr2:240525849-240529037:240529509-240560731:-;up	ENSG00000144504.15;SE:chr2:240525849-240529037:240529509-240560731:-	97	103	8.11348	0.000687	TGGGAAA	negative
ESRP2_00150	ENSG00000203485.12;SE:chr14:104714856-104715284:104715340-104718795:+;down	ENSG00000203485.12;SE:chr14:104714856-104715284:104715340-104718795:+	24	30	8.02837	0.000724	TGGGGGC	negative
ESRP2_00150	ENSG00000203485.12;SE:chr14:104714856-104715284:104715340-104718795:+;down	ENSG00000203485.12;SE:chr14:104714856-104715284:104715340-104718795:+	51	57	7.48227	0.000879	TGGGGCT	negative
ESRP2_00150	ENSG00000011347.9;SE:chr11:61533124-61546031:61546255-61547177:-;E	ENSG00000011347.9;SE:chr11:61533124-61546031:61546255-61547177:	69	75	8.63121	0.000405	TGGGGGA	negative
ESRP2_00150	ENSG00000011347.9;SE:chr11:61533124-61546031:61546255-61547177:-;E	ENSG00000011347.9;SE:chr11:61533124-61546031:61546255-61547177:	70	76	7.43262	0.000959	GGGGGAG	negative
ESRP2_00150	ENSG00000011347.9;SE:chr11:61533124-61546031:61546255-61547177:-;E	ENSG00000011347.9;SE:chr11:61533124-61546031:61546255-61547177:	162	168	7.47518	0.000919	CGGGGAG	negative
ESRP2_00150	ENSG00000168675.18;SE:chr18:13484119-13491232:13491469-13621117:+;up	ENSG00000168675.18;SE:chr18:13484119-13491232:13491469-13621117:+	32	38	8.02837	0.000724	TGGGGGC	negative
ESRP2_00150	ENSG00000168675.18;SE:chr18:13484119-13491232:13491469-13621117:+;up	ENSG00000168675.18;SE:chr18:13484119-13491232:13491469-13621117:+	67	73	8.11348	0.000687	TGGGAAA	negative
ESRP2_00150	ENSG00000254109.5;SE:chr8:30382615-30383128:30383362-30383544:-;down	ENSG00000254109.5;SE:chr8:30382615-30383128:30383362-30383544:-	84	90	11.4184	5.53e-05	TGGGGAT	negative
ESRP2_00150	ENSG00000254109.5;SE:chr8:30382615-30383128:30383362-30383544:-;down	ENSG00000254109.5;SE:chr8:30382615-30383128:30383362-30383544:-	107	113	7.96454	0.000779	TGGGAGT	negative
ESRP2_00150	ENSG00000214193.10;SE:chr1:36307825-36307918:36307963-36308389:+;down	ENSG00000214193.10;SE:chr1:36307825-36307918:36307963-36308389:+	83	89	8.02837	0.000724	TGGGGGC	negative
ESRP2_00150	ENSG00000214193.10;SE:chr1:36307825-36307918:36307963-36308389:+;down	ENSG00000214193.10;SE:chr1:36307825-36307918:36307963-36308389:+	100	106	8.63121	0.000405	TGGGGGA	negative
ESRP2_00150	ENSG00000214193.10;SE:chr1:36307825-36307918:36307963-36308389:+;down	ENSG00000214193.10;SE:chr1:36307825-36307918:36307963-36308389:+	101	107	7.43262	0.000959	GGGGGAG	negative
ESRP2_00150	ENSG00000196724.12;SE:chr19:57930512-57932430:57932646-57933817:-;E	ENSG00000196724.12;SE:chr19:57930512-57932430:57932646-57933817:	137	143	11.4184	5.53e-05	TGGGGAT	negative
ESRP2_00150	ENSG00000196724.12;SE:chr19:57930512-57932430:57932646-57933817:-;up	ENSG00000196724.12;SE:chr19:57930512-57932430:57932646-57933817:-	65	71	9.95035	0.000206	TGGGGGT	negative
ESRP2_00150	ENSG00000166669.13;SE:chr16:10440462-10457372:10457529-10472110:+;down	ENSG00000166669.13;SE:chr16:10440462-10457372:10457529-10472110:+	155	161	9.95035	0.000206	TGGGGGT	negative
ESRP2_00150	ENSG00000197892.12;SE:chr8:29072316-29075281:29075343-29092745:-;up	ENSG00000197892.12;SE:chr8:29072316-29075281:29075343-29092745:-	19	25	8.63121	0.000405	TGGGGGA	negative
ESRP2_00150	ENSG00000197892.12;SE:chr8:29072316-29075281:29075343-29092745:-;up	ENSG00000197892.12;SE:chr8:29072316-29075281:29075343-29092745:-	20	26	7.43262	0.000959	GGGGGAG	negative
ESRP2_00150	ENSG00000240498.6;SE:chr9:22064018-22065662:22065757-22096372:+;down	ENSG00000240498.6;SE:chr9:22064018-22065662:22065757-22096372:+	52	58	10.0993	0.000161	TGGGGAA	negative
ESRP2_00150	ENSG00000215158.9;SE:chr5:34218450-34219917:34219950-34244616:-;down	ENSG00000215158.9;SE:chr5:34218450-34219917:34219950-34244616:-	152	158	9.43262	0.00032	TGGGAAT	negative
ESRP2_00150	ENSG00000079393.20;SE:chr10:75097885-75107992:75108209-75109009:-;down	ENSG00000079393.20;SE:chr10:75097885-75107992:75108209-75109009:-	44	50	10.3333	0.000103	TGGGGAG	negative
ESRP2_00150	ENSG00000079393.20;SE:chr10:75097885-75107992:75108209-75109009:-;E	ENSG00000079393.20;SE:chr10:75097885-75107992:75108209-75109009:	123	129	9.95035	0.000206	TGGGGGT	negative
ESRP2_00150	ENSG00000278558.4;SE:chr22:18530008-18530156:18530196-18530255:+;down	ENSG00000278558.4;SE:chr22:18530008-18530156:18530196-18530255:+	112	118	7.48227	0.000879	TGGGGCT	negative
ESRP2_00150	ENSG00000206530.10;SE:chr3:113330668-113333406:113333583-113358745:-;up	ENSG00000206530.10;SE:chr3:113330668-113333406:113333583-113358745:-	174	180	8.86525	0.000358	TGGGGGG	negative
ESRP2_00150	ENSG00000136068.14;SE:chr3:58138529-58141858:58141896-58142650:+;up	ENSG00000136068.14;SE:chr3:58138529-58141858:58141896-58142650:+	116	122	8.63121	0.000405	TGGGGGA	negative
ESRP2_00150	ENSG00000136068.14;SE:chr3:58138529-58141858:58141896-58142650:+;E	ENSG00000136068.14;SE:chr3:58138529-58141858:58141896-58142650:	9	15	10.0993	0.000161	TGGGGAA	negative
ESRP2_00150	ENSG00000269335.5;SE:chrX:154541391-154542282:154542452-154551988:+;up	ENSG00000269335.5;SE:chrX:154541391-154542282:154542452-154551988:+	25	31	8.63121	0.000405	TGGGGGA	negative
ESRP2_00150	ENSG00000269335.5;SE:chrX:154541391-154542282:154542452-154551988:+;up	ENSG00000269335.5;SE:chrX:154541391-154542282:154542452-154551988:+	26	32	7.43262	0.000959	GGGGGAG	negative
ESRP2_00150	ENSG00000269335.5;SE:chrX:154541391-154542282:154542452-154551988:+;up	ENSG00000269335.5;SE:chrX:154541391-154542282:154542452-154551988:+	75	81	10.0993	0.000161	TGGGGAA	negative
ESRP2_00150	ENSG00000269335.5;SE:chrX:154541391-154542282:154542452-154551988:+;E	ENSG00000269335.5;SE:chrX:154541391-154542282:154542452-154551988:	2	8	10.0993	0.000161	TGGGGAA	negative
ESRP2_00150	ENSG00000269335.5;SE:chrX:154541391-154542282:154542452-154551988:+;E	ENSG00000269335.5;SE:chrX:154541391-154542282:154542452-154551988:	108	114	10.0993	0.000161	TGGGGAA	negative
ESRP2_00150	ENSG00000269335.5;SE:chrX:154541391-154542282:154542452-154551988:+;down	ENSG00000269335.5;SE:chrX:154541391-154542282:154542452-154551988:+	32	38	7.96454	0.000779	TGGGAGT	negative
ESRP2_00150	ENSG00000131018.22;SE:chr6:152294127-152300641:152300781-152301869:-;E	ENSG00000131018.22;SE:chr6:152294127-152300641:152300781-152301869:	51	57	10.3333	0.000103	TGGGGAG	negative
ESRP2_00150	ENSG00000156398.12;SE:chr10:102714681-102715223:102715328-102716614:+;up	ENSG00000156398.12;SE:chr10:102714681-102715223:102715328-102716614:+	4	10	11.4184	5.53e-05	TGGGGAT	negative
ESRP2_00150	ENSG00000156398.12;SE:chr10:102714681-102715223:102715328-102716614:+;down	ENSG00000156398.12;SE:chr10:102714681-102715223:102715328-102716614:+	140	146	8.34752	0.000557	TGGGAAG	negative
ESRP2_00150	ENSG00000156398.12;SE:chr10:102714681-102715223:102715328-102716234:+;up	ENSG00000156398.12;SE:chr10:102714681-102715223:102715328-102716234:+	4	10	11.4184	5.53e-05	TGGGGAT	negative
ESRP2_00150	ENSG00000156398.12;SE:chr10:102714681-102715223:102715328-102716234:+;down	ENSG00000156398.12;SE:chr10:102714681-102715223:102715328-102716234:+	140	146	8.34752	0.000557	TGGGAAG	negative
ESRP2_00150	ENSG00000021826.14;SE:chr2:210477766-210519551:210519784-210556719:+;down	ENSG00000021826.14;SE:chr2:210477766-210519551:210519784-210556719:+	18	24	7.47518	0.000919	CGGGGAG	negative
ESRP2_00150	ENSG00000125388.19;SE:chr4:3029409-3035386:3035523-3037374:+;down	ENSG00000125388.19;SE:chr4:3029409-3035386:3035523-3037374:+	87	93	8.86525	0.000358	TGGGGGG	negative
ESRP2_00150	ENSG00000177479.19;SE:chr3:48918998-48927462:48927813-48967125:+;up	ENSG00000177479.19;SE:chr3:48918998-48927462:48927813-48967125:+	47	53	8.51773	0.000499	GGGGGAT	negative
ESRP2_00150	ENSG00000177479.19;SE:chr3:48918998-48927462:48927813-48967125:+;up	ENSG00000177479.19;SE:chr3:48918998-48927462:48927813-48967125:+	161	167	10.0993	0.000161	TGGGGAA	negative
ESRP2_00150	ENSG00000177479.19;SE:chr3:48918998-48927462:48927813-48967125:+;E	ENSG00000177479.19;SE:chr3:48918998-48927462:48927813-48967125:	40	46	8.86525	0.000358	TGGGGGG	negative
ESRP2_00150	ENSG00000177479.19;SE:chr3:48918998-48927462:48927813-48967125:+;E	ENSG00000177479.19;SE:chr3:48918998-48927462:48927813-48967125:	42	48	7.43262	0.000959	GGGGGAG	negative
ESRP2_00150	ENSG00000177479.19;SE:chr3:48918998-48927462:48927813-48967125:+;E	ENSG00000177479.19;SE:chr3:48918998-48927462:48927813-48967125:	193	199	9.49645	0.000252	TGGGGAC	negative
ESRP2_00150	ENSG00000177479.19;SE:chr3:48918998-48927462:48927813-48967125:+;E	ENSG00000177479.19;SE:chr3:48918998-48927462:48927813-48967125:	216	222	7.96454	0.000779	TGGGAGT	negative
ESRP2_00150	ENSG00000218336.8;SE:chr4:182324252-182346651:182346929-182600924:+;E	ENSG00000218336.8;SE:chr4:182324252-182346651:182346929-182600924:	76	82	7.48227	0.000879	TGGGGCT	negative
ESRP2_00150	ENSG00000218336.8;SE:chr4:182324252-182346651:182346929-182600924:+;down	ENSG00000218336.8;SE:chr4:182324252-182346651:182346929-182600924:+	70	76	8.51773	0.000499	GGGGGAT	negative
ESRP2_00150	ENSG00000104529.17;SE:chr8:143590738-143592647:143592893-143593893:-;up	ENSG00000104529.17;SE:chr8:143590738-143592647:143592893-143593893:-	13	19	8.63121	0.000405	TGGGGGA	negative
ESRP2_00150	ENSG00000104529.17;SE:chr8:143590738-143592647:143592893-143593893:-;up	ENSG00000104529.17;SE:chr8:143590738-143592647:143592893-143593893:-	14	20	7.43262	0.000959	GGGGGAG	negative
ESRP2_00150	ENSG00000104529.17;SE:chr8:143590738-143592647:143592893-143593893:-;up	ENSG00000104529.17;SE:chr8:143590738-143592647:143592893-143593893:-	36	42	8.21986	0.000615	AGGGGAT	negative
ESRP2_00150	ENSG00000104529.17;SE:chr8:143590738-143592647:143592893-143593893:-;up	ENSG00000104529.17;SE:chr8:143590738-143592647:143592893-143593893:-	109	115	8.11348	0.000687	TGGGAAA	negative
ESRP2_00150	ENSG00000177479.19;SE:chr3:48918998-48961612:48961679-48967125:+;down	ENSG00000177479.19;SE:chr3:48918998-48961612:48961679-48967125:+	11	17	8.63121	0.000405	TGGGGGA	negative
ESRP2_00150	ENSG00000177479.19;SE:chr3:48918998-48961612:48961679-48967125:+;down	ENSG00000177479.19;SE:chr3:48918998-48961612:48961679-48967125:+	12	18	7.43262	0.000959	GGGGGAG	negative
ESRP2_00150	ENSG00000088305.18;SE:chr20:32802470-32805338:32805407-32806209:+;down	ENSG00000088305.18;SE:chr20:32802470-32805338:32805407-32806209:+	50	56	9.49645	0.000252	TGGGGAC	negative
ESRP2_00150	ENSG00000230091.6;SE:chr10:80053586-80055916:80056126-80060790:-;down	ENSG00000230091.6;SE:chr10:80053586-80055916:80056126-80060790:-	160	166	8.34752	0.000557	TGGGAAG	negative
ESRP2_00150	ENSG00000230091.6;SE:chr10:80053586-80055916:80056126-80060790:-;down	ENSG00000230091.6;SE:chr10:80053586-80055916:80056126-80060790:-	189	195	7.51064	0.000836	TGGGAAC	negative
ESRP2_00150	ENSG00000230091.6;SE:chr10:80053586-80055916:80056126-80060790:-;up	ENSG00000230091.6;SE:chr10:80053586-80055916:80056126-80060790:-	2	8	8.34752	0.000557	TGGGAAG	negative
ESRP2_00150	ENSG00000230091.6;SE:chr10:80053586-80055916:80056126-80060790:-;up	ENSG00000230091.6;SE:chr10:80053586-80055916:80056126-80060790:-	25	31	11.4184	5.53e-05	TGGGGAT	negative
ESRP2_00150	ENSG00000206530.10;SE:chr3:113330668-113341744:113341918-113358745:-;E	ENSG00000206530.10;SE:chr3:113330668-113341744:113341918-113358745:	2	8	7.96454	0.000779	TGGGAGT	negative
ESRP2_00150	ENSG00000152818.18;SE:chr6:144821018-144827348:144827386-144827611:+;down	ENSG00000152818.18;SE:chr6:144821018-144827348:144827386-144827611:+	55	61	9.95035	0.000206	TGGGGGT	negative
ESRP2_00150	ENSG00000230091.6;SE:chr10:80056126-80056319:80056405-80060816:-;down	ENSG00000230091.6;SE:chr10:80056126-80056319:80056405-80060816:-	17	23	11.4184	5.53e-05	TGGGGAT	negative
ESRP2_00150	ENSG00000230091.6;SE:chr10:80056126-80056319:80056405-80060816:-;E	ENSG00000230091.6;SE:chr10:80056126-80056319:80056405-80060816:	81	87	8.34752	0.000557	TGGGAAG	negative
ESRP2_00150	ENSG00000167491.17;SE:chr19:19386138-19436131:19436219-19465345:+;down	ENSG00000167491.17;SE:chr19:19386138-19436131:19436219-19465345:+	161	167	7.48227	0.000879	TGGGGCT	negative
ESRP2_00150	ENSG00000137074.18;SE:chr9:32986030-32987760:32987842-32988083:-;E	ENSG00000137074.18;SE:chr9:32986030-32987760:32987842-32988083:	35	41	8.34752	0.000557	TGGGAAG	negative
ESRP2_00150	ENSG00000177479.19;SE:chr3:48918998-48945136:48945181-48967125:+;down	ENSG00000177479.19;SE:chr3:48918998-48945136:48945181-48967125:+	8	14	8.34752	0.000557	TGGGAAG	negative
ESRP2_00150	ENSG00000177479.19;SE:chr3:48918998-48945136:48945181-48967125:+;down	ENSG00000177479.19;SE:chr3:48918998-48945136:48945181-48967125:+	56	62	8.63121	0.000405	TGGGGGA	negative
ESRP2_00150	ENSG00000177479.19;SE:chr3:48918998-48945136:48945181-48967125:+;down	ENSG00000177479.19;SE:chr3:48918998-48945136:48945181-48967125:+	176	182	10.0993	0.000161	TGGGGAA	negative
ESRP2_00150	ENSG00000116117.17;SE:chr2:205125737-205158722:205158907-205172211:+;E	ENSG00000116117.17;SE:chr2:205125737-205158722:205158907-205172211:	140	146	11.4184	5.53e-05	TGGGGAT	negative
ESRP2_00150	ENSG00000116117.17;SE:chr2:205125737-205158722:205158907-205172211:+;down	ENSG00000116117.17;SE:chr2:205125737-205158722:205158907-205172211:+	149	155	8.11348	0.000687	TGGGAAA	negative
ESRP2_00150	ENSG00000168890.13;SE:chr2:85600018-85600345:85600412-85601021:-;up	ENSG00000168890.13;SE:chr2:85600018-85600345:85600412-85601021:-	27	33	8.02837	0.000724	TGGGGGC	negative
ESRP2_00150	ENSG00000168890.13;SE:chr2:85600018-85600345:85600412-85601021:-;up	ENSG00000168890.13;SE:chr2:85600018-85600345:85600412-85601021:-	144	150	8.02837	0.000724	TGGGGGC	negative
ESRP2_00150	ENSG00000125744.11;SE:chr19:45488986-45489346:45489553-45493160:-;E	ENSG00000125744.11;SE:chr19:45488986-45489346:45489553-45493160:	185	191	8.51773	0.000499	GGGGGAT	negative
ESRP2_00150	ENSG00000175061.17;SE:chr17:16441130-16462833:16462941-16470302:+;E	ENSG00000175061.17;SE:chr17:16441130-16462833:16462941-16470302:	29	35	9.95035	0.000206	TGGGGGT	negative
ESRP2_00150	ENSG00000175061.17;SE:chr17:16441130-16462833:16462941-16470302:+;down	ENSG00000175061.17;SE:chr17:16441130-16462833:16462941-16470302:+	125	131	8.02837	0.000724	TGGGGGC	negative
ESRP2_00150	ENSG00000127527.13;SE:chr19:16361984-16377122:16377254-16385129:-;down	ENSG00000127527.13;SE:chr19:16361984-16377122:16377254-16385129:-	113	119	10.3333	0.000103	TGGGGAG	negative
ESRP2_00150	ENSG00000127527.13;SE:chr19:16361984-16377122:16377254-16385129:-;up	ENSG00000127527.13;SE:chr19:16361984-16377122:16377254-16385129:-	38	44	7.48227	0.000879	TGGGGCT	negative
ESRP2_00150	ENSG00000134668.12;SE:chr1:31800141-31800441:31800617-31801664:-;E	ENSG00000134668.12;SE:chr1:31800141-31800441:31800617-31801664:	29	35	8.02837	0.000724	TGGGGGC	negative
ESRP2_00150	ENSG00000183060.15;SE:chr15:99729731-99731718:99732007-99733345:-;down	ENSG00000183060.15;SE:chr15:99729731-99731718:99732007-99733345:-	165	171	7.96454	0.000779	TGGGAGT	negative
ESRP2_00150	ENSG00000183060.15;SE:chr15:99729731-99731718:99732007-99733345:-;E	ENSG00000183060.15;SE:chr15:99729731-99731718:99732007-99733345:	104	110	9.49645	0.000252	TGGGGAC	negative
ESRP2_00150	ENSG00000145012.13;SE:chr3:188154021-188225405:188225527-188406112:+;up	ENSG00000145012.13;SE:chr3:188154021-188225405:188225527-188406112:+	136	142	9.43262	0.00032	TGGGAAT	negative
ESRP2_00150	ENSG00000145012.13;SE:chr3:188154021-188225405:188225527-188406112:+;E	ENSG00000145012.13;SE:chr3:188154021-188225405:188225527-188406112:	2	8	7.51064	0.000836	TGGGAAC	negative
ESRP2_00150	ENSG00000119636.15;SE:chr14:74040645-74046060:74046130-74046761:+;up	ENSG00000119636.15;SE:chr14:74040645-74046060:74046130-74046761:+	6	12	8.11348	0.000687	TGGGAAA	negative
ESRP2_00150	ENSG00000119636.15;SE:chr14:74040645-74046060:74046130-74046761:+;up	ENSG00000119636.15;SE:chr14:74040645-74046060:74046130-74046761:+	14	20	10.3333	0.000103	TGGGGAG	negative
ESRP2_00150	ENSG00000119636.15;SE:chr14:74040645-74046060:74046130-74046761:+;up	ENSG00000119636.15;SE:chr14:74040645-74046060:74046130-74046761:+	96	102	9.49645	0.000252	TGGGGAC	negative
ESRP2_00150	ENSG00000164002.11;SE:chr1:40508877-40509451:40509625-40509733:+;up	ENSG00000164002.11;SE:chr1:40508877-40509451:40509625-40509733:+	164	170	11.4184	5.53e-05	TGGGGAT	negative
ESRP2_00150	ENSG00000164088.17;SE:chr3:52246812-52246974:52247228-52247682:+;up	ENSG00000164088.17;SE:chr3:52246812-52246974:52247228-52247682:+	157	163	10.0993	0.000161	TGGGGAA	negative
ESRP2_00150	ENSG00000164088.17;SE:chr3:52246812-52246974:52247228-52247682:+;down	ENSG00000164088.17;SE:chr3:52246812-52246974:52247228-52247682:+	21	27	10.0993	0.000161	TGGGGAA	negative
ESRP2_00150	ENSG00000164088.17;SE:chr3:52246812-52246974:52247228-52247682:+;down	ENSG00000164088.17;SE:chr3:52246812-52246974:52247228-52247682:+	46	52	8.56028	0.000451	CGGGGAT	negative
ESRP2_00150	ENSG00000221817.9;SE:chr10:73496483-73498650:73498867-73499595:+;E	ENSG00000221817.9;SE:chr10:73496483-73498650:73498867-73499595:	121	127	8.02837	0.000724	TGGGGGC	negative
ESRP2_00150	ENSG00000164048.13;SE:chr3:48260939-48267918:48268160-48286246:+;up	ENSG00000164048.13;SE:chr3:48260939-48267918:48268160-48286246:+	84	90	10.3333	0.000103	TGGGGAG	negative
ESRP2_00150	ENSG00000164048.13;SE:chr3:48260939-48267918:48268160-48286246:+;down	ENSG00000164048.13;SE:chr3:48260939-48267918:48268160-48286246:+	66	72	10.3333	0.000103	TGGGGAG	negative
ESRP2_00150	ENSG00000164048.13;SE:chr3:48260939-48267918:48268160-48286246:+;down	ENSG00000164048.13;SE:chr3:48260939-48267918:48268160-48286246:+	182	188	10.3333	0.000103	TGGGGAG	negative
ESRP2_00150	ENSG00000179104.8;SE:chr12:82687669-82857010:82857580-82895818:+;E	ENSG00000179104.8;SE:chr12:82687669-82857010:82857580-82895818:	71	77	8.63121	0.000405	TGGGGGA	negative
ESRP2_00150	ENSG00000179104.8;SE:chr12:82687669-82857010:82857580-82895818:+;E	ENSG00000179104.8;SE:chr12:82687669-82857010:82857580-82895818:	422	428	7.48227	0.000879	TGGGGCT	negative
ESRP2_00150	ENSG00000174718.11;SE:chr12:31970356-31980878:31985957-31992378:+;E	ENSG00000174718.11;SE:chr12:31970356-31980878:31985957-31992378:	2237	2243	8.11348	0.000687	TGGGAAA	negative
ESRP2_00150	ENSG00000174718.11;SE:chr12:31970356-31980878:31985957-31992378:+;E	ENSG00000174718.11;SE:chr12:31970356-31980878:31985957-31992378:	3807	3813	8.11348	0.000687	TGGGAAA	negative
ESRP2_00150	ENSG00000174718.11;SE:chr12:31970356-31980878:31985957-31992378:+;E	ENSG00000174718.11;SE:chr12:31970356-31980878:31985957-31992378:	4551	4557	8.11348	0.000687	TGGGAAA	negative
ESRP2_00150	ENSG00000174718.11;SE:chr12:31970356-31980878:31985957-31992378:+;E	ENSG00000174718.11;SE:chr12:31970356-31980878:31985957-31992378:	4701	4707	8.34752	0.000557	TGGGAAG	negative
ESRP2_00150	ENSG00000174718.11;SE:chr12:31970356-31980878:31985957-31992378:+;down	ENSG00000174718.11;SE:chr12:31970356-31980878:31985957-31992378:+	93	99	8.11348	0.000687	TGGGAAA	negative
ESRP2_00150	ENSG00000184428.12;SE:chr8:143332657-143334108:143334285-143334740:-;E	ENSG00000184428.12;SE:chr8:143332657-143334108:143334285-143334740:	112	118	11.4184	5.53e-05	TGGGGAT	negative
ESRP2_00150	ENSG00000140153.17;SE:chr14:102195120-102197755:102197847-102208862:+;up	ENSG00000140153.17;SE:chr14:102195120-102197755:102197847-102208862:+	143	149	8.63121	0.000405	TGGGGGA	negative
ESRP2_00150	ENSG00000108423.14;SE:chr17:59860424-59866596:59866749-59892697:-;E	ENSG00000108423.14;SE:chr17:59860424-59866596:59866749-59892697:	113	119	8.11348	0.000687	TGGGAAA	negative
ESRP2_00150	ENSG00000108423.14;SE:chr17:59860424-59866596:59866749-59892697:-;up	ENSG00000108423.14;SE:chr17:59860424-59866596:59866749-59892697:-	39	45	8.63121	0.000405	TGGGGGA	negative
ESRP2_00150	ENSG00000108423.14;SE:chr17:59860424-59866596:59866749-59892697:-;up	ENSG00000108423.14;SE:chr17:59860424-59866596:59866749-59892697:-	40	46	7.43262	0.000959	GGGGGAG	negative
ESRP2_00150	ENSG00000174586.10;SE:chr19:58357649-58358489:58358585-58362677:-;down	ENSG00000174586.10;SE:chr19:58357649-58358489:58358585-58362677:-	124	130	8.34752	0.000557	TGGGAAG	negative
ESRP2_00150	ENSG00000174586.10;SE:chr19:58357649-58358489:58358585-58362677:-;up	ENSG00000174586.10;SE:chr19:58357649-58358489:58358585-58362677:-	14	20	7.96454	0.000779	TGGGAGT	negative
ESRP2_00150	ENSG00000097096.8;SE:chr1:85169225-85182098:85183200-85190057:-;down	ENSG00000097096.8;SE:chr1:85169225-85182098:85183200-85190057:-	59	65	8.63121	0.000405	TGGGGGA	negative
ESRP2_00150	ENSG00000097096.8;SE:chr1:85169225-85182098:85183200-85190057:-;E	ENSG00000097096.8;SE:chr1:85169225-85182098:85183200-85190057:	37	43	9.43262	0.00032	TGGGAAT	negative
ESRP2_00150	ENSG00000097096.8;SE:chr1:85169225-85182098:85183200-85190057:-;E	ENSG00000097096.8;SE:chr1:85169225-85182098:85183200-85190057:	290	296	7.51064	0.000836	TGGGAAC	negative
ESRP2_00150	ENSG00000097096.8;SE:chr1:85169225-85182098:85183200-85190057:-;E	ENSG00000097096.8;SE:chr1:85169225-85182098:85183200-85190057:	804	810	7.51064	0.000836	TGGGAAC	negative
ESRP2_00150	ENSG00000064787.13;SE:chr20:53953695-53957432:53957497-53966906:-;E	ENSG00000064787.13;SE:chr20:53953695-53957432:53957497-53966906:	9	15	8.21986	0.000615	AGGGGAT	negative
ESRP2_00150	ENSG00000064787.13;SE:chr20:53953695-53957432:53957497-53966906:-;E	ENSG00000064787.13;SE:chr20:53953695-53957432:53957497-53966906:	45	51	8.11348	0.000687	TGGGAAA	negative
ESRP2_00150	ENSG00000108256.8;SE:chr17:29267530-29285992:29287716-29293783:-;E	ENSG00000108256.8;SE:chr17:29267530-29285992:29287716-29293783:	155	161	8.11348	0.000687	TGGGAAA	negative
ESRP2_00150	ENSG00000108256.8;SE:chr17:29267530-29285992:29287716-29293783:-;E	ENSG00000108256.8;SE:chr17:29267530-29285992:29287716-29293783:	215	221	8.34752	0.000557	TGGGAAG	negative
ESRP2_00150	ENSG00000108256.8;SE:chr17:29267530-29285992:29287716-29293783:-;E	ENSG00000108256.8;SE:chr17:29267530-29285992:29287716-29293783:	1219	1225	8.63121	0.000405	TGGGGGA	negative
ESRP2_00150	ENSG00000108256.8;SE:chr17:29267530-29285992:29287716-29293783:-;E	ENSG00000108256.8;SE:chr17:29267530-29285992:29287716-29293783:	1220	1226	8.51773	0.000499	GGGGGAT	negative
ESRP2_00150	ENSG00000108256.8;SE:chr17:29267530-29285992:29287716-29293783:-;E	ENSG00000108256.8;SE:chr17:29267530-29285992:29287716-29293783:	1292	1298	8.34752	0.000557	TGGGAAG	negative
ESRP2_00150	ENSG00000108256.8;SE:chr17:29267530-29285992:29287716-29293783:-;up	ENSG00000108256.8;SE:chr17:29267530-29285992:29287716-29293783:-	41	47	7.48227	0.000879	TGGGGCT	negative
ESRP2_00150	ENSG00000238105.7;SE:chr12:100166636-100167054:100167141-100167336:-;down	ENSG00000238105.7;SE:chr12:100166636-100167054:100167141-100167336:-	51	57	9.95035	0.000206	TGGGGGT	negative
ESRP2_00150	ENSG00000238105.7;SE:chr12:100166636-100167054:100167141-100167336:-;up	ENSG00000238105.7;SE:chr12:100166636-100167054:100167141-100167336:-	73	79	8.34752	0.000557	TGGGAAG	negative
ESRP2_00150	ENSG00000100379.17;SE:chr22:37059438-37061104:37061175-37061539:+;up	ENSG00000100379.17;SE:chr22:37059438-37061104:37061175-37061539:+	119	125	8.86525	0.000358	TGGGGGG	negative
ESRP2_00150	ENSG00000250903.8;SE:chr6:2263684-2269698:2269799-2397221:+;up	ENSG00000250903.8;SE:chr6:2263684-2269698:2269799-2397221:+	99	105	9.95035	0.000206	TGGGGGT	negative
ESRP2_00150	ENSG00000250903.8;SE:chr6:2263684-2269698:2269799-2397221:+;up	ENSG00000250903.8;SE:chr6:2263684-2269698:2269799-2397221:+	127	133	9.95035	0.000206	TGGGGGT	negative
ESRP2_00150	ENSG00000132781.17;SE:chr1:45332834-45333285:45333324-45334391:-;down	ENSG00000132781.17;SE:chr1:45332834-45333285:45333324-45334391:-	52	58	8.02837	0.000724	TGGGGGC	negative
ESRP2_00150	ENSG00000114859.15;SE:chr3:184357487-184357620:184357698-184357962:-;E	ENSG00000114859.15;SE:chr3:184357487-184357620:184357698-184357962:	44	50	9.95035	0.000206	TGGGGGT	negative
ESRP2_00150	ENSG00000114859.15;SE:chr3:184357487-184357620:184357698-184357962:-;up	ENSG00000114859.15;SE:chr3:184357487-184357620:184357698-184357962:-	105	111	9.95035	0.000206	TGGGGGT	negative
ESRP2_00150	ENSG00000116871.15;SE:chr1:36173478-36174898:36175008-36176199:+;down	ENSG00000116871.15;SE:chr1:36173478-36174898:36175008-36176199:+	153	159	7.43262	0.000959	GGGGGAG	negative
ESRP2_00150	ENSG00000150433.9;SE:chr11:125101303-125102132:125102351-125102637:-;down	ENSG00000150433.9;SE:chr11:125101303-125102132:125102351-125102637:-	20	26	7.96454	0.000779	TGGGAGT	negative
ESRP2_00150	ENSG00000088930.7;SE:chr20:21333618-21333937:21333994-21339044:+;up	ENSG00000088930.7;SE:chr20:21333618-21333937:21333994-21339044:+	59	65	8.11348	0.000687	TGGGAAA	negative
ESRP2_00150	ENSG00000180385.8;SE:chr3:9987264-9988712:9988747-10006807:+;down	ENSG00000180385.8;SE:chr3:9987264-9988712:9988747-10006807:+	146	152	10.0993	0.000161	TGGGGAA	negative
ESRP2_00150	ENSG00000118762.7;SE:chr4:88043457-88046642:88046870-88051991:+;up	ENSG00000118762.7;SE:chr4:88043457-88046642:88046870-88051991:+	76	82	8.86525	0.000358	TGGGGGG	negative
ESRP2_00150	ENSG00000156869.12;SE:chr1:99729748-99738086:99738268-99742179:-;E	ENSG00000156869.12;SE:chr1:99729748-99738086:99738268-99742179:	18	24	7.51064	0.000836	TGGGAAC	negative
ESRP2_00150	ENSG00000188092.14;SE:chr1:147968428-147968895:147968963-147969867:+;up	ENSG00000188092.14;SE:chr1:147968428-147968895:147968963-147969867:+	17	23	8.11348	0.000687	TGGGAAA	negative
ESRP2_00150	ENSG00000178209.14;SE:chr8:143922395-143922504:143925884-143926784:-;down	ENSG00000178209.14;SE:chr8:143922395-143922504:143925884-143926784:-	37	43	8.56028	0.000451	CGGGGAT	negative
ESRP2_00150	ENSG00000178209.14;SE:chr8:143922395-143922504:143925884-143926784:-;E	ENSG00000178209.14;SE:chr8:143922395-143922504:143925884-143926784:	372	378	7.43262	0.000959	GGGGGAG	negative
ESRP2_00150	ENSG00000178209.14;SE:chr8:143922395-143922504:143925884-143926784:-;E	ENSG00000178209.14;SE:chr8:143922395-143922504:143925884-143926784:	1128	1134	7.43262	0.000959	GGGGGAG	negative
ESRP2_00150	ENSG00000189164.14;SE:chr19:37379246-37380048:37380372-37388306:+;up	ENSG00000189164.14;SE:chr19:37379246-37380048:37380372-37388306:+	60	66	7.96454	0.000779	TGGGAGT	negative
ESRP2_00150	ENSG00000130396.20;SE:chr6:167911489-167913403:167913423-167914168:+;up	ENSG00000130396.20;SE:chr6:167911489-167913403:167913423-167914168:+	64	70	9.43262	0.00032	TGGGAAT	negative
ESRP2_00150	ENSG00000213930.11;SE:chr9:34647258-34647492:34647705-34647832:+;up	ENSG00000213930.11;SE:chr9:34647258-34647492:34647705-34647832:+	5	11	7.47518	0.000919	CGGGGAG	negative
ESRP2_00150	ENSG00000213930.11;SE:chr9:34647258-34647492:34647705-34647832:+;E	ENSG00000213930.11;SE:chr9:34647258-34647492:34647705-34647832:	99	105	10.3333	0.000103	TGGGGAG	negative
ESRP2_00150	ENSG00000075223.13;SE:chr7:80805758-80818299:80818418-80916679:-;E	ENSG00000075223.13;SE:chr7:80805758-80818299:80818418-80916679:	9	15	7.51064	0.000836	TGGGAAC	negative
ESRP2_00150	ENSG00000075223.13;SE:chr7:80805758-80818299:80818418-80916679:-;E	ENSG00000075223.13;SE:chr7:80805758-80818299:80818418-80916679:	63	69	7.96454	0.000779	TGGGAGT	negative
ESRP2_00150	ENSG00000113360.16;SE:chr5:31515219-31515454:31515564-31521123:-;down	ENSG00000113360.16;SE:chr5:31515219-31515454:31515564-31521123:-	24	30	9.43262	0.00032	TGGGAAT	negative
ESRP2_00150	ENSG00000113360.16;SE:chr5:31515219-31515454:31515564-31521123:-;down	ENSG00000113360.16;SE:chr5:31515219-31515454:31515564-31521123:-	86	92	7.96454	0.000779	TGGGAGT	negative
ESRP2_00150	ENSG00000113360.16;SE:chr5:31515219-31515454:31515564-31521123:-;E	ENSG00000113360.16;SE:chr5:31515219-31515454:31515564-31521123:	55	61	10.3333	0.000103	TGGGGAG	negative
ESRP2_00150	ENSG00000011105.12;SE:chr12:3077453-3083653:3083719-3201177:+;down	ENSG00000011105.12;SE:chr12:3077453-3083653:3083719-3201177:+	191	197	8.02837	0.000724	TGGGGGC	negative
ESRP2_00150	ENSG00000240498.6;SE:chr9:22056387-22063944:22064018-22092308:+;up	ENSG00000240498.6;SE:chr9:22056387-22063944:22064018-22092308:+	103	109	10.0993	0.000161	TGGGGAA	negative
ESRP2_00150	ENSG00000240498.6;SE:chr9:22056387-22063944:22064018-22092308:+;down	ENSG00000240498.6;SE:chr9:22056387-22063944:22064018-22092308:+	154	160	8.86525	0.000358	TGGGGGG	negative
ESRP2_00150	ENSG00000240498.6;SE:chr9:22056387-22063944:22064018-22092308:+;down	ENSG00000240498.6;SE:chr9:22056387-22063944:22064018-22092308:+	156	162	7.43262	0.000959	GGGGGAG	negative
ESRP2_00150	ENSG00000084234.16;SE:chr11:130122513-130123612:130123779-130126700:+;up	ENSG00000084234.16;SE:chr11:130122513-130123612:130123779-130126700:+	19	25	10.0993	0.000161	TGGGGAA	negative
ESRP2_00150	ENSG00000235954.6;SE:chr22:27919545-27922018:27922178-27935151:+;up	ENSG00000235954.6;SE:chr22:27919545-27922018:27922178-27935151:+	33	39	7.96454	0.000779	TGGGAGT	negative
ESRP2_00150	ENSG00000152455.15;SE:chr10:14878919-14881500:14881645-14899539:+;up	ENSG00000152455.15;SE:chr10:14878919-14881500:14881645-14899539:+	116	122	10.0993	0.000161	TGGGGAA	negative
ESRP2_00150	ENSG00000136068.14;SE:chr3:58138529-58141858:58141929-58142650:+;up	ENSG00000136068.14;SE:chr3:58138529-58141858:58141929-58142650:+	116	122	8.63121	0.000405	TGGGGGA	negative
ESRP2_00150	ENSG00000136068.14;SE:chr3:58138529-58141858:58141929-58142650:+;E	ENSG00000136068.14;SE:chr3:58138529-58141858:58141929-58142650:	9	15	10.0993	0.000161	TGGGGAA	negative
ESRP2_00150	ENSG00000198715.11;SE:chr1:156293209-156293320:156293576-156294018:-;down	ENSG00000198715.11;SE:chr1:156293209-156293320:156293576-156294018:-	29	35	10.3333	0.000103	TGGGGAG	negative
ESRP2_00150	ENSG00000198715.11;SE:chr1:156293209-156293320:156293576-156294018:-;E	ENSG00000198715.11;SE:chr1:156293209-156293320:156293576-156294018:	16	22	7.48227	0.000879	TGGGGCT	negative
ESRP2_00150	ENSG00000198715.11;SE:chr1:156293209-156293320:156293576-156294018:-;up	ENSG00000198715.11;SE:chr1:156293209-156293320:156293576-156294018:-	127	133	7.96454	0.000779	TGGGAGT	negative
ESRP2_00150	ENSG00000130723.18;SE:chr9:131444328-131446401:131446642-131447085:+;E	ENSG00000130723.18;SE:chr9:131444328-131446401:131446642-131447085:	193	199	8.11348	0.000687	TGGGAAA	negative
ESRP2_00150	ENSG00000205643.10;SE:chr22:46247221-46248172:46248284-46250256:-;down	ENSG00000205643.10;SE:chr22:46247221-46248172:46248284-46250256:-	28	34	7.47518	0.000919	CGGGGAG	negative
ESRP2_00150	ENSG00000205643.10;SE:chr22:46247221-46248172:46248284-46250256:-;E	ENSG00000205643.10;SE:chr22:46247221-46248172:46248284-46250256:	29	35	7.96454	0.000779	TGGGAGT	negative
ESRP2_00150	ENSG00000205643.10;SE:chr22:46247221-46248172:46248284-46250256:-;up	ENSG00000205643.10;SE:chr22:46247221-46248172:46248284-46250256:-	62	68	11.4184	5.53e-05	TGGGGAT	negative
ESRP2_00150	ENSG00000205643.10;SE:chr22:46247221-46248172:46248284-46250256:-;up	ENSG00000205643.10;SE:chr22:46247221-46248172:46248284-46250256:-	135	141	8.11348	0.000687	TGGGAAA	negative
ESRP2_00150	ENSG00000007264.14;SE:chr19:3784884-3785064:3785286-3786169:-;down	ENSG00000007264.14;SE:chr19:3784884-3785064:3785286-3786169:-	27	33	10.3333	0.000103	TGGGGAG	negative
ESRP2_00150	ENSG00000007264.14;SE:chr19:3784884-3785064:3785286-3786169:-;down	ENSG00000007264.14;SE:chr19:3784884-3785064:3785286-3786169:-	63	69	10.3333	0.000103	TGGGGAG	negative
ESRP2_00150	ENSG00000007264.14;SE:chr19:3784884-3785064:3785286-3786169:-;E	ENSG00000007264.14;SE:chr19:3784884-3785064:3785286-3786169:	144	150	8.02837	0.000724	TGGGGGC	negative
ESRP2_00150	ENSG00000007264.14;SE:chr19:3784884-3785064:3785286-3786169:-;up	ENSG00000007264.14;SE:chr19:3784884-3785064:3785286-3786169:-	46	52	8.86525	0.000358	TGGGGGG	negative
ESRP2_00150	ENSG00000007264.14;SE:chr19:3784884-3785064:3785286-3786169:-;up	ENSG00000007264.14;SE:chr19:3784884-3785064:3785286-3786169:-	50	56	8.51773	0.000499	GGGGGAT	negative
ESRP2_00150	ENSG00000007264.14;SE:chr19:3784884-3785064:3785286-3786169:-;up	ENSG00000007264.14;SE:chr19:3784884-3785064:3785286-3786169:-	145	151	9.43262	0.00032	TGGGAAT	negative
ESRP2_00150	ENSG00000013563.13;SE:chrX:154409196-154409418:154409813-154411891:-;down	ENSG00000013563.13;SE:chrX:154409196-154409418:154409813-154411891:-	41	47	8.34752	0.000557	TGGGAAG	negative
ESRP2_00150	ENSG00000013563.13;SE:chrX:154409196-154409418:154409813-154411891:-;E	ENSG00000013563.13;SE:chrX:154409196-154409418:154409813-154411891:	295	301	9.49645	0.000252	TGGGGAC	negative
ESRP2_00150	ENSG00000182473.21;SE:chr17:76089320-76090329:76090397-76091143:-;down	ENSG00000182473.21;SE:chr17:76089320-76090329:76090397-76091143:-	179	185	7.96454	0.000779	TGGGAGT	negative
ESRP2_00150	ENSG00000182473.21;SE:chr17:76089320-76090329:76090397-76094414:-;down	ENSG00000182473.21;SE:chr17:76089320-76090329:76090397-76094414:-	179	185	7.96454	0.000779	TGGGAGT	negative
ESRP2_00150	ENSG00000182473.21;SE:chr17:76089320-76090329:76090481-76091143:-;down	ENSG00000182473.21;SE:chr17:76089320-76090329:76090481-76091143:-	179	185	7.96454	0.000779	TGGGAGT	negative
ESRP2_00150	ENSG00000139350.11;SE:chr12:96907300-96907604:96907624-96917621:+;up	ENSG00000139350.11;SE:chr12:96907300-96907604:96907624-96917621:+	62	68	8.34752	0.000557	TGGGAAG	negative
ESRP2_00150	ENSG00000139350.11;SE:chr12:96907300-96907604:96907624-96917621:+;up	ENSG00000139350.11;SE:chr12:96907300-96907604:96907624-96917621:+	73	79	7.47518	0.000919	CGGGGAG	negative
ESRP2_00150	ENSG00000165121.11;SE:chr9:85823080-85829463:85829606-85837759:+;down	ENSG00000165121.11;SE:chr9:85823080-85829463:85829606-85837759:+	83	89	7.51064	0.000836	TGGGAAC	negative
ESRP2_00150	ENSG00000247498.9;SE:chr12:12966897-12978941:12979021-12979524:+;up	ENSG00000247498.9;SE:chr12:12966897-12978941:12979021-12979524:+	106	112	8.86525	0.000358	TGGGGGG	negative
ESRP2_00150	ENSG00000247498.9;SE:chr12:12966897-12978941:12979021-12979524:+;E	ENSG00000247498.9;SE:chr12:12966897-12978941:12979021-12979524:	35	41	8.34752	0.000557	TGGGAAG	negative
ESRP2_00150	ENSG00000247498.9;SE:chr12:12966897-12978941:12979021-12979524:+;E	ENSG00000247498.9;SE:chr12:12966897-12978941:12979021-12979524:	66	72	7.96454	0.000779	TGGGAGT	negative
ESRP2_00150	ENSG00000181381.13;SE:chr4:168375524-168377728:168377843-168378354:-;E	ENSG00000181381.13;SE:chr4:168375524-168377728:168377843-168378354:	58	64	9.43262	0.00032	TGGGAAT	negative
ESRP2_00150	ENSG00000181381.13;SE:chr4:168375524-168377728:168377843-168378354:-;up	ENSG00000181381.13;SE:chr4:168375524-168377728:168377843-168378354:-	29	35	7.96454	0.000779	TGGGAGT	negative
ESRP2_00150	ENSG00000213923.11;SE:chr22:38294534-38295387:38295447-38298786:-;down	ENSG00000213923.11;SE:chr22:38294534-38295387:38295447-38298786:-	98	104	8.02837	0.000724	TGGGGGC	negative
ESRP2_00150	ENSG00000213923.11;SE:chr22:38294534-38295387:38295447-38298786:-;down	ENSG00000213923.11;SE:chr22:38294534-38295387:38295447-38298786:-	157	163	10.0993	0.000161	TGGGGAA	negative
ESRP2_00150	ENSG00000231074.8;SE:chr6:30289494-30294471:30294964-30296132:-;down	ENSG00000231074.8;SE:chr6:30289494-30294471:30294964-30296132:-	63	69	8.11348	0.000687	TGGGAAA	negative
ESRP2_00150	ENSG00000033867.16;SE:chr3:27404963-27409356:27409530-27411642:-;down	ENSG00000033867.16;SE:chr3:27404963-27409356:27409530-27411642:-	163	169	10.0993	0.000161	TGGGGAA	negative
ESRP2_00150	ENSG00000197965.11;SE:chr1:167773368-167776064:167776166-167787820:+;down	ENSG00000197965.11;SE:chr1:167773368-167776064:167776166-167787820:+	136	142	7.96454	0.000779	TGGGAGT	negative
ESRP2_00150	ENSG00000126106.13;SE:chr1:44645464-44660174:44660295-44674331:-;down	ENSG00000126106.13;SE:chr1:44645464-44660174:44660295-44674331:-	64	70	9.43262	0.00032	TGGGAAT	negative
ESRP2_00150	ENSG00000126106.13;SE:chr1:44645464-44660174:44660295-44674331:-;E	ENSG00000126106.13;SE:chr1:44645464-44660174:44660295-44674331:	20	26	8.34752	0.000557	TGGGAAG	negative
ESRP2_00150	ENSG00000126106.13;SE:chr1:44645464-44660174:44660295-44674331:-;up	ENSG00000126106.13;SE:chr1:44645464-44660174:44660295-44674331:-	49	55	7.51064	0.000836	TGGGAAC	negative
ESRP2_00150	ENSG00000158106.13;SE:chr8:143378346-143380589:143380783-143381572:+;down	ENSG00000158106.13;SE:chr8:143378346-143380589:143380783-143381572:+	46	52	8.02837	0.000724	TGGGGGC	negative
ESRP2_00150	ENSG00000158106.13;SE:chr8:143378346-143380589:143380783-143381572:+;down	ENSG00000158106.13;SE:chr8:143378346-143380589:143380783-143381572:+	179	185	8.63121	0.000405	TGGGGGA	negative
ESRP2_00150	ENSG00000158106.13;SE:chr8:143378346-143380589:143380783-143381572:+;down	ENSG00000158106.13;SE:chr8:143378346-143380589:143380783-143381572:+	180	186	8.51773	0.000499	GGGGGAT	negative
ESRP2_00150	ENSG00000132256.18;SE:chr11:5665682-5665981:5666081-5667689:-;down	ENSG00000132256.18;SE:chr11:5665682-5665981:5666081-5667689:-	94	100	8.21986	0.000615	AGGGGAT	negative
ESRP2_00150	ENSG00000132256.18;SE:chr11:5665682-5665981:5666081-5667689:-;down	ENSG00000132256.18;SE:chr11:5665682-5665981:5666081-5667689:-	145	151	8.11348	0.000687	TGGGAAA	negative
ESRP2_00150	ENSG00000132256.18;SE:chr11:5665682-5665981:5666081-5667689:-;up	ENSG00000132256.18;SE:chr11:5665682-5665981:5666081-5667689:-	17	23	8.34752	0.000557	TGGGAAG	negative
ESRP2_00150	ENSG00000166801.15;SE:chr11:59143304-59145827:59145856-59151750:+;down	ENSG00000166801.15;SE:chr11:59143304-59145827:59145856-59151750:+	54	60	8.63121	0.000405	TGGGGGA	negative
ESRP2_00150	ENSG00000198715.11;SE:chr1:156293209-156293320:156293429-156294018:-;down	ENSG00000198715.11;SE:chr1:156293209-156293320:156293429-156294018:-	29	35	10.3333	0.000103	TGGGGAG	negative
ESRP2_00150	ENSG00000198715.11;SE:chr1:156293209-156293320:156293429-156294018:-;up	ENSG00000198715.11;SE:chr1:156293209-156293320:156293429-156294018:-	69	75	7.48227	0.000879	TGGGGCT	negative
ESRP2_00150	ENSG00000115239.21;SE:chr2:53750941-53765377:53765585-53786821:-;E	ENSG00000115239.21;SE:chr2:53750941-53765377:53765585-53786821:	137	143	8.21986	0.000615	AGGGGAT	negative
ESRP2_00150	ENSG00000010803.16;SE:chr1:41143112-41151614:41151684-41159725:-;down	ENSG00000010803.16;SE:chr1:41143112-41151614:41151684-41159725:-	125	131	8.34752	0.000557	TGGGAAG	negative
ESRP2_00150	ENSG00000197461.13;SE:chr7:498574-500431:500499-501116:-;down	ENSG00000197461.13;SE:chr7:498574-500431:500499-501116:-	38	44	7.47518	0.000919	CGGGGAG	negative
ESRP2_00150	ENSG00000197461.13;SE:chr7:498574-500431:500499-501116:-;down	ENSG00000197461.13;SE:chr7:498574-500431:500499-501116:-	99	105	8.56028	0.000451	CGGGGAT	negative
ESRP2_00150	ENSG00000186812.12;SE:chr18:35241109-35242391:35242884-35243152:+;E	ENSG00000186812.12;SE:chr18:35241109-35242391:35242884-35243152:	197	203	7.96454	0.000779	TGGGAGT	negative
ESRP2_00150	ENSG00000186812.12;SE:chr18:35241109-35242391:35242884-35243152:+;down	ENSG00000186812.12;SE:chr18:35241109-35242391:35242884-35243152:+	2	8	7.51064	0.000836	TGGGAAC	negative
ESRP2_00150	ENSG00000186812.12;SE:chr18:35241109-35242391:35242884-35243152:+;down	ENSG00000186812.12;SE:chr18:35241109-35242391:35242884-35243152:+	23	29	8.11348	0.000687	TGGGAAA	negative
ESRP2_00150	ENSG00000125812.15;SE:chr20:23362237-23364363:23365747-23367003:+;E	ENSG00000125812.15;SE:chr20:23362237-23364363:23365747-23367003:	785	791	8.63121	0.000405	TGGGGGA	negative
ESRP2_00150	ENSG00000125812.15;SE:chr20:23362237-23364363:23365747-23367003:+;down	ENSG00000125812.15;SE:chr20:23362237-23364363:23365747-23367003:+	6	12	7.47518	0.000919	CGGGGAG	negative
ESRP2_00150	ENSG00000125812.15;SE:chr20:23362237-23364363:23365747-23367003:+;down	ENSG00000125812.15;SE:chr20:23362237-23364363:23365747-23367003:+	110	116	8.02837	0.000724	TGGGGGC	negative
ESRP2_00150	ENSG00000100379.17;SE:chr22:37060922-37061104:37061175-37061539:+;up	ENSG00000100379.17;SE:chr22:37060922-37061104:37061175-37061539:+	119	125	8.86525	0.000358	TGGGGGG	negative
ESRP2_00150	ENSG00000156398.12;SE:chr10:102716711-102717703:102717780-102724936:+;up	ENSG00000156398.12;SE:chr10:102716711-102717703:102717780-102724936:+	26	32	7.48227	0.000879	TGGGGCT	negative
ESRP2_00150	ENSG00000150433.9;SE:chr11:125101303-125102132:125102317-125102637:-;down	ENSG00000150433.9;SE:chr11:125101303-125102132:125102317-125102637:-	20	26	7.96454	0.000779	TGGGAGT	negative
ESRP2_00150	ENSG00000250802.6;SE:chr5:77098747-77100236:77100391-77105656:+;up	ENSG00000250802.6;SE:chr5:77098747-77100236:77100391-77105656:+	148	154	8.21986	0.000615	AGGGGAT	negative
ESRP2_00150	ENSG00000250802.6;SE:chr5:77098747-77100236:77100391-77105656:+;down	ENSG00000250802.6;SE:chr5:77098747-77100236:77100391-77105656:+	42	48	10.3333	0.000103	TGGGGAG	negative
ESRP2_00150	ENSG00000250802.6;SE:chr5:77098747-77100236:77100391-77105656:+;down	ENSG00000250802.6;SE:chr5:77098747-77100236:77100391-77105656:+	185	191	8.21986	0.000615	AGGGGAT	negative
ESRP2_00150	ENSG00000121716.20;SE:chr7:100353483-100353895:100354012-100355143:+;E	ENSG00000121716.20;SE:chr7:100353483-100353895:100354012-100355143:	66	72	9.95035	0.000206	TGGGGGT	negative
ESRP2_00150	ENSG00000121716.20;SE:chr7:100353483-100353895:100354012-100355143:+;E	ENSG00000121716.20;SE:chr7:100353483-100353895:100354012-100355143:	81	87	10.3333	0.000103	TGGGGAG	negative
ESRP2_00150	ENSG00000121716.20;SE:chr7:100353483-100353895:100354012-100355143:+;down	ENSG00000121716.20;SE:chr7:100353483-100353895:100354012-100355143:+	111	117	8.63121	0.000405	TGGGGGA	negative
ESRP2_00150	ENSG00000121716.20;SE:chr7:100353483-100353895:100354012-100355143:+;down	ENSG00000121716.20;SE:chr7:100353483-100353895:100354012-100355143:+	112	118	7.43262	0.000959	GGGGGAG	negative
ESRP2_00150	ENSG00000121716.20;SE:chr7:100353483-100353895:100354012-100355143:+;down	ENSG00000121716.20;SE:chr7:100353483-100353895:100354012-100355143:+	155	161	8.63121	0.000405	TGGGGGA	negative
ESRP2_00150	ENSG00000121716.20;SE:chr7:100353483-100353895:100354012-100355143:+;down	ENSG00000121716.20;SE:chr7:100353483-100353895:100354012-100355143:+	156	162	8.51773	0.000499	GGGGGAT	negative
ESRP2_00150	ENSG00000188092.14;SE:chr1:147968428-147968875:147968963-147969867:+;up	ENSG00000188092.14;SE:chr1:147968428-147968875:147968963-147969867:+	37	43	8.11348	0.000687	TGGGAAA	negative
ESRP2_00150	ENSG00000154380.17;SE:chr1:225501070-225504991:225505053-225507951:-;up	ENSG00000154380.17;SE:chr1:225501070-225504991:225505053-225507951:-	59	65	10.0993	0.000161	TGGGGAA	negative
ESRP2_00150	ENSG00000177337.7;SE:chr18:3594240-3594420:3594484-3597176:+;down	ENSG00000177337.7;SE:chr18:3594240-3594420:3594484-3597176:+	152	158	7.48227	0.000879	TGGGGCT	negative
ESRP2_00150	ENSG00000177337.7;SE:chr18:3594240-3594420:3594484-3597176:+;down	ENSG00000177337.7;SE:chr18:3594240-3594420:3594484-3597176:+	158	164	11.4184	5.53e-05	TGGGGAT	negative
ESRP2_00150	ENSG00000125648.14;SE:chr19:6444301-6452312:6452479-6453981:-;down	ENSG00000125648.14;SE:chr19:6444301-6452312:6452479-6453981:-	75	81	7.48227	0.000879	TGGGGCT	negative
ESRP2_00150	ENSG00000125648.14;SE:chr19:6444301-6452312:6452479-6453981:-;down	ENSG00000125648.14;SE:chr19:6444301-6452312:6452479-6453981:-	143	149	9.43262	0.00032	TGGGAAT	negative
ESRP2_00150	ENSG00000125648.14;SE:chr19:6444301-6452312:6452479-6453981:-;down	ENSG00000125648.14;SE:chr19:6444301-6452312:6452479-6453981:-	152	158	10.0993	0.000161	TGGGGAA	negative
ESRP2_00150	ENSG00000125648.14;SE:chr19:6444301-6452312:6452479-6453981:-;up	ENSG00000125648.14;SE:chr19:6444301-6452312:6452479-6453981:-	47	53	11.4184	5.53e-05	TGGGGAT	negative
ESRP2_00150	ENSG00000171307.18;SE:chr10:97453663-97453799:97453846-97454714:+;up	ENSG00000171307.18;SE:chr10:97453663-97453799:97453846-97454714:+	135	141	7.48227	0.000879	TGGGGCT	negative
ESRP2_00150	ENSG00000171307.18;SE:chr10:97453663-97453799:97453846-97454714:+;down	ENSG00000171307.18;SE:chr10:97453663-97453799:97453846-97454714:+	41	47	9.95035	0.000206	TGGGGGT	negative
ESRP2_00150	ENSG00000198755.10;SE:chr6:35468439-35468947:35469285-35469381:+;down	ENSG00000198755.10;SE:chr6:35468439-35468947:35469285-35469381:+	137	143	8.63121	0.000405	TGGGGGA	negative
ESRP2_00150	ENSG00000117155.16;SE:chr1:84670815-84671189:84671308-84680338:-;up	ENSG00000117155.16;SE:chr1:84670815-84671189:84671308-84680338:-	78	84	9.43262	0.00032	TGGGAAT	negative
ESRP2_00150	ENSG00000117682.16;SE:chr1:26438284-26442708:26442873-26446316:+;up	ENSG00000117682.16;SE:chr1:26438284-26442708:26442873-26446316:+	107	113	10.3333	0.000103	TGGGGAG	negative
ESRP2_00150	ENSG00000221817.9;SE:chr10:73496483-73498733:73498867-73499595:+;E	ENSG00000221817.9;SE:chr10:73496483-73498733:73498867-73499595:	38	44	8.02837	0.000724	TGGGGGC	negative
ESRP2_00150	ENSG00000168769.13;SE:chr4:105237351-105241339:105241429-105242834:+;up	ENSG00000168769.13;SE:chr4:105237351-105241339:105241429-105242834:+	120	126	9.95035	0.000206	TGGGGGT	negative
ESRP2_00150	ENSG00000079805.16;SE:chr19:10795439-10796061:10796199-10797380:+;up	ENSG00000079805.16;SE:chr19:10795439-10796061:10796199-10797380:+	111	117	9.49645	0.000252	TGGGGAC	negative
ESRP2_00150	ENSG00000220785.7;SE:chr1:32235113-32239295:32239425-32239869:-;down	ENSG00000220785.7;SE:chr1:32235113-32239295:32239425-32239869:-	141	147	10.0993	0.000161	TGGGGAA	negative
ESRP2_00150	ENSG00000167123.18;SE:chr9:128434229-128434410:128434613-128435653:+;down	ENSG00000167123.18;SE:chr9:128434229-128434410:128434613-128435653:+	13	19	8.02837	0.000724	TGGGGGC	negative
ESRP2_00150	ENSG00000167123.18;SE:chr9:128434229-128434410:128434613-128435653:+;down	ENSG00000167123.18;SE:chr9:128434229-128434410:128434613-128435653:+	93	99	10.3333	0.000103	TGGGGAG	negative
ESRP2_00150	ENSG00000173914.11;SE:chr11:66665578-66668615:66669291-66676668:-;down	ENSG00000173914.11;SE:chr11:66665578-66668615:66669291-66676668:-	13	19	9.43262	0.00032	TGGGAAT	negative
ESRP2_00150	ENSG00000173914.11;SE:chr11:66665578-66668615:66669291-66676668:-;E	ENSG00000173914.11;SE:chr11:66665578-66668615:66669291-66676668:	83	89	8.11348	0.000687	TGGGAAA	negative
ESRP2_00150	ENSG00000173914.11;SE:chr11:66665578-66668615:66669291-66676668:-;up	ENSG00000173914.11;SE:chr11:66665578-66668615:66669291-66676668:-	135	141	10.3333	0.000103	TGGGGAG	negative
ESRP2_00150	ENSG00000162069.14;SE:chr16:3031150-3035215:3035526-3036894:-;down	ENSG00000162069.14;SE:chr16:3031150-3035215:3035526-3036894:-	105	111	10.3333	0.000103	TGGGGAG	negative
ESRP2_00150	ENSG00000156398.12;SE:chr10:102714681-102715223:102715328-102726612:+;up	ENSG00000156398.12;SE:chr10:102714681-102715223:102715328-102726612:+	4	10	11.4184	5.53e-05	TGGGGAT	negative
ESRP2_00150	ENSG00000156398.12;SE:chr10:102714681-102715223:102715328-102726612:+;down	ENSG00000156398.12;SE:chr10:102714681-102715223:102715328-102726612:+	140	146	8.34752	0.000557	TGGGAAG	negative
ESRP2_00150	ENSG00000205560.12;SE:chr22:50573715-50573808:50573921-50574335:-;down	ENSG00000205560.12;SE:chr22:50573715-50573808:50573921-50574335:-	53	59	8.02837	0.000724	TGGGGGC	negative
ESRP2_00150	ENSG00000073921.17;SE:chr11:85976682-85978070:85978093-85981129:-;down	ENSG00000073921.17;SE:chr11:85976682-85978070:85978093-85981129:-	184	190	8.11348	0.000687	TGGGAAA	negative
ESRP2_00150	ENSG00000073921.17;SE:chr11:85976682-85978070:85978093-85981129:-;up	ENSG00000073921.17;SE:chr11:85976682-85978070:85978093-85981129:-	189	195	8.11348	0.000687	TGGGAAA	negative
ESRP2_00150	ENSG00000016864.18;SE:chr3:52700496-52703799:52703928-52704724:-;up	ENSG00000016864.18;SE:chr3:52700496-52703799:52703928-52704724:-	94	100	10.3333	0.000103	TGGGGAG	negative
ESRP2_00150	ENSG00000130038.9;SE:chr12:3713317-3732942:3733210-3753015:-;up	ENSG00000130038.9;SE:chr12:3713317-3732942:3733210-3753015:-	20	26	10.3333	0.000103	TGGGGAG	negative
ESRP2_00150	ENSG00000013563.13;SE:chrX:154409196-154409418:154409675-154411891:-;down	ENSG00000013563.13;SE:chrX:154409196-154409418:154409675-154411891:-	41	47	8.34752	0.000557	TGGGAAG	negative
ESRP2_00150	ENSG00000013563.13;SE:chrX:154409196-154409418:154409675-154411891:-;E	ENSG00000013563.13;SE:chrX:154409196-154409418:154409675-154411891:	157	163	9.49645	0.000252	TGGGGAC	negative
ESRP2_00150	ENSG00000165644.10;SE:chr10:75235178-75235616:75235743-75235835:-;down	ENSG00000165644.10;SE:chr10:75235178-75235616:75235743-75235835:-	174	180	7.48227	0.000879	TGGGGCT	negative
ESRP2_00150	ENSG00000147099.19;SE:chrX:72464731-72495156:72495268-72567889:-;E	ENSG00000147099.19;SE:chrX:72464731-72495156:72495268-72567889:	42	48	9.43262	0.00032	TGGGAAT	negative
ESRP2_00150	ENSG00000175356.12;SE:chr11:9047562-9050606:9050710-9053637:-;down	ENSG00000175356.12;SE:chr11:9047562-9050606:9050710-9053637:-	42	48	8.34752	0.000557	TGGGAAG	negative
ESRP2_00150	ENSG00000175356.12;SE:chr11:9047562-9050606:9050710-9053637:-;down	ENSG00000175356.12;SE:chr11:9047562-9050606:9050710-9053637:-	79	85	8.02837	0.000724	TGGGGGC	negative
ESRP2_00150	ENSG00000121064.12;SE:chr17:56997055-56998374:56998498-57000855:+;E	ENSG00000121064.12;SE:chr17:56997055-56998374:56998498-57000855:	119	125	10.3333	0.000103	TGGGGAG	negative
ESRP2_00150	ENSG00000121064.12;SE:chr17:56997055-56998374:56998498-57000855:+;down	ENSG00000121064.12;SE:chr17:56997055-56998374:56998498-57000855:+	40	46	10.3333	0.000103	TGGGGAG	negative
ESRP2_00150	ENSG00000134278.15;SE:chr18:12454483-12459755:12459928-12463351:-;down	ENSG00000134278.15;SE:chr18:12454483-12459755:12459928-12463351:-	179	185	8.11348	0.000687	TGGGAAA	negative
ESRP2_00150	ENSG00000092841.18;SE:chr12:56160320-56160626:56160670-56161387:+;up	ENSG00000092841.18;SE:chr12:56160320-56160626:56160670-56161387:+	94	100	8.34752	0.000557	TGGGAAG	negative
ESRP2_00150	ENSG00000092841.18;SE:chr12:56160320-56160626:56160670-56161387:+;down	ENSG00000092841.18;SE:chr12:56160320-56160626:56160670-56161387:+	172	178	9.95035	0.000206	TGGGGGT	negative
ESRP2_00150	ENSG00000165591.6;SE:chrX:57381029-57431918:57432037-57446928:+;E	ENSG00000165591.6;SE:chrX:57381029-57431918:57432037-57446928:	114	120	8.34752	0.000557	TGGGAAG	negative
ESRP2_00150	ENSG00000198270.12;SE:chr12:111965759-111991758:111991889-112005257:-;down	ENSG00000198270.12;SE:chr12:111965759-111991758:111991889-112005257:-	79	85	8.34752	0.000557	TGGGAAG	negative
ESRP2_00150	ENSG00000172765.16;SE:chr3:129857405-129880309:129880559-129893494:-;E	ENSG00000172765.16;SE:chr3:129857405-129880309:129880559-129893494:	175	181	8.11348	0.000687	TGGGAAA	negative
ESRP2_00150	ENSG00000248275.1;SE:chr5:181261384-181263628:181263789-181271573:+;E	ENSG00000248275.1;SE:chr5:181261384-181263628:181263789-181271573:	60	66	10.3333	0.000103	TGGGGAG	negative
ESRP2_00150	ENSG00000139350.11;SE:chr12:96907300-96907604:96907856-96917621:+;up	ENSG00000139350.11;SE:chr12:96907300-96907604:96907856-96917621:+	62	68	8.34752	0.000557	TGGGAAG	negative
ESRP2_00150	ENSG00000139350.11;SE:chr12:96907300-96907604:96907856-96917621:+;up	ENSG00000139350.11;SE:chr12:96907300-96907604:96907856-96917621:+	73	79	7.47518	0.000919	CGGGGAG	negative
ESRP2_00150	ENSG00000273611.4;SE:chr17:36486785-36486935:36486966-36492813:+;up	ENSG00000273611.4;SE:chr17:36486785-36486935:36486966-36492813:+	57	63	7.47518	0.000919	CGGGGAG	negative
ESRP2_00150	ENSG00000273611.4;SE:chr17:36486785-36486935:36486966-36492813:+;down	ENSG00000273611.4;SE:chr17:36486785-36486935:36486966-36492813:+	69	75	8.02837	0.000724	TGGGGGC	negative
ESRP2_00150	ENSG00000149657.19;SE:chr20:62126439-62129785:62129952-62130219:+;up	ENSG00000149657.19;SE:chr20:62126439-62129785:62129952-62130219:+	54	60	9.95035	0.000206	TGGGGGT	negative
ESRP2_00150	ENSG00000205937.11;SE:chr16:2264331-2264573:2264760-2268055:-;down	ENSG00000205937.11;SE:chr16:2264331-2264573:2264760-2268055:-	34	40	9.95035	0.000206	TGGGGGT	negative
ESRP2_00150	ENSG00000205937.11;SE:chr16:2264331-2264573:2264760-2268055:-;up	ENSG00000205937.11;SE:chr16:2264331-2264573:2264760-2268055:-	48	54	9.49645	0.000252	TGGGGAC	negative
ESRP2_00150	ENSG00000143537.13;SE:chr1:155060832-155061904:155061975-155062245:+;up	ENSG00000143537.13;SE:chr1:155060832-155061904:155061975-155062245:+	131	137	10.0993	0.000161	TGGGGAA	negative
ESRP2_00150	ENSG00000143537.13;SE:chr1:155060832-155061904:155061975-155062245:+;down	ENSG00000143537.13;SE:chr1:155060832-155061904:155061975-155062245:+	8	14	8.86525	0.000358	TGGGGGG	negative
ESRP2_00150	ENSG00000143537.13;SE:chr1:155060832-155061904:155061975-155062245:+;down	ENSG00000143537.13;SE:chr1:155060832-155061904:155061975-155062245:+	10	16	7.43262	0.000959	GGGGGAG	negative
ESRP2_00150	ENSG00000167842.15;SE:chr17:5486684-5488196:5488589-5488823:+;down	ENSG00000167842.15;SE:chr17:5486684-5488196:5488589-5488823:+	90	96	7.96454	0.000779	TGGGAGT	negative
ESRP2_00150	ENSG00000117682.16;SE:chr1:26438284-26442731:26442873-26446316:+;up	ENSG00000117682.16;SE:chr1:26438284-26442731:26442873-26446316:+	84	90	10.3333	0.000103	TGGGGAG	negative
ESRP2_00150	ENSG00000102181.20;SE:chrX:150816078-150828306:150829604-150831231:-;E	ENSG00000102181.20;SE:chrX:150816078-150828306:150829604-150831231:	529	535	7.48227	0.000879	TGGGGCT	negative
ESRP2_00150	ENSG00000125746.16;SE:chr19:45621332-45621483:45621637-45624719:-;down	ENSG00000125746.16;SE:chr19:45621332-45621483:45621637-45624719:-	25	31	9.95035	0.000206	TGGGGGT	negative
ESRP2_00150	ENSG00000125746.16;SE:chr19:45621332-45621483:45621637-45624719:-;E	ENSG00000125746.16;SE:chr19:45621332-45621483:45621637-45624719:	2	8	7.51064	0.000836	TGGGAAC	negative
ESRP2_00150	ENSG00000165644.10;SE:chr10:75235178-75235267:75235372-75235835:-;E	ENSG00000165644.10;SE:chr10:75235178-75235267:75235372-75235835:	21	27	8.51773	0.000499	GGGGGAT	negative
ESRP2_00150	ENSG00000165644.10;SE:chr10:75235178-75235267:75235372-75235835:-;up	ENSG00000165644.10;SE:chr10:75235178-75235267:75235372-75235835:-	131	137	7.48227	0.000879	TGGGGCT	negative
ESRP2_00150	ENSG00000115761.15;SE:chr2:10644372-10657742:10657891-10659172:-;down	ENSG00000115761.15;SE:chr2:10644372-10657742:10657891-10659172:-	92	98	8.11348	0.000687	TGGGAAA	negative
ESRP2_00150	ENSG00000115761.15;SE:chr2:10644372-10657742:10657891-10659172:-;down	ENSG00000115761.15;SE:chr2:10644372-10657742:10657891-10659172:-	118	124	7.51064	0.000836	TGGGAAC	negative
ESRP2_00150	ENSG00000081760.16;SE:chr12:125124769-125124902:125125024-125128161:+;down	ENSG00000081760.16;SE:chr12:125124769-125124902:125125024-125128161:+	13	19	9.49645	0.000252	TGGGGAC	negative
ESRP2_00150	ENSG00000070047.11;SE:chr11:581606-581965:582081-587259:+;up	ENSG00000070047.11;SE:chr11:581606-581965:582081-587259:+	76	82	10.0993	0.000161	TGGGGAA	negative
ESRP2_00150	ENSG00000070047.11;SE:chr11:581606-581965:582081-587259:+;E	ENSG00000070047.11;SE:chr11:581606-581965:582081-587259:	20	26	9.49645	0.000252	TGGGGAC	negative
ESRP2_00150	ENSG00000070047.11;SE:chr11:581606-581965:582081-587259:+;E	ENSG00000070047.11;SE:chr11:581606-581965:582081-587259:	29	35	9.49645	0.000252	TGGGGAC	negative
ESRP2_00150	ENSG00000070047.11;SE:chr11:581606-581965:582081-587259:+;down	ENSG00000070047.11;SE:chr11:581606-581965:582081-587259:+	50	56	9.49645	0.000252	TGGGGAC	negative
ESRP2_00150	ENSG00000176915.14;SE:chr12:132730270-132733996:132734071-132734385:-;down	ENSG00000176915.14;SE:chr12:132730270-132733996:132734071-132734385:-	25	31	7.47518	0.000919	CGGGGAG	negative
ESRP2_00150	ENSG00000176915.14;SE:chr12:132730270-132733996:132734071-132734385:-;E	ENSG00000176915.14;SE:chr12:132730270-132733996:132734071-132734385:	70	76	8.34752	0.000557	TGGGAAG	negative
ESRP2_00150	ENSG00000133703.11;SE:chr12:25209911-25215437:25215560-25225614:-;down	ENSG00000133703.11;SE:chr12:25209911-25215437:25215560-25225614:-	163	169	9.43262	0.00032	TGGGAAT	negative
ESRP2_00150	ENSG00000157045.8;SE:chr16:15047550-15047855:15047920-15055891:-;down	ENSG00000157045.8;SE:chr16:15047550-15047855:15047920-15055891:-	167	173	10.3333	0.000103	TGGGGAG	negative
ESRP2_00150	ENSG00000175356.12;SE:chr11:9053215-9053637:9053759-9055793:-;up	ENSG00000175356.12;SE:chr11:9053215-9053637:9053759-9055793:-	22	28	10.3333	0.000103	TGGGGAG	negative
ESRP2_00150	ENSG00000034693.14;SE:chr6:143479198-143485152:143485248-143489143:+;down	ENSG00000034693.14;SE:chr6:143479198-143485152:143485248-143489143:+	15	21	7.96454	0.000779	TGGGAGT	negative
ESRP2_00150	ENSG00000138821.12;SE:chr4:102315830-102344444:102344915-102385350:-;down	ENSG00000138821.12;SE:chr4:102315830-102344444:102344915-102385350:-	79	85	8.11348	0.000687	TGGGAAA	negative
ESRP2_00150	ENSG00000138821.12;SE:chr4:102315830-102344444:102344915-102385350:-;up	ENSG00000138821.12;SE:chr4:102315830-102344444:102344915-102385350:-	14	20	7.48227	0.000879	TGGGGCT	negative
ESRP2_00150	ENSG00000012061.15;SE:chr19:45416897-45419098:45419197-45421178:-;E	ENSG00000012061.15;SE:chr19:45416897-45419098:45419197-45421178:	54	60	10.0993	0.000161	TGGGGAA	negative
ESRP2_00150	ENSG00000012061.15;SE:chr19:45416897-45419098:45419197-45421178:-;up	ENSG00000012061.15;SE:chr19:45416897-45419098:45419197-45421178:-	147	153	9.95035	0.000206	TGGGGGT	negative
ESRP2_00150	ENSG00000102738.7;SE:chr13:40759106-40766746:40767033-40770985:-;down	ENSG00000102738.7;SE:chr13:40759106-40766746:40767033-40770985:-	84	90	8.11348	0.000687	TGGGAAA	negative
ESRP2_00150	ENSG00000121064.12;SE:chr17:56997055-56998385:56998498-57000855:+;E	ENSG00000121064.12;SE:chr17:56997055-56998385:56998498-57000855:	108	114	10.3333	0.000103	TGGGGAG	negative
ESRP2_00150	ENSG00000121064.12;SE:chr17:56997055-56998385:56998498-57000855:+;down	ENSG00000121064.12;SE:chr17:56997055-56998385:56998498-57000855:+	40	46	10.3333	0.000103	TGGGGAG	negative
ESRP2_00150	ENSG00000070047.11;SE:chr11:581606-581962:582081-587259:+;up	ENSG00000070047.11;SE:chr11:581606-581962:582081-587259:+	79	85	10.0993	0.000161	TGGGGAA	negative
ESRP2_00150	ENSG00000070047.11;SE:chr11:581606-581962:582081-587259:+;E	ENSG00000070047.11;SE:chr11:581606-581962:582081-587259:	23	29	9.49645	0.000252	TGGGGAC	negative
ESRP2_00150	ENSG00000070047.11;SE:chr11:581606-581962:582081-587259:+;E	ENSG00000070047.11;SE:chr11:581606-581962:582081-587259:	32	38	9.49645	0.000252	TGGGGAC	negative
ESRP2_00150	ENSG00000070047.11;SE:chr11:581606-581962:582081-587259:+;down	ENSG00000070047.11;SE:chr11:581606-581962:582081-587259:+	50	56	9.49645	0.000252	TGGGGAC	negative
ESRP2_00150	ENSG00000165233.17;SE:chr9:93110721-93111879:93111938-93112218:+;down	ENSG00000165233.17;SE:chr9:93110721-93111879:93111938-93112218:+	160	166	8.02837	0.000724	TGGGGGC	negative
ESRP2_00150	ENSG00000196405.12;SE:chr14:100137644-100137740:100137802-100141180:+;down	ENSG00000196405.12;SE:chr14:100137644-100137740:100137802-100141180:+	40	46	7.48227	0.000879	TGGGGCT	negative
ESRP2_00150	ENSG00000012061.15;SE:chr19:45416897-45420324:45420427-45421178:-;E	ENSG00000012061.15;SE:chr19:45416897-45420324:45420427-45421178:	40	46	9.43262	0.00032	TGGGAAT	negative
ESRP2_00150	ENSG00000012061.15;SE:chr19:45416897-45420324:45420427-45421178:-;up	ENSG00000012061.15;SE:chr19:45416897-45420324:45420427-45421178:-	65	71	8.34752	0.000557	TGGGAAG	negative
ESRP2_00150	ENSG00000012061.15;SE:chr19:45416897-45420324:45420427-45421178:-;up	ENSG00000012061.15;SE:chr19:45416897-45420324:45420427-45421178:-	94	100	8.34752	0.000557	TGGGAAG	negative
ESRP2_00150	ENSG00000214046.8;SE:chr19:16647261-16654035:16654125-16659395:-;up	ENSG00000214046.8;SE:chr19:16647261-16654035:16654125-16659395:-	8	14	8.21986	0.000615	AGGGGAT	negative
ESRP2_00150	ENSG00000176731.11;SE:chr8:85217502-85219236:85219363-85220306:-;down	ENSG00000176731.11;SE:chr8:85217502-85219236:85219363-85220306:-	165	171	8.11348	0.000687	TGGGAAA	negative
ESRP2_00150	ENSG00000176731.11;SE:chr8:85217502-85219236:85219363-85220306:-;down	ENSG00000176731.11;SE:chr8:85217502-85219236:85219363-85220306:-	193	199	8.34752	0.000557	TGGGAAG	negative
ESRP2_00150	ENSG00000136536.14;SE:chr2:159712606-159714557:159714598-159729009:+;down	ENSG00000136536.14;SE:chr2:159712606-159714557:159714598-159729009:+	124	130	7.96454	0.000779	TGGGAGT	negative
ESRP2_00150	ENSG00000161533.11;SE:chr17:75943213-75946707:75946795-75948251:-;up	ENSG00000161533.11;SE:chr17:75943213-75946707:75946795-75948251:-	15	21	8.34752	0.000557	TGGGAAG	negative
ESRP2_00150	ENSG00000175061.17;SE:chr17:16439414-16439581:16439703-16440185:+;up	ENSG00000175061.17;SE:chr17:16439414-16439581:16439703-16440185:+	7	13	9.95035	0.000206	TGGGGGT	negative
ESRP2_00150	ENSG00000255857.5;SE:chr12:120209934-120210930:120211106-120212375:+;up	ENSG00000255857.5;SE:chr12:120209934-120210930:120211106-120212375:+	128	134	8.86525	0.000358	TGGGGGG	negative
ESRP2_00150	ENSG00000255857.5;SE:chr12:120209934-120210930:120211106-120212375:+;E	ENSG00000255857.5;SE:chr12:120209934-120210930:120211106-120212375:	46	52	10.0993	0.000161	TGGGGAA	negative
ESRP2_00150	ENSG00000255857.5;SE:chr12:120209934-120210930:120211106-120212375:+;E	ENSG00000255857.5;SE:chr12:120209934-120210930:120211106-120212375:	164	170	8.02837	0.000724	TGGGGGC	negative
ESRP2_00150	ENSG00000255857.5;SE:chr12:120209934-120210930:120211106-120212375:+;down	ENSG00000255857.5;SE:chr12:120209934-120210930:120211106-120212375:+	177	183	8.34752	0.000557	TGGGAAG	negative
ESRP2_00150	ENSG00000106603.18;SE:chr7:43648652-43650493:43650712-43729429:-;up	ENSG00000106603.18;SE:chr7:43648652-43650493:43650712-43729429:-	2	8	10.3333	0.000103	TGGGGAG	negative
ESRP2_00150	ENSG00000106603.18;SE:chr7:43648652-43650493:43650712-43729429:-;up	ENSG00000106603.18;SE:chr7:43648652-43650493:43650712-43729429:-	102	108	8.63121	0.000405	TGGGGGA	negative
ESRP2_00150	ENSG00000106603.18;SE:chr7:43648652-43650493:43650712-43729429:-;up	ENSG00000106603.18;SE:chr7:43648652-43650493:43650712-43729429:-	103	109	7.43262	0.000959	GGGGGAG	negative
ESRP2_00150	ENSG00000106603.18;SE:chr7:43648652-43650493:43650712-43729429:-;up	ENSG00000106603.18;SE:chr7:43648652-43650493:43650712-43729429:-	162	168	7.51064	0.000836	TGGGAAC	negative
ESRP2_00150	ENSG00000108479.11;SE:chr17:75758127-75758210:75758372-75758449:-;up	ENSG00000108479.11;SE:chr17:75758127-75758210:75758372-75758449:-	25	31	8.63121	0.000405	TGGGGGA	positive
ESRP2_00150	ENSG00000108479.11;SE:chr17:75758127-75758210:75758372-75758449:-;up	ENSG00000108479.11;SE:chr17:75758127-75758210:75758372-75758449:-	26	32	7.43262	0.000959	GGGGGAG	positive
ESRP2_00150	ENSG00000105197.10;SE:chr19:39480961-39481883:39482033-39482885:+;up	ENSG00000105197.10;SE:chr19:39480961-39481883:39482033-39482885:+	144	150	9.49645	0.000252	TGGGGAC	positive
ESRP2_00150	ENSG00000107679.14;SE:chr10:122427031-122428276:122428420-122429624:+;up	ENSG00000107679.14;SE:chr10:122427031-122428276:122428420-122429624:+	45	51	8.34752	0.000557	TGGGAAG	positive
ESRP2_00150	ENSG00000107679.14;SE:chr10:122427031-122428276:122428420-122429624:+;up	ENSG00000107679.14;SE:chr10:122427031-122428276:122428420-122429624:+	94	100	8.02837	0.000724	TGGGGGC	positive
ESRP2_00150	ENSG00000068724.15;SE:chr2:46957007-46958495:46958552-46974973:+;up	ENSG00000068724.15;SE:chr2:46957007-46958495:46958552-46974973:+	33	39	9.95035	0.000206	TGGGGGT	positive
ESRP2_00150	ENSG00000068724.15;SE:chr2:46957007-46958495:46958552-46974973:+;E	ENSG00000068724.15;SE:chr2:46957007-46958495:46958552-46974973:	17	23	8.63121	0.000405	TGGGGGA	positive
ESRP2_00150	ENSG00000168411.13;SE:chr16:74628666-74630781:74630957-74632523:-;up	ENSG00000168411.13;SE:chr16:74628666-74630781:74630957-74632523:-	83	89	7.96454	0.000779	TGGGAGT	positive
ESRP2_00150	ENSG00000185090.14;SE:chr1:37795846-37796744:37796820-37799567:+;down	ENSG00000185090.14;SE:chr1:37795846-37796744:37796820-37799567:+	13	19	8.02837	0.000724	TGGGGGC	positive
ESRP2_00150	ENSG00000185090.14;SE:chr1:37795846-37796744:37796820-37799567:+;down	ENSG00000185090.14;SE:chr1:37795846-37796744:37796820-37799567:+	31	37	11.4184	5.53e-05	TGGGGAT	positive
ESRP2_00150	ENSG00000171703.16;SE:chr20:64067020-64068047:64068134-64069361:+;up	ENSG00000171703.16;SE:chr20:64067020-64068047:64068134-64069361:+	4	10	10.3333	0.000103	TGGGGAG	positive
ESRP2_00150	ENSG00000171703.16;SE:chr20:64067020-64068047:64068134-64069361:+;up	ENSG00000171703.16;SE:chr20:64067020-64068047:64068134-64069361:+	78	84	8.02837	0.000724	TGGGGGC	positive
ESRP2_00150	ENSG00000171703.16;SE:chr20:64067020-64068047:64068134-64069361:+;up	ENSG00000171703.16;SE:chr20:64067020-64068047:64068134-64069361:+	91	97	7.48227	0.000879	TGGGGCT	positive
ESRP2_00150	ENSG00000171703.16;SE:chr20:64067020-64068047:64068134-64069361:+;E	ENSG00000171703.16;SE:chr20:64067020-64068047:64068134-64069361:	28	34	7.43262	0.000959	GGGGGAG	positive
ESRP2_00150	ENSG00000157193.15;SE:chr1:53275753-53276692:53277078-53280587:-;up	ENSG00000157193.15;SE:chr1:53275753-53276692:53277078-53280587:-	157	163	7.47518	0.000919	CGGGGAG	positive
ESRP2_00150	ENSG00000161036.12;SE:chr7:102466270-102467339:102467479-102467719:+;down	ENSG00000161036.12;SE:chr7:102466270-102467339:102467479-102467719:+	90	96	7.96454	0.000779	TGGGAGT	positive
ESRP2_00150	ENSG00000161036.12;SE:chr7:102466270-102467339:102467479-102467719:+;down	ENSG00000161036.12;SE:chr7:102466270-102467339:102467479-102467719:+	189	195	8.02837	0.000724	TGGGGGC	positive
ESRP2_00150	ENSG00000168758.10;SE:chr2:96866431-96867778:96867923-96870378:-;down	ENSG00000168758.10;SE:chr2:96866431-96867778:96867923-96870378:-	160	166	8.63121	0.000405	TGGGGGA	positive
ESRP2_00150	ENSG00000168758.10;SE:chr2:96866431-96867778:96867923-96870378:-;down	ENSG00000168758.10;SE:chr2:96866431-96867778:96867923-96870378:-	161	167	7.43262	0.000959	GGGGGAG	positive
ESRP2_00150	ENSG00000168758.10;SE:chr2:96866431-96867778:96867923-96870378:-;E	ENSG00000168758.10;SE:chr2:96866431-96867778:96867923-96870378:	94	100	7.48227	0.000879	TGGGGCT	positive
ESRP2_00150	ENSG00000168758.10;SE:chr2:96866431-96867778:96867923-96870378:-;up	ENSG00000168758.10;SE:chr2:96866431-96867778:96867923-96870378:-	48	54	9.49645	0.000252	TGGGGAC	positive
ESRP2_00150	ENSG00000273749.4;SE:chr15:22916630-22916882:22917029-22917788:-;down	ENSG00000273749.4;SE:chr15:22916630-22916882:22917029-22917788:-	119	125	7.47518	0.000919	CGGGGAG	positive
ESRP2_00150	ENSG00000089006.16;SE:chr20:17957037-17968375:17968457-17968700:-;up	ENSG00000089006.16;SE:chr20:17957037-17968375:17968457-17968700:-	25	31	8.63121	0.000405	TGGGGGA	positive
ESRP2_00150	ENSG00000089006.16;SE:chr20:17957037-17968375:17968457-17968700:-;up	ENSG00000089006.16;SE:chr20:17957037-17968375:17968457-17968700:-	26	32	7.43262	0.000959	GGGGGAG	positive
ESRP2_00150	ENSG00000134759.13;SE:chr18:36146048-36146250:36146381-36154850:+;up	ENSG00000134759.13;SE:chr18:36146048-36146250:36146381-36154850:+	110	116	9.43262	0.00032	TGGGAAT	positive
ESRP2_00150	ENSG00000134759.13;SE:chr18:36146048-36146250:36146381-36154850:+;E	ENSG00000134759.13;SE:chr18:36146048-36146250:36146381-36154850:	21	27	9.43262	0.00032	TGGGAAT	positive
ESRP2_00150	ENSG00000168758.10;SE:chr2:96866431-96867778:96867926-96870378:-;down	ENSG00000168758.10;SE:chr2:96866431-96867778:96867926-96870378:-	160	166	8.63121	0.000405	TGGGGGA	positive
ESRP2_00150	ENSG00000168758.10;SE:chr2:96866431-96867778:96867926-96870378:-;down	ENSG00000168758.10;SE:chr2:96866431-96867778:96867926-96870378:-	161	167	7.43262	0.000959	GGGGGAG	positive
ESRP2_00150	ENSG00000168758.10;SE:chr2:96866431-96867778:96867926-96870378:-;E	ENSG00000168758.10;SE:chr2:96866431-96867778:96867926-96870378:	97	103	7.48227	0.000879	TGGGGCT	positive
ESRP2_00150	ENSG00000168758.10;SE:chr2:96866431-96867778:96867926-96870378:-;up	ENSG00000168758.10;SE:chr2:96866431-96867778:96867926-96870378:-	51	57	9.49645	0.000252	TGGGGAC	positive
ESRP2_00150	ENSG00000153786.12;SE:chr16:84981994-84988763:84988873-84990304:-;down	ENSG00000153786.12;SE:chr16:84981994-84988763:84988873-84990304:-	21	27	8.63121	0.000405	TGGGGGA	positive
ESRP2_00150	ENSG00000153786.12;SE:chr16:84981994-84988763:84988873-84990304:-;down	ENSG00000153786.12;SE:chr16:84981994-84988763:84988873-84990304:-	22	28	7.43262	0.000959	GGGGGAG	positive
ESRP2_00150	ENSG00000153786.12;SE:chr16:84981994-84988763:84988873-84990304:-;down	ENSG00000153786.12;SE:chr16:84981994-84988763:84988873-84990304:-	41	47	7.96454	0.000779	TGGGAGT	positive
ESRP2_00150	ENSG00000187147.17;SE:chr1:44632385-44635545:44635588-44636030:+;up	ENSG00000187147.17;SE:chr1:44632385-44635545:44635588-44636030:+	143	149	8.02837	0.000724	TGGGGGC	positive
ESRP2_00150	ENSG00000187147.17;SE:chr1:44632385-44635545:44635588-44636030:+;E	ENSG00000187147.17;SE:chr1:44632385-44635545:44635588-44636030:	8	14	8.11348	0.000687	TGGGAAA	positive
ESRP2_00150	ENSG00000134283.17;SE:chr12:42375074-42384940:42384996-42387456:+;down	ENSG00000134283.17;SE:chr12:42375074-42384940:42384996-42387456:+	74	80	10.0993	0.000161	TGGGGAA	positive
ESRP2_00150	ENSG00000134283.17;SE:chr12:42375074-42384940:42384996-42387456:+;down	ENSG00000134283.17;SE:chr12:42375074-42384940:42384996-42387456:+	148	154	8.86525	0.000358	TGGGGGG	positive
ESRP2_00150	ENSG00000134283.17;SE:chr12:42375074-42384940:42384996-42387456:+;down	ENSG00000134283.17;SE:chr12:42375074-42384940:42384996-42387456:+	192	198	9.43262	0.00032	TGGGAAT	positive
ESRP2_00150	ENSG00000161618.9;SE:chr19:49460899-49461619:49461800-49461884:+;up	ENSG00000161618.9;SE:chr19:49460899-49461619:49461800-49461884:+	48	54	8.02837	0.000724	TGGGGGC	positive
ESRP2_00150	ENSG00000161618.9;SE:chr19:49460899-49461619:49461800-49461884:+;up	ENSG00000161618.9;SE:chr19:49460899-49461619:49461800-49461884:+	121	127	9.95035	0.000206	TGGGGGT	positive
ESRP2_00150	ENSG00000161618.9;SE:chr19:49460899-49461619:49461800-49461884:+;E	ENSG00000161618.9;SE:chr19:49460899-49461619:49461800-49461884:	65	71	7.43262	0.000959	GGGGGAG	positive
ESRP2_00150	ENSG00000161618.9;SE:chr19:49460899-49461619:49461800-49461884:+;down	ENSG00000161618.9;SE:chr19:49460899-49461619:49461800-49461884:+	36	42	8.02837	0.000724	TGGGGGC	positive
ESRP2_00150	ENSG00000161618.9;SE:chr19:49460899-49461619:49461800-49461884:+;down	ENSG00000161618.9;SE:chr19:49460899-49461619:49461800-49461884:+	68	74	8.86525	0.000358	TGGGGGG	positive
ESRP2_00150	ENSG00000161618.9;SE:chr19:49460899-49461619:49461800-49461884:+;down	ENSG00000161618.9;SE:chr19:49460899-49461619:49461800-49461884:+	142	148	9.49645	0.000252	TGGGGAC	positive
ESRP2_00150	ENSG00000171163.15;SE:chr1:248850781-248850863:248850947-248853937:-;down	ENSG00000171163.15;SE:chr1:248850781-248850863:248850947-248853937:-	44	50	8.02837	0.000724	TGGGGGC	positive
ESRP2_00150	ENSG00000100731.15;SE:chr14:70978648-70988567:70988699-71009634:+;up	ENSG00000100731.15;SE:chr14:70978648-70988567:70988699-71009634:+	116	122	8.34752	0.000557	TGGGAAG	positive
ESRP2_00150	ENSG00000172366.19;SE:chr16:642249-646472:646608-647417:+;down	ENSG00000172366.19;SE:chr16:642249-646472:646608-647417:+	182	188	10.3333	0.000103	TGGGGAG	positive
ESRP2_00150	ENSG00000013441.15;SE:chr2:200856985-200857718:200857884-200857973:-;down	ENSG00000013441.15;SE:chr2:200856985-200857718:200857884-200857973:-	103	109	7.43262	0.000959	GGGGGAG	positive
ESRP2_00150	ENSG00000013441.15;SE:chr2:200856985-200857718:200857884-200857973:-;up	ENSG00000013441.15;SE:chr2:200856985-200857718:200857884-200857973:-	133	139	8.34752	0.000557	TGGGAAG	positive
ESRP2_00150	ENSG00000092330.15;SE:chr14:24240875-24241020:24241116-24241675:-;up	ENSG00000092330.15;SE:chr14:24240875-24241020:24241116-24241675:-	23	29	10.0993	0.000161	TGGGGAA	positive
ESRP2_00150	ENSG00000157601.13;SE:chr21:41426263-41427206:41427304-41427755:+;up	ENSG00000157601.13;SE:chr21:41426263-41427206:41427304-41427755:+	107	113	8.34752	0.000557	TGGGAAG	positive
ESRP2_00150	ENSG00000157601.13;SE:chr21:41426263-41427206:41427304-41427755:+;down	ENSG00000157601.13;SE:chr21:41426263-41427206:41427304-41427755:+	79	85	8.86525	0.000358	TGGGGGG	positive
ESRP2_00150	ENSG00000100711.13;SE:chr14:103729182-103729793:103729846-103732620:+;up	ENSG00000100711.13;SE:chr14:103729182-103729793:103729846-103732620:+	65	71	7.47518	0.000919	CGGGGAG	positive
ESRP2_00150	ENSG00000100711.13;SE:chr14:103729182-103729793:103729846-103732620:+;E	ENSG00000100711.13;SE:chr14:103729182-103729793:103729846-103732620:	31	37	7.43262	0.000959	GGGGGAG	positive
ESRP2_00150	ENSG00000125450.10;SE:chr17:75218306-75225124:75225237-75225342:+;E	ENSG00000125450.10;SE:chr17:75218306-75225124:75225237-75225342:	80	86	8.63121	0.000405	TGGGGGA	positive
ESRP2_00150	ENSG00000125450.10;SE:chr17:75218306-75225124:75225237-75225342:+;down	ENSG00000125450.10;SE:chr17:75218306-75225124:75225237-75225342:+	6	12	9.95035	0.000206	TGGGGGT	positive
ESRP2_00150	ENSG00000130023.15;SE:chr6:169776673-169779182:169779295-169781330:+;E	ENSG00000130023.15;SE:chr6:169776673-169779182:169779295-169781330:	79	85	8.34752	0.000557	TGGGAAG	positive
ESRP2_00150	ENSG00000151883.17;SE:chr5:50759732-50760292:50760362-50761821:+;E	ENSG00000151883.17;SE:chr5:50759732-50760292:50760362-50761821:	65	71	10.3333	0.000103	TGGGGAG	positive
ESRP2_00150	ENSG00000163785.12;SE:chr3:134176039-134177941:134178073-134183002:-;E	ENSG00000163785.12;SE:chr3:134176039-134177941:134178073-134183002:	74	80	8.63121	0.000405	TGGGGGA	positive
ESRP2_00150	ENSG00000163785.12;SE:chr3:134176039-134177941:134178073-134183002:-;up	ENSG00000163785.12;SE:chr3:134176039-134177941:134178073-134183002:-	3	9	11.4184	5.53e-05	TGGGGAT	positive
ESRP2_00150	ENSG00000163785.12;SE:chr3:134176039-134177941:134178073-134183002:-;up	ENSG00000163785.12;SE:chr3:134176039-134177941:134178073-134183002:-	104	110	11.4184	5.53e-05	TGGGGAT	positive
ESRP2_00150	ENSG00000159322.17;SE:chr15:72771845-72774872:72775097-72783246:-;E	ENSG00000159322.17;SE:chr15:72771845-72774872:72775097-72783246:	67	73	9.43262	0.00032	TGGGAAT	positive
ESRP2_00150	ENSG00000159322.17;SE:chr15:72771845-72774872:72775097-72783246:-;E	ENSG00000159322.17;SE:chr15:72771845-72774872:72775097-72783246:	73	79	8.11348	0.000687	TGGGAAA	positive
ESRP2_00150	ENSG00000159322.17;SE:chr15:72771845-72774872:72775097-72783246:-;E	ENSG00000159322.17;SE:chr15:72771845-72774872:72775097-72783246:	135	141	10.0993	0.000161	TGGGGAA	positive
ESRP2_00150	ENSG00000097046.12;SE:chr1:91515876-91520130:91520279-91524041:+;E	ENSG00000097046.12;SE:chr1:91515876-91520130:91520279-91524041:	111	117	8.21986	0.000615	AGGGGAT	positive
ESRP2_00150	ENSG00000162959.13;SE:chr2:31869952-31883386:31883462-31891992:-;E	ENSG00000162959.13;SE:chr2:31869952-31883386:31883462-31891992:	38	44	7.43262	0.000959	GGGGGAG	positive
ESRP2_00150	ENSG00000162959.13;SE:chr2:31869952-31883386:31883462-31891992:-;up	ENSG00000162959.13;SE:chr2:31869952-31883386:31883462-31891992:-	68	74	9.43262	0.00032	TGGGAAT	positive
ESRP2_00150	ENSG00000149809.14;SE:chr11:65115394-65115476:65115598-65115893:+;up	ENSG00000149809.14;SE:chr11:65115394-65115476:65115598-65115893:+	169	175	7.51064	0.000836	TGGGAAC	positive
ESRP2_00150	ENSG00000149809.14;SE:chr11:65115394-65115476:65115598-65115893:+;down	ENSG00000149809.14;SE:chr11:65115394-65115476:65115598-65115893:+	108	114	9.95035	0.000206	TGGGGGT	positive
ESRP2_00150	ENSG00000109736.14;SE:chr4:2932153-2932351:2932512-2932600:-;up	ENSG00000109736.14;SE:chr4:2932153-2932351:2932512-2932600:-	29	35	8.02837	0.000724	TGGGGGC	positive
ESRP2_00150	ENSG00000156017.12;SE:chr9:74998776-74999730:74999870-75016268:-;E	ENSG00000156017.12;SE:chr9:74998776-74999730:74999870-75016268:	56	62	8.11348	0.000687	TGGGAAA	positive
ESRP2_00150	ENSG00000163870.14;SE:chr3:127573788-127575940:127576050-127576617:-;E	ENSG00000163870.14;SE:chr3:127573788-127575940:127576050-127576617:	66	72	8.02837	0.000724	TGGGGGC	positive
ESRP2_00150	ENSG00000183077.15;SE:chr17:78202751-78205603:78205738-78205946:+;E	ENSG00000183077.15;SE:chr17:78202751-78205603:78205738-78205946:	122	128	7.96454	0.000779	TGGGAGT	positive
ESRP2_00150	ENSG00000204619.7;SE:chr6:30067479-30068279:30068353-30068590:+;up	ENSG00000204619.7;SE:chr6:30067479-30068279:30068353-30068590:+	119	125	8.21986	0.000615	AGGGGAT	positive
ESRP2_00150	ENSG00000204619.7;SE:chr6:30067479-30068279:30068353-30068590:+;up	ENSG00000204619.7;SE:chr6:30067479-30068279:30068353-30068590:+	160	166	9.49645	0.000252	TGGGGAC	positive
ESRP2_00150	ENSG00000204619.7;SE:chr6:30067479-30068279:30068353-30068590:+;E	ENSG00000204619.7;SE:chr6:30067479-30068279:30068353-30068590:	8	14	10.3333	0.000103	TGGGGAG	positive
ESRP2_00150	ENSG00000204619.7;SE:chr6:30067479-30068279:30068353-30068590:+;down	ENSG00000204619.7;SE:chr6:30067479-30068279:30068353-30068590:+	182	188	8.11348	0.000687	TGGGAAA	positive
ESRP2_00150	ENSG00000007202.14;SE:chr17:28624390-28628265:28628559-28631479:-;down	ENSG00000007202.14;SE:chr17:28624390-28628265:28628559-28631479:-	8	14	7.47518	0.000919	CGGGGAG	positive
ESRP2_00150	ENSG00000007202.14;SE:chr17:28624390-28628265:28628559-28631479:-;E	ENSG00000007202.14;SE:chr17:28624390-28628265:28628559-28631479:	18	24	11.4184	5.53e-05	TGGGGAT	positive
ESRP2_00150	ENSG00000007202.14;SE:chr17:28624390-28628265:28628559-28631479:-;up	ENSG00000007202.14;SE:chr17:28624390-28628265:28628559-28631479:-	154	160	8.02837	0.000724	TGGGGGC	positive
ESRP2_00150	ENSG00000146872.17;SE:chr17:62481206-62507381:62507449-62508408:+;E	ENSG00000146872.17;SE:chr17:62481206-62507381:62507449-62508408:	18	24	7.96454	0.000779	TGGGAGT	positive
ESRP2_00150	ENSG00000138600.9;SE:chr15:50725323-50726073:50726126-50726321:-;down	ENSG00000138600.9;SE:chr15:50725323-50726073:50726126-50726321:-	68	74	8.63121	0.000405	TGGGGGA	positive
ESRP2_00150	ENSG00000138600.9;SE:chr15:50725323-50726073:50726126-50726321:-;down	ENSG00000138600.9;SE:chr15:50725323-50726073:50726126-50726321:-	177	183	11.4184	5.53e-05	TGGGGAT	positive
ESRP2_00150	ENSG00000164896.19;SE:chr7:151076832-151076913:151077027-151077101:-;down	ENSG00000164896.19;SE:chr7:151076832-151076913:151077027-151077101:-	168	174	8.02837	0.000724	TGGGGGC	positive
ESRP2_00150	ENSG00000164896.19;SE:chr7:151076832-151076913:151077027-151077101:-;up	ENSG00000164896.19;SE:chr7:151076832-151076913:151077027-151077101:-	143	149	8.63121	0.000405	TGGGGGA	positive
ESRP2_00150	ENSG00000164896.19;SE:chr7:151076832-151076913:151077027-151077101:-;up	ENSG00000164896.19;SE:chr7:151076832-151076913:151077027-151077101:-	144	150	7.43262	0.000959	GGGGGAG	positive
ESRP2_00150	ENSG00000163870.14;SE:chr3:127573788-127575185:127575265-127576617:-;up	ENSG00000163870.14;SE:chr3:127573788-127575185:127575265-127576617:-	21	27	10.3333	0.000103	TGGGGAG	positive
ESRP2_00150	ENSG00000163870.14;SE:chr3:127573788-127575185:127575265-127576617:-;up	ENSG00000163870.14;SE:chr3:127573788-127575185:127575265-127576617:-	69	75	8.02837	0.000724	TGGGGGC	positive
ESRP2_00150	ENSG00000163870.14;SE:chr3:127573788-127575185:127575265-127576617:-;up	ENSG00000163870.14;SE:chr3:127573788-127575185:127575265-127576617:-	94	100	8.02837	0.000724	TGGGGGC	positive
ESRP2_00150	ENSG00000163870.14;SE:chr3:127573788-127575185:127575265-127576617:-;up	ENSG00000163870.14;SE:chr3:127573788-127575185:127575265-127576617:-	102	108	8.34752	0.000557	TGGGAAG	positive
ESRP2_00150	ENSG00000163870.14;SE:chr3:127573788-127575185:127575265-127576617:-;up	ENSG00000163870.14;SE:chr3:127573788-127575185:127575265-127576617:-	132	138	8.02837	0.000724	TGGGGGC	positive
ESRP2_00150	ENSG00000163870.14;SE:chr3:127573788-127575185:127575265-127576617:-;up	ENSG00000163870.14;SE:chr3:127573788-127575185:127575265-127576617:-	140	146	10.3333	0.000103	TGGGGAG	positive
ESRP2_00150	ENSG00000163870.14;SE:chr3:127573788-127575185:127575265-127576617:-;up	ENSG00000163870.14;SE:chr3:127573788-127575185:127575265-127576617:-	161	167	7.48227	0.000879	TGGGGCT	positive
ESRP2_00150	ENSG00000131778.18;SE:chr1:147276257-147280026:147280191-147285324:+;up	ENSG00000131778.18;SE:chr1:147276257-147280026:147280191-147285324:+	65	71	10.3333	0.000103	TGGGGAG	positive
ESRP2_00150	ENSG00000107929.14;SE:chr10:864270-870009:870083-884447:-;E	ENSG00000107929.14;SE:chr10:864270-870009:870083-884447:	42	48	11.4184	5.53e-05	TGGGGAT	positive
ESRP2_00150	ENSG00000162194.12;SE:chr11:62667747-62669641:62669803-62671564:-;E	ENSG00000162194.12;SE:chr11:62667747-62669641:62669803-62671564:	66	72	11.4184	5.53e-05	TGGGGAT	positive
ESRP2_00150	ENSG00000163808.16;SE:chr3:44805986-44810846:44811043-44812182:+;E	ENSG00000163808.16;SE:chr3:44805986-44810846:44811043-44812182:	68	74	8.34752	0.000557	TGGGAAG	positive
ESRP2_00150	ENSG00000149657.19;SE:chr20:62129952-62130219:62130296-62130530:+;down	ENSG00000149657.19;SE:chr20:62129952-62130219:62130296-62130530:+	26	32	9.49645	0.000252	TGGGGAC	positive
ESRP2_00150	ENSG00000149657.19;SE:chr20:62129952-62130219:62130296-62130530:+;down	ENSG00000149657.19;SE:chr20:62129952-62130219:62130296-62130530:+	145	151	9.95035	0.000206	TGGGGGT	positive
ESRP2_00150	ENSG00000169919.16;SE:chr7:65967907-65970282:65970366-65974295:-;down	ENSG00000169919.16;SE:chr7:65967907-65970282:65970366-65974295:-	8	14	9.95035	0.000206	TGGGGGT	positive
ESRP2_00150	ENSG00000169919.16;SE:chr7:65967907-65970282:65970366-65974295:-;down	ENSG00000169919.16;SE:chr7:65967907-65970282:65970366-65974295:-	67	73	7.51064	0.000836	TGGGAAC	positive
ESRP2_00150	ENSG00000148335.14;SE:chr9:129626295-129632650:129632865-129634054:+;up	ENSG00000148335.14;SE:chr9:129626295-129632650:129632865-129634054:+	67	73	9.49645	0.000252	TGGGGAC	positive
ESRP2_00150	ENSG00000148335.14;SE:chr9:129626295-129632650:129632865-129634054:+;up	ENSG00000148335.14;SE:chr9:129626295-129632650:129632865-129634054:+	144	150	8.02837	0.000724	TGGGGGC	positive
ESRP2_00150	ENSG00000148335.14;SE:chr9:129626295-129632650:129632865-129634054:+;E	ENSG00000148335.14;SE:chr9:129626295-129632650:129632865-129634054:	147	153	8.86525	0.000358	TGGGGGG	positive
ESRP2_00150	ENSG00000179950.13;SE:chr8:143821913-143824313:143824399-143829280:-;down	ENSG00000179950.13;SE:chr8:143821913-143824313:143824399-143829280:-	95	101	8.02837	0.000724	TGGGGGC	positive
ESRP2_00150	ENSG00000179950.13;SE:chr8:143821913-143824313:143824399-143829280:-;up	ENSG00000179950.13;SE:chr8:143821913-143824313:143824399-143829280:-	60	66	8.86525	0.000358	TGGGGGG	positive
ESRP2_00150	ENSG00000187147.17;SE:chr1:44632385-44635545:44635666-44636030:+;up	ENSG00000187147.17;SE:chr1:44632385-44635545:44635666-44636030:+	143	149	8.02837	0.000724	TGGGGGC	positive
ESRP2_00150	ENSG00000187147.17;SE:chr1:44632385-44635545:44635666-44636030:+;E	ENSG00000187147.17;SE:chr1:44632385-44635545:44635666-44636030:	8	14	8.11348	0.000687	TGGGAAA	positive
ESRP2_00150	ENSG00000187147.17;SE:chr1:44632385-44635545:44635666-44636030:+;down	ENSG00000187147.17;SE:chr1:44632385-44635545:44635666-44636030:+	191	197	8.34752	0.000557	TGGGAAG	positive
ESRP2_00150	ENSG00000188895.11;SE:chr17:40129627-40131537:40131584-40132034:+;down	ENSG00000188895.11;SE:chr17:40129627-40131537:40131584-40132034:+	38	44	9.95035	0.000206	TGGGGGT	positive
ESRP2_00150	ENSG00000179950.13;SE:chr8:143821913-143824313:143824396-143829280:-;down	ENSG00000179950.13;SE:chr8:143821913-143824313:143824396-143829280:-	95	101	8.02837	0.000724	TGGGGGC	positive
ESRP2_00150	ENSG00000179950.13;SE:chr8:143821913-143824313:143824396-143829280:-;up	ENSG00000179950.13;SE:chr8:143821913-143824313:143824396-143829280:-	57	63	8.86525	0.000358	TGGGGGG	positive
ESRP2_00150	ENSG00000186635.14;SE:chr11:72688537-72692753:72692785-72693325:-;down	ENSG00000186635.14;SE:chr11:72688537-72692753:72692785-72693325:-	42	48	8.02837	0.000724	TGGGGGC	positive
ESRP2_00150	ENSG00000186635.14;SE:chr11:72688537-72692753:72692785-72693325:-;down	ENSG00000186635.14;SE:chr11:72688537-72692753:72692785-72693325:-	70	76	10.3333	0.000103	TGGGGAG	positive
ESRP2_00150	ENSG00000117481.10;SE:chr1:46345144-46346921:46347075-46352868:+;E	ENSG00000117481.10;SE:chr1:46345144-46346921:46347075-46352868:	82	88	9.49645	0.000252	TGGGGAC	positive
ESRP2_00150	ENSG00000117481.10;SE:chr1:46345144-46346921:46347075-46352868:+;E	ENSG00000117481.10;SE:chr1:46345144-46346921:46347075-46352868:	115	121	8.63121	0.000405	TGGGGGA	positive
ESRP2_00150	ENSG00000117481.10;SE:chr1:46345144-46346921:46347075-46352868:+;down	ENSG00000117481.10;SE:chr1:46345144-46346921:46347075-46352868:+	120	126	8.34752	0.000557	TGGGAAG	positive
ESRP2_00150	ENSG00000134769.21;SE:chr18:34827676-34829400:34829489-34848296:+;up	ENSG00000134769.21;SE:chr18:34827676-34829400:34829489-34848296:+	161	167	8.34752	0.000557	TGGGAAG	positive
ESRP2_00150	ENSG00000087111.20;SE:chr17:28560191-28561422:28561629-28563431:-;E	ENSG00000087111.20;SE:chr17:28560191-28561422:28561629-28563431:	44	50	8.51773	0.000499	GGGGGAT	positive
ESRP2_00150	ENSG00000115648.13;SE:chr2:237525805-237534564:237534647-237540348:+;up	ENSG00000115648.13;SE:chr2:237525805-237534564:237534647-237540348:+	106	112	9.43262	0.00032	TGGGAAT	positive
ESRP2_00150	ENSG00000115648.13;SE:chr2:237525805-237534564:237534647-237540348:+;down	ENSG00000115648.13;SE:chr2:237525805-237534564:237534647-237540348:+	8	14	8.02837	0.000724	TGGGGGC	positive
ESRP2_00150	ENSG00000196118.11;SE:chr16:30757654-30759012:30759247-30760284:-;E	ENSG00000196118.11;SE:chr16:30757654-30759012:30759247-30760284:	29	35	7.48227	0.000879	TGGGGCT	positive
ESRP2_00150	ENSG00000122591.11;SE:chr7:22946163-22946952:22947247-22960256:-;E	ENSG00000122591.11;SE:chr7:22946163-22946952:22947247-22960256:	95	101	10.0993	0.000161	TGGGGAA	positive
ESRP2_00150	ENSG00000136883.13;SE:chr9:114095332-114096051:114096207-114096387:-;down	ENSG00000136883.13;SE:chr9:114095332-114096051:114096207-114096387:-	9	15	8.02837	0.000724	TGGGGGC	positive
ESRP2_00150	ENSG00000136883.13;SE:chr9:114095332-114096051:114096207-114096387:-;down	ENSG00000136883.13;SE:chr9:114095332-114096051:114096207-114096387:-	69	75	8.63121	0.000405	TGGGGGA	positive
ESRP2_00150	ENSG00000136883.13;SE:chr9:114095332-114096051:114096207-114096387:-;down	ENSG00000136883.13;SE:chr9:114095332-114096051:114096207-114096387:-	70	76	8.51773	0.000499	GGGGGAT	positive
ESRP2_00150	ENSG00000136883.13;SE:chr9:114095332-114096051:114096207-114096387:-;E	ENSG00000136883.13;SE:chr9:114095332-114096051:114096207-114096387:	27	33	10.3333	0.000103	TGGGGAG	positive
ESRP2_00150	ENSG00000136883.13;SE:chr9:114095332-114096051:114096207-114096387:-;E	ENSG00000136883.13;SE:chr9:114095332-114096051:114096207-114096387:	45	51	8.34752	0.000557	TGGGAAG	positive
ESRP2_00150	ENSG00000136883.13;SE:chr9:114095332-114096051:114096207-114096387:-;E	ENSG00000136883.13;SE:chr9:114095332-114096051:114096207-114096387:	105	111	10.3333	0.000103	TGGGGAG	positive
ESRP2_00150	ENSG00000136883.13;SE:chr9:114095332-114096051:114096207-114096387:-;up	ENSG00000136883.13;SE:chr9:114095332-114096051:114096207-114096387:-	37	43	8.34752	0.000557	TGGGAAG	positive
ESRP2_00150	ENSG00000136883.13;SE:chr9:114095332-114096051:114096207-114096387:-;up	ENSG00000136883.13;SE:chr9:114095332-114096051:114096207-114096387:-	108	114	9.95035	0.000206	TGGGGGT	positive
ESRP2_00150	ENSG00000136883.13;SE:chr9:114095332-114096051:114096207-114096387:-;up	ENSG00000136883.13;SE:chr9:114095332-114096051:114096207-114096387:-	156	162	9.49645	0.000252	TGGGGAC	positive
ESRP2_00150	ENSG00000060138.12;SE:chr12:10704148-10709908:10710114-10713211:-;E	ENSG00000060138.12;SE:chr12:10704148-10709908:10710114-10713211:	6	12	10.3333	0.000103	TGGGGAG	positive
ESRP2_00150	ENSG00000060138.12;SE:chr12:10704148-10709908:10710114-10713211:-;up	ENSG00000060138.12;SE:chr12:10704148-10709908:10710114-10713211:-	102	108	10.3333	0.000103	TGGGGAG	positive
ESRP2_00150	ENSG00000006837.11;SE:chr5:134308466-134308574:134308727-134319358:-;E	ENSG00000006837.11;SE:chr5:134308466-134308574:134308727-134319358:	147	153	8.11348	0.000687	TGGGAAA	positive
ESRP2_00150	ENSG00000129255.15;SE:chr17:7586777-7586899:7587017-7587161:+;up	ENSG00000129255.15;SE:chr17:7586777-7586899:7587017-7587161:+	84	90	9.49645	0.000252	TGGGGAC	positive
ESRP2_00150	ENSG00000129255.15;SE:chr17:7586777-7586899:7587017-7587161:+;up	ENSG00000129255.15;SE:chr17:7586777-7586899:7587017-7587161:+	118	124	7.51064	0.000836	TGGGAAC	positive
ESRP2_00150	ENSG00000129255.15;SE:chr17:7586777-7586899:7587017-7587161:+;up	ENSG00000129255.15;SE:chr17:7586777-7586899:7587017-7587161:+	130	136	7.51064	0.000836	TGGGAAC	positive
ESRP2_00150	ENSG00000129255.15;SE:chr17:7586777-7586899:7587017-7587161:+;up	ENSG00000129255.15;SE:chr17:7586777-7586899:7587017-7587161:+	144	150	8.11348	0.000687	TGGGAAA	positive
ESRP2_00150	ENSG00000129255.15;SE:chr17:7586777-7586899:7587017-7587161:+;E	ENSG00000129255.15;SE:chr17:7586777-7586899:7587017-7587161:	112	118	10.3333	0.000103	TGGGGAG	positive
ESRP2_00150	ENSG00000129255.15;SE:chr17:7586777-7586899:7587017-7587161:+;down	ENSG00000129255.15;SE:chr17:7586777-7586899:7587017-7587161:+	32	38	8.02837	0.000724	TGGGGGC	positive
ESRP2_00150	ENSG00000129255.15;SE:chr17:7586777-7586899:7587017-7587161:+;down	ENSG00000129255.15;SE:chr17:7586777-7586899:7587017-7587161:+	43	49	8.86525	0.000358	TGGGGGG	positive
ESRP2_00150	ENSG00000129255.15;SE:chr17:7586777-7586899:7587017-7587161:+;down	ENSG00000129255.15;SE:chr17:7586777-7586899:7587017-7587161:+	71	77	9.95035	0.000206	TGGGGGT	positive
ESRP2_00150	ENSG00000129255.15;SE:chr17:7586777-7586899:7587017-7587161:+;down	ENSG00000129255.15;SE:chr17:7586777-7586899:7587017-7587161:+	86	92	8.63121	0.000405	TGGGGGA	positive
ESRP2_00150	ENSG00000129255.15;SE:chr17:7586777-7586899:7587017-7587161:+;down	ENSG00000129255.15;SE:chr17:7586777-7586899:7587017-7587161:+	87	93	7.43262	0.000959	GGGGGAG	positive
ESRP2_00150	ENSG00000129255.15;SE:chr17:7586777-7586899:7587017-7587161:+;down	ENSG00000129255.15;SE:chr17:7586777-7586899:7587017-7587161:+	96	102	8.34752	0.000557	TGGGAAG	positive
ESRP2_00150	ENSG00000094975.13;SE:chr1:172579267-172585858:172585948-172588760:+;down	ENSG00000094975.13;SE:chr1:172579267-172585858:172585948-172588760:+	188	194	9.43262	0.00032	TGGGAAT	positive
ESRP2_00150	ENSG00000132600.16;SE:chr16:68346280-68347631:68347678-68348342:+;up	ENSG00000132600.16;SE:chr16:68346280-68347631:68347678-68348342:+	2	8	8.86525	0.000358	TGGGGGG	positive
ESRP2_00150	ENSG00000214063.10;SE:chr11:850367-862550:862741-864437:+;down	ENSG00000214063.10;SE:chr11:850367-862550:862741-864437:+	47	53	7.48227	0.000879	TGGGGCT	positive
ESRP2_00150	ENSG00000214063.10;SE:chr11:850367-862550:862741-864437:+;down	ENSG00000214063.10;SE:chr11:850367-862550:862741-864437:+	180	186	7.48227	0.000879	TGGGGCT	positive
ESRP2_00150	ENSG00000214063.10;SE:chr11:850367-862550:862741-864437:+;down	ENSG00000214063.10;SE:chr11:850367-862550:862741-864437:+	186	192	8.86525	0.000358	TGGGGGG	positive
ESRP2_00150	ENSG00000196793.13;SE:chr10:43558171-43573637:43573677-43574540:-;E	ENSG00000196793.13;SE:chr10:43558171-43573637:43573677-43574540:	15	21	7.96454	0.000779	TGGGAGT	positive
ESRP2_00150	ENSG00000198561.13;SE:chr11:57762046-57791385:57791673-57794010:+;down	ENSG00000198561.13;SE:chr11:57762046-57791385:57791673-57794010:+	70	76	8.34752	0.000557	TGGGAAG	positive
ESRP2_00150	ENSG00000154217.14;SE:chr17:67675542-67687066:67687184-67692572:+;down	ENSG00000154217.14;SE:chr17:67675542-67687066:67687184-67692572:+	61	67	8.11348	0.000687	TGGGAAA	positive
ESRP2_00150	ENSG00000197989.13;SE:chr1:28580646-28581094:28581229-28581590:-;down	ENSG00000197989.13;SE:chr1:28580646-28581094:28581229-28581590:-	160	166	8.11348	0.000687	TGGGAAA	positive
ESRP2_00150	ENSG00000114127.10;SE:chr3:142423642-142426744:142426841-142432661:-;up	ENSG00000114127.10;SE:chr3:142423642-142426744:142426841-142432661:-	35	41	7.48227	0.000879	TGGGGCT	positive
ESRP2_00150	ENSG00000180628.14;SE:chr10:91251440-91261326:91261424-91271638:+;E	ENSG00000180628.14;SE:chr10:91251440-91261326:91261424-91271638:	44	50	7.51064	0.000836	TGGGAAC	positive
ESRP2_00150	ENSG00000109065.11;SE:chr17:74773685-74775622:74775852-74776267:-;E	ENSG00000109065.11;SE:chr17:74773685-74775622:74775852-74776267:	183	189	10.0993	0.000161	TGGGGAA	positive
ESRP2_00150	ENSG00000109065.11;SE:chr17:74773685-74775622:74775852-74776267:-;up	ENSG00000109065.11;SE:chr17:74773685-74775622:74775852-74776267:-	35	41	11.4184	5.53e-05	TGGGGAT	positive
ESRP2_00150	ENSG00000109065.11;SE:chr17:74773685-74775622:74775852-74776267:-;up	ENSG00000109065.11;SE:chr17:74773685-74775622:74775852-74776267:-	89	95	10.3333	0.000103	TGGGGAG	positive
ESRP2_00150	ENSG00000109065.11;SE:chr17:74773685-74775622:74775852-74776267:-;up	ENSG00000109065.11;SE:chr17:74773685-74775622:74775852-74776267:-	145	151	7.96454	0.000779	TGGGAGT	positive
ESRP2_00150	ENSG00000160688.18;SE:chr1:154990257-154990339:154990528-154992565:+;down	ENSG00000160688.18;SE:chr1:154990257-154990339:154990528-154992565:+	5	11	10.0993	0.000161	TGGGGAA	positive
ESRP2_00150	ENSG00000160688.18;SE:chr1:154990257-154990339:154990528-154992565:+;down	ENSG00000160688.18;SE:chr1:154990257-154990339:154990528-154992565:+	77	83	10.3333	0.000103	TGGGGAG	positive
ESRP2_00150	ENSG00000108654.13;SE:chr17:64500773-64501057:64501143-64501261:-;down	ENSG00000108654.13;SE:chr17:64500773-64501057:64501143-64501261:-	20	26	9.43262	0.00032	TGGGAAT	positive
ESRP2_00150	ENSG00000108654.13;SE:chr17:64500773-64501057:64501143-64501261:-;down	ENSG00000108654.13;SE:chr17:64500773-64501057:64501143-64501261:-	187	193	9.43262	0.00032	TGGGAAT	positive
ESRP2_00150	ENSG00000108654.13;SE:chr17:64500773-64501057:64501143-64501261:-;up	ENSG00000108654.13;SE:chr17:64500773-64501057:64501143-64501261:-	74	80	8.63121	0.000405	TGGGGGA	positive
ESRP2_00150	ENSG00000171017.10;SE:chr19:7888600-7895599:7895741-7898661:+;up	ENSG00000171017.10;SE:chr19:7888600-7895599:7895741-7898661:+	56	62	8.02837	0.000724	TGGGGGC	positive
ESRP2_00150	ENSG00000171017.10;SE:chr19:7888600-7895599:7895741-7898661:+;down	ENSG00000171017.10;SE:chr19:7888600-7895599:7895741-7898661:+	53	59	10.0993	0.000161	TGGGGAA	positive
ESRP2_00150	ENSG00000105552.14;SE:chr19:48800297-48806517:48806717-48810984:-;E	ENSG00000105552.14;SE:chr19:48800297-48806517:48806717-48810984:	72	78	8.34752	0.000557	TGGGAAG	positive
ESRP2_00150	ENSG00000105552.14;SE:chr19:48800297-48806517:48806717-48810984:-;up	ENSG00000105552.14;SE:chr19:48800297-48806517:48806717-48810984:-	135	141	7.96454	0.000779	TGGGAGT	positive
ESRP2_00150	ENSG00000123349.13;SE:chr12:53295639-53296454:53296551-53298045:+;up	ENSG00000123349.13;SE:chr12:53295639-53296454:53296551-53298045:+	87	93	7.47518	0.000919	CGGGGAG	positive
ESRP2_00150	ENSG00000123349.13;SE:chr12:53295639-53296454:53296551-53298045:+;up	ENSG00000123349.13;SE:chr12:53295639-53296454:53296551-53298045:+	93	99	8.51773	0.000499	GGGGGAT	positive
ESRP2_00150	ENSG00000123349.13;SE:chr12:53295639-53296454:53296551-53298045:+;down	ENSG00000123349.13;SE:chr12:53295639-53296454:53296551-53298045:+	46	52	9.95035	0.000206	TGGGGGT	positive
ESRP2_00150	ENSG00000121897.14;SE:chr4:39463605-39467518:39467646-39470019:+;down	ENSG00000121897.14;SE:chr4:39463605-39467518:39467646-39470019:+	25	31	8.34752	0.000557	TGGGAAG	positive
ESRP2_00150	ENSG00000167107.12;SE:chr17:50460872-50461242:50461370-50461633:+;up	ENSG00000167107.12;SE:chr17:50460872-50461242:50461370-50461633:+	72	78	9.43262	0.00032	TGGGAAT	positive
ESRP2_00150	ENSG00000167107.12;SE:chr17:50460872-50461242:50461370-50461633:+;up	ENSG00000167107.12;SE:chr17:50460872-50461242:50461370-50461633:+	137	143	7.96454	0.000779	TGGGAGT	positive
ESRP2_00150	ENSG00000167107.12;SE:chr17:50460872-50461242:50461370-50461633:+;E	ENSG00000167107.12;SE:chr17:50460872-50461242:50461370-50461633:	64	70	9.49645	0.000252	TGGGGAC	positive
ESRP2_00150	ENSG00000167107.12;SE:chr17:50460872-50461242:50461370-50461633:+;down	ENSG00000167107.12;SE:chr17:50460872-50461242:50461370-50461633:+	37	43	8.63121	0.000405	TGGGGGA	positive
ESRP2_00150	ENSG00000167107.12;SE:chr17:50460872-50461242:50461370-50461633:+;down	ENSG00000167107.12;SE:chr17:50460872-50461242:50461370-50461633:+	152	158	7.96454	0.000779	TGGGAGT	positive
ESRP2_00150	ENSG00000167107.12;SE:chr17:50460872-50461242:50461370-50461633:+;down	ENSG00000167107.12;SE:chr17:50460872-50461242:50461370-50461633:+	192	198	8.02837	0.000724	TGGGGGC	positive
ESRP2_00150	ENSG00000128641.18;SE:chr2:191400468-191400749:191400835-191402632:+;down	ENSG00000128641.18;SE:chr2:191400468-191400749:191400835-191402632:+	72	78	8.21986	0.000615	AGGGGAT	positive
ESRP2_00150	ENSG00000123349.13;SE:chr12:53295639-53296430:53296551-53298045:+;up	ENSG00000123349.13;SE:chr12:53295639-53296430:53296551-53298045:+	111	117	7.47518	0.000919	CGGGGAG	positive
ESRP2_00150	ENSG00000123349.13;SE:chr12:53295639-53296430:53296551-53298045:+;up	ENSG00000123349.13;SE:chr12:53295639-53296430:53296551-53298045:+	117	123	8.51773	0.000499	GGGGGAT	positive
ESRP2_00150	ENSG00000123349.13;SE:chr12:53295639-53296430:53296551-53298045:+;down	ENSG00000123349.13;SE:chr12:53295639-53296430:53296551-53298045:+	46	52	9.95035	0.000206	TGGGGGT	positive
ESRP2_00150	ENSG00000198561.13;SE:chr11:57762046-57791494:57791673-57794010:+;down	ENSG00000198561.13;SE:chr11:57762046-57791494:57791673-57794010:+	70	76	8.34752	0.000557	TGGGAAG	positive
ESRP2_00150	ENSG00000107679.14;SE:chr10:122427031-122428276:122428316-122429624:+;up	ENSG00000107679.14;SE:chr10:122427031-122428276:122428316-122429624:+	45	51	8.34752	0.000557	TGGGAAG	positive
ESRP2_00150	ENSG00000107679.14;SE:chr10:122427031-122428276:122428316-122429624:+;up	ENSG00000107679.14;SE:chr10:122427031-122428276:122428316-122429624:+	94	100	8.02837	0.000724	TGGGGGC	positive
ESRP2_00150	ENSG00000100211.10;SE:chr22:38657143-38665546:38665685-38668017:+;up	ENSG00000100211.10;SE:chr22:38657143-38665546:38665685-38668017:+	93	99	8.63121	0.000405	TGGGGGA	positive
ESRP2_00150	ENSG00000196924.14;SE:chrX:154355072-154357251:154357274-154357434:-;up	ENSG00000196924.14;SE:chrX:154355072-154357251:154357274-154357434:-	131	137	7.96454	0.000779	TGGGAGT	positive
ESRP2_00150	ENSG00000196924.14;SE:chrX:154355072-154357251:154357274-154357434:-;up	ENSG00000196924.14;SE:chrX:154355072-154357251:154357274-154357434:-	137	143	8.02837	0.000724	TGGGGGC	positive
ESRP2_00150	ENSG00000006704.10;SE:chr7:74555223-74555438:74555494-74557639:+;down	ENSG00000006704.10;SE:chr7:74555223-74555438:74555494-74557639:+	16	22	7.47518	0.000919	CGGGGAG	positive
ESRP2_00150	ENSG00000006704.10;SE:chr7:74555223-74555438:74555494-74557639:+;down	ENSG00000006704.10;SE:chr7:74555223-74555438:74555494-74557639:+	83	89	10.3333	0.000103	TGGGGAG	positive
ESRP2_00150	ENSG00000214367.7;SE:chr4:2241093-2241520:2241790-2242051:-;E	ENSG00000214367.7;SE:chr4:2241093-2241520:2241790-2242051:	92	98	7.48227	0.000879	TGGGGCT	positive
ESRP2_00150	ENSG00000214367.7;SE:chr4:2241093-2241520:2241790-2242051:-;up	ENSG00000214367.7;SE:chr4:2241093-2241520:2241790-2242051:-	43	49	8.02837	0.000724	TGGGGGC	positive
ESRP2_00150	ENSG00000214367.7;SE:chr4:2241093-2241520:2241790-2242051:-;up	ENSG00000214367.7;SE:chr4:2241093-2241520:2241790-2242051:-	76	82	8.56028	0.000451	CGGGGAT	positive
ESRP2_00150	ENSG00000188157.14;SE:chr1:1035324-1040665:1040880-1041173:+;down	ENSG00000188157.14;SE:chr1:1035324-1040665:1040880-1041173:+	29	35	7.47518	0.000919	CGGGGAG	positive
ESRP2_00150	ENSG00000188157.14;SE:chr1:1035324-1040665:1040880-1041173:+;down	ENSG00000188157.14;SE:chr1:1035324-1040665:1040880-1041173:+	112	118	7.47518	0.000919	CGGGGAG	positive
ESRP2_00150	ENSG00000188157.14;SE:chr1:1035324-1040665:1040880-1041173:+;down	ENSG00000188157.14;SE:chr1:1035324-1040665:1040880-1041173:+	139	145	8.86525	0.000358	TGGGGGG	positive
ESRP2_00150	ENSG00000188157.14;SE:chr1:1035324-1040665:1040880-1041173:+;down	ENSG00000188157.14;SE:chr1:1035324-1040665:1040880-1041173:+	187	193	7.47518	0.000919	CGGGGAG	positive
ESRP2_00150	ENSG00000002822.15;SE:chr7:2222754-2229984:2230143-2232872:-;down	ENSG00000002822.15;SE:chr7:2222754-2229984:2230143-2232872:-	21	27	7.96454	0.000779	TGGGAGT	positive
ESRP2_00150	ENSG00000002822.15;SE:chr7:2222754-2229984:2230143-2232872:-;down	ENSG00000002822.15;SE:chr7:2222754-2229984:2230143-2232872:-	34	40	10.3333	0.000103	TGGGGAG	positive
ESRP2_00150	ENSG00000002822.15;SE:chr7:2222754-2229984:2230143-2232872:-;E	ENSG00000002822.15;SE:chr7:2222754-2229984:2230143-2232872:	21	27	8.63121	0.000405	TGGGGGA	positive
ESRP2_00150	ENSG00000002822.15;SE:chr7:2222754-2229984:2230143-2232872:-;up	ENSG00000002822.15;SE:chr7:2222754-2229984:2230143-2232872:-	114	120	7.48227	0.000879	TGGGGCT	positive
ESRP2_00150	ENSG00000115221.10;SE:chr2:160112199-160126379:160126601-160137434:-;up	ENSG00000115221.10;SE:chr2:160112199-160126379:160126601-160137434:-	164	170	7.48227	0.000879	TGGGGCT	positive
ESRP2_00150	ENSG00000171634.16;SE:chr17:67875020-67875556:67875744-67891844:+;E	ENSG00000171634.16;SE:chr17:67875020-67875556:67875744-67891844:	14	20	11.4184	5.53e-05	TGGGGAT	positive
ESRP2_00150	ENSG00000171634.16;SE:chr17:67875020-67875556:67875744-67891844:+;down	ENSG00000171634.16;SE:chr17:67875020-67875556:67875744-67891844:+	33	39	8.86525	0.000358	TGGGGGG	positive
ESRP2_00150	ENSG00000153113.23;SE:chr5:96722698-96729612:96729725-96736172:+;down	ENSG00000153113.23;SE:chr5:96722698-96729612:96729725-96736172:+	93	99	7.48227	0.000879	TGGGGCT	positive
ESRP2_00150	ENSG00000150403.17;SE:chr13:113510424-113534045:113534240-113539357:+;E	ENSG00000150403.17;SE:chr13:113510424-113534045:113534240-113539357:	162	168	9.43262	0.00032	TGGGAAT	positive
ESRP2_00150	ENSG00000042445.13;SE:chr2:85349581-85350040:85350241-85350780:-;E	ENSG00000042445.13;SE:chr2:85349581-85350040:85350241-85350780:	149	155	8.02837	0.000724	TGGGGGC	positive
ESRP2_00150	ENSG00000042445.13;SE:chr2:85349581-85350040:85350241-85350780:-;up	ENSG00000042445.13;SE:chr2:85349581-85350040:85350241-85350780:-	35	41	8.11348	0.000687	TGGGAAA	positive
ESRP2_00150	ENSG00000042445.13;SE:chr2:85349581-85350040:85350241-85350780:-;up	ENSG00000042445.13;SE:chr2:85349581-85350040:85350241-85350780:-	135	141	11.4184	5.53e-05	TGGGGAT	positive
ESRP2_00150	ENSG00000128641.18;SE:chr2:191400468-191400749:191400835-191408115:+;down	ENSG00000128641.18;SE:chr2:191400468-191400749:191400835-191408115:+	72	78	8.21986	0.000615	AGGGGAT	positive
ESRP2_00150	ENSG00000262879.5;SE:chr17:47033381-47035044:47035126-47054118:-;up	ENSG00000262879.5;SE:chr17:47033381-47035044:47035126-47054118:-	4	10	10.3333	0.000103	TGGGGAG	positive
ESRP2_00150	ENSG00000262879.5;SE:chr17:47033381-47035044:47035126-47054118:-;up	ENSG00000262879.5;SE:chr17:47033381-47035044:47035126-47054118:-	38	44	8.63121	0.000405	TGGGGGA	positive
ESRP2_00150	ENSG00000262879.5;SE:chr17:47033381-47035044:47035126-47054118:-;up	ENSG00000262879.5;SE:chr17:47033381-47035044:47035126-47054118:-	39	45	8.51773	0.000499	GGGGGAT	positive
ESRP2_00150	ENSG00000079482.12;SE:chrX:68053810-68063854:68064177-68073152:-;down	ENSG00000079482.12;SE:chrX:68053810-68063854:68064177-68073152:-	10	16	9.43262	0.00032	TGGGAAT	positive
ESRP2_00150	ENSG00000079482.12;SE:chrX:68053810-68063854:68064177-68073152:-;E	ENSG00000079482.12;SE:chrX:68053810-68063854:68064177-68073152:	95	101	10.0993	0.000161	TGGGGAA	positive
ESRP2_00150	ENSG00000079482.12;SE:chrX:68053810-68063854:68064177-68073152:-;E	ENSG00000079482.12;SE:chrX:68053810-68063854:68064177-68073152:	175	181	10.0993	0.000161	TGGGGAA	positive
ESRP2_00150	ENSG00000079482.12;SE:chrX:68053810-68063854:68064177-68073152:-;up	ENSG00000079482.12;SE:chrX:68053810-68063854:68064177-68073152:-	31	37	8.34752	0.000557	TGGGAAG	positive
ESRP2_00150	ENSG00000090013.9;SE:chr19:40448046-40458155:40458244-40465610:-;down	ENSG00000090013.9;SE:chr19:40448046-40458155:40458244-40465610:-	23	29	7.48227	0.000879	TGGGGCT	positive
ESRP2_00150	ENSG00000090013.9;SE:chr19:40448046-40458155:40458244-40465610:-;down	ENSG00000090013.9;SE:chr19:40448046-40458155:40458244-40465610:-	34	40	8.86525	0.000358	TGGGGGG	positive
ESRP2_00150	ENSG00000090013.9;SE:chr19:40448046-40458155:40458244-40465610:-;down	ENSG00000090013.9;SE:chr19:40448046-40458155:40458244-40465610:-	44	50	10.3333	0.000103	TGGGGAG	positive
ESRP2_00150	ENSG00000090013.9;SE:chr19:40448046-40458155:40458244-40465610:-;down	ENSG00000090013.9;SE:chr19:40448046-40458155:40458244-40465610:-	149	155	9.49645	0.000252	TGGGGAC	positive
ESRP2_00150	ENSG00000125457.13;SE:chr17:75267630-75267746:75267901-75268083:-;up	ENSG00000125457.13;SE:chr17:75267630-75267746:75267901-75268083:-	22	28	9.95035	0.000206	TGGGGGT	positive
ESRP2_00150	ENSG00000174744.13;SE:chr11:66337889-66338721:66338785-66340774:-;down	ENSG00000174744.13;SE:chr11:66337889-66338721:66338785-66340774:-	2	8	8.02837	0.000724	TGGGGGC	positive
ESRP2_00150	ENSG00000174744.13;SE:chr11:66337889-66338721:66338785-66340774:-;down	ENSG00000174744.13;SE:chr11:66337889-66338721:66338785-66340774:-	80	86	7.96454	0.000779	TGGGAGT	positive
ESRP2_00150	ENSG00000174744.13;SE:chr11:66337889-66338721:66338785-66340774:-;down	ENSG00000174744.13;SE:chr11:66337889-66338721:66338785-66340774:-	172	178	8.11348	0.000687	TGGGAAA	positive
ESRP2_00150	ENSG00000169991.10;SE:chr1:18917042-18919678:18919773-18921061:-;up	ENSG00000169991.10;SE:chr1:18917042-18919678:18919773-18921061:-	38	44	8.34752	0.000557	TGGGAAG	positive
ESRP2_00150	ENSG00000160685.13;SE:chr1:155002943-155010916:155011015-155014015:+;up	ENSG00000160685.13;SE:chr1:155002943-155010916:155011015-155014015:+	95	101	8.86525	0.000358	TGGGGGG	positive
ESRP2_00150	ENSG00000160685.13;SE:chr1:155002943-155010916:155011015-155014015:+;up	ENSG00000160685.13;SE:chr1:155002943-155010916:155011015-155014015:+	129	135	7.43262	0.000959	GGGGGAG	positive
ESRP2_00150	ENSG00000160685.13;SE:chr1:155002943-155010916:155011015-155014015:+;up	ENSG00000160685.13;SE:chr1:155002943-155010916:155011015-155014015:+	164	170	8.34752	0.000557	TGGGAAG	positive
ESRP2_00150	ENSG00000160685.13;SE:chr1:155002943-155010916:155011015-155014015:+;down	ENSG00000160685.13;SE:chr1:155002943-155010916:155011015-155014015:+	18	24	10.3333	0.000103	TGGGGAG	positive
ESRP2_00150	ENSG00000160685.13;SE:chr1:155002943-155010916:155011015-155014015:+;down	ENSG00000160685.13;SE:chr1:155002943-155010916:155011015-155014015:+	134	140	8.63121	0.000405	TGGGGGA	positive
ESRP2_00150	ENSG00000162929.13;SE:chr2:61071792-61076920:61077158-61081452:+;E	ENSG00000162929.13;SE:chr2:61071792-61076920:61077158-61081452:	128	134	8.34752	0.000557	TGGGAAG	positive
ESRP2_00150	ENSG00000214367.7;SE:chr4:2241093-2241520:2241781-2242051:-;E	ENSG00000214367.7;SE:chr4:2241093-2241520:2241781-2242051:	83	89	7.48227	0.000879	TGGGGCT	positive
ESRP2_00150	ENSG00000214367.7;SE:chr4:2241093-2241520:2241781-2242051:-;up	ENSG00000214367.7;SE:chr4:2241093-2241520:2241781-2242051:-	34	40	8.02837	0.000724	TGGGGGC	positive
ESRP2_00150	ENSG00000214367.7;SE:chr4:2241093-2241520:2241781-2242051:-;up	ENSG00000214367.7;SE:chr4:2241093-2241520:2241781-2242051:-	67	73	8.56028	0.000451	CGGGGAT	positive
ESRP2_00150	ENSG00000152455.15;SE:chr10:14878960-14881500:14881645-14896846:+;up	ENSG00000152455.15;SE:chr10:14878960-14881500:14881645-14896846:+	116	122	10.0993	0.000161	TGGGGAA	positive
ESRP2_00150	ENSG00000176261.15;SE:chr1:32627544-32633951:32634072-32650429:-;E	ENSG00000176261.15;SE:chr1:32627544-32633951:32634072-32650429:	11	17	10.3333	0.000103	TGGGGAG	positive
ESRP2_00150	ENSG00000241878.11;SE:chr22:31623849-31625763:31626016-31630804:-;down	ENSG00000241878.11;SE:chr22:31623849-31625763:31626016-31630804:-	143	149	8.86525	0.000358	TGGGGGG	positive
ESRP2_00150	ENSG00000241878.11;SE:chr22:31623849-31625763:31626016-31630804:-;up	ENSG00000241878.11;SE:chr22:31623849-31625763:31626016-31630804:-	99	105	9.49645	0.000252	TGGGGAC	positive
ESRP2_00150	ENSG00000137965.10;SE:chr1:78659483-78660554:78660654-78663765:+;up	ENSG00000137965.10;SE:chr1:78659483-78660554:78660654-78663765:+	57	63	10.3333	0.000103	TGGGGAG	positive
ESRP2_00150	ENSG00000137965.10;SE:chr1:78659483-78660554:78660654-78663765:+;up	ENSG00000137965.10;SE:chr1:78659483-78660554:78660654-78663765:+	82	88	8.63121	0.000405	TGGGGGA	positive
ESRP2_00150	ENSG00000137965.10;SE:chr1:78659483-78660554:78660654-78663765:+;up	ENSG00000137965.10;SE:chr1:78659483-78660554:78660654-78663765:+	83	89	8.51773	0.000499	GGGGGAT	positive
ESRP2_00150	ENSG00000137965.10;SE:chr1:78659483-78660554:78660654-78663765:+;down	ENSG00000137965.10;SE:chr1:78659483-78660554:78660654-78663765:+	179	185	8.21986	0.000615	AGGGGAT	positive
ESRP2_00150	ENSG00000214367.7;SE:chr4:2241093-2241520:2241837-2242051:-;E	ENSG00000214367.7;SE:chr4:2241093-2241520:2241837-2242051:	139	145	7.48227	0.000879	TGGGGCT	positive
ESRP2_00150	ENSG00000214367.7;SE:chr4:2241093-2241520:2241837-2242051:-;up	ENSG00000214367.7;SE:chr4:2241093-2241520:2241837-2242051:-	25	31	7.48227	0.000879	TGGGGCT	positive
ESRP2_00150	ENSG00000214367.7;SE:chr4:2241093-2241520:2241837-2242051:-;up	ENSG00000214367.7;SE:chr4:2241093-2241520:2241837-2242051:-	90	96	8.02837	0.000724	TGGGGGC	positive
ESRP2_00150	ENSG00000214367.7;SE:chr4:2241093-2241520:2241837-2242051:-;up	ENSG00000214367.7;SE:chr4:2241093-2241520:2241837-2242051:-	123	129	8.56028	0.000451	CGGGGAT	positive
ESRP2_00150	ENSG00000137965.10;SE:chr1:78659483-78662704:78662878-78663765:+;up	ENSG00000137965.10;SE:chr1:78659483-78662704:78662878-78663765:+	91	97	8.11348	0.000687	TGGGAAA	positive
ESRP2_00150	ENSG00000135018.13;SE:chr9:83669327-83678441:83678599-83682951:-;E	ENSG00000135018.13;SE:chr9:83669327-83678441:83678599-83682951:	88	94	8.51773	0.000499	GGGGGAT	positive
ESRP2_00150	ENSG00000167491.17;SE:chr19:19427992-19436131:19436219-19465340:+;down	ENSG00000167491.17;SE:chr19:19427992-19436131:19436219-19465340:+	161	167	7.48227	0.000879	TGGGGCT	positive
ESRP2_00150	ENSG00000132478.9;SE:chr17:75812585-75813078:75813213-75813761:+;up	ENSG00000132478.9;SE:chr17:75812585-75813078:75813213-75813761:+	34	40	7.48227	0.000879	TGGGGCT	positive
ESRP2_00150	ENSG00000132478.9;SE:chr17:75812585-75813078:75813213-75813761:+;E	ENSG00000132478.9;SE:chr17:75812585-75813078:75813213-75813761:	16	22	10.0993	0.000161	TGGGGAA	positive
ESRP2_00150	ENSG00000132478.9;SE:chr17:75812585-75813078:75813213-75813761:+;down	ENSG00000132478.9;SE:chr17:75812585-75813078:75813213-75813761:+	105	111	11.4184	5.53e-05	TGGGGAT	positive
ESRP2_00150	ENSG00000153214.9;SE:chr2:112081118-112081335:112081518-112086005:+;E	ENSG00000153214.9;SE:chr2:112081118-112081335:112081518-112086005:	119	125	9.43262	0.00032	TGGGAAT	positive
ESRP2_00150	ENSG00000058453.16;SE:chr1:16937737-16938400:16938483-16938909:+;down	ENSG00000058453.16;SE:chr1:16937737-16938400:16938483-16938909:+	98	104	8.02837	0.000724	TGGGGGC	positive
ESRP2_00150	ENSG00000058453.16;SE:chr1:16937737-16938400:16938483-16938909:+;down	ENSG00000058453.16;SE:chr1:16937737-16938400:16938483-16938909:+	161	167	10.3333	0.000103	TGGGGAG	positive
ESRP2_00150	ENSG00000116641.17;SE:chr1:62543745-62544947:62545039-62552732:-;E	ENSG00000116641.17;SE:chr1:62543745-62544947:62545039-62552732:	55	61	11.4184	5.53e-05	TGGGGAT	positive
ESRP2_00150	ENSG00000100280.16;SE:chr22:29328895-29329712:29329720-29330378:-;up	ENSG00000100280.16;SE:chr22:29328895-29329712:29329720-29330378:-	107	113	8.86525	0.000358	TGGGGGG	positive
ESRP2_00150	ENSG00000162148.10;SE:chr11:61487240-61489782:61489946-61490501:+;up	ENSG00000162148.10;SE:chr11:61487240-61489782:61489946-61490501:+	100	106	10.3333	0.000103	TGGGGAG	positive
ESRP2_00150	ENSG00000162148.10;SE:chr11:61487240-61489782:61489946-61490501:+;E	ENSG00000162148.10;SE:chr11:61487240-61489782:61489946-61490501:	159	165	8.34752	0.000557	TGGGAAG	positive
ESRP2_00150	ENSG00000163069.12;SE:chr4:52029863-52033431:52033640-52038227:-;down	ENSG00000163069.12;SE:chr4:52029863-52033431:52033640-52038227:-	36	42	10.0993	0.000161	TGGGGAA	positive
ESRP2_00150	ENSG00000169371.13;SE:chr15:75621056-75622342:75622490-75625336:-;E	ENSG00000169371.13;SE:chr15:75621056-75622342:75622490-75625336:	14	20	8.34752	0.000557	TGGGAAG	positive
ESRP2_00150	ENSG00000068078.17;SE:chr4:1803064-1803692:1803836-1804330:+;E	ENSG00000068078.17;SE:chr4:1803064-1803692:1803836-1804330:	72	78	7.47518	0.000919	CGGGGAG	positive
ESRP2_00150	ENSG00000068078.17;SE:chr4:1803064-1803692:1803836-1804330:+;down	ENSG00000068078.17;SE:chr4:1803064-1803692:1803836-1804330:+	38	44	8.63121	0.000405	TGGGGGA	positive
ESRP2_00150	ENSG00000068078.17;SE:chr4:1803064-1803692:1803836-1804330:+;down	ENSG00000068078.17;SE:chr4:1803064-1803692:1803836-1804330:+	146	152	9.49645	0.000252	TGGGGAC	positive
ESRP2_00150	ENSG00000006704.10;SE:chr7:74555223-74555393:74555494-74557639:+;down	ENSG00000006704.10;SE:chr7:74555223-74555393:74555494-74557639:+	16	22	7.47518	0.000919	CGGGGAG	positive
ESRP2_00150	ENSG00000006704.10;SE:chr7:74555223-74555393:74555494-74557639:+;down	ENSG00000006704.10;SE:chr7:74555223-74555393:74555494-74557639:+	83	89	10.3333	0.000103	TGGGGAG	positive
ESRP2_00150	ENSG00000185480.11;SE:chr12:102120286-102148235:102148463-102165729:+;down	ENSG00000185480.11;SE:chr12:102120286-102148235:102148463-102165729:+	124	130	8.11348	0.000687	TGGGAAA	positive
ESRP2_00150	ENSG00000137965.10;SE:chr1:78659483-78660554:78660691-78663765:+;up	ENSG00000137965.10;SE:chr1:78659483-78660554:78660691-78663765:+	57	63	10.3333	0.000103	TGGGGAG	positive
ESRP2_00150	ENSG00000137965.10;SE:chr1:78659483-78660554:78660691-78663765:+;up	ENSG00000137965.10;SE:chr1:78659483-78660554:78660691-78663765:+	82	88	8.63121	0.000405	TGGGGGA	positive
ESRP2_00150	ENSG00000137965.10;SE:chr1:78659483-78660554:78660691-78663765:+;up	ENSG00000137965.10;SE:chr1:78659483-78660554:78660691-78663765:+	83	89	8.51773	0.000499	GGGGGAT	positive
ESRP2_00150	ENSG00000137965.10;SE:chr1:78659483-78660554:78660691-78663765:+;down	ENSG00000137965.10;SE:chr1:78659483-78660554:78660691-78663765:+	142	148	8.21986	0.000615	AGGGGAT	positive
ESRP2_00150	ENSG00000196141.13;SE:chr2:200378371-200383867:200384017-200389223:+;up	ENSG00000196141.13;SE:chr2:200378371-200383867:200384017-200389223:+	109	115	8.11348	0.000687	TGGGAAA	positive
ESRP2_00150	ENSG00000147394.18;SE:chrX:152932971-152936418:152936513-152938074:+;up	ENSG00000147394.18;SE:chrX:152932971-152936418:152936513-152938074:+	114	120	8.86525	0.000358	TGGGGGG	positive
ESRP2_00150	ENSG00000147394.18;SE:chrX:152932971-152936418:152936513-152938074:+;down	ENSG00000147394.18;SE:chrX:152932971-152936418:152936513-152938074:+	154	160	7.43262	0.000959	GGGGGAG	positive
ESRP2_00150	ENSG00000168826.15;SE:chr4:4303091-4306138:4306184-4313041:+;E	ENSG00000168826.15;SE:chr4:4303091-4306138:4306184-4313041:	29	35	8.11348	0.000687	TGGGAAA	positive
ESRP2_00150	ENSG00000168826.15;SE:chr4:4303091-4306138:4306184-4313041:+;down	ENSG00000168826.15;SE:chr4:4303091-4306138:4306184-4313041:+	2	8	9.43262	0.00032	TGGGAAT	positive
ESRP2_00150	ENSG00000167107.12;SE:chr17:50460872-50461242:50461287-50461633:+;up	ENSG00000167107.12;SE:chr17:50460872-50461242:50461287-50461633:+	72	78	9.43262	0.00032	TGGGAAT	positive
ESRP2_00150	ENSG00000167107.12;SE:chr17:50460872-50461242:50461287-50461633:+;up	ENSG00000167107.12;SE:chr17:50460872-50461242:50461287-50461633:+	137	143	7.96454	0.000779	TGGGAGT	positive
ESRP2_00150	ENSG00000167107.12;SE:chr17:50460872-50461242:50461287-50461633:+;down	ENSG00000167107.12;SE:chr17:50460872-50461242:50461287-50461633:+	18	24	9.49645	0.000252	TGGGGAC	positive
ESRP2_00150	ENSG00000167107.12;SE:chr17:50460872-50461242:50461287-50461633:+;down	ENSG00000167107.12;SE:chr17:50460872-50461242:50461287-50461633:+	120	126	8.63121	0.000405	TGGGGGA	positive
ESRP2_00150	ENSG00000157191.19;SE:chr1:16449201-16450125:16450241-16455818:+;down	ENSG00000157191.19;SE:chr1:16449201-16450125:16450241-16455818:+	134	140	9.49645	0.000252	TGGGGAC	positive
ESRP2_00150	ENSG00000143554.13;SE:chr1:153778355-153778506:153778553-153779114:+;down	ENSG00000143554.13;SE:chr1:153778355-153778506:153778553-153779114:+	76	82	8.02837	0.000724	TGGGGGC	positive
ESRP2_00150	ENSG00000143554.13;SE:chr1:153778355-153778506:153778553-153779114:+;down	ENSG00000143554.13;SE:chr1:153778355-153778506:153778553-153779114:+	92	98	8.11348	0.000687	TGGGAAA	positive
ESRP2_00150	ENSG00000178038.16;SE:chr3:46682094-46683130:46683326-46683782:-;down	ENSG00000178038.16;SE:chr3:46682094-46683130:46683326-46683782:-	40	46	9.95035	0.000206	TGGGGGT	positive
ESRP2_00150	ENSG00000178038.16;SE:chr3:46682094-46683130:46683326-46683782:-;E	ENSG00000178038.16;SE:chr3:46682094-46683130:46683326-46683782:	48	54	8.34752	0.000557	TGGGAAG	positive
ESRP2_00150	ENSG00000178038.16;SE:chr3:46682094-46683130:46683326-46683782:-;E	ENSG00000178038.16;SE:chr3:46682094-46683130:46683326-46683782:	71	77	8.02837	0.000724	TGGGGGC	positive
ESRP2_00150	ENSG00000164011.17;SE:chr1:42849413-42849565:42849742-42850950:+;down	ENSG00000164011.17;SE:chr1:42849413-42849565:42849742-42850950:+	142	148	10.3333	0.000103	TGGGGAG	positive
ESRP2_00150	ENSG00000185480.11;SE:chr12:102120286-102148230:102148463-102165729:+;down	ENSG00000185480.11;SE:chr12:102120286-102148230:102148463-102165729:+	124	130	8.11348	0.000687	TGGGAAA	positive
ESRP2_00150	ENSG00000138119.16;SE:chr10:93389154-93392917:93392955-93396142:-;E	ENSG00000138119.16;SE:chr10:93389154-93392917:93392955-93396142:	20	26	7.48227	0.000879	TGGGGCT	positive
ESRP2_00150	ENSG00000247240.7;SE:chr15:74461418-74461883:74462031-74466036:+;up	ENSG00000247240.7;SE:chr15:74461418-74461883:74462031-74466036:+	102	108	8.34752	0.000557	TGGGAAG	positive
ESRP2_00150	ENSG00000247240.7;SE:chr15:74461418-74461883:74462031-74466036:+;down	ENSG00000247240.7;SE:chr15:74461418-74461883:74462031-74466036:+	157	163	10.3333	0.000103	TGGGGAG	positive
ESRP2_00150	ENSG00000163702.18;SE:chr3:9932703-9932820:9932858-9932953:+;up	ENSG00000163702.18;SE:chr3:9932703-9932820:9932858-9932953:+	113	119	8.63121	0.000405	TGGGGGA	positive
ESRP2_00150	ENSG00000163702.18;SE:chr3:9932703-9932820:9932858-9932953:+;up	ENSG00000163702.18;SE:chr3:9932703-9932820:9932858-9932953:+	114	120	7.43262	0.000959	GGGGGAG	positive
ESRP2_00150	ENSG00000163702.18;SE:chr3:9932703-9932820:9932858-9932953:+;up	ENSG00000163702.18;SE:chr3:9932703-9932820:9932858-9932953:+	135	141	7.96454	0.000779	TGGGAGT	positive
ESRP2_00150	ENSG00000163702.18;SE:chr3:9932703-9932820:9932858-9932953:+;down	ENSG00000163702.18;SE:chr3:9932703-9932820:9932858-9932953:+	37	43	7.47518	0.000919	CGGGGAG	positive
ESRP2_00150	ENSG00000175356.12;SE:chr11:9050710-9052746:9052832-9053637:-;down	ENSG00000175356.12;SE:chr11:9050710-9052746:9052832-9053637:-	28	34	8.02837	0.000724	TGGGGGC	positive
ESRP2_00150	ENSG00000175356.12;SE:chr11:9050710-9052746:9052832-9053637:-;up	ENSG00000175356.12;SE:chr11:9050710-9052746:9052832-9053637:-	123	129	8.86525	0.000358	TGGGGGG	positive
ESRP2_00150	ENSG00000124788.17;SE:chr6:16306859-16326394:16328470-16485972:-;E	ENSG00000124788.17;SE:chr6:16306859-16326394:16328470-16485972:	33	39	7.47518	0.000919	CGGGGAG	positive
ESRP2_00150	ENSG00000124788.17;SE:chr6:16306859-16326394:16328470-16485972:-;E	ENSG00000124788.17;SE:chr6:16306859-16326394:16328470-16485972:	1912	1918	7.47518	0.000919	CGGGGAG	positive
ESRP2_00150	ENSG00000124788.17;SE:chr6:16306859-16326394:16328470-16485972:-;E	ENSG00000124788.17;SE:chr6:16306859-16326394:16328470-16485972:	2059	2065	7.47518	0.000919	CGGGGAG	positive
ESRP2_00150	ENSG00000124788.17;SE:chr6:16306859-16326394:16328470-16485972:-;up	ENSG00000124788.17;SE:chr6:16306859-16326394:16328470-16485972:-	56	62	7.96454	0.000779	TGGGAGT	positive
ESRP2_00150	ENSG00000197748.12;SE:chr10:104225557-104230590:104230843-104232182:-;E	ENSG00000197748.12;SE:chr10:104225557-104230590:104230843-104232182:	67	73	9.43262	0.00032	TGGGAAT	positive
ESRP2_00150	ENSG00000197748.12;SE:chr10:104225557-104230590:104230843-104232182:-;up	ENSG00000197748.12;SE:chr10:104225557-104230590:104230843-104232182:-	80	86	8.02837	0.000724	TGGGGGC	positive
ESRP2_00150	ENSG00000123636.17;SE:chr2:159395834-159397074:159397100-159397345:-;up	ENSG00000123636.17;SE:chr2:159395834-159397074:159397100-159397345:-	20	26	8.63121	0.000405	TGGGGGA	positive
ESRP2_00150	ENSG00000123636.17;SE:chr2:159395834-159397074:159397100-159397345:-;up	ENSG00000123636.17;SE:chr2:159395834-159397074:159397100-159397345:-	128	134	8.86525	0.000358	TGGGGGG	positive
ESRP2_00150	ENSG00000160310.17;SE:chr21:46658920-46660833:46661936-46664295:+;E	ENSG00000160310.17;SE:chr21:46658920-46660833:46661936-46664295:	226	232	9.95035	0.000206	TGGGGGT	positive
ESRP2_00150	ENSG00000160310.17;SE:chr21:46658920-46660833:46661936-46664295:+;E	ENSG00000160310.17;SE:chr21:46658920-46660833:46661936-46664295:	821	827	9.95035	0.000206	TGGGGGT	positive
ESRP2_00150	ENSG00000160310.17;SE:chr21:46658920-46660833:46661936-46664295:+;E	ENSG00000160310.17;SE:chr21:46658920-46660833:46661936-46664295:	841	847	8.86525	0.000358	TGGGGGG	positive
ESRP2_00150	ENSG00000160310.17;SE:chr21:46658920-46660833:46661936-46664295:+;down	ENSG00000160310.17;SE:chr21:46658920-46660833:46661936-46664295:+	35	41	8.86525	0.000358	TGGGGGG	positive
ESRP2_00150	ENSG00000160310.17;SE:chr21:46658920-46660833:46661936-46664295:+;down	ENSG00000160310.17;SE:chr21:46658920-46660833:46661936-46664295:+	61	67	8.56028	0.000451	CGGGGAT	positive
ESRP2_00150	ENSG00000160310.17;SE:chr21:46658920-46660833:46661936-46664295:+;down	ENSG00000160310.17;SE:chr21:46658920-46660833:46661936-46664295:+	107	113	8.86525	0.000358	TGGGGGG	positive
ESRP2_00150	ENSG00000160310.17;SE:chr21:46658920-46660833:46661936-46664295:+;down	ENSG00000160310.17;SE:chr21:46658920-46660833:46661936-46664295:+	124	130	8.02837	0.000724	TGGGGGC	positive
ESRP2_00150	ENSG00000160310.17;SE:chr21:46658920-46660833:46661936-46664295:+;down	ENSG00000160310.17;SE:chr21:46658920-46660833:46661936-46664295:+	144	150	8.02837	0.000724	TGGGGGC	positive
ESRP2_00150	ENSG00000160310.17;SE:chr21:46658920-46660833:46661936-46664295:+;down	ENSG00000160310.17;SE:chr21:46658920-46660833:46661936-46664295:+	159	165	8.02837	0.000724	TGGGGGC	positive
ESRP2_00150	ENSG00000121897.14;SE:chr4:39463605-39465285:39465342-39470019:+;E	ENSG00000121897.14;SE:chr4:39463605-39465285:39465342-39470019:	11	17	8.63121	0.000405	TGGGGGA	positive
ESRP2_00150	ENSG00000121897.14;SE:chr4:39463605-39465285:39465342-39470019:+;E	ENSG00000121897.14;SE:chr4:39463605-39465285:39465342-39470019:	12	18	7.43262	0.000959	GGGGGAG	positive
ESRP2_00150	ENSG00000175356.12;SE:chr11:9050710-9053099:9053215-9053637:-;down	ENSG00000175356.12;SE:chr11:9050710-9053099:9053215-9053637:-	189	195	8.86525	0.000358	TGGGGGG	positive
ESRP2_00150	ENSG00000175356.12;SE:chr11:9050710-9053099:9053215-9053637:-;up	ENSG00000175356.12;SE:chr11:9050710-9053099:9053215-9053637:-	54	60	9.43262	0.00032	TGGGAAT	positive
ESRP2_00150	ENSG00000169371.13;SE:chr15:75621056-75622342:75622408-75625336:-;up	ENSG00000169371.13;SE:chr15:75621056-75622342:75622408-75625336:-	132	138	8.34752	0.000557	TGGGAAG	positive
ESRP2_00150	ENSG00000062725.9;SE:chr17:60454492-60460663:60460787-60461994:-;E	ENSG00000062725.9;SE:chr17:60454492-60460663:60460787-60461994:	105	111	8.11348	0.000687	TGGGAAA	positive
ESRP2_00150	ENSG00000177337.7;SE:chr18:3594240-3594420:3594484-3596579:+;down	ENSG00000177337.7;SE:chr18:3594240-3594420:3594484-3596579:+	152	158	7.48227	0.000879	TGGGGCT	positive
ESRP2_00150	ENSG00000177337.7;SE:chr18:3594240-3594420:3594484-3596579:+;down	ENSG00000177337.7;SE:chr18:3594240-3594420:3594484-3596579:+	158	164	11.4184	5.53e-05	TGGGGAT	positive
ESRP2_00150	ENSG00000247809.7;SE:chr15:96271798-96285326:96285459-96290630:-;E	ENSG00000247809.7;SE:chr15:96271798-96285326:96285459-96290630:	41	47	10.0993	0.000161	TGGGGAA	positive
ESRP2_00150	ENSG00000184916.8;SE:chr14:105150911-105150991:105151104-105151283:-;down	ENSG00000184916.8;SE:chr14:105150911-105150991:105151104-105151283:-	8	14	8.86525	0.000358	TGGGGGG	positive
ESRP2_00150	ENSG00000184916.8;SE:chr14:105150911-105150991:105151104-105151283:-;down	ENSG00000184916.8;SE:chr14:105150911-105150991:105151104-105151283:-	111	117	8.02837	0.000724	TGGGGGC	positive
ESRP2_00150	ENSG00000184916.8;SE:chr14:105150911-105150991:105151104-105151283:-;up	ENSG00000184916.8;SE:chr14:105150911-105150991:105151104-105151283:-	2	8	8.02837	0.000724	TGGGGGC	positive
ESRP2_00150	ENSG00000184916.8;SE:chr14:105150911-105150991:105151104-105151283:-;up	ENSG00000184916.8;SE:chr14:105150911-105150991:105151104-105151283:-	45	51	7.51064	0.000836	TGGGAAC	positive
ESRP2_00150	ENSG00000184916.8;SE:chr14:105150911-105150991:105151104-105151283:-;up	ENSG00000184916.8;SE:chr14:105150911-105150991:105151104-105151283:-	83	89	7.48227	0.000879	TGGGGCT	positive
ESRP2_00150	ENSG00000184916.8;SE:chr14:105150911-105150991:105151104-105151283:-;up	ENSG00000184916.8;SE:chr14:105150911-105150991:105151104-105151283:-	101	107	7.48227	0.000879	TGGGGCT	positive
ESRP2_00150	ENSG00000184916.8;SE:chr14:105150911-105150991:105151104-105151283:-;up	ENSG00000184916.8;SE:chr14:105150911-105150991:105151104-105151283:-	110	116	7.48227	0.000879	TGGGGCT	positive
ESRP2_00150	ENSG00000198176.12;SE:chr13:113611062-113631623:113631905-113633120:+;E	ENSG00000198176.12;SE:chr13:113611062-113631623:113631905-113633120:	218	224	7.48227	0.000879	TGGGGCT	positive
ESRP2_00150	ENSG00000198176.12;SE:chr13:113611062-113631623:113631905-113633120:+;down	ENSG00000198176.12;SE:chr13:113611062-113631623:113631905-113633120:+	118	124	7.47518	0.000919	CGGGGAG	positive
ESRP2_00150	ENSG00000186470.13;SE:chr6:26370603-26372897:26373097-26373276:+;up	ENSG00000186470.13;SE:chr6:26370603-26372897:26373097-26373276:+	149	155	10.3333	0.000103	TGGGGAG	positive
ESRP2_00150	ENSG00000115648.13;SE:chr2:237527516-237534564:237534647-237540348:+;up	ENSG00000115648.13;SE:chr2:237527516-237534564:237534647-237540348:+	106	112	9.43262	0.00032	TGGGAAT	positive
ESRP2_00150	ENSG00000115648.13;SE:chr2:237527516-237534564:237534647-237540348:+;down	ENSG00000115648.13;SE:chr2:237527516-237534564:237534647-237540348:+	8	14	8.02837	0.000724	TGGGGGC	positive
ESRP2_00150	ENSG00000235706.7;SE:chr14:95157858-95158193:95158234-95158876:+;up	ENSG00000235706.7;SE:chr14:95157858-95158193:95158234-95158876:+	142	148	9.43262	0.00032	TGGGAAT	positive
ESRP2_00150	ENSG00000183255.11;SE:chr21:44851627-44861163:44861271-44873502:-;E	ENSG00000183255.11;SE:chr21:44851627-44861163:44861271-44873502:	94	100	10.3333	0.000103	TGGGGAG	positive
ESRP2_00150	ENSG00000183255.11;SE:chr21:44851627-44861163:44861271-44873502:-;up	ENSG00000183255.11;SE:chr21:44851627-44861163:44861271-44873502:-	74	80	7.43262	0.000959	GGGGGAG	positive
ESRP2_00150	ENSG00000033030.13;SE:chr12:122482695-122483279:122483563-122489386:-;down	ENSG00000033030.13;SE:chr12:122482695-122483279:122483563-122489386:-	8	14	10.3333	0.000103	TGGGGAG	positive
ESRP2_00150	ENSG00000033030.13;SE:chr12:122482695-122483279:122483563-122489386:-;E	ENSG00000033030.13;SE:chr12:122482695-122483279:122483563-122489386:	91	97	8.11348	0.000687	TGGGAAA	positive
ESRP2_00150	ENSG00000163617.10;SE:chr3:114046732-114053597:114053635-114056377:-;up	ENSG00000163617.10;SE:chr3:114046732-114053597:114053635-114056377:-	87	93	10.0993	0.000161	TGGGGAA	positive
ESRP2_00150	ENSG00000247240.7;SE:chr15:74461418-74461883:74462027-74466036:+;up	ENSG00000247240.7;SE:chr15:74461418-74461883:74462027-74466036:+	102	108	8.34752	0.000557	TGGGAAG	positive
ESRP2_00150	ENSG00000247240.7;SE:chr15:74461418-74461883:74462027-74466036:+;down	ENSG00000247240.7;SE:chr15:74461418-74461883:74462027-74466036:+	161	167	10.3333	0.000103	TGGGGAG	positive
ESRP2_00150	ENSG00000160323.18;SE:chr9:133437897-133438246:133438366-133439366:+;E	ENSG00000160323.18;SE:chr9:133437897-133438246:133438366-133439366:	63	69	9.49645	0.000252	TGGGGAC	positive
ESRP2_00150	ENSG00000131368.7;SE:chr3:15049935-15053291:15053467-15065061:-;down	ENSG00000131368.7;SE:chr3:15049935-15053291:15053467-15065061:-	42	48	7.48227	0.000879	TGGGGCT	positive
ESRP2_00150	ENSG00000131368.7;SE:chr3:15049935-15053291:15053467-15065061:-;E	ENSG00000131368.7;SE:chr3:15049935-15053291:15053467-15065061:	5	11	10.3333	0.000103	TGGGGAG	positive
ESRP2_00150	ENSG00000131368.7;SE:chr3:15049935-15053291:15053467-15065061:-;E	ENSG00000131368.7;SE:chr3:15049935-15053291:15053467-15065061:	76	82	10.0993	0.000161	TGGGGAA	positive
ESRP2_00150	ENSG00000131368.7;SE:chr3:15049935-15053291:15053467-15065061:-;E	ENSG00000131368.7;SE:chr3:15049935-15053291:15053467-15065061:	160	166	8.34752	0.000557	TGGGAAG	positive
ESRP2_00150	ENSG00000181381.13;SE:chr4:168441492-168448638:168448779-168453124:-;up	ENSG00000181381.13;SE:chr4:168441492-168448638:168448779-168453124:-	43	49	9.49645	0.000252	TGGGGAC	positive
ESRP2_00150	ENSG00000107021.15;SE:chr9:128788407-128790735:128790775-128791380:+;up	ENSG00000107021.15;SE:chr9:128788407-128790735:128790775-128791380:+	75	81	10.0993	0.000161	TGGGGAA	positive
ESRP2_00150	ENSG00000107021.15;SE:chr9:128788407-128790735:128790775-128791380:+;up	ENSG00000107021.15;SE:chr9:128788407-128790735:128790775-128791380:+	147	153	9.95035	0.000206	TGGGGGT	positive
ESRP2_00150	ENSG00000107021.15;SE:chr9:128788407-128790735:128790775-128791380:+;down	ENSG00000107021.15;SE:chr9:128788407-128790735:128790775-128791380:+	17	23	7.48227	0.000879	TGGGGCT	positive
ESRP2_00150	ENSG00000107021.15;SE:chr9:128788407-128790735:128790775-128791380:+;down	ENSG00000107021.15;SE:chr9:128788407-128790735:128790775-128791380:+	128	134	8.34752	0.000557	TGGGAAG	positive
ESRP2_00150	ENSG00000107021.15;SE:chr9:128788407-128790735:128790775-128791380:+;down	ENSG00000107021.15;SE:chr9:128788407-128790735:128790775-128791380:+	179	185	11.4184	5.53e-05	TGGGGAT	positive
ESRP2_00150	ENSG00000115687.13;SE:chr2:241112439-241115043:241115177-241122732:-;down	ENSG00000115687.13;SE:chr2:241112439-241115043:241115177-241122732:-	120	126	11.4184	5.53e-05	TGGGGAT	positive
ESRP2_00150	ENSG00000115687.13;SE:chr2:241112439-241115043:241115177-241122732:-;down	ENSG00000115687.13;SE:chr2:241112439-241115043:241115177-241122732:-	190	196	8.34752	0.000557	TGGGAAG	positive
ESRP2_00150	ENSG00000115687.13;SE:chr2:241112439-241115043:241115177-241122732:-;up	ENSG00000115687.13;SE:chr2:241112439-241115043:241115177-241122732:-	30	36	8.11348	0.000687	TGGGAAA	positive
ESRP2_00150	ENSG00000182732.16;SE:chr14:72478329-72495152:72495262-72510154:+;down	ENSG00000182732.16;SE:chr14:72478329-72495152:72495262-72510154:+	21	27	7.96454	0.000779	TGGGAGT	positive
ESRP2_00150	ENSG00000140105.17;SE:chr14:100361921-100374136:100374265-100375283:-;up	ENSG00000140105.17;SE:chr14:100361921-100374136:100374265-100375283:-	44	50	9.95035	0.000206	TGGGGGT	positive
ESRP2_00150	ENSG00000229358.3;SE:chr7:32586136-32593184:32593306-32620404:-;up	ENSG00000229358.3;SE:chr7:32586136-32593184:32593306-32620404:-	5	11	7.48227	0.000879	TGGGGCT	positive
ESRP2_00150	ENSG00000033030.13;SE:chr12:122482695-122483279:122483344-122489386:-;down	ENSG00000033030.13;SE:chr12:122482695-122483279:122483344-122489386:-	8	14	10.3333	0.000103	TGGGGAG	positive
ESRP2_00150	ENSG00000033030.13;SE:chr12:122482695-122483279:122483344-122489386:-;up	ENSG00000033030.13;SE:chr12:122482695-122483279:122483344-122489386:-	72	78	8.11348	0.000687	TGGGAAA	positive
ESRP2_00150	ENSG00000182473.21;SE:chr17:76090397-76091143:76091235-76094414:-;down	ENSG00000182473.21;SE:chr17:76090397-76091143:76091235-76094414:-	115	121	7.51064	0.000836	TGGGAAC	positive
ESRP2_00150	ENSG00000182473.21;SE:chr17:76090397-76091143:76091235-76094414:-;E	ENSG00000182473.21;SE:chr17:76090397-76091143:76091235-76094414:	56	62	8.11348	0.000687	TGGGAAA	positive
ESRP2_00150	ENSG00000182473.21;SE:chr17:76090397-76091143:76091235-76094414:-;up	ENSG00000182473.21;SE:chr17:76090397-76091143:76091235-76094414:-	94	100	10.3333	0.000103	TGGGGAG	positive
ESRP2_00150	ENSG00000182473.21;SE:chr17:76090397-76091143:76091235-76094414:-;up	ENSG00000182473.21;SE:chr17:76090397-76091143:76091235-76094414:-	115	121	8.86525	0.000358	TGGGGGG	positive
ESRP2_00150	ENSG00000198208.11;SE:chr14:74911841-74918513:74918605-74919845:-;down	ENSG00000198208.11;SE:chr14:74911841-74918513:74918605-74919845:-	61	67	10.3333	0.000103	TGGGGAG	positive
ESRP2_00150	ENSG00000198208.11;SE:chr14:74911841-74918513:74918605-74919845:-;down	ENSG00000198208.11;SE:chr14:74911841-74918513:74918605-74919845:-	141	147	10.3333	0.000103	TGGGGAG	positive
ESRP2_00150	ENSG00000101639.18;SE:chr18:13037301-13038515:13038579-13042204:+;up	ENSG00000101639.18;SE:chr18:13037301-13038515:13038579-13042204:+	20	26	8.63121	0.000405	TGGGGGA	positive
ESRP2_00150	ENSG00000101639.18;SE:chr18:13037301-13038515:13038579-13042204:+;up	ENSG00000101639.18;SE:chr18:13037301-13038515:13038579-13042204:+	107	113	10.3333	0.000103	TGGGGAG	positive
ESRP2_00150	ENSG00000111788.10;SE:chr12:9310441-9311141:9311290-9311550:+;up	ENSG00000111788.10;SE:chr12:9310441-9311141:9311290-9311550:+	170	176	8.02837	0.000724	TGGGGGC	positive
ESRP2_00150	ENSG00000168679.17;SE:chr1:110381795-110382834:110382966-110389237:-;E	ENSG00000168679.17;SE:chr1:110381795-110382834:110382966-110389237:	17	23	11.4184	5.53e-05	TGGGGAT	positive
ESRP2_00150	ENSG00000230091.6;SE:chr10:80053586-80055916:80056126-80056319:-;down	ENSG00000230091.6;SE:chr10:80053586-80055916:80056126-80056319:-	160	166	8.34752	0.000557	TGGGAAG	positive
ESRP2_00150	ENSG00000230091.6;SE:chr10:80053586-80055916:80056126-80056319:-;down	ENSG00000230091.6;SE:chr10:80053586-80055916:80056126-80056319:-	189	195	7.51064	0.000836	TGGGAAC	positive
ESRP2_00150	ENSG00000230091.6;SE:chr10:80053586-80055916:80056126-80056319:-;up	ENSG00000230091.6;SE:chr10:80053586-80055916:80056126-80056319:-	2	8	8.34752	0.000557	TGGGAAG	positive
ESRP2_00150	ENSG00000230091.6;SE:chr10:80053586-80055916:80056126-80056319:-;up	ENSG00000230091.6;SE:chr10:80053586-80055916:80056126-80056319:-	25	31	11.4184	5.53e-05	TGGGGAT	positive
ESRP2_00150	ENSG00000196562.14;SE:chr20:47658392-47659399:47659452-47659697:-;down	ENSG00000196562.14;SE:chr20:47658392-47659399:47659452-47659697:-	121	127	8.86525	0.000358	TGGGGGG	positive
ESRP2_00150	ENSG00000196562.14;SE:chr20:47658392-47659399:47659452-47659697:-;up	ENSG00000196562.14;SE:chr20:47658392-47659399:47659452-47659697:-	138	144	9.49645	0.000252	TGGGGAC	positive
ESRP2_00150	ENSG00000012061.15;SE:chr19:45416897-45420324:45420427-45423270:-;E	ENSG00000012061.15;SE:chr19:45416897-45420324:45420427-45423270:	40	46	9.43262	0.00032	TGGGAAT	positive
ESRP2_00150	ENSG00000012061.15;SE:chr19:45416897-45420324:45420427-45423270:-;up	ENSG00000012061.15;SE:chr19:45416897-45420324:45420427-45423270:-	65	71	8.34752	0.000557	TGGGAAG	positive
ESRP2_00150	ENSG00000012061.15;SE:chr19:45416897-45420324:45420427-45423270:-;up	ENSG00000012061.15;SE:chr19:45416897-45420324:45420427-45423270:-	94	100	8.34752	0.000557	TGGGAAG	positive
ESRP2_00150	ENSG00000234741.7;SE:chr1:173865547-173866528:173866567-173866991:-;up	ENSG00000234741.7;SE:chr1:173865547-173866528:173866567-173866991:-	150	156	10.0993	0.000161	TGGGGAA	positive
ESRP2_00150	ENSG00000123600.19;SE:chr2:171360513-171414603:171414726-171433883:-;down	ENSG00000123600.19;SE:chr2:171360513-171414603:171414726-171433883:-	46	52	9.95035	0.000206	TGGGGGT	positive
ESRP2_00150	ENSG00000123600.19;SE:chr2:171360513-171414603:171414726-171433883:-;up	ENSG00000123600.19;SE:chr2:171360513-171414603:171414726-171433883:-	91	97	9.43262	0.00032	TGGGAAT	positive
ESRP2_00150	ENSG00000181135.15;SE:chr8:143684542-143684756:143685067-143687381:+;up	ENSG00000181135.15;SE:chr8:143684542-143684756:143685067-143687381:+	106	112	7.47518	0.000919	CGGGGAG	positive
ESRP2_00150	ENSG00000156162.16;SE:chr8:94720014-94734630:94734754-94739413:+;up	ENSG00000156162.16;SE:chr8:94720014-94734630:94734754-94739413:+	106	112	9.49645	0.000252	TGGGGAC	positive
ESRP2_00150	ENSG00000143850.13;SE:chr1:204222779-204223462:204223585-204228083:-;up	ENSG00000143850.13;SE:chr1:204222779-204223462:204223585-204228083:-	32	38	9.43262	0.00032	TGGGAAT	positive
ESRP2_00150	ENSG00000143850.13;SE:chr1:204222779-204223462:204223585-204228083:-;up	ENSG00000143850.13;SE:chr1:204222779-204223462:204223585-204228083:-	118	124	10.3333	0.000103	TGGGGAG	positive
ESRP2_00150	ENSG00000066382.16;SE:chr11:30495521-30504736:30504833-30535994:-;down	ENSG00000066382.16;SE:chr11:30495521-30504736:30504833-30535994:-	149	155	8.51773	0.000499	GGGGGAT	positive
ESRP2_00150	ENSG00000104529.17;SE:chr8:143586849-143593893:143594071-143596879:-;down	ENSG00000104529.17;SE:chr8:143586849-143593893:143594071-143596879:-	32	38	9.43262	0.00032	TGGGAAT	positive
ESRP2_00150	ENSG00000104529.17;SE:chr8:143586849-143593893:143594071-143596879:-;down	ENSG00000104529.17;SE:chr8:143586849-143593893:143594071-143596879:-	77	83	8.86525	0.000358	TGGGGGG	positive
ESRP2_00150	ENSG00000112078.13;SE:chr6:36443111-36443418:36443530-36451534:+;up	ENSG00000112078.13;SE:chr6:36443111-36443418:36443530-36451534:+	124	130	10.3333	0.000103	TGGGGAG	positive
ESRP2_00150	ENSG00000112078.13;SE:chr6:36443111-36443418:36443530-36451534:+;down	ENSG00000112078.13;SE:chr6:36443111-36443418:36443530-36451534:+	9	15	9.49645	0.000252	TGGGGAC	positive
ESRP2_00150	ENSG00000112078.13;SE:chr6:36443111-36443418:36443530-36451534:+;down	ENSG00000112078.13;SE:chr6:36443111-36443418:36443530-36451534:+	138	144	10.0993	0.000161	TGGGGAA	positive
ESRP2_00150	ENSG00000114062.18;SE:chr15:25411971-25415715:25415842-25421926:-;down	ENSG00000114062.18;SE:chr15:25411971-25415715:25415842-25421926:-	170	176	8.63121	0.000405	TGGGGGA	positive
ESRP2_00150	ENSG00000114062.18;SE:chr15:25411971-25415715:25415842-25421926:-;down	ENSG00000114062.18;SE:chr15:25411971-25415715:25415842-25421926:-	171	177	8.51773	0.000499	GGGGGAT	positive
ESRP2_00150	ENSG00000114062.18;SE:chr15:25411971-25415715:25415842-25421926:-;up	ENSG00000114062.18;SE:chr15:25411971-25415715:25415842-25421926:-	100	106	8.34752	0.000557	TGGGAAG	positive
ESRP2_00150	ENSG00000169180.11;SE:chr16:28152785-28155702:28155771-28155946:-;up	ENSG00000169180.11;SE:chr16:28152785-28155702:28155771-28155946:-	1	7	7.48227	0.000879	TGGGGCT	positive
ESRP2_00150	ENSG00000188130.13;SE:chr22:50256646-50256788:50256964-50257082:-;E	ENSG00000188130.13;SE:chr22:50256646-50256788:50256964-50257082:	155	161	7.51064	0.000836	TGGGAAC	positive
ESRP2_00150	ENSG00000188130.13;SE:chr22:50256646-50256788:50256964-50257082:-;up	ENSG00000188130.13;SE:chr22:50256646-50256788:50256964-50257082:-	95	101	7.43262	0.000959	GGGGGAG	positive
ESRP2_00150	ENSG00000164715.5;SE:chr7:98190877-98191614:98194572-98203574:+;E	ENSG00000164715.5;SE:chr7:98190877-98191614:98194572-98203574:	2649	2655	10.0993	0.000161	TGGGGAA	positive
ESRP2_00150	ENSG00000134138.19;SE:chr15:37095614-37097967:37098199-37100892:-;down	ENSG00000134138.19;SE:chr15:37095614-37097967:37098199-37100892:-	63	69	9.95035	0.000206	TGGGGGT	positive
ESRP2_00150	ENSG00000134138.19;SE:chr15:37095614-37097967:37098199-37100892:-;down	ENSG00000134138.19;SE:chr15:37095614-37097967:37098199-37100892:-	69	75	8.34752	0.000557	TGGGAAG	positive
ESRP2_00150	ENSG00000134138.19;SE:chr15:37095614-37097967:37098199-37100892:-;down	ENSG00000134138.19;SE:chr15:37095614-37097967:37098199-37100892:-	89	95	10.3333	0.000103	TGGGGAG	positive
ESRP2_00150	ENSG00000134138.19;SE:chr15:37095614-37097967:37098199-37100892:-;down	ENSG00000134138.19;SE:chr15:37095614-37097967:37098199-37100892:-	110	116	8.86525	0.000358	TGGGGGG	positive
ESRP2_00150	ENSG00000160460.15;SE:chr19:40571093-40572019:40572192-40572338:+;E	ENSG00000160460.15;SE:chr19:40571093-40572019:40572192-40572338:	91	97	10.0993	0.000161	TGGGGAA	positive
ESRP2_00150	ENSG00000160460.15;SE:chr19:40571093-40572019:40572192-40572338:+;down	ENSG00000160460.15;SE:chr19:40571093-40572019:40572192-40572338:+	73	79	8.63121	0.000405	TGGGGGA	positive
ESRP2_00150	ENSG00000076513.16;SE:chr12:110019328-110021108:110021301-110025742:+;up	ENSG00000076513.16;SE:chr12:110019328-110021108:110021301-110025742:+	134	140	8.11348	0.000687	TGGGAAA	positive
ESRP2_00150	ENSG00000165819.11;SE:chr14:21499802-21500913:21501129-21503173:-;down	ENSG00000165819.11;SE:chr14:21499802-21500913:21501129-21503173:-	109	115	9.43262	0.00032	TGGGAAT	positive
ESRP2_00150	ENSG00000165819.11;SE:chr14:21499802-21500913:21501129-21503173:-;down	ENSG00000165819.11;SE:chr14:21499802-21500913:21501129-21503173:-	119	125	8.51773	0.000499	GGGGGAT	positive
ESRP2_00150	ENSG00000167491.17;SE:chr19:19406019-19427696:19427992-19436131:+;up	ENSG00000167491.17;SE:chr19:19406019-19427696:19427992-19436131:+	94	100	8.21986	0.000615	AGGGGAT	positive
ESRP2_00150	ENSG00000167491.17;SE:chr19:19406019-19427696:19427992-19436131:+;up	ENSG00000167491.17;SE:chr19:19406019-19427696:19427992-19436131:+	155	161	11.4184	5.53e-05	TGGGGAT	positive
ESRP2_00150	ENSG00000179818.13;SE:chr2:70055910-70059643:70059680-70085547:-;down	ENSG00000179818.13;SE:chr2:70055910-70059643:70059680-70085547:-	161	167	9.49645	0.000252	TGGGGAC	positive
ESRP2_00150	ENSG00000179818.13;SE:chr2:70055910-70059643:70059680-70085547:-;up	ENSG00000179818.13;SE:chr2:70055910-70059643:70059680-70085547:-	93	99	7.51064	0.000836	TGGGAAC	positive
ESRP2_00150	ENSG00000120690.15;SE:chr13:40934028-40942952:40943144-40949806:-;E	ENSG00000120690.15;SE:chr13:40934028-40942952:40943144-40949806:	18	24	7.96454	0.000779	TGGGAGT	positive
ESRP2_00150	ENSG00000120690.15;SE:chr13:40934028-40942952:40943144-40949806:-;E	ENSG00000120690.15;SE:chr13:40934028-40942952:40943144-40949806:	135	141	8.63121	0.000405	TGGGGGA	positive
ESRP2_00150	ENSG00000120690.15;SE:chr13:40934028-40942952:40943144-40949806:-;E	ENSG00000120690.15;SE:chr13:40934028-40942952:40943144-40949806:	178	184	8.34752	0.000557	TGGGAAG	positive
ESRP2_00150	ENSG00000167969.12;SE:chr16:2240145-2243318:2243439-2246859:-;down	ENSG00000167969.12;SE:chr16:2240145-2243318:2243439-2246859:-	153	159	7.48227	0.000879	TGGGGCT	positive
ESRP2_00150	ENSG00000114982.17;SE:chr2:96601776-96602116:96602338-96602753:-;down	ENSG00000114982.17;SE:chr2:96601776-96602116:96602338-96602753:-	22	28	9.49645	0.000252	TGGGGAC	positive
ESRP2_00150	ENSG00000114982.17;SE:chr2:96601776-96602116:96602338-96602753:-;E	ENSG00000114982.17;SE:chr2:96601776-96602116:96602338-96602753:	123	129	8.34752	0.000557	TGGGAAG	positive
ESRP2_00150	ENSG00000114982.17;SE:chr2:96601776-96602116:96602338-96602753:-;E	ENSG00000114982.17;SE:chr2:96601776-96602116:96602338-96602753:	159	165	8.02837	0.000724	TGGGGGC	positive
ESRP2_00150	ENSG00000187554.11;SE:chr1:223134864-223141648:223141763-223143196:-;up	ENSG00000187554.11;SE:chr1:223134864-223141648:223141763-223143196:-	20	26	10.0993	0.000161	TGGGGAA	positive
ESRP2_00150	ENSG00000130723.18;SE:chr9:131473724-131474454:131476535-131477744:+;E	ENSG00000130723.18;SE:chr9:131473724-131474454:131476535-131477744:	205	211	9.95035	0.000206	TGGGGGT	positive
ESRP2_00150	ENSG00000130723.18;SE:chr9:131473724-131474454:131476535-131477744:+;E	ENSG00000130723.18;SE:chr9:131473724-131474454:131476535-131477744:	764	770	8.34752	0.000557	TGGGAAG	positive
ESRP2_00150	ENSG00000130723.18;SE:chr9:131473724-131474454:131476535-131477744:+;E	ENSG00000130723.18;SE:chr9:131473724-131474454:131476535-131477744:	946	952	8.86525	0.000358	TGGGGGG	positive
ESRP2_00150	ENSG00000130723.18;SE:chr9:131473724-131474454:131476535-131477744:+;E	ENSG00000130723.18;SE:chr9:131473724-131474454:131476535-131477744:	957	963	8.02837	0.000724	TGGGGGC	positive
ESRP2_00150	ENSG00000130723.18;SE:chr9:131473724-131474454:131476535-131477744:+;E	ENSG00000130723.18;SE:chr9:131473724-131474454:131476535-131477744:	1652	1658	9.49645	0.000252	TGGGGAC	positive
ESRP2_00150	ENSG00000130723.18;SE:chr9:131473724-131474454:131476535-131477744:+;E	ENSG00000130723.18;SE:chr9:131473724-131474454:131476535-131477744:	1717	1723	9.49645	0.000252	TGGGGAC	positive
ESRP2_00150	ENSG00000130723.18;SE:chr9:131473724-131474454:131476535-131477744:+;E	ENSG00000130723.18;SE:chr9:131473724-131474454:131476535-131477744:	1996	2002	10.3333	0.000103	TGGGGAG	positive
ESRP2_00150	ENSG00000130723.18;SE:chr9:131473724-131474454:131476535-131477744:+;down	ENSG00000130723.18;SE:chr9:131473724-131474454:131476535-131477744:+	99	105	8.02837	0.000724	TGGGGGC	positive
ESRP2_00150	ENSG00000144468.16;SE:chr2:226837770-226838073:226838154-226864604:+;E	ENSG00000144468.16;SE:chr2:226837770-226838073:226838154-226864604:	13	19	7.43262	0.000959	GGGGGAG	positive
ESRP2_00150	ENSG00000214022.11;SE:chr7:150368941-150370760:150370884-150371231:+;up	ENSG00000214022.11;SE:chr7:150368941-150370760:150370884-150371231:+	5	11	7.48227	0.000879	TGGGGCT	positive
ESRP2_00150	ENSG00000214022.11;SE:chr7:150368941-150370760:150370884-150371231:+;up	ENSG00000214022.11;SE:chr7:150368941-150370760:150370884-150371231:+	89	95	7.96454	0.000779	TGGGAGT	positive
ESRP2_00150	ENSG00000214022.11;SE:chr7:150368941-150370760:150370884-150371231:+;down	ENSG00000214022.11;SE:chr7:150368941-150370760:150370884-150371231:+	81	87	8.51773	0.000499	GGGGGAT	positive
ESRP2_00150	ENSG00000169122.11;SE:chr8:58075623-58077127:58077214-58145907:+;down	ENSG00000169122.11;SE:chr8:58075623-58077127:58077214-58145907:+	36	42	10.0993	0.000161	TGGGGAA	positive
ESRP2_00150	ENSG00000169122.11;SE:chr8:58075623-58077127:58077214-58145907:+;down	ENSG00000169122.11;SE:chr8:58075623-58077127:58077214-58145907:+	131	137	8.34752	0.000557	TGGGAAG	positive
ESRP2_00150	ENSG00000198853.11;SE:chr9:35490172-35546430:35548535-35555060:+;E	ENSG00000198853.11;SE:chr9:35490172-35546430:35548535-35555060:	567	573	8.63121	0.000405	TGGGGGA	positive
ESRP2_00150	ENSG00000198853.11;SE:chr9:35490172-35546430:35548535-35555060:+;E	ENSG00000198853.11;SE:chr9:35490172-35546430:35548535-35555060:	707	713	8.63121	0.000405	TGGGGGA	positive
ESRP2_00150	ENSG00000198853.11;SE:chr9:35490172-35546430:35548535-35555060:+;E	ENSG00000198853.11;SE:chr9:35490172-35546430:35548535-35555060:	719	725	7.96454	0.000779	TGGGAGT	positive
ESRP2_00150	ENSG00000198853.11;SE:chr9:35490172-35546430:35548535-35555060:+;E	ENSG00000198853.11;SE:chr9:35490172-35546430:35548535-35555060:	731	737	9.95035	0.000206	TGGGGGT	positive
ESRP2_00150	ENSG00000198853.11;SE:chr9:35490172-35546430:35548535-35555060:+;E	ENSG00000198853.11;SE:chr9:35490172-35546430:35548535-35555060:	1790	1796	9.49645	0.000252	TGGGGAC	positive
ESRP2_00150	ENSG00000198646.13;SE:chr20:34736758-34740363:34743341-34746807:-;down	ENSG00000198646.13;SE:chr20:34736758-34740363:34743341-34746807:-	10	16	7.48227	0.000879	TGGGGCT	positive
ESRP2_00150	ENSG00000198646.13;SE:chr20:34736758-34740363:34743341-34746807:-;E	ENSG00000198646.13;SE:chr20:34736758-34740363:34743341-34746807:	400	406	8.34752	0.000557	TGGGAAG	positive
ESRP2_00150	ENSG00000198646.13;SE:chr20:34736758-34740363:34743341-34746807:-;E	ENSG00000198646.13;SE:chr20:34736758-34740363:34743341-34746807:	1310	1316	9.95035	0.000206	TGGGGGT	positive
ESRP2_00150	ENSG00000198646.13;SE:chr20:34736758-34740363:34743341-34746807:-;E	ENSG00000198646.13;SE:chr20:34736758-34740363:34743341-34746807:	1649	1655	10.3333	0.000103	TGGGGAG	positive
ESRP2_00150	ENSG00000198646.13;SE:chr20:34736758-34740363:34743341-34746807:-;E	ENSG00000198646.13;SE:chr20:34736758-34740363:34743341-34746807:	2680	2686	7.51064	0.000836	TGGGAAC	positive
ESRP2_00150	ENSG00000198646.13;SE:chr20:34736758-34740363:34743341-34746807:-;up	ENSG00000198646.13;SE:chr20:34736758-34740363:34743341-34746807:-	184	190	8.86525	0.000358	TGGGGGG	positive
ESRP2_00150	ENSG00000156858.11;SE:chr16:30654339-30654629:30655214-30655351:+;up	ENSG00000156858.11;SE:chr16:30654339-30654629:30655214-30655351:+	139	145	10.3333	0.000103	TGGGGAG	positive
ESRP2_00150	ENSG00000156858.11;SE:chr16:30654339-30654629:30655214-30655351:+;E	ENSG00000156858.11;SE:chr16:30654339-30654629:30655214-30655351:	72	78	7.48227	0.000879	TGGGGCT	positive
ESRP2_00150	ENSG00000156858.11;SE:chr16:30654339-30654629:30655214-30655351:+;E	ENSG00000156858.11;SE:chr16:30654339-30654629:30655214-30655351:	224	230	7.48227	0.000879	TGGGGCT	positive
ESRP2_00150	ENSG00000156858.11;SE:chr16:30654339-30654629:30655214-30655351:+;E	ENSG00000156858.11;SE:chr16:30654339-30654629:30655214-30655351:	440	446	10.0993	0.000161	TGGGGAA	positive
ESRP2_00150	ENSG00000156858.11;SE:chr16:30654339-30654629:30655214-30655351:+;down	ENSG00000156858.11;SE:chr16:30654339-30654629:30655214-30655351:+	84	90	8.51773	0.000499	GGGGGAT	positive
ESRP2_00150	ENSG00000214922.9;SE:chr6:29738455-29738551:29738886-29747148:-;down	ENSG00000214922.9;SE:chr6:29738455-29738551:29738886-29747148:-	148	154	7.47518	0.000919	CGGGGAG	positive
ESRP2_00150	ENSG00000214922.9;SE:chr6:29738455-29738551:29738886-29747148:-;E	ENSG00000214922.9;SE:chr6:29738455-29738551:29738886-29747148:	220	226	8.02837	0.000724	TGGGGGC	positive
ESRP2_00150	ENSG00000156858.11;SE:chr16:30650806-30650993:30651127-30651596:+;up	ENSG00000156858.11;SE:chr16:30650806-30650993:30651127-30651596:+	27	33	8.63121	0.000405	TGGGGGA	positive
ESRP2_00150	ENSG00000156858.11;SE:chr16:30650806-30650993:30651127-30651596:+;up	ENSG00000156858.11;SE:chr16:30650806-30650993:30651127-30651596:+	28	34	7.43262	0.000959	GGGGGAG	positive
ESRP2_00150	ENSG00000156858.11;SE:chr16:30650806-30650993:30651127-30651596:+;up	ENSG00000156858.11;SE:chr16:30650806-30650993:30651127-30651596:+	65	71	8.02837	0.000724	TGGGGGC	positive
ESRP2_00150	ENSG00000156858.11;SE:chr16:30650806-30650993:30651127-30651596:+;up	ENSG00000156858.11;SE:chr16:30650806-30650993:30651127-30651596:+	108	114	7.43262	0.000959	GGGGGAG	positive
ESRP2_00150	ENSG00000156858.11;SE:chr16:30650806-30650993:30651127-30651596:+;E	ENSG00000156858.11;SE:chr16:30650806-30650993:30651127-30651596:	9	15	11.4184	5.53e-05	TGGGGAT	positive
ESRP2_00150	ENSG00000156858.11;SE:chr16:30650806-30650993:30651127-30651596:+;down	ENSG00000156858.11;SE:chr16:30650806-30650993:30651127-30651596:+	30	36	8.21986	0.000615	AGGGGAT	positive
ESRP2_00150	ENSG00000156858.11;SE:chr16:30650806-30650993:30651127-30651596:+;down	ENSG00000156858.11;SE:chr16:30650806-30650993:30651127-30651596:+	168	174	8.51773	0.000499	GGGGGAT	positive
ESRP2_00150	ENSG00000198925.10;SE:chr2:219228053-219228434:219228482-219229010:-;down	ENSG00000198925.10;SE:chr2:219228053-219228434:219228482-219229010:-	89	95	7.43262	0.000959	GGGGGAG	positive
ESRP2_00150	ENSG00000105699.16;SE:chr19:35259064-35262546:35262692-35266359:+;up	ENSG00000105699.16;SE:chr19:35259064-35262546:35262692-35266359:+	21	27	10.3333	0.000103	TGGGGAG	positive
ESRP2_00150	ENSG00000105699.16;SE:chr19:35259064-35262546:35262692-35266359:+;down	ENSG00000105699.16;SE:chr19:35259064-35262546:35262692-35266359:+	121	127	10.3333	0.000103	TGGGGAG	positive
ESRP2_00150	ENSG00000066468.22;SE:chr10:121515319-121517319:121517463-121518682:-;E	ENSG00000066468.22;SE:chr10:121515319-121517319:121517463-121518682:	72	78	10.0993	0.000161	TGGGGAA	positive
ESRP2_00150	ENSG00000163517.14;SE:chr3:13481394-13496736:13496852-13504094:+;up	ENSG00000163517.14;SE:chr3:13481394-13496736:13496852-13504094:+	161	167	10.0993	0.000161	TGGGGAA	positive
ESRP2_00150	ENSG00000163517.14;SE:chr3:13481394-13496736:13496852-13504094:+;down	ENSG00000163517.14;SE:chr3:13481394-13496736:13496852-13504094:+	11	17	8.86525	0.000358	TGGGGGG	positive
ESRP2_00150	ENSG00000163517.14;SE:chr3:13481394-13496736:13496852-13504094:+;down	ENSG00000163517.14;SE:chr3:13481394-13496736:13496852-13504094:+	30	36	8.02837	0.000724	TGGGGGC	positive
ESRP2_00150	ENSG00000133962.7;SE:chr14:91669972-91674176:91674222-91683877:-;down	ENSG00000133962.7;SE:chr14:91669972-91674176:91674222-91683877:-	47	53	9.49645	0.000252	TGGGGAC	positive
ESRP2_00150	ENSG00000105699.16;SE:chr19:35259064-35261925:35261981-35266359:+;up	ENSG00000105699.16;SE:chr19:35259064-35261925:35261981-35266359:+	6	12	7.96454	0.000779	TGGGAGT	positive
ESRP2_00150	ENSG00000078699.21;SE:chr20:33623296-33623773:33623854-33624764:+;E	ENSG00000078699.21;SE:chr20:33623296-33623773:33623854-33624764:	24	30	7.96454	0.000779	TGGGAGT	positive
ESRP2_00150	ENSG00000111596.11;SE:chr12:70285586-70297759:70297879-70301705:+;up	ENSG00000111596.11;SE:chr12:70285586-70297759:70297879-70301705:+	102	108	7.51064	0.000836	TGGGAAC	positive
ESRP2_00150	ENSG00000111596.11;SE:chr12:70285586-70297759:70297879-70301705:+;down	ENSG00000111596.11;SE:chr12:70285586-70297759:70297879-70301705:+	116	122	7.96454	0.000779	TGGGAGT	positive
ESRP2_00150	ENSG00000143416.20;RI:chr1:151369004:151369189-151369713:151369769:-;V1	ENSG00000143416.20;RI:chr1:151369004:151369189-151369713:151369769:-	26	32	9.49645	0.000252	TGGGGAC	negative
ESRP2_00150	ENSG00000143416.20;RI:chr1:151369004:151369189-151369713:151369769:-;V1	ENSG00000143416.20;RI:chr1:151369004:151369189-151369713:151369769:-	154	160	9.43262	0.00032	TGGGAAT	negative
ESRP2_00150	ENSG00000143416.20;RI:chr1:151369004:151369189-151369713:151369769:-;V2	ENSG00000143416.20;RI:chr1:151369004:151369189-151369713:151369769:-	51	57	9.95035	0.000206	TGGGGGT	negative
ESRP2_00150	ENSG00000143416.20;RI:chr1:151369004:151369189-151369713:151369769:-;V2	ENSG00000143416.20;RI:chr1:151369004:151369189-151369713:151369769:-	372	378	11.4184	5.53e-05	TGGGGAT	negative
ESRP2_00150	ENSG00000143416.20;RI:chr1:151369004:151369189-151369713:151369769:-;V2	ENSG00000143416.20;RI:chr1:151369004:151369189-151369713:151369769:-	494	500	8.63121	0.000405	TGGGGGA	negative
ESRP2_00150	ENSG00000143416.20;RI:chr1:151369004:151369189-151369713:151369769:-;V2	ENSG00000143416.20;RI:chr1:151369004:151369189-151369713:151369769:-	495	501	7.43262	0.000959	GGGGGAG	negative
ESRP2_00150	ENSG00000166986.14;RI:chr12:57515920:57516158-57516245:57516337:+;V2	ENSG00000166986.14;RI:chr12:57515920:57516158-57516245:57516337:+	43	49	8.21986	0.000615	AGGGGAT	negative
ESRP2_00150	ENSG00000160948.13;RI:chr8:144424946:144425772-144426180:144426208:-;V1	ENSG00000160948.13;RI:chr8:144424946:144425772-144426180:144426208:-	176	182	7.51064	0.000836	TGGGAAC	negative
ESRP2_00150	ENSG00000160948.13;RI:chr8:144424946:144425772-144426180:144426208:-;V2	ENSG00000160948.13;RI:chr8:144424946:144425772-144426180:144426208:-	267	273	10.0993	0.000161	TGGGGAA	negative
ESRP2_00150	ENSG00000160948.13;RI:chr8:144424946:144425772-144426180:144426208:-;V3	ENSG00000160948.13;RI:chr8:144424946:144425772-144426180:144426208:-	127	133	8.86525	0.000358	TGGGGGG	negative
ESRP2_00150	ENSG00000213213.13;RI:chr9:136806078:136806238-136806504:136806672:+;V2	ENSG00000213213.13;RI:chr9:136806078:136806238-136806504:136806672:+	77	83	7.96454	0.000779	TGGGAGT	negative
ESRP2_00150	ENSG00000158669.11;RI:chr8:41598292:41598476-41599234:41599304:+;V3	ENSG00000158669.11;RI:chr8:41598292:41598476-41599234:41599304:+	187	193	8.34752	0.000557	TGGGAAG	negative
ESRP2_00150	ENSG00000149483.11;RI:chr11:61364250:61364315-61364433:61364518:+;V1	ENSG00000149483.11;RI:chr11:61364250:61364315-61364433:61364518:+	1	7	9.95035	0.000206	TGGGGGT	negative
ESRP2_00150	ENSG00000149483.11;RI:chr11:61364250:61364315-61364433:61364518:+;V2	ENSG00000149483.11;RI:chr11:61364250:61364315-61364433:61364518:+	28	34	7.51064	0.000836	TGGGAAC	negative
ESRP2_00150	ENSG00000149483.11;RI:chr11:61364250:61364315-61364433:61364518:+;V2	ENSG00000149483.11;RI:chr11:61364250:61364315-61364433:61364518:+	50	56	8.02837	0.000724	TGGGGGC	negative
ESRP2_00150	ENSG00000162032.15;RI:chr16:1777946:1778048-1778134:1778612:-;V1	ENSG00000162032.15;RI:chr16:1777946:1778048-1778134:1778612:-	139	145	8.63121	0.000405	TGGGGGA	negative
ESRP2_00150	ENSG00000162032.15;RI:chr16:1777946:1778048-1778134:1778612:-;V1	ENSG00000162032.15;RI:chr16:1777946:1778048-1778134:1778612:-	140	146	7.43262	0.000959	GGGGGAG	negative
ESRP2_00150	ENSG00000162032.15;RI:chr16:1777946:1778048-1778134:1778612:-;V2	ENSG00000162032.15;RI:chr16:1777946:1778048-1778134:1778612:-	29	35	10.0993	0.000161	TGGGGAA	negative
ESRP2_00150	ENSG00000196562.14;RI:chr20:47659399:47659452-47659697:47659730:-;V2	ENSG00000196562.14;RI:chr20:47659399:47659452-47659697:47659730:-	183	189	9.49645	0.000252	TGGGGAC	negative
ESRP2_00150	ENSG00000196562.14;RI:chr20:47659399:47659452-47659697:47659730:-;V3	ENSG00000196562.14;RI:chr20:47659399:47659452-47659697:47659730:-	175	181	8.86525	0.000358	TGGGGGG	negative
ESRP2_00150	ENSG00000099622.13;RI:chr19:1271140:1271467-1271551:1271632:+;V1	ENSG00000099622.13;RI:chr19:1271140:1271467-1271551:1271632:+	166	172	8.02837	0.000724	TGGGGGC	positive
ESRP2_00150	ENSG00000099622.13;RI:chr19:1271140:1271467-1271551:1271632:+;V2	ENSG00000099622.13;RI:chr19:1271140:1271467-1271551:1271632:+	24	30	11.4184	5.53e-05	TGGGGAT	positive
ESRP2_00150	ENSG00000099622.13;RI:chr19:1271140:1271467-1271551:1271632:+;V3	ENSG00000099622.13;RI:chr19:1271140:1271467-1271551:1271632:+	19	25	8.86525	0.000358	TGGGGGG	positive
ESRP2_00150	ENSG00000099622.13;RI:chr19:1271140:1271467-1271551:1271632:+;V3	ENSG00000099622.13;RI:chr19:1271140:1271467-1271551:1271632:+	46	52	8.02837	0.000724	TGGGGGC	positive
ESRP2_00150	ENSG00000099622.13;RI:chr19:1271140:1271467-1271551:1271632:+;V3	ENSG00000099622.13;RI:chr19:1271140:1271467-1271551:1271632:+	86	92	7.43262	0.000959	GGGGGAG	positive
ESRP2_00150	ENSG00000099622.13;RI:chr19:1271140:1271467-1271551:1271632:+;V3	ENSG00000099622.13;RI:chr19:1271140:1271467-1271551:1271632:+	154	160	8.63121	0.000405	TGGGGGA	positive
ESRP2_00150	ENSG00000099622.13;RI:chr19:1271140:1271467-1271551:1271632:+;V3	ENSG00000099622.13;RI:chr19:1271140:1271467-1271551:1271632:+	155	161	7.43262	0.000959	GGGGGAG	positive
ESRP2_00150	ENSG00000139625.12;RI:chr12:53484257:53484365-53485056:53485214:-;V1	ENSG00000139625.12;RI:chr12:53484257:53484365-53485056:53485214:-	61	67	7.51064	0.000836	TGGGAAC	positive
ESRP2_00150	ENSG00000139625.12;RI:chr12:53484257:53484365-53485056:53485214:-;V1	ENSG00000139625.12;RI:chr12:53484257:53484365-53485056:53485214:-	125	131	8.34752	0.000557	TGGGAAG	positive
ESRP2_00150	ENSG00000139625.12;RI:chr12:53484257:53484365-53485056:53485214:-;V2	ENSG00000139625.12;RI:chr12:53484257:53484365-53485056:53485214:-	616	622	8.11348	0.000687	TGGGAAA	positive
ESRP2_00150	ENSG00000139625.12;RI:chr12:53484257:53484365-53485056:53485214:-;V3	ENSG00000139625.12;RI:chr12:53484257:53484365-53485056:53485214:-	173	179	7.43262	0.000959	GGGGGAG	positive
ESRP2_00150	ENSG00000139625.12;RI:chr12:53484257:53484365-53485056:53485214:-;V3	ENSG00000139625.12;RI:chr12:53484257:53484365-53485056:53485214:-	182	188	8.11348	0.000687	TGGGAAA	positive
ESRP2_00150	ENSG00000197958.12;RI:chr9:127449610:127449708-127451281:127451405:-;V2	ENSG00000197958.12;RI:chr9:127449610:127449708-127451281:127451405:-	80	86	7.48227	0.000879	TGGGGCT	positive
ESRP2_00150	ENSG00000197958.12;RI:chr9:127449610:127449708-127451281:127451405:-;V2	ENSG00000197958.12;RI:chr9:127449610:127449708-127451281:127451405:-	179	185	10.3333	0.000103	TGGGGAG	positive
ESRP2_00150	ENSG00000197958.12;RI:chr9:127449610:127449708-127451281:127451405:-;V2	ENSG00000197958.12;RI:chr9:127449610:127449708-127451281:127451405:-	801	807	7.43262	0.000959	GGGGGAG	positive
ESRP2_00150	ENSG00000197958.12;RI:chr9:127449610:127449708-127451281:127451405:-;V3	ENSG00000197958.12;RI:chr9:127449610:127449708-127451281:127451405:-	134	140	8.86525	0.000358	TGGGGGG	positive
ESRP2_00150	ENSG00000141526.16;RI:chr17:82235983:82236050-82236129:82236231:+;V2	ENSG00000141526.16;RI:chr17:82235983:82236050-82236129:82236231:+	16	22	7.48227	0.000879	TGGGGCT	positive
ESRP2_00150	ENSG00000213930.11;RI:chr9:34647089:34647258-34647541:34647567:+;V2	ENSG00000213930.11;RI:chr9:34647089:34647258-34647541:34647567:+	38	44	7.47518	0.000919	CGGGGAG	positive
ESRP2_00150	ENSG00000213930.11;RI:chr9:34647089:34647258-34647541:34647567:+;V3	ENSG00000213930.11;RI:chr9:34647089:34647258-34647541:34647567:+	49	55	10.3333	0.000103	TGGGGAG	positive
ESRP2_00150	ENSG00000099622.13;RI:chr19:1270928:1271036-1271329:1271467:+;V1	ENSG00000099622.13;RI:chr19:1270928:1271036-1271329:1271467:+	35	41	7.47518	0.000919	CGGGGAG	positive
ESRP2_00150	ENSG00000099622.13;RI:chr19:1270928:1271036-1271329:1271467:+;V2	ENSG00000099622.13;RI:chr19:1270928:1271036-1271329:1271467:+	139	145	8.56028	0.000451	CGGGGAT	positive
ESRP2_00150	ENSG00000099622.13;RI:chr19:1270928:1271036-1271329:1271467:+;V2	ENSG00000099622.13;RI:chr19:1270928:1271036-1271329:1271467:+	204	210	8.34752	0.000557	TGGGAAG	positive
ESRP2_00150	ENSG00000099622.13;RI:chr19:1270928:1271036-1271329:1271467:+;V3	ENSG00000099622.13;RI:chr19:1270928:1271036-1271329:1271467:+	104	110	8.02837	0.000724	TGGGGGC	positive
ESRP2_00150	ENSG00000099622.13;RI:chr19:1270928:1271036-1271329:1271467:+;V3	ENSG00000099622.13;RI:chr19:1270928:1271036-1271329:1271467:+	162	168	11.4184	5.53e-05	TGGGGAT	positive
ESRP2_00150	ENSG00000243649.8;RI:chr6:31951555:31951604-31951875:31952084:+;V2	ENSG00000243649.8;RI:chr6:31951555:31951604-31951875:31952084:+	22	28	10.3333	0.000103	TGGGGAG	positive
ESRP2_00150	ENSG00000243649.8;RI:chr6:31951555:31951604-31951875:31952084:+;V3	ENSG00000243649.8;RI:chr6:31951555:31951604-31951875:31952084:+	15	21	10.3333	0.000103	TGGGGAG	positive
ESRP2_00150	ENSG00000175634.14;RI:chr11:67429527:67429595-67432600:67432657:+;V1	ENSG00000175634.14;RI:chr11:67429527:67429595-67432600:67432657:+	71	77	7.48227	0.000879	TGGGGCT	positive
ESRP2_00150	ENSG00000175634.14;RI:chr11:67429527:67429595-67432600:67432657:+;V2	ENSG00000175634.14;RI:chr11:67429527:67429595-67432600:67432657:+	66	72	8.34752	0.000557	TGGGAAG	positive
ESRP2_00150	ENSG00000175634.14;RI:chr11:67429527:67429595-67432600:67432657:+;V2	ENSG00000175634.14;RI:chr11:67429527:67429595-67432600:67432657:+	166	172	8.02837	0.000724	TGGGGGC	positive
ESRP2_00150	ENSG00000175634.14;RI:chr11:67429527:67429595-67432600:67432657:+;V2	ENSG00000175634.14;RI:chr11:67429527:67429595-67432600:67432657:+	1949	1955	9.95035	0.000206	TGGGGGT	positive
ESRP2_00150	ENSG00000175634.14;RI:chr11:67429527:67429595-67432600:67432657:+;V2	ENSG00000175634.14;RI:chr11:67429527:67429595-67432600:67432657:+	1989	1995	8.86525	0.000358	TGGGGGG	positive
ESRP2_00150	ENSG00000175634.14;RI:chr11:67429527:67429595-67432600:67432657:+;V2	ENSG00000175634.14;RI:chr11:67429527:67429595-67432600:67432657:+	2018	2024	9.95035	0.000206	TGGGGGT	positive
ESRP2_00150	ENSG00000175634.14;RI:chr11:67429527:67429595-67432600:67432657:+;V2	ENSG00000175634.14;RI:chr11:67429527:67429595-67432600:67432657:+	2141	2147	9.95035	0.000206	TGGGGGT	positive
ESRP2_00150	ENSG00000175634.14;RI:chr11:67429527:67429595-67432600:67432657:+;V2	ENSG00000175634.14;RI:chr11:67429527:67429595-67432600:67432657:+	2414	2420	7.48227	0.000879	TGGGGCT	positive
ESRP2_00150	ENSG00000074370.17;RI:chr17:3923875:3924801-3925396:3925441:-;V1	ENSG00000074370.17;RI:chr17:3923875:3924801-3925396:3925441:-	1	7	7.48227	0.000879	TGGGGCT	positive
ESRP2_00150	ENSG00000074370.17;RI:chr17:3923875:3924801-3925396:3925441:-;V1	ENSG00000074370.17;RI:chr17:3923875:3924801-3925396:3925441:-	49	55	7.48227	0.000879	TGGGGCT	positive
ESRP2_00150	ENSG00000074370.17;RI:chr17:3923875:3924801-3925396:3925441:-;V1	ENSG00000074370.17;RI:chr17:3923875:3924801-3925396:3925441:-	179	185	7.51064	0.000836	TGGGAAC	positive
ESRP2_00150	ENSG00000074370.17;RI:chr17:3923875:3924801-3925396:3925441:-;V2	ENSG00000074370.17;RI:chr17:3923875:3924801-3925396:3925441:-	206	212	8.34752	0.000557	TGGGAAG	positive
ESRP2_00150	ENSG00000074370.17;RI:chr17:3923875:3924801-3925396:3925441:-;V2	ENSG00000074370.17;RI:chr17:3923875:3924801-3925396:3925441:-	406	412	9.95035	0.000206	TGGGGGT	positive
ESRP2_00150	ENSG00000074370.17;RI:chr17:3923875:3924801-3925396:3925441:-;V2	ENSG00000074370.17;RI:chr17:3923875:3924801-3925396:3925441:-	469	475	8.63121	0.000405	TGGGGGA	positive
ESRP2_00150	ENSG00000074370.17;RI:chr17:3923875:3924801-3925396:3925441:-;V2	ENSG00000074370.17;RI:chr17:3923875:3924801-3925396:3925441:-	470	476	8.51773	0.000499	GGGGGAT	positive
ESRP2_00150	ENSG00000243649.8;RI:chr6:31950286:31950403-31950619:31950772:+;V1	ENSG00000243649.8;RI:chr6:31950286:31950403-31950619:31950772:+	111	117	8.02837	0.000724	TGGGGGC	positive
ESRP2_00150	ENSG00000243649.8;RI:chr6:31950286:31950403-31950619:31950772:+;V2	ENSG00000243649.8;RI:chr6:31950286:31950403-31950619:31950772:+	130	136	8.63121	0.000405	TGGGGGA	positive
ESRP2_00150	ENSG00000243649.8;RI:chr6:31950286:31950403-31950619:31950772:+;V3	ENSG00000243649.8;RI:chr6:31950286:31950403-31950619:31950772:+	61	67	8.11348	0.000687	TGGGAAA	positive
ESRP2_00150	ENSG00000243649.8;RI:chr6:31950286:31950403-31950619:31950772:+;V3	ENSG00000243649.8;RI:chr6:31950286:31950403-31950619:31950772:+	184	190	8.11348	0.000687	TGGGAAA	positive

## Sheet: c_RBPs_motifs_enrichments
event_type	rbp	observed	expected.avg	expected.sd	z.score	location	regulation
ES	A1CF	0.156499	0.21689	0.0825683	-0.731407	down	negative
ES	ANKHD1	0.0530504	0.0293116	0.00490199	4.84268	down	negative
ES	CELF1	0.328912	0.299637	0.0107625	2.72013	down	negative
ES	CELF2	0.328912	0.303611	0.00734267	3.44586	down	negative
ES	CELF3	0.328912	0.301375	0.0108447	2.53926	down	negative
ES	CELF4	0.328912	0.297139	0.00805402	3.94501	down	negative
ES	CELF5	0.331565	0.341469	0.0102173	-0.969297	down	negative
ES	CELF6	0.413793	0.338076	0.0312736	2.42113	down	negative
ES	CNOT4	0.172414	0.171835	0.0294938	0.0196248	down	negative
ES	CPEB2	0.435013	0.490586	0.0953405	-0.582886	down	negative
ES	CPEB4	0.445623	0.501837	0.105929	-0.530667	down	negative
ES	DAZAP1	0.151194	0.172218	0.0205206	-1.02453	down	negative
ES	ENOX1	0.188329	0.164899	0.0262293	0.893259	down	negative
ES	ESRP2	0.32626	0.257688	0.0789707	0.868324	down	negative
ES	ESRP1	0.32626	0.256023	0.0802762	0.874935	down	negative
ES	FMR1	0.100796	0.119015	0.0356321	-0.511323	down	negative
ES	FUS	0.0185676	0.0177593	0.0116364	0.0694644	down	negative
ES	FXR1	0.0928382	0.0868717	0.0122978	0.48517	down	negative
ES	FXR2	0.129973	0.112494	0.0368589	0.474219	down	negative
ES	G3BP2	0.161804	0.168932	0.00606037	-1.17617	down	negative
ES	HNRNPA1L2	0.145889	0.149676	0.0103469	-0.366035	down	negative
ES	HNRNPA1	0.137931	0.142983	0.0149201	-0.33863	down	negative
ES	HNRNPA2B1	0.156499	0.161878	0.036527	-0.147269	down	negative
ES	HNRNPCL1	0.34748	0.452236	0.101454	-1.03255	down	negative
ES	HNRNPC	0.34748	0.450295	0.0997253	-1.03098	down	negative
ES	HNRNPH2	0.30504	0.244187	0.112353	0.541617	down	negative
ES	HNRNPK	0.225464	0.141583	0.0533791	1.57142	down	negative
ES	HNRNPL	0.127321	0.13974	0.00277289	-4.47881	down	negative
ES	HNRNPL	0.114058	0.0909944	0.00534078	4.31847	down	negative
ES	HNRPLL	0.143236	0.145694	0.0144327	-0.170303	down	negative
ES	HuR	0.405836	0.528313	0.123191	-0.994201	down	negative
ES	HuR	0.405836	0.528513	0.127707	-0.960612	down	negative
ES	HuR	0.405836	0.528213	0.128061	-0.955622	down	negative
ES	HuR	0.405836	0.528041	0.125576	-0.97316	down	negative
ES	HuR	0.38992	0.505402	0.0996252	-1.15916	down	negative
ES	HuR	0.458886	0.523007	0.107619	-0.595813	down	negative
ES	HuR	0.344828	0.452995	0.115473	-0.936735	down	negative
ES	HuR	0.408488	0.506744	0.121889	-0.806109	down	negative
ES	IGF2BP2	0.177719	0.201918	0.0379092	-0.638355	down	negative
ES	IGF2BP2	0.177719	0.202096	0.0372185	-0.654964	down	negative
ES	IGF2BP3	0.175066	0.201846	0.035585	-0.752549	down	negative
ES	KHDRBS1	0.188329	0.218962	0.066126	-0.463259	down	negative
ES	KHDRBS2	0.161804	0.173223	0.065267	-0.17496	down	negative
ES	KHDRBS3	0.132626	0.17782	0.0597858	-0.755938	down	negative
ES	LIN28A	0.148541	0.160962	0.036011	-0.344926	down	negative
ES	LIN28A	0.185676	0.154981	0.0688175	0.446034	down	negative
ES	MATR3	0.188329	0.217264	0.0244673	-1.1826	down	negative
ES	MBNL1	0.230769	0.174851	0.0309375	1.80747	down	negative
ES	MBNL1	0.230769	0.17201	0.0325648	1.80437	down	negative
ES	MBNL1	0.230769	0.168892	0.0318826	1.94077	down	negative
ES	MSI1	0.135279	0.152326	0.00640239	-2.66275	down	negative
ES	MSI1	0.140584	0.159527	0.0123132	-1.53845	down	negative
ES	PABPC1	0.196286	0.25826	0.0584517	-1.06026	down	negative
ES	PABPC3	0.148541	0.182815	0.034641	-0.989405	down	negative
ES	PABPC4	0.151194	0.186218	0.0525261	-0.666799	down	negative
ES	PABPC5	0.190981	0.291021	0.0709678	-1.40964	down	negative
ES	PABPN1	0.169761	0.221816	0.0341121	-1.526	down	negative
ES	PCBP1	0.302387	0.187924	0.0606794	1.88637	down	negative
ES	PCBP2	0.328912	0.251423	0.0980508	0.790304	down	negative
ES	PCBP3	0.320955	0.288552	0.0193864	1.67141	down	negative
ES	PPRC1	0.061008	0.0474215	0.0317636	0.427736	down	negative
ES	PTBP1	0.450928	0.508194	0.0718725	-0.796768	down	negative
ES	PTBP1	0.450928	0.506989	0.0734513	-0.763236	down	negative
ES	PTBP1	0.458886	0.468423	0.060816	-0.156822	down	negative
ES	QKI	0.0981432	0.0988934	0.0126518	-0.059291	down	negative
ES	RALY	0.33687	0.437402	0.0990805	-1.01465	down	negative
ES	RBFOX1	0.251989	0.172455	0.0394929	2.0139	down	negative
ES	RBFOX1	0.251989	0.172487	0.0376869	2.10956	down	negative
ES	RBFOX1	0.251989	0.17325	0.037345	2.10843	down	negative
ES	RBM24	0.251989	0.247286	0.0401405	0.117166	down	negative
ES	RBM28	0.151194	0.164502	0.0140877	-0.944676	down	negative
ES	RBM3	0.061008	0.0496023	0.00272505	4.18548	down	negative
ES	RBM42	0.103448	0.103664	0.0227966	-0.00944256	down	negative
ES	RBM45	0.0769231	0.0632512	0.0179234	0.762791	down	negative
ES	RBM46	0.140584	0.180841	0.0546833	-0.736197	down	negative
ES	RBM47	0.124668	0.142752	0.012463	-1.45097	down	negative
ES	RBM4	0.066313	0.0436701	0.0301507	0.750991	down	negative
ES	RBM4	0.0928382	0.0622023	0.0404011	0.758293	down	negative
ES	RBM5	0.212202	0.192982	0.0313477	0.613118	down	negative
ES	RBM5	0.151194	0.193873	0.0558282	-0.764485	down	negative
ES	RBM6	0.129973	0.140262	0.0139364	-0.738227	down	negative
ES	RBM8A	0.061008	0.0373767	0.0252198	0.93701	down	negative
ES	RBMS1	0.0795756	0.116225	0.0380824	-0.962359	down	negative
ES	RBMS3	0.0928382	0.142546	0.0609309	-0.815804	down	negative
ES	RBMS3	0.148541	0.190196	0.0841138	-0.495217	down	negative
ES	Rbm38	0.249337	0.224774	0.0339733	0.722994	down	negative
ES	SAMD4A	0.299735	0.216911	0.0973398	0.85087	down	negative
ES	SART3	0.196286	0.26106	0.0594223	-1.09006	down	negative
ES	SF1	0.100796	0.101289	0.0219526	-0.0224775	down	negative
ES	SFPQ	0.28382	0.230601	0.01306	4.07496	down	negative
ES	SNRNP70	0.145889	0.171982	0.00911807	-2.8617	down	negative
ES	SNRPA	0.114058	0.117159	0.0180117	-0.172146	down	negative
ES	SRP54	0.257294	0.218202	0.0468027	0.835265	down	negative
ES	SRSF10	0.204244	0.215581	0.00757828	-1.49595	down	negative
ES	SRSF10	0.225464	0.208895	0.0308168	0.537654	down	negative
ES	SRSF10	0.251989	0.221152	0.0072419	4.25818	down	negative
ES	SRSF10	0.217507	0.225227	0.00565809	-1.36456	down	negative
ES	SRSF1	0.214854	0.197322	0.0628733	0.278842	down	negative
ES	SRSF1	0.206897	0.189841	0.0583764	0.292157	down	negative
ES	SRSF1	0.222812	0.177022	0.0638786	0.716828	down	negative
ES	SRSF1	0.222812	0.179552	0.0629006	0.687754	down	negative
ES	SRSF1	0.193634	0.159447	0.038182	0.895368	down	negative
ES	SRSF1	0.254642	0.227565	0.0876693	0.308848	down	negative
ES	SRSF2	0.238727	0.230889	0.0603339	0.129907	down	negative
ES	SRSF7	0.0106101	0.0127466	0.00568007	-0.37614	down	negative
ES	SRSF9	0.286472	0.236555	0.0794305	0.62844	down	negative
ES	SRSF9	0.172414	0.170111	0.0404621	0.0569002	down	negative
ES	TARDBP	0.161804	0.191203	0.0124354	-2.36411	down	negative
ES	TIA1	0.334218	0.433453	0.0959271	-1.03449	down	negative
ES	TIA1	0.34748	0.440787	0.105204	-0.886912	down	negative
ES	TIA1	0.34748	0.439824	0.102308	-0.902603	down	negative
ES	TRA2	0.193634	0.190118	0.0108838	0.323057	down	negative
ES	TUT1	0.0954907	0.0971311	0.0225356	-0.0727903	down	negative
ES	U2AF2	0.3687	0.454237	0.0868056	-0.985378	down	negative
ES	YBX1	0.119363	0.115607	0.00837432	0.448504	down	negative
ES	YBX1	0.106101	0.114626	0.0094329	-0.903802	down	negative
ES	YBX2	0.0848806	0.0946319	0.00791804	-1.23153	down	negative
ES	ZC3H10	0.0503979	0.0455335	0.0276138	0.176158	down	negative
ES	ZC3H14	0.432361	0.520291	0.113878	-0.772139	down	negative
ES	ZCRB1	0.156499	0.203131	0.0634741	-0.734661	down	negative
ES	ZNF638	0.201592	0.164468	0.0127119	2.9204	down	negative
ES	A1CF	0.0397878	0.057259	0.0263841	-0.662187	E	negative
ES	ANKHD1	0.066313	0.0348195	0.012581	2.50326	E	negative
ES	CELF1	0.129973	0.11463	0.0273936	0.560103	E	negative
ES	CELF2	0.129973	0.116032	0.0256301	0.543962	E	negative
ES	CELF3	0.129973	0.115443	0.0282934	0.513571	E	negative
ES	CELF4	0.129973	0.116908	0.026441	0.494151	E	negative
ES	CELF5	0.127321	0.115496	0.0175724	0.672915	E	negative
ES	CELF6	0.183024	0.145439	0.0353568	1.06301	E	negative
ES	CNOT4	0.228117	0.16155	0.0342294	1.94473	E	negative
ES	CPEB2	0.108753	0.107834	0.0220667	0.0416502	E	negative
ES	CPEB4	0.114058	0.104013	0.0267821	0.375078	E	negative
ES	DAZAP1	0.0557029	0.0350899	0.00553269	3.72569	E	negative
ES	ENOX1	0.185676	0.141301	0.0404506	1.09704	E	negative
ES	ESRP2	0.425464	0.149461	0.0505208	5.46315	E	negative
ES	ESRP1	0.465464	0.154191	0.0459693	6.77131	E	negative
ES	FMR1	0.188329	0.116432	0.0409902	1.754	E	negative
ES	FUS	0.0291777	0.0176279	0.0135268	0.853845	E	negative
ES	FXR1	0.124668	0.104067	0.0111605	1.84594	E	negative
ES	FXR2	0.172414	0.109835	0.0346289	1.80712	E	negative
ES	G3BP2	0.140584	0.139811	0.0262622	0.0294352	E	negative
ES	HNRNPA1L2	0.0477454	0.0238482	0.00603977	3.95663	E	negative
ES	HNRNPA1	0.0503979	0.024155	0.00774897	3.38662	E	negative
ES	HNRNPA2B1	0.0795756	0.0487137	0.0181094	1.7042	E	negative
ES	HNRNPCL1	0.0981432	0.103573	0.0330998	-0.164051	E	negative
ES	HNRNPC	0.0981432	0.101376	0.0334964	-0.0965163	E	negative
ES	HNRNPH2	0.185676	0.113588	0.0614576	1.17298	E	negative
ES	HNRNPK	0.140584	0.110417	0.0492449	0.612582	E	negative
ES	HNRNPL	0.135279	0.0981618	0.0199726	1.85838	E	negative
ES	HNRNPL	0.137931	0.0934841	0.0171349	2.59394	E	negative
ES	HNRPLL	0.151194	0.111698	0.0285241	1.38463	E	negative
ES	HuR	0.0901857	0.108502	0.0390196	-0.469402	E	negative
ES	HuR	0.0901857	0.109592	0.040848	-0.475085	E	negative
ES	HuR	0.0901857	0.107267	0.0347904	-0.490974	E	negative
ES	HuR	0.0901857	0.106696	0.0373675	-0.44183	E	negative
ES	HuR	0.103448	0.107746	0.0265394	-0.161938	E	negative
ES	HuR	0.116711	0.115661	0.0250043	0.0419845	E	negative
ES	HuR	0.106101	0.108367	0.0371037	-0.0610822	E	negative
ES	HuR	0.0848806	0.0962635	0.0321682	-0.353854	E	negative
ES	IGF2BP2	0.132626	0.130968	0.0230964	0.0717862	E	negative
ES	IGF2BP2	0.132626	0.13275	0.0239745	-0.00515768	E	negative
ES	IGF2BP3	0.127321	0.134072	0.0270998	-0.249117	E	negative
ES	KHDRBS1	0.103448	0.107889	0.0491238	-0.0904028	E	negative
ES	KHDRBS2	0.0583554	0.0905242	0.0459081	-0.70072	E	negative
ES	KHDRBS3	0.0742706	0.109233	0.0504145	-0.693501	E	negative
ES	LIN28A	0.198939	0.169597	0.0392714	0.747151	E	negative
ES	LIN28A	0.209549	0.136051	0.0642507	1.14393	E	negative
ES	MATR3	0.145889	0.128808	0.013355	1.27897	E	negative
ES	MBNL1	0.127321	0.103313	0.0369211	0.650253	E	negative
ES	MBNL1	0.127321	0.105012	0.0332986	0.669974	E	negative
ES	MBNL1	0.127321	0.102689	0.0367548	0.670166	E	negative
ES	MSI1	0.0848806	0.0479759	0.00833156	4.42951	E	negative
ES	MSI1	0.066313	0.0478502	0.00820218	2.25096	E	negative
ES	PABPC1	0.177719	0.21041	0.0750867	-0.435379	E	negative
ES	PABPC3	0.108753	0.156199	0.0386086	-1.2289	E	negative
ES	PABPC4	0.100796	0.137555	0.0674901	-0.544663	E	negative
ES	PABPC5	0.220159	0.223042	0.0709559	-0.0406248	E	negative
ES	PABPN1	0.228117	0.251476	0.0523032	-0.446607	E	negative
ES	PCBP1	0.177719	0.111124	0.0460736	1.44539	E	negative
ES	PCBP2	0.259947	0.141712	0.0706837	1.67274	E	negative
ES	PCBP3	0.135279	0.111802	0.0223913	1.04847	E	negative
ES	PPRC1	0.0795756	0.042024	0.0324168	1.1584	E	negative
ES	PTBP1	0.159151	0.138259	0.0209286	0.998277	E	negative
ES	PTBP1	0.159151	0.13444	0.0179273	1.37842	E	negative
ES	PTBP1	0.161804	0.134745	0.014931	1.81223	E	negative
ES	QKI	0.061008	0.0474639	0.00668724	2.02535	E	negative
ES	RALY	0.0928382	0.0991484	0.0361433	-0.17459	E	negative
ES	RBFOX1	0.161804	0.0988266	0.0342143	1.84067	E	negative
ES	RBFOX1	0.161804	0.100611	0.0362312	1.68895	E	negative
ES	RBFOX1	0.161804	0.0977834	0.0386903	1.65468	E	negative
ES	RBM24	0.188329	0.119258	0.0313106	2.20599	E	negative
ES	RBM28	0.100796	0.0655631	0.0135475	2.60067	E	negative
ES	RBM3	0.071618	0.0417906	0.0035524	8.39642	E	negative
ES	RBM42	0.0795756	0.0622352	0.0103791	1.6707	E	negative
ES	RBM45	0.153846	0.0973494	0.0334685	1.68806	E	negative
ES	RBM46	0.153846	0.138187	0.0554087	0.282617	E	negative
ES	RBM47	0.124668	0.169589	0.0244734	-1.83547	E	negative
ES	RBM4	0.0477454	0.0349646	0.0275707	0.463565	E	negative
ES	RBM4	0.0822281	0.0402226	0.0311383	1.349	E	negative
ES	RBM5	0.225464	0.179074	0.0298166	1.55585	E	negative
ES	RBM5	0.244032	0.190736	0.0516979	1.0309	E	negative
ES	RBM6	0.172414	0.147521	0.0197965	1.25746	E	negative
ES	RBM8A	0.0583554	0.0334316	0.024724	1.00808	E	negative
ES	RBMS1	0.0344828	0.0482676	0.0180977	-0.761693	E	negative
ES	RBMS3	0.0265252	0.0500524	0.0177058	-1.32878	E	negative
ES	RBMS3	0.0477454	0.0584146	0.0284875	-0.374523	E	negative
ES	Rbm38	0.156499	0.103174	0.0332603	1.60324	E	negative
ES	SAMD4A	0.241379	0.184062	0.0965301	0.593779	E	negative
ES	SART3	0.177719	0.20908	0.0742948	-0.42212	E	negative
ES	SF1	0.0636605	0.0482992	0.0103215	1.48828	E	negative
ES	SFPQ	0.132626	0.0942084	0.0284098	1.35227	E	negative
ES	SNRNP70	0.175066	0.165258	0.0118448	0.82805	E	negative
ES	SNRPA	0.135279	0.100961	0.0269925	1.27139	E	negative
ES	SRP54	0.0954907	0.0662959	0.028996	1.00686	E	negative
ES	SRSF10	0.230769	0.200055	0.0146374	2.09831	E	negative
ES	SRSF10	0.249337	0.198334	0.0204732	2.49121	E	negative
ES	SRSF10	0.249337	0.236122	0.0313235	0.421886	E	negative
ES	SRSF10	0.236074	0.201526	0.0183909	1.87854	E	negative
ES	SRSF1	0.241379	0.198973	0.0551582	0.768821	E	negative
ES	SRSF1	0.230769	0.192441	0.0510997	0.750066	E	negative
ES	SRSF1	0.193634	0.161016	0.0516079	0.63203	E	negative
ES	SRSF1	0.193634	0.164766	0.0486208	0.593745	E	negative
ES	SRSF1	0.241379	0.163529	0.0458076	1.69951	E	negative
ES	SRSF1	0.289125	0.20304	0.07926	1.0861	E	negative
ES	SRSF2	0.228117	0.201981	0.053546	0.488103	E	negative
ES	SRSF7	0.0557029	0.0315111	0.016136	1.49925	E	negative
ES	SRSF9	0.246684	0.206504	0.0627145	0.640693	E	negative
ES	SRSF9	0.217507	0.177528	0.0429831	0.930113	E	negative
ES	TARDBP	0.180371	0.150084	0.0263586	1.14906	E	negative
ES	TIA1	0.0981432	0.100804	0.0392115	-0.0678535	E	negative
ES	TIA1	0.0769231	0.0935775	0.0302858	-0.549909	E	negative
ES	TIA1	0.0769231	0.0930395	0.031034	-0.519314	E	negative
ES	TRA2	0.286472	0.272937	0.0282787	0.47864	E	negative
ES	TUT1	0.0795756	0.0530682	0.0117859	2.24907	E	negative
ES	U2AF2	0.103448	0.0990296	0.0226057	0.195465	E	negative
ES	YBX1	0.124668	0.121247	0.00600044	0.570237	E	negative
ES	YBX1	0.116711	0.119583	0.0272744	-0.10532	E	negative
ES	YBX2	0.116711	0.113993	0.00670637	0.405242	E	negative
ES	ZC3H10	0.129973	0.0695658	0.042429	1.42374	E	negative
ES	ZC3H14	0.0954907	0.10185	0.0243955	-0.260689	E	negative
ES	ZCRB1	0.0769231	0.0858003	0.0414537	-0.214149	E	negative
ES	ZNF638	0.0822281	0.0705117	0.0126472	0.926401	E	negative
ES	A1CF	0.180371	0.243934	0.0862274	-0.737153	up	negative
ES	ANKHD1	0.0424403	0.0219337	0.0101733	2.01573	up	negative
ES	CELF1	0.281167	0.311973	0.0251165	-1.22654	up	negative
ES	CELF2	0.281167	0.313215	0.0221575	-1.44638	up	negative
ES	CELF3	0.281167	0.310284	0.0348887	-0.834578	up	negative
ES	CELF4	0.281167	0.319135	0.00930232	-4.08155	up	negative
ES	CELF5	0.350133	0.388403	0.0169652	-2.25583	up	negative
ES	CELF6	0.328912	0.34131	0.0363842	-0.340741	up	negative
ES	CNOT4	0.148541	0.145173	0.0567912	0.0593095	up	negative
ES	CPEB2	0.506631	0.599637	0.118751	-0.783196	up	negative
ES	CPEB4	0.541114	0.60608	0.115841	-0.560822	up	negative
ES	DAZAP1	0.108753	0.1489	0.0224793	-1.78593	up	negative
ES	ENOX1	0.140584	0.144399	0.0270985	-0.140786	up	negative
ES	ESRP2	0.262599	0.208938	0.0926849	0.578963	up	negative
ES	ESRP1	0.262599	0.209804	0.0878047	0.601279	up	negative
ES	FMR1	0.106101	0.0938292	0.0432935	0.283451	up	negative
ES	FUS	0.0424403	0.0195725	0.0143464	1.59398	up	negative
ES	FXR1	0.0848806	0.0850953	0.0223848	-0.0095881	up	negative
ES	FXR2	0.114058	0.0912126	0.0399949	0.571216	up	negative
ES	G3BP2	0.143236	0.153026	0.0280627	-0.348852	up	negative
ES	HNRNPA1L2	0.143236	0.120476	0.0204007	1.11566	up	negative
ES	HNRNPA1	0.135279	0.111393	0.0212131	1.12596	up	negative
ES	HNRNPA2B1	0.145889	0.129155	0.0417705	0.400616	up	negative
ES	HNRNPCL1	0.501326	0.562967	0.129451	-0.476169	up	negative
ES	HNRNPC	0.501326	0.550537	0.113191	-0.43476	up	negative
ES	HNRNPH2	0.278515	0.179299	0.11077	0.895693	up	negative
ES	HNRNPK	0.214854	0.134625	0.0576762	1.39102	up	negative
ES	HNRNPL	0.127321	0.121406	0.0174751	0.338486	up	negative
ES	HNRNPL	0.061008	0.087659	0.0064401	-4.13829	up	negative
ES	HNRPLL	0.135279	0.129638	0.0324609	0.173748	up	negative
ES	HuR	0.554377	0.644209	0.149727	-0.599974	up	negative
ES	HuR	0.554377	0.640307	0.144876	-0.593129	up	negative
ES	HuR	0.554377	0.64211	0.14735	-0.595412	up	negative
ES	HuR	0.554377	0.633635	0.135246	-0.586028	up	negative
ES	HuR	0.578249	0.618313	0.119069	-0.336478	up	negative
ES	HuR	0.578249	0.622226	0.108906	-0.403807	up	negative
ES	HuR	0.450928	0.539489	0.125062	-0.708137	up	negative
ES	HuR	0.564987	0.629381	0.14157	-0.454857	up	negative
ES	IGF2BP2	0.169761	0.190859	0.0334294	-0.631107	up	negative
ES	IGF2BP2	0.169761	0.189501	0.0329188	-0.599662	up	negative
ES	IGF2BP3	0.164456	0.199498	0.0315998	-1.10894	up	negative
ES	KHDRBS1	0.161804	0.224844	0.066531	-0.947538	up	negative
ES	KHDRBS2	0.156499	0.194185	0.064498	-0.584298	up	negative
ES	KHDRBS3	0.156499	0.189532	0.0515008	-0.641416	up	negative
ES	LIN28A	0.169761	0.135489	0.0511605	0.669898	up	negative
ES	LIN28A	0.206897	0.12529	0.0699909	1.16596	up	negative
ES	MATR3	0.230769	0.24563	0.0312146	-0.476083	up	negative
ES	MBNL1	0.193634	0.162568	0.0585242	0.530828	up	negative
ES	MBNL1	0.193634	0.162923	0.0544202	0.564322	up	negative
ES	MBNL1	0.193634	0.159715	0.0547611	0.619401	up	negative
ES	MSI1	0.135279	0.143676	0.0186097	-0.451229	up	negative
ES	MSI1	0.164456	0.143582	0.00843662	2.47427	up	negative
ES	PABPC1	0.204244	0.253743	0.0601573	-0.822834	up	negative
ES	PABPC3	0.164456	0.167768	0.033261	-0.0995591	up	negative
ES	PABPC4	0.156499	0.217685	0.0475122	-1.28781	up	negative
ES	PABPC5	0.220159	0.29116	0.0558379	-1.27155	up	negative
ES	PABPN1	0.175066	0.202206	0.0219485	-1.23652	up	negative
ES	PCBP1	0.29443	0.194136	0.0761095	1.31776	up	negative
ES	PCBP2	0.395225	0.267803	0.133453	0.954817	up	negative
ES	PCBP3	0.374005	0.330876	0.0577515	0.746815	up	negative
ES	PPRC1	0.0689655	0.0435266	0.0332016	0.766196	up	negative
ES	PTBP1	0.588859	0.646514	0.105703	-0.545445	up	negative
ES	PTBP1	0.588859	0.645165	0.104292	-0.539885	up	negative
ES	PTBP1	0.538462	0.560154	0.0659151	-0.329097	up	negative
ES	QKI	0.0981432	0.0995876	0.0145662	-0.0991577	up	negative
ES	RALY	0.482759	0.539643	0.117858	-0.482655	up	negative
ES	RBFOX1	0.185676	0.14349	0.0517559	0.8151	up	negative
ES	RBFOX1	0.185676	0.145232	0.0529118	0.764371	up	negative
ES	RBFOX1	0.185676	0.143526	0.0540961	0.77917	up	negative
ES	RBM24	0.244032	0.232959	0.0411404	0.269143	up	negative
ES	RBM28	0.143236	0.141877	0.0138901	0.0978394	up	negative
ES	RBM3	0.0477454	0.0487276	0.00381616	-0.257399	up	negative
ES	RBM42	0.111406	0.0999421	0.0228397	0.50192	up	negative
ES	RBM45	0.0848806	0.0569406	0.019694	1.41871	up	negative
ES	RBM46	0.122016	0.190135	0.049664	-1.3716	up	negative
ES	RBM47	0.137931	0.133766	0.0194352	0.214285	up	negative
ES	RBM4	0.0875332	0.0333619	0.0281118	1.927	up	negative
ES	RBM4	0.116711	0.0450441	0.0356288	2.01149	up	negative
ES	RBM5	0.175066	0.176454	0.0425466	-0.0326174	up	negative
ES	RBM5	0.135279	0.14448	0.0641272	-0.143488	up	negative
ES	RBM6	0.132626	0.139944	0.0190948	-0.383254	up	negative
ES	RBM8A	0.0822281	0.0350054	0.0255561	1.84781	up	negative
ES	RBMS1	0.100796	0.150594	0.0947954	-0.525323	up	negative
ES	RBMS3	0.0954907	0.184952	0.141242	-0.633391	up	negative
ES	RBMS3	0.145889	0.240784	0.162662	-0.583389	up	negative
ES	Rbm38	0.198939	0.199543	0.0372166	-0.0162365	up	negative
ES	SAMD4A	0.257294	0.162444	0.0930487	1.01936	up	negative
ES	SART3	0.204244	0.246876	0.0700569	-0.608536	up	negative
ES	SF1	0.0875332	0.120803	0.0361128	-0.92127	up	negative
ES	SFPQ	0.204244	0.195956	0.0537892	0.154088	up	negative
ES	SNRNP70	0.108753	0.143606	0.00947138	-3.67978	up	negative
ES	SNRPA	0.100796	0.108192	0.0308406	-0.239817	up	negative
ES	SRP54	0.167109	0.152491	0.0571565	0.255742	up	negative
ES	SRSF10	0.209549	0.18807	0.0624113	0.344154	up	negative
ES	SRSF10	0.193634	0.172545	0.0585891	0.359942	up	negative
ES	SRSF10	0.225464	0.197173	0.0539992	0.523916	up	negative
ES	SRSF10	0.220159	0.188867	0.0532803	0.587315	up	negative
ES	SRSF1	0.209549	0.164078	0.0661892	0.686985	up	negative
ES	SRSF1	0.201592	0.157415	0.064202	0.688094	up	negative
ES	SRSF1	0.190981	0.143268	0.0749866	0.636292	up	negative
ES	SRSF1	0.190981	0.14276	0.0721548	0.668309	up	negative
ES	SRSF1	0.151194	0.135347	0.040844	0.387977	up	negative
ES	SRSF1	0.251989	0.170915	0.0924808	0.876667	up	negative
ES	SRSF2	0.238727	0.186614	0.0742044	0.702292	up	negative
ES	SRSF7	0.0185676	0.0161276	0.00924232	0.264005	up	negative
ES	SRSF9	0.275862	0.175531	0.0868539	1.15517	up	negative
ES	SRSF9	0.151194	0.143438	0.0521787	0.148644	up	negative
ES	TARDBP	0.127321	0.18288	0.0210695	-2.63693	up	negative
ES	TIA1	0.482759	0.542668	0.128628	-0.465756	up	negative
ES	TIA1	0.488064	0.54981	0.122405	-0.50444	up	negative
ES	TIA1	0.488064	0.547007	0.120387	-0.489611	up	negative
ES	TRA2	0.148541	0.160973	0.0535586	-0.232116	up	negative
ES	TUT1	0.0795756	0.0948824	0.0204078	-0.750045	up	negative
ES	U2AF2	0.514589	0.570422	0.0971855	-0.574505	up	negative
ES	YBX1	0.124668	0.105932	0.0168497	1.11195	up	negative
ES	YBX1	0.122016	0.106894	0.0129046	1.17186	up	negative
ES	YBX2	0.0901857	0.0855323	0.0214006	0.217443	up	negative
ES	ZC3H10	0.0742706	0.0365115	0.0274081	1.37766	up	negative
ES	ZC3H14	0.570292	0.623664	0.122381	-0.436112	up	negative
ES	ZCRB1	0.143236	0.211702	0.0622244	-1.10031	up	negative
ES	ZNF638	0.127321	0.168831	0.043786	-0.948026	up	negative
ES	A1CF	0.127778	0.214064	0.0819933	-1.05236	down	positive
ES	ANKHD1	0.0527778	0.0301032	0.0049748	4.55788	down	positive
ES	CELF1	0.322222	0.295695	0.00960793	2.76101	down	positive
ES	CELF2	0.322222	0.298645	0.00977351	2.41232	down	positive
ES	CELF3	0.322222	0.295204	0.00966146	2.79654	down	positive
ES	CELF4	0.322222	0.298213	0.00797456	3.01069	down	positive
ES	CELF5	0.363889	0.341995	0.0134564	1.62702	down	positive
ES	CELF6	0.391667	0.338207	0.0374037	1.42926	down	positive
ES	CNOT4	0.138889	0.17165	0.0294933	-1.11081	down	positive
ES	CPEB2	0.422222	0.481847	0.104621	-0.569914	down	positive
ES	CPEB4	0.416667	0.494408	0.114979	-0.676135	down	positive
ES	DAZAP1	0.122222	0.172214	0.0226293	-2.20915	down	positive
ES	ENOX1	0.169444	0.162044	0.0261432	0.283089	down	positive
ES	ESRP2	0.316667	0.260925	0.0857914	0.649731	down	positive
ES	ESRP2	0.316667	0.263418	0.087309	0.609882	down	positive
ES	FMR1	0.122222	0.115067	0.0367979	0.194436	down	positive
ES	FUS	0.0277778	0.0214677	0.0157428	0.400824	down	positive
ES	FXR1	0.0638889	0.0891604	0.0129169	-1.95646	down	positive
ES	FXR2	0.119444	0.113706	0.0384394	0.149273	down	positive
ES	G3BP2	0.158333	0.167271	0.00832058	-1.07421	down	positive
ES	HNRNPA1L2	0.127778	0.150955	0.0125523	-1.84646	down	positive
ES	HNRNPA1	0.116667	0.14242	0.0159826	-1.61132	down	positive
ES	HNRNPA2B1	0.169444	0.162934	0.0395916	0.164447	down	positive
ES	HNRNPCL1	0.352778	0.448408	0.107746	-0.887552	down	positive
ES	HNRNPC	0.352778	0.443305	0.105261	-0.860021	down	positive
ES	HNRNPH2	0.344444	0.251015	0.122427	0.763138	down	positive
ES	HNRNPK	0.183333	0.144955	0.0557333	0.688604	down	positive
ES	HNRNPL	0.169444	0.136721	0.00405525	8.06935	down	positive
ES	HNRNPL	0.111111	0.0891608	0.00674233	3.25559	down	positive
ES	HNRPLL	0.141667	0.142437	0.0140432	-0.0548848	down	positive
ES	HuR	0.458333	0.517986	0.134042	-0.445028	down	positive
ES	HuR	0.458333	0.519212	0.133432	-0.456249	down	positive
ES	HuR	0.458333	0.520544	0.135408	-0.459432	down	positive
ES	HuR	0.458333	0.520898	0.134027	-0.466812	down	positive
ES	HuR	0.480556	0.499774	0.108951	-0.176396	down	positive
ES	HuR	0.477778	0.509969	0.115478	-0.278764	down	positive
ES	HuR	0.416667	0.456841	0.124401	-0.322945	down	positive
ES	HuR	0.447222	0.500402	0.127414	-0.417382	down	positive
ES	IGF2BP2	0.205556	0.194734	0.0394232	0.274485	down	positive
ES	IGF2BP2	0.205556	0.194785	0.0389445	0.27656	down	positive
ES	IGF2BP3	0.202778	0.204823	0.0401583	-0.0509303	down	positive
ES	KHDRBS1	0.180556	0.218018	0.0683656	-0.547966	down	positive
ES	KHDRBS2	0.138889	0.172359	0.0656818	-0.509573	down	positive
ES	KHDRBS3	0.172222	0.176167	0.0589838	-0.0668841	down	positive
ES	LIN28A	0.152778	0.162571	0.0361081	-0.271215	down	positive
ES	LIN28A	0.238889	0.162304	0.0762068	1.00497	down	positive
ES	MATR3	0.152778	0.217155	0.0271996	-2.36683	down	positive
ES	MBNL1	0.208333	0.173241	0.0329528	1.06491	down	positive
ES	MBNL1	0.208333	0.171392	0.0322885	1.14411	down	positive
ES	MBNL1	0.208333	0.173122	0.0312881	1.1254	down	positive
ES	MSI1	0.133333	0.150927	0.00787927	-2.2329	down	positive
ES	MSI1	0.147222	0.156305	0.00785736	-1.15597	down	positive
ES	PABPC1	0.225	0.256021	0.0640401	-0.484395	down	positive
ES	PABPC3	0.205556	0.18449	0.0357993	0.588431	down	positive
ES	PABPC4	0.183333	0.192175	0.058773	-0.15043	down	positive
ES	PABPC5	0.222222	0.290745	0.0768806	-0.891292	down	positive
ES	PABPN1	0.183333	0.220901	0.0360672	-1.04159	down	positive
ES	PCBP1	0.286111	0.197219	0.0653604	1.36003	down	positive
ES	PCBP2	0.361111	0.255762	0.103182	1.021	down	positive
ES	PCBP3	0.294444	0.284726	0.0201108	0.48325	down	positive
ES	PPRC1	0.0916667	0.053596	0.0386195	0.985791	down	positive
ES	PTBP1	0.444444	0.506304	0.0816057	-0.758028	down	positive
ES	PTBP1	0.444444	0.503794	0.0789793	-0.751458	down	positive
ES	PTBP1	0.416667	0.460851	0.0672108	-0.657396	down	positive
ES	QKI	0.108333	0.0952374	0.0111007	1.17973	down	positive
ES	RALY	0.347222	0.432908	0.104608	-0.819111	down	positive
ES	RBFOX1	0.244444	0.172725	0.038937	1.84194	down	positive
ES	RBFOX1	0.244444	0.170928	0.0379539	1.93698	down	positive
ES	RBFOX1	0.244444	0.167699	0.034789	2.20602	down	positive
ES	RBM24	0.294444	0.246995	0.0378411	1.25391	down	positive
ES	RBM28	0.180556	0.159486	0.0118577	1.77688	down	positive
ES	RBM3	0.0305556	0.0477822	0.00355852	-4.84094	down	positive
ES	RBM42	0.111111	0.101697	0.022883	0.411417	down	positive
ES	RBM45	0.0583333	0.0625758	0.0181688	-0.233503	down	positive
ES	RBM46	0.138889	0.182415	0.0569862	-0.763793	down	positive
ES	RBM47	0.105556	0.140048	0.0140734	-2.4509	down	positive
ES	RBM4	0.0944444	0.0501428	0.0377071	1.17489	down	positive
ES	RBM4	0.119444	0.0714697	0.0491597	0.975896	down	positive
ES	RBM5	0.147222	0.197883	0.0304492	-1.66379	down	positive
ES	RBM5	0.236111	0.193012	0.0565763	0.761795	down	positive
ES	RBM6	0.180556	0.143726	0.0111964	3.28945	down	positive
ES	RBM8A	0.0805556	0.0435379	0.0311203	1.1895	down	positive
ES	RBMS1	0.0861111	0.11849	0.0414879	-0.780444	down	positive
ES	RBMS3	0.0666667	0.144262	0.0608064	-1.2761	down	positive
ES	RBMS3	0.102778	0.187539	0.0832273	-1.01843	down	positive
ES	Rbm38	0.252778	0.2245	0.0311632	0.907409	down	positive
ES	SAMD4A	0.333333	0.219604	0.102638	1.10806	down	positive
ES	SART3	0.225	0.259381	0.0650566	-0.528484	down	positive
ES	SF1	0.105556	0.100665	0.0226958	0.215503	down	positive
ES	SFPQ	0.236111	0.225119	0.0113199	0.971042	down	positive
ES	SNRNP70	0.152778	0.166469	0.0111132	-1.23196	down	positive
ES	SNRPA	0.144444	0.11825	0.0166797	1.57044	down	positive
ES	SRP54	0.255556	0.221653	0.0501055	0.676615	down	positive
ES	SRSF10	0.241667	0.217589	0.0063705	3.77955	down	positive
ES	SRSF10	0.230556	0.208742	0.0278774	0.782472	down	positive
ES	SRSF10	0.233333	0.217016	0.010349	1.57674	down	positive
ES	SRSF10	0.252778	0.219732	0.00648249	5.09771	down	positive
ES	SRSF1	0.244444	0.201046	0.0648384	0.66933	down	positive
ES	SRSF1	0.227778	0.19207	0.0636283	0.561194	down	positive
ES	SRSF1	0.247222	0.181469	0.0717259	0.916736	down	positive
ES	SRSF1	0.247222	0.183477	0.0716741	0.889376	down	positive
ES	SRSF1	0.177778	0.159843	0.0409529	0.437935	down	positive
ES	SRSF1	0.325	0.234429	0.0951001	0.952378	down	positive
ES	SRSF2	0.266667	0.233557	0.0619439	0.534508	down	positive
ES	SRSF7	0.0194444	0.0120769	0.00619286	1.18969	down	positive
ES	SRSF9	0.263889	0.233561	0.083883	0.361546	down	positive
ES	SRSF9	0.158333	0.167991	0.0439842	-0.219562	down	positive
ES	TARDBP	0.155556	0.187654	0.0128088	-2.50593	down	positive
ES	TIA1	0.344444	0.42549	0.102609	-0.789848	down	positive
ES	TIA1	0.333333	0.434572	0.107992	-0.937463	down	positive
ES	TIA1	0.333333	0.439365	0.110607	-0.958636	down	positive
ES	TRA2	0.161111	0.186494	0.013256	-1.9148	down	positive
ES	TUT1	0.0555556	0.102173	0.0260016	-1.79286	down	positive
ES	U2AF2	0.347222	0.447405	0.094454	-1.06065	down	positive
ES	YBX1	0.113889	0.112041	0.00705141	0.262018	down	positive
ES	YBX1	0.133333	0.111302	0.0107634	2.04687	down	positive
ES	YBX2	0.0694444	0.0958035	0.0102818	-2.56366	down	positive
ES	ZC3H10	0.0666667	0.0498076	0.0322259	0.523153	down	positive
ES	ZC3H14	0.483333	0.508841	0.119316	-0.213778	down	positive
ES	ZCRB1	0.155556	0.201272	0.0651243	-0.701985	down	positive
ES	ZNF638	0.205556	0.161637	0.0119224	3.6837	down	positive
ES	A1CF	0.05	0.0550648	0.0253054	-0.200149	E	positive
ES	ANKHD1	0.0638889	0.0338599	0.0129165	2.32484	E	positive
ES	CELF1	0.144444	0.116715	0.0240939	1.15087	E	positive
ES	CELF2	0.144444	0.11687	0.0238447	1.15641	E	positive
ES	CELF3	0.144444	0.113726	0.028934	1.06168	E	positive
ES	CELF4	0.144444	0.117614	0.0249029	1.07742	E	positive
ES	CELF5	0.144444	0.114102	0.0211204	1.43666	E	positive
ES	CELF6	0.194444	0.146415	0.0389512	1.23306	E	positive
ES	CNOT4	0.141667	0.157559	0.0244596	-0.649723	E	positive
ES	CPEB2	0.0944444	0.106757	0.0271642	-0.453259	E	positive
ES	CPEB4	0.0666667	0.0980883	0.0325637	-0.964927	E	positive
ES	DAZAP1	0.0555556	0.034272	0.00629372	3.38172	E	positive
ES	ENOX1	0.155556	0.139788	0.0370812	0.425215	E	positive
ES	ESRP1	0.241667	0.155003	0.0520284	1.6657	E	positive
ES	ESRP2	0.241667	0.156151	0.0142432	6.00396	E	positive
ES	FMR1	0.122222	0.115092	0.0384911	0.185232	E	positive
ES	FUS	0.0416667	0.0211946	0.0167148	1.22479	E	positive
ES	FXR1	0.119444	0.104602	0.0145091	1.02297	E	positive
ES	FXR2	0.108333	0.112063	0.0392188	-0.0950891	E	positive
ES	G3BP2	0.136111	0.141293	0.0228988	-0.226316	E	positive
ES	HNRNPA1L2	0.0416667	0.0273498	0.00215145	6.65452	E	positive
ES	HNRNPA1	0.0416667	0.024762	0.00637051	2.65359	E	positive
ES	HNRNPA2B1	0.0833333	0.0502817	0.0180096	1.83522	E	positive
ES	HNRNPCL1	0.0722222	0.1008	0.0459014	-0.622594	E	positive
ES	HNRNPC	0.0722222	0.0998749	0.0391945	-0.705523	E	positive
ES	HNRNPH2	0.183333	0.122233	0.0705208	0.866414	E	positive
ES	HNRNPK	0.155556	0.113031	0.0508914	0.8356	E	positive
ES	HNRNPL	0.116667	0.0949143	0.0205997	1.05595	E	positive
ES	HNRNPL	0.0972222	0.0912049	0.0187725	0.320537	E	positive
ES	HNRPLL	0.0972222	0.110775	0.0295607	-0.458463	E	positive
ES	HuR	0.0777778	0.100518	0.040299	-0.564281	E	positive
ES	HuR	0.0777778	0.105769	0.0459292	-0.609444	E	positive
ES	HuR	0.0777778	0.102624	0.0398734	-0.62312	E	positive
ES	HuR	0.0777778	0.105377	0.0447935	-0.616152	E	positive
ES	HuR	0.0805556	0.101395	0.0274677	-0.758691	E	positive
ES	HuR	0.0916667	0.108342	0.0280843	-0.593774	E	positive
ES	HuR	0.0972222	0.107355	0.04722	-0.214576	E	positive
ES	HuR	0.0694444	0.0919881	0.0344184	-0.654989	E	positive
ES	IGF2BP2	0.102778	0.128125	0.0290803	-0.87162	E	positive
ES	IGF2BP2	0.102778	0.12283	0.0254948	-0.786531	E	positive
ES	IGF2BP3	0.113889	0.127675	0.0290237	-0.475006	E	positive
ES	KHDRBS1	0.0444444	0.10464	0.0526371	-1.14359	E	positive
ES	KHDRBS2	0.0694444	0.0836208	0.0436749	-0.324587	E	positive
ES	KHDRBS3	0.0888889	0.104564	0.0527922	-0.296926	E	positive
ES	LIN28A	0.202778	0.174982	0.041403	0.671337	E	positive
ES	LIN28A	0.227778	0.145403	0.0723971	1.13782	E	positive
ES	MATR3	0.147222	0.125006	0.0146176	1.51983	E	positive
ES	MBNL1	0.15	0.104428	0.0339209	1.34347	E	positive
ES	MBNL1	0.15	0.102769	0.0346024	1.36495	E	positive
ES	MBNL1	0.15	0.103565	0.0320244	1.44999	E	positive
ES	MSI1	0.0694444	0.0484868	0.00471313	4.44664	E	positive
ES	MSI1	0.0722222	0.0478	0.00943302	2.58902	E	positive
ES	PABPC1	0.125	0.210298	0.0940424	-0.907012	E	positive
ES	PABPC3	0.116667	0.149544	0.0421766	-0.77952	E	positive
ES	PABPC4	0.0777778	0.132607	0.0727948	-0.753207	E	positive
ES	PABPC5	0.152778	0.216161	0.077106	-0.822032	E	positive
ES	PABPN1	0.144444	0.245442	0.0619865	-1.62935	E	positive
ES	PCBP1	0.172222	0.118116	0.0490121	1.10393	E	positive
ES	PCBP2	0.255556	0.150928	0.0782669	1.33681	E	positive
ES	PCBP3	0.116667	0.112589	0.0189789	0.214832	E	positive
ES	PPRC1	0.108333	0.0507539	0.039119	1.4719	E	positive
ES	PTBP1	0.125	0.134883	0.0239726	-0.412271	E	positive
ES	PTBP1	0.125	0.133774	0.0239913	-0.365705	E	positive
ES	PTBP1	0.155556	0.133697	0.0188058	1.16235	E	positive
ES	QKI	0.0444444	0.0460663	0.00825826	-0.196395	E	positive
ES	RALY	0.0666667	0.0952906	0.0349316	-0.819427	E	positive
ES	RBFOX1	0.133333	0.101414	0.0340468	0.937508	E	positive
ES	RBFOX1	0.133333	0.100759	0.0377122	0.863765	E	positive
ES	RBFOX1	0.133333	0.100726	0.0402005	0.81112	E	positive
ES	RBM24	0.133333	0.119226	0.0347564	0.405893	E	positive
ES	RBM28	0.0916667	0.0658289	0.0181548	1.42319	E	positive
ES	RBM3	0.0416667	0.0419082	0.00644146	-0.0374942	E	positive
ES	RBM42	0.0583333	0.0644537	0.0113783	-0.537898	E	positive
ES	RBM45	0.122222	0.101719	0.0328718	0.623725	E	positive
ES	RBM46	0.105556	0.134101	0.063694	-0.448161	E	positive
ES	RBM47	0.130556	0.169099	0.0265591	-1.45122	E	positive
ES	RBM4	0.075	0.0413193	0.0330851	1.018	E	positive
ES	RBM4	0.0972222	0.0489206	0.038878	1.24239	E	positive
ES	RBM5	0.188889	0.177484	0.0297145	0.383815	E	positive
ES	RBM5	0.219444	0.197841	0.0509254	0.424214	E	positive
ES	RBM6	0.144444	0.147492	0.0239429	-0.127268	E	positive
ES	RBM8A	0.0805556	0.0392371	0.0300296	1.37592	E	positive
ES	RBMS1	0.0472222	0.0474718	0.0187818	-0.0132887	E	positive
ES	RBMS3	0.025	0.0492906	0.0228518	-1.06296	E	positive
ES	RBMS3	0.0277778	0.0547971	0.025364	-1.06526	E	positive
ES	Rbm38	0.127778	0.100727	0.0360711	0.749926	E	positive
ES	SAMD4A	0.305556	0.197991	0.108816	0.988491	E	positive
ES	SART3	0.125	0.204916	0.0873255	-0.915153	E	positive
ES	SF1	0.0472222	0.046711	0.0118361	0.0431954	E	positive
ES	SFPQ	0.166667	0.0952485	0.0306477	2.3303	E	positive
ES	SNRNP70	0.161111	0.16043	0.00914267	0.0745172	E	positive
ES	SNRPA	0.0972222	0.0988001	0.033568	-0.0470046	E	positive
ES	SRP54	0.1	0.069823	0.0312387	0.966012	E	positive
ES	SRSF10	0.169444	0.199594	0.0211345	-1.42658	E	positive
ES	SRSF10	0.186111	0.199806	0.01872	-0.731555	E	positive
ES	SRSF10	0.177778	0.229535	0.0351322	-1.47322	E	positive
ES	SRSF10	0.169444	0.199199	0.0213782	-1.3918	E	positive
ES	SRSF1	0.266667	0.206183	0.0581308	1.04048	E	positive
ES	SRSF1	0.252778	0.1986	0.0560059	0.967362	E	positive
ES	SRSF1	0.241667	0.165356	0.058852	1.29665	E	positive
ES	SRSF1	0.241667	0.166737	0.0588956	1.27224	E	positive
ES	SRSF1	0.166667	0.16742	0.0499568	-0.0150834	E	positive
ES	SRSF1	0.3	0.214108	0.0851374	1.00886	E	positive
ES	SRSF2	0.252778	0.204378	0.0547724	0.883656	E	positive
ES	SRSF7	0.0555556	0.0336226	0.0176663	1.24151	E	positive
ES	SRSF9	0.297222	0.210892	0.0697156	1.23832	E	positive
ES	SRSF9	0.205556	0.182514	0.0479869	0.480165	E	positive
ES	TARDBP	0.119444	0.148362	0.0160734	-1.79907	E	positive
ES	TIA1	0.0722222	0.0959803	0.038367	-0.619233	E	positive
ES	TIA1	0.0611111	0.090549	0.0342788	-0.858777	E	positive
ES	TIA1	0.0611111	0.09579	0.0417352	-0.830927	E	positive
ES	TRA2	0.230556	0.272762	0.0312094	-1.35238	E	positive
ES	TUT1	0.0416667	0.0513171	0.0134512	-0.717445	E	positive
ES	U2AF2	0.0583333	0.103481	0.03156	-1.43053	E	positive
ES	YBX1	0.119444	0.12085	0.0102089	-0.137651	E	positive
ES	YBX1	0.122222	0.120484	0.0200453	0.0867309	E	positive
ES	YBX2	0.111111	0.111251	0.00511722	-0.0273306	E	positive
ES	ZC3H10	0.113889	0.0785184	0.0497457	0.711026	E	positive
ES	ZC3H14	0.0722222	0.100925	0.0314362	-0.913046	E	positive
ES	ZCRB1	0.0527778	0.0819573	0.0425876	-0.685165	E	positive
ES	ZNF638	0.0666667	0.0701366	0.0142851	-0.242904	E	positive
ES	A1CF	0.147222	0.223263	0.0798655	-0.952115	up	positive
ES	ANKHD1	0.0333333	0.0262159	0.00634844	1.12113	up	positive
ES	CELF1	0.313889	0.321437	0.0107343	-0.703217	up	positive
ES	CELF2	0.313889	0.315188	0.00784918	-0.165529	up	positive
ES	CELF4	0.313889	0.316169	0.0118127	-0.192989	up	positive
ES	CELF4	0.313889	0.320318	0.00889921	-0.722468	up	positive
ES	CELF5	0.35	0.38345	0.0237504	-1.4084	up	positive
ES	CELF6	0.416667	0.349305	0.0340277	1.97962	up	positive
ES	CNOT4	0.169444	0.162481	0.0284271	0.244948	up	positive
ES	CPEB2	0.469444	0.555289	0.12108	-0.708986	up	positive
ES	CPEB4	0.5	0.565518	0.13103	-0.500027	up	positive
ES	DAZAP1	0.102778	0.140614	0.020698	-1.828	up	positive
ES	ENOX1	0.122222	0.151891	0.024475	-1.2122	up	positive
ES	ESRP2	0.327778	0.24779	0.0838362	0.954102	up	positive
ES	ESRP2	0.327778	0.246233	0.081453	1.00112	up	positive
ES	FMR1	0.122222	0.107088	0.0338782	0.446732	up	positive
ES	FUS	0.0361111	0.0253275	0.0173939	0.619965	up	positive
ES	FXR1	0.0694444	0.0908731	0.0121414	-1.76493	up	positive
ES	FXR2	0.116667	0.106023	0.0352675	0.301789	up	positive
ES	G3BP2	0.158333	0.159656	0.00904805	-0.146133	up	positive
ES	HNRNPA1L2	0.0888889	0.128204	0.00836371	-4.70072	up	positive
ES	HNRNPA1	0.0944444	0.116194	0.0133759	-1.62602	up	positive
ES	HNRNPA2B1	0.136111	0.142827	0.0363159	-0.184942	up	positive
ES	HNRNPCL1	0.438889	0.515141	0.127051	-0.600171	up	positive
ES	HNRNPC	0.438889	0.515279	0.125481	-0.608779	up	positive
ES	HNRNPH2	0.333333	0.224986	0.115392	0.938954	up	positive
ES	HNRNPK	0.2	0.153128	0.0620876	0.754932	up	positive
ES	HNRNPL	0.111111	0.126113	0.00365754	-4.10159	up	positive
ES	HNRNPL	0.05	0.0841546	0.00564722	-6.04803	up	positive
ES	HNRPLL	0.125	0.137394	0.0153744	-0.806137	up	positive
ES	HuR	0.469444	0.590606	0.147684	-0.820411	up	positive
ES	HuR	0.469444	0.590983	0.147103	-0.826209	up	positive
ES	HuR	0.469444	0.589962	0.146851	-0.820681	up	positive
ES	HuR	0.469444	0.588545	0.145864	-0.816513	up	positive
ES	HuR	0.502778	0.574807	0.119834	-0.601075	up	positive
ES	HuR	0.5	0.588977	0.128385	-0.693048	up	positive
ES	HuR	0.422222	0.505653	0.134048	-0.622391	up	positive
ES	HuR	0.486111	0.582049	0.142407	-0.673687	up	positive
ES	IGF2BP2	0.158333	0.181618	0.0375863	-0.619502	up	positive
ES	IGF2BP2	0.158333	0.180316	0.0382938	-0.57406	up	positive
ES	IGF2BP3	0.180556	0.188876	0.038725	-0.214869	up	positive
ES	KHDRBS1	0.144444	0.20737	0.0630076	-0.998699	up	positive
ES	KHDRBS2	0.1	0.17837	0.0612464	-1.27958	up	positive
ES	KHDRBS3	0.119444	0.183711	0.057699	-1.11382	up	positive
ES	LIN28A	0.138889	0.154144	0.0386041	-0.395165	up	positive
ES	LIN28A	0.202778	0.153413	0.0773681	0.638049	up	positive
ES	MATR3	0.230556	0.234701	0.0363635	-0.114012	up	positive
ES	MBNL1	0.244444	0.180191	0.0386176	1.66384	up	positive
ES	MBNL1	0.244444	0.18024	0.039836	1.61173	up	positive
ES	MBNL1	0.244444	0.175106	0.0387895	1.78756	up	positive
ES	MSI1	0.111111	0.135198	0.00990201	-2.43254	up	positive
ES	MSI1	0.133333	0.133051	0.0107653	0.0262032	up	positive
ES	PABPC1	0.211111	0.259091	0.0589	-0.814603	up	positive
ES	PABPC3	0.161111	0.172176	0.0319515	-0.346311	up	positive
ES	PABPC4	0.15	0.199813	0.0511088	-0.974642	up	positive
ES	PABPC5	0.233333	0.277769	0.0645022	-0.688908	up	positive
ES	PABPN1	0.133333	0.204058	0.0270703	-2.61263	up	positive
ES	PCBP1	0.322222	0.21692	0.0756364	1.39222	up	positive
ES	PCBP2	0.455556	0.306574	0.120173	1.23972	up	positive
ES	PCBP3	0.433333	0.348042	0.0256453	3.3258	up	positive
ES	PPRC1	0.0861111	0.0602239	0.0408786	0.633271	up	positive
ES	PTBP1	0.583333	0.598357	0.0857155	-0.17527	up	positive
ES	PTBP1	0.583333	0.60167	0.0856641	-0.214049	up	positive
ES	PTBP1	0.527778	0.562813	0.071584	-0.489433	up	positive
ES	QKI	0.0972222	0.101579	0.0111489	-0.390745	up	positive
ES	RALY	0.419444	0.501509	0.122801	-0.668274	up	positive
ES	RBFOX1	0.166667	0.15861	0.0318799	0.252713	up	positive
ES	RBFOX1	0.166667	0.158724	0.0310955	0.255441	up	positive
ES	RBFOX1	0.166667	0.161903	0.0310047	0.153639	up	positive
ES	RBM24	0.202778	0.234817	0.0373145	-0.858616	up	positive
ES	RBM28	0.0972222	0.141793	0.00710612	-6.27213	up	positive
ES	RBM3	0.0444444	0.0467302	0.00369718	-0.618252	up	positive
ES	RBM42	0.0833333	0.105782	0.0233643	-0.960807	up	positive
ES	RBM45	0.0611111	0.06371	0.0188801	-0.137653	up	positive
ES	RBM46	0.147222	0.183791	0.0563132	-0.649384	up	positive
ES	RBM47	0.075	0.137201	0.0146975	-4.23204	up	positive
ES	RBM4	0.0888889	0.0488135	0.0376426	1.06463	up	positive
ES	RBM4	0.111111	0.0636413	0.0467304	1.01582	up	positive
ES	RBM5	0.202778	0.189414	0.0349075	0.382821	up	positive
ES	RBM5	0.175	0.169443	0.0526972	0.105446	up	positive
ES	RBM6	0.152778	0.142981	0.0140319	0.698203	up	positive
ES	RBM8A	0.0916667	0.0462071	0.0310076	1.46608	up	positive
ES	RBMS1	0.0833333	0.118902	0.0447672	-0.794516	up	positive
ES	RBMS3	0.0833333	0.1344	0.0535741	-0.953199	up	positive
ES	RBMS3	0.125	0.189636	0.0804318	-0.803617	up	positive
ES	Rbm38	0.216667	0.2094	0.0315778	0.230127	up	positive
ES	SAMD4A	0.286111	0.196261	0.0970287	0.926011	up	positive
ES	SART3	0.211111	0.25956	0.0569618	-0.850545	up	positive
ES	SF1	0.102778	0.107631	0.0234485	-0.206954	up	positive
ES	SFPQ	0.191667	0.211459	0.0113325	-1.74648	up	positive
ES	SNRNP70	0.127778	0.145823	0.0156765	-1.15109	up	positive
ES	SNRPA	0.119444	0.120458	0.0162278	-0.0624471	up	positive
ES	SRP54	0.191667	0.176039	0.0508199	0.307516	up	positive
ES	SRSF10	0.216667	0.203256	0.00880008	1.52388	up	positive
ES	SRSF10	0.205556	0.191181	0.0276466	0.519936	up	positive
ES	SRSF10	0.225	0.211905	0.00882126	1.48451	up	positive
ES	SRSF10	0.2	0.205115	0.00865576	-0.590981	up	positive
ES	SRSF1	0.255556	0.190927	0.0668687	0.966498	up	positive
ES	SRSF1	0.230556	0.181492	0.0630323	0.778387	up	positive
ES	SRSF1	0.227778	0.172032	0.0719427	0.77486	up	positive
ES	SRSF1	0.227778	0.172364	0.0730568	0.758499	up	positive
ES	SRSF1	0.169444	0.146872	0.0373502	0.604348	up	positive
ES	SRSF1	0.272222	0.211004	0.0905628	0.675974	up	positive
ES	SRSF2	0.233333	0.207449	0.064324	0.402405	up	positive
ES	SRSF7	0.0277778	0.0187905	0.0087154	1.03119	up	positive
ES	SRSF9	0.230556	0.208076	0.0761521	0.295188	up	positive
ES	SRSF9	0.180556	0.157783	0.0433619	0.525172	up	positive
ES	TARDBP	0.186111	0.184338	0.00896936	0.197718	up	positive
ES	TIA1	0.425	0.497181	0.123155	-0.586101	up	positive
ES	TIA1	0.422222	0.507854	0.12758	-0.671199	up	positive
ES	TIA1	0.422222	0.510051	0.130741	-0.671774	up	positive
ES	TRA2	0.175	0.179004	0.0123465	-0.324271	up	positive
ES	TUT1	0.0944444	0.0946405	0.0233201	-0.00840806	up	positive
ES	U2AF2	0.475	0.540633	0.109664	-0.598491	up	positive
ES	YBX1	0.113889	0.10859	0.00499491	1.0608	up	positive
ES	YBX1	0.130556	0.109769	0.00443129	4.69083	up	positive
ES	YBX2	0.102778	0.0963687	0.00816725	0.784733	up	positive
ES	ZC3H10	0.0861111	0.0513021	0.0349833	0.995018	up	positive
ES	ZC3H14	0.455556	0.583615	0.131615	-0.972989	up	positive
ES	ZCRB1	0.147222	0.199444	0.0656643	-0.795277	up	positive
ES	ZNF638	0.163889	0.17971	0.00713415	-2.21763	up	positive
MX	A1CF	0.0961538	0.132683	0.0408715	-0.893753	V1	negative
MX	ANKHD1	0	0.0120869	0.0048525	-2.49087	V1	negative
MX	CELF1	0.211538	0.184574	0.0397671	0.67806	V1	negative
MX	CELF2	0.211538	0.165787	0.0436314	1.04858	V1	negative
MX	CELF3	0.211538	0.176817	0.0378848	0.91649	V1	negative
MX	CELF4	0.211538	0.174012	0.0360625	1.04059	V1	negative
MX	CELF5	0.288462	0.239776	0.0397484	1.22485	V1	negative
MX	CELF6	0.230769	0.193793	0.057253	0.645846	V1	negative
MX	CNOT4	0.0384615	0.0593124	0.0204681	-1.0187	V1	negative
MX	CPEB2	0.403846	0.468137	0.119473	-0.53812	V1	negative
MX	CPEB4	0.365385	0.488696	0.118463	-1.04093	V1	negative
MX	DAZAP1	0.0192308	0.0538388	0.00873882	-3.96027	V1	negative
MX	ENOX1	0.0961538	0.0524229	0.0105596	4.14136	V1	negative
MX	ESRP1	0.192308	0.113646	0.062071	1.26729	V1	negative
MX	ESRP2	0.192308	0.113117	0.0616046	1.28547	V1	negative
MX	FMR1	0.0384615	0.0358239	0.0183862	0.143459	V1	negative
MX	FUS	0	0.00856759	0.00784411	-1.09223	V1	negative
MX	FXR1	0.0384615	0.0339253	0.00563784	0.804612	V1	negative
MX	FXR2	0.0384615	0.0373459	0.0161236	0.0691924	V1	negative
MX	G3BP2	0.153846	0.0584335	0.0147509	6.46825	V1	negative
MX	HNRNPA1	0.0384615	0.0406337	0.0173003	-0.125557	V1	negative
MX	HNRNPA1L2	0.0384615	0.04644	0.0165868	-0.481014	V1	negative
MX	HNRNPA2B1	0.0576923	0.0505231	0.0275459	0.260264	V1	negative
MX	HNRNPC	0.288462	0.433568	0.120222	-1.20698	V1	negative
MX	HNRNPCL1	0.288462	0.427086	0.114549	-1.21018	V1	negative
MX	HNRNPH2	0.153846	0.0948382	0.06899	0.855312	V1	negative
MX	HNRNPK	0.134615	0.0725303	0.0490702	1.26523	V1	negative
MX	HNRNPL	0.0576923	0.0516891	0.00570508	1.05226	V1	negative
MX	HNRNPL	0.0192308	0.0315981	0.00435305	-2.84107	V1	negative
MX	HNRPLL	0.0769231	0.0601693	0.00859776	1.94862	V1	negative
MX	ELAVL1	0.307692	0.505765	0.139773	-1.4171	V1	negative
MX	ELAVL2	0.307692	0.514317	0.145359	-1.42148	V1	negative
MX	ELAVL3	0.307692	0.494455	0.138429	-1.34916	V1	negative
MX	ELAVL4	0.307692	0.514483	0.153036	-1.35125	V1	negative
MX	ELAVL5	0.461538	0.46342	0.102125	-0.0184241	V1	negative
MX	ELAVL1	0.423077	0.491687	0.11655	-0.588674	V1	negative
MX	ELAVL1	0.269231	0.414891	0.129262	-1.12686	V1	negative
MX	ELAVL1	0.365385	0.497095	0.133471	-0.986809	V1	negative
MX	IGF2BP1	0.115385	0.0928909	0.0257115	0.87485	V1	negative
MX	IGF2BP2	0.115385	0.102568	0.0271398	0.472255	V1	negative
MX	IGF2BP3	0.153846	0.102806	0.0326811	1.56177	V1	negative
MX	KHDRBS1	0.134615	0.110796	0.0351887	0.676907	V1	negative
MX	KHDRBS2	0.0384615	0.0962308	0.0318723	-1.81252	V1	negative
MX	KHDRBS3	0.0384615	0.0912954	0.0248774	-2.12377	V1	negative
MX	LIN28A	0.0576923	0.052458	0.0233166	0.22449	V1	negative
MX	LIN28A	0.0961538	0.0569527	0.0418466	0.936782	V1	negative
MX	MATR3	0.0576923	0.168913	0.0403529	-2.7562	V1	negative
MX	MBNL1	0.173077	0.100586	0.0449345	1.61326	V1	negative
MX	MBNL2	0.173077	0.0999439	0.0390988	1.87046	V1	negative
MX	MBNL3	0.173077	0.0919869	0.0405061	2.00192	V1	negative
MX	MSI1	0.0576923	0.0520021	0.00577126	0.985956	V1	negative
MX	MSI1	0.0384615	0.0512954	0.00457646	-2.80433	V1	negative
MX	PABPC1	0.0576923	0.138347	0.0505546	-1.59539	V1	negative
MX	PABPC3	0.0576923	0.0673814	0.0146813	-0.65996	V1	negative
MX	PABPC4	0.0961538	0.108745	0.0434557	-0.289752	V1	negative
MX	PABPC5	0.0576923	0.152786	0.0521368	-1.82392	V1	negative
MX	PABPN1	0.0576923	0.10209	0.0116947	-3.79639	V1	negative
MX	PCBP1	0.153846	0.120612	0.0717058	0.463473	V1	negative
MX	PCBP2	0.230769	0.183209	0.101659	0.467842	V1	negative
MX	PCBP3	0.326923	0.228548	0.035459	2.77434	V1	negative
MX	PPRC1	0.0576923	0.0255146	0.0228634	1.40739	V1	negative
MX	PTBP1	0.480769	0.50174	0.103614	-0.202395	V1	negative
MX	PTBP2	0.480769	0.512243	0.108458	-0.290189	V1	negative
MX	PTBP3	0.326923	0.435182	0.0482063	-2.24575	V1	negative
MX	QKI	0.0384615	0.0549811	0.00730836	-2.26036	V1	negative
MX	RALY	0.269231	0.42665	0.116167	-1.35512	V1	negative
MX	RBFOX1	0.153846	0.0673141	0.0167528	5.16523	V1	negative
MX	RBFOX2	0.153846	0.069714	0.0211228	3.983	V1	negative
MX	RBFOX3	0.153846	0.0721958	0.0168809	4.83683	V1	negative
MX	RBM24	0.0769231	0.118549	0.0357166	-1.16544	V1	negative
MX	RBM28	0.0576923	0.0507282	0.0171516	0.406032	V1	negative
MX	RBM3	0	0.0195349	0.00371912	-5.25255	V1	negative
MX	Rbm38	0.134615	0.116317	0.0383016	0.477751	V1	negative
MX	RBM4	0.0576923	0.0245762	0.0210229	1.57524	V1	negative
MX	RBM4	0.0769231	0.0279438	0.0252685	1.93835	V1	negative
MX	RBM42	0.0384615	0.0577534	0.0169902	-1.13547	V1	negative
MX	RBM45	0	0.022473	0.0122977	-1.82742	V1	negative
MX	RBM46	0.115385	0.106213	0.0559483	0.16393	V1	negative
MX	RBM47	0.0961538	0.0616535	0.0160062	2.15543	V1	negative
MX	RBM5	0.0576923	0.0784434	0.0263396	-0.787827	V1	negative
MX	RBM5	0.0384615	0.0590045	0.0325559	-0.631006	V1	negative
MX	RBM6	0.0576923	0.0562536	0.0188224	0.0764378	V1	negative
MX	RBM8A	0.0384615	0.0164067	0.0148779	1.48238	V1	negative
MX	RBMS1	0.0576923	0.0921681	0.0596257	-0.578203	V1	negative
MX	RBMS3	0.0769231	0.110472	0.078475	-0.427509	V1	negative
MX	RBMS3	0.134615	0.15233	0.111994	-0.158174	V1	negative
MX	SAMD4A	0.134615	0.0742207	0.0551581	1.09494	V1	negative
MX	SART3	0.0576923	0.137088	0.0441514	-1.79827	V1	negative
MX	SF1	0.0576923	0.0619463	0.0170773	-0.249105	V1	negative
MX	SFPQ	0.0769231	0.091732	0.0213806	-0.692631	V1	negative
MX	SNRNP70	0.0769231	0.0511275	0.00806875	3.19698	V1	negative
MX	SNRPA	0.115385	0.0473847	0.0114767	5.92503	V1	negative
MX	SRP54	0	0.0767607	0.0368278	-2.08432	V1	negative
MX	SRSF1	0.0384615	0.0718749	0.040565	-0.823698	V1	negative
MX	SRSF1	0.0384615	0.067621	0.0394335	-0.739459	V1	negative
MX	SRSF1	0.0576923	0.0649871	0.0413784	-0.176294	V1	negative
MX	SRSF1	0.0576923	0.0631665	0.0433145	-0.126383	V1	negative
MX	SRSF1	0.0192308	0.0516152	0.0142131	-2.27848	V1	negative
MX	SRSF1	0.0961538	0.0801693	0.0513504	0.311284	V1	negative
MX	SRSF10	0.0384615	0.0858657	0.0118104	-4.01377	V1	negative
MX	SRSF10	0.0192308	0.0748951	0.0263614	-2.11159	V1	negative
MX	SRSF10	0.0192308	0.0842087	0.0123554	-5.25906	V1	negative
MX	SRSF10	0.0384615	0.0875778	0.00697276	-7.04402	V1	negative
MX	SRSF2	0.0384615	0.0788917	0.039868	-1.0141	V1	negative
MX	SRSF7	0	0.00645081	0.00380541	-1.69517	V1	negative
MX	SRSF9	0.0576923	0.0771109	0.0442386	-0.43895	V1	negative
MX	SRSF9	0.0384615	0.0554905	0.0250267	-0.680431	V1	negative
MX	TARDBP	0.0192308	0.0793851	0.0105573	-5.69788	V1	negative
MX	TIA1	0.269231	0.404556	0.117046	-1.15617	V1	negative
MX	TIA1	0.326923	0.44007	0.122093	-0.926729	V1	negative
MX	TIAL1	0.326923	0.43768	0.127418	-0.869243	V1	negative
MX	TRA2B	0.0384615	0.0726583	0.0150188	-2.27693	V1	negative
MX	TUT1	0.0192308	0.0357552	0.00796074	-2.07574	V1	negative
MX	U2AF2	0.423077	0.45189	0.0898711	-0.320606	V1	negative
MX	YBX1	0.0384615	0.0480543	0.0137285	-0.698749	V1	negative
MX	YBX1	0.0384615	0.0487452	0.0157196	-0.654194	V1	negative
MX	YBX2	0.0384615	0.0424714	0.00933267	-0.429655	V1	negative
MX	ZC3H10	0.0769231	0.0183001	0.0160161	3.66025	V1	negative
MX	ZC3H14	0.461538	0.499461	0.122731	-0.308986	V1	negative
MX	ZCRB1	0.0769231	0.119999	0.037242	-1.15666	V1	negative
MX	ZNF638	0.0384615	0.101472	0.0140181	-4.49494	V1	negative
MX	A1CF	0.0576923	0.0566419	0.0298365	0.0352047	V2	negative
MX	ANKHD1	0.0192308	0.0438692	0.0172901	-1.425	V2	negative
MX	CELF1	0.0961538	0.121059	0.0390368	-0.637995	V2	negative
MX	CELF2	0.0961538	0.115752	0.0306889	-0.638602	V2	negative
MX	CELF3	0.0961538	0.116608	0.0295171	-0.692973	V2	negative
MX	CELF4	0.0961538	0.114201	0.0372995	-0.483856	V2	negative
MX	CELF5	0.115385	0.124454	0.0154244	-0.587974	V2	negative
MX	CELF6	0.153846	0.132368	0.0495985	0.433032	V2	negative
MX	CNOT4	0.173077	0.160537	0.0203385	0.616582	V2	negative
MX	CPEB2	0.115385	0.098239	0.0260667	0.657762	V2	negative
MX	CPEB4	0.0384615	0.114493	0.0434579	-1.74954	V2	negative
MX	DAZAP1	0.0192308	0.0325432	0.00972251	-1.36923	V2	negative
MX	ENOX1	0.307692	0.132369	0.039069	4.48754	V2	negative
MX	ESRP1	0.211538	0.158726	0.0503172	1.0496	V2	negative
MX	ESRP2	0.211538	0.16145	0.0535753	0.934923	V2	negative
MX	FMR1	0.211538	0.118731	0.017633	5.26327	V2	negative
MX	FUS	0.0576923	0.0181523	0.0147182	2.68647	V2	negative
MX	FXR1	0.0961538	0.0975481	0.00682389	-0.204317	V2	negative
MX	FXR2	0.192308	0.114898	0.0237786	3.25543	V2	negative
MX	G3BP2	0.115385	0.121832	0.0355515	-0.181342	V2	negative
MX	HNRNPA1	0	0.0249738	0.00965527	-2.58654	V2	negative
MX	HNRNPA1L2	0.0192308	0.0255619	0.00357022	-1.77332	V2	negative
MX	HNRNPA2B1	0.0961538	0.0460681	0.01653	3.02999	V2	negative
MX	HNRNPC	0.0769231	0.106185	0.0622525	-0.470048	V2	negative
MX	HNRNPCL1	0.0769231	0.110916	0.0556285	-0.611075	V2	negative
MX	HNRNPH2	0.269231	0.128754	0.0746645	1.88144	V2	negative
MX	HNRNPK	0.134615	0.104913	0.043282	0.686257	V2	negative
MX	HNRNPL	0.0769231	0.091622	0.0237489	-0.618929	V2	negative
MX	HNRNPL	0.115385	0.0854686	0.0181701	1.64644	V2	negative
MX	HNRPLL	0.0961538	0.111451	0.0441752	-0.34628	V2	negative
MX	ELAVL1	0.0576923	0.0948992	0.0333889	-1.11435	V2	negative
MX	ELAVL2	0.0576923	0.0979093	0.0371568	-1.08236	V2	negative
MX	ELAVL3	0.0576923	0.095628	0.0367111	-1.03336	V2	negative
MX	ELAVL4	0.0576923	0.0896997	0.0331966	-0.964177	V2	negative
MX	ELAVL5	0.0769231	0.0979684	0.0246488	-0.85381	V2	negative
MX	ELAVL1	0.0769231	0.106278	0.0280721	-1.0457	V2	negative
MX	ELAVL1	0.0576923	0.0970655	0.0338941	-1.16165	V2	negative
MX	ELAVL1	0.0192308	0.0901414	0.0335756	-2.11197	V2	negative
MX	IGF2BP1	0.0769231	0.114797	0.0237509	-1.59463	V2	negative
MX	IGF2BP2	0.0769231	0.122033	0.0248305	-1.8167	V2	negative
MX	IGF2BP3	0.0961538	0.125368	0.0286534	-1.01959	V2	negative
MX	KHDRBS1	0.0961538	0.093718	0.0349602	0.0696757	V2	negative
MX	KHDRBS2	0.0576923	0.0746702	0.0343829	-0.493789	V2	negative
MX	KHDRBS3	0.0384615	0.0984745	0.0425599	-1.41008	V2	negative
MX	LIN28A	0.192308	0.17054	0.0351289	0.619642	V2	negative
MX	LIN28A	0.269231	0.14543	0.0699333	1.77027	V2	negative
MX	MATR3	0.115385	0.11615	0.0109685	-0.0697344	V2	negative
MX	MBNL1	0.173077	0.102749	0.0274633	2.56081	V2	negative
MX	MBNL2	0.173077	0.106652	0.0304867	2.17881	V2	negative
MX	MBNL3	0.173077	0.108612	0.0317909	2.02777	V2	negative
MX	MSI1	0.0192308	0.0446754	0.0117226	-2.17055	V2	negative
MX	MSI1	0.0192308	0.0405649	0.0172063	-1.23991	V2	negative
MX	PABPC1	0.0961538	0.188743	0.0638976	-1.44902	V2	negative
MX	PABPC3	0.0961538	0.141483	0.0359027	-1.26255	V2	negative
MX	PABPC4	0.115385	0.114243	0.0426285	0.0267839	V2	negative
MX	PABPC5	0.0961538	0.235709	0.112983	-1.23519	V2	negative
MX	PABPN1	0.192308	0.250146	0.0591429	-0.977945	V2	negative
MX	PCBP1	0.230769	0.113135	0.0511151	2.30135	V2	negative
MX	PCBP2	0.211538	0.138719	0.0734975	0.990782	V2	negative
MX	PCBP3	0.192308	0.0973477	0.0223987	4.23954	V2	negative
MX	PPRC1	0.153846	0.0426989	0.0346547	3.20728	V2	negative
MX	PTBP1	0.0961538	0.133046	0.0313484	-1.17683	V2	negative
MX	PTBP2	0.0961538	0.144268	0.0228385	-2.10673	V2	negative
MX	PTBP3	0.0576923	0.133174	0.0197044	-3.83073	V2	negative
MX	QKI	0	0.0457661	0.0137246	-3.3346	V2	negative
MX	RALY	0.0769231	0.0907268	0.0442181	-0.312174	V2	negative
MX	RBFOX1	0.153846	0.0883781	0.0420075	1.55848	V2	negative
MX	RBFOX2	0.153846	0.0998072	0.040074	1.34848	V2	negative
MX	RBFOX3	0.153846	0.0911684	0.0370058	1.69373	V2	negative
MX	RBM24	0.192308	0.118674	0.0346743	2.12357	V2	negative
MX	RBM28	0.0769231	0.0662578	0.0150461	0.708839	V2	negative
MX	RBM3	0.0576923	0.0419758	0.00418941	3.75149	V2	negative
MX	Rbm38	0.173077	0.101983	0.0294719	2.41226	V2	negative
MX	RBM4	0.115385	0.0447444	0.0352211	2.00562	V2	negative
MX	RBM4	0.134615	0.0467644	0.0381482	2.30289	V2	negative
MX	RBM42	0.0576923	0.0671348	0.0110056	-0.857969	V2	negative
MX	RBM45	0.173077	0.108679	0.0299309	2.15157	V2	negative
MX	RBM46	0.134615	0.139511	0.0639002	-0.0766136	V2	negative
MX	RBM47	0.115385	0.171403	0.0248808	-2.25148	V2	negative
MX	RBM5	0.269231	0.166668	0.0502959	2.03919	V2	negative
MX	RBM5	0.269231	0.198229	0.0597888	1.18755	V2	negative
MX	RBM6	0.0961538	0.148241	0.0184833	-2.81808	V2	negative
MX	RBM8A	0.0961538	0.0332347	0.0257239	2.44594	V2	negative
MX	RBMS1	0.0192308	0.0487721	0.0186441	-1.58448	V2	negative
MX	RBMS3	0.0384615	0.0580831	0.0373747	-0.524996	V2	negative
MX	RBMS3	0.0384615	0.0623706	0.0326266	-0.73281	V2	negative
MX	SAMD4A	0.288462	0.19442	0.107084	0.878205	V2	negative
MX	SART3	0.0961538	0.190355	0.0710317	-1.32618	V2	negative
MX	SF1	0	0.0472294	0.0141082	-3.34767	V2	negative
MX	SFPQ	0.0961538	0.0925592	0.0313713	0.114583	V2	negative
MX	SNRNP70	0.0769231	0.15185	0.0131893	-5.68089	V2	negative
MX	SNRPA	0.115385	0.0981599	0.038259	0.450213	V2	negative
MX	SRP54	0.115385	0.0681336	0.0301295	1.56826	V2	negative
MX	SRSF1	0.25	0.211207	0.0663805	0.5844	V2	negative
MX	SRSF1	0.211538	0.197422	0.0644712	0.218962	V2	negative
MX	SRSF1	0.211538	0.177545	0.0667598	0.509195	V2	negative
MX	SRSF1	0.211538	0.17604	0.0704673	0.503759	V2	negative
MX	SRSF1	0.192308	0.174661	0.0561493	0.31429	V2	negative
MX	SRSF1	0.307692	0.218152	0.0813091	1.10123	V2	negative
MX	SRSF10	0.153846	0.210891	0.0266992	-2.13656	V2	negative
MX	SRSF10	0.192308	0.201428	0.00894222	-1.0199	V2	negative
MX	SRSF10	0.0961538	0.259377	0.068307	-2.38956	V2	negative
MX	SRSF10	0.153846	0.219099	0.0208717	-3.12637	V2	negative
MX	SRSF2	0.173077	0.206232	0.0312302	-1.06164	V2	negative
MX	SRSF7	0.173077	0.0359674	0.0159023	8.62197	V2	negative
MX	SRSF9	0.153846	0.2135	0.0736034	-0.810482	V2	negative
MX	SRSF9	0.307692	0.198507	0.0451013	2.42089	V2	negative
MX	TARDBP	0.192308	0.149051	0.00853205	5.06994	V2	negative
MX	TIA1	0.0384615	0.0988113	0.0518002	-1.16505	V2	negative
MX	TIA1	0.0961538	0.0915747	0.0418525	0.109412	V2	negative
MX	TIAL1	0.0961538	0.0923944	0.0427251	0.087992	V2	negative
MX	TRA2B	0.307692	0.280141	0.0182227	1.51193	V2	negative
MX	TUT1	0	0.0567763	0.0143319	-3.96153	V2	negative
MX	U2AF2	0.134615	0.106748	0.0325591	0.855917	V2	negative
MX	YBX1	0.134615	0.126077	0.0125883	0.678247	V2	negative
MX	YBX1	0.134615	0.123003	0.0316445	0.366969	V2	negative
MX	YBX2	0.134615	0.115115	0.0174106	1.12003	V2	negative
MX	ZC3H10	0.115385	0.0780186	0.0448289	0.833525	V2	negative
MX	ZC3H14	0.0384615	0.0872909	0.0199576	-2.44665	V2	negative
MX	ZCRB1	0.0192308	0.065308	0.0266488	-1.72906	V2	negative
MX	ZNF638	0.0192308	0.07165	0.0174564	-3.00288	V2	negative
MX	A1CF	0.0961538	0.121366	0.044041	-0.572471	V3	negative
MX	ANKHD1	0	0.0178886	0.00118985	-15.0344	V3	negative
MX	CELF1	0.115385	0.180196	0.00448999	-14.4347	V3	negative
MX	CELF2	0.115385	0.185811	0.00740816	-9.50654	V3	negative
MX	CELF3	0.115385	0.176952	0.00924073	-6.66258	V3	negative
MX	CELF4	0.115385	0.175447	0.00376049	-15.972	V3	negative
MX	CELF5	0.153846	0.21213	0.0157685	-3.69622	V3	negative
MX	CELF6	0.25	0.194909	0.0320895	1.71678	V3	negative
MX	CNOT4	0.115385	0.0799159	0.0133617	2.65451	V3	negative
MX	CPEB2	0.230769	0.310596	0.0900698	-0.886276	V3	negative
MX	CPEB4	0.25	0.325924	0.0918198	-0.826879	V3	negative
MX	DAZAP1	0.0576923	0.0976971	0.00975984	-4.09892	V3	negative
MX	ENOX1	0.0769231	0.0802248	0.0123008	-0.268412	V3	negative
MX	ESRP1	0.25	0.15073	0.0628285	1.58002	V3	negative
MX	ESRP2	0.25	0.154984	0.060574	1.56859	V3	negative
MX	FMR1	0.173077	0.0594579	0.0229965	4.94071	V3	negative
MX	FUS	0.0576923	0.00816979	0.00656951	7.53823	V3	negative
MX	FXR1	0.0384615	0.0532441	0.0119767	-1.23427	V3	negative
MX	FXR2	0.173077	0.0541195	0.0213216	5.5792	V3	negative
MX	G3BP2	0.115385	0.0870797	0.00372724	7.59406	V3	negative
MX	HNRNPA1	0.0384615	0.0685025	0.0136232	-2.20514	V3	negative
MX	HNRNPA1L2	0.0384615	0.0735571	0.0108819	-3.22512	V3	negative
MX	HNRNPA2B1	0.0576923	0.0833545	0.0273228	-0.939221	V3	negative
MX	HNRNPC	0.25	0.276289	0.0823513	-0.319224	V3	negative
MX	HNRNPCL1	0.25	0.277946	0.0858179	-0.325646	V3	negative
MX	HNRNPH2	0.326923	0.145955	0.0845609	2.14009	V3	negative
MX	HNRNPK	0.0961538	0.0707339	0.0334291	0.760415	V3	negative
MX	HNRNPL	0.115385	0.0724323	0.00581765	7.3831	V3	negative
MX	HNRNPL	0.0576923	0.0369246	0.00449308	4.62215	V3	negative
MX	HNRPLL	0.0961538	0.0632996	0.00791143	4.15275	V3	negative
MX	ELAVL1	0.326923	0.341708	0.114795	-0.128795	V3	negative
MX	ELAVL2	0.326923	0.352971	0.11777	-0.221172	V3	negative
MX	ELAVL3	0.326923	0.357336	0.114701	-0.265151	V3	negative
MX	ELAVL4	0.326923	0.345727	0.117546	-0.159971	V3	negative
MX	ELAVL5	0.192308	0.335992	0.101406	-1.41692	V3	negative
MX	ELAVL1	0.25	0.341998	0.101203	-0.909049	V3	negative
MX	ELAVL1	0.269231	0.287337	0.0943256	-0.191952	V3	negative
MX	ELAVL1	0.25	0.349197	0.117208	-0.846329	V3	negative
MX	IGF2BP1	0.0576923	0.094041	0.0226836	-1.60242	V3	negative
MX	IGF2BP2	0.0576923	0.0848553	0.0184533	-1.47198	V3	negative
MX	IGF2BP3	0.115385	0.0989788	0.0226159	0.725411	V3	negative
MX	KHDRBS1	0.0192308	0.115533	0.0397419	-2.42318	V3	negative
MX	KHDRBS2	0.0769231	0.0950043	0.0349751	-0.516974	V3	negative
MX	KHDRBS3	0.0576923	0.0862252	0.0283966	-1.0048	V3	negative
MX	LIN28A	0.0961538	0.075586	0.0242903	0.846752	V3	negative
MX	LIN28A	0.115385	0.0895254	0.04623	0.559361	V3	negative
MX	MATR3	0.173077	0.098247	0.0138518	5.40219	V3	negative
MX	MBNL1	0.115385	0.0837337	0.0200877	1.57564	V3	negative
MX	MBNL2	0.115385	0.0913077	0.0165461	1.45514	V3	negative
MX	MBNL3	0.115385	0.0834278	0.0185515	1.7226	V3	negative
MX	MSI1	0.0384615	0.068144	0.00724671	-4.09599	V3	negative
MX	MSI1	0.0961538	0.0723458	0.00706438	3.37015	V3	negative
MX	PABPC1	0.134615	0.139239	0.0418395	-0.110498	V3	negative
MX	PABPC3	0.115385	0.0895208	0.0216884	1.19252	V3	negative
MX	PABPC4	0.0576923	0.100974	0.0392603	-1.10243	V3	negative
MX	PABPC5	0.173077	0.15988	0.0528427	0.249747	V3	negative
MX	PABPN1	0.0769231	0.115543	0.0251679	-1.53449	V3	negative
MX	PCBP1	0.153846	0.0953883	0.0367975	1.58864	V3	negative
MX	PCBP2	0.211538	0.125938	0.0595714	1.43694	V3	negative
MX	PCBP3	0.0961538	0.146515	0.00781559	-6.44371	V3	negative
MX	PPRC1	0.0192308	0.0261	0.0195344	-0.351651	V3	negative
MX	PTBP1	0.307692	0.30437	0.0679304	0.0489132	V3	negative
MX	PTBP2	0.307692	0.299319	0.0618833	0.135313	V3	negative
MX	PTBP3	0.307692	0.285729	0.051613	0.425546	V3	negative
MX	QKI	0	0.044232	0.00451072	-9.80598	V3	negative
MX	RALY	0.211538	0.253701	0.076736	-0.549452	V3	negative
MX	RBFOX1	0.115385	0.0957364	0.0218322	0.899966	V3	negative
MX	RBFOX2	0.115385	0.0877232	0.0261939	1.05603	V3	negative
MX	RBFOX3	0.115385	0.0831101	0.0233519	1.3821	V3	negative
MX	RBM24	0.153846	0.156282	0.0349672	-0.0696608	V3	negative
MX	RBM28	0.0576923	0.0847731	0.00954859	-2.83611	V3	negative
MX	RBM3	0.0192308	0.0216901	0.00168004	-1.46383	V3	negative
MX	Rbm38	0.134615	0.125157	0.0221696	0.42666	V3	negative
MX	RBM4	0.0769231	0.0292484	0.0247441	1.92671	V3	negative
MX	RBM4	0.0769231	0.0380804	0.0279546	1.38949	V3	negative
MX	RBM42	0.0576923	0.0537603	0.0133124	0.295362	V3	negative
MX	RBM45	0.0769231	0.0230584	0.00623511	8.63893	V3	negative
MX	RBM46	0.134615	0.0970057	0.0323644	1.16207	V3	negative
MX	RBM47	0.134615	0.0746948	0.00988156	6.06388	V3	negative
MX	RBM5	0.0576923	0.0930511	0.0229271	-1.54223	V3	negative
MX	RBM5	0.153846	0.102227	0.0333606	1.54732	V3	negative
MX	RBM6	0.0192308	0.0666555	0.00723717	-6.55293	V3	negative
MX	RBM8A	0.0576923	0.0220603	0.0165299	2.15561	V3	negative
MX	RBMS1	0.0576923	0.0551679	0.0195545	0.129097	V3	negative
MX	RBMS3	0.0576923	0.0767102	0.0323239	-0.588354	V3	negative
MX	RBMS3	0.0961538	0.0994416	0.0428256	-0.0767712	V3	negative
MX	SAMD4A	0.115385	0.109127	0.0585584	0.106853	V3	negative
MX	SART3	0.134615	0.140678	0.0431884	-0.140382	V3	negative
MX	SF1	0.0192308	0.0470983	0.012756	-2.18466	V3	negative
MX	SFPQ	0.134615	0.115972	0.010926	1.70633	V3	negative
MX	SNRNP70	0.0384615	0.0670982	0.00779123	-3.6755	V3	negative
MX	SNRPA	0.0576923	0.0527957	0.00734067	0.667056	V3	negative
MX	SRP54	0.115385	0.128783	0.0363715	-0.368387	V3	negative
MX	SRSF1	0.153846	0.106591	0.0432782	1.09189	V3	negative
MX	SRSF1	0.173077	0.0992742	0.0364691	2.02371	V3	negative
MX	SRSF1	0.211538	0.0970399	0.0432845	2.64525	V3	negative
MX	SRSF1	0.211538	0.0982744	0.0420796	2.69166	V3	negative
MX	SRSF1	0.153846	0.0744446	0.0167727	4.73396	V3	negative
MX	SRSF1	0.0961538	0.125652	0.0615165	-0.479511	V3	negative
MX	SRSF10	0.0961538	0.101383	0.00803375	-0.650892	V3	negative
MX	SRSF10	0.0576923	0.0958669	0.0213567	-1.78748	V3	negative
MX	SRSF10	0.0769231	0.107074	0.00554934	-5.43327	V3	negative
MX	SRSF10	0.115385	0.114164	0.00700349	0.174323	V3	negative
MX	SRSF2	0.0961538	0.109125	0.031734	-0.408734	V3	negative
MX	SRSF7	0.0576923	0.00504992	0.00253209	20.7901	V3	negative
MX	SRSF9	0.192308	0.117029	0.0491649	1.53114	V3	negative
MX	SRSF9	0.0576923	0.0845596	0.0270958	-0.991566	V3	negative
MX	TARDBP	0.0384615	0.103123	0.00739993	-8.73815	V3	negative
MX	TIA1	0.25	0.262533	0.0816947	-0.153416	V3	negative
MX	TIA1	0.288462	0.274555	0.0857903	0.162097	V3	negative
MX	TIAL1	0.288462	0.276114	0.0892297	0.138384	V3	negative
MX	TRA2B	0.0769231	0.0914567	0.00789689	-1.84043	V3	negative
MX	TUT1	0.0769231	0.0518059	0.00928943	2.70384	V3	negative
MX	U2AF2	0.211538	0.264324	0.0710711	-0.742717	V3	negative
MX	YBX1	0.0769231	0.0529789	0.00197017	12.1534	V3	negative
MX	YBX1	0.0769231	0.0518514	0.00565165	4.43618	V3	negative
MX	YBX2	0.0384615	0.0394173	0.0037608	-0.254145	V3	negative
MX	ZC3H10	0.0576923	0.0227199	0.0165049	2.11891	V3	negative
MX	ZC3H14	0.25	0.360855	0.116289	-0.953275	V3	negative
MX	ZCRB1	0.0961538	0.110118	0.0409618	-0.340895	V3	negative
MX	ZNF638	0.0769231	0.0992935	0.0108589	-2.06009	V3	negative
MX	A1CF	0.153846	0.155174	0.0694514	-0.0191163	V4	negative
MX	ANKHD1	0	0.0115724	0.0046762	-2.47474	V4	negative
MX	CELF1	0.211538	0.188101	0.0272122	0.86128	V4	negative
MX	CELF2	0.211538	0.187716	0.0313216	0.760566	V4	negative
MX	CELF3	0.211538	0.188333	0.0410952	0.564667	V4	negative
MX	CELF4	0.211538	0.176075	0.036445	0.973077	V4	negative
MX	CELF5	0.288462	0.242449	0.0316167	1.45532	V4	negative
MX	CELF6	0.211538	0.194082	0.0433071	0.403083	V4	negative
MX	CNOT4	0.0384615	0.0614859	0.0164208	-1.40214	V4	negative
MX	CPEB2	0.384615	0.482009	0.154727	-0.629452	V4	negative
MX	CPEB4	0.326923	0.488771	0.157954	-1.02466	V4	negative
MX	DAZAP1	0.0769231	0.0667955	0.0148718	0.680987	V4	negative
MX	ENOX1	0.192308	0.0590331	0.0105477	12.6354	V4	negative
MX	ESRP1	0.134615	0.107672	0.0619969	0.434593	V4	negative
MX	ESRP2	0.134615	0.111093	0.0597765	0.393508	V4	negative
MX	FMR1	0.115385	0.0343011	0.0197087	4.11409	V4	negative
MX	FUS	0	0.00750017	0.00659104	-1.13793	V4	negative
MX	FXR1	0	0.033113	0.00888283	-3.72775	V4	negative
MX	FXR2	0.115385	0.032717	0.0184841	4.47236	V4	negative
MX	G3BP2	0.0384615	0.0740182	0.0085338	-4.16656	V4	negative
MX	HNRNPA1	0.0384615	0.0433954	0.00928011	-0.531662	V4	negative
MX	HNRNPA1L2	0.0384615	0.0471289	0.00728696	-1.18943	V4	negative
MX	HNRNPA2B1	0.0384615	0.0554571	0.0270477	-0.628355	V4	negative
MX	HNRNPC	0.288462	0.432621	0.155491	-0.927123	V4	negative
MX	HNRNPCL1	0.288462	0.445704	0.154545	-1.01746	V4	negative
MX	HNRNPH2	0.192308	0.0974612	0.0741683	1.2788	V4	negative
MX	HNRNPK	0.153846	0.074947	0.0486581	1.6215	V4	negative
MX	HNRNPL	0.115385	0.0611179	0.00415867	13.049	V4	negative
MX	HNRNPL	0.0576923	0.0334906	0.00305818	7.91376	V4	negative
MX	HNRPLL	0.0961538	0.0573112	0.00950247	4.08764	V4	negative
MX	ELAVL1	0.480769	0.521294	0.176425	-0.229699	V4	negative
MX	ELAVL2	0.480769	0.504554	0.177904	-0.133697	V4	negative
MX	ELAVL3	0.480769	0.503888	0.175865	-0.131459	V4	negative
MX	ELAVL4	0.480769	0.503547	0.173745	-0.131096	V4	negative
MX	ELAVL5	0.442308	0.478262	0.134082	-0.268148	V4	negative
MX	ELAVL1	0.538462	0.495479	0.155741	0.275987	V4	negative
MX	ELAVL1	0.365385	0.420174	0.157441	-0.348	V4	negative
MX	ELAVL1	0.5	0.510867	0.178701	-0.060813	V4	negative
MX	IGF2BP1	0.0384615	0.0930883	0.027173	-2.01034	V4	negative
MX	IGF2BP2	0.0384615	0.0946083	0.0273466	-2.05315	V4	negative
MX	IGF2BP3	0.0576923	0.0975435	0.0320617	-1.24295	V4	negative
MX	KHDRBS1	0.0961538	0.104341	0.0296861	-0.275798	V4	negative
MX	KHDRBS2	0.0192308	0.110609	0.053717	-1.7011	V4	negative
MX	KHDRBS3	0.0192308	0.0933938	0.0315975	-2.34712	V4	negative
MX	LIN28A	0.0576923	0.0523029	0.0212188	0.25399	V4	negative
MX	LIN28A	0.0769231	0.056397	0.0418441	0.490536	V4	negative
MX	MATR3	0.0769231	0.134568	0.0201515	-2.86055	V4	negative
MX	MBNL1	0.153846	0.094244	0.0318046	1.87401	V4	negative
MX	MBNL2	0.153846	0.0851733	0.0337394	2.03539	V4	negative
MX	MBNL3	0.153846	0.0926474	0.0332179	1.84234	V4	negative
MX	MSI1	0.0384615	0.0598108	0.00164671	-12.9648	V4	negative
MX	MSI1	0.0384615	0.0543442	0.00575051	-2.76196	V4	negative
MX	PABPC1	0.0384615	0.12548	0.0326085	-2.66858	V4	negative
MX	PABPC3	0.0384615	0.0766279	0.0157826	-2.41826	V4	negative
MX	PABPC4	0	0.112261	0.0447661	-2.50774	V4	negative
MX	PABPC5	0.0576923	0.147289	0.0502299	-1.78374	V4	negative
MX	PABPN1	0.0384615	0.0898883	0.0127722	-4.02645	V4	negative
MX	PCBP1	0.153846	0.123957	0.0712658	0.419402	V4	negative
MX	PCBP2	0.230769	0.192798	0.108701	0.349321	V4	negative
MX	PCBP3	0.269231	0.220959	0.0387482	1.24579	V4	negative
MX	PPRC1	0	0.0215792	0.0195609	-1.10318	V4	negative
MX	PTBP1	0.346154	0.524453	0.10792	-1.65214	V4	negative
MX	PTBP2	0.346154	0.506696	0.101453	-1.58243	V4	negative
MX	PTBP3	0.365385	0.446962	0.056251	-1.45023	V4	negative
MX	QKI	0.0961538	0.0503392	0.00380949	12.0264	V4	negative
MX	RALY	0.269231	0.424881	0.147859	-1.05269	V4	negative
MX	RBFOX1	0.192308	0.0713115	0.0279341	4.33148	V4	negative
MX	RBFOX2	0.192308	0.0672727	0.0268886	4.65012	V4	negative
MX	RBFOX3	0.192308	0.0660263	0.0279511	4.51794	V4	negative
MX	RBM24	0.192308	0.118072	0.0295363	2.51336	V4	negative
MX	RBM28	0	0.0540819	0.00894161	-6.04834	V4	negative
MX	RBM3	0	0.0182449	0.00257347	-7.0896	V4	negative
MX	Rbm38	0.192308	0.105095	0.0320149	2.72414	V4	negative
MX	RBM4	0.115385	0.0196157	0.0176293	5.43238	V4	negative
MX	RBM4	0.115385	0.0209013	0.0200777	4.70589	V4	negative
MX	RBM42	0.0192308	0.0560122	0.0164513	-2.23578	V4	negative
MX	RBM45	0	0.0167032	0.00809152	-2.06428	V4	negative
MX	RBM46	0.0384615	0.0972442	0.0339015	-1.73392	V4	negative
MX	RBM47	0.0384615	0.0554517	0.00846006	-2.00828	V4	negative
MX	RBM5	0.0961538	0.0718768	0.028141	0.862692	V4	negative
MX	RBM5	0.0769231	0.0644838	0.0326128	0.381424	V4	negative
MX	RBM6	0.0576923	0.0564625	0.00747463	0.164537	V4	negative
MX	RBM8A	0.0192308	0.0142158	0.0136384	0.36771	V4	negative
MX	RBMS1	0.134615	0.0689151	0.0395674	1.66046	V4	negative
MX	RBMS3	0.134615	0.099093	0.0665074	0.534111	V4	negative
MX	RBMS3	0.0961538	0.131053	0.0819727	-0.425739	V4	negative
MX	SAMD4A	0.153846	0.0783972	0.0554977	1.3595	V4	negative
MX	SART3	0.0384615	0.13429	0.0395003	-2.42602	V4	negative
MX	SF1	0.0576923	0.0572622	0.0126251	0.0340679	V4	negative
MX	SFPQ	0.0384615	0.10198	0.0245929	-2.5828	V4	negative
MX	SNRNP70	0.0192308	0.0566434	0.00449928	-8.31527	V4	negative
MX	SNRPA	0.0384615	0.0428779	0.00911073	-0.484747	V4	negative
MX	SRP54	0.0192308	0.078649	0.0328844	-1.80688	V4	negative
MX	SRSF1	0.153846	0.0733947	0.0461828	1.74202	V4	negative
MX	SRSF1	0.0961538	0.0705517	0.0434191	0.589651	V4	negative
MX	SRSF1	0.0576923	0.070051	0.0453659	-0.272423	V4	negative
MX	SRSF1	0.0576923	0.068226	0.0460468	-0.228761	V4	negative
MX	SRSF1	0.0961538	0.0632751	0.0167369	1.96445	V4	negative
MX	SRSF1	0.0961538	0.0749778	0.0500235	0.423322	V4	negative
MX	SRSF10	0.0576923	0.0732654	0.0152522	-1.02104	V4	negative
MX	SRSF10	0.0576923	0.0807473	0.0310302	-0.742985	V4	negative
MX	SRSF10	0.0576923	0.0765388	0.0186854	-1.00862	V4	negative
MX	SRSF10	0.0769231	0.0764866	0.0138169	0.0315891	V4	negative
MX	SRSF2	0.115385	0.0840139	0.0334497	0.937848	V4	negative
MX	SRSF7	0	0.00630448	0.00357708	-1.76247	V4	negative
MX	SRSF9	0.0769231	0.0800635	0.0479102	-0.0655475	V4	negative
MX	SRSF9	0.115385	0.0596607	0.0213634	2.60838	V4	negative
MX	TARDBP	0.0576923	0.0828252	0.0156912	-1.60171	V4	negative
MX	TIA1	0.288462	0.419564	0.15873	-0.825945	V4	negative
MX	TIA1	0.307692	0.435973	0.159416	-0.804692	V4	negative
MX	TIAL1	0.307692	0.436772	0.169131	-0.763198	V4	negative
MX	TRA2B	0.0961538	0.0664457	0.0180956	1.64173	V4	negative
MX	TUT1	0.0384615	0.0436038	0.0129141	-0.398194	V4	negative
MX	U2AF2	0.307692	0.444672	0.123168	-1.11214	V4	negative
MX	YBX1	0.0576923	0.0546282	0.00643959	0.47582	V4	negative
MX	YBX1	0.0576923	0.0458597	0.00642815	1.84076	V4	negative
MX	YBX2	0.0384615	0.0398271	0.00322571	-0.423333	V4	negative
MX	ZC3H10	0.0192308	0.0193416	0.0159311	-0.00695385	V4	negative
MX	ZC3H14	0.442308	0.494038	0.147064	-0.351755	V4	negative
MX	ZCRB1	0.0576923	0.117402	0.0456783	-1.30718	V4	negative
MX	ZNF638	0.115385	0.0944233	0.0198336	1.05686	V4	negative
MX	A1CF	0	0.0527137	0.0196581	-2.68152	V5	negative
MX	ANKHD1	0.0384615	0.0295136	0.0141382	0.632888	V5	negative
MX	CELF1	0.134615	0.102837	0.0213007	1.49189	V5	negative
MX	CELF2	0.134615	0.1158	0.0231407	0.81309	V5	negative
MX	CELF3	0.134615	0.114565	0.0228262	0.878375	V5	negative
MX	CELF4	0.134615	0.114656	0.0232816	0.857298	V5	negative
MX	CELF5	0.134615	0.120292	0.0119738	1.19619	V5	negative
MX	CELF6	0.0961538	0.141439	0.0536974	-0.843347	V5	negative
MX	CNOT4	0.0961538	0.154312	0.0448476	-1.2968	V5	negative
MX	CPEB2	0.0769231	0.0986356	0.0199989	-1.08569	V5	negative
MX	CPEB4	0.0769231	0.107839	0.0369436	-0.836852	V5	negative
MX	DAZAP1	0	0.0360336	0.00618756	-5.82355	V5	negative
MX	ENOX1	0.173077	0.133646	0.0444653	0.88678	V5	negative
MX	ESRP1	0.153846	0.149061	0.0549117	0.0871451	V5	negative
MX	ESRP2	0.153846	0.15264	0.0516695	0.0233423	V5	negative
MX	FMR1	0.173077	0.126068	0.0475734	0.988138	V5	negative
MX	FUS	0.0192308	0.0188837	0.0148603	0.0233578	V5	negative
MX	FXR1	0.0192308	0.104876	0.00627274	-13.6535	V5	negative
MX	FXR2	0.134615	0.0933069	0.0334264	1.23581	V5	negative
MX	G3BP2	0.0384615	0.13941	0.0248466	-4.06286	V5	negative
MX	HNRNPA1	0.0192308	0.021156	0.00619603	-0.310714	V5	negative
MX	HNRNPA1L2	0.0192308	0.0237667	0.00603256	-0.751911	V5	negative
MX	HNRNPA2B1	0.0192308	0.0471129	0.0227283	-1.22676	V5	negative
MX	HNRNPC	0.0961538	0.120869	0.0602028	-0.41053	V5	negative
MX	HNRNPCL1	0.0961538	0.102041	0.0537206	-0.109585	V5	negative
MX	HNRNPH2	0.153846	0.107735	0.0620621	0.742985	V5	negative
MX	HNRNPK	0.0961538	0.105759	0.0550678	-0.174422	V5	negative
MX	HNRNPL	0.173077	0.110868	0.0180948	3.43794	V5	negative
MX	HNRNPL	0.0384615	0.104195	0.0283256	-2.32065	V5	negative
MX	HNRPLL	0.230769	0.11967	0.0180725	6.14743	V5	negative
MX	ELAVL1	0.0384615	0.0985083	0.0320607	-1.87291	V5	negative
MX	ELAVL2	0.0384615	0.0972961	0.0315848	-1.86275	V5	negative
MX	ELAVL3	0.0384615	0.104842	0.0329078	-2.01715	V5	negative
MX	ELAVL4	0.0384615	0.0965578	0.0259387	-2.23976	V5	negative
MX	ELAVL5	0.0192308	0.102303	0.0316034	-2.62858	V5	negative
MX	ELAVL1	0.0384615	0.101025	0.0197383	-3.16964	V5	negative
MX	ELAVL1	0.0384615	0.0997125	0.0259109	-2.3639	V5	negative
MX	ELAVL1	0.0769231	0.0996826	0.0311925	-0.729648	V5	negative
MX	IGF2BP1	0.153846	0.127585	0.0178484	1.47136	V5	negative
MX	IGF2BP2	0.153846	0.140157	0.0253162	0.540714	V5	negative
MX	IGF2BP3	0.153846	0.146144	0.0402503	0.191348	V5	negative
MX	KHDRBS1	0.0384615	0.0946484	0.0389554	-1.44234	V5	negative
MX	KHDRBS2	0.0384615	0.0884024	0.0388664	-1.28493	V5	negative
MX	KHDRBS3	0	0.110026	0.0571341	-1.92575	V5	negative
MX	LIN28A	0.0961538	0.16695	0.0496332	-1.42639	V5	negative
MX	LIN28A	0.25	0.138166	0.0724184	1.54427	V5	negative
MX	MATR3	0.115385	0.112164	0.0210006	0.153371	V5	negative
MX	MBNL1	0.0961538	0.1013	0.0368165	-0.139775	V5	negative
MX	MBNL2	0.0961538	0.104322	0.0396231	-0.206142	V5	negative
MX	MBNL3	0.0961538	0.0983653	0.0353396	-0.0625759	V5	negative
MX	MSI1	0.0384615	0.0439787	0.0179747	-0.306939	V5	negative
MX	MSI1	0.0384615	0.0393564	0.015086	-0.0593169	V5	negative
MX	PABPC1	0.0961538	0.205533	0.0684603	-1.5977	V5	negative
MX	PABPC3	0.134615	0.151448	0.0305158	-0.55159	V5	negative
MX	PABPC4	0.0769231	0.14507	0.0734973	-0.927198	V5	negative
MX	PABPC5	0.0576923	0.241041	0.0932185	-1.96687	V5	negative
MX	PABPN1	0.0576923	0.265715	0.0650929	-3.19578	V5	negative
MX	PCBP1	0.115385	0.110237	0.0496323	0.103713	V5	negative
MX	PCBP2	0.153846	0.128179	0.0644916	0.397998	V5	negative
MX	PCBP3	0	0.111201	0.013928	-7.98396	V5	negative
MX	PPRC1	0.0384615	0.0379017	0.029527	0.0189612	V5	negative
MX	PTBP1	0.0961538	0.1197	0.0157021	-1.49956	V5	negative
MX	PTBP2	0.0961538	0.130241	0.0159009	-2.14373	V5	negative
MX	PTBP3	0.0769231	0.117862	0.0147251	-2.78022	V5	negative
MX	QKI	0.0192308	0.0370576	0.011409	-1.56252	V5	negative
MX	RALY	0.0576923	0.109466	0.0583133	-0.887859	V5	negative
MX	RBFOX1	0.0769231	0.09228	0.0357713	-0.42931	V5	negative
MX	RBFOX2	0.0769231	0.0908933	0.0365051	-0.382692	V5	negative
MX	RBFOX3	0.0769231	0.102071	0.0388241	-0.647748	V5	negative
MX	RBM24	0.0769231	0.121535	0.0476912	-0.935443	V5	negative
MX	RBM28	0.0961538	0.0565469	0.0180701	2.19185	V5	negative
MX	RBM3	0.0192308	0.0503481	0.00737956	-4.21669	V5	negative
MX	Rbm38	0.0961538	0.0968344	0.0383802	-0.0177324	V5	negative
MX	RBM4	0.0384615	0.039639	0.0305587	-0.0385309	V5	negative
MX	RBM4	0.0384615	0.0436114	0.0358374	-0.143701	V5	negative
MX	RBM42	0.0384615	0.0637203	0.0130216	-1.93976	V5	negative
MX	RBM45	0.0961538	0.103809	0.0259121	-0.295409	V5	negative
MX	RBM46	0.0961538	0.161833	0.0830686	-0.790657	V5	negative
MX	RBM47	0.0961538	0.159212	0.0233697	-2.6983	V5	negative
MX	RBM5	0.211538	0.164846	0.0352119	1.32605	V5	negative
MX	RBM5	0.230769	0.186104	0.059599	0.749432	V5	negative
MX	RBM6	0.0769231	0.131175	0.0253424	-2.14075	V5	negative
MX	RBM8A	0.0384615	0.0320092	0.0258829	0.24929	V5	negative
MX	RBMS1	0.0192308	0.0496761	0.0195886	-1.55424	V5	negative
MX	RBMS3	0.0192308	0.0450199	0.0147921	-1.74344	V5	negative
MX	RBMS3	0.0192308	0.0564335	0.028909	-1.28689	V5	negative
MX	SAMD4A	0.230769	0.177941	0.0986459	0.535529	V5	negative
MX	SART3	0.0961538	0.206613	0.0605334	-1.82476	V5	negative
MX	SF1	0.0192308	0.0447832	0.00868627	-2.9417	V5	negative
MX	SFPQ	0.115385	0.0825602	0.0291459	1.12621	V5	negative
MX	SNRNP70	0.153846	0.176633	0.0465861	-0.489143	V5	negative
MX	SNRPA	0.115385	0.10011	0.0368573	0.414432	V5	negative
MX	SRP54	0.0384615	0.0675132	0.0279254	-1.04033	V5	negative
MX	SRSF1	0.230769	0.209205	0.0534906	0.403149	V5	negative
MX	SRSF1	0.230769	0.194247	0.042865	0.852034	V5	negative
MX	SRSF1	0.173077	0.160952	0.0540873	0.224177	V5	negative
MX	SRSF1	0.173077	0.164799	0.0593612	0.139444	V5	negative
MX	SRSF1	0.134615	0.15748	0.0535604	-0.426893	V5	negative
MX	SRSF1	0.25	0.192275	0.0915419	0.630589	V5	negative
MX	SRSF10	0.134615	0.192955	0.0167953	-3.47356	V5	negative
MX	SRSF10	0.153846	0.197499	0.0129796	-3.36317	V5	negative
MX	SRSF10	0.192308	0.256002	0.0761003	-0.836976	V5	negative
MX	SRSF10	0.115385	0.200889	0.0161563	-5.2923	V5	negative
MX	SRSF2	0.25	0.197625	0.0566626	0.924328	V5	negative
MX	SRSF7	0.0192308	0.03632	0.0176884	-0.966126	V5	negative
MX	SRSF9	0.25	0.203966	0.0804793	0.572002	V5	negative
MX	SRSF9	0.134615	0.187362	0.0440449	-1.19757	V5	negative
MX	TARDBP	0.115385	0.149154	0.0124792	-2.70601	V5	negative
MX	TIA1	0.0576923	0.111092	0.0586617	-0.910301	V5	negative
MX	TIA1	0.0769231	0.0954735	0.0452269	-0.410162	V5	negative
MX	TIAL1	0.0769231	0.0864468	0.0370937	-0.256747	V5	negative
MX	TRA2B	0.288462	0.258796	0.036588	0.810785	V5	negative
MX	TUT1	0.0576923	0.0480825	0.0140311	0.684894	V5	negative
MX	U2AF2	0.134615	0.0961201	0.0227316	1.69347	V5	negative
MX	YBX1	0.0384615	0.125665	0.0177692	-4.90755	V5	negative
MX	YBX1	0.0384615	0.132501	0.024423	-3.85045	V5	negative
MX	YBX2	0.0576923	0.117407	0.0103782	-5.75386	V5	negative
MX	ZC3H10	0.115385	0.0764482	0.0507991	0.766478	V5	negative
MX	ZC3H14	0.0384615	0.0876529	0.0226934	-2.16765	V5	negative
MX	ZCRB1	0.0384615	0.0699364	0.0242457	-1.29817	V5	negative
MX	ZNF638	0.0384615	0.0681759	0.0230567	-1.28875	V5	negative
MX	A1CF	0.173077	0.112459	0.0537389	1.12801	V6	negative
MX	ANKHD1	0	0.0132304	0.00300811	-4.39824	V6	negative
MX	CELF1	0.173077	0.178831	0.0149527	-0.384786	V6	negative
MX	CELF2	0.173077	0.181627	0.0165198	-0.517562	V6	negative
MX	CELF3	0.173077	0.177382	0.0108792	-0.395739	V6	negative
MX	CELF4	0.173077	0.181162	0.0168637	-0.479418	V6	negative
MX	CELF5	0.192308	0.213654	0.0129783	-1.64478	V6	negative
MX	CELF6	0.211538	0.211362	0.0388327	0.00455109	V6	negative
MX	CNOT4	0.0576923	0.0869036	0.0162029	-1.80285	V6	negative
MX	CPEB2	0.134615	0.278451	0.0989209	-1.45405	V6	negative
MX	CPEB4	0.173077	0.281728	0.0980974	-1.10759	V6	negative
MX	DAZAP1	0.0384615	0.0896549	0.0155268	-3.2971	V6	negative
MX	ENOX1	0.153846	0.0782681	0.0107937	7.00208	V6	negative
MX	ESRP1	0.346154	0.178775	0.0115619	14.4768	V6	negative
MX	ESRP2	0.346154	0.179462	0.0115619	14.4174	V6	negative
MX	FMR1	0.134615	0.0623374	0.0240113	3.01016	V6	negative
MX	FUS	0.0192308	0.00608466	0.00458266	2.86867	V6	negative
MX	FXR1	0	0.0490841	0.0107399	-4.57025	V6	negative
MX	FXR2	0.134615	0.0653223	0.0269369	2.57242	V6	negative
MX	G3BP2	0.0384615	0.0863777	0.00242883	-19.7281	V6	negative
MX	HNRNPA1	0.0576923	0.0757239	0.012524	-1.43976	V6	negative
MX	HNRNPA1L2	0.0769231	0.0744649	0.0115606	0.212636	V6	negative
MX	HNRNPA2B1	0.0961538	0.0943402	0.0392101	0.0462538	V6	negative
MX	HNRNPC	0.0961538	0.252064	0.0963971	-1.61737	V6	negative
MX	HNRNPCL1	0.0961538	0.257654	0.096552	-1.67268	V6	negative
MX	HNRNPH2	0.211538	0.171561	0.100206	0.398957	V6	negative
MX	HNRNPK	0.0576923	0.0788342	0.0397902	-0.531335	V6	negative
MX	HNRNPL	0.115385	0.0631268	0.00262056	19.9415	V6	negative
MX	HNRNPL	0.0192308	0.0375746	0.00250244	-7.33037	V6	negative
MX	HNRPLL	0.192308	0.0710393	0.00971339	12.4847	V6	negative
MX	ELAVL1	0.269231	0.316075	0.121092	-0.386849	V6	negative
MX	ELAVL2	0.269231	0.317197	0.120109	-0.399355	V6	negative
MX	ELAVL3	0.269231	0.321604	0.128498	-0.407578	V6	negative
MX	ELAVL4	0.269231	0.310497	0.125878	-0.32783	V6	negative
MX	ELAVL5	0.211538	0.307802	0.109032	-0.88289	V6	negative
MX	ELAVL1	0.230769	0.3208	0.114332	-0.787451	V6	negative
MX	ELAVL1	0.211538	0.278721	0.112047	-0.599594	V6	negative
MX	ELAVL1	0.269231	0.307742	0.126487	-0.304471	V6	negative
MX	IGF2BP1	0.0769231	0.0986054	0.0312469	-0.693902	V6	negative
MX	IGF2BP2	0.0769231	0.0824095	0.0246502	-0.222572	V6	negative
MX	IGF2BP3	0.0769231	0.0933452	0.0324447	-0.506157	V6	negative
MX	KHDRBS1	0.0576923	0.111717	0.0448871	-1.20358	V6	negative
MX	KHDRBS2	0.0384615	0.0702323	0.0330406	-0.96157	V6	negative
MX	KHDRBS3	0.0384615	0.0827422	0.0334323	-1.32449	V6	negative
MX	LIN28A	0.134615	0.0863415	0.0333241	1.44862	V6	negative
MX	LIN28A	0.153846	0.0935669	0.0518757	1.16199	V6	negative
MX	MATR3	0.134615	0.0956599	0.012051	3.23256	V6	negative
MX	MBNL1	0.153846	0.100781	0.0314602	1.68674	V6	negative
MX	MBNL2	0.153846	0.0983478	0.0326153	1.7016	V6	negative
MX	MBNL3	0.153846	0.104082	0.032136	1.54855	V6	negative
MX	MSI1	0.0576923	0.0800328	0.00850138	-2.62787	V6	negative
MX	MSI1	0.0576923	0.077606	0.00412524	-4.82728	V6	negative
MX	PABPC1	0.0769231	0.12242	0.0443277	-1.02638	V6	negative
MX	PABPC3	0.0769231	0.0851466	0.0236619	-0.347543	V6	negative
MX	PABPC4	0.0384615	0.0805611	0.0422872	-0.995563	V6	negative
MX	PABPC5	0.0384615	0.146538	0.0558764	-1.93421	V6	negative
MX	PABPN1	0.0769231	0.101317	0.0229595	-1.06247	V6	negative
MX	PCBP1	0.0961538	0.117324	0.0519594	-0.407435	V6	negative
MX	PCBP2	0.173077	0.153828	0.0731082	0.26329	V6	negative
MX	PCBP3	0.0576923	0.165339	0.00561984	-19.1548	V6	negative
MX	PPRC1	0	0.0262617	0.0199707	-1.31501	V6	negative
MX	PTBP1	0.192308	0.286915	0.0709858	-1.33276	V6	negative
MX	PTBP2	0.192308	0.286756	0.0750127	-1.2591	V6	negative
MX	PTBP3	0.211538	0.262424	0.052958	-0.960873	V6	negative
MX	QKI	0.0384615	0.0345048	0.00507325	0.779927	V6	negative
MX	RALY	0.0961538	0.251151	0.105644	-1.46716	V6	negative
MX	RBFOX1	0.153846	0.0928333	0.0234132	2.60591	V6	negative
MX	RBFOX2	0.153846	0.0931057	0.0213589	2.84381	V6	negative
MX	RBFOX3	0.153846	0.0923319	0.0246453	2.49598	V6	negative
MX	RBM24	0.173077	0.169017	0.0304631	0.133265	V6	negative
MX	RBM28	0.0769231	0.0795859	0.00832911	-0.319697	V6	negative
MX	RBM3	0.0192308	0.0240113	0.00314642	-1.51935	V6	negative
MX	Rbm38	0.230769	0.137852	0.034144	2.72133	V6	negative
MX	RBM4	0.0769231	0.0245026	0.0190818	2.74714	V6	negative
MX	RBM4	0.153846	0.0383172	0.0264975	4.36	V6	negative
MX	RBM42	0.0576923	0.0479534	0.0143203	0.680075	V6	negative
MX	RBM45	0.0384615	0.0329842	0.00781538	0.700845	V6	negative
MX	RBM46	0.0576923	0.0921683	0.0333741	-1.03302	V6	negative
MX	RBM47	0.0384615	0.0740706	0.0193418	-1.84104	V6	negative
MX	RBM5	0.0769231	0.0997263	0.0262543	-0.868554	V6	negative
MX	RBM5	0.153846	0.108127	0.0412795	1.10754	V6	negative
MX	RBM6	0.115385	0.0715338	0.00739368	5.93085	V6	negative
MX	RBM8A	0.0384615	0.0199945	0.0143074	1.29074	V6	negative
MX	RBMS1	0	0.0548144	0.0217105	-2.52479	V6	negative
MX	RBMS3	0.0192308	0.0601506	0.0285132	-1.43512	V6	negative
MX	RBMS3	0.0384615	0.110107	0.0602553	-1.18902	V6	negative
MX	SAMD4A	0.25	0.122239	0.0638978	1.99946	V6	negative
MX	SART3	0.0769231	0.126162	0.046959	-1.04854	V6	negative
MX	SF1	0.0576923	0.0366769	0.0116583	1.80261	V6	negative
MX	SFPQ	0.115385	0.124516	0.00801584	-1.13922	V6	negative
MX	SNRNP70	0.0769231	0.0738729	0.00767909	0.397205	V6	negative
MX	SNRPA	0.0961538	0.0591194	0.0076467	4.8432	V6	negative
MX	SRP54	0.153846	0.136215	0.0409828	0.430219	V6	negative
MX	SRSF1	0.115385	0.114574	0.0438965	0.0184576	V6	negative
MX	SRSF1	0.115385	0.104268	0.0384575	0.289064	V6	negative
MX	SRSF1	0.115385	0.106782	0.0480183	0.179144	V6	negative
MX	SRSF1	0.115385	0.107318	0.0508958	0.158484	V6	negative
MX	SRSF1	0.0961538	0.0886967	0.025547	0.291901	V6	negative
MX	SRSF1	0.173077	0.148417	0.0786822	0.313409	V6	negative
MX	SRSF10	0.0769231	0.0984961	0.0116489	-1.85194	V6	negative
MX	SRSF10	0.0192308	0.103494	0.0225833	-3.7312	V6	negative
MX	SRSF10	0.0576923	0.109362	0.00875652	-5.90076	V6	negative
MX	SRSF10	0.0769231	0.111125	0.0104351	-3.2776	V6	negative
MX	SRSF2	0.153846	0.129571	0.0449112	0.540525	V6	negative
MX	SRSF7	0	0.00337479	0.00187567	-1.79925	V6	negative
MX	SRSF9	0.192308	0.1406	0.059033	0.87591	V6	negative
MX	SRSF9	0.0769231	0.0942634	0.0303922	-0.570552	V6	negative
MX	TARDBP	0.0192308	0.102173	0.00604182	-13.728	V6	negative
MX	TIA1	0.115385	0.251997	0.0948818	-1.43981	V6	negative
MX	TIA1	0.134615	0.258362	0.103279	-1.19819	V6	negative
MX	TIAL1	0.134615	0.248534	0.101446	-1.12295	V6	negative
MX	TRA2B	0.0384615	0.0983858	0.00301721	-19.8608	V6	negative
MX	TUT1	0.0192308	0.0445225	0.0112331	-2.25154	V6	negative
MX	U2AF2	0.134615	0.254678	0.0855261	-1.40381	V6	negative
MX	YBX1	0.0192308	0.0534077	0.0111726	-3.059	V6	negative
MX	YBX1	0.0576923	0.0607112	0.0082727	-0.364917	V6	negative
MX	YBX2	0	0.0406597	0.00514016	-7.9102	V6	negative
MX	ZC3H10	0	0.024431	0.0161068	-1.51682	V6	negative
MX	ZC3H14	0.230769	0.332219	0.124123	-0.817333	V6	negative
MX	ZCRB1	0.0961538	0.1067	0.0451461	-0.233598	V6	negative
MX	ZNF638	0.0576923	0.0933036	0.00438589	-8.11951	V6	negative
MX	A1CF	0.0877193	0.128083	0.0351949	-1.14685	V1	positive
MX	ANKHD1	0	0.0137665	0.00231076	-5.95757	V1	positive
MX	CELF1	0.263158	0.20086	0.00993774	6.26881	V1	positive
MX	CELF2	0.263158	0.200937	0.00822862	7.56148	V1	positive
MX	CELF3	0.263158	0.195683	0.0124173	5.43394	V1	positive
MX	CELF4	0.263158	0.195866	0.00891426	7.54879	V1	positive
MX	CELF5	0.350877	0.25587	0.0123932	7.66607	V1	positive
MX	CELF6	0.333333	0.220936	0.032111	3.50026	V1	positive
MX	CNOT4	0.0350877	0.0641236	0.00952801	-3.04743	V1	positive
MX	CPEB2	0.421053	0.436547	0.102277	-0.15149	V1	positive
MX	CPEB4	0.491228	0.453332	0.106396	0.356179	V1	positive
MX	DAZAP1	0.0877193	0.058742	0.00767649	3.77481	V1	positive
MX	ENOX1	0.192982	0.0595031	0.0122165	10.9262	V1	positive
MX	ESRP1	0.157895	0.129273	0.052561	0.544536	V1	positive
MX	ESRP2	0.157895	0.128549	0.054423	0.539209	V1	positive
MX	FMR1	0.0701754	0.0416501	0.0150482	1.8956	V1	positive
MX	FUS	0	0.0106076	0.00844828	-1.25559	V1	positive
MX	FXR1	0	0.03489	0.00247962	-14.0707	V1	positive
MX	FXR2	0.0701754	0.0414529	0.0152914	1.87835	V1	positive
MX	G3BP2	0.0526316	0.0681991	0.00502353	-3.09892	V1	positive
MX	HNRNPA1	0.0350877	0.0473113	0.0094692	-1.29088	V1	positive
MX	HNRNPA1L2	0.0350877	0.0520146	0.00898279	-1.88437	V1	positive
MX	HNRNPA2B1	0.0350877	0.0551219	0.020918	-0.957749	V1	positive
MX	HNRNPC	0.438596	0.397721	0.090814	0.450102	V1	positive
MX	HNRNPCL1	0.438596	0.401874	0.0985936	0.37246	V1	positive
MX	HNRNPH2	0.157895	0.107471	0.0655474	0.769276	V1	positive
MX	HNRNPK	0.0877193	0.0761497	0.0370612	0.312176	V1	positive
MX	HNRNPL	0.0526316	0.0600568	0.00252321	-2.94278	V1	positive
MX	HNRNPL	0.0350877	0.0353709	0.00321292	-0.088134	V1	positive
MX	HNRPLL	0.0526316	0.0642271	0.00782499	-1.48186	V1	positive
MX	ELAVL1	0.368421	0.493817	0.122984	-1.01962	V1	positive
MX	ELAVL2	0.368421	0.483733	0.123659	-0.932497	V1	positive
MX	ELAVL3	0.368421	0.49112	0.127302	-0.96384	V1	positive
MX	ELAVL4	0.368421	0.483133	0.125406	-0.914725	V1	positive
MX	ELAVL5	0.438596	0.464913	0.0942679	-0.279171	V1	positive
MX	ELAVL1	0.421053	0.474561	0.107339	-0.498498	V1	positive
MX	ELAVL1	0.333333	0.367956	0.0962198	-0.359827	V1	positive
MX	ELAVL1	0.421053	0.470592	0.124199	-0.398868	V1	positive
MX	IGF2BP1	0.0701754	0.0917529	0.0195913	-1.10138	V1	positive
MX	IGF2BP2	0.0701754	0.0926294	0.0193862	-1.15824	V1	positive
MX	IGF2BP3	0.0701754	0.0842765	0.0166194	-0.848471	V1	positive
MX	KHDRBS1	0.105263	0.0955192	0.0303094	0.321484	V1	positive
MX	KHDRBS2	0.0350877	0.0872693	0.0274158	-1.90334	V1	positive
MX	KHDRBS3	0.0350877	0.0878152	0.0243706	-2.16357	V1	positive
MX	LIN28A	0	0.0585081	0.0149145	-3.92289	V1	positive
MX	LIN28A	0.0526316	0.0719951	0.0397282	-0.487401	V1	positive
MX	MATR3	0.105263	0.144243	0.0173842	-2.24228	V1	positive
MX	MBNL1	0.140351	0.0989366	0.0252719	1.63875	V1	positive
MX	MBNL2	0.140351	0.099635	0.0288783	1.40991	V1	positive
MX	MBNL3	0.140351	0.104723	0.0240598	1.48082	V1	positive
MX	MSI1	0.122807	0.0582442	0.00658429	9.80559	V1	positive
MX	MSI1	0.105263	0.0514979	0.00385651	13.9415	V1	positive
MX	PABPC1	0.0877193	0.11648	0.0299563	-0.960082	V1	positive
MX	PABPC3	0.0526316	0.0803993	0.015952	-1.7407	V1	positive
MX	PABPC4	0.0701754	0.0873639	0.0242888	-0.707673	V1	positive
MX	PABPC5	0.0701754	0.120984	0.0271152	-1.87382	V1	positive
MX	PABPN1	0.0877193	0.0940494	0.011186	-0.565898	V1	positive
MX	PCBP1	0.105263	0.134939	0.0562637	-0.527448	V1	positive
MX	PCBP2	0.245614	0.215504	0.0894722	0.336529	V1	positive
MX	PCBP3	0.298246	0.242085	0.0282895	1.98522	V1	positive
MX	PPRC1	0.0350877	0.0252302	0.0198351	0.496973	V1	positive
MX	PTBP1	0.508772	0.472828	0.0689453	0.521336	V1	positive
MX	PTBP2	0.508772	0.479971	0.0753116	0.382422	V1	positive
MX	PTBP3	0.508772	0.422976	0.0546909	1.56873	V1	positive
MX	QKI	0.0701754	0.0552939	0.00542414	2.74358	V1	positive
MX	RALY	0.385965	0.385761	0.0937471	0.00218016	V1	positive
MX	RBFOX1	0.122807	0.0738985	0.0135055	3.62139	V1	positive
MX	RBFOX2	0.122807	0.0708016	0.0163141	3.18775	V1	positive
MX	RBFOX3	0.122807	0.0701686	0.0154811	3.40017	V1	positive
MX	RBM24	0.122807	0.116739	0.0169943	0.357081	V1	positive
MX	RBM28	0.140351	0.0610203	0.00524714	15.1188	V1	positive
MX	RBM3	0.0350877	0.0181198	0.00167902	10.1058	V1	positive
MX	Rbm38	0.157895	0.118808	0.0114979	3.39947	V1	positive
MX	RBM4	0.0526316	0.0214968	0.0160435	1.94065	V1	positive
MX	RBM4	0.0526316	0.0305893	0.0219356	1.00486	V1	positive
MX	RBM42	0.0350877	0.0486741	0.0109436	-1.24149	V1	positive
MX	RBM45	0	0.0232894	0.00721831	-3.22643	V1	positive
MX	RBM46	0.122807	0.0800875	0.0205128	2.08258	V1	positive
MX	RBM47	0.0701754	0.0754472	0.0102473	-0.514452	V1	positive
MX	RBM5	0.0877193	0.0826465	0.019598	0.258844	V1	positive
MX	RBM5	0.0175439	0.0732458	0.0239645	-2.32435	V1	positive
MX	RBM6	0.0175439	0.0670572	0.00447807	-11.0569	V1	positive
MX	RBM8A	0.0526316	0.0157733	0.011667	3.15919	V1	positive
MX	RBMS1	0	0.0522576	0.0166831	-3.13236	V1	positive
MX	RBMS3	0.0175439	0.0584319	0.0237983	-1.7181	V1	positive
MX	RBMS3	0.0175439	0.089141	0.0399448	-1.7924	V1	positive
MX	SAMD4A	0.140351	0.0766178	0.0453268	1.40608	V1	positive
MX	SART3	0.0877193	0.122595	0.0315915	-1.10395	V1	positive
MX	SF1	0.0526316	0.0532383	0.012565	-0.0482868	V1	positive
MX	SFPQ	0.140351	0.111958	0.0104643	2.71328	V1	positive
MX	SNRNP70	0.0175439	0.0626147	0.00863888	-5.21721	V1	positive
MX	SNRPA	0.0350877	0.0515882	0.00715372	-2.30656	V1	positive
MX	SRP54	0.0526316	0.0837626	0.0259632	-1.19904	V1	positive
MX	SRSF1	0.0526316	0.0904779	0.0338747	-1.11725	V1	positive
MX	SRSF1	0.0701754	0.0821595	0.0329501	-0.363703	V1	positive
MX	SRSF1	0.0526316	0.0708414	0.0384021	-0.474188	V1	positive
MX	SRSF1	0.0526316	0.075081	0.037635	-0.596504	V1	positive
MX	SRSF1	0.0175439	0.0555002	0.0156694	-2.42232	V1	positive
MX	SRSF1	0.140351	0.0943407	0.0477366	0.963835	V1	positive
MX	SRSF10	0.122807	0.0783099	0.0038421	11.5815	V1	positive
MX	SRSF10	0.122807	0.0842642	0.0161441	2.38743	V1	positive
MX	SRSF10	0.122807	0.0944922	0.0106848	2.65	V1	positive
MX	SRSF10	0.122807	0.0912326	0.0041952	7.52633	V1	positive
MX	SRSF2	0.0175439	0.0892011	0.028358	-2.52687	V1	positive
MX	SRSF7	0	0.00624746	0.00183535	-3.40396	V1	positive
MX	SRSF9	0.122807	0.0889331	0.0371283	0.912348	V1	positive
MX	SRSF9	0.0350877	0.0668317	0.0155474	-2.04176	V1	positive
MX	TARDBP	0.0350877	0.0781274	0.00460473	-9.34686	V1	positive
MX	TIA1	0.368421	0.377628	0.0945045	-0.0974274	V1	positive
MX	TIA1	0.421053	0.399726	0.09522	0.223977	V1	positive
MX	TIAL1	0.421053	0.40922	0.101715	0.116335	V1	positive
MX	TRA2B	0.0701754	0.0763246	0.0054312	-1.13219	V1	positive
MX	TUT1	0.0350877	0.0460307	0.0115789	-0.945081	V1	positive
MX	U2AF2	0.403509	0.442614	0.0956284	-0.408932	V1	positive
MX	YBX1	0.140351	0.0513772	0.00739391	12.0334	V1	positive
MX	YBX1	0.105263	0.0495433	0.00737396	7.5563	V1	positive
MX	YBX2	0.105263	0.0491564	0.00724886	7.74008	V1	positive
MX	ZC3H10	0.0526316	0.0199969	0.0132945	2.45476	V1	positive
MX	ZC3H14	0.385965	0.475674	0.109679	-0.81793	V1	positive
MX	ZCRB1	0.0350877	0.118472	0.0365293	-2.28266	V1	positive
MX	ZNF638	0.0701754	0.105824	0.00980374	-3.63622	V1	positive
MX	A1CF	0.0350877	0.0411562	0.0190279	-0.318923	V2	positive
MX	ANKHD1	0.0877193	0.0504866	0.003905	9.53463	V2	positive
MX	CELF1	0.140351	0.134315	0.00220615	2.73608	V2	positive
MX	CELF2	0.140351	0.141813	0.00216278	-0.675912	V2	positive
MX	CELF3	0.140351	0.136556	0.00384491	0.987068	V2	positive
MX	CELF4	0.140351	0.132758	0.00553361	1.37214	V2	positive
MX	CELF5	0.0877193	0.126329	0.0066766	-5.78286	V2	positive
MX	CELF6	0.210526	0.156542	0.0247863	2.17798	V2	positive
MX	CNOT4	0.192982	0.176465	0.00893145	1.84932	V2	positive
MX	CPEB2	0.0701754	0.0985222	0.0259606	-1.09192	V2	positive
MX	CPEB4	0.122807	0.0903445	0.0254864	1.27372	V2	positive
MX	DAZAP1	0.0350877	0.0294909	0.0062628	0.893664	V2	positive
MX	ENOX1	0.140351	0.158532	0.0145101	-1.25302	V2	positive
MX	ESRP1	0.280702	0.188777	0.0100974	9.10384	V2	positive
MX	ESRP2	0.280702	0.174108	0.0100774	10.5775	V2	positive
MX	FMR1	0.0877193	0.128944	0.0189346	-2.17722	V2	positive
MX	FUS	0.0350877	0.0218881	0.014292	0.923571	V2	positive
MX	FXR1	0.0526316	0.106245	0.00931216	-5.75733	V2	positive
MX	FXR2	0.0701754	0.113812	0.0182056	-2.39688	V2	positive
MX	G3BP2	0.192982	0.14584	0.0131981	3.5719	V2	positive
MX	HNRNPA1	0.0175439	0.0269704	0.00172956	-5.45026	V2	positive
MX	HNRNPA1L2	0.0175439	0.0311099	0.00318261	-4.26254	V2	positive
MX	HNRNPA2B1	0.0701754	0.05998	0.00676049	1.50809	V2	positive
MX	HNRNPC	0.0877193	0.0854622	0.0268169	0.0841672	V2	positive
MX	HNRNPCL1	0.0877193	0.0836634	0.0276271	0.146809	V2	positive
MX	HNRNPH2	0.175439	0.145052	0.0551782	0.55069	V2	positive
MX	HNRNPK	0.192982	0.131711	0.0284116	2.15656	V2	positive
MX	HNRNPL	0.122807	0.101887	0.00689133	3.0357	V2	positive
MX	HNRNPL	0.157895	0.101108	0.00360013	15.7736	V2	positive
MX	HNRPLL	0.122807	0.12733	0.0091275	-0.495555	V2	positive
MX	ELAVL1	0.0175439	0.0919798	0.0358402	-2.07689	V2	positive
MX	ELAVL2	0.0175439	0.0985027	0.0390129	-2.07518	V2	positive
MX	ELAVL3	0.0175439	0.0868241	0.0349459	-1.9825	V2	positive
MX	ELAVL4	0.0175439	0.0869983	0.0329542	-2.10761	V2	positive
MX	ELAVL5	0.0350877	0.0983739	0.0250035	-2.53109	V2	positive
MX	ELAVL1	0.105263	0.109886	0.0279803	-0.165209	V2	positive
MX	ELAVL1	0.0701754	0.082547	0.0243726	-0.507601	V2	positive
MX	ELAVL1	0.0350877	0.0805753	0.0264511	-1.71968	V2	positive
MX	IGF2BP1	0.0701754	0.1272	0.0241798	-2.35835	V2	positive
MX	IGF2BP2	0.0701754	0.133404	0.0262851	-2.40549	V2	positive
MX	IGF2BP3	0.105263	0.132628	0.0364841	-0.750056	V2	positive
MX	KHDRBS1	0.0175439	0.0908288	0.0353731	-2.07177	V2	positive
MX	KHDRBS2	0.0350877	0.0638286	0.0267798	-1.07323	V2	positive
MX	KHDRBS3	0.0701754	0.0849429	0.0343692	-0.429672	V2	positive
MX	LIN28A	0.140351	0.183458	0.0216317	-1.99277	V2	positive
MX	LIN28A	0.350877	0.183572	0.0603157	2.77382	V2	positive
MX	MATR3	0.0701754	0.132264	0.0137374	-4.51971	V2	positive
MX	MBNL1	0.192982	0.119515	0.0105956	6.93377	V2	positive
MX	MBNL2	0.192982	0.118449	0.0132589	5.62141	V2	positive
MX	MBNL3	0.192982	0.126097	0.0117218	5.7061	V2	positive
MX	MSI1	0.0701754	0.0458929	0.00420855	5.76981	V2	positive
MX	MSI1	0.0175439	0.0457453	0.0033934	-8.31067	V2	positive
MX	PABPC1	0.122807	0.173089	0.0577752	-0.870298	V2	positive
MX	PABPC3	0.0877193	0.138038	0.0414009	-1.21539	V2	positive
MX	PABPC4	0.0877193	0.0952215	0.0380349	-0.197244	V2	positive
MX	PABPC5	0.210526	0.205186	0.0727125	0.0734392	V2	positive
MX	PABPN1	0.245614	0.237289	0.0560823	0.148451	V2	positive
MX	PCBP1	0.192982	0.12995	0.0256987	2.45276	V2	positive
MX	PCBP2	0.280702	0.167863	0.0574548	1.96396	V2	positive
MX	PCBP3	0.105263	0.117626	0.00378194	-3.2689	V2	positive
MX	PPRC1	0.0701754	0.0539673	0.0339896	0.476857	V2	positive
MX	PTBP1	0.122807	0.127506	0.0210885	-0.222832	V2	positive
MX	PTBP2	0.122807	0.117247	0.0182275	0.305016	V2	positive
MX	PTBP3	0.140351	0.132154	0.0207742	0.394563	V2	positive
MX	QKI	0.0526316	0.0461016	0.0124981	0.522478	V2	positive
MX	RALY	0.0701754	0.0796929	0.0245837	-0.387145	V2	positive
MX	RBFOX1	0.22807	0.107494	0.0215307	5.60017	V2	positive
MX	RBFOX2	0.22807	0.109208	0.0235091	5.05601	V2	positive
MX	RBFOX3	0.22807	0.102647	0.0173029	7.24869	V2	positive
MX	RBM24	0.157895	0.139639	0.0118794	1.53674	V2	positive
MX	RBM28	0.122807	0.06798	0.00793756	6.90728	V2	positive
MX	RBM3	0.0175439	0.0481553	0.00730386	-4.19113	V2	positive
MX	Rbm38	0.192982	0.115085	0.0111627	6.97841	V2	positive
MX	RBM4	0.0877193	0.0482309	0.0311121	1.26923	V2	positive
MX	RBM4	0.105263	0.0528003	0.0354999	1.47783	V2	positive
MX	RBM42	0.0175439	0.0659699	0.0108141	-4.47807	V2	positive
MX	RBM45	0.157895	0.120718	0.014585	2.54893	V2	positive
MX	RBM46	0.0877193	0.112763	0.0391814	-0.639166	V2	positive
MX	RBM47	0.105263	0.173575	0.0386194	-1.76885	V2	positive
MX	RBM5	0.22807	0.183414	0.0032239	13.8516	V2	positive
MX	RBM5	0.245614	0.219877	0.0278245	0.924967	V2	positive
MX	RBM6	0.140351	0.139094	0.00540406	0.232647	V2	positive
MX	RBM8A	0.105263	0.0400432	0.0261081	2.49807	V2	positive
MX	RBMS1	0.0175439	0.0449576	0.0161264	-1.69993	V2	positive
MX	RBMS3	0.0350877	0.0354867	0.0113782	-0.0350656	V2	positive
MX	RBMS3	0.0175439	0.0452861	0.0193198	-1.43595	V2	positive
MX	SAMD4A	0.315789	0.22675	0.0776827	1.1462	V2	positive
MX	SART3	0.122807	0.187845	0.0635254	-1.0238	V2	positive
MX	SF1	0	0.049414	0.0176872	-2.79377	V2	positive
MX	SFPQ	0.245614	0.108857	0.00221667	61.6946	V2	positive
MX	SNRNP70	0.122807	0.144837	0.00842225	-2.61568	V2	positive
MX	SNRPA	0.0526316	0.113057	0.0102676	-5.88503	V2	positive
MX	SRP54	0.175439	0.0803262	0.0165798	5.73665	V2	positive
MX	SRSF1	0.315789	0.240721	0.0248751	3.01782	V2	positive
MX	SRSF1	0.315789	0.218914	0.0398406	2.43158	V2	positive
MX	SRSF1	0.298246	0.209906	0.0433799	2.03643	V2	positive
MX	SRSF1	0.298246	0.207775	0.0381636	2.37061	V2	positive
MX	SRSF1	0.175439	0.193216	0.0242753	-0.732326	V2	positive
MX	SRSF1	0.298246	0.246434	0.0594348	0.871737	V2	positive
MX	SRSF10	0.157895	0.209363	0.0211098	-2.43811	V2	positive
MX	SRSF10	0.140351	0.216696	0.0110138	-6.93172	V2	positive
MX	SRSF10	0.157895	0.230564	0.0299783	-2.42406	V2	positive
MX	SRSF10	0.122807	0.197601	0.0177494	-4.2139	V2	positive
MX	SRSF2	0.245614	0.223173	0.0256232	0.875799	V2	positive
MX	SRSF7	0.0350877	0.0386766	0.0126748	-0.283148	V2	positive
MX	SRSF9	0.315789	0.249359	0.0373047	1.78074	V2	positive
MX	SRSF9	0.245614	0.213021	0.0285023	1.14354	V2	positive
MX	TARDBP	0.175439	0.164001	0.017537	0.652199	V2	positive
MX	TIA1	0.0701754	0.0852195	0.0309789	-0.485623	V2	positive
MX	TIA1	0.0526316	0.076986	0.0250148	-0.973602	V2	positive
MX	TIAL1	0.0526316	0.0772919	0.0287994	-0.856278	V2	positive
MX	TRA2B	0.263158	0.276558	0.0240057	-0.558223	V2	positive
MX	TUT1	0.0175439	0.0516636	0.0188062	-1.81428	V2	positive
MX	U2AF2	0.0526316	0.0904718	0.0151882	-2.49142	V2	positive
MX	YBX1	0.245614	0.131216	0.0078072	14.6529	V2	positive
MX	YBX1	0.245614	0.137119	0.0067284	16.125	V2	positive
MX	YBX2	0.105263	0.113468	0.00559084	-1.46762	V2	positive
MX	ZC3H10	0.122807	0.0886143	0.039079	0.874963	V2	positive
MX	ZC3H14	0.0877193	0.0935996	0.0262978	-0.223605	V2	positive
MX	ZCRB1	0.0175439	0.0534372	0.0237599	-1.51067	V2	positive
MX	ZNF638	0.0526316	0.0761154	0.00509702	-4.60737	V2	positive
MX	A1CF	0.0526316	0.126404	0.0457622	-1.61208	V3	positive
MX	ANKHD1	0	0.0160403	0.0012504	-12.8282	V3	positive
MX	CELF1	0.210526	0.174218	0.00620847	5.8482	V3	positive
MX	CELF2	0.210526	0.174498	0.00505379	7.12895	V3	positive
MX	CELF3	0.210526	0.179354	0.00652638	4.77638	V3	positive
MX	CELF4	0.210526	0.176222	0.00835493	4.10582	V3	positive
MX	CELF5	0.210526	0.208328	0.00803736	0.273569	V3	positive
MX	CELF6	0.298246	0.199285	0.0290961	3.40118	V3	positive
MX	CNOT4	0.0701754	0.0827691	0.0171271	-0.735307	V3	positive
MX	CPEB2	0.210526	0.304822	0.0811332	-1.16223	V3	positive
MX	CPEB4	0.263158	0.319309	0.0955993	-0.587358	V3	positive
MX	DAZAP1	0.0526316	0.0985975	0.009624	-4.77618	V3	positive
MX	ENOX1	0.0175439	0.0753824	0.0142573	-4.05677	V3	positive
MX	ESRP1	0.298246	0.161238	0.0100674	13.609	V3	positive
MX	ESRP2	0.298246	0.164569	0.0100975	13.2386	V3	positive
MX	FMR1	0.0526316	0.0517559	0.0224587	0.0389922	V3	positive
MX	FUS	0	0.0101939	0.00602399	-1.69221	V3	positive
MX	FXR1	0.0175439	0.0496298	0.00756822	-4.23957	V3	positive
MX	FXR2	0.0526316	0.0536135	0.022235	-0.0441614	V3	positive
MX	G3BP2	0.0701754	0.0863774	0.00294978	-5.4926	V3	positive
MX	HNRNPA1	0.105263	0.0734288	0.0123071	2.58667	V3	positive
MX	HNRNPA1L2	0.105263	0.0681271	0.0106832	3.47611	V3	positive
MX	HNRNPA2B1	0.140351	0.0832814	0.0238841	2.38944	V3	positive
MX	HNRNPC	0.157895	0.267383	0.0823168	-1.33008	V3	positive
MX	HNRNPCL1	0.157895	0.26826	0.0821215	-1.34393	V3	positive
MX	HNRNPH2	0.298246	0.150579	0.0868726	1.69981	V3	positive
MX	HNRNPK	0.122807	0.0660249	0.0338054	1.67968	V3	positive
MX	HNRNPL	0.0175439	0.0649885	0.0035849	-13.2346	V3	positive
MX	HNRNPL	0.0350877	0.0399736	0.00148925	-3.28075	V3	positive
MX	HNRPLL	0.0701754	0.0597456	0.00786355	1.32635	V3	positive
MX	ELAVL1	0.298246	0.348565	0.118981	-0.42292	V3	positive
MX	ELAVL2	0.298246	0.359542	0.119832	-0.511519	V3	positive
MX	ELAVL3	0.298246	0.36269	0.12478	-0.51646	V3	positive
MX	ELAVL4	0.298246	0.363707	0.123553	-0.529825	V3	positive
MX	ELAVL5	0.333333	0.318494	0.0967306	0.153412	V3	positive
MX	ELAVL1	0.333333	0.34583	0.10321	-0.12108	V3	positive
MX	ELAVL1	0.280702	0.283837	0.0911727	-0.0343862	V3	positive
MX	ELAVL1	0.315789	0.339841	0.115924	-0.207475	V3	positive
MX	IGF2BP1	0.0526316	0.0933453	0.020344	-2.00127	V3	positive
MX	IGF2BP2	0.0526316	0.0969882	0.0182994	-2.42394	V3	positive
MX	IGF2BP3	0.0350877	0.0960003	0.018258	-3.33621	V3	positive
MX	KHDRBS1	0.0526316	0.123266	0.0413274	-1.70914	V3	positive
MX	KHDRBS2	0.0526316	0.0916338	0.0382955	-1.01845	V3	positive
MX	KHDRBS3	0.0350877	0.0961908	0.0317065	-1.92715	V3	positive
MX	LIN28A	0.122807	0.0812141	0.0269013	1.54613	V3	positive
MX	LIN28A	0.210526	0.0807896	0.0421652	3.07687	V3	positive
MX	MATR3	0.0701754	0.0979003	0.0132911	-2.08597	V3	positive
MX	MBNL1	0.210526	0.0914914	0.0177314	6.71324	V3	positive
MX	MBNL2	0.210526	0.0900084	0.0183074	6.58301	V3	positive
MX	MBNL3	0.210526	0.0855081	0.0172637	7.24169	V3	positive
MX	MSI1	0.0175439	0.0715877	0.0073583	-7.3446	V3	positive
MX	MSI1	0.0526316	0.06861	0.0106068	-1.50643	V3	positive
MX	PABPC1	0.0175439	0.141827	0.0419906	-2.95979	V3	positive
MX	PABPC3	0.0877193	0.0967709	0.0197111	-0.459214	V3	positive
MX	PABPC4	0.0526316	0.0996735	0.0366673	-1.28294	V3	positive
MX	PABPC5	0.0701754	0.167389	0.0559218	-1.73839	V3	positive
MX	PABPN1	0.0175439	0.115396	0.0200555	-4.87907	V3	positive
MX	PCBP1	0.122807	0.0929019	0.0431378	0.693247	V3	positive
MX	PCBP2	0.210526	0.13317	0.059113	1.30862	V3	positive
MX	PCBP3	0.122807	0.148469	0.0144918	-1.7708	V3	positive
MX	PPRC1	0	0.0253239	0.0203802	-1.24257	V3	positive
MX	PTBP1	0.245614	0.309152	0.0655603	-0.969151	V3	positive
MX	PTBP2	0.245614	0.317601	0.0638961	-1.12662	V3	positive
MX	PTBP3	0.245614	0.289697	0.0508416	-0.867066	V3	positive
MX	QKI	0.0350877	0.0448291	0.00475766	-2.04751	V3	positive
MX	RALY	0.175439	0.271813	0.0909439	-1.05971	V3	positive
MX	RBFOX1	0.157895	0.0939226	0.0211594	3.02335	V3	positive
MX	RBFOX2	0.157895	0.0880958	0.0232414	3.00322	V3	positive
MX	RBFOX3	0.157895	0.0844647	0.0220557	3.32929	V3	positive
MX	RBM24	0.245614	0.152444	0.030072	3.09824	V3	positive
MX	RBM28	0.0350877	0.0734762	0.00812347	-4.72563	V3	positive
MX	RBM3	0.0175439	0.021805	0.0013108	-3.25078	V3	positive
MX	Rbm38	0.122807	0.133984	0.0178534	-0.626036	V3	positive
MX	RBM4	0.0350877	0.0283039	0.0235503	0.288059	V3	positive
MX	RBM4	0.0877193	0.0426898	0.0330482	1.36254	V3	positive
MX	RBM42	0.105263	0.0543517	0.0144213	3.53031	V3	positive
MX	RBM45	0	0.0266545	0.00924158	-2.88419	V3	positive
MX	RBM46	0.0877193	0.109258	0.0371863	-0.57922	V3	positive
MX	RBM47	0.0877193	0.0731384	0.0107284	1.3591	V3	positive
MX	RBM5	0.0877193	0.0931016	0.0239209	-0.225006	V3	positive
MX	RBM5	0.192982	0.100858	0.0343214	2.68416	V3	positive
MX	RBM6	0.105263	0.0673404	0.0087113	4.35328	V3	positive
MX	RBM8A	0.0175439	0.0210852	0.0160049	-0.221269	V3	positive
MX	RBMS1	0.0701754	0.0579016	0.01812	0.677365	V3	positive
MX	RBMS3	0.0701754	0.0652918	0.0256761	0.1902	V3	positive
MX	RBMS3	0.140351	0.10347	0.0447604	0.823952	V3	positive
MX	SAMD4A	0.192982	0.106129	0.0570344	1.52282	V3	positive
MX	SART3	0.0175439	0.138501	0.0462482	-2.61539	V3	positive
MX	SF1	0.0350877	0.0480571	0.0110988	-1.16854	V3	positive
MX	SFPQ	0.105263	0.12153	0.00816595	-1.99199	V3	positive
MX	SNRNP70	0.0175439	0.0680614	0.00757452	-6.6694	V3	positive
MX	SNRPA	0.0175439	0.0491942	0.0114623	-2.76125	V3	positive
MX	SRP54	0.210526	0.123353	0.0340959	2.55671	V3	positive
MX	SRSF1	0.192982	0.109551	0.043451	1.92013	V3	positive
MX	SRSF1	0.192982	0.101782	0.0372153	2.45063	V3	positive
MX	SRSF1	0.192982	0.104113	0.04367	2.03501	V3	positive
MX	SRSF1	0.192982	0.102228	0.046518	1.95096	V3	positive
MX	SRSF1	0.0877193	0.0764786	0.0195551	0.574822	V3	positive
MX	SRSF1	0.210526	0.130192	0.0600474	1.33785	V3	positive
MX	SRSF10	0.0350877	0.102243	0.00372432	-18.0315	V3	positive
MX	SRSF10	0.0526316	0.0946363	0.0205252	-2.04649	V3	positive
MX	SRSF10	0.0526316	0.12024	0.00483659	-13.9785	V3	positive
MX	SRSF10	0.0350877	0.113541	0.0047975	-16.3529	V3	positive
MX	SRSF2	0.122807	0.110696	0.0388578	0.311681	V3	positive
MX	SRSF7	0	0.00564216	0.00252215	-2.23704	V3	positive
MX	SRSF9	0.105263	0.121459	0.0542447	-0.298567	V3	positive
MX	SRSF9	0.192982	0.082587	0.0293099	3.76649	V3	positive
MX	TARDBP	0.175439	0.0935047	0.00785348	10.4328	V3	positive
MX	TIA1	0.157895	0.252713	0.0733416	-1.29283	V3	positive
MX	TIA1	0.140351	0.274573	0.0855963	-1.56808	V3	positive
MX	TIAL1	0.140351	0.269347	0.0849815	-1.51793	V3	positive
MX	TRA2B	0.140351	0.0873389	0.00760095	6.97439	V3	positive
MX	TUT1	0.0175439	0.0513278	0.00879687	-3.84045	V3	positive
MX	U2AF2	0.175439	0.275435	0.0801785	-1.24717	V3	positive
MX	YBX1	0.0701754	0.0543231	0.002561	6.18989	V3	positive
MX	YBX1	0.0526316	0.0552748	0.00612946	-0.431227	V3	positive
MX	YBX2	0.0175439	0.0425545	0.00492495	-5.07836	V3	positive
MX	ZC3H10	0.105263	0.02299	0.0170483	4.8259	V3	positive
MX	ZC3H14	0.315789	0.351165	0.107584	-0.328823	V3	positive
MX	ZCRB1	0.0877193	0.122071	0.0447736	-0.76723	V3	positive
MX	ZNF638	0.122807	0.096515	0.00822434	3.19686	V3	positive
MX	A1CF	0.0701754	0.141098	0.0361105	-1.96404	V4	positive
MX	ANKHD1	0.0175439	0.0148036	0.00547254	0.500736	V4	positive
MX	CELF1	0.350877	0.205904	0.00818667	17.7085	V4	positive
MX	CELF2	0.350877	0.204138	0.00847498	17.3144	V4	positive
MX	CELF3	0.350877	0.201407	0.00749771	19.9354	V4	positive
MX	CELF4	0.350877	0.203405	0.00675149	21.8428	V4	positive
MX	CELF5	0.438596	0.265696	0.0117133	14.7609	V4	positive
MX	CELF6	0.298246	0.209618	0.0234699	3.77622	V4	positive
MX	CNOT4	0.0526316	0.0623992	0.0125916	-0.775726	V4	positive
MX	CPEB2	0.333333	0.463811	0.0823923	-1.58362	V4	positive
MX	CPEB4	0.368421	0.491662	0.0881078	-1.39875	V4	positive
MX	DAZAP1	0.0526316	0.0619911	0.00505382	-1.85198	V4	positive
MX	ENOX1	0.105263	0.0608842	0.014496	3.06147	V4	positive
MX	ESRP1	0.105263	0.0946048	0.033324	0.319842	V4	positive
MX	ESRP2	0.105263	0.103783	0.033758	0.0438455	V4	positive
MX	FMR1	0.0701754	0.0321618	0.00785433	4.83984	V4	positive
MX	FUS	0.0175439	0.00329239	0.00202259	7.04615	V4	positive
MX	FXR1	0.0350877	0.0405742	0.00446281	-1.22937	V4	positive
MX	FXR2	0.0877193	0.0365573	0.00939219	5.44729	V4	positive
MX	G3BP2	0.0350877	0.0715572	0.00427187	-8.53713	V4	positive
MX	HNRNPA1	0.0526316	0.0474222	0.00486934	1.06984	V4	positive
MX	HNRNPA1L2	0.0877193	0.0486019	0.00297631	13.1429	V4	positive
MX	HNRNPA2B1	0.0350877	0.052011	0.0141457	-1.19635	V4	positive
MX	HNRNPC	0.385965	0.433518	0.0796739	-0.596851	V4	positive
MX	HNRNPCL1	0.385965	0.433911	0.0788046	-0.608416	V4	positive
MX	HNRNPH2	0.105263	0.0833448	0.0452017	0.484902	V4	positive
MX	HNRNPK	0.140351	0.0723986	0.0303932	2.23577	V4	positive
MX	HNRNPL	0.0877193	0.0641084	0.0038032	6.20817	V4	positive
MX	HNRNPL	0.0701754	0.0336525	0.000535382	68.2184	V4	positive
MX	HNRPLL	0.0877193	0.0618773	0.00777003	3.32586	V4	positive
MX	ELAVL1	0.508772	0.50039	0.101679	0.0824366	V4	positive
MX	ELAVL2	0.508772	0.504969	0.0993426	0.0382762	V4	positive
MX	ELAVL3	0.508772	0.502554	0.0999008	0.062245	V4	positive
MX	ELAVL4	0.508772	0.504198	0.096761	0.0472754	V4	positive
MX	ELAVL5	0.614035	0.485563	0.0767634	1.67361	V4	positive
MX	ELAVL1	0.526316	0.491083	0.0863653	0.407949	V4	positive
MX	ELAVL1	0.45614	0.403311	0.0723975	0.729714	V4	positive
MX	ELAVL1	0.508772	0.502845	0.102131	0.0580338	V4	positive
MX	IGF2BP1	0.0877193	0.0890798	0.0127987	-0.106297	V4	positive
MX	IGF2BP2	0.0877193	0.0955179	0.014337	-0.543952	V4	positive
MX	IGF2BP3	0.105263	0.0964887	0.0169104	0.518877	V4	positive
MX	KHDRBS1	0.0526316	0.110529	0.0225105	-2.57203	V4	positive
MX	KHDRBS2	0.105263	0.0943574	0.0233092	0.467875	V4	positive
MX	KHDRBS3	0.105263	0.0930499	0.0231836	0.526806	V4	positive
MX	LIN28A	0.0526316	0.0496624	0.00988599	0.300337	V4	positive
MX	LIN28A	0.0350877	0.0457518	0.0224546	-0.474918	V4	positive
MX	MATR3	0.0350877	0.142845	0.0136258	-7.90836	V4	positive
MX	MBNL1	0.140351	0.0900742	0.0229122	2.19432	V4	positive
MX	MBNL2	0.140351	0.100602	0.0217914	1.82407	V4	positive
MX	MBNL3	0.140351	0.100166	0.0212188	1.89384	V4	positive
MX	MSI1	0.0526316	0.0619162	0.00488742	-1.89969	V4	positive
MX	MSI1	0.0526316	0.0533248	0.00248949	-0.278461	V4	positive
MX	PABPC1	0.105263	0.145443	0.0292997	-1.37135	V4	positive
MX	PABPC3	0.0350877	0.0880113	0.0141129	-3.75002	V4	positive
MX	PABPC4	0.0526316	0.114159	0.0280156	-2.19619	V4	positive
MX	PABPC5	0.105263	0.143437	0.0287204	-1.32916	V4	positive
MX	PABPN1	0.140351	0.0974035	0.0105356	4.07641	V4	positive
MX	PCBP1	0.192982	0.117983	0.0435513	1.72209	V4	positive
MX	PCBP2	0.298246	0.17708	0.0701311	1.7277	V4	positive
MX	PCBP3	0.315789	0.219955	0.0280824	3.41262	V4	positive
MX	PPRC1	0.0175439	0.0131055	0.00914231	0.485479	V4	positive
MX	PTBP1	0.54386	0.50506	0.0562296	0.690016	V4	positive
MX	PTBP2	0.54386	0.525572	0.0571817	0.319808	V4	positive
MX	PTBP3	0.508772	0.461471	0.0394333	1.19951	V4	positive
MX	QKI	0.0350877	0.0564941	0.00225037	-9.51236	V4	positive
MX	RALY	0.368421	0.41319	0.0736895	-0.607535	V4	positive
MX	RBFOX1	0.0701754	0.0776701	0.0147751	-0.507253	V4	positive
MX	RBFOX2	0.0701754	0.0732197	0.00997601	-0.30516	V4	positive
MX	RBFOX3	0.0701754	0.0729542	0.0145513	-0.190965	V4	positive
MX	RBM24	0.122807	0.123778	0.0191019	-0.0508462	V4	positive
MX	RBM28	0.0526316	0.0614715	0.00388717	-2.27413	V4	positive
MX	RBM3	0.0175439	0.0218939	0.0012999	-3.34645	V4	positive
MX	Rbm38	0.122807	0.123987	0.0146244	-0.0807114	V4	positive
MX	RBM4	0.0350877	0.0117143	0.00903568	2.58679	V4	positive
MX	RBM4	0.0526316	0.0146357	0.0104279	3.64369	V4	positive
MX	RBM42	0.0350877	0.0509162	0.00894883	-1.76878	V4	positive
MX	RBM45	0.0350877	0.0206454	0.006047	2.38835	V4	positive
MX	RBM46	0.0350877	0.0804072	0.0156617	-2.89365	V4	positive
MX	RBM47	0.0701754	0.068261	0.00606647	0.315576	V4	positive
MX	RBM5	0.0877193	0.0752875	0.0156455	0.794592	V4	positive
MX	RBM5	0.0877193	0.0663037	0.0194268	1.10238	V4	positive
MX	RBM6	0.0350877	0.0611696	0.00692136	-3.76832	V4	positive
MX	RBM8A	0.0175439	0.00826213	0.00617567	1.50295	V4	positive
MX	RBMS1	0.0175439	0.0611229	0.0153019	-2.84795	V4	positive
MX	RBMS3	0.0175439	0.0670545	0.0149904	-3.30283	V4	positive
MX	RBMS3	0.0526316	0.10688	0.0354933	-1.52841	V4	positive
MX	SAMD4A	0.0350877	0.0583092	0.0332601	-0.69818	V4	positive
MX	SART3	0.105263	0.14372	0.0315378	-1.21939	V4	positive
MX	SF1	0.0175439	0.0531915	0.00787084	-4.52908	V4	positive
MX	SFPQ	0.140351	0.122042	0.00615356	2.97528	V4	positive
MX	SNRNP70	0.0350877	0.0503257	0.0031872	-4.78099	V4	positive
MX	SNRPA	0.0350877	0.0467663	0.00270125	-4.32339	V4	positive
MX	SRP54	0.0526316	0.0630005	0.020586	-0.503689	V4	positive
MX	SRSF1	0.0526316	0.065446	0.0241399	-0.53084	V4	positive
MX	SRSF1	0.0350877	0.0649227	0.0221029	-1.34983	V4	positive
MX	SRSF1	0.0350877	0.0600502	0.0257834	-0.968159	V4	positive
MX	SRSF1	0.0350877	0.0620014	0.0254097	-1.05919	V4	positive
MX	SRSF1	0.0877193	0.0566481	0.011612	2.67579	V4	positive
MX	SRSF1	0.0350877	0.0718112	0.0308771	-1.18935	V4	positive
MX	SRSF10	0.105263	0.0993739	0.00412268	1.42851	V4	positive
MX	SRSF10	0.0877193	0.0730405	0.0090987	1.61329	V4	positive
MX	SRSF10	0.105263	0.0951015	0.00360716	2.81708	V4	positive
MX	SRSF10	0.0877193	0.0928952	0.00363608	-1.42349	V4	positive
MX	SRSF2	0.192982	0.0838614	0.0176055	6.19814	V4	positive
MX	SRSF7	0	0.0055405	0.00219388	-2.52543	V4	positive
MX	SRSF9	0.0701754	0.0750225	0.0281818	-0.171994	V4	positive
MX	SRSF9	0.0701754	0.0528738	0.0103924	1.66483	V4	positive
MX	TARDBP	0.0877193	0.0927706	0.00541357	-0.933086	V4	positive
MX	TIA1	0.350877	0.404239	0.0738475	-0.722601	V4	positive
MX	TIA1	0.350877	0.422231	0.0820992	-0.869123	V4	positive
MX	TIAL1	0.350877	0.413954	0.0814312	-0.774597	V4	positive
MX	TRA2B	0.0877193	0.0775267	0.00889742	1.14556	V4	positive
MX	TUT1	0	0.0507212	0.00951138	-5.33268	V4	positive
MX	U2AF2	0.421053	0.457405	0.0753401	-0.482512	V4	positive
MX	YBX1	0.0526316	0.0560144	0.00728852	-0.464127	V4	positive
MX	YBX1	0.0701754	0.0545003	0.00630225	2.48723	V4	positive
MX	YBX2	0.0701754	0.0490056	0.00254503	8.31814	V4	positive
MX	ZC3H10	0	0.0128266	0.00865002	-1.48285	V4	positive
MX	ZC3H14	0.561404	0.502063	0.0911236	0.65121	V4	positive
MX	ZCRB1	0.0701754	0.116286	0.0244665	-1.88465	V4	positive
MX	ZNF638	0.140351	0.102582	0.00404555	9.336	V4	positive
MX	A1CF	0.0350877	0.0464388	0.0140909	-0.80556	V5	positive
MX	ANKHD1	0.0350877	0.0388377	0.00390943	-0.959219	V5	positive
MX	CELF1	0.140351	0.129848	0.000461564	22.754	V5	positive
MX	CELF2	0.140351	0.134107	0.00174975	3.56872	V5	positive
MX	CELF3	0.140351	0.118404	0.00471263	4.65709	V5	positive
MX	CELF4	0.140351	0.134065	0.00228006	2.75682	V5	positive
MX	CELF5	0.140351	0.118958	0.00850326	2.51581	V5	positive
MX	CELF6	0.192982	0.158875	0.0207454	1.64407	V5	positive
MX	CNOT4	0.192982	0.185589	0.00410039	1.8031	V5	positive
MX	CPEB2	0.105263	0.108779	0.0171568	-0.204895	V5	positive
MX	CPEB4	0.140351	0.10596	0.0128759	2.67093	V5	positive
MX	DAZAP1	0	0.0361927	0.00515893	-7.01555	V5	positive
MX	ENOX1	0.192982	0.161403	0.00272371	11.5941	V5	positive
MX	ESRP1	0.122807	0.177925	0.0192183	-2.86801	V5	positive
MX	ESRP2	0.122807	0.164207	0.0206686	-2.00305	V5	positive
MX	FMR1	0.140351	0.126309	0.0165953	0.846124	V5	positive
MX	FUS	0.0175439	0.0139748	0.00783922	0.455285	V5	positive
MX	FXR1	0.210526	0.109256	0.00643983	15.7256	V5	positive
MX	FXR2	0.122807	0.110371	0.0112829	1.10223	V5	positive
MX	G3BP2	0.122807	0.156542	0.00539553	-6.25241	V5	positive
MX	HNRNPA1	0.0175439	0.0340326	0.0024694	-6.67723	V5	positive
MX	HNRNPA1L2	0.0175439	0.0280912	0.00164507	-6.4115	V5	positive
MX	HNRNPA2B1	0.140351	0.0539682	0.00608905	14.1866	V5	positive
MX	HNRNPC	0.140351	0.099144	0.0226409	1.82002	V5	positive
MX	HNRNPCL1	0.140351	0.103081	0.0203505	1.83141	V5	positive
MX	HNRNPH2	0.192982	0.10507	0.0312432	2.81383	V5	positive
MX	HNRNPK	0.105263	0.117254	0.0229406	-0.522701	V5	positive
MX	HNRNPL	0.105263	0.12183	0.0060329	-2.74608	V5	positive
MX	HNRNPL	0.157895	0.124733	0.00990066	3.34947	V5	positive
MX	HNRPLL	0.157895	0.137847	0.00403382	4.96996	V5	positive
MX	ELAVL1	0.140351	0.105951	0.0266103	1.29273	V5	positive
MX	ELAVL2	0.140351	0.101525	0.0261997	1.48193	V5	positive
MX	ELAVL3	0.140351	0.100834	0.02558	1.54483	V5	positive
MX	ELAVL4	0.140351	0.0962193	0.0230212	1.917	V5	positive
MX	ELAVL5	0.0701754	0.101224	0.0152184	-2.04022	V5	positive
MX	ELAVL1	0.0877193	0.116397	0.0146354	-1.95949	V5	positive
MX	ELAVL1	0.157895	0.11167	0.0238331	1.9395	V5	positive
MX	ELAVL1	0.140351	0.0883685	0.0226048	2.29962	V5	positive
MX	IGF2BP1	0.105263	0.147514	0.0194097	-2.17678	V5	positive
MX	IGF2BP2	0.105263	0.150209	0.0250256	-1.79602	V5	positive
MX	IGF2BP3	0.105263	0.152944	0.0214479	-2.22312	V5	positive
MX	KHDRBS1	0.122807	0.0965605	0.0283894	0.924518	V5	positive
MX	KHDRBS2	0.0526316	0.0742602	0.0270119	-0.800708	V5	positive
MX	KHDRBS3	0.0701754	0.103067	0.0317622	-1.03555	V5	positive
MX	LIN28A	0.192982	0.188443	0.0192496	0.23581	V5	positive
MX	LIN28A	0.245614	0.143543	0.0378404	2.69742	V5	positive
MX	MATR3	0.157895	0.127382	0.00956036	3.19155	V5	positive
MX	MBNL1	0.157895	0.118284	0.0108634	3.64625	V5	positive
MX	MBNL2	0.157895	0.107636	0.0107436	4.67805	V5	positive
MX	MBNL3	0.157895	0.107975	0.00661395	7.54761	V5	positive
MX	MSI1	0	0.0533724	0.00598248	-8.92144	V5	positive
MX	MSI1	0.0175439	0.0451434	0.00350646	-7.87104	V5	positive
MX	PABPC1	0.22807	0.203177	0.0474282	0.524855	V5	positive
MX	PABPC3	0.122807	0.167149	0.0363907	-1.21849	V5	positive
MX	PABPC4	0.157895	0.124903	0.0415593	0.793845	V5	positive
MX	PABPC5	0.175439	0.21381	0.0447209	-0.858024	V5	positive
MX	PABPN1	0.298246	0.27494	0.0504249	0.462191	V5	positive
MX	PCBP1	0.105263	0.121389	0.0244999	-0.65821	V5	positive
MX	PCBP2	0.0877193	0.134911	0.0325444	-1.45008	V5	positive
MX	PCBP3	0.0877193	0.12051	0.00319474	-10.2639	V5	positive
MX	PPRC1	0	0.0317109	0.0173038	-1.83259	V5	positive
MX	PTBP1	0.192982	0.130506	0.00942657	6.62768	V5	positive
MX	PTBP2	0.192982	0.138689	0.0155375	3.49436	V5	positive
[truncated: 1,437 more rows]
