# Supplementary material for: A Regulatory Axis between Epithelial Splicing Regulatory Proteins and Estrogen Receptor α Modulates the Alternative Transcriptome of Luminal Breast Cancer
Source: Int J Mol Sci. 2022 Jul 16;23(14):7835. doi: 10.3390/ijms23147835 (PMC9319905; doi:10.3390/ijms23147835)
Supplement: Supplementary file 1 [file ijms-23-07835-s001.zip › Supplementary_Table_S5_ESRP12_regulated_ASEs_BRCA_samples.xlsx]

## Sheet: a_ERpositive_clinical_data
Suoplementary Table S5: ESRP1/2-regulated ASEs with detectable expression in ER+ primary breast tumors, their differential expression among subgroups and correlation with ESRP1 and ESRP2 mRNA levels.
ID	Subtype	Subtype	ESRP1 FPKM	ESRP1	ESRP2 FPKM	ESRP2	Age > 50	Diagnosis Age	Metastasis status	American Joint Committee on Cancer Metastasis Stage Code	Node	Neoplasm Disease Lymph Node Stage American Joint Committee on Cancer Code	Stage	Neoplasm Disease Stage American Joint Committee on Cancer Code	American Joint Committee on Cancer Tumor Stage Code	American Joint Committee on Cancer Tumor Stage Code	Patient ID	DFS.m	DFS	OS.m	OS	Ethnicity Category	Fraction Genome Altered	HER2 fish status	HER2	HER2 ihc score	Neoplasm Histologic Type Name	Neoadjuvant Therapy Type Administered Prior To Resection Text	Prior Cancer Diagnosis Occurence	ICD-10 Classification	International Classification of Diseases for Oncology, Third Edition ICD-O-3 Histology Code	International Classification of Diseases for Oncology, Third Edition ICD-O-3 Site Code	IHC-HER2	Year Cancer Initial Diagnosis	Primary Lymph Node Presentation Assessment Ind-3	Menopause Status	Metastatic tumor indicator	First Pathologic Diagnosis Biospecimen Acquisition Method Type	Micromet detection by ihc	Mutation Count	Oct embedded	Oncotree Code	OS.m	OS	Disease Surgical Margin Status	Patient Primary Tumor Site	Tissue Prospective Collection Indicator	PR	PR status ihc percent positive
TCGA-A8-A08H	NonLum	BRCA_Normal	8.79	Low	1.68	Low	1	66	No	M0	Neg	N0	II	Stage IIA	T1-T2	T2	TCGA-A8-A08H	0	0	0	LIVING	NA	0	Positive	Yes	3	Infiltrating Ductal Carcinoma	No	No	C50.9	8500/3	C50.9	Positive	2007	NA	Post	NA	NA	NA	45	FALSE	IDC	0	LIVING	Negative	Left Upper Inner Quadrant	NO	Positive	NA
TCGA-A2-A0EP	Lum	BRCA_LumA	4.53	Low	2.41	Low	1	56	No	M0	Neg	N0 (i+)	I	Stage I	T1-T2	T1	TCGA-A2-A0EP	118.36	0	118.36	LIVING	NOT HISPANIC OR LATINO	0	Negative	NA	NA	Infiltrating Lobular Carcinoma	No	No	C50.9	8520/3	C50.9	Negative	2004	YES	Post	NA	Core needle biopsy	YES	3	TRUE	ILC	118.36	LIVING	Negative	Right Lower Inner Quadrant	NO	Negative	NA
TCGA-AN-A0FN	Lum	BRCA_LumA	7.89	Low	2.5	Low	1	61	No	M0	Neg	N0	I	Stage IA	T1-T2	T1c	TCGA-AN-A0FN	7.16	0	7.16	LIVING	NOT HISPANIC OR LATINO	0.0004	NA	Yes	1	Infiltrating Lobular Carcinoma	No	No	C50.9	8500/3	C50.9	Positive	2010	NA	Post	NA	Tumor resection	NO	24	FALSE	IDC	7.16	LIVING	Negative	Right Lower Outer Quadrant	NO	Positive	10-19%
TCGA-A8-A086	Lum	BRCA_LumA	42.29	High	2.69	Low	1	59	No	M0	Yes	N1a	II	Stage IIA	T1-T2	T1c	TCGA-A8-A086	13.01	0	13.01	LIVING	NA	0.2758	Negative	No	0	Infiltrating Ductal Carcinoma	No	No	C50.9	8500/3	C50.9	Negative	2009	NA	Post	NA	NA	NA	17	FALSE	IDC	13.01	LIVING	Negative	Right	NO	Positive	NA
TCGA-E2-A1B5	Lum	BRCA_LumA	21.76	Low	2.96	Low	No	46	No	M0	Neg	N0	II	Stage IIA	T1-T2	T2	TCGA-E2-A1B5	32.33	0	32.33	LIVING	NOT HISPANIC OR LATINO	0.0291	NA	NA	NA	Infiltrating Lobular Carcinoma	No	No	C50.9	8520/3	C50.9	Negative	2008	YES	Pre	NO	Tumor resection	NO	12	TRUE	ILC	32.33	LIVING	Negative	Left	NO	Positive	NA
TCGA-E9-A22E	Lum	BRCA_LumB	18.75	Low	3.04	Low	1	56	No	M0	Yes	N2	III	Stage IIIA	T1-T2	T2	TCGA-E9-A22E	41.69	0	41.69	LIVING	NOT HISPANIC OR LATINO	0.4323	NA	NA	NA	Infiltrating Ductal Carcinoma	No	No	C50.9	8500/3	C50.9	Positive	2011	YES	Post	NO	Tumor resection	YES	64	TRUE	IDC	41.69	LIVING	Negative	Right Upper Inner Quadrant	YES	Positive	<10%
TCGA-EW-A1IY	Lum	BRCA_LumB	49.21	High	3.1	Low	No	38	NA	MX	Neg	N0	I	Stage I	T1-T2	T1c	TCGA-EW-A1IY	8.48	0	8.48	LIVING	NOT HISPANIC OR LATINO	0.0644	NA	NA	NA	Infiltrating Ductal Carcinoma	No	No	C50.9	8500/3	C50.9	Negative	2009	YES	Pre	NO	Core needle biopsy	YES	19	TRUE	IDC	8.48	LIVING	Negative	Right Upper Inner Quadrant	NO	Positive	90-99%
TCGA-B6-A0IA	Lum	BRCA_LumA	46.17	High	3.27	Low	1	51	No	M0	Neg	N0 (i-)	II	Stage IIA	T1-T2	T2	TCGA-B6-A0IA	275.66	0	275.66	LIVING	NOT HISPANIC OR LATINO	0.2386	NA	NA	NA	Other, specify	No	No	C50.9	8523/3	C50.9	NA	1992	NA	NA	NA	Other method, specify:	NO	41	TRUE	IDC	275.66	LIVING	Negative	Right	NO	Positive	NA
TCGA-A2-A0CZ	NA	NA	12.88	Low	3.45	Low	No	46	No	M0	Neg	N0 (i-)	II	Stage IIA	T1-T2	T2	TCGA-A2-A0CZ	53.09	0	53.09	LIVING	NOT HISPANIC OR LATINO	NA	Negative	Yes	1	Infiltrating Ductal Carcinoma	No	No	C50.9	8500/3	C50.9	Negative	2007	NA	Pre	NA	Core needle biopsy	YES	14	TRUE	IDC	53.09	LIVING	Positive	Right Upper Inner Quadrant	NO	Positive	20-29%
TCGA-BH-A1EO	Lum	BRCA_LumA	54.57	High	3.48	Low	1	68	No	M0	Yes	N1	II	Stage IIA	T1-T2	T1c	TCGA-BH-A1EO	NA	NA	91.92	DECEASED	NOT HISPANIC OR LATINO	0.2619	NA	NA	NA	Mixed Histology (please specify)	No	No	C50.9	8522/3	C50.9	Negative	1999	YES	Post	NO	Excisional Biopsy	NA	27	TRUE	MDLC	91.92	DECEASED	NA	Right	NO	Positive	NA
TCGA-AO-A12B	Lum	BRCA_LumA	26.87	Low	3.65	Low	1	63	No	M0	Neg	N0 (i-)	II	Stage IIA	T1-T2	T2	TCGA-AO-A12B	98.19	0	98.19	LIVING	HISPANIC OR LATINO	0.1121	NA	No	0	Infiltrating Ductal Carcinoma	No	No	C50.9	8500/3	C50.9	Negative	2004	NA	Post	NA	Core needle biopsy	YES	13	TRUE	IDC	98.19	LIVING	Negative	Right Upper Inner Quadrant|Right Lower Inner Quadrant|Right	NO	Positive	90-99%
TCGA-A2-A0EM	Lum	BRCA_LumA	26.85	Low	3.71	Low	1	73	No	M0	Neg	N0 (i-)	I	Stage IA	T1-T2	T1	TCGA-A2-A0EM	101.64	0	101.64	LIVING	NOT HISPANIC OR LATINO	0.1025	Negative	NA	NA	Infiltrating Ductal Carcinoma	No	No	C50.9	8500/3	C50.9	NA	2002	NA	Post	NA	Core needle biopsy	YES	26	TRUE	IDC	101.64	LIVING	Negative	Right Upper Inner Quadrant	NO	Positive	NA
TCGA-BH-A0B0	Lum	BRCA_LumA	21.96	Low	3.76	Low	1	56	No	M0	Neg	N0	I	Stage I	T1-T2	T1c	TCGA-BH-A0B0	81.37	0	81.37	LIVING	NA	0.2342	NA	NA	NA	Infiltrating Ductal Carcinoma	No	No	C50.9	8500/3	C50.9	Negative	2006	YES	Pre	NO	Fine needle aspiration biopsy	NA	34	TRUE	IDC	81.37	LIVING	Negative	Left Upper Outer Quadrant	NO	Positive	NA
TCGA-AO-A12G	Lum	BRCA_LumA	31.6	High	3.92	Low	1	75	No	M0	Neg	N0 (i+)	II	Stage IIA	T1-T2	T2	TCGA-AO-A12G	53.84	0	53.84	LIVING	NOT HISPANIC OR LATINO	0.2741	Negative	Yes	2	Other, specify	No	No	C50.9	8022/3	C50.9	Positive	2006	NA	Post	NA	Core needle biopsy	YES	27	TRUE	IDC	53.84	LIVING	Negative	Right Upper Outer Quadrant|Right	NO	Positive	30-39%
TCGA-E2-A108	NonLum	BRCA_Normal	26.36	Low	3.93	Low	1	64	No	M0	Yes	N2a	III	Stage IIIA	T1-T2	T2	TCGA-E2-A108	27.5	0	27.5	LIVING	NOT HISPANIC OR LATINO	0.0338	NA	Yes	1	Infiltrating Ductal Carcinoma	No	No	C50.9	8500/3	C50.9	Negative	2009	NA	Post	NA	Core needle biopsy	NA	38	FALSE	IDC	27.5	LIVING	Negative	Right Upper Outer Quadrant	NO	Positive	NA
TCGA-BH-A0DS	Lum	BRCA_LumA	63.68	High	3.97	Low	1	71	No	M0	Yes	N2a	III	Stage IIIA	T1-T2	T2	TCGA-BH-A0DS	2.56	0	2.56	LIVING	NA	0.3395	NA	Yes	1	Infiltrating Ductal Carcinoma	No	No	C50.9	8500/3	C50.9	Negative	2010	NA	Post	NA	Core needle biopsy	NO	23	TRUE	IDC	2.56	LIVING	Negative	Right Upper Inner Quadrant|Right Lower Inner Quadrant|Right	NO	Positive	70-79%
TCGA-E9-A227	Lum	BRCA_LumA	26.96	Low	4.12	Low	No	42	No	M0	Yes	N1	II	Stage IIB	T1-T2	T2	TCGA-E9-A227	32.03	0	32.03	LIVING	NOT HISPANIC OR LATINO	0.0506	NA	NA	NA	Infiltrating Ductal Carcinoma	No	No	C50.9	8500/3	C50.9	Negative	2011	YES	Pre	NO	Core needle biopsy	NO	11	TRUE	IDC	32.03	LIVING	Positive	Left Upper Outer Quadrant	YES	Positive	80-89%
TCGA-AC-A6IV	Lum	BRCA_LumA	11.51	Low	4.16	Low	No	47	NA	MX	Yes	N1	II	Stage IIB	T1-T2	T2	TCGA-AC-A6IV	18.66	0	18.66	LIVING	NOT HISPANIC OR LATINO	0.0215	NA	Yes	2	Infiltrating Lobular Carcinoma	No	No	C50.9	8524/3	C50.9	Equivocal	2012	YES	NA	NA	Core needle biopsy	YES	NA	FALSE	ILC	18.66	LIVING	Negative	Right	YES	Positive	60-69%
TCGA-BH-A0EA	Lum	BRCA_LumA	21.16	Low	4.19	Low	1	72	No	M0	Yes	N1a	II	Stage IIA	T1-T2	T1c	TCGA-BH-A0EA	NA	NA	32.56	DECEASED	NOT HISPANIC OR LATINO	0.0603	NA	NA	NA	Infiltrating Ductal Carcinoma	No	Yes	C50.9	8500/3	C50.9	Negative	2008	YES	Post	NO	Core needle biopsy	NA	15	TRUE	IDC	32.56	DECEASED	Negative	Left	NO	Positive	NA
TCGA-A7-A5ZW	Lum	BRCA_LumA	21.8	Low	4.19	Low	No	47	No	M0	Yes	N1a	II	Stage IIA	T1-T2	T1c	TCGA-A7-A5ZW	10.71	0	10.71	LIVING	NOT HISPANIC OR LATINO	0.0489	NA	Yes	1	Infiltrating Ductal Carcinoma	No	No	C50.9	8500/3	C50.9	Negative	2012	YES	Pre	NA	Core needle biopsy	NO	20	FALSE	IDC	10.71	LIVING	Negative	Right Upper Outer Quadrant	YES	Positive	80-89%
TCGA-C8-A1HG	Lum	BRCA_LumB	71.73	High	4.23	Low	No	50	No	M0	Neg	N0	II	Stage IIA	T1-T2	T2	TCGA-C8-A1HG	11.33	0	11.33	LIVING	NOT HISPANIC OR LATINO	0.3587	NA	Yes	1	Infiltrating Ductal Carcinoma	No	No	C50.9	8500/3	C50.9	Negative	2010	NO	Pre	NO	Other method, specify:	NO	24	TRUE	IDC	11.33	LIVING	Negative	Right	YES	Positive	NA
TCGA-A8-A07B	Lum	BRCA_LumA	64.33	High	4.3	Low	1	69	No	M0	Neg	N0	II	Stage IIA	T1-T2	T2	TCGA-A8-A07B	42.97	0	42.97	LIVING	NA	0.3844	Positive	Yes	3	Infiltrating Ductal Carcinoma	No	No	C50.9	8500/3	C50.9	Positive	2007	NA	Post	NA	NA	NA	48	FALSE	IDC	42.97	LIVING	Negative	Left Lower Outer Quadrant	NO	Positive	NA
TCGA-BH-A1FN	Lum	BRCA_LumB	64.44	High	4.32	Low	No	34	No	M0	Neg	N0	II	Stage IIA	T1-T2	T2	TCGA-BH-A1FN	NA	NA	72.01	DECEASED	NOT HISPANIC OR LATINO	0.5352	NA	NA	NA	Infiltrating Ductal Carcinoma	No	No	C50.9	8500/3	C50.9	NA	1997	YES	NA	NA	Fine needle aspiration biopsy	NA	83	TRUE	IDC	72.01	DECEASED	NA	Right Upper Outer Quadrant	NO	Positive	NA
TCGA-AR-A2LQ	NonLum	BRCA_Normal	13.92	Low	4.34	Low	1	59	No	M0	Neg	N0	II	Stage IIB	T3-T4	T3	TCGA-AR-A2LQ	40.51	0	40.51	LIVING	NOT HISPANIC OR LATINO	0	NA	Yes	1	Infiltrating Lobular Carcinoma	No	No	C50.9	8520/3	C50.9	Negative	2010	YES	Post	NO	Core needle biopsy	NA	5	TRUE	ILC	40.51	LIVING	Negative	Right Upper Inner Quadrant|Right Upper Outer Quadrant	NO	Positive	<10%
TCGA-A8-A07S	NA	NA	29.25	High	4.35	Low	1	73	No	M0	Neg	N0	II	Stage IIA	T1-T2	T2	TCGA-A8-A07S	7.98	0	7.98	LIVING	NA	0.1065	Negative	NA	NA	Mixed Histology (please specify)	No	No	C50.9	8522/3	C50.9	Negative	2009	NA	Post	NA	NA	NA	NA	FALSE	MDLC	7.98	LIVING	Positive	Left Upper Outer Quadrant	NO	Negative	NA
TCGA-A2-A0CR	Lum	BRCA_LumA	10.36	Low	4.37	Low	1	54	No	M0	Neg	N0	II	Stage IIB	T3-T4	T3	TCGA-A2-A0CR	107.85	0	107.85	LIVING	NOT HISPANIC OR LATINO	0	Negative	NA	NA	Infiltrating Lobular Carcinoma	No	No	C50.9	8520/3	C50.9	Negative	2004	YES	Post	NO	Core needle biopsy	NO	90	TRUE	ILC	107.85	LIVING	Close	Left Upper Inner Quadrant	NO	Positive	80-89%
TCGA-E2-A570	Lum	BRCA_LumA	18.71	Low	4.39	Low	No	47	No	M0	Yes	N1mi	I	Stage IB	T1-T2	T1c	TCGA-E2-A570	30.58	0	30.58	LIVING	NOT HISPANIC OR LATINO	0.1371	Negative	Yes	2	Infiltrating Ductal Carcinoma	No	No	C50.9	8500/3	C50.9	Equivocal	2011	YES	Pre	NA	Core needle biopsy	NO	21	TRUE	IDC	30.58	LIVING	Negative	Right Lower Inner Quadrant	NO	Positive	NA
TCGA-E9-A1N4	Lum	BRCA_LumA	16.82	Low	4.4	Low	No	41	No	M0	Yes	N2	III	Stage IIIA	T1-T2	T2	TCGA-E9-A1N4	32.85	0	32.85	LIVING	NOT HISPANIC OR LATINO	0.1888	NA	NA	NA	Mixed Histology (please specify)	No	No	C50.9	8520/3	C50.9	Positive	2010	YES	Pre	NO	Tumor resection	NO	17	TRUE	ILC	32.85	LIVING	Negative	Left Upper Inner Quadrant	YES	Positive	NA
TCGA-AO-A0JC	Lum	BRCA_LumA	4.84	Low	4.43	Low	1	64	No	M0	Neg	N0 (i-)	II	Stage IIA	T1-T2	T2	TCGA-AO-A0JC	50.82	0	50.82	LIVING	NOT HISPANIC OR LATINO	0.0001	NA	No	0	Infiltrating Ductal Carcinoma	No	No	C50.9	8500/3	C50.9	Negative	2006	NA	Post	NA	Core needle biopsy	YES	7	TRUE	IDC	50.82	LIVING	Negative	Right Upper Outer Quadrant|Right Lower Outer Quadrant|Right	NO	Positive	50-59%
TCGA-GM-A2DO	Lum	BRCA_LumB	17.75	Low	4.5	Low	1	54	No	M0	Neg	N0 (i-)	I	Stage I	T1-T2	T1c	TCGA-GM-A2DO	85.28	0	85.28	LIVING	NOT HISPANIC OR LATINO	0.0343	NA	NA	NA	Infiltrating Lobular Carcinoma	No	No	C50.9	8520/3	C50.9	Negative	2006	YES	Post	NO	Core needle biopsy	YES	64	FALSE	ILC	85.28	LIVING	Negative	Right Upper Outer Quadrant	NO	Positive	90-99%
TCGA-AC-A23G	NA	NA	11.47	Low	4.52	Low	1	76	NA	MX	Yes	N1	II	Stage IIA	T1-T2	T1c	TCGA-AC-A23G	73.85	0	73.85	LIVING	NA	0.0984	Positive	NA	NA	Infiltrating Lobular Carcinoma	No	No	C50.9	8520/3	C50.9	Positive	2006	YES	Post	NO	Core needle biopsy	NA	18	FALSE	ILC	73.85	LIVING	Negative	Right Upper Inner Quadrant	NO	Positive	80-89%
TCGA-A2-A0SU	Lum	BRCA_LumA	31.77	High	4.55	Low	1	66	No	M0	Neg	N0 (i+)	II	Stage IIA	T1-T2	T2	TCGA-A2-A0SU	54.6	0	54.6	LIVING	NOT HISPANIC OR LATINO	0.1178	NA	Yes	1	Infiltrating Ductal Carcinoma	No	No	C50.9	8500/3	C50.9	Negative	2006	NA	Post	NA	Core needle biopsy	YES	15	TRUE	IDC	54.6	LIVING	Negative	Left	NO	Positive	<10%
TCGA-D8-A1JU	Lum	BRCA_LumA	15.44	Low	4.61	Low	1	51	No	M0	Neg	N0	I	Stage IA	T1-T2	T1c	TCGA-D8-A1JU	14.68	0	14.68	LIVING	NOT HISPANIC OR LATINO	0.1035	NA	Yes	1	Infiltrating Ductal Carcinoma	No	No	C50.9	8500/3	C50.9	Negative	2010	YES	Post	NA	Core needle biopsy	NA	7	FALSE	IDC	14.68	LIVING	Negative	Left Upper Outer Quadrant	YES	Positive	NA
TCGA-E9-A1NG	Lum	BRCA_LumA	13.64	Low	4.63	Low	1	62	No	M0	Neg	N0	II	Stage IIA	T1-T2	T2	TCGA-E9-A1NG	NA	NA	25.82	DECEASED	NOT HISPANIC OR LATINO	0.0874	NA	NA	NA	Infiltrating Ductal Carcinoma	No	No	C50.9	8500/3	C50.9	Negative	2011	YES	Post	NO	Tumor resection	YES	14	TRUE	IDC	25.82	DECEASED	Negative	Right Upper Outer Quadrant	YES	Positive	NA
TCGA-BH-A202	Lum	BRCA_LumB	94.68	High	4.68	Low	1	60	No	M0	Neg	N0	II	Stage II	T1-T2	T2	TCGA-BH-A202	26.12	0	26.12	LIVING	NOT HISPANIC OR LATINO	0.2689	NA	NA	NA	Infiltrating Ductal Carcinoma	No	No	C50.9	8500/3	C50.9	Positive	2011	YES	Post	NA	Core needle biopsy	NA	22	TRUE	IDC	26.12	LIVING	NA	Left	NO	Positive	NA
TCGA-AO-A03R	NonLum	BRCA_Normal	52.8	High	4.7	Low	1	57	No	M0	Yes	N1a	II	Stage IIB	T1-T2	T2	TCGA-AO-A03R	68.69	0	68.69	LIVING	NOT HISPANIC OR LATINO	0.2442	Negative	No	0	Infiltrating Ductal Carcinoma	No	No	C50.9	8500/3	C50.9	Negative	2005	NA	Post	NA	Core needle biopsy	NO	31	TRUE	IDC	68.69	LIVING	Negative	Left Upper Inner Quadrant|Left Upper Outer Quadrant|Left	NO	Positive	<10%
TCGA-E2-A1IH	Lum	BRCA_LumA	27.23	Low	4.71	Low	1	80	No	M0	Neg	N0	I	Stage I	T1-T2	T1c	TCGA-E2-A1IH	33.71	0	33.71	LIVING	NOT HISPANIC OR LATINO	0.3813	NA	Yes	2	Infiltrating Lobular Carcinoma	No	No	C50.9	8520/3	C50.9	Equivocal	2008	YES	Post	NO	Tumor resection	NO	50	FALSE	ILC	33.71	LIVING	Negative	Right Upper Inner Quadrant	NO	Positive	NA
TCGA-AR-A24O	Lum	BRCA_LumA	20.3	Low	4.73	Low	No	43	No	M0	Yes	N2	III	Stage IIIA	T3-T4	T3	TCGA-AR-A24O	84.13	Recurred/Progressed	118.5	LIVING	NOT HISPANIC OR LATINO	0.0332	NA	NA	NA	Mixed Histology (please specify)	No	No	C50.9	8522/3	C50.9	Negative	2005	YES	Pre	NA	Incisional Biopsy	NA	14	TRUE	MDLC	118.5	LIVING	Positive	Left	NO	Positive	NA
TCGA-BH-A0E1	Lum	BRCA_LumA	34.29	High	4.73	Low	1	52	No	M0	Yes	N1	II	Stage IIB	T1-T2	T2	TCGA-BH-A0E1	15.67	0	15.67	LIVING	NA	0.0595	Negative	Yes	2	Infiltrating Ductal Carcinoma	No	No	C50.9	8500/3	C50.9	Equivocal	2009	NA	Pre	NA	Core needle biopsy	NO	24	TRUE	IDC	15.67	LIVING	Negative	Left Upper Inner Quadrant|Left	NO	Positive	50-59%
TCGA-E9-A22D	Lum	BRCA_LumB	24.8	Low	4.74	Low	No	38	No	M0	Neg	N0	II	Stage IIA	T1-T2	T2	TCGA-E9-A22D	41	0	41	LIVING	NOT HISPANIC OR LATINO	0.2295	NA	NA	NA	Infiltrating Ductal Carcinoma	No	No	C50.9	8500/3	C50.9	Positive	2011	YES	Pre	NA	Tumor resection	YES	10	TRUE	IDC	41	LIVING	Negative	Right Upper Outer Quadrant	YES	Positive	<10%
TCGA-B6-A0IM	Lum	BRCA_LumA	32.59	High	4.79	Low	1	75	No	M0	Neg	N0 (i-)	II	Stage IIB	T3-T4	T3	TCGA-B6-A0IM	NA	NA	127.23	DECEASED	NOT HISPANIC OR LATINO	0.2215	NA	NA	NA	Other, specify	No	No	C50.9	8523/3	C50.9	NA	1997	NA	Post	NA	Fine needle aspiration biopsy	NO	30	TRUE	IDC	127.23	DECEASED	Positive	Right Upper Outer Quadrant|Right	NO	Positive	NA
TCGA-A2-A0T4	Lum	BRCA_LumA	30.23	High	4.79	Low	1	62	No	M0	Neg	N0 (i-)	II	Stage IIA	T1-T2	T2	TCGA-A2-A0T4	20.5	0	20.5	LIVING	NOT HISPANIC OR LATINO	0.2209	Negative	Yes	2	Infiltrating Lobular Carcinoma	No	No	C50.9	8520/3	C50.9	Equivocal	2009	NA	Post	NA	Core needle biopsy	YES	26	TRUE	ILC	20.5	LIVING	Negative	Right Upper Inner Quadrant	NO	Positive	60-69%
TCGA-BH-A0DV	Lum	BRCA_LumA	11.62	Low	4.87	Low	1	54	No	M0	Yes	N2a	III	Stage IIIA	T1-T2	T2	TCGA-BH-A0DV	67.81	0	67.81	LIVING	NA	0.0082	NA	NA	NA	Infiltrating Ductal Carcinoma	No	No	C50.9	8500/3	C50.9	Negative	2007	YES	Pre	NO	Core needle biopsy	NA	4	TRUE	IDC	67.81	LIVING	Negative	Left Upper Inner Quadrant|Left Lower Inner Quadrant|Left Lower Outer Quadrant|Left	NO	Positive	NA
TCGA-A7-A26E	Lum	BRCA_LumA	21.87	Low	4.89	Low	1	71	NA	MX	Yes	N1a	III	Stage IIIA	T3-T4	T3	TCGA-A7-A26E	31.34	0	31.34	LIVING	NOT HISPANIC OR LATINO	0.1074	NA	Yes	1	Infiltrating Lobular Carcinoma	No	Yes	C50.9	8520/3	C50.9	Negative	2010	YES	Post	NO	Core needle biopsy	NO	208	FALSE	ILC	31.34	LIVING	Negative	Left	YES	Positive	20-29%
TCGA-GM-A2DN	Lum	BRCA_LumA	23.24	Low	4.91	Low	1	58	No	M0	Neg	N0 (i-)	II	Stage IIA	T1-T2	T2	TCGA-GM-A2DN	101.54	0	101.54	LIVING	NOT HISPANIC OR LATINO	0.0649	NA	Yes	1	Infiltrating Ductal Carcinoma	No	No	C50.9	8500/3	C50.9	Negative	2004	YES	Post	NO	Core needle biopsy	YES	17	FALSE	IDC	101.54	LIVING	Negative	Left Upper Outer Quadrant	NO	Positive	90-99%
TCGA-AR-A1AN	Lum	BRCA_LumA	18.44	Low	4.91	Low	No	46	No	M0	Neg	N0	II	Stage IIA	T1-T2	T2	TCGA-AR-A1AN	95.93	0	95.93	LIVING	HISPANIC OR LATINO	0.3367	NA	NA	NA	Infiltrating Ductal Carcinoma	No	No	C50.9	8500/3	C50.9	Negative	2006	YES	Pre	NA	Core needle biopsy	YES	14	TRUE	IDC	95.93	LIVING	Negative	Right Upper Outer Quadrant	NO	Positive	70-79%
TCGA-AC-A2QI	NA	NA	18.45	Low	4.93	Low	1	76	NA	MX	Yes	N1a	III	Stage IIIA	T3-T4	T3	TCGA-AC-A2QI	19.32	0	19.32	LIVING	NOT HISPANIC OR LATINO	0.0938	NA	Yes	1	Infiltrating Lobular Carcinoma	No	No	C50.9	8520/3	C50.9	Negative	2011	YES	Post	NO	Core needle biopsy	NA	53	FALSE	ILC	19.32	LIVING	Negative	Right	YES	Negative	NA
TCGA-AC-A2FB	Lum	BRCA_LumA	17.86	Low	4.99	Low	1	65	NA	MX	Neg	N0	II	Stage IIA	T1-T2	T2	TCGA-AC-A2FB	40.54	0	40.54	LIVING	NOT HISPANIC OR LATINO	0.0024	NA	Yes	3	Infiltrating Lobular Carcinoma	No	No	C50.9	8520/3	C50.9	Positive	2009	YES	NA	NO	Core needle biopsy	NO	12	FALSE	ILC	40.54	LIVING	Negative	Left Upper Inner Quadrant	NO	Positive	<10%
TCGA-D8-A73U	Lum	BRCA_LumA	13.1	Low	5.02	Low	1	88	No	M0	Neg	N0	II	Stage IIA	T1-T2	T2	TCGA-D8-A73U	16.16	0	16.16	LIVING	NOT HISPANIC OR LATINO	0.0535	Negative	Yes	1	Infiltrating Lobular Carcinoma	No	No	C50.9	8520/3	C50.9	Negative	2012	NO	Post	NA	Core needle biopsy	NO	NA	FALSE	ILC	16.16	LIVING	Negative	Left Upper Outer Quadrant	YES	Positive	70-79%
TCGA-A1-A0SI	Lum	BRCA_LumB	22.71	Low	5.03	Low	1	52	No	M0	Yes	N1a	II	Stage IIB	T1-T2	T2	TCGA-A1-A0SI	20.86	0	20.86	LIVING	NOT HISPANIC OR LATINO	0.3313	NA	NA	NA	Infiltrating Ductal Carcinoma	No	No	C50.9	8500/3	C50.9	Negative	2007	YES	NA	NO	Fine needle aspiration biopsy	NA	130	TRUE	IDC	20.86	LIVING	Negative	Right	NO	Positive	10-19%
TCGA-A2-A0CV	Lum	BRCA_LumA	34.4	High	5.03	Low	No	41	No	M0	Yes	N1a	II	Stage IIB	T1-T2	T2	TCGA-A2-A0CV	98.92	0	98.92	LIVING	NOT HISPANIC OR LATINO	0.6142	Negative	Yes	1	Infiltrating Ductal Carcinoma	No	No	C50.9	8500/3	C50.9	Negative	2005	NA	Post	NA	Core needle biopsy	NO	18	TRUE	IDC	98.92	LIVING	Negative	Left Lower Outer Quadrant	NO	Positive	90-99%
TCGA-A2-A25A	NonLum	BRCA_Normal	15.88	Low	5.03	Low	No	44	No	M0	Neg	N0 (i-)	II	Stage IIA	T1-T2	T2	TCGA-A2-A25A	107.62	0	107.62	LIVING	NOT HISPANIC OR LATINO	0.1189	Negative	Yes	2	Infiltrating Lobular Carcinoma	No	Yes	C50.9	8520/3	C50.9	Equivocal	2003	YES	Pre	NO	Core needle biopsy	YES	75	TRUE	ILC	107.62	LIVING	Negative	Left Upper Inner Quadrant	NO	Positive	<10%
TCGA-D8-A1JP	Lum	BRCA_LumA	58.15	High	5.04	Low	1	73	No	M0	Neg	N0	I	Stage IA	T1-T2	T1c	TCGA-D8-A1JP	20.99	0	20.99	LIVING	NOT HISPANIC OR LATINO	0.4267	NA	Yes	1	Infiltrating Ductal Carcinoma	No	No	C50.9	8500/3	C50.9	Negative	2010	YES	Post	NA	Fine needle aspiration biopsy	NA	81	FALSE	IDC	20.99	LIVING	Negative	Left Upper Inner Quadrant	YES	Positive	<10%
TCGA-BH-A0C3	Lum	BRCA_LumB	14.75	Low	5.04	Low	No	47	No	M0	Neg	N0	I	Stage I	T1-T2	T1c	TCGA-BH-A0C3	87.84	Recurred/Progressed	88.99	LIVING	NA	0.1667	NA	NA	NA	Mixed Histology (please specify)	No	No	C50.9	8522/3	C50.9	Negative	2006	YES	Pre	NO	Core needle biopsy	NA	11	TRUE	MDLC	88.99	LIVING	Negative	Left	NO	Negative	NA
TCGA-EW-A1PG	NonLum	BRCA_Normal	17.41	Low	5.1	Low	1	53	NA	MX	Yes	N1a	II	Stage IIB	T1-T2	T2	TCGA-EW-A1PG	34.53	0	34.53	LIVING	HISPANIC OR LATINO	0.0004	Negative	Yes	2	Infiltrating Lobular Carcinoma	No	No	C50.9	8520/3	C50.9	Equivocal	2008	YES	Post	NO	Core needle biopsy	YES	6	TRUE	ILC	34.53	LIVING	Negative	Left Lower Inner Quadrant|Left Lower Outer Quadrant	NO	Positive	90-99%
TCGA-AO-A0JB	NonLum	BRCA_Normal	11.24	Low	5.1	Low	No	50	No	M0	Yes	N1a	III	Stage IIIA	T3-T4	T3	TCGA-AO-A0JB	50.66	0	50.66	LIVING	NOT HISPANIC OR LATINO	0.4249	NA	No	0	Infiltrating Ductal Carcinoma	No	No	C50.9	8500/3	C50.9	Negative	2007	NA	Pre	NA	Core needle biopsy	NO	66	TRUE	IDC	50.66	LIVING	Negative	Left Upper Inner Quadrant|Left Upper Outer Quadrant|Left Lower Outer Quadrant|Left	NO	Positive	60-69%
TCGA-AR-A24V	Lum	BRCA_LumA	32.34	High	5.1	Low	1	52	No	M0	Yes	N1	II	Stage IIB	T1-T2	T2	TCGA-AR-A24V	105.22	0	105.22	LIVING	NOT HISPANIC OR LATINO	0.2671	NA	NA	NA	Infiltrating Ductal Carcinoma	No	No	C50.9	8500/3	C50.9	Negative	2006	YES	Pre	NA	Core needle biopsy	YES	16	TRUE	IDC	105.22	LIVING	Negative	Right Upper Outer Quadrant	NO	Positive	<10%
TCGA-AR-A2LJ	NA	NA	12.91	Low	5.13	Low	No	40	NA	MX	Yes	N1	III	Stage IIIA	T3-T4	T3	TCGA-AR-A2LJ	86.47	0	86.47	LIVING	NOT HISPANIC OR LATINO	0.0874	Positive	Yes	3	Infiltrating Lobular Carcinoma	No	No	C50.9	8520/3	C50.9	Positive	2007	YES	Pre	NO	Core needle biopsy	YES	10	TRUE	ILC	86.47	LIVING	Negative	Left	NO	Positive	70-79%
TCGA-GM-A5PX	Lum	BRCA_LumA	16.4	Low	5.14	Low	1	65	No	M0	Yes	N1mi	II	Stage IIB	T1-T2	T2	TCGA-GM-A5PX	18.1	0	18.1	LIVING	NOT HISPANIC OR LATINO	0.1005	Negative	Yes	1	Infiltrating Lobular Carcinoma	No	No	C50.9	8520/3	C50.9	Negative	2011	YES	Post	NA	Core needle biopsy	YES	21	FALSE	ILC	18.1	LIVING	Negative	Left	NO	Positive	90-99%
TCGA-A8-A07G	Lum	BRCA_LumA	28.93	Low	5.15	Low	1	65	No	M0	Yes	N1a	II	Stage IIA	T1-T2	T1c	TCGA-A8-A07G	18.96	0	18.96	LIVING	NA	0.2875	Negative	Yes	1	Infiltrating Ductal Carcinoma	No	No	C50.9	8500/3	C50.9	Negative	2009	NA	Post	NA	NA	NA	40	FALSE	IDC	18.96	LIVING	Negative	Right Upper Outer Quadrant	NO	Positive	NA
TCGA-E9-A3X8	Lum	BRCA_LumA	12.93	Low	5.17	Low	No	48	No	M0	Yes	N1	II	Stage IIB	T1-T2	T2	TCGA-E9-A3X8	30.42	0	30.42	LIVING	NOT HISPANIC OR LATINO	0.0767	NA	NA	NA	Infiltrating Lobular Carcinoma	No	No	C50.9	8520/3	C50.9	Positive	2011	YES	Post	NO	Tumor resection	YES	13	TRUE	ILC	30.42	LIVING	Negative	Left Upper Outer Quadrant	YES	Positive	20-29%
TCGA-E2-A3DX	NA	NA	13.5	Low	5.18	Low	No	43	No	M0	Yes	N3	III	Stage IIIC	T1-T2	T2	TCGA-E2-A3DX	43.53	0	43.53	LIVING	NOT HISPANIC OR LATINO	0.0199	Positive	NA	NA	Infiltrating Lobular Carcinoma	No	No	C50.9	8520/3	C50.9	NA	2011	YES	Pre	NO	Core needle biopsy	NO	9	FALSE	ILC	43.53	LIVING	Positive	Right	NO	Positive	NA
TCGA-AQ-A1H3	Lum	BRCA_LumA	40.84	High	5.2	Low	No	49	NA	MX	Yes	N3a	III	Stage IIIC	T1-T2	T2	TCGA-AQ-A1H3	32.49	0	32.49	LIVING	NOT HISPANIC OR LATINO	0.2038	NA	Yes	1	Infiltrating Ductal Carcinoma	No	No	C50.9	8500/3	C50.9	Negative	2010	YES	Pre	NO	Core needle biopsy	NO	18	FALSE	IDC	32.49	LIVING	Negative	Right Upper Outer Quadrant	YES	Positive	80-89%
TCGA-BH-A0DP	Lum	BRCA_LumA	32.42	High	5.25	Low	1	60	No	M0	Neg	N0 (i-)	II	Stage IIB	T3-T4	T3	TCGA-BH-A0DP	15.64	0	15.64	LIVING	NA	0.2568	NA	No	0	Infiltrating Lobular Carcinoma	No	No	C50.9	8520/3	C50.9	Negative	2009	NA	Post	NA	Core needle biopsy	NO	32	TRUE	ILC	15.64	LIVING	Negative	Right	NO	Positive	80-89%
TCGA-BH-A0DZ	Lum	BRCA_LumA	23.98	Low	5.31	Low	No	43	No	M0	Yes	N1a	II	Stage IIB	T1-T2	T2	TCGA-BH-A0DZ	16.26	0	16.26	LIVING	NA	0.213	NA	Yes	3	Infiltrating Ductal Carcinoma	No	No	C50.9	8500/3	C50.9	Positive	2009	NA	Pre	NA	Core needle biopsy	NO	173	TRUE	IDC	16.26	LIVING	Negative	Right Upper Inner Quadrant|Right Upper Outer Quadrant|Right Lower Inner Quadrant|Right Lower Outer Quadrant|Right	NO	Positive	<10%
TCGA-D8-A1XJ	NonLum	BRCA_Her2	48.51	High	5.32	Low	1	76	NA	MX	Yes	N1a	III	Stage IIIA	T3-T4	T3	TCGA-D8-A1XJ	21.81	0	21.81	LIVING	NOT HISPANIC OR LATINO	0.3525	NA	Yes	3	Other, specify	No	No	C50.9	8523/3	C50.9	Positive	2010	YES	Post	NO	Fine needle aspiration biopsy	NA	57	FALSE	IDC	21.81	LIVING	Negative	Left Upper Outer Quadrant|Left Lower Outer Quadrant	YES	Positive	NA
TCGA-A2-A0CO	NA	NA	11.7	Low	5.33	Low	1	85	No	M0	Neg	N0	II	Stage IIB	T3-T4	T3	TCGA-A2-A0CO	NA	NA	114.72	DECEASED	NOT HISPANIC OR LATINO	0.1329	Negative	NA	NA	Infiltrating Lobular Carcinoma	No	No	C50.9	8520/3	C50.9	Negative	2002	YES	Post	NO	Core needle biopsy	NO	18	TRUE	ILC	114.72	DECEASED	Positive	Right	NO	Positive	20-29%
TCGA-D8-A13Y	Lum	BRCA_LumB	41.17	High	5.33	Low	1	52	No	M0	Neg	N0	I	Stage IA	T1-T2	T1c	TCGA-D8-A13Y	56.77	0	56.77	LIVING	NOT HISPANIC OR LATINO	0.947	NA	Yes	1	Infiltrating Ductal Carcinoma	No	No	C50.9	8500/3	C50.9	Negative	2010	NA	Post	NA	Core needle biopsy	NO	49	FALSE	IDC	56.77	LIVING	Negative	Right Upper Outer Quadrant	YES	Positive	70-79%
TCGA-D8-A141	Lum	BRCA_LumA	20.45	Low	5.33	Low	No	40	No	M0	Yes	N1	NA	NA	T1-T2	T1c	TCGA-D8-A141	20.57	0	20.57	LIVING	NOT HISPANIC OR LATINO	0.049	NA	Yes	1	Infiltrating Ductal Carcinoma	No	No	C50.9	8500/3	C50.9	Negative	2010	YES	NA	NA	Fine needle aspiration biopsy	NA	13	FALSE	IDC	20.57	LIVING	Negative	Right	YES	Positive	NA
TCGA-AC-A3W6	NA	NA	13.72	Low	5.35	Low	1	90	NA	MX	Yes	N1	III	Stage IIIA	T3-T4	T3	TCGA-AC-A3W6	19.78	0	19.78	LIVING	NOT HISPANIC OR LATINO	0.1051	NA	Yes	3	Infiltrating Lobular Carcinoma	No	Yes	C50.9	8520/3	C50.9	Negative	2012	YES	Post	NA	Core needle biopsy	YES	148	FALSE	ILC	19.78	LIVING	Negative	Right	YES	Positive	20-29%
TCGA-E2-A15M	Lum	BRCA_LumA	42.71	High	5.35	Low	1	66	No	M0	Neg	N0	II	Stage IIA	T1-T2	T2	TCGA-E2-A15M	NA	NA	11.04	DECEASED	NOT HISPANIC OR LATINO	0.2774	NA	NA	NA	Infiltrating Lobular Carcinoma	No	No	C50.9	8520/3	C50.9	Negative	2010	YES	Post	NO	Tumor resection	NO	46	FALSE	ILC	11.04	DECEASED	Negative	Right Lower Outer Quadrant	NO	Positive	NA
TCGA-AO-A0JF	Lum	BRCA_LumA	16.93	Low	5.37	Low	1	68	No	M0	Yes	N1a	II	Stage IIA	T1-T2	T1c	TCGA-AO-A0JF	65.05	0	65.05	LIVING	NOT HISPANIC OR LATINO	0.0531	NA	Yes	1	Infiltrating Ductal Carcinoma	No	No	C50.9	8500/3	C50.9	Negative	2009	NA	Post	NA	Core needle biopsy	NO	22	TRUE	IDC	65.05	LIVING	Negative	Left Upper Outer Quadrant|Left	NO	Positive	70-79%
TCGA-BH-A0BM	Lum	BRCA_LumA	24.24	Low	5.4	Low	1	54	No	M0	Yes	N1a	II	Stage IIB	T1-T2	T2	TCGA-BH-A0BM	61.63	0	61.63	LIVING	NA	0.0936	NA	No	0	Infiltrating Ductal Carcinoma	No	No	C50.9	8500/3	C50.9	Negative	2007	NA	Post	NA	Core needle biopsy	NO	33	TRUE	IDC	61.63	LIVING	Negative	Right Upper Inner Quadrant|Right Upper Outer Quadrant|Right	NO	Negative	NA
TCGA-BH-A8G0	Lum	BRCA_LumA	12.47	Low	5.4	Low	1	54	No	M0	Yes	N1a	II	Stage IIB	T1-T2	T2	TCGA-BH-A8G0	21.75	0	21.75	LIVING	NOT HISPANIC OR LATINO	0.0007	NA	NA	NA	Infiltrating Lobular Carcinoma	No	No	C50.9	8520/3	C50.9	Negative	2012	YES	Pre	NA	Core needle biopsy	NA	NA	TRUE	ILC	21.75	LIVING	Negative	Left	YES	Positive	NA
TCGA-A7-A0DB	Lum	BRCA_LumA	23.4	Low	5.4	Low	1	56	No	M0	Neg	N0 (i-)	II	Stage IIA	T1-T2	T2	TCGA-A7-A0DB	33.08	0	33.08	LIVING	NOT HISPANIC OR LATINO	0.3296	NA	Yes	1	Infiltrating Ductal Carcinoma	No	No	C50.9	8500/3	C50.9	Negative	2009	NA	Post	NA	Core needle biopsy	YES	50	FALSE	IDC	33.08	LIVING	Close	Right	YES	Positive	60-69%
TCGA-E2-A15D	Lum	BRCA_LumA	35.27	High	5.44	Low	No	47	No	M0	Neg	N0	II	Stage IIA	T1-T2	T2	TCGA-E2-A15D	17.28	0	17.28	LIVING	NOT HISPANIC OR LATINO	0.2234	Negative	Yes	2	Infiltrating Ductal Carcinoma	No	No	C50.9	8500/3	C50.9	Equivocal	2009	YES	Pre	NO	Tumor resection	NO	24	FALSE	IDC	17.28	LIVING	Negative	Right	NO	Positive	NA
TCGA-A7-A26J	Lum	BRCA_LumA	25.91	Low	5.45	Low	No	49	No	M0	Neg	N0	II	Stage IIA	T1-T2	T2	TCGA-A7-A26J	20.6	0	20.6	LIVING	NOT HISPANIC OR LATINO	0.3864	NA	Yes	1	Infiltrating Ductal Carcinoma	No	No	C50.9	8500/3	C50.9	Negative	2011	YES	Pre	NO	Core needle biopsy	NO	122	FALSE	IDC	20.6	LIVING	Negative	Left	YES	Positive	70-79%
TCGA-BH-A0HO	Lum	BRCA_LumA	24.96	Low	5.45	Low	No	48	No	M0	Yes	N1a	II	Stage IIA	T1-T2	T1c	TCGA-BH-A0HO	2.5	0	2.5	LIVING	NA	0.0493	NA	Yes	1	Infiltrating Ductal Carcinoma	No	No	C50.9	8500/3	C50.9	Negative	2009	NA	Pre	NA	Core needle biopsy	YES	16	TRUE	IDC	2.5	LIVING	Negative	Right Upper Outer Quadrant|Right	NO	Positive	90-99%
TCGA-A7-A0CG	Lum	BRCA_LumA	31.77	High	5.5	Low	1	78	No	M0	Neg	N0 (i-)	II	Stage IIA	T1-T2	T2	TCGA-A7-A0CG	34.26	0	34.26	LIVING	NOT HISPANIC OR LATINO	0.1221	NA	Yes	1	Mixed Histology (please specify)	No	No	C50.9	8522/3	C50.9	Negative	2010	NA	Post	NA	Core needle biopsy	YES	28	FALSE	MDLC	34.26	LIVING	Close	Right Upper Outer Quadrant|Right	YES	Negative	<10%
TCGA-AO-A0JJ	Lum	BRCA_LumA	28.81	Low	5.51	Low	1	54	No	M0	Yes	N1a	II	Stage IIB	T1-T2	T2	TCGA-AO-A0JJ	61.99	0	61.99	LIVING	NOT HISPANIC OR LATINO	0.1567	NA	No	0	Infiltrating Lobular Carcinoma	No	No	C50.9	8520/3	C50.9	Negative	2006	NA	Post	NA	Core needle biopsy	NO	11	TRUE	ILC	61.99	LIVING	Negative	Left Upper Outer Quadrant|Left	NO	Positive	70-79%
TCGA-B6-A0RH	NonLum	BRCA_Her2	24.66	Low	5.51	Low	1	51	No	M0	Neg	N0 (i-)	II	Stage IIA	T1-T2	T2	TCGA-B6-A0RH	71.12	Recurred/Progressed	212.09	DECEASED	NOT HISPANIC OR LATINO	0.2783	NA	NA	NA	Infiltrating Ductal Carcinoma	No	No	C50.9	8500/3	C50.9	NA	1991	YES	NA	NA	Incisional Biopsy	NO	29	TRUE	IDC	212.09	DECEASED	Positive	Left Lower Inner Quadrant	NO	Positive	NA
TCGA-AC-A3QP	Lum	BRCA_LumA	12.52	Low	5.53	Low	1	79	NA	MX	Yes	N1mi	II	Stage IIB	T1-T2	T2	TCGA-AC-A3QP	22.17	0	22.17	LIVING	NOT HISPANIC OR LATINO	0.0716	Negative	Yes	2	Infiltrating Lobular Carcinoma	No	No	C50.9	8520/3	C50.9	Equivocal	2011	YES	Post	NO	Core needle biopsy	NA	23	TRUE	ILC	22.17	LIVING	Negative	Right	YES	Positive	90-99%
TCGA-D8-A73W	Lum	BRCA_LumA	35.73	High	5.53	Low	1	79	NA	MX	Yes	N1a	III	Stage IIIA	T3-T4	T3	TCGA-D8-A73W	0.69	Recurred/Progressed	12.65	DECEASED	NOT HISPANIC OR LATINO	0.1276	NA	Yes	1	Mucinous Carcinoma	No	No	C50.9	8480/3	C50.9	Negative	2013	YES	Post	NA	Tumor resection	NO	NA	FALSE	IMMC	12.65	DECEASED	Negative	Right Upper Outer Quadrant	YES	Negative	NA
TCGA-AR-A1AO	NonLum	BRCA_Normal	14.87	Low	5.55	Low	No	47	No	M0	Yes	N1	II	Stage IIA	T1-T2	T1	TCGA-AR-A1AO	86.01	0	86.01	LIVING	NOT HISPANIC OR LATINO	0.0002	NA	Yes	1	Infiltrating Ductal Carcinoma	No	No	C50.9	8500/3	C50.9	Negative	2006	YES	Pre	NA	Core needle biopsy	YES	4	TRUE	IDC	86.01	LIVING	Negative	Left Upper Inner Quadrant	NO	Negative	NA
TCGA-LL-A440	Lum	BRCA_LumA	8.75	Low	5.58	Low	1	61	NA	MX	Neg	N0 (i-)	I	Stage IA	T1-T2	T1c	TCGA-LL-A440	24.93	0	24.93	LIVING	NOT HISPANIC OR LATINO	0.0068	Negative	Yes	2	Infiltrating Lobular Carcinoma	No	Yes	C50.9	8520/3	C50.9	Equivocal	2012	YES	Post	NA	Core needle biopsy	YES	6	FALSE	ILC	24.93	LIVING	Negative	Left Upper Outer Quadrant	YES	Positive	90-99%
TCGA-A8-A08Z	Lum	BRCA_LumA	17.67	Low	5.58	Low	1	76	No	M0	Yes	N3a	NA	NA	T3-T4	T4b	TCGA-A8-A08Z	39.98	0	39.98	LIVING	NA	0.1054	Negative	Yes	1	Infiltrating Ductal Carcinoma	No	No	C50.9	8500/3	C50.9	Negative	2004	NA	Post	NA	NA	NA	23	FALSE	IDC	39.98	LIVING	Negative	Left	NO	Positive	NA
TCGA-BH-A0AZ	Lum	BRCA_LumA	14.83	Low	5.6	Low	No	47	No	cM0 (i+)	Yes	N1a	III	Stage IIIA	T3-T4	T3	TCGA-BH-A0AZ	63.04	0	63.04	LIVING	NOT HISPANIC OR LATINO	0.2853	NA	NA	NA	Infiltrating Ductal Carcinoma	No	No	C50.9	8500/3	C50.9	Negative	2008	YES	Pre	NO	Core needle biopsy	NA	44	TRUE	IDC	63.04	LIVING	Negative	Right	NO	Positive	NA
TCGA-BH-A0HI	Lum	BRCA_LumA	25.55	Low	5.61	Low	1	78	No	M0	Neg	N0 (i-)	I	Stage IA	T1-T2	T1c	TCGA-BH-A0HI	20.37	0	20.37	LIVING	NA	0.0729	NA	Yes	1	Infiltrating Ductal Carcinoma	No	No	C50.9	8500/3	C50.9	Negative	2008	NA	Post	NA	Core needle biopsy	YES	21	TRUE	IDC	20.37	LIVING	Negative	Right Upper Inner Quadrant|Right Lower Inner Quadrant|Right	NO	Positive	40-49%
TCGA-AC-A3YI	NonLum	BRCA_Normal	26.32	Low	5.62	Low	1	74	NA	MX	Yes	N3a	III	Stage IIIC	T1-T2	T1c	TCGA-AC-A3YI	23.23	0	23.23	LIVING	NOT HISPANIC OR LATINO	0.0325	NA	Yes	1	Infiltrating Lobular Carcinoma	No	No	C50.9	8520/3	C50.9	Positive	2012	YES	Post	NA	Core needle biopsy	NO	12	FALSE	ILC	23.23	LIVING	Negative	Right	YES	Positive	20-29%
TCGA-BH-A0BQ	Lum	BRCA_LumA	22.77	Low	5.63	Low	No	39	No	M0	Neg	N0	I	Stage I	T1-T2	T1c	TCGA-BH-A0BQ	56.14	Recurred/Progressed	74.08	LIVING	NOT HISPANIC OR LATINO	0.1009	NA	NA	NA	Infiltrating Ductal Carcinoma	No	No	C50.9	8500/3	C50.9	Positive	2007	YES	Pre	NO	Core needle biopsy	NA	16	TRUE	IDC	74.08	LIVING	Negative	Left	NO	Positive	NA
TCGA-A8-A08C	NA	NA	48.63	High	5.66	Low	1	65	No	M0	Neg	N0	II	Stage IIA	T1-T2	T2	TCGA-A8-A08C	28.94	0	28.94	LIVING	NA	0.6502	Positive	Yes	2	Infiltrating Ductal Carcinoma	No	No	C50.9	8500/3	C50.9	Positive	2008	NA	Post	NA	NA	NA	2	FALSE	IDC	28.94	LIVING	Negative	Left Upper Inner Quadrant	NO	Positive	NA
TCGA-D8-A1JS	Lum	BRCA_LumA	32.85	High	5.74	Low	1	77	No	M0	Neg	N0	I	Stage IA	T1-T2	T1c	TCGA-D8-A1JS	12.19	0	12.19	LIVING	NOT HISPANIC OR LATINO	0.0619	NA	Yes	1	Other, specify	No	No	C50.9	8503/3	C50.9	Negative	2010	YES	Post	NA	Other method, specify:	NO	13	FALSE	IDC	12.19	LIVING	Negative	Right Upper Outer Quadrant	YES	Positive	NA
TCGA-BH-A0H5	Lum	BRCA_LumA	15.5	Low	5.74	Low	No	45	No	M0	Neg	N0 (i-)	I	Stage I	T1-T2	T1c	TCGA-BH-A0H5	53.22	0	53.22	LIVING	NOT HISPANIC OR LATINO	0	Negative	NA	NA	Infiltrating Ductal Carcinoma	No	No	C50.9	8500/3	C50.9	NA	2008	YES	Post	NO	Core needle biopsy	NA	6	TRUE	IDC	53.22	LIVING	Negative	Right Upper Outer Quadrant	NO	Positive	NA
TCGA-AQ-A7U7	Lum	BRCA_LumA	14.29	Low	5.77	Low	1	55	No	M0	Yes	N2a	III	Stage IIIA	T1-T2	T2	TCGA-AQ-A7U7	NA	NA	19.19	DECEASED	NOT HISPANIC OR LATINO	0.2481	NA	NA	NA	Infiltrating Lobular Carcinoma	No	Yes	C50.9	8520/3	C50.9	Negative	2013	YES	Post	NA	Core needle biopsy	YES	NA	FALSE	ILC	19.19	DECEASED	Negative	Left	YES	Positive	80-89%
TCGA-A8-A096	Lum	BRCA_LumB	22.92	Low	5.8	Low	1	73	No	M0	Neg	N0	II	Stage IIA	T1-T2	T2	TCGA-A8-A096	0	0	0	LIVING	NA	0.0683	Negative	Yes	1	Infiltrating Ductal Carcinoma	No	No	C50.9	8500/3	C50.9	Negative	2009	NA	Post	NA	NA	NA	26	FALSE	IDC	0	LIVING	Negative	Right	NO	Positive	NA
TCGA-BH-A0BO	Lum	BRCA_LumA	16.83	Low	5.83	Low	1	54	No	M0	Neg	N0	I	Stage I	T1-T2	T1b	TCGA-BH-A0BO	72.17	0	72.17	LIVING	NOT HISPANIC OR LATINO	0.018	NA	NA	NA	Infiltrating Ductal Carcinoma	No	No	C50.9	8500/3	C50.9	Negative	2007	YES	Pre	NO	Core needle biopsy	NA	19	TRUE	IDC	72.17	LIVING	Negative	Left Upper Inner Quadrant	NO	Positive	NA
TCGA-A8-A07J	Lum	BRCA_LumA	17.71	Low	5.84	Low	No	35	No	M0	Yes	N1a	II	Stage IIB	T1-T2	T2	TCGA-A8-A07J	11.99	0	11.99	LIVING	NA	0.1612	Negative	Yes	1	Infiltrating Ductal Carcinoma	No	No	C50.9	8500/3	C50.9	Negative	2009	NA	Pre	NA	NA	NA	31	FALSE	IDC	11.99	LIVING	Negative	Right Upper Outer Quadrant	NO	Positive	NA
TCGA-AR-A24P	Lum	BRCA_LumA	30.45	High	5.85	Low	No	47	No	M0	Neg	N0	I	Stage I	T1-T2	T1	TCGA-AR-A24P	2.76	0	2.76	LIVING	NOT HISPANIC OR LATINO	0.1587	Negative	Yes	2	Infiltrating Ductal Carcinoma	No	No	C50.9	8500/3	C50.9	Equivocal	2005	YES	Post	NA	Core needle biopsy	YES	19	TRUE	IDC	2.76	LIVING	Negative	Left Upper Outer Quadrant	NO	Positive	10-19%
TCGA-D8-A27G	Lum	BRCA_LumA	23.09	Low	5.85	Low	1	75	No	M0	Neg	N0	II	Stage IIA	T1-T2	T2	TCGA-D8-A27G	13.44	0	13.44	LIVING	NOT HISPANIC OR LATINO	0.1084	Negative	Yes	2	Infiltrating Lobular Carcinoma	No	No	C50.9	8520/3	C50.9	Equivocal	2010	YES	Post	NO	Core needle biopsy	NO	712	FALSE	ILC	13.44	LIVING	Negative	Left Lower Outer Quadrant	YES	Positive	NA
TCGA-A7-A3IY	NA	NA	24.97	Low	5.86	Low	1	71	No	M0	Neg	N0	I	Stage I	T1-T2	T1c	TCGA-A7-A3IY	11.33	0	11.33	LIVING	NOT HISPANIC OR LATINO	0.0079	NA	NA	NA	Mucinous Carcinoma	No	No	C50.9	8480/3	C50.9	Negative	2011	YES	Post	NO	Core needle biopsy	NO	10	FALSE	IMMC	11.33	LIVING	Close	Right Upper Outer Quadrant	YES	Positive	90-99%
TCGA-BH-A2L8	Lum	BRCA_LumA	16.64	Low	5.88	Low	No	45	No	M0	Neg	N0 (i-)	II	Stage IIA	T1-T2	T2	TCGA-BH-A2L8	20.11	0	20.11	LIVING	NOT HISPANIC OR LATINO	0.0149	Negative	NA	NA	Infiltrating Lobular Carcinoma	No	No	C50.9	8520/3	C50.9	Negative	2011	YES	Pre	NO	Core needle biopsy	NO	279	TRUE	ILC	20.11	LIVING	Negative	Right Upper Outer Quadrant	YES	Positive	80-89%
TCGA-OL-A66N	Lum	BRCA_LumA	20.8	Low	5.89	Low	1	59	NA	MX	Yes	N3	III	Stage IIIC	T3-T4	T3	TCGA-OL-A66N	26.02	0	26.02	LIVING	NOT HISPANIC OR LATINO	0.2094	Negative	NA	NA	Infiltrating Lobular Carcinoma	No	No	C50.9	8520/3	C50.9	NA	2011	YES	Post	NA	Core needle biopsy	NA	NA	TRUE	ILC	26.02	LIVING	Negative	Left	NO	Negative	NA
TCGA-BH-A0BC	Lum	BRCA_LumA	19.15	Low	5.91	Low	1	60	No	M0	Yes	N3	III	Stage IIIC	T1-T2	T2	TCGA-BH-A0BC	32	0	32	LIVING	NA	0.1967	NA	No	0	Infiltrating Ductal Carcinoma	No	No	C50.9	8500/3	C50.9	Negative	2007	NA	Post	NA	Core needle biopsy	NO	24	TRUE	IDC	32	LIVING	Negative	Right Upper Inner Quadrant|Right Upper Outer Quadrant|Right	NO	Positive	30-39%
TCGA-E9-A6HE	Lum	BRCA_LumA	17.55	Low	5.91	Low	No	45	NA	MX	Yes	N3	III	Stage IIIC	T3-T4	T3	TCGA-E9-A6HE	27.83	0	27.83	LIVING	NOT HISPANIC OR LATINO	0.1661	Negative	Yes	1	Infiltrating Lobular Carcinoma	No	No	C50.9	8520/3	C50.9	Negative	2012	YES	Pre	NA	Core needle biopsy	NO	NA	TRUE	ILC	27.83	LIVING	Negative	Right	YES	Positive	90-99%
TCGA-D8-A1JI	Lum	BRCA_LumB	26.61	Low	5.91	Low	1	54	NA	MX	Yes	N1a	II	Stage IIA	T1-T2	T1c	TCGA-D8-A1JI	18.96	0	18.96	LIVING	NOT HISPANIC OR LATINO	0.39	NA	NA	NA	Infiltrating Ductal Carcinoma	No	No	C50.9	8500/3	C50.9	Negative	2010	YES	Post	NA	Fine needle aspiration biopsy	NO	22	FALSE	IDC	18.96	LIVING	Negative	Right Upper Outer Quadrant	YES	Positive	NA
TCGA-D8-A1XR	Lum	BRCA_LumB	46.21	High	5.93	Low	1	56	No	M0	Yes	N1a	II	Stage IIB	T1-T2	T2	TCGA-D8-A1XR	15.83	0	15.83	LIVING	NOT HISPANIC OR LATINO	0.2173	NA	Yes	1	Infiltrating Ductal Carcinoma	No	No	C50.9	8500/3	C50.9	Negative	2010	YES	Post	NO	Core needle biopsy	NO	21	FALSE	IDC	15.83	LIVING	Negative	Right Upper Outer Quadrant	YES	Positive	NA
TCGA-EW-A1J3	Lum	BRCA_LumA	33.79	High	5.95	Low	1	61	No	M0	Neg	N0	I	Stage IA	T1-T2	T1c	TCGA-EW-A1J3	16.56	0	16.56	LIVING	HISPANIC OR LATINO	0.1817	NA	Yes	3	Infiltrating Lobular Carcinoma	No	No	C50.9	8520/3	C50.9	Positive	2010	YES	Post	NO	Core needle biopsy	YES	22	TRUE	ILC	16.56	LIVING	Negative	Left Lower Outer Quadrant	NO	Positive	90-99%
TCGA-E9-A1NF	Lum	BRCA_LumB	13.3	Low	5.97	Low	1	60	No	M0	Neg	N0	II	Stage IIA	T1-T2	T2	TCGA-E9-A1NF	2.96	Recurred/Progressed	35.22	DECEASED	NOT HISPANIC OR LATINO	0.4963	NA	NA	NA	Mixed Histology (please specify)	No	No	C50.9	8522/3	C50.9	Negative	2011	YES	Post	NO	Tumor resection	YES	36	TRUE	MDLC	35.22	DECEASED	Negative	Right Upper Outer Quadrant	YES	Positive	NA
TCGA-A2-A0CS	Lum	BRCA_LumA	26.32	Low	5.97	Low	1	73	Yes	M1	Yes	N3a	IV	Stage IV	T3-T4	T4b	TCGA-A2-A0CS	NA	NA	77.14	DECEASED	NOT HISPANIC OR LATINO	0.1967	Negative	Yes	2	Infiltrating Ductal Carcinoma	No	No	C50.9	8500/3	C50.9	Equivocal	2004	NA	Post	NA	Other method, specify:	NO	24	TRUE	IDC	77.14	DECEASED	Positive	Left	NO	Positive	80-89%
TCGA-A8-A08B	NonLum	BRCA_Her2	108.01	High	5.98	Low	1	52	No	M0	Neg	N0	II	Stage IIA	T1-T2	T2	TCGA-A8-A08B	37.98	0	37.98	LIVING	NA	0.3997	Positive	Yes	3	Infiltrating Ductal Carcinoma	No	No	C50.9	8500/3	C50.9	Positive	2008	NA	Pre	NA	NA	NA	18	FALSE	IDC	37.98	LIVING	Negative	Right Upper Inner Quadrant	NO	Negative	NA
TCGA-A8-A07E	Lum	BRCA_LumA	26.12	Low	6.04	Low	1	81	NA	MX	Yes	N3a	NA	Stage X	T3-T4	T4b	TCGA-A8-A07E	19.97	0	19.97	LIVING	NA	0.2136	Negative	Yes	1	Infiltrating Ductal Carcinoma	No	Yes	C50.9	8500/3	C50.9	Negative	2008	NA	Post	NA	NA	NA	65	FALSE	IDC	19.97	LIVING	Negative	Left Upper Outer Quadrant	NO	Positive	NA
TCGA-AO-A1KO	NonLum	BRCA_Normal	22.83	Low	6.05	Low	No	46	No	M0	Neg	N0 (i+)	II	Stage IIB	T3-T4	T3	TCGA-AO-A1KO	20.43	0	20.43	LIVING	NOT HISPANIC OR LATINO	0	NA	Yes	1	Infiltrating Lobular Carcinoma	No	No	C50.9	8520/3	C50.9	Negative	2008	YES	Pre	NO	Excisional Biopsy	YES	25	TRUE	ILC	20.43	LIVING	Negative	Left Upper Outer Quadrant|Left Lower Outer Quadrant|Left	NO	Positive	90-99%
TCGA-A8-A08A	Lum	BRCA_LumA	19.95	Low	6.06	Low	1	89	No	M0	Neg	N0	I	Stage I	T1-T2	T1c	TCGA-A8-A08A	0.99	0	0.99	LIVING	NA	0.0864	Negative	Yes	1	Infiltrating Ductal Carcinoma	No	No	C50.9	8500/3	C50.9	Negative	2007	NA	Post	NA	NA	NA	23	FALSE	IDC	0.99	LIVING	Negative	Left Upper Inner Quadrant	NO	Positive	NA
TCGA-BH-A1FG	Lum	BRCA_LumA	64.61	High	6.06	Low	1	88	No	M0	NA	NX	I	Stage I	T1-T2	T1c	TCGA-BH-A1FG	NA	NA	122.73	DECEASED	NOT HISPANIC OR LATINO	0.1163	NA	NA	NA	Infiltrating Ductal Carcinoma	No	No	C50.9	8500/3	C50.9	Negative	1998	NA	Post	NA	Excisional Biopsy	NA	13	TRUE	IDC	122.73	DECEASED	NA	Left	NO	Positive	NA
TCGA-OL-A66L	Lum	BRCA_LumA	11.29	Low	6.06	Low	1	71	NA	MX	Neg	N0	I	Stage IA	T1-T2	T1c	TCGA-OL-A66L	42.74	0	42.74	LIVING	NOT HISPANIC OR LATINO	0.111	Negative	NA	NA	Infiltrating Ductal Carcinoma	No	No	C50.9	8500/3	C50.9	NA	2010	YES	Post	NA	Core needle biopsy	NA	NA	TRUE	IDC	42.74	LIVING	Negative	Right Lower Inner Quadrant	NO	Positive	90-99%
TCGA-A2-A0CQ	Lum	BRCA_LumA	26.05	Low	6.06	Low	1	62	No	M0	Neg	N0 (i-)	I	Stage IA	T1-T2	T1	TCGA-A2-A0CQ	88.53	0	88.53	LIVING	NOT HISPANIC OR LATINO	0.1198	Negative	Yes	2	Infiltrating Ductal Carcinoma	No	No	C50.9	8500/3	C50.9	Equivocal	2003	NA	Post	NA	Core needle biopsy	YES	26	TRUE	IDC	88.53	LIVING	Positive	Right	NO	Positive	90-99%
TCGA-V7-A7HQ	Lum	BRCA_LumA	20.12	Low	6.07	Low	1	75	No	M0	Yes	N2a	III	Stage IIIA	T1-T2	T1c	TCGA-V7-A7HQ	66.79	0	66.79	LIVING	NOT HISPANIC OR LATINO	0.1209	Negative	NA	NA	Infiltrating Ductal Carcinoma	No	No	C50.9	8500/3	C50.9	NA	2009	YES	Post	NA	Tumor resection	NO	NA	FALSE	IDC	66.79	LIVING	Positive	Right Lower Outer Quadrant	NO	Positive	80-89%
TCGA-GM-A2DL	Lum	BRCA_LumA	20.46	Low	6.11	Low	No	50	No	M0	Neg	N0 (i-)	I	Stage I	T1-T2	T1c	TCGA-GM-A2DL	115.6	0	115.6	LIVING	NOT HISPANIC OR LATINO	0.1835	NA	Yes	1	Infiltrating Ductal Carcinoma	No	No	C50.9	8500/3	C50.9	Negative	2003	YES	Pre	NO	Core needle biopsy	YES	37	FALSE	IDC	115.6	LIVING	Negative	Left Upper Outer Quadrant	NO	Positive	90-99%
TCGA-D8-A1JE	Lum	BRCA_LumB	29.07	Low	6.12	Low	1	62	No	M0	Yes	N1a	II	Stage IIA	T1-T2	T1c	TCGA-D8-A1JE	18.89	0	18.89	LIVING	NOT HISPANIC OR LATINO	0.6207	NA	Yes	1	Infiltrating Ductal Carcinoma	No	No	C50.9	8500/3	C50.9	Negative	2010	YES	Post	NA	Fine needle aspiration biopsy	NO	26	FALSE	IDC	18.89	LIVING	Negative	Left Upper Outer Quadrant	YES	Positive	NA
TCGA-E2-A153	Lum	BRCA_LumA	24.63	Low	6.19	Low	1	51	No	M0	Yes	N1a	II	Stage IIB	T1-T2	T2	TCGA-E2-A153	23.23	0	23.23	LIVING	NOT HISPANIC OR LATINO	0.1942	NA	Yes	1	Infiltrating Ductal Carcinoma	No	No	C50.9	8500/3	C50.9	Negative	2009	YES	Pre	NO	Tumor resection	NO	17	FALSE	IDC	23.23	LIVING	Negative	Left	NO	Positive	NA
TCGA-AC-A3TM	NA	NA	14.67	Low	6.21	Low	No	50	No	M0	Yes	N1mi	III	Stage IIIA	T3-T4	T3	TCGA-AC-A3TM	25.03	0	25.03	LIVING	NOT HISPANIC OR LATINO	0.1223	NA	Yes	2	Infiltrating Lobular Carcinoma	No	No	C50.9	8520/3	C50.9	Equivocal	2011	YES	Pre	NO	Core needle biopsy	YES	37	FALSE	ILC	25.03	LIVING	Negative	Right	YES	Positive	90-99%
TCGA-A2-A0YK	NonLum	BRCA_Normal	18.77	Low	6.22	Low	1	61	No	M0	Neg	N0 (i-)	II	Stage IIA	T1-T2	T2	TCGA-A2-A0YK	19.32	0	19.32	LIVING	NOT HISPANIC OR LATINO	0.1055	NA	Yes	1	Infiltrating Lobular Carcinoma	No	No	C50.9	8520/3	C50.9	Negative	2009	NA	Post	NA	Core needle biopsy	YES	134	TRUE	ILC	19.32	LIVING	Close	Left Upper Inner Quadrant|Left Upper Outer Quadrant|Left Lower Inner Quadrant|Left Lower Outer Quadrant	NO	Negative	<10%
TCGA-E2-A15K	Lum	BRCA_LumB	24.82	Low	6.22	Low	1	58	No	M0	Yes	N1a	II	Stage IIB	T1-T2	T2	TCGA-E2-A15K	9.03	0	9.03	LIVING	NOT HISPANIC OR LATINO	0.1548	Negative	Yes	2	Infiltrating Ductal Carcinoma	No	No	C50.9	8500/3	C50.9	Equivocal	2010	YES	Post	NO	Tumor resection	NO	40	NA	BREAST	9.03	LIVING	Negative	Right Upper Outer Quadrant	NO	Positive	NA
TCGA-D8-A1JN	Lum	BRCA_LumA	48.17	High	6.22	Low	1	80	NA	MX	Yes	N3a	III	Stage IIIC	T3-T4	T3	TCGA-D8-A1JN	20.37	0	20.37	LIVING	NOT HISPANIC OR LATINO	0.1263	Negative	NA	NA	Infiltrating Lobular Carcinoma	No	No	C50.9	8520/3	C50.9	Indeterminate	2010	YES	Post	NA	Incisional Biopsy	NA	104	FALSE	ILC	20.37	LIVING	Negative	Left	YES	Positive	<10%
TCGA-A2-A0EO	Lum	BRCA_LumA	24.75	Low	6.24	Low	1	54	No	M0	Neg	N0 (i-)	I	Stage IA	T1-T2	T1	TCGA-A2-A0EO	80.22	0	80.22	LIVING	NOT HISPANIC OR LATINO	0.2512	Negative	Yes	1	Infiltrating Ductal Carcinoma	No	No	C50.9	8500/3	C50.9	Negative	2003	NA	Pre	NA	Core needle biopsy	YES	22	TRUE	IDC	80.22	LIVING	Close	Left	NO	Positive	NA
TCGA-AO-A0J8	Lum	BRCA_LumA	29.25	High	6.25	Low	1	61	No	M0	Neg	N0 (i+)	II	Stage IIA	T1-T2	T2	TCGA-AO-A0J8	22.34	0	22.34	LIVING	NOT HISPANIC OR LATINO	0.1308	NA	Yes	1	Infiltrating Lobular Carcinoma	No	No	C50.9	8520/3	C50.9	Negative	2009	NA	Post	NA	Core needle biopsy	YES	17	TRUE	ILC	22.34	LIVING	Negative	Right Upper Outer Quadrant|Right	NO	Positive	70-79%
TCGA-D8-A1Y2	Lum	BRCA_LumB	26.44	Low	6.28	Low	1	71	NA	MX	Neg	N0	II	Stage IIA	T1-T2	T2	TCGA-D8-A1Y2	14.22	0	14.22	LIVING	NOT HISPANIC OR LATINO	0.3094	Negative	Yes	2	Infiltrating Ductal Carcinoma	No	No	C50.9	8500/3	C50.9	Indeterminate	2011	YES	Post	NO	Fine needle aspiration biopsy	NA	16	FALSE	IDC	14.22	LIVING	Negative	Right Lower Outer Quadrant	YES	Positive	<10%
TCGA-E2-A15I	Lum	BRCA_LumA	22.95	Low	6.3	Low	No	44	No	M0	Neg	N0	II	Stage IIA	T1-T2	T2	TCGA-E2-A15I	55.58	0	55.58	LIVING	NOT HISPANIC OR LATINO	0.1498	Negative	Yes	2	Infiltrating Ductal Carcinoma	No	No	C50.9	8500/3	C50.9	Equivocal	2009	YES	Pre	NO	Tumor resection	NO	108	FALSE	IDC	55.58	LIVING	Negative	Left Upper Outer Quadrant|Left Lower Outer Quadrant	NO	Positive	90-99%
TCGA-A2-A0EW	Lum	BRCA_LumA	16.26	Low	6.31	Low	1	53	No	M0	Yes	N3a	III	Stage IIIC	T1-T2	T1b	TCGA-A2-A0EW	44.45	Recurred/Progressed	61.89	DECEASED	NOT HISPANIC OR LATINO	0.0724	Negative	No	0	Infiltrating Lobular Carcinoma	No	No	C50.9	8520/3	C50.9	Negative	2008	NA	Post	NA	Core needle biopsy	YES	11	TRUE	ILC	61.89	DECEASED	Positive	Right Lower Outer Quadrant	NO	Positive	10-19%
TCGA-A8-A0AD	Lum	BRCA_LumA	21.52	Low	6.34	Low	1	83	No	M0	Neg	N0	I	Stage I	T1-T2	T1c	TCGA-A8-A0AD	38.01	0	38.01	LIVING	NA	0.1633	Negative	Yes	1	Mixed Histology (please specify)	No	No	C50.9	8522/3	C50.9	Negative	2007	NA	Post	NA	NA	NA	20	FALSE	MDLC	38.01	LIVING	Negative	Right Upper Outer Quadrant	NO	Positive	NA
TCGA-A2-A0YL	Lum	BRCA_LumA	23.3	Low	6.35	Low	No	48	No	M0	Yes	N2a	III	Stage IIIA	T3-T4	T3	TCGA-A2-A0YL	48.42	0	48.42	LIVING	NOT HISPANIC OR LATINO	0.1036	NA	Yes	1	Infiltrating Lobular Carcinoma	No	No	C50.9	8520/3	C50.9	Negative	2010	NA	Pre	NA	Core needle biopsy	YES	7	TRUE	ILC	48.42	LIVING	Negative	Left Upper Inner Quadrant|Left Upper Outer Quadrant|Left Lower Inner Quadrant|Left Lower Outer Quadrant	NO	Positive	90-99%
TCGA-B6-A0RP	Lum	BRCA_LumA	31.06	High	6.37	Low	1	73	No	M0	Yes	N1b	NA	NA	T1-T2	T2	TCGA-B6-A0RP	91.56	Recurred/Progressed	102.69	DECEASED	NOT HISPANIC OR LATINO	0.4882	NA	NA	NA	Mixed Histology (please specify)	No	No	C50.9	8522/3	C50.9	NA	1994	NA	Post	NA	Other method, specify:	NO	17	TRUE	MDLC	102.69	DECEASED	Positive	Left Upper Outer Quadrant|Left	NO	Positive	NA
TCGA-AN-A03X	Lum	BRCA_LumA	22.68	Low	6.38	Low	1	74	No	M0	Neg	N0	II	Stage IIA	T1-T2	T2	TCGA-AN-A03X	0.33	0	0.33	LIVING	NOT HISPANIC OR LATINO	0.3072	NA	Yes	1	Infiltrating Ductal Carcinoma	No	No	C50.9	8500/3	C50.9	Positive	2010	NA	Post	NA	Tumor resection	NO	36	TRUE	IDC	0.33	LIVING	Negative	Left Upper Outer Quadrant	NO	Positive	NA
TCGA-E2-A1IJ	Lum	BRCA_LumA	13.97	Low	6.38	Low	1	57	No	M0	Neg	N0	I	Stage I	T1-T2	T1c	TCGA-E2-A1IJ	28.42	0	28.42	LIVING	NOT HISPANIC OR LATINO	0.1163	Negative	Yes	2	Infiltrating Lobular Carcinoma	No	No	C50.9	8520/3	C50.9	Equivocal	2009	YES	Post	NO	Tumor resection	NO	14	FALSE	ILC	28.42	LIVING	Negative	Right Upper Outer Quadrant	NO	Positive	90-99%
TCGA-E9-A5FK	Lum	BRCA_LumA	18.37	Low	6.46	Low	1	60	No	M0	Yes	N3	III	Stage IIIC	T1-T2	T2	TCGA-E9-A5FK	26.68	0	26.68	LIVING	NOT HISPANIC OR LATINO	0.0837	NA	NA	NA	Infiltrating Lobular Carcinoma	No	No	C50.9	8520/3	C50.9	Negative	2012	YES	Post	NA	Cytology (e.g. Peritoneal or pleural fluid)	NO	14	TRUE	ILC	26.68	LIVING	Negative	Right Upper Outer Quadrant	YES	Positive	70-79%
TCGA-LL-A5YL	Lum	BRCA_LumA	27.98	Low	6.5	Low	1	64	NA	MX	Yes	N1a	II	Stage IIB	T1-T2	T2	TCGA-LL-A5YL	17.05	0	17.05	LIVING	NOT HISPANIC OR LATINO	0.1994	Negative	Yes	3	Infiltrating Lobular Carcinoma	No	No	C50.9	8520/3	C50.9	Positive	2012	YES	Post	NA	Core needle biopsy	NA	53	FALSE	ILC	17.05	LIVING	Negative	Right|Right Upper Inner Quadrant	YES	Negative	<10%
TCGA-A2-A0SY	Lum	BRCA_LumA	19.36	Low	6.51	Low	1	62	No	M0	Yes	N1	III	Stage IIIA	T3-T4	T3	TCGA-A2-A0SY	44.25	0	44.25	LIVING	NOT HISPANIC OR LATINO	0.1043	Positive	NA	NA	Infiltrating Lobular Carcinoma	No	No	C50.9	8520/3	C50.9	NA	2007	NA	Post	NA	Core needle biopsy	YES	93	TRUE	ILC	44.25	LIVING	Negative	Left Upper Outer Quadrant	NO	Positive	40-49%
TCGA-Z7-A8R5	Lum	BRCA_LumA	13.32	Low	6.51	Low	1	61	NA	MX	Yes	N1a	III	Stage IIIA	T3-T4	T3	TCGA-Z7-A8R5	107.98	Recurred/Progressed	107.98	LIVING	NOT HISPANIC OR LATINO	0.0452	NA	NA	NA	Infiltrating Lobular Carcinoma	No	Yes	C50.9	8520/3	C50.9	Negative	2005	YES	Post	NA	Core needle biopsy	YES	NA	TRUE	ILC	107.98	LIVING	Positive	Left Upper Outer Quadrant	NO	Positive	NA
TCGA-BH-A0BD	Lum	BRCA_LumB	37.03	High	6.51	Low	No	47	No	M0	Yes	N1a	II	Stage IIA	T1-T2	T1c	TCGA-BH-A0BD	18.2	0	18.2	LIVING	NA	0.1794	NA	Yes	1	Infiltrating Ductal Carcinoma	No	No	C50.9	8500/3	C50.9	Negative	2009	NA	Pre	NA	Core needle biopsy	NO	17	TRUE	IDC	18.2	LIVING	Negative	Left Upper Inner Quadrant|Left Upper Outer Quadrant|Left	NO	Positive	NA
TCGA-E2-A1L8	Lum	BRCA_LumA	26.74	Low	6.54	Low	1	52	No	M0	Yes	N1a	II	Stage IIB	T1-T2	T2	TCGA-E2-A1L8	73.59	0	73.59	LIVING	NOT HISPANIC OR LATINO	0.1645	Negative	Yes	2	Infiltrating Lobular Carcinoma	No	Yes	C50.9	8520/3	C50.9	Equivocal	2008	YES	Post	NO	Tumor resection	NO	22	FALSE	ILC	73.59	LIVING	Negative	Left Upper Outer Quadrant	NO	Positive	NA
TCGA-A8-A0A1	Lum	BRCA_LumA	19.46	Low	6.55	Low	1	84	No	M0	Neg	N0	II	Stage IIA	T1-T2	T2	TCGA-A8-A0A1	11.99	0	11.99	LIVING	NA	0.117	Negative	NA	NA	Infiltrating Lobular Carcinoma	No	No	C50.9	8520/3	C50.9	Negative	2009	NA	Post	NA	NA	NA	28	FALSE	ILC	11.99	LIVING	Negative	Right	NO	Positive	NA
TCGA-AR-A2LN	Lum	BRCA_LumA	19.62	Low	6.55	Low	1	65	No	M0	Neg	N0	II	Stage IIA	T1-T2	T2	TCGA-AR-A2LN	38.14	0	38.14	LIVING	NOT HISPANIC OR LATINO	0.0982	NA	Yes	1	Infiltrating Lobular Carcinoma	No	No	C50.9	8520/3	C50.9	Negative	2010	YES	Post	NO	Core needle biopsy	NA	25	TRUE	ILC	38.14	LIVING	Negative	Right Upper Outer Quadrant	NO	Positive	70-79%
TCGA-BH-A0W7	Lum	BRCA_LumA	25.13	Low	6.56	Low	No	49	No	M0	Neg	N0 (i-)	I	Stage I	T1-T2	T1c	TCGA-BH-A0W7	44.78	0	44.78	LIVING	NOT HISPANIC OR LATINO	0.3048	NA	NA	NA	Infiltrating Ductal Carcinoma	No	No	C50.9	8500/3	C50.9	Negative	2008	NA	NA	NA	Core needle biopsy	NA	113	TRUE	IDC	44.78	LIVING	Negative	Left Upper Outer Quadrant	NO	Positive	NA
TCGA-BH-A1FB	NA	NA	26.08	Low	6.62	Low	1	60	No	M0	Yes	N1b	II	Stage IIB	T1-T2	T2	TCGA-BH-A1FB	NA	NA	120.53	DECEASED	NOT HISPANIC OR LATINO	0.0542	NA	NA	NA	Infiltrating Ductal Carcinoma	No	No	C50.9	8500/3	C50.9	Negative	2000	YES	Post	NA	Core needle biopsy	NA	NA	TRUE	IDC	120.53	DECEASED	NA	Right	NO	Positive	NA
TCGA-A2-A25D	Lum	BRCA_LumA	32.66	High	6.67	Low	1	90	No	M0	Yes	N3a	III	Stage IIIC	T1-T2	T2	TCGA-A2-A25D	18.13	0	18.13	LIVING	NOT HISPANIC OR LATINO	0.2363	Negative	Yes	1	Infiltrating Lobular Carcinoma	No	No	C50.9	8520/3	C50.9	Negative	2010	YES	Post	NO	Core needle biopsy	NO	40	TRUE	ILC	18.13	LIVING	Positive	Right Upper Outer Quadrant	YES	Negative	NA
TCGA-E2-A1L6	Lum	BRCA_LumA	33.03	High	6.67	Low	No	44	No	M0	Yes	N1mi	II	Stage IIA	T1-T2	T1c	TCGA-E2-A1L6	54.14	0	54.14	LIVING	NOT HISPANIC OR LATINO	0.1288	NA	Yes	1	Infiltrating Ductal Carcinoma	No	No	C50.9	8500/3	C50.9	Negative	2007	YES	Pre	NO	Tumor resection	NO	13	FALSE	IDC	54.14	LIVING	Negative	Left Upper Outer Quadrant	NO	Positive	NA
TCGA-AC-A2FF	Lum	BRCA_LumA	20.66	Low	6.69	Low	No	40	NA	MX	Yes	N1	II	Stage IIB	T1-T2	T2	TCGA-AC-A2FF	90.64	0	90.64	LIVING	NOT HISPANIC OR LATINO	0.0011	Negative	NA	NA	Infiltrating Lobular Carcinoma	No	No	C50.9	8520/3	C50.9	NA	2006	YES	NA	NO	Core needle biopsy	YES	15	FALSE	ILC	90.64	LIVING	Negative	Right	NO	Positive	70-79%
TCGA-AN-A0XO	Lum	BRCA_LumA	34.08	High	6.71	Low	1	59	No	M0	Yes	N2	III	Stage IIIA	T1-T2	T2	TCGA-AN-A0XO	12.32	0	12.32	LIVING	NOT HISPANIC OR LATINO	0.2092	NA	Yes	1	Infiltrating Ductal Carcinoma	No	No	C50.9	8500/3	C50.9	Negative	2010	YES	Post	NO	Tumor resection	NA	19	TRUE	IDC	12.32	LIVING	Negative	Left Upper Outer Quadrant	NO	Negative	NA
TCGA-B6-A0IP	Lum	BRCA_LumA	29.9	High	6.72	Low	1	74	No	M0	Neg	N0 (i-)	I	Stage IA	T1-T2	T1c	TCGA-B6-A0IP	NA	NA	128.98	DECEASED	NOT HISPANIC OR LATINO	0.0661	NA	NA	NA	Infiltrating Lobular Carcinoma	No	No	C50.9	8520/3	C50.9	NA	1997	YES	Post	NA	Fine needle aspiration biopsy	NO	21	TRUE	ILC	128.98	DECEASED	Negative	Left Upper Outer Quadrant	NO	Positive	NA
TCGA-BH-A1FH	Lum	BRCA_LumA	14.33	Low	6.73	Low	No	47	Yes	M1	Yes	N1b	IV	Stage IV	T1-T2	T2	TCGA-BH-A1FH	NA	NA	33.97	DECEASED	NOT HISPANIC OR LATINO	0.0222	NA	NA	NA	Infiltrating Ductal Carcinoma	No	No	C50.9	8500/3	C50.9	NA	1998	YES	NA	YES	Core needle biopsy	NA	2	TRUE	IDC	33.97	DECEASED	NA	Left Upper Outer Quadrant	NO	Negative	NA
TCGA-XX-A899	Lum	BRCA_LumA	16.4	Low	6.74	Low	No	46	NA	MX	Yes	N2a	III	Stage IIIA	T1-T2	T1c	TCGA-XX-A899	15.34	0	15.34	LIVING	NOT HISPANIC OR LATINO	0.0625	NA	NA	NA	Infiltrating Lobular Carcinoma	No	No	C50.9	8520/3	C50.9	Negative	2013	YES	Post	NA	Core needle biopsy	NO	NA	FALSE	ILC	15.34	LIVING	Negative	Right Lower Outer Quadrant	NO	Positive	70-79%
TCGA-D8-A27P	Lum	BRCA_LumA	30.65	High	6.74	Low	1	64	No	M0	Neg	N0	I	Stage IA	T1-T2	T1c	TCGA-D8-A27P	1.61	0	1.61	LIVING	NOT HISPANIC OR LATINO	0.0485	NA	Yes	1	Infiltrating Ductal Carcinoma	No	No	C50.9	8500/3	C50.9	Negative	2011	YES	Post	NO	Other method, specify:	NO	15	FALSE	IDC	1.61	LIVING	Negative	Right Upper Inner Quadrant	YES	Positive	NA
TCGA-B6-A0IH	Lum	BRCA_LumA	11.75	Low	6.75	Low	1	81	No	M0	Yes	N1b	III	Stage IIIA	T3-T4	T3	TCGA-B6-A0IH	NA	NA	112.29	DECEASED	NOT HISPANIC OR LATINO	0.1988	NA	NA	NA	Infiltrating Lobular Carcinoma	No	No	C50.9	8520/3	C50.9	NA	1995	YES	Post	NA	Fine needle aspiration biopsy	NO	17	TRUE	ILC	112.29	DECEASED	Positive	Left Upper Outer Quadrant|Left	NO	Positive	NA
TCGA-BH-A0EB	Lum	BRCA_LumA	20.01	Low	6.77	Low	1	69	No	M0	Neg	N0 (i-)	I	Stage IA	T1-T2	T1c	TCGA-BH-A0EB	24.47	0	24.47	LIVING	NA	0.1316	Negative	Yes	2	Infiltrating Ductal Carcinoma	No	No	C50.9	8500/3	C50.9	Equivocal	2008	NA	Post	NA	Core needle biopsy	NO	25	TRUE	IDC	24.47	LIVING	Negative	Right Lower Inner Quadrant|Right	NO	Positive	40-49%
TCGA-A8-A06Q	Lum	BRCA_LumB	29.13	High	6.77	Low	1	63	No	M0	Yes	N2	III	Stage IIIA	T3-T4	T3	TCGA-A8-A06Q	1.02	0	1.02	LIVING	NA	0.6549	Negative	Yes	1	Infiltrating Ductal Carcinoma	No	No	C50.9	8500/3	C50.9	Negative	2007	NA	Post	NA	NA	NA	164	FALSE	IDC	1.02	LIVING	Negative	Left Upper Outer Quadrant	NO	Positive	NA
TCGA-A8-A08P	Lum	BRCA_LumB	77	High	6.77	Low	1	70	No	M0	Yes	N2a	III	Stage IIIA	T1-T2	T2	TCGA-A8-A08P	30.98	0	30.98	LIVING	NA	0.5434	Positive	Yes	3	Infiltrating Ductal Carcinoma	No	No	C50.9	8500/3	C50.9	Positive	2008	NA	Post	NA	NA	NA	31	FALSE	IDC	30.98	LIVING	Negative	Right	NO	Positive	NA
TCGA-D8-A1JT	Lum	BRCA_LumB	106.96	High	6.78	Low	1	70	No	M0	Neg	N0	II	Stage IIA	T1-T2	T2	TCGA-D8-A1JT	13.3	0	13.3	LIVING	NOT HISPANIC OR LATINO	0.4147	Negative	Yes	2	Other, specify	No	No	C50.9	8523/3	C50.9	Equivocal	2010	YES	Post	NA	Fine needle aspiration biopsy	NO	22	FALSE	IDC	13.3	LIVING	Negative	Left Lower Outer Quadrant	YES	Positive	70-79%
TCGA-OL-A66K	Lum	BRCA_LumA	26.49	Low	6.8	Low	1	72	NA	MX	Neg	N0	II	Stage IIA	T1-T2	T2	TCGA-OL-A66K	NA	NA	41.89	DECEASED	NOT HISPANIC OR LATINO	0.1883	Negative	Yes	2	Infiltrating Lobular Carcinoma	No	No	C50.9	8520/3	C50.9	Equivocal	2010	YES	Post	NA	Core needle biopsy	NA	19	TRUE	ILC	41.89	DECEASED	Negative	Right Upper Outer Quadrant	NO	Positive	90-99%
TCGA-LL-A7SZ	Lum	BRCA_LumA	63.18	High	6.8	Low	No	49	NA	MX	Yes	N1a	II	Stage IIB	T1-T2	T2	TCGA-LL-A7SZ	19.51	0	19.51	LIVING	NOT HISPANIC OR LATINO	0.2933	NA	Yes	1	Infiltrating Ductal Carcinoma	No	No	C50.9	8500/3	C50.9	Negative	2013	YES	Pre	NA	Core needle biopsy	YES	NA	FALSE	IDC	19.51	LIVING	Negative	Left Upper Outer Quadrant	YES	Positive	90-99%
TCGA-A2-A0EN	Lum	BRCA_LumA	15.64	Low	6.81	Low	1	70	No	M0	Neg	N0 (i+)	II	Stage IIA	T1-T2	T2	TCGA-A2-A0EN	134.3	0	134.3	LIVING	NOT HISPANIC OR LATINO	0.2206	Negative	Yes	2	Infiltrating Lobular Carcinoma	No	No	C50.9	8520/3	C50.9	Equivocal	2003	NA	Post	NA	Excisional Biopsy	YES	27	TRUE	ILC	134.3	LIVING	Negative	Right	NO	Positive	50-59%
TCGA-AN-A0FS	Lum	BRCA_LumA	24.3	Low	6.84	Low	1	55	No	M0	Neg	N0	I	Stage IA	T1-T2	T1c	TCGA-AN-A0FS	6.9	0	6.9	LIVING	NOT HISPANIC OR LATINO	0.1049	NA	Yes	1	Infiltrating Lobular Carcinoma	No	No	C50.9	8500/3	C50.9	Positive	2010	NA	Pre	NA	Tumor resection	NO	46	FALSE	IDC	6.9	LIVING	Negative	Right Lower Outer Quadrant	NO	Negative	<10%
TCGA-A2-A1FV	Lum	BRCA_LumA	45.39	High	6.84	Low	1	74	No	M0	Neg	N0 (i+)	II	Stage IIB	T3-T4	T3	TCGA-A2-A1FV	23.46	0	23.46	LIVING	NOT HISPANIC OR LATINO	0.3999	Negative	Yes	1	Infiltrating Lobular Carcinoma	No	No	C50.9	8520/3	C50.9	Negative	2010	YES	Post	NO	Core needle biopsy	YES	31	TRUE	ILC	23.46	LIVING	Negative	Left	YES	Positive	<10%
TCGA-BH-A0E2	Lum	BRCA_LumA	31.52	High	6.84	Low	No	49	No	M0	Yes	N2a	III	Stage IIIA	T1-T2	T2	TCGA-BH-A0E2	14.29	0	14.29	LIVING	NA	0.2837	NA	Yes	1	Infiltrating Ductal Carcinoma	No	No	C50.9	8500/3	C50.9	Negative	2009	NA	Pre	NA	Core needle biopsy	NO	30	TRUE	IDC	14.29	LIVING	Negative	Right Upper Inner Quadrant|Right	NO	Positive	<10%
TCGA-AC-A3W5	NonLum	BRCA_Her2	17.22	Low	6.85	Low	1	65	NA	MX	Neg	N0	II	Stage IIA	T1-T2	T2	TCGA-AC-A3W5	16.56	0	16.56	LIVING	NOT HISPANIC OR LATINO	0.3754	Positive	NA	NA	Infiltrating Lobular Carcinoma	No	Yes	C50.9	8520/3	C50.9	NA	2011	YES	NA	NA	Core needle biopsy	YES	98	FALSE	ILC	16.56	LIVING	Close	Right	YES	Positive	30-39%
TCGA-BH-A0DI	Lum	BRCA_LumA	12.82	Low	6.85	Low	1	63	No	M0	Yes	N1a	II	Stage IIB	T1-T2	T2	TCGA-BH-A0DI	29.96	0	29.96	LIVING	NOT HISPANIC OR LATINO	0.2622	NA	NA	NA	Infiltrating Ductal Carcinoma	No	No	C50.9	8500/3	C50.9	Negative	2009	YES	Post	NO	Core needle biopsy	NA	22	TRUE	IDC	29.96	LIVING	Negative	Right	NO	Positive	NA
TCGA-A1-A0SM	NA	NA	29.65	High	6.86	Low	1	77	No	M0	Neg	N0 (i-)	II	Stage IIA	T1-T2	T2	TCGA-A1-A0SM	7.95	0	7.95	LIVING	NOT HISPANIC OR LATINO	0.1807	Positive	Yes	3	Infiltrating Ductal Carcinoma	No	No	C50.9	8500/3	C50.9	Positive	2007	NA	NA	NA	Core needle biopsy	NA	22	TRUE	IDC	7.95	LIVING	Negative	Left	NO	Negative	NA
TCGA-BH-A1EY	Lum	BRCA_LumA	38.27	High	6.87	Low	1	79	No	M0	Neg	N0	II	Stage IIA	T1-T2	T2	TCGA-BH-A1EY	13.01	Recurred/Progressed	17.67	DECEASED	NOT HISPANIC OR LATINO	0.3632	NA	NA	NA	Infiltrating Ductal Carcinoma	No	No	C50.9	8500/3	C50.9	Negative	2000	YES	Post	NA	Core needle biopsy	NA	30	TRUE	IDC	17.67	DECEASED	NA	Left Upper Outer Quadrant	NO	Positive	NA
TCGA-B6-A0I5	Lum	BRCA_LumA	27.38	Low	6.88	Low	No	49	No	M0	Yes	N1b	II	Stage IIB	T1-T2	T2	TCGA-B6-A0I5	281.08	0	281.08	LIVING	NOT HISPANIC OR LATINO	0.2451	NA	NA	NA	Infiltrating Ductal Carcinoma	No	No	C50.9	8500/3	C50.9	NA	1988	NA	NA	NA	Other method, specify:	NO	17	TRUE	IDC	281.08	LIVING	Negative	Right Lower Inner Quadrant	NO	Positive	NA
TCGA-A2-A0YH	Lum	BRCA_LumB	55.04	High	6.9	Low	1	53	No	M0	Yes	N2a	III	Stage IIIA	T1-T2	T2	TCGA-A2-A0YH	21.65	0	21.65	LIVING	NOT HISPANIC OR LATINO	0.3154	NA	No	0	Infiltrating Ductal Carcinoma	No	No	C50.9	8500/3	C50.9	Negative	2009	NA	Post	NA	Core needle biopsy	NO	47	TRUE	IDC	21.65	LIVING	Negative	Left Lower Outer Quadrant	NO	Positive	70-79%
TCGA-A2-A0T5	Lum	BRCA_LumA	37.16	High	6.92	Low	No	39	No	M0	Neg	N0 (i-)	II	Stage IIA	T1-T2	T2	TCGA-A2-A0T5	17.44	0	17.44	LIVING	NOT HISPANIC OR LATINO	0.1153	Negative	Yes	1	Infiltrating Ductal Carcinoma	No	No	C50.9	8500/3	C50.9	Negative	2009	NA	Pre	NA	Core needle biopsy	YES	1067	TRUE	IDC	17.44	LIVING	Negative	Left	NO	Positive	90-99%
TCGA-A2-A0EV	Lum	BRCA_LumA	17.94	Low	6.97	Low	1	80	No	M0	Neg	N0 (i-)	I	Stage IA	T1-T2	T1c	TCGA-A2-A0EV	31.8	0	31.8	LIVING	NOT HISPANIC OR LATINO	0.2086	Negative	No	0	Infiltrating Ductal Carcinoma	No	No	C50.9	8500/3	C50.9	Negative	2008	NA	Post	NA	Core needle biopsy	YES	49	TRUE	IDC	31.8	LIVING	Negative	Left	NO	Positive	90-99%
TCGA-AO-A03N	Lum	BRCA_LumB	21.72	Low	6.97	Low	1	59	No	M0	Yes	N1a	II	Stage IIB	T1-T2	T2	TCGA-AO-A03N	54.04	Recurred/Progressed	66.72	LIVING	NOT HISPANIC OR LATINO	0.4975	NA	No	0	Infiltrating Ductal Carcinoma	No	No	C50.9	8500/3	C50.9	Negative	2006	NA	Post	NA	Core needle biopsy	NO	67	TRUE	IDC	66.72	LIVING	Negative	Left Upper Inner Quadrant|Left Upper Outer Quadrant|Left	NO	Positive	<10%
TCGA-E2-A1IF	Lum	BRCA_LumA	15.85	Low	6.98	Low	1	74	No	M0	Neg	N0	I	Stage I	T1-T2	T1c	TCGA-E2-A1IF	37.39	0	37.39	LIVING	NOT HISPANIC OR LATINO	0.118	NA	Yes	1	Infiltrating Ductal Carcinoma	No	No	C50.9	8500/3	C50.9	Negative	2008	YES	Post	NO	Tumor resection	NO	16	FALSE	IDC	37.39	LIVING	Negative	Left Upper Outer Quadrant	NO	Positive	NA
TCGA-BH-A5J0	Lum	BRCA_LumA	17.63	Low	6.98	Low	1	63	No	M0	Neg	N0	I	Stage IA	T1-T2	T1c	TCGA-BH-A5J0	23.49	0	23.49	LIVING	NOT HISPANIC OR LATINO	0.4572	NA	NA	NA	Infiltrating Ductal Carcinoma	No	No	C50.9	8500/3	C50.9	Negative	2012	YES	Post	NA	Core needle biopsy	NA	48	TRUE	IDC	23.49	LIVING	Negative	Left	YES	Positive	NA
TCGA-AC-A2FE	NA	NA	26.69	Low	6.99	Low	1	62	NA	MX	Yes	N3a	III	Stage IIIC	T3-T4	T3	TCGA-AC-A2FE	82	Recurred/Progressed	86.6	DECEASED	NOT HISPANIC OR LATINO	0.1862	NA	NA	NA	Infiltrating Lobular Carcinoma	No	No	C50.9	8520/3	C50.9	NA	2005	YES	Post	NA	Fine needle aspiration biopsy	NO	18	FALSE	ILC	86.6	DECEASED	Negative	Right Upper Outer Quadrant	NO	Positive	<10%
TCGA-AR-A0U2	Lum	BRCA_LumB	67.99	High	7	Low	No	47	No	M0	Yes	N2	III	Stage IIIA	T1-T2	T2	TCGA-AR-A0U2	52.86	Recurred/Progressed	83.8	DECEASED	NOT HISPANIC OR LATINO	0.6621	NA	Yes	1	Infiltrating Ductal Carcinoma	No	No	C50.9	8500/3	C50.9	Negative	2004	NA	Pre	NA	Incisional Biopsy	NO	44	TRUE	IDC	83.8	DECEASED	Negative	Left Lower Outer Quadrant	NO	Positive	NA
TCGA-AR-A2LM	Lum	BRCA_LumA	21.74	Low	7.02	Low	No	49	No	M0	Yes	N1	II	Stage II	T1-T2	T1	TCGA-AR-A2LM	63.57	0	63.57	LIVING	NOT HISPANIC OR LATINO	0.1	Negative	NA	NA	Infiltrating Lobular Carcinoma	No	No	C50.9	8520/3	C50.9	NA	2007	YES	Pre	NO	Core needle biopsy	YES	11	TRUE	ILC	63.57	LIVING	Negative	Right	NO	Positive	70-79%
TCGA-GM-A3XN	NA	NA	13.79	Low	7.03	Low	No	44	No	M0	Yes	N2a	III	Stage IIIA	T1-T2	T1c	TCGA-GM-A3XN	66.33	0	66.33	LIVING	NOT HISPANIC OR LATINO	0.1675	Negative	Yes	1	Infiltrating Lobular Carcinoma	No	No	C50.9	8520/3	C50.9	Negative	2007	YES	Post	NA	Incisional Biopsy	NO	15	FALSE	ILC	66.33	LIVING	Negative	Left|Left Upper Outer Quadrant	NO	Positive	90-99%
TCGA-BH-A0HP	Lum	BRCA_LumA	26.09	Low	7.04	Low	1	65	No	M0	Yes	N2a	III	Stage IIIA	T3-T4	T3	TCGA-BH-A0HP	13.6	0	13.6	LIVING	NA	0.1767	NA	Yes	1	Infiltrating Lobular Carcinoma	No	No	C50.9	8520/3	C50.9	Negative	2009	NA	Post	NA	Core needle biopsy	NO	168	TRUE	ILC	13.6	LIVING	Negative	Left Upper Inner Quadrant|Left Upper Outer Quadrant|Left Lower Inner Quadrant|Left Lower Outer Quadrant|Left	NO	Negative	NA
TCGA-A8-A0A6	Lum	BRCA_LumA	34.36	High	7.05	Low	1	64	No	M0	Yes	N3a	III	Stage IIIC	T1-T2	T2	TCGA-A8-A0A6	21.02	0	21.02	LIVING	NA	0.1429	Negative	Yes	1	Infiltrating Lobular Carcinoma	No	No	C50.9	8520/3	C50.9	Negative	2009	NA	Post	NA	NA	NA	1985	FALSE	ILC	21.02	LIVING	Negative	Left Upper Outer Quadrant	NO	Positive	NA
TCGA-BH-A28O	NA	NA	13.36	Low	7.05	Low	No	50	No	M0	Yes	N3	III	Stage IIIC	T3-T4	T3a	TCGA-BH-A28O	36.79	0	36.79	LIVING	NOT HISPANIC OR LATINO	0.0003	NA	NA	NA	Infiltrating Lobular Carcinoma	No	No	C50.9	8520/3	C50.9	Negative	2010	YES	NA	NO	Fine needle aspiration biopsy	NO	11	TRUE	ILC	36.79	LIVING	Negative	Right Lower Outer Quadrant	YES	Positive	NA
TCGA-BH-A0H6	Lum	BRCA_LumA	53.03	High	7.06	Low	1	82	No	M0	NA	NX	I	Stage I	T1-T2	T1b	TCGA-BH-A0H6	24.54	0	24.54	LIVING	NA	0.0982	NA	Yes	1	Infiltrating Ductal Carcinoma	No	No	C50.9	8500/3	C50.9	Negative	2008	NA	Post	NA	Core needle biopsy	NO	13	TRUE	IDC	24.54	LIVING	Negative	Right Upper Inner Quadrant|Right Upper Outer Quadrant|Right	NO	Positive	60-69%
TCGA-PE-A5DE	Lum	BRCA_LumA	16.44	Low	7.11	Low	No	41	No	M0	Neg	N0	II	Stage IIA	T1-T2	T2	TCGA-PE-A5DE	86.89	0	86.89	LIVING	NA	0.5284	NA	NA	NA	Infiltrating Lobular Carcinoma	No	No	C50.9	8520/3	C50.9	Negative	2007	YES	Pre	NA	Core needle biopsy	NA	266	TRUE	ILC	86.89	LIVING	NA	Left	NO	Positive	NA
TCGA-E2-A1BC	Lum	BRCA_LumA	28.35	Low	7.11	Low	1	63	No	M0	Neg	N0	I	Stage IA	T1-T2	T1c	TCGA-E2-A1BC	16.46	0	16.46	LIVING	NA	0.1381	NA	NA	NA	Infiltrating Ductal Carcinoma	No	Yes	C50.9	8524/3	C50.9	Negative	2010	YES	Post	NO	Tumor resection	NO	24	TRUE	ILC	16.46	LIVING	Positive	Right	NO	Positive	NA
TCGA-OL-A5RX	Lum	BRCA_LumA	22.51	Low	7.14	Low	1	51	NA	MX	Neg	N0	I	Stage IA	T1-T2	T1c	TCGA-OL-A5RX	28.84	0	28.84	LIVING	NA	0.1288	Negative	NA	NA	Infiltrating Ductal Carcinoma	No	No	C50.9	8500/3	C50.9	NA	2011	YES	Pre	NA	Core needle biopsy	NA	20	TRUE	IDC	28.84	LIVING	Negative	Right Upper Outer Quadrant	NO	Positive	90-99%
TCGA-EW-A1PE	Lum	BRCA_LumA	26.35	Low	7.14	Low	1	56	No	M0	Yes	N1a	II	Stage IIA	T1-T2	T1c	TCGA-EW-A1PE	10.51	0	10.51	LIVING	HISPANIC OR LATINO	0.1758	NA	NA	NA	Infiltrating Ductal Carcinoma	No	No	C50.9	8507/3	C50.9	Negative	2011	YES	Post	NO	NA	NO	24	TRUE	BRCA	10.51	LIVING	Negative	Left Upper Outer Quadrant	NO	Positive	90-99%
TCGA-AC-A3HN	Lum	BRCA_LumA	16.42	Low	7.2	Low	1	87	NA	MX	Yes	N1a	II	Stage IIB	T1-T2	T2	TCGA-AC-A3HN	16.29	0	16.29	LIVING	NOT HISPANIC OR LATINO	0.1499	NA	NA	NA	Infiltrating Lobular Carcinoma	No	No	C50.9	8520/3	C50.9	Negative	2011	YES	Post	NO	Core needle biopsy	YES	14	FALSE	ILC	16.29	LIVING	Negative	Left Upper Inner Quadrant	YES	Positive	<10%
TCGA-AC-A2BM	Lum	BRCA_LumB	37.68	High	7.22	Low	No	41	NA	MX	Yes	N1a	II	Stage IIB	T1-T2	T2	TCGA-AC-A2BM	99.28	0	99.28	LIVING	NA	0.3919	Negative	NA	NA	Infiltrating Ductal Carcinoma	No	No	C50.9	8500/3	C50.9	NA	2005	YES	NA	NO	Tumor resection	YES	16	FALSE	IDC	99.28	LIVING	Negative	Left Upper Inner Quadrant	NO	Positive	10-19%
TCGA-GM-A2DC	Lum	BRCA_LumA	41.49	High	7.22	Low	1	57	No	M0	Yes	N1a	II	Stage IIA	T1-T2	T1c	TCGA-GM-A2DC	83.28	0	83.28	LIVING	NOT HISPANIC OR LATINO	0.413	Negative	NA	NA	Infiltrating Ductal Carcinoma	No	No	C50.9	8500/3	C50.9	NA	2006	YES	Post	NO	Core needle biopsy	NO	15	FALSE	IDC	83.28	LIVING	Negative	Right Upper Outer Quadrant	NO	Positive	90-99%
TCGA-AN-A0AS	Lum	BRCA_LumA	44.31	High	7.23	Low	1	70	No	M0	Yes	N2	III	Stage IIIA	T1-T2	T2	TCGA-AN-A0AS	0.33	0	0.33	LIVING	NOT HISPANIC OR LATINO	0.2493	NA	No	0	Infiltrating Ductal Carcinoma	No	No	C50.9	8500/3	C50.9	Negative	2010	NA	Post	NA	Tumor resection	NO	39	FALSE	IDC	0.33	LIVING	Negative	Left Upper Outer Quadrant	NO	Negative	NA
TCGA-A8-A095	Lum	BRCA_LumB	32.04	High	7.24	Low	No	45	No	M0	Neg	N0	I	Stage I	T1-T2	T1c	TCGA-A8-A095	41.95	0	41.95	LIVING	NA	0.0741	Negative	Yes	1	Infiltrating Ductal Carcinoma	No	No	C50.9	8500/3	C50.9	Negative	2007	NA	Pre	NA	NA	NA	85	FALSE	IDC	41.95	LIVING	Negative	Left	NO	Positive	NA
TCGA-GM-A5PV	Lum	BRCA_LumA	21.94	Low	7.25	Low	1	63	No	M0	Yes	N1a	II	Stage IIB	T1-T2	T2	TCGA-GM-A5PV	13.53	0	13.53	LIVING	NOT HISPANIC OR LATINO	0.0368	Negative	NA	NA	Infiltrating Lobular Carcinoma	No	No	C50.9	8520/3	C50.9	NA	2011	YES	Post	NA	Core needle biopsy	NO	17	FALSE	ILC	13.53	LIVING	Negative	Right	NO	Positive	30-39%
TCGA-BH-A0HY	Lum	BRCA_LumB	35.94	High	7.27	Low	1	60	No	M0	Neg	N0	I	Stage I	T1-T2	T1c	TCGA-BH-A0HY	50.76	0	50.76	LIVING	NOT HISPANIC OR LATINO	0.6304	NA	NA	NA	Infiltrating Ductal Carcinoma	No	No	C50.9	8500/3	C50.9	Positive	2009	YES	Post	NO	Core needle biopsy	NA	39	TRUE	IDC	50.76	LIVING	Negative	Left	NO	Negative	NA
TCGA-LL-A73Z	NonLum	BRCA_Normal	26.34	Low	7.28	Low	1	55	Yes	M1	NA	NX	IV	Stage IV	T1-T2	T1c	TCGA-LL-A73Z	6.31	Recurred/Progressed	7.46	DECEASED	NOT HISPANIC OR LATINO	0.0598	Negative	Yes	2	Infiltrating Ductal Carcinoma	No	No	C50.9	8500/3	C50.9	Equivocal	2013	NO	Post	NA	Excisional Biopsy	NO	NA	FALSE	IDC	7.46	DECEASED	Positive	Left|Left Lower Inner Quadrant	YES	Positive	<10%
TCGA-D8-A1X8	Lum	BRCA_LumA	24.74	Low	7.33	Low	1	62	No	M0	Yes	N2a	III	Stage IIIA	T1-T2	T1c	TCGA-D8-A1X8	25.72	0	25.72	LIVING	NOT HISPANIC OR LATINO	0.1153	NA	NA	NA	Infiltrating Lobular Carcinoma	No	No	C50.9	8520/3	C50.9	Negative	2010	YES	Post	NO	Fine needle aspiration biopsy	NO	18	FALSE	ILC	25.72	LIVING	Negative	Left Lower Outer Quadrant	YES	NA	NA
TCGA-BH-A0EI	Lum	BRCA_LumA	20.58	Low	7.34	Low	1	51	No	M0	Yes	N1a	II	Stage IIA	T1-T2	T1c	TCGA-BH-A0EI	63.27	0	63.27	LIVING	NOT HISPANIC OR LATINO	0.1622	NA	NA	NA	Infiltrating Ductal Carcinoma	No	No	C50.9	8500/3	C50.9	Negative	2008	YES	Pre	NO	Core needle biopsy	NA	13	TRUE	IDC	63.27	LIVING	Negative	Right	NO	Positive	NA
TCGA-E2-A15L	Lum	BRCA_LumA	23.78	Low	7.36	Low	1	65	No	M0	Neg	N0	II	Stage IIA	T1-T2	T2	TCGA-E2-A15L	20.57	0	20.57	LIVING	NOT HISPANIC OR LATINO	0.1145	Negative	Yes	2	Infiltrating Lobular Carcinoma	No	No	C50.9	8520/3	C50.9	Equivocal	2010	YES	Post	NO	Tumor resection	NO	27	FALSE	ILC	20.57	LIVING	Negative	Right	NO	Positive	NA
TCGA-A2-A0CP	Lum	BRCA_LumA	22.35	Low	7.36	Low	1	60	No	M0	Neg	N0 (i-)	I	Stage IA	T1-T2	T1c	TCGA-A2-A0CP	92.41	0	92.41	LIVING	NOT HISPANIC OR LATINO	0.087	Negative	NA	NA	Infiltrating Ductal Carcinoma	No	No	C50.9	8500/3	C50.9	NA	2003	NA	Post	NA	Core needle biopsy	YES	70	TRUE	IDC	92.41	LIVING	Negative	Right	NO	Positive	90-99%
TCGA-A2-A04V	Lum	BRCA_LumA	27.01	Low	7.38	Low	No	39	No	M0	Neg	N0 (i-)	II	Stage IIA	T1-T2	T2	TCGA-A2-A04V	48.29	Recurred/Progressed	63.07	DECEASED	NOT HISPANIC OR LATINO	0.1132	Negative	Yes	2	Infiltrating Ductal Carcinoma	No	No	C50.9	8500/3	C50.9	Equivocal	2005	NA	Pre	NA	Core needle biopsy	YES	24	TRUE	IDC	63.07	DECEASED	Negative	Right Lower Outer Quadrant|Right	NO	Positive	10-19%
TCGA-BH-A0HN	NA	NA	31.97	High	7.41	Low	1	67	No	M0	Neg	N0 (i-)	I	Stage IA	T1-T2	T1c	TCGA-BH-A0HN	16.95	0	16.95	LIVING	NA	NA	Negative	Yes	2	Infiltrating Ductal Carcinoma	No	No	C50.9	8500/3	C50.9	Equivocal	2009	NA	Post	NA	Core needle biopsy	NO	20	TRUE	IDC	16.95	LIVING	Positive	Left Upper Inner Quadrant|Left Upper Outer Quadrant|Left	NO	Positive	90-99%
TCGA-B6-A0WZ	Lum	BRCA_LumA	25.41	Low	7.41	Low	No	50	No	M0	Yes	N1b	II	Stage II	T1-T2	T2	TCGA-B6-A0WZ	168.1	Recurred/Progressed	206.7	LIVING	NOT HISPANIC OR LATINO	0.2496	NA	NA	NA	Infiltrating Ductal Carcinoma	No	No	C50.9	8500/3	C50.9	NA	1996	NA	NA	NA	Fine needle aspiration biopsy	NO	22	TRUE	IDC	206.7	LIVING	Negative	Right Upper Inner Quadrant|Right	NO	Positive	NA
TCGA-BH-A18M	Lum	BRCA_LumA	22.12	Low	7.42	Low	No	39	No	M0	Yes	N1	III	Stage IIIA	T3-T4	T3	TCGA-BH-A18M	NA	NA	72.5	DECEASED	NOT HISPANIC OR LATINO	0.1771	Positive	NA	NA	Infiltrating Ductal Carcinoma	No	No	C50.3	8500/3	C50.3	Positive	2001	YES	NA	NO	Core needle biopsy	NA	11	TRUE	IDC	72.5	DECEASED	Negative	Left Upper Inner Quadrant	NO	Positive	NA
TCGA-A8-A091	Lum	BRCA_LumA	34.22	High	7.42	Low	1	61	No	M0	Neg	N0	II	Stage IIA	T1-T2	T2	TCGA-A8-A091	7.98	Recurred/Progressed	32.98	LIVING	NA	0.3068	Negative	Yes	1	Infiltrating Ductal Carcinoma	No	Yes	C50.9	8500/3	C50.9	Negative	2008	NA	Post	NA	NA	NA	20	FALSE	IDC	32.98	LIVING	Negative	Right	NO	Negative	NA
TCGA-AR-A24L	Lum	BRCA_LumA	25.63	Low	7.44	Low	No	26	No	M0	Yes	N1	II	Stage IIB	T1-T2	T2	TCGA-AR-A24L	46.45	Recurred/Progressed	94.15	DECEASED	NOT HISPANIC OR LATINO	0.3426	Negative	Yes	2	Infiltrating Ductal Carcinoma	No	No	C50.9	8500/3	C50.9	Equivocal	2005	YES	Pre	NA	Core needle biopsy	NA	35	TRUE	IDC	94.15	DECEASED	Negative	Right	NO	Positive	10-19%
TCGA-A7-A2KD	Lum	BRCA_LumB	39.13	High	7.45	Low	1	53	NA	MX	Yes	N2a	III	Stage IIIA	T1-T2	T2	TCGA-A7-A2KD	22.31	0	22.31	LIVING	NOT HISPANIC OR LATINO	0.376	NA	Yes	3	Infiltrating Ductal Carcinoma	No	Yes	C50.9	8500/3	C50.9	Positive	2011	YES	Post	NA	Core needle biopsy	NO	27	FALSE	IDC	22.31	LIVING	Negative	Right	YES	Positive	90-99%
TCGA-E9-A22H	Lum	BRCA_LumB	30.17	High	7.46	Low	No	42	No	M0	Yes	N1	II	Stage IIB	T1-T2	T2	TCGA-E9-A22H	40.47	0	40.47	LIVING	NOT HISPANIC OR LATINO	0.1039	NA	NA	NA	Infiltrating Ductal Carcinoma	No	No	C50.9	8500/3	C50.9	Positive	2011	YES	Pre	NO	Tumor resection	YES	18	TRUE	IDC	40.47	LIVING	Negative	Left Upper Outer Quadrant	YES	Positive	10-19%
TCGA-C8-A26V	Lum	BRCA_LumB	36.35	High	7.48	Low	No	47	No	M0	Yes	N2	III	Stage IIIA	T3-T4	T3	TCGA-C8-A26V	20.24	0	20.24	LIVING	NOT HISPANIC OR LATINO	0.1835	NA	NA	NA	Infiltrating Ductal Carcinoma	No	No	C50.9	8500/3	C50.9	Negative	2010	NO	Pre	NA	Other method, specify:	NA	54	TRUE	IDC	20.24	LIVING	Negative	Right	YES	Positive	NA
TCGA-D8-A1J9	Lum	BRCA_LumB	45.46	High	7.49	Low	No	48	No	M0	Neg	N0	I	Stage IA	T1-T2	T1c	TCGA-D8-A1J9	17.48	0	17.48	LIVING	NOT HISPANIC OR LATINO	0.3573	NA	Yes	3	Infiltrating Ductal Carcinoma	No	No	C50.9	8500/3	C50.9	Positive	2010	NA	Post	NA	Fine needle aspiration biopsy	NA	117	FALSE	IDC	17.48	LIVING	Negative	Left Upper Outer Quadrant	YES	Negative	NA
TCGA-BH-A18J	Lum	BRCA_LumA	30.54	High	7.49	Low	1	56	Yes	M1	Yes	N2	IV	Stage IV	T3-T4	T4b	TCGA-BH-A18J	NA	NA	20.11	DECEASED	NOT HISPANIC OR LATINO	0.2358	NA	NA	NA	Infiltrating Ductal Carcinoma	No	No	C50.9	8500/3	C50.9	Negative	2000	NA	NA	YES	NA	NA	44	TRUE	IDC	20.11	DECEASED	Negative	Right	NO	Positive	30-39%
TCGA-GM-A2DA	Lum	BRCA_LumA	11.44	Low	7.5	Low	No	46	No	M0	Yes	N1b	II	Stage IIB	T1-T2	T2	TCGA-GM-A2DA	214.72	Recurred/Progressed	216.59	DECEASED	NOT HISPANIC OR LATINO	0.1413	Positive	Yes	2	Infiltrating Ductal Carcinoma	No	No	C50.9	8500/3	C50.9	Equivocal	1993	YES	Post	YES	Fine needle aspiration biopsy	NO	21	FALSE	IDC	216.59	DECEASED	Negative	Right Upper Inner Quadrant|Right Upper Outer Quadrant	NO	Positive	50-59%
TCGA-E2-A1IL	Lum	BRCA_LumA	26.81	Low	7.53	Low	1	78	No	M0	Yes	N1a	II	Stage IIA	T1-T2	T1c	TCGA-E2-A1IL	3.88	0	3.88	LIVING	NOT HISPANIC OR LATINO	0.1685	NA	NA	NA	Infiltrating Lobular Carcinoma	No	No	C50.9	8520/3	C50.9	Negative	2009	YES	Post	NO	Tumor resection	NO	16	FALSE	ILC	3.88	LIVING	Negative	Left Upper Outer Quadrant	NO	Positive	NA
TCGA-BH-A0B1	NA	NA	97.09	High	7.53	Low	1	66	No	M0	Yes	N1a	II	Stage IIB	T1-T2	T2	TCGA-BH-A0B1	37.71	0	37.71	LIVING	NA	NA	NA	Yes	1	Infiltrating Ductal Carcinoma	No	No	C50.9	8500/3	C50.9	Negative	2007	NA	Post	NA	Core needle biopsy	NO	44	TRUE	IDC	37.71	LIVING	Negative	Right Upper Outer Quadrant|Right	NO	Positive	40-49%
TCGA-EW-A1J1	Lum	BRCA_LumA	32.81	High	7.55	Low	No	38	No	M0	Yes	N1a	II	Stage IIB	T1-T2	T2	TCGA-EW-A1J1	18.89	0	18.89	LIVING	HISPANIC OR LATINO	0.2787	NA	NA	NA	Infiltrating Ductal Carcinoma	No	No	C50.9	8500/3	C50.9	Negative	2010	YES	Pre	NO	Core needle biopsy	YES	12	TRUE	IDC	18.89	LIVING	Negative	Right Upper Inner Quadrant	NO	Positive	90-99%
TCGA-BH-A0H3	Lum	BRCA_LumA	20.01	Low	7.56	Low	No	46	No	M0	Neg	N0	I	Stage I	T1-T2	T1c	TCGA-BH-A0H3	63.34	0	63.34	LIVING	NOT HISPANIC OR LATINO	0.0606	Negative	NA	NA	Infiltrating Ductal Carcinoma	No	No	C50.9	8500/3	C50.9	NA	2008	YES	Pre	NO	Core needle biopsy	NA	14	TRUE	IDC	63.34	LIVING	Negative	Left Upper Outer Quadrant	NO	Positive	NA
TCGA-AC-A23E	Lum	BRCA_LumA	21.93	Low	7.56	Low	No	50	NA	MX	Yes	N1	II	Stage IIB	T1-T2	T2	TCGA-AC-A23E	22.93	0	22.93	LIVING	NA	0.1121	NA	NA	NA	Infiltrating Ductal Carcinoma	No	No	C50.9	8500/3	C50.9	NA	2010	YES	NA	NO	Core needle biopsy	NA	15	FALSE	IDC	22.93	LIVING	Negative	Right	NA	Positive	80-89%
TCGA-AO-A12A	Lum	BRCA_LumA	23.12	Low	7.56	Low	No	47	No	M0	Neg	N0 (i+)	II	Stage IIA	T1-T2	T2	TCGA-AO-A12A	102.23	0	102.23	LIVING	NOT HISPANIC OR LATINO	0.1372	Negative	Yes	1	Infiltrating Ductal Carcinoma	No	No	C50.9	8500/3	C50.9	Negative	2003	NA	Pre	NA	Core needle biopsy	YES	11	TRUE	IDC	102.23	LIVING	Close	Right Upper Outer Quadrant|Right	NO	Positive	90-99%
TCGA-D8-A1XS	NA	NA	56.97	High	7.57	Low	No	48	No	M0	Yes	N3a	III	Stage IIIC	T1-T2	T2	TCGA-D8-A1XS	16.29	0	16.29	LIVING	NOT HISPANIC OR LATINO	0.2212	NA	Yes	3	Other, specify	No	No	C50.9	8507/3	C50.9	Positive	2010	YES	NA	NO	Core needle biopsy	NO	12	FALSE	BRCA	16.29	LIVING	Negative	Left Upper Outer Quadrant	YES	Positive	NA
TCGA-5L-AAT0	Lum	BRCA_LumA	16.73	Low	7.57	Low	No	42	No	M0	Neg	N0	II	Stage IIA	T1-T2	T2	TCGA-5L-AAT0	48.52	0	48.52	LIVING	HISPANIC OR LATINO	0.0702	NA	Yes	1	Infiltrating Lobular Carcinoma	No	Yes	C50.9	8520/3	C50.9	Negative	2010	YES	Post	NA	Incisional Biopsy	NO	NA	FALSE	ILC	48.52	LIVING	Positive	Right|Right Lower Outer Quadrant	NO	Positive	50-59%
TCGA-BH-A1F2	Lum	BRCA_LumB	35.78	High	7.61	Low	1	53	No	M0	Yes	N1b	III	Stage IIIB	T3-T4	T4b	TCGA-BH-A1F2	NA	NA	31.5	DECEASED	NOT HISPANIC OR LATINO	0.4715	NA	NA	NA	Infiltrating Ductal Carcinoma	No	No	C50.9	8541/3	C50.9	Positive	1999	YES	NA	NA	Core needle biopsy	NA	32	TRUE	PD	31.5	DECEASED	NA	Left	NO	Positive	NA
TCGA-E2-A15J	Lum	BRCA_LumA	38.79	High	7.61	Low	1	51	No	M0	Neg	N0	I	Stage I	T1-T2	T1c	TCGA-E2-A15J	53.88	0	53.88	LIVING	NOT HISPANIC OR LATINO	0.1094	Negative	Yes	2	Infiltrating Ductal Carcinoma	No	No	C50.9	8500/3	C50.9	Equivocal	2009	YES	Pre	NO	Tumor resection	NO	18	FALSE	IDC	53.88	LIVING	Negative	Left Upper Outer Quadrant	NO	Positive	NA
TCGA-GM-A4E0	Lum	BRCA_LumA	10.78	Low	7.63	Low	1	67	No	M0	Yes	N3a	III	Stage IIIC	T3-T4	T3	TCGA-GM-A4E0	71.98	0	71.98	LIVING	NOT HISPANIC OR LATINO	0.0133	Negative	NA	NA	Infiltrating Lobular Carcinoma	No	No	C50.9	8520/3	C50.9	NA	2007	YES	Post	NA	Core needle biopsy	YES	17	FALSE	ILC	71.98	LIVING	Negative	Left|Left Upper Inner Quadrant|Left Upper Outer Quadrant|Left Lower Inner Quadrant|Left Lower Outer Quadrant	NO	Positive	90-99%
TCGA-AC-A5XS	Lum	BRCA_LumA	26.56	Low	7.64	Low	1	74	NA	MX	Neg	N0	II	Stage IIA	T1-T2	T2	TCGA-AC-A5XS	19.32	0	19.32	LIVING	NOT HISPANIC OR LATINO	0.2478	NA	NA	NA	Infiltrating Lobular Carcinoma	No	Yes	C50.9	8520/3	C50.9	Negative	2012	YES	NA	NA	Core needle biopsy	NO	357	FALSE	ILC	19.32	LIVING	Negative	Left Upper Inner Quadrant	YES	Positive	NA
TCGA-AN-A0XW	Lum	BRCA_LumA	23.08	Low	7.66	Low	No	36	No	M0	Yes	N2	III	Stage IIIA	T1-T2	T2	TCGA-AN-A0XW	5.58	0	5.58	LIVING	NOT HISPANIC OR LATINO	0.2488	Negative	Yes	2	Infiltrating Ductal Carcinoma	No	No	C50.9	8500/3	C50.9	Positive	2010	YES	Pre	NO	Tumor resection	NO	167	TRUE	IDC	5.58	LIVING	Negative	Left Upper Outer Quadrant	NO	Positive	90-99%
TCGA-C8-A12N	Lum	BRCA_LumA	28.42	Low	7.66	Low	1	58	No	M0	Neg	N0 (i-)	II	Stage IIA	T1-T2	T2	TCGA-C8-A12N	11.76	0	11.76	LIVING	NOT HISPANIC OR LATINO	0.0757	NA	NA	NA	Infiltrating Ductal Carcinoma	No	No	C50.9	8500/3	C50.9	Negative	2010	NA	Post	NA	Other method, specify:	NA	15	TRUE	IDC	11.76	LIVING	Negative	Right	YES	Positive	NA
TCGA-BH-A0DH	Lum	BRCA_LumA	27.17	Low	7.66	Low	1	63	No	M0	Yes	N1a	II	Stage IIB	T1-T2	T2	TCGA-BH-A0DH	37.98	0	37.98	LIVING	NA	0.2305	NA	No	0	Infiltrating Ductal Carcinoma	No	No	C50.9	8500/3	C50.9	Negative	2007	NA	Post	NA	Core needle biopsy	NO	32	TRUE	IDC	37.98	LIVING	Positive	Left Upper Outer Quadrant|Left	NO	Positive	40-49%
TCGA-AC-A3BB	NA	NA	15.11	Low	7.69	Low	No	46	NA	MX	Yes	N2a	III	Stage IIIA	T3-T4	T3	TCGA-AC-A3BB	32.42	0	32.42	LIVING	NOT HISPANIC OR LATINO	0.1171	NA	NA	NA	Infiltrating Lobular Carcinoma	No	No	C50.9	8520/3	C50.9	Negative	2011	NA	NA	NO	Core needle biopsy	NA	55	FALSE	ILC	32.42	LIVING	Negative	Right Upper Outer Quadrant	YES	Positive	90-99%
TCGA-C8-A1HN	Lum	BRCA_LumB	64.46	High	7.71	Low	1	56	No	M0	Neg	N0	II	Stage IIA	T1-T2	T2	TCGA-C8-A1HN	12.94	0	12.94	LIVING	NOT HISPANIC OR LATINO	0.436	NA	Yes	2	Infiltrating Ductal Carcinoma	No	No	C50.9	8500/3	C50.9	Equivocal	2010	NO	Post	NO	Core needle biopsy	NA	33	TRUE	IDC	12.94	LIVING	Negative	Left	YES	Positive	NA
TCGA-AR-A1AW	Lum	BRCA_LumB	34.5	High	7.71	Low	1	65	No	M0	Neg	N0	II	Stage IIA	T1-T2	T2	TCGA-AR-A1AW	86.47	0	86.47	LIVING	NOT HISPANIC OR LATINO	0.1214	Negative	Yes	2	Infiltrating Ductal Carcinoma	No	No	C50.9	8500/3	C50.9	Equivocal	2007	YES	Post	NA	Incisional Biopsy	YES	14	TRUE	IDC	86.47	LIVING	Negative	Left Upper Inner Quadrant	NO	Positive	70-79%
TCGA-C8-A12O	Lum	BRCA_LumA	59.38	High	7.71	Low	No	50	No	M0	Neg	N0 (i-)	II	Stage IIA	T1-T2	T2	TCGA-C8-A12O	12.65	0	12.65	LIVING	NOT HISPANIC OR LATINO	0.3342	NA	NA	NA	Infiltrating Ductal Carcinoma	No	No	C50.9	8500/3	C50.9	Negative	2010	NA	Pre	NA	Other method, specify:	NA	25	TRUE	IDC	12.65	LIVING	Negative	Left	YES	Positive	NA
TCGA-BH-A1FD	Lum	BRCA_LumB	52.31	High	7.72	Low	1	68	No	M0	Neg	N0	I	Stage I	T1-T2	T1c	TCGA-BH-A1FD	NA	NA	33.15	DECEASED	NOT HISPANIC OR LATINO	0.4385	NA	NA	NA	Infiltrating Ductal Carcinoma	No	No	C50.9	8500/3	C50.9	Negative	1998	YES	Post	NA	Core needle biopsy	NA	21	TRUE	IDC	33.15	DECEASED	NA	Left	NO	Positive	NA
TCGA-A7-A5ZX	Lum	BRCA_LumA	18.16	Low	7.72	Low	No	48	No	M0	Yes	N3a	III	Stage IIIC	T1-T2	T2	TCGA-A7-A5ZX	11.04	0	11.04	LIVING	NOT HISPANIC OR LATINO	0.0684	NA	NA	NA	Infiltrating Lobular Carcinoma	No	Yes	C50.9	8520/3	C50.9	Negative	2012	YES	Pre	NA	Core needle biopsy	YES	24	FALSE	ILC	11.04	LIVING	NA	Left	YES	Positive	NA
TCGA-A8-A08G	Lum	BRCA_LumB	20.23	Low	7.73	Low	No	41	No	M0	Neg	N0	II	Stage IIA	T1-T2	T2	TCGA-A8-A08G	19.94	0	19.94	LIVING	NA	0.5338	Positive	Yes	3	Infiltrating Ductal Carcinoma	No	No	C50.9	8500/3	C50.9	Positive	2009	NA	Pre	NA	NA	NA	29	FALSE	IDC	19.94	LIVING	Negative	Left Upper Inner Quadrant	NO	Positive	NA
TCGA-A8-A079	Lum	BRCA_LumB	78.09	High	7.76	Low	1	69	No	M0	Yes	N3	III	Stage IIIB	T3-T4	T4b	TCGA-A8-A079	9	0	9	LIVING	NA	0.3639	Negative	Yes	1	Infiltrating Ductal Carcinoma	No	No	C50.9	8500/3	C50.9	Negative	2007	NA	Post	NA	NA	NA	40	FALSE	IDC	9	LIVING	Negative	Left Upper Outer Quadrant	NO	Positive	NA
TCGA-AO-A126	Lum	BRCA_LumA	19.58	Low	7.78	Low	No	39	No	M0	Neg	N0 (i-)	II	Stage IIA	T1-T2	T2	TCGA-AO-A126	8.77	Recurred/Progressed	108.64	LIVING	NOT HISPANIC OR LATINO	0.1535	Negative	Yes	1	Infiltrating Ductal Carcinoma	No	No	C50.9	8500/3	C50.9	Negative	2002	NA	Pre	NA	Core needle biopsy	YES	16	TRUE	IDC	108.64	LIVING	Negative	Right Upper Inner Quadrant|Right	NO	Positive	10-19%
TCGA-A2-A0ES	Lum	BRCA_LumA	17.34	Low	7.81	Low	1	52	No	M0	Neg	N0 (i-)	II	Stage IIA	T1-T2	T2	TCGA-A2-A0ES	71.94	0	71.94	LIVING	NOT HISPANIC OR LATINO	0.0056	Negative	Yes	1	Infiltrating Lobular Carcinoma	No	No	C50.9	8520/3	C50.9	Negative	2008	NA	Post	NA	Core needle biopsy	YES	3	TRUE	ILC	71.94	LIVING	Negative	Left Upper Outer Quadrant	NO	Positive	10-19%
TCGA-WT-AB44	Lum	BRCA_LumA	21.83	Low	7.82	Low	1	77	NA	MX	Neg	N0 (i-)	I	Stage IA	T1-T2	T1c	TCGA-WT-AB44	29.01	0	29.01	LIVING	NOT HISPANIC OR LATINO	0.3436	NA	Yes	1	Infiltrating Lobular Carcinoma	No	No	C50.9	8520/3	C50.9	Negative	2012	YES	Post	NA	Core needle biopsy	NA	NA	FALSE	ILC	29.01	LIVING	Negative	Left	NO	Positive	90-99%
TCGA-AR-A24K	Lum	BRCA_LumB	61.46	High	7.82	Low	No	46	No	M0	Neg	N0	II	Stage IIA	T1-T2	T2	TCGA-AR-A24K	50.85	0	50.85	LIVING	NA	0.2005	Negative	Yes	2	Infiltrating Ductal Carcinoma	No	No	C50.9	8500/3	C50.9	Equivocal	2004	YES	Pre	NA	Core needle biopsy	YES	22	TRUE	IDC	50.85	LIVING	Negative	Left Upper Outer Quadrant	NO	Positive	10-19%
TCGA-AR-A24W	Lum	BRCA_LumA	24.91	Low	7.82	Low	1	55	No	M0	Yes	N1	II	Stage IIB	T1-T2	T2	TCGA-AR-A24W	50.92	0	50.92	LIVING	NA	0.1024	NA	NA	NA	Infiltrating Ductal Carcinoma	No	No	C50.9	8500/3	C50.9	Negative	2006	YES	Post	NA	Core needle biopsy	NA	6	TRUE	IDC	50.92	LIVING	Negative	Right Lower Inner Quadrant	NO	Positive	NA
TCGA-AR-A1AK	Lum	BRCA_LumA	33.1	High	7.83	Low	1	70	No	M0	Neg	N0	I	Stage I	T1-T2	T1	TCGA-AR-A1AK	103.78	0	103.78	LIVING	NOT HISPANIC OR LATINO	0.2941	NA	Yes	1	Infiltrating Lobular Carcinoma	No	No	C50.9	8520/3	C50.9	Negative	2006	YES	Post	NA	Core needle biopsy	YES	46	TRUE	ILC	103.78	LIVING	Negative	Right	NO	Positive	10-19%
TCGA-D8-A1X6	Lum	BRCA_LumB	67.3	High	7.85	Low	1	80	NA	MX	Yes	N2a	III	Stage IIIA	T3-T4	T3	TCGA-D8-A1X6	17.77	0	17.77	LIVING	NOT HISPANIC OR LATINO	0.3619	NA	Yes	1	Infiltrating Ductal Carcinoma	No	No	C50.9	8500/3	C50.9	Negative	2010	YES	Post	NO	Fine needle aspiration biopsy	NA	34	FALSE	IDC	17.77	LIVING	Negative	Left Upper Inner Quadrant|Left Upper Outer Quadrant	YES	Positive	NA
TCGA-AR-A24T	Lum	BRCA_LumA	28.66	Low	7.86	Low	No	46	No	M0	Yes	N3	III	Stage IIIC	T3-T4	T3	TCGA-AR-A24T	105.19	0	105.19	LIVING	NOT HISPANIC OR LATINO	0.2168	Negative	Yes	2	Infiltrating Lobular Carcinoma	No	No	C50.9	8520/3	C50.9	Equivocal	2006	YES	Pre	NA	Core needle biopsy	NA	19	TRUE	ILC	105.19	LIVING	Negative	Right Upper Outer Quadrant	NO	Positive	10-19%
TCGA-BH-A0HW	Lum	BRCA_LumB	41.11	High	7.88	Low	1	62	No	M0	Neg	N0 (i-)	I	Stage IA	T1-T2	T1c	TCGA-BH-A0HW	51.28	0	51.28	LIVING	NA	0.23	Negative	Yes	2	Infiltrating Ductal Carcinoma	No	No	C50.9	8500/3	C50.9	Equivocal	2006	NA	Post	NA	Core needle biopsy	NO	29	TRUE	IDC	51.28	LIVING	Negative	Left Lower Inner Quadrant|Left Lower Outer Quadrant|Left	NO	Negative	<10%
TCGA-AO-A0J9	Lum	BRCA_LumA	8.08	Low	7.89	Low	1	61	No	M0	Yes	N3	III	Stage IIIC	T1-T2	T2	TCGA-AO-A0J9	35.02	Recurred/Progressed	52.99	LIVING	NOT HISPANIC OR LATINO	0.3623	Negative	NA	NA	Infiltrating Lobular Carcinoma	No	No	C50.9	8520/3	C50.9	NA	2007	NA	Post	NA	Core needle biopsy	NO	74	TRUE	ILC	52.99	LIVING	Positive	Right Upper Inner Quadrant|Right Upper Outer Quadrant|Right	NO	Positive	30-39%
TCGA-E9-A1N5	Lum	BRCA_LumA	24.35	Low	7.89	Low	No	45	No	M0	Yes	N1	II	Stage IIB	T1-T2	T2	TCGA-E9-A1N5	36.79	0	36.79	LIVING	NOT HISPANIC OR LATINO	0.1846	NA	NA	NA	Mixed Histology (please specify)	No	No	C50.9	8522/3	C50.9	Positive	2010	YES	Post	NO	Tumor resection	NO	23	TRUE	MDLC	36.79	LIVING	Negative	Left Upper Outer Quadrant	YES	Positive	NA
TCGA-AO-A12E	Lum	BRCA_LumA	23.62	Low	7.9	Low	1	51	No	M0	Neg	N0 (i+)	II	Stage IIB	T3-T4	T3	TCGA-AO-A12E	70.37	0	70.37	LIVING	NOT HISPANIC OR LATINO	0.4013	NA	No	0	Infiltrating Lobular Carcinoma	No	No	C50.9	8520/3	C50.9	Negative	2005	NA	Pre	NA	Core needle biopsy	YES	314	TRUE	ILC	70.37	LIVING	Negative	Right Lower Inner Quadrant|Right Lower Outer Quadrant|Right	NO	Positive	40-49%
TCGA-A2-A0T6	Lum	BRCA_LumA	22.88	Low	7.91	Low	No	50	No	M0	Neg	N0 (i-)	II	Stage IIB	T3-T4	T3	TCGA-A2-A0T6	18.89	0	18.89	LIVING	NOT HISPANIC OR LATINO	0.1161	NA	Yes	1	Infiltrating Lobular Carcinoma	No	No	C50.9	8520/3	C50.9	Negative	2009	NA	Pre	NA	Core needle biopsy	YES	91	TRUE	ILC	18.89	LIVING	Negative	Left	NO	Positive	90-99%
TCGA-LL-A6FQ	Lum	BRCA_LumA	11.58	Low	7.91	Low	1	77	NA	MX	Yes	N2a	III	Stage IIIA	T1-T2	T2	TCGA-LL-A6FQ	2.63	0	2.63	LIVING	NOT HISPANIC OR LATINO	0.4664	NA	Yes	1	Infiltrating Ductal Carcinoma	No	No	C50.9	8500/3	C50.9	Negative	2013	YES	Post	NA	Core needle biopsy	YES	NA	FALSE	IDC	2.63	LIVING	Negative	Right Upper Outer Quadrant	YES	Positive	80-89%
TCGA-A2-A0CK	Lum	BRCA_LumA	19.23	Low	7.91	Low	1	60	No	M0	Yes	N2a	III	Stage IIIA	T3-T4	T3	TCGA-A2-A0CK	44.81	Recurred/Progressed	136.63	LIVING	NOT HISPANIC OR LATINO	0.1005	Negative	NA	NA	Infiltrating Lobular Carcinoma	No	No	C50.9	8520/3	C50.9	Negative	2001	YES	Post	NO	Excisional Biopsy	NO	10	TRUE	ILC	136.63	LIVING	Positive	Right	NO	Positive	80-89%
TCGA-BH-A1EU	Lum	BRCA_LumA	31.69	High	7.91	Low	1	83	No	M0	Neg	N0	I	Stage I	T1-T2	T1	TCGA-BH-A1EU	NA	NA	42.25	DECEASED	NOT HISPANIC OR LATINO	0.1179	NA	NA	NA	Infiltrating Ductal Carcinoma	No	No	C50.9	8500/3	C50.9	Negative	1999	NO	Post	NA	Fine needle aspiration biopsy	NA	13	TRUE	IDC	42.25	DECEASED	NA	Right	NO	Positive	NA
TCGA-BH-A0E9	Lum	BRCA_LumA	27.15	Low	7.93	Low	1	53	No	M0	Yes	N1a	II	Stage IIB	T1-T2	T2	TCGA-BH-A0E9	81.77	0	81.77	LIVING	NA	0.2195	NA	NA	NA	Infiltrating Lobular Carcinoma	No	No	C50.9	8520/3	C50.9	Negative	2006	YES	Post	NO	Core needle biopsy	NA	9	TRUE	ILC	81.77	LIVING	Negative	Right	NO	Positive	NA
TCGA-D8-A27T	Lum	BRCA_LumA	25.29	Low	7.97	Low	1	53	No	M0	Yes	N3a	III	Stage IIIC	T1-T2	T2	TCGA-D8-A27T	13.07	0	13.07	LIVING	NOT HISPANIC OR LATINO	0.1924	NA	Yes	1	Infiltrating Lobular Carcinoma	No	No	C50.9	8520/3	C50.9	Negative	2011	YES	Post	NO	Core needle biopsy	NO	18	FALSE	ILC	13.07	LIVING	Negative	Right Upper Outer Quadrant|Right Lower Outer Quadrant	YES	Positive	NA
TCGA-A2-A1FX	Lum	BRCA_LumB	41.47	High	7.97	Low	1	61	No	M0	Yes	N2a	III	Stage IIIA	T3-T4	T3	TCGA-A2-A1FX	60.68	0	60.68	LIVING	NOT HISPANIC OR LATINO	0.4239	Negative	NA	NA	Infiltrating Ductal Carcinoma	No	No	C50.9	8500/3	C50.9	NA	2008	YES	Post	NO	Core needle biopsy	NO	16	TRUE	IDC	60.68	LIVING	Positive	Right Upper Outer Quadrant	NO	Positive	60-69%
TCGA-AC-A62Y	Lum	BRCA_LumA	23.37	Low	7.97	Low	1	79	NA	MX	Yes	N1	II	Stage IIB	T1-T2	T2	TCGA-AC-A62Y	17.41	0	17.41	LIVING	NOT HISPANIC OR LATINO	0.4145	NA	Yes	1	Infiltrating Lobular Carcinoma	No	No	C50.9	8520/3	C50.9	Negative	2012	YES	Post	NA	Core needle biopsy	NO	51	FALSE	ILC	17.41	LIVING	Positive	Right	YES	Positive	80-89%
TCGA-AN-A046	Lum	BRCA_LumA	25.83	Low	7.97	Low	1	68	No	M0	Neg	N0	II	Stage IIA	T1-T2	T2	TCGA-AN-A046	0.33	0	0.33	LIVING	NOT HISPANIC OR LATINO	0.0264	NA	NA	NA	Infiltrating Ductal Carcinoma	No	No	C50.9	8500/3	C50.9	Negative	2010	NA	Post	NA	Tumor resection	NO	4271	TRUE	IDC	0.33	LIVING	Negative	Right Lower Inner Quadrant	NO	Positive	NA
TCGA-E2-A9RU	Lum	BRCA_LumB	45.7	High	7.98	Low	1	90	NA	MX	Yes	N3a	III	Stage IIIC	T1-T2	T2	TCGA-E2-A9RU	17.67	0	17.67	LIVING	NOT HISPANIC OR LATINO	0.4619	Negative	Yes	2	Infiltrating Ductal Carcinoma	No	No	C50.9	8500/3	C50.9	Equivocal	2013	YES	Post	NA	Core needle biopsy	YES	NA	TRUE	IDC	17.67	LIVING	Negative	Right Lower Outer Quadrant	NO	Negative	NA
TCGA-BH-A18L	Lum	BRCA_LumB	56.26	High	7.99	Low	No	50	No	M0	Yes	N1mi	III	Stage IIIA	T3-T4	T3	TCGA-BH-A18L	NA	NA	26.64	DECEASED	NOT HISPANIC OR LATINO	0.5814	NA	NA	NA	Infiltrating Ductal Carcinoma	No	No	C50.9	8500/3	C50.9	Negative	2003	YES	NA	NO	Core needle biopsy	NA	26	TRUE	IDC	26.64	DECEASED	Negative	Left Upper Outer Quadrant	NO	Positive	NA
TCGA-BH-A1ET	Lum	BRCA_LumA	29.41	High	8	Low	1	55	No	M0	Neg	N0	I	Stage I	T1-T2	T1	TCGA-BH-A1ET	NA	NA	82.79	DECEASED	NOT HISPANIC OR LATINO	0.0892	NA	NA	NA	Infiltrating Ductal Carcinoma	No	No	C50.9	8500/3	C50.9	Negative	1999	YES	NA	NA	Fine needle aspiration biopsy	NA	16	TRUE	IDC	82.79	DECEASED	NA	Left	NO	Positive	NA
TCGA-A1-A0SE	Lum	BRCA_LumA	29.07	Low	8.01	Low	1	56	No	M0	Neg	N0 (i-)	I	Stage I	T1-T2	T1c	TCGA-A1-A0SE	43.4	0	43.4	LIVING	NOT HISPANIC OR LATINO	0.2134	Negative	Yes	1	Mixed Histology (please specify)	No	No	C50.9	8522/3	C50.9	Negative	2005	NA	Pre	NA	Core needle biopsy	NA	15	TRUE	MDLC	43.4	LIVING	Negative	Left Upper Outer Quadrant	NO	Positive	90-99%
TCGA-BH-A28Q	Lum	BRCA_LumA	31.74	High	8.01	Low	No	46	No	M0	Yes	N1a	II	Stage IIB	T1-T2	T2	TCGA-BH-A28Q	36.76	0	36.76	LIVING	NOT HISPANIC OR LATINO	0.1605	Indeterminate	NA	NA	Infiltrating Lobular Carcinoma	No	No	C50.9	8520/3	C50.9	Negative	2010	YES	Pre	NA	Fine needle aspiration biopsy	NA	16	TRUE	ILC	36.76	LIVING	NA	Right	NO	Positive	NA
TCGA-BH-A0BP	Lum	BRCA_LumA	22.83	Low	8.01	Low	1	76	No	M0	Neg	N0	I	Stage I	T1-T2	T1c	TCGA-BH-A0BP	NA	NA	75.43	DECEASED	NOT HISPANIC OR LATINO	0.6741	NA	NA	NA	Infiltrating Ductal Carcinoma	No	No	C50.9	8500/3	C50.9	Negative	2006	YES	Post	NO	Core needle biopsy	NA	102	TRUE	IDC	75.43	DECEASED	Negative	Left Upper Outer Quadrant	NO	Positive	NA
TCGA-EW-A1J5	Lum	BRCA_LumA	27.39	Low	8.01	Low	1	59	No	M0	Neg	N0 (i-)	II	Stage IIB	T3-T4	T3	TCGA-EW-A1J5	15.67	0	15.67	LIVING	NOT HISPANIC OR LATINO	0.1777	NA	NA	NA	Infiltrating Lobular Carcinoma	No	No	C50.9	8520/3	C50.9	Negative	2010	YES	Post	NO	Core needle biopsy	YES	291	TRUE	ILC	15.67	LIVING	Negative	Left	NO	Positive	90-99%
TCGA-D8-A27K	Lum	BRCA_LumA	33.3	High	8.01	Low	No	47	No	M0	Yes	N1a	II	Stage IIB	T1-T2	T2	TCGA-D8-A27K	48	0	48	LIVING	NOT HISPANIC OR LATINO	0.1153	NA	Yes	1	Infiltrating Ductal Carcinoma	No	No	C50.9	8500/3	C50.9	Negative	2011	YES	Post	NO	Fine needle aspiration biopsy	NO	19	FALSE	IDC	48	LIVING	Negative	Left Upper Inner Quadrant	YES	Positive	NA
TCGA-A8-A09T	Lum	BRCA_LumA	39	High	8.02	Low	1	68	NA	MX	Neg	N0	NA	NA	T1-T2	T1c	TCGA-A8-A09T	19.02	0	19.02	LIVING	NA	0.093	Negative	NA	NA	Infiltrating Lobular Carcinoma	No	No	C50.9	8520/3	C50.9	Negative	2009	NA	Post	NA	NA	NA	24	FALSE	ILC	19.02	LIVING	Negative	Left	NO	Positive	NA
TCGA-BH-A1F5	NA	NA	61.61	High	8.03	Low	1	62	No	M0	Yes	N1a	II	Stage IIA	T1-T2	T1c	TCGA-BH-A1F5	NA	NA	89.09	DECEASED	NOT HISPANIC OR LATINO	0.1457	NA	NA	NA	Infiltrating Ductal Carcinoma	No	Yes	C50.9	8500/3	C50.9	Negative	2002	YES	NA	NA	Core needle biopsy	NA	24	TRUE	IDC	89.09	DECEASED	NA	Right	NO	Positive	NA
TCGA-E2-A1IK	Lum	BRCA_LumA	29.93	High	8.04	Low	1	71	No	M0	Yes	N1mi	II	Stage IIA	T1-T2	T1c	TCGA-E2-A1IK	59.13	0	59.13	LIVING	NOT HISPANIC OR LATINO	0	NA	NA	NA	Infiltrating Ductal Carcinoma	No	No	C50.9	8500/3	C50.9	Negative	2009	YES	Post	NO	Tumor resection	NO	10	FALSE	IDC	59.13	LIVING	Negative	Left	NO	Positive	NA
TCGA-B6-A0WS	Lum	BRCA_LumA	35.73	High	8.06	Low	1	58	NA	MX	NA	NX	NA	Stage X	T1-T2	T1c	TCGA-B6-A0WS	NA	NA	97.4	DECEASED	NOT HISPANIC OR LATINO	0.2277	NA	NA	NA	Infiltrating Ductal Carcinoma	No	No	C50.9	8500/3	C50.9	NA	1996	NO	NA	NA	Fine needle aspiration biopsy	NO	13	TRUE	IDC	97.4	DECEASED	Positive	Left Upper Outer Quadrant|Left	NO	Positive	NA
TCGA-BH-A0HK	Lum	BRCA_LumA	23.16	Low	8.06	Low	1	81	No	M0	Yes	N1	II	Stage IIB	T1-T2	T2	TCGA-BH-A0HK	5.85	0	5.85	LIVING	NA	0.0924	NA	No	0	Infiltrating Ductal Carcinoma	No	No	C50.9	8500/3	C50.9	Negative	2010	NA	Post	NA	Core needle biopsy	NO	78	TRUE	IDC	5.85	LIVING	Negative	Right Upper Inner Quadrant|Right	NO	Negative	<10%
TCGA-BH-A0DK	Lum	BRCA_LumA	16.26	Low	8.08	Low	No	49	No	M0	Neg	N0 (i-)	II	Stage IIA	T1-T2	T2	TCGA-BH-A0DK	13.9	0	13.9	LIVING	NA	0.2171	NA	No	0	Infiltrating Ductal Carcinoma	No	No	C50.9	8500/3	C50.9	Negative	2009	NA	Pre	NA	Excisional Biopsy	NO	67	TRUE	IDC	13.9	LIVING	Negative	Left Upper Outer Quadrant|Left	NO	Positive	NA
TCGA-A2-A0YC	Lum	BRCA_LumA	22.62	Low	8.11	Low	1	59	No	M0	Yes	N1mi	II	Stage IIB	T1-T2	T2	TCGA-A2-A0YC	26.22	Recurred/Progressed	32.52	LIVING	NOT HISPANIC OR LATINO	0.111	Negative	NA	NA	Infiltrating Ductal Carcinoma	No	No	C50.9	8500/3	C50.9	NA	2008	NA	Post	NA	Core needle biopsy	YES	16	TRUE	IDC	32.52	LIVING	Close	Right Upper Inner Quadrant	NO	Positive	90-99%
TCGA-BH-A0AY	Lum	BRCA_LumA	34.33	High	8.14	Low	1	62	No	M0	Neg	N0 (i-)	II	Stage IIA	T1-T2	T2	TCGA-BH-A0AY	25.53	0	25.53	LIVING	NA	0.2207	NA	No	0	Infiltrating Ductal Carcinoma	No	No	C50.9	8500/3	C50.9	Negative	2008	NA	Post	NA	Core needle biopsy	NO	43	TRUE	IDC	25.53	LIVING	Negative	Left Lower Outer Quadrant|Left	NO	Positive	NA
TCGA-AO-A0JD	Lum	BRCA_LumB	36.05	High	8.18	Low	1	59	No	M0	Yes	N1a	III	Stage IIIA	T3-T4	T3	TCGA-AO-A0JD	71.94	0	71.94	LIVING	NOT HISPANIC OR LATINO	0.3929	Negative	Yes	1	Infiltrating Ductal Carcinoma	No	No	C50.9	8500/3	C50.9	Negative	2005	NA	Post	NA	Core needle biopsy	NO	82	TRUE	IDC	71.94	LIVING	Negative	Left Upper Outer Quadrant|Left	NO	Positive	40-49%
TCGA-E9-A22A	Lum	BRCA_LumB	28.17	Low	8.2	Low	1	74	No	M0	Neg	N0	II	Stage IIA	T1-T2	T2	TCGA-E9-A22A	39.06	0	39.06	LIVING	NOT HISPANIC OR LATINO	0.3124	NA	NA	NA	Infiltrating Ductal Carcinoma	No	No	C50.9	8500/3	C50.9	Negative	2011	YES	Post	NO	Tumor resection	YES	23	TRUE	IDC	39.06	LIVING	Negative	Right Lower Outer Quadrant	YES	Negative	NA
TCGA-A2-A04R	Lum	BRCA_LumB	38.68	High	8.21	Low	No	36	No	M0	Neg	N0 (i-)	I	Stage IA	T1-T2	T1	TCGA-A2-A04R	121.85	0	121.85	LIVING	NOT HISPANIC OR LATINO	0.2643	Negative	Yes	2	Infiltrating Ductal Carcinoma	No	No	C50.9	8500/3	C50.9	Equivocal	2004	NA	Pre	NA	Core needle biopsy	YES	60	TRUE	IDC	121.85	LIVING	Negative	Left Upper Inner Quadrant	NO	Positive	80-89%
TCGA-A2-A3KD	Lum	BRCA_LumA	51.66	High	8.21	Low	No	47	No	M0	Yes	N1mi	III	Stage IIIA	T3-T4	T3	TCGA-A2-A3KD	39.62	0	39.62	LIVING	NOT HISPANIC OR LATINO	0.2021	Negative	Yes	1	Mucinous Carcinoma	No	No	C50.9	8480/3	C50.9	Negative	2010	YES	Pre	NO	Core needle biopsy	YES	4	TRUE	IMMC	39.62	LIVING	Positive	Right Upper Outer Quadrant	YES	Positive	70-79%
TCGA-B6-A1KI	Lum	BRCA_LumA	17.92	Low	8.22	Low	1	63	No	M0	Neg	N0	I	Stage I	T1-T2	T1c	TCGA-B6-A1KI	73.46	0	73.46	LIVING	NOT HISPANIC OR LATINO	0.1086	Negative	Yes	2	Infiltrating Ductal Carcinoma	No	No	C50.9	8500/3	C50.9	Equivocal	2003	YES	Post	NO	Core needle biopsy	NO	12	TRUE	IDC	73.46	LIVING	Negative	Right Upper Inner Quadrant	NO	Positive	NA
TCGA-AN-A0XP	Lum	BRCA_LumA	29.96	High	8.24	Low	1	69	No	M0	Yes	N2	III	Stage IIIA	T1-T2	T2	TCGA-AN-A0XP	0.3	0	0.3	LIVING	NOT HISPANIC OR LATINO	0.1617	NA	Yes	2	Infiltrating Ductal Carcinoma	No	No	C50.9	8500/3	C50.9	Positive	2010	YES	Post	NO	Tumor resection	NA	19	TRUE	IDC	0.3	LIVING	Negative	Right Upper Inner Quadrant	NO	Positive	NA
TCGA-A2-A0T7	Lum	BRCA_LumA	53.71	High	8.25	Low	1	51	No	M0	Neg	N0 (i+)	II	Stage IIA	T1-T2	T2	TCGA-A2-A0T7	20.73	0	20.73	LIVING	NOT HISPANIC OR LATINO	0.3425	NA	Yes	1	Infiltrating Ductal Carcinoma	No	No	C50.9	8500/3	C50.9	Negative	2009	NA	Pre	NA	Core needle biopsy	YES	16	TRUE	IDC	20.73	LIVING	Positive	Right Upper Inner Quadrant	NO	Positive	70-79%
TCGA-AR-A24X	Lum	BRCA_LumA	35.9	High	8.25	Low	1	52	No	M0	Neg	N0	II	Stage IIA	T1-T2	T2	TCGA-AR-A24X	98.69	0	98.69	LIVING	NA	0.0713	Negative	Yes	2	Mixed Histology (please specify)	No	No	C50.9	8522/3	C50.9	Equivocal	2006	YES	Pre	NA	Core needle biopsy	YES	19	TRUE	MDLC	98.69	LIVING	Negative	Right Upper Inner Quadrant	NO	Positive	90-99%
TCGA-A2-A0D3	Lum	BRCA_LumA	49.36	High	8.27	Low	No	42	No	M0	Neg	N0 (i-)	I	Stage IA	T1-T2	T1c	TCGA-A2-A0D3	61.53	0	61.53	LIVING	NOT HISPANIC OR LATINO	0.1108	Negative	Yes	1	Infiltrating Ductal Carcinoma	No	No	C50.9	8500/3	C50.9	Negative	2008	NA	Post	NA	Core needle biopsy	YES	19	TRUE	IDC	61.53	LIVING	Negative	Left Lower Outer Quadrant	NO	Positive	90-99%
TCGA-BH-A8FZ	NonLum	BRCA_Normal	22.69	Low	8.27	Low	1	58	No	M0	Neg	N0	I	Stage IA	T1-T2	T1b	TCGA-BH-A8FZ	18.86	0	18.86	LIVING	NOT HISPANIC OR LATINO	0.1891	NA	NA	NA	Infiltrating Lobular Carcinoma	No	No	C50.9	8520/3	C50.9	Equivocal	2012	YES	Post	NA	Core needle biopsy	NA	NA	TRUE	ILC	18.86	LIVING	Negative	Left	YES	Positive	NA
TCGA-D8-A27L	Lum	BRCA_LumA	28.8	Low	8.27	Low	No	49	No	M0	Yes	N2a	III	Stage IIIA	T1-T2	T1c	TCGA-D8-A27L	16.39	0	16.39	LIVING	NOT HISPANIC OR LATINO	0.1113	NA	Yes	1	Infiltrating Ductal Carcinoma	No	No	C50.9	8500/3	C50.9	Negative	2011	YES	Post	NO	Core needle biopsy	NO	27	FALSE	IDC	16.39	LIVING	Negative	Right Upper Inner Quadrant	YES	Positive	NA
TCGA-A2-A0EX	Lum	BRCA_LumA	31.1	High	8.29	Low	No	46	No	M0	Neg	N0 (i+)	II	Stage IIB	T3-T4	T3	TCGA-A2-A0EX	24.7	0	24.7	LIVING	NOT HISPANIC OR LATINO	0.1003	Negative	Yes	1	Infiltrating Lobular Carcinoma	No	No	C50.9	8520/3	C50.9	Negative	2009	NA	Post	NA	Core needle biopsy	YES	25	TRUE	ILC	24.7	LIVING	Positive	Left Upper Outer Quadrant	NO	Positive	90-99%
TCGA-BH-A8FY	Lum	BRCA_LumA	26.17	Low	8.3	Low	1	87	No	M0	Neg	N0 (i+)	I	Stage IA	T1-T2	T1c	TCGA-BH-A8FY	NA	NA	9.69	DECEASED	NOT HISPANIC OR LATINO	0.1798	NA	NA	NA	Infiltrating Lobular Carcinoma	No	Yes	C50.9	8520/3	C50.9	Negative	2012	YES	Post	NA	NA	NA	NA	TRUE	ILC	9.69	DECEASED	Negative	Left|Left Upper Outer Quadrant|Left Lower Outer Quadrant	YES	Positive	NA
TCGA-AC-A2FG	Lum	BRCA_LumA	25.23	Low	8.3	Low	1	79	NA	MX	Yes	N1a	II	Stage IIB	T1-T2	T2	TCGA-AC-A2FG	60.87	0	60.87	LIVING	NA	0.0788	Negative	NA	NA	Infiltrating Lobular Carcinoma	No	No	C50.9	8520/3	C50.9	NA	2007	YES	Post	NO	Core needle biopsy	YES	36	FALSE	ILC	60.87	LIVING	Negative	Left Upper Outer Quadrant	NO	Negative	NA
TCGA-A7-A4SA	NA	NA	28.13	Low	8.31	Low	No	40	No	M0	Yes	N1a	II	Stage IIB	T1-T2	T2	TCGA-A7-A4SA	14.91	0	14.91	LIVING	NOT HISPANIC OR LATINO	0.3754	NA	Yes	1	Infiltrating Lobular Carcinoma	No	No	C50.9	8520/3	C50.9	Negative	2012	YES	Pre	NA	Core needle biopsy	YES	48	FALSE	ILC	14.91	LIVING	Negative	Left Lower Outer Quadrant	YES	Negative	NA
TCGA-AC-A2B8	Lum	BRCA_LumA	30.96	High	8.33	Low	1	84	No	M0	Neg	N0 (i-)	II	Stage IIB	T3-T4	T3	TCGA-AC-A2B8	21.48	Recurred/Progressed	22.24	LIVING	NOT HISPANIC OR LATINO	0.1088	Negative	NA	NA	Infiltrating Lobular Carcinoma	No	No	C50.9	8520/3	C50.9	Negative	2011	YES	Post	NO	Core needle biopsy	NA	71	FALSE	ILC	22.24	LIVING	Negative	Right	YES	Positive	90-99%
TCGA-BH-A0BF	Lum	BRCA_LumB	20.11	Low	8.33	Low	1	56	No	M0	Yes	N1mi	II	Stage IIB	T1-T2	T2	TCGA-BH-A0BF	NA	NA	43.5	DECEASED	NOT HISPANIC OR LATINO	0.2904	NA	NA	NA	Infiltrating Ductal Carcinoma	No	No	C50.9	8500/3	C50.9	Negative	2009	YES	Post	NO	Core needle biopsy	NA	18	TRUE	IDC	43.5	DECEASED	Negative	Right Upper Outer Quadrant	NO	Positive	NA
TCGA-EW-A1P3	Lum	BRCA_LumA	24.97	Low	8.34	Low	No	48	NA	MX	Neg	N0	II	Stage IIA	T1-T2	T2	TCGA-EW-A1P3	52.92	0	52.92	LIVING	NOT HISPANIC OR LATINO	0.2396	NA	NA	NA	Infiltrating Ductal Carcinoma	No	Yes	C50.9	8500/3	C50.9	Negative	2008	YES	Pre	NO	Core needle biopsy	YES	13	TRUE	IDC	52.92	LIVING	Negative	Right Lower Outer Quadrant	NO	Positive	90-99%
TCGA-B6-A408	NA	NA	21.15	Low	8.39	Low	1	55	No	M0	Yes	N3a	III	Stage IIIC	T1-T2	T2	TCGA-B6-A408	68.07	0	68.07	LIVING	NOT HISPANIC OR LATINO	0.2495	Negative	Yes	2	Mixed Histology (please specify)	No	No	C50.9	8522/3	C50.9	Equivocal	2008	YES	NA	NA	Tumor resection	NO	30	TRUE	MDLC	68.07	LIVING	Negative	Left	NO	Positive	60-69%
TCGA-AR-A1AL	Lum	BRCA_LumA	23.56	Low	8.39	Low	1	60	No	M0	Yes	N1	III	Stage IIIA	T3-T4	T3	TCGA-AR-A1AL	97.6	0	97.6	LIVING	NOT HISPANIC OR LATINO	0.0817	NA	Yes	1	Infiltrating Lobular Carcinoma	No	No	C50.9	8520/3	C50.9	Negative	2006	YES	Post	NA	Core needle biopsy	YES	19	TRUE	ILC	97.6	LIVING	Negative	Left Upper Inner Quadrant|Left Upper Outer Quadrant	NO	Positive	70-79%
TCGA-AR-A252	Lum	BRCA_LumA	25.91	Low	8.45	Low	No	50	No	M0	Neg	N0	I	Stage I	T1-T2	T1	TCGA-AR-A252	93.23	0	93.23	LIVING	NOT HISPANIC OR LATINO	0.0162	NA	NA	NA	Infiltrating Ductal Carcinoma	No	No	C50.9	8500/3	C50.9	Negative	2007	YES	Pre	NA	Core needle biopsy	YES	7	TRUE	IDC	93.23	LIVING	Negative	Left Upper Outer Quadrant|Left Lower Outer Quadrant	NO	Positive	NA
TCGA-A8-A094	NonLum	BRCA_Her2	36.04	High	8.48	Low	1	75	No	M0	Neg	N0	II	Stage IIA	T1-T2	T2	TCGA-A8-A094	0	0	0	LIVING	NA	0.4871	Negative	Yes	1	Infiltrating Ductal Carcinoma	No	No	C50.9	8500/3	C50.9	Negative	2009	NA	Post	NA	NA	NA	129	FALSE	IDC	0	LIVING	Negative	Left	NO	Negative	NA
TCGA-B6-A0X0	Lum	BRCA_LumA	29.96	High	8.48	Low	1	54	No	M0	Neg	N0 (i-)	I	Stage I	T1-T2	T1c	TCGA-B6-A0X0	NA	NA	129.6	DECEASED	NOT HISPANIC OR LATINO	0.1143	NA	NA	NA	Other, specify	No	No	C50.919	8201/3	C50.9	NA	1996	YES	NA	NA	Fine needle aspiration biopsy	NO	16	TRUE	ACBC	129.6	DECEASED	Negative	Right Upper Outer Quadrant|Right	NO	Positive	NA
TCGA-BH-A1FE	Lum	BRCA_LumA	46.72	High	8.5	Low	No	31	No	M0	Yes	N1	II	Stage IIB	T1-T2	T2	TCGA-BH-A1FE	NA	NA	74.67	DECEASED	NOT HISPANIC OR LATINO	0.0001	NA	NA	NA	Infiltrating Ductal Carcinoma	No	No	C50.9	8500/3	C50.9	NA	1998	YES	NA	NA	Core needle biopsy	NA	NA	NA	BREAST	74.67	DECEASED	NA	Left	NO	Positive	NA
TCGA-HN-A2OB	Lum	BRCA_LumA	17.15	Low	8.5	Low	No	45	No	M0	Yes	N1	II	Stage IIB	T1-T2	T2	TCGA-HN-A2OB	54.96	Recurred/Progressed	62.42	DECEASED	NA	0.0273	Negative	NA	NA	Infiltrating Lobular Carcinoma	No	No	C50.9	8520/3	C50.9	Negative	NA	YES	Pre	NA	Core needle biopsy	NO	9	FALSE	ILC	62.42	DECEASED	Negative	Right|Right Lower Outer Quadrant	NO	Positive	NA
TCGA-EW-A1IZ	Lum	BRCA_LumA	19.18	Low	8.53	Low	1	53	NA	MX	Yes	N2a	III	Stage IIIA	T1-T2	T2	TCGA-EW-A1IZ	18.2	0	18.2	LIVING	NOT HISPANIC OR LATINO	0.0078	NA	NA	NA	Infiltrating Ductal Carcinoma	No	No	C50.9	8500/3	C50.9	Negative	2010	YES	Post	NO	Other method, specify:	NO	230	TRUE	IDC	18.2	LIVING	Negative	Left Lower Outer Quadrant	NO	Positive	90-99%
TCGA-AC-A3TN	NA	NA	15.75	Low	8.53	Low	1	75	NA	MX	Neg	N0	II	Stage IIB	T3-T4	T3	TCGA-AC-A3TN	14.98	0	14.98	LIVING	NOT HISPANIC OR LATINO	0.071	Indeterminate	NA	NA	Infiltrating Lobular Carcinoma	No	No	C50.9	8520/3	C50.9	Positive	2012	YES	Post	NO	Other method, specify:	NA	65	FALSE	ILC	14.98	LIVING	Negative	Right	YES	Positive	80-89%
TCGA-AQ-A1H2	Lum	BRCA_LumA	44.34	High	8.54	Low	1	84	NA	MX	Yes	N2a	III	Stage IIIA	T1-T2	T2	TCGA-AQ-A1H2	15.6	0	15.6	LIVING	NOT HISPANIC OR LATINO	0.3295	Positive	Yes	2	Infiltrating Ductal Carcinoma	No	No	C50.9	8500/3	C50.9	Indeterminate	2010	YES	Post	NO	Core needle biopsy	NO	23	FALSE	IDC	15.6	LIVING	Negative	Right Upper Outer Quadrant	YES	Positive	10-19%
TCGA-GM-A2D9	Lum	BRCA_LumA	20.3	Low	8.58	Low	1	69	No	M0	Neg	N0 (i-)	I	Stage I	T1-T2	T1c	TCGA-GM-A2D9	44.38	Recurred/Progressed	59.53	DECEASED	NOT HISPANIC OR LATINO	0.1545	Negative	NA	NA	Infiltrating Ductal Carcinoma	No	No	C50.9	8500/3	C50.9	NA	2006	YES	Post	YES	Core needle biopsy	YES	279	FALSE	IDC	59.53	DECEASED	Negative	Left Upper Inner Quadrant	NO	Positive	40-49%
TCGA-AR-A254	NonLum	BRCA_Her2	67.15	High	8.58	Low	No	50	No	M0	Yes	N2	III	Stage IIIA	T1-T2	T2	TCGA-AR-A254	85.58	0	85.58	LIVING	NOT HISPANIC OR LATINO	0.2369	NA	Yes	3	Infiltrating Ductal Carcinoma	No	No	C50.9	8500/3	C50.9	Positive	2007	YES	Pre	NA	Other method, specify:	NA	24	TRUE	IDC	85.58	LIVING	Negative	Left Upper Inner Quadrant|Left Lower Inner Quadrant	NO	Positive	NA
TCGA-B6-A40C	Lum	BRCA_LumA	24.58	Low	8.61	Low	1	51	No	M0	Neg	N0 (i-)	II	Stage IIB	T3-T4	T3	TCGA-B6-A40C	71.09	0	71.09	LIVING	NOT HISPANIC OR LATINO	0.2042	NA	Yes	1	Infiltrating Lobular Carcinoma	No	No	C50.9	8520/3	C50.9	Negative	2005	YES	NA	NA	Core needle biopsy	YES	29	TRUE	ILC	71.09	LIVING	Negative	Left Upper Outer Quadrant	NO	Positive	90-99%
TCGA-A8-A09G	NonLum	BRCA_Her2	57.62	High	8.62	Low	1	79	No	M0	Yes	N3a	III	Stage IIIC	T3-T4	T3	TCGA-A8-A09G	0	0	0	LIVING	NA	0.2213	Positive	Yes	2	Infiltrating Ductal Carcinoma	No	No	C50.9	8500/3	C50.9	Positive	2008	NA	Post	NA	NA	NA	188	FALSE	IDC	0	LIVING	Negative	Right Lower Outer Quadrant	NO	Negative	NA
TCGA-OL-A66O	Lum	BRCA_LumA	14.59	Low	8.64	Low	No	39	NA	MX	Yes	N1a	II	Stage IIB	T1-T2	T2	TCGA-OL-A66O	17.35	0	17.35	LIVING	NOT HISPANIC OR LATINO	0.1667	Negative	NA	NA	Infiltrating Ductal Carcinoma	No	No	C50.9	8500/3	C50.9	NA	2012	YES	Pre	NA	Core needle biopsy	NA	NA	TRUE	IDC	17.35	LIVING	Negative	Right Upper Outer Quadrant	NO	Positive	90-99%
TCGA-BH-A0DT	Lum	BRCA_LumA	34.32	High	8.64	Low	No	41	No	M0	Yes	N1a	II	Stage IIA	T1-T2	T1c	TCGA-BH-A0DT	78.94	0	78.94	LIVING	NA	0.1927	NA	NA	NA	Infiltrating Ductal Carcinoma	No	No	C50.9	8500/3	C50.9	Negative	2007	YES	Pre	NO	Core needle biopsy	NA	11	TRUE	IDC	78.94	LIVING	Negative	Right	NO	Positive	NA
TCGA-OL-A6VR	Lum	BRCA_LumA	49.66	High	8.68	Low	No	48	NA	MX	Neg	N0	I	Stage IA	T1-T2	T1b	TCGA-OL-A6VR	40.08	0	40.08	LIVING	NOT HISPANIC OR LATINO	0.1111	Negative	NA	NA	Infiltrating Ductal Carcinoma	No	No	C50.9	8500/3	C50.9	Negative	2011	YES	NA	NA	Core needle biopsy	NA	NA	TRUE	IDC	40.08	LIVING	Negative	Right	NO	Positive	90-99%
TCGA-AC-A5EH	NonLum	BRCA_Her2	17.4	Low	8.69	Low	1	76	NA	MX	Yes	N1mi	II	Stage IIB	T1-T2	T2	TCGA-AC-A5EH	16.79	0	16.79	LIVING	NOT HISPANIC OR LATINO	0.2183	NA	NA	NA	Infiltrating Ductal Carcinoma	No	No	C50.9	8500/3	C50.9	Negative	2012	YES	NA	NA	Core needle biopsy	NO	102	FALSE	IDC	16.79	LIVING	Negative	Left Upper Outer Quadrant	YES	Negative	NA
TCGA-E9-A54Y	Lum	BRCA_LumB	44.1	High	8.71	Low	1	63	No	M0	Yes	N2	III	Stage IIIA	T1-T2	T2	TCGA-E9-A54Y	23.82	0	23.82	LIVING	NOT HISPANIC OR LATINO	0.5066	NA	Yes	1	Infiltrating Lobular Carcinoma	No	No	C50.9	8520/3	C50.9	Negative	2012	YES	Post	NA	Fine needle aspiration biopsy	NO	31	TRUE	ILC	23.82	LIVING	Negative	Right	YES	Positive	50-59%
TCGA-C8-A26W	Lum	BRCA_LumB	29.79	High	8.72	Low	1	58	No	M0	Yes	N1	II	Stage IIB	T1-T2	T2	TCGA-C8-A26W	12.52	0	12.52	LIVING	NOT HISPANIC OR LATINO	0.3238	NA	Yes	2	Infiltrating Ductal Carcinoma	No	No	C50.9	8500/3	C50.9	Equivocal	2010	NO	Post	NA	Tumor resection	NA	37	TRUE	IDC	12.52	LIVING	Negative	Left Upper Outer Quadrant	YES	Positive	NA
TCGA-E2-A10B	Lum	BRCA_LumA	23.3	Low	8.72	Low	1	67	No	M0	Yes	N1a	II	Stage IIB	T1-T2	T2	TCGA-E2-A10B	6.41	Recurred/Progressed	37.48	LIVING	NOT HISPANIC OR LATINO	0.2365	Negative	Yes	2	Infiltrating Ductal Carcinoma	No	No	C50.9	8500/3	C50.9	Equivocal	2007	NA	Post	NA	Core needle biopsy	NO	29	FALSE	IDC	37.48	LIVING	Close	Left Lower Outer Quadrant	NO	Positive	NA
TCGA-BH-A1FL	Lum	BRCA_LumA	29.33	High	8.72	Low	1	69	No	M0	Yes	N1b	II	Stage IIB	T1-T2	T2	TCGA-BH-A1FL	NA	NA	54.96	DECEASED	NOT HISPANIC OR LATINO	0.0908	NA	NA	NA	Infiltrating Ductal Carcinoma	No	No	C50.9	8500/3	C50.9	NA	1998	YES	NA	NA	Fine needle aspiration biopsy	NA	19	TRUE	IDC	54.96	DECEASED	NA	Left Upper Outer Quadrant	NO	Positive	NA
TCGA-BH-A0HF	NA	NA	18.73	Low	8.73	Low	1	77	No	M0	Neg	N0 (i-)	I	Stage IA	T1-T2	T1c	TCGA-BH-A0HF	23.88	0	23.88	LIVING	NA	NA	NA	No	0	Infiltrating Ductal Carcinoma	No	No	C50.9	8500/3	C50.9	Negative	2008	NA	Post	NA	Core needle biopsy	NO	551	TRUE	IDC	23.88	LIVING	Negative	Right Upper Outer Quadrant|Right	NO	Positive	<10%
TCGA-D8-A1Y0	Lum	BRCA_LumA	67.66	High	8.74	Low	1	65	NA	MX	Yes	N2a	III	Stage IIIA	T1-T2	T1c	TCGA-D8-A1Y0	15.51	0	15.51	LIVING	NOT HISPANIC OR LATINO	0.3854	NA	Yes	1	Infiltrating Ductal Carcinoma	No	No	C50.9	8500/3	C50.9	Negative	2010	YES	Post	NO	Incisional Biopsy	NA	43	FALSE	IDC	15.51	LIVING	NA	Left	YES	Positive	NA
TCGA-AR-A1AX	Lum	BRCA_LumA	49.44	High	8.79	Low	1	64	No	M0	Neg	N0	I	Stage I	T1-T2	T1	TCGA-AR-A1AX	86.37	0	86.37	LIVING	NOT HISPANIC OR LATINO	0.0366	NA	Yes	3	Infiltrating Ductal Carcinoma	No	No	C50.9	8500/3	C50.9	Positive	2007	YES	Post	NA	Core needle biopsy	YES	12	TRUE	IDC	86.37	LIVING	Negative	Left Upper Inner Quadrant|Left Upper Outer Quadrant	NO	Positive	70-79%
TCGA-GI-A2C8	Lum	BRCA_LumA	84.74	High	8.83	Low	1	63	NA	MX	Neg	N0	III	Stage IIIB	T3-T4	T4b	TCGA-GI-A2C8	7.39	0	7.39	LIVING	NOT HISPANIC OR LATINO	0.5576	Negative	NA	NA	Infiltrating Ductal Carcinoma	Yes	No	C50.9	8500/3	C50.9	Negative	2004	YES	NA	NO	NA	NO	81	FALSE	IDC	7.39	LIVING	Negative	Right	NO	Positive	<10%
TCGA-E2-A10A	Lum	BRCA_LumA	34.9	High	8.83	Low	No	41	No	M0	Neg	N0 (i-)	II	Stage IIB	T3-T4	T3	TCGA-E2-A10A	3.02	Recurred/Progressed	40.37	LIVING	NOT HISPANIC OR LATINO	0.2109	Negative	Yes	2	Infiltrating Ductal Carcinoma	No	No	C50.9	8500/3	C50.9	Positive	2007	NA	Pre	NA	Core needle biopsy	NO	14	FALSE	IDC	40.37	LIVING	Negative	Left Upper Outer Quadrant	NO	Positive	NA
TCGA-D8-A1JC	Lum	BRCA_LumB	55.66	High	8.85	Low	1	59	No	M0	Yes	N2a	III	Stage IIIA	T1-T2	T2	TCGA-D8-A1JC	15.77	0	15.77	LIVING	NOT HISPANIC OR LATINO	0.3667	NA	Yes	1	Infiltrating Ductal Carcinoma	No	No	C50.9	8500/3	C50.9	Negative	2010	YES	Post	NA	Other method, specify:	NO	54	FALSE	IDC	15.77	LIVING	Negative	Left Upper Outer Quadrant	YES	Positive	NA
TCGA-A8-A06R	Lum	BRCA_LumB	37.16	High	8.85	Low	1	69	No	M0	Yes	N1a	II	Stage IIB	T1-T2	T2	TCGA-A8-A06R	17.97	0	17.97	LIVING	NA	0.5927	Positive	Yes	2	Infiltrating Ductal Carcinoma	No	No	C50.9	8500/3	C50.9	Positive	2007	NA	Post	NA	NA	NA	44	FALSE	IDC	17.97	LIVING	Negative	Right Upper Outer Quadrant	NO	Negative	NA
TCGA-A8-A09Z	Lum	BRCA_LumB	29.43	High	8.87	Low	1	83	No	M0	Neg	N0	II	Stage IIB	T3-T4	T3	TCGA-A8-A09Z	0	0	0	LIVING	NA	0.1205	Negative	Yes	1	Infiltrating Lobular Carcinoma	No	No	C50.9	8520/3	C50.9	Negative	2008	NA	Post	NA	NA	NA	980	FALSE	ILC	0	LIVING	Positive	Right	NO	Negative	NA
TCGA-A8-A06O	Lum	BRCA_LumB	88.02	High	8.88	Low	1	60	No	M0	Neg	N0	I	Stage I	T1-T2	T1c	TCGA-A8-A06O	13.01	0	13.01	LIVING	NA	0.3914	Negative	Yes	1	Infiltrating Ductal Carcinoma	No	No	C50.9	8500/3	C50.9	Negative	2009	NA	Post	NA	NA	NA	54	FALSE	IDC	13.01	LIVING	Negative	Left	NO	Positive	NA
TCGA-BH-A1EV	NonLum	BRCA_Her2	47.91	High	8.89	Low	No	45	No	M0	Yes	N1b	III	Stage IIIA	T3-T4	T3	TCGA-BH-A1EV	NA	NA	11.99	DECEASED	NOT HISPANIC OR LATINO	0.4189	NA	NA	NA	Infiltrating Ductal Carcinoma	No	No	C50.9	8500/3	C50.9	Positive	1999	YES	NA	NA	Fine needle aspiration biopsy	NA	63	TRUE	IDC	11.99	DECEASED	NA	Left	NO	Positive	NA
TCGA-D8-A1Y1	Lum	BRCA_LumB	40.15	High	8.91	Low	1	80	NA	MX	Yes	N1a	III	Stage IIIA	T3-T4	T3	TCGA-D8-A1Y1	NA	NA	9.92	DECEASED	NOT HISPANIC OR LATINO	0.5329	NA	Yes	1	Infiltrating Ductal Carcinoma	No	No	C50.9	8500/3	C50.9	Negative	2010	YES	Post	NO	Fine needle aspiration biopsy	NA	162	FALSE	IDC	9.92	DECEASED	NA	Left Upper Inner Quadrant|Left Upper Outer Quadrant	YES	Positive	NA
TCGA-A2-A0EU	Lum	BRCA_LumA	41.52	High	8.92	Low	1	79	No	M0	Neg	N0 (i-)	I	Stage IA	T1-T2	T1c	TCGA-A2-A0EU	34.26	0	34.26	LIVING	NOT HISPANIC OR LATINO	0.5175	Negative	No	0	Infiltrating Ductal Carcinoma	No	No	C50.9	8500/3	C50.9	Negative	2008	NA	Post	NA	Core needle biopsy	YES	33	TRUE	IDC	34.26	LIVING	Positive	Right Lower Outer Quadrant	NO	Positive	90-99%
TCGA-BH-A0HX	Lum	BRCA_LumA	47.96	High	8.92	Low	1	54	No	M0	Yes	N1a	II	Stage IIB	T1-T2	T2	TCGA-BH-A0HX	27.23	0	27.23	LIVING	NA	0.5678	NA	NA	NA	Infiltrating Ductal Carcinoma	No	No	C50.9	8500/3	C50.9	Negative	2008	NA	Post	NA	Core needle biopsy	YES	42	TRUE	IDC	27.23	LIVING	Negative	Left Upper Inner Quadrant|Left Upper Outer Quadrant|Left Lower Inner Quadrant|Left Lower Outer Quadrant|Left	NO	Positive	50-59%
TCGA-AR-A2LO	Lum	BRCA_LumA	27.17	Low	8.92	Low	No	46	No	M0	Yes	N1	II	Stage IIB	T1-T2	T2	TCGA-AR-A2LO	39.36	0	39.36	LIVING	NOT HISPANIC OR LATINO	0.2232	Negative	Yes	2	Infiltrating Lobular Carcinoma	No	No	C50.9	8520/3	C50.9	Equivocal	2010	YES	Pre	NO	Core needle biopsy	NA	10	TRUE	ILC	39.36	LIVING	Negative	Left Lower Outer Quadrant	NO	Positive	NA
TCGA-E2-A10F	Lum	BRCA_LumA	21.17	Low	8.94	Low	No	47	No	M0	Neg	N0 (i-)	II	Stage IIA	T1-T2	T2	TCGA-E2-A10F	28.84	0	28.84	LIVING	NOT HISPANIC OR LATINO	0.1319	Negative	Yes	2	Infiltrating Lobular Carcinoma	No	No	C50.9	8520/3	C50.9	Equivocal	2008	NA	Pre	NA	Core needle biopsy	NO	20	FALSE	ILC	28.84	LIVING	Negative	Left Upper Outer Quadrant	NO	Positive	NA
TCGA-D8-A3Z6	Lum	BRCA_LumA	25.75	Low	8.94	Low	1	56	No	M0	Yes	N3a	III	Stage IIIC	T3-T4	T3	TCGA-D8-A3Z6	18.5	0	18.5	LIVING	NOT HISPANIC OR LATINO	0.2634	NA	NA	NA	Infiltrating Lobular Carcinoma	No	No	C50.9	8520/3	C50.9	Negative	2011	YES	Post	NO	Core needle biopsy	NO	23	FALSE	ILC	18.5	LIVING	Negative	Left	YES	Positive	NA
TCGA-AC-A6IX	Lum	BRCA_LumA	21.5	Low	8.94	Low	No	49	NA	MX	Yes	N3a	III	Stage IIIC	T1-T2	T2	TCGA-AC-A6IX	12.25	0	12.25	LIVING	NOT HISPANIC OR LATINO	0.1627	NA	NA	NA	Infiltrating Lobular Carcinoma	No	No	C50.9	8520/3	C50.9	NA	2013	YES	Pre	NA	Core needle biopsy	NO	NA	NA	BREAST	12.25	LIVING	Negative	Left Upper Outer Quadrant	YES	Positive	<10%
TCGA-EW-A1J2	Lum	BRCA_LumA	20.08	Low	8.97	Low	No	50	NA	MX	Yes	N1mi	NA	NA	T1-T2	T1c	TCGA-EW-A1J2	13.24	0	13.24	LIVING	NOT HISPANIC OR LATINO	0.1378	NA	NA	NA	Infiltrating Lobular Carcinoma	No	No	C50.9	8520/3	C50.9	Negative	2010	YES	Pre	NO	Core needle biopsy	YES	22	TRUE	ILC	13.24	LIVING	Negative	Right Lower Inner Quadrant	NO	Positive	90-99%
TCGA-A7-A56D	Lum	BRCA_LumA	11.58	Low	8.99	Low	1	84	No	M0	Neg	N0	II	Stage IIA	T1-T2	T2	TCGA-A7-A56D	14.72	0	14.72	LIVING	NOT HISPANIC OR LATINO	0.4656	NA	NA	NA	Infiltrating Ductal Carcinoma	No	No	C50.9	8500/3	C50.9	Negative	2012	YES	Post	NA	Core needle biopsy	YES	89	FALSE	IDC	14.72	LIVING	Negative	Left Lower Inner Quadrant	YES	Positive	<10%
TCGA-BH-A0DE	Lum	BRCA_LumA	10.99	Low	9	Low	1	62	No	M0	Neg	N0	II	Stage IIA	T1-T2	T2	TCGA-BH-A0DE	77.92	0	77.92	LIVING	NOT HISPANIC OR LATINO	0.1869	NA	NA	NA	Infiltrating Ductal Carcinoma	No	No	C50.9	8500/3	C50.9	Negative	2007	YES	Post	NO	Core needle biopsy	NA	20	TRUE	IDC	77.92	LIVING	Negative	Left Upper Outer Quadrant	NO	Positive	NA
TCGA-PE-A5DC	Lum	BRCA_LumA	38.76	High	9.04	Low	1	72	No	M0	Yes	N2a	III	Stage IIIA	T1-T2	T2	TCGA-PE-A5DC	NA	NA	46.98	DECEASED	NOT HISPANIC OR LATINO	0.3159	NA	NA	NA	Infiltrating Lobular Carcinoma	No	No	C50.9	8520/3	C50.9	Positive	2005	YES	Post	NA	NA	NA	81	TRUE	ILC	46.98	DECEASED	NA	Right Upper Inner Quadrant	NO	Positive	NA
TCGA-BH-A0B6	NA	NA	27.87	Low	9.04	Low	No	47	No	M0	Neg	N0	I	Stage I	T1-T2	T1c	TCGA-BH-A0B6	81.57	0	81.57	LIVING	NOT HISPANIC OR LATINO	0.1574	NA	NA	NA	Infiltrating Ductal Carcinoma	Yes	Yes	C50.9	8500/3	C50.9	Positive	2006	YES	NA	NO	Fine needle aspiration biopsy	NA	484	TRUE	IDC	81.57	LIVING	Negative	Left Upper Outer Quadrant	NO	Positive	NA
TCGA-E2-A14Q	Lum	BRCA_LumA	25.8	Low	9.05	Low	No	50	No	M0	Yes	N1mi	II	Stage IIB	T1-T2	T2	TCGA-E2-A14Q	38.21	0	38.21	LIVING	NOT HISPANIC OR LATINO	0.1835	NA	Yes	1	Infiltrating Ductal Carcinoma	No	No	C50.9	8500/3	C50.9	Negative	2008	YES	Pre	NO	Tumor resection	NO	16	FALSE	IDC	38.21	LIVING	Negative	Left Upper Outer Quadrant	NO	Positive	NA
TCGA-E9-A1NH	Lum	BRCA_LumA	18.86	Low	9.06	Low	1	71	No	M0	Yes	N1	II	Stage IIB	T1-T2	T2	TCGA-E9-A1NH	18.92	0	18.92	LIVING	NOT HISPANIC OR LATINO	0.123	NA	NA	NA	Infiltrating Ductal Carcinoma	No	No	C50.9	8500/3	C50.9	Negative	2011	YES	Post	NO	Tumor resection	YES	17	TRUE	IDC	18.92	LIVING	Negative	Left Upper Inner Quadrant	YES	Positive	NA
TCGA-E9-A3Q9	NA	NA	26.08	Low	9.09	Low	1	78	No	M0	Yes	N3	III	Stage IIIC	T3-T4	T3	TCGA-E9-A3Q9	32.88	0	32.88	LIVING	NOT HISPANIC OR LATINO	0.0275	NA	NA	NA	Infiltrating Lobular Carcinoma	No	No	C50.9	8520/3	C50.9	Indeterminate	2011	YES	Post	NO	Tumor resection	YES	35	TRUE	ILC	32.88	LIVING	Negative	Right Lower Inner Quadrant	YES	Positive	40-49%
TCGA-A1-A0SB	NonLum	BRCA_Normal	20.72	Low	9.11	Low	1	70	No	M0	Neg	N0	I	Stage I	T1-T2	T1c	TCGA-A1-A0SB	8.51	0	8.51	LIVING	NOT HISPANIC OR LATINO	0.0008	NA	NA	NA	Other, specify	No	No	C50.9	8200/3	C50.9	Negative	2008	YES	Post	NO	Fine needle aspiration biopsy	NA	16	TRUE	ACBC	8.51	LIVING	Negative	Left	NO	Negative	NA
TCGA-LL-A5YM	Lum	BRCA_LumB	22.87	Low	9.13	Low	1	88	No	M0	NA	NX	III	Stage IIIB	T3-T4	T4b	TCGA-LL-A5YM	8.48	Recurred/Progressed	15.31	LIVING	NOT HISPANIC OR LATINO	0.4424	Positive	Yes	2	Infiltrating Ductal Carcinoma	No	No	C50.9	8541/3	C50.9	Equivocal	2012	NO	Post	NA	Core needle biopsy	NA	19	FALSE	PD	15.31	LIVING	Positive	Left|Left Upper Inner Quadrant	YES	Positive	90-99%
TCGA-BH-A18P	NonLum	BRCA_Her2	30.26	High	9.13	Low	1	60	No	M0	Neg	N0	I	Stage I	T1-T2	T1	TCGA-BH-A18P	NA	NA	30.26	DECEASED	NA	0.1673	Positive	Yes	2	Infiltrating Ductal Carcinoma	No	No	C50.3	8500/3	C50.3	Positive	2003	YES	NA	NA	Fine needle aspiration biopsy	NA	217	TRUE	IDC	30.26	DECEASED	Negative	Left Lower Inner Quadrant	NO	Negative	NA
TCGA-A2-A0CU	Lum	BRCA_LumA	37.43	High	9.14	Low	1	73	No	M0	Neg	N0 (i+)	II	Stage IIA	T1-T2	T2	TCGA-A2-A0CU	NA	NA	5.19	DECEASED	NOT HISPANIC OR LATINO	0.4388	Negative	Yes	2	Infiltrating Ductal Carcinoma	No	No	C50.9	8500/3	C50.9	Equivocal	2005	NA	Post	NA	Core needle biopsy	YES	37	TRUE	IDC	5.19	DECEASED	Close	Right Lower Outer Quadrant	NO	Positive	<10%
TCGA-AR-A0TV	Lum	BRCA_LumB	169.25	High	9.16	Low	1	66	No	M0	Neg	N0	II	Stage IIA	T1-T2	T2	TCGA-AR-A0TV	75.16	0	75.16	LIVING	NA	0.3859	Negative	Yes	2	Infiltrating Ductal Carcinoma	No	No	C50.9	8500/3	C50.9	Equivocal	2005	NA	Post	NA	Core needle biopsy	YES	NA	TRUE	IDC	75.16	LIVING	Negative	Left Upper Outer Quadrant	NO	Positive	NA
TCGA-BH-A0H7	Lum	BRCA_LumA	40.83	High	9.16	Low	1	65	No	M0	Yes	N2a	III	Stage IIIA	T1-T2	T1c	TCGA-BH-A0H7	23.06	0	23.06	LIVING	NA	0.4407	NA	Yes	1	Infiltrating Ductal Carcinoma	No	No	C50.9	8500/3	C50.9	Negative	2008	NA	Post	NA	Core needle biopsy	NO	52	TRUE	IDC	23.06	LIVING	Negative	Right Upper Inner Quadrant|Right Upper Outer Quadrant|Right Lower Inner Quadrant|Right Lower Outer Quadrant|Right	NO	Positive	30-39%
TCGA-OL-A6VQ	Lum	BRCA_LumA	19.95	Low	9.16	Low	No	49	NA	MX	Neg	N0	II	Stage IIA	T1-T2	T2	TCGA-OL-A6VQ	19.71	0	19.71	LIVING	NOT HISPANIC OR LATINO	0.1319	Negative	NA	NA	Infiltrating Lobular Carcinoma	No	No	C50.9	8520/3	C50.9	NA	2012	YES	Pre	NA	NA	NA	NA	TRUE	ILC	19.71	LIVING	Positive	Right	NO	Positive	10-19%
TCGA-A8-A08T	Lum	BRCA_LumA	37.81	High	9.17	Low	1	64	Yes	M1	Yes	N1a	IV	Stage IV	T1-T2	T2	TCGA-A8-A08T	84	Recurred/Progressed	111.99	DECEASED	NA	0.2105	Positive	Yes	2	Infiltrating Ductal Carcinoma	No	No	C50.9	8500/3	C50.9	Positive	2002	NA	Post	NA	NA	NA	39	FALSE	IDC	111.99	DECEASED	Positive	Right	NO	Positive	NA
TCGA-AQ-A04L	NA	NA	33.06	High	9.18	Low	No	48	NA	MX	Neg	N0 (i-)	II	Stage IIA	T1-T2	T2	TCGA-AQ-A04L	129.99	0	129.99	LIVING	NOT HISPANIC OR LATINO	0.5876	NA	Yes	3	Infiltrating Ductal Carcinoma	No	No	C50.9	8500/3	C50.9	Positive	2001	NA	Pre	NA	Fine needle aspiration biopsy	NO	33	FALSE	IDC	129.99	LIVING	Negative	Right	NO	Negative	NA
TCGA-OK-A5Q2	Lum	BRCA_LumA	21.14	Low	9.21	Low	1	59	NA	MX	Yes	N1a	II	Stage II	T1-T2	T2	TCGA-OK-A5Q2	2.1	0	2.1	LIVING	NA	0.0911	NA	NA	NA	Infiltrating Lobular Carcinoma	No	No	C50.9	8520/3	C50.9	Negative	2012	YES	NA	NA	NA	YES	23	FALSE	ILC	2.1	LIVING	Negative	Right	YES	Positive	20-29%
TCGA-BH-A0E7	Lum	BRCA_LumA	33.51	High	9.21	Low	1	79	No	M0	Yes	N1a	II	Stage IIB	T1-T2	T2	TCGA-BH-A0E7	44.78	0	44.78	LIVING	NA	0.079	NA	Yes	1	Infiltrating Ductal Carcinoma	No	No	C50.9	8500/3	C50.9	Negative	2006	NA	Post	NA	Excisional Biopsy	NO	37	TRUE	IDC	44.78	LIVING	Negative	Left Upper Outer Quadrant|Left	NO	Positive	60-69%
TCGA-D8-A1XY	Lum	BRCA_LumA	35.17	High	9.22	Low	1	74	NA	MX	Neg	N0	II	Stage IIA	T1-T2	T2	TCGA-D8-A1XY	16.52	0	16.52	LIVING	NOT HISPANIC OR LATINO	0.3139	NA	Yes	3	Infiltrating Ductal Carcinoma	No	No	C50.9	8500/3	C50.9	Positive	2010	YES	Post	NO	Fine needle aspiration biopsy	NA	27	FALSE	IDC	16.52	LIVING	NA	Left Upper Outer Quadrant	YES	Positive	NA
TCGA-AN-A0AM	Lum	BRCA_LumB	29.78	High	9.22	Low	1	56	No	M0	Neg	N0	II	Stage IIA	T1-T2	T2	TCGA-AN-A0AM	0.16	0	0.16	LIVING	NOT HISPANIC OR LATINO	0.2787	NA	NA	NA	Infiltrating Ductal Carcinoma	No	No	C50.9	8500/3	C50.9	Negative	2010	NA	Post	NA	Tumor resection	NO	40	FALSE	IDC	0.16	LIVING	Negative	Left Upper Outer Quadrant	NO	Negative	NA
TCGA-BH-A0B4	NA	NA	40.39	High	9.28	Low	1	65	No	M0	Yes	N2	III	Stage IIIA	T1-T2	T2	TCGA-BH-A0B4	39.13	0	39.13	LIVING	NA	0.3681	Positive	Yes	2	Infiltrating Ductal Carcinoma	No	No	C50.9	8500/3	C50.9	Equivocal	2007	NA	NA	NA	Core needle biopsy	NO	51	TRUE	IDC	39.13	LIVING	Negative	Left	NO	Positive	50-59%
TCGA-A8-A06P	Lum	BRCA_LumA	29.1	High	9.32	Low	1	63	No	M0	Yes	N2a	III	Stage IIIA	T1-T2	T1c	TCGA-A8-A06P	13.01	0	13.01	LIVING	NA	0.0945	Negative	NA	NA	Infiltrating Ductal Carcinoma	No	No	C50.9	8500/3	C50.9	Negative	2009	NA	Post	NA	NA	NA	37	FALSE	IDC	13.01	LIVING	Negative	Right	NO	Positive	NA
TCGA-C8-A8HQ	Lum	BRCA_LumB	31.75	High	9.34	Low	1	53	No	M0	Yes	N1	II	Stage IIB	T1-T2	T2	TCGA-C8-A8HQ	12.48	0	12.48	LIVING	NOT HISPANIC OR LATINO	0.2302	NA	NA	NA	Mucinous Carcinoma	No	No	C50.9	8480/3	C50.9	Negative	2013	YES	Post	NA	Core needle biopsy	NO	NA	TRUE	IMMC	12.48	LIVING	Negative	Left	YES	Positive	NA
TCGA-A7-A13G	Lum	BRCA_LumA	26.97	Low	9.35	Low	1	79	NA	MX	Neg	N0	II	Stage IIA	T1-T2	T2	TCGA-A7-A13G	19.25	Recurred/Progressed	23.59	LIVING	NOT HISPANIC OR LATINO	0.115	NA	Yes	1	Infiltrating Ductal Carcinoma	No	Yes	C50.9	8500/3	C50.9	Negative	2010	YES	Post	NO	Core needle biopsy	NO	16	FALSE	IDC	23.59	LIVING	Negative	Left	YES	Positive	50-59%
TCGA-AN-A049	Lum	BRCA_LumA	53.85	High	9.36	Low	1	62	No	M0	Neg	N0	II	Stage IIA	T1-T2	T2	TCGA-AN-A049	0.62	0	0.62	LIVING	NOT HISPANIC OR LATINO	0.3796	NA	No	0	Infiltrating Ductal Carcinoma	No	No	C50.9	8500/3	C50.9	Negative	2008	NA	Post	NA	Tumor resection	NO	27	TRUE	IDC	0.62	LIVING	Positive	Left Upper Outer Quadrant	NO	Positive	NA
TCGA-Z7-A8R6	Lum	BRCA_LumB	38.09	High	9.36	Low	No	46	No	M0	Neg	N0	I	Stage I	T1-T2	T1c	TCGA-Z7-A8R6	106.96	0	106.96	LIVING	NOT HISPANIC OR LATINO	0.3367	NA	Yes	1	Infiltrating Lobular Carcinoma	No	No	C50.8	8022/3	C50.8	Negative	2005	YES	Pre	NA	Tumor resection	YES	NA	TRUE	IDC	106.96	LIVING	Negative	Left Upper Outer Quadrant	NO	Positive	NA
TCGA-AR-A24N	Lum	BRCA_LumB	97.93	High	9.36	Low	1	54	No	M0	Neg	N0	I	Stage I	T1-T2	T1	TCGA-AR-A24N	99.7	0	99.7	LIVING	NOT HISPANIC OR LATINO	0.1106	Negative	Yes	2	Infiltrating Ductal Carcinoma	No	No	C50.9	8500/3	C50.9	Equivocal	2005	YES	Pre	NA	Core needle biopsy	YES	22	TRUE	IDC	99.7	LIVING	Negative	Left Upper Inner Quadrant	NO	Positive	10-19%
TCGA-AR-A5QN	Lum	BRCA_LumA	31.73	High	9.37	Low	1	68	No	M0	Yes	N3	III	Stage IIIC	T1-T2	T2	TCGA-AR-A5QN	33.28	0	33.28	LIVING	NOT HISPANIC OR LATINO	0.2012	NA	Yes	3	Infiltrating Lobular Carcinoma	No	No	C50.9	8520/3	C50.9	Positive	2012	YES	Post	NA	Core needle biopsy	NA	25	TRUE	ILC	33.28	LIVING	NA	Left	NO	Positive	NA
TCGA-D8-A27I	Lum	BRCA_LumA	25.33	Low	9.39	Low	1	58	No	M0	Yes	N2a	III	Stage IIIA	T1-T2	T1c	TCGA-D8-A27I	14.42	0	14.42	LIVING	NOT HISPANIC OR LATINO	0.0458	NA	Yes	1	Infiltrating Lobular Carcinoma	No	No	C50.9	8520/3	C50.9	Negative	2010	YES	Post	NO	Core needle biopsy	NO	25	FALSE	ILC	14.42	LIVING	Negative	Right Upper Outer Quadrant	YES	Positive	NA
TCGA-AC-A8OS	Lum	BRCA_LumA	18.8	Low	9.41	Low	1	71	NA	MX	Neg	N0 (i-)	II	Stage IIA	T1-T2	T2	TCGA-AC-A8OS	2.3	0	2.3	LIVING	NOT HISPANIC OR LATINO	0.1344	NA	Yes	1	Infiltrating Lobular Carcinoma	No	No	C50.9	8520/3	C50.9	Positive	2013	YES	Post	NA	Core needle biopsy	YES	NA	FALSE	ILC	2.3	LIVING	Negative	Right Upper Outer Quadrant	YES	Positive	<10%
TCGA-LL-A442	NA	NA	19.17	Low	9.41	Low	1	56	NA	MX	Neg	N0 (i-)	II	Stage IIA	T1-T2	T2	TCGA-LL-A442	29.2	0	29.2	LIVING	NOT HISPANIC OR LATINO	0.0052	Negative	Yes	2	Infiltrating Ductal Carcinoma	No	Yes	C50.9	8500/3	C50.9	Equivocal	2012	YES	Post	NA	Core needle biopsy	YES	NA	FALSE	IDC	29.2	LIVING	Negative	Left Lower Outer Quadrant	YES	Positive	90-99%
TCGA-AN-A0XR	Lum	BRCA_LumB	24.98	Low	9.46	Low	1	55	No	M0	Yes	N2	III	Stage IIIA	T1-T2	T2	TCGA-AN-A0XR	0.33	0	0.33	LIVING	NOT HISPANIC OR LATINO	0.1201	NA	NA	NA	Infiltrating Ductal Carcinoma	No	No	C50.9	8500/3	C50.9	Negative	2010	YES	Post	NO	Tumor resection	NA	26	TRUE	IDC	0.33	LIVING	Negative	Left Upper Outer Quadrant	NO	Negative	NA
TCGA-B6-A0IN	Lum	BRCA_LumB	15.65	Low	9.46	Low	No	45	NA	MX	NA	NX	NA	Stage X	T1-T2	T1c	TCGA-B6-A0IN	46.39	Recurred/Progressed	84.53	DECEASED	NOT HISPANIC OR LATINO	0.2325	NA	NA	NA	Other, specify	No	No	C50.9	8523/3	C50.9	NA	1996	NA	NA	NA	Fine needle aspiration biopsy	NO	24	TRUE	IDC	84.53	DECEASED	Positive	Right Upper Outer Quadrant|Right	NO	Negative	NA
TCGA-A8-A0A4	Lum	BRCA_LumA	23.52	Low	9.47	Low	1	73	No	M0	Neg	N0	II	Stage IIA	T1-T2	T2	TCGA-A8-A0A4	13.01	0	13.01	LIVING	NA	0.2609	Negative	NA	NA	Infiltrating Lobular Carcinoma	No	No	C50.9	8520/3	C50.9	Negative	2009	NA	Post	NA	NA	NA	23	FALSE	ILC	13.01	LIVING	Negative	Left	NO	Positive	NA
TCGA-AO-A0J3	Lum	BRCA_LumB	31.61	High	9.48	Low	1	67	No	M0	Yes	N1b	II	Stage IIB	T1-T2	T2	TCGA-AO-A0J3	21.39	0	21.39	LIVING	NOT HISPANIC OR LATINO	0.5363	Negative	Yes	2	Other, specify	No	No	C50.9	8523/3	C50.9	Equivocal	2009	NA	Post	NA	Core needle biopsy	YES	59	TRUE	IDC	21.39	LIVING	Negative	Right Upper Inner Quadrant|Right Upper Outer Quadrant|Right Lower Inner Quadrant|Right Lower Outer Quadrant|Right	NO	Positive	<10%
TCGA-AC-A7VB	Lum	BRCA_LumB	27.99	Low	9.48	Low	1	51	NA	MX	Yes	N1a	II	Stage IIA	T1-T2	T1c	TCGA-AC-A7VB	8.21	0	8.21	LIVING	NOT HISPANIC OR LATINO	0.2511	NA	NA	NA	Infiltrating Ductal Carcinoma	No	No	C50.9	8500/3	C50.9	NA	2013	YES	NA	NA	Core needle biopsy	NO	NA	FALSE	IDC	8.21	LIVING	Negative	Right Lower Outer Quadrant	YES	Negative	<10%
TCGA-BH-A0BJ	Lum	BRCA_LumA	25.57	Low	9.48	Low	No	41	No	M0	Yes	N1a	II	Stage IIB	T1-T2	T2	TCGA-BH-A0BJ	21.68	0	21.68	LIVING	NA	0.4003	NA	Yes	1	Infiltrating Ductal Carcinoma	No	No	C50.9	8500/3	C50.9	Negative	2008	NA	Pre	NA	Core needle biopsy	NO	24	TRUE	IDC	21.68	LIVING	Negative	Left Upper Outer Quadrant|Left	NO	Positive	70-79%
TCGA-A8-A090	Lum	BRCA_LumA	44.69	High	9.5	Low	1	74	No	M0	Neg	N0	II	Stage IIA	T1-T2	T2	TCGA-A8-A090	0	0	0	LIVING	NA	0.2863	Positive	Yes	2	Infiltrating Ductal Carcinoma	No	No	C50.9	8500/3	C50.9	Positive	2008	NA	Post	NA	NA	NA	26	FALSE	IDC	0	LIVING	Negative	Right	NO	Positive	NA
TCGA-B6-A0IB	Lum	BRCA_LumB	37.03	High	9.51	Low	1	64	Yes	M1	Yes	N3	IV	Stage IV	T3-T4	T3	TCGA-B6-A0IB	89.26	Recurred/Progressed	129.47	DECEASED	NOT HISPANIC OR LATINO	0.5461	NA	NA	NA	Infiltrating Ductal Carcinoma	No	No	C50.9	8500/3	C50.9	NA	1992	NA	NA	NA	Other method, specify:	NO	48	TRUE	IDC	129.47	DECEASED	Negative	Right Upper Inner Quadrant|Right	NO	Positive	NA
TCGA-AO-A0JA	Lum	BRCA_LumA	25.51	Low	9.53	Low	No	36	No	M0	Yes	N3	III	Stage IIIC	T1-T2	T2	TCGA-AO-A0JA	4.7	Recurred/Progressed	21.52	LIVING	NOT HISPANIC OR LATINO	0.3029	NA	Yes	1	Infiltrating Ductal Carcinoma	No	No	C50.9	8500/3	C50.9	Negative	2009	NA	Pre	NA	Core needle biopsy	NO	24	TRUE	IDC	21.52	LIVING	Negative	Right Upper Inner Quadrant|Right Lower Inner Quadrant|Right	NO	Positive	<10%
TCGA-B6-A0WT	Lum	BRCA_LumA	28.95	Low	9.55	Low	1	61	No	M0	Yes	N1	II	Stage IIB	T1-T2	T2	TCGA-B6-A0WT	126.87	Recurred/Progressed	188.53	LIVING	NOT HISPANIC OR LATINO	0.152	NA	NA	NA	Infiltrating Ductal Carcinoma	No	No	C50.9	8500/3	C50.9	NA	1995	NA	Post	NA	Fine needle aspiration biopsy	NO	13	TRUE	IDC	188.53	LIVING	Negative	Left Lower Inner Quadrant|Left	NO	Positive	NA
TCGA-AC-A3QQ	Lum	BRCA_LumA	18.91	Low	9.56	Low	1	54	NA	MX	Neg	N0 (i-)	I	Stage IA	T1-T2	T1c	TCGA-AC-A3QQ	24.11	0	24.11	LIVING	NOT HISPANIC OR LATINO	0.1273	NA	Yes	3	Infiltrating Lobular Carcinoma	No	No	C50.9	8520/3	C50.9	Positive	2011	YES	Pre	NA	Core needle biopsy	YES	NA	TRUE	ILC	24.11	LIVING	Close	Right	YES	Positive	70-79%
TCGA-A8-A08S	NA	NA	34.37	High	9.56	Low	1	71	No	M0	Yes	N1	II	Stage IIA	T1-T2	T1c	TCGA-A8-A08S	32.98	0	32.98	LIVING	NA	0.4019	Positive	Yes	3	Infiltrating Ductal Carcinoma	Yes	Yes	C50.9	8500/3	C50.9	Positive	2008	NA	Post	NA	NA	NA	38	FALSE	IDC	32.98	LIVING	Negative	Left	NO	Positive	NA
TCGA-BH-A18I	Lum	BRCA_LumA	21.47	Low	9.58	Low	1	53	No	cM0 (i+)	Yes	N1a	II	Stage IIA	T1-T2	T1c	TCGA-BH-A18I	35.91	0	35.91	LIVING	NOT HISPANIC OR LATINO	0.146	NA	NA	NA	Infiltrating Ductal Carcinoma	No	No	C50.2	8500/3	C50.2	Positive	2010	YES	Post	NA	Core needle biopsy	NA	19	TRUE	IDC	35.91	LIVING	Positive	Left Upper Outer Quadrant	NO	Positive	NA
TCGA-A8-A09Q	Lum	BRCA_LumB	66.66	High	9.64	Low	1	83	No	M0	Yes	N2a	III	Stage IIIB	T3-T4	T4b	TCGA-A8-A09Q	25	0	25	LIVING	NA	0.5959	Negative	NA	NA	Infiltrating Ductal Carcinoma	No	No	C50.9	8500/3	C50.9	Negative	2008	NA	Post	NA	NA	NA	72	FALSE	IDC	25	LIVING	Positive	Left Lower Inner Quadrant	NO	Positive	NA
TCGA-5L-AAT1	NA	NA	12.47	Low	9.68	Low	1	63	Yes	M1	Neg	N0	IV	Stage IV	T1-T2	T2	TCGA-5L-AAT1	48.32	0	48.32	LIVING	HISPANIC OR LATINO	0.0798	NA	Yes	2	Infiltrating Lobular Carcinoma	No	Yes	C50.9	8520/3	C50.9	Equivocal	2010	YES	Post	NA	Tumor resection	NO	NA	FALSE	ILC	48.32	LIVING	Negative	Left	NO	Positive	10-19%
TCGA-AR-A24S	Lum	BRCA_LumB	48.43	High	9.68	Low	1	61	No	M0	Neg	N0	I	Stage I	T1-T2	T1	TCGA-AR-A24S	97.77	0	97.77	LIVING	NOT HISPANIC OR LATINO	0.3411	NA	NA	NA	Infiltrating Ductal Carcinoma	No	No	C50.9	8500/3	C50.9	Negative	2006	YES	Post	NA	Core needle biopsy	YES	29	TRUE	IDC	97.77	LIVING	Negative	Right Lower Outer Quadrant	NO	Positive	NA
TCGA-A2-A1G0	Lum	BRCA_LumA	27.54	Low	9.7	Low	No	49	No	M0	Yes	N1a	II	Stage IIB	T1-T2	T2	TCGA-A2-A1G0	20.24	0	20.24	LIVING	NOT HISPANIC OR LATINO	0.1485	Negative	Yes	2	Other, specify	No	No	C50.9	8500/3	C50.9	Equivocal	2010	YES	Pre	NO	Core needle biopsy	NO	17	TRUE	IDC	20.24	LIVING	Negative	Left Upper Inner Quadrant	YES	Positive	90-99%
TCGA-D8-A1XO	Lum	BRCA_LumA	33.51	High	9.7	Low	1	56	No	M0	Yes	N1a	II	Stage IIB	T1-T2	T2	TCGA-D8-A1XO	55.26	0	55.26	LIVING	NOT HISPANIC OR LATINO	0.2323	NA	Yes	1	Infiltrating Lobular Carcinoma	No	No	C50.9	8520/3	C50.9	Negative	2010	YES	Post	NO	Core needle biopsy	NO	11	FALSE	ILC	55.26	LIVING	Negative	Left Lower Outer Quadrant	YES	Positive	NA
TCGA-A2-A0ER	Lum	BRCA_LumA	27.25	Low	9.71	Low	1	63	No	M0	Yes	N1mi	I	Stage IB	T1-T2	T1c	TCGA-A2-A0ER	74.34	0	74.34	LIVING	NOT HISPANIC OR LATINO	0.0756	Negative	Yes	2	Infiltrating Ductal Carcinoma	No	No	C50.9	8500/3	C50.9	Equivocal	2005	NA	Post	NA	Core needle biopsy	YES	21	TRUE	IDC	74.34	LIVING	Positive	Right Lower Inner Quadrant	NO	Positive	80-89%
TCGA-S3-AA17	Lum	BRCA_LumB	25.34	Low	9.71	Low	1	64	No	cM0 (i+)	Yes	N1mi	II	Stage IIB	T1-T2	T2	TCGA-S3-AA17	13.93	0	13.93	LIVING	NOT HISPANIC OR LATINO	0.346	Negative	Yes	2	Infiltrating Ductal Carcinoma	No	Yes	C50.9	8500/3	C50.9	Equivocal	2013	YES	Post	NA	Core needle biopsy	YES	NA	TRUE	IDC	13.93	LIVING	Negative	Right|Right Lower Outer Quadrant	YES	Positive	70-79%
TCGA-BH-A209	Lum	BRCA_LumB	73.08	High	9.72	Low	1	77	No	M0	Neg	N0	I	Stage I	T1-T2	T1c	TCGA-BH-A209	NA	NA	130.06	DECEASED	NOT HISPANIC OR LATINO	0.3066	NA	NA	NA	Medullary Carcinoma	No	No	C50.9	8510/3	C50.9	NA	1996	YES	Post	NA	Fine needle aspiration biopsy	NA	53	TRUE	IDC	130.06	DECEASED	NA	Left Upper Outer Quadrant	NO	Positive	NA
TCGA-AR-A1AM	NA	NA	22.45	Low	9.74	Low	1	52	No	M0	Yes	N1	III	Stage IIIA	T3-T4	T3	TCGA-AR-A1AM	98.26	0	98.26	LIVING	NOT HISPANIC OR LATINO	0.1216	Negative	Yes	2	Infiltrating Lobular Carcinoma	No	No	C50.9	8520/3	C50.9	Equivocal	2006	YES	Post	NA	Core needle biopsy	NA	20	TRUE	ILC	98.26	LIVING	Negative	Right Upper Outer Quadrant	NO	Positive	NA
TCGA-A2-A0YD	Lum	BRCA_LumA	21.93	Low	9.75	Low	1	63	No	M0	Neg	N0 (i+)	II	Stage IIB	T3-T4	T3	TCGA-A2-A0YD	25.26	0	25.26	LIVING	NOT HISPANIC OR LATINO	0.0935	Negative	NA	NA	Infiltrating Lobular Carcinoma	No	No	C50.9	8520/3	C50.9	NA	2009	NA	Post	NA	Core needle biopsy	YES	44	TRUE	ILC	25.26	LIVING	Negative	Left Upper Outer Quadrant	NO	Positive	80-89%
TCGA-LD-A7W6	Lum	BRCA_LumA	23.1	Low	9.75	Low	1	54	No	M0	Yes	N1a	II	Stage IIB	T1-T2	T2	TCGA-LD-A7W6	13.27	0	13.27	LIVING	NOT HISPANIC OR LATINO	0.127	NA	NA	NA	Other, specify	No	No	C50.2	8524/3	C50.2	Negative	2013	YES	Post	NA	Core needle biopsy	NO	NA	TRUE	ILC	13.27	LIVING	Negative	Right|Right Upper Inner Quadrant	YES	Positive	NA
TCGA-B6-A0X4	Lum	BRCA_LumA	25.01	Low	9.77	Low	1	62	No	M0	Yes	N1b	II	Stage IIB	T1-T2	T2	TCGA-B6-A0X4	23.52	Recurred/Progressed	28.25	DECEASED	NOT HISPANIC OR LATINO	0.0305	NA	NA	NA	Infiltrating Ductal Carcinoma	No	No	C50.9	8500/3	C50.9	NA	1996	NA	Post	NA	Incisional Biopsy	NO	15	TRUE	IDC	28.25	DECEASED	Negative	Left	NO	Positive	NA
TCGA-A7-A3IZ	NA	NA	27.04	Low	9.79	Low	1	62	No	M0	Neg	N0 (i+)	II	Stage IIA	T1-T2	T2	TCGA-A7-A3IZ	10.58	0	10.58	LIVING	NOT HISPANIC OR LATINO	0.1728	Negative	Yes	2	Infiltrating Lobular Carcinoma	No	No	C50.9	8520/3	C50.9	Equivocal	2011	YES	Post	NO	Core needle biopsy	YES	61	FALSE	ILC	10.58	LIVING	Positive	Right	YES	Negative	<10%
TCGA-A8-A06U	Lum	BRCA_LumA	48.49	High	9.79	Low	1	80	No	M0	Yes	N1a	II	Stage IIB	T1-T2	T2	TCGA-A8-A06U	NA	NA	29.01	DECEASED	NA	0.6192	Positive	Yes	2	Infiltrating Ductal Carcinoma	No	Yes	C50.9	8500/3	C50.9	Positive	2008	NA	Post	NA	NA	NA	46	FALSE	IDC	29.01	DECEASED	Negative	Right Upper Outer Quadrant	NO	Positive	NA
TCGA-GM-A2DM	Lum	BRCA_LumA	29.87	High	9.79	Low	1	57	No	M0	Neg	N0 (i-)	II	Stage IIA	T1-T2	T2	TCGA-GM-A2DM	105.98	0	105.98	LIVING	HISPANIC OR LATINO	0.0055	NA	Yes	1	Infiltrating Ductal Carcinoma	No	No	C50.9	8500/3	C50.9	Negative	2004	YES	Post	NO	Core needle biopsy	YES	17	FALSE	IDC	105.98	LIVING	Negative	Right Lower Outer Quadrant	NO	Positive	30-39%
TCGA-C8-A1HI	Lum	BRCA_LumA	34.66	High	9.83	High	No	40	No	M0	Yes	N2	III	Stage IIIA	T1-T2	T2	TCGA-C8-A1HI	11.27	0	11.27	LIVING	NOT HISPANIC OR LATINO	0.2579	NA	Yes	1	Infiltrating Ductal Carcinoma	Yes	No	C50.9	8500/3	C50.9	Negative	2010	YES	Pre	NO	Other method, specify:	NA	24	TRUE	IDC	11.27	LIVING	Negative	Right	YES	Positive	NA
TCGA-D8-A1XV	Lum	BRCA_LumA	38.28	High	9.84	High	1	84	No	M0	Neg	N0	II	Stage IIA	T1-T2	T2	TCGA-D8-A1XV	15.14	0	15.14	LIVING	NOT HISPANIC OR LATINO	0.0342	Negative	Yes	2	Mucinous Carcinoma	No	No	C50.9	8480/3	C50.9	Equivocal	2010	YES	Post	NO	Fine needle aspiration biopsy	NO	18	FALSE	IMMC	15.14	LIVING	Negative	Right Lower Inner Quadrant	YES	Positive	NA
TCGA-E2-A10E	NA	NA	33.14	High	9.88	High	1	64	No	M0	Yes	N1a	II	Stage IIA	T1-T2	T1c	TCGA-E2-A10E	28.42	0	28.42	LIVING	NOT HISPANIC OR LATINO	0.1522	Negative	Yes	2	Infiltrating Ductal Carcinoma	No	No	C50.9	8500/3	C50.9	Equivocal	2008	NA	Post	NA	Core needle biopsy	NO	20	FALSE	IDC	28.42	LIVING	Negative	Left	NO	Positive	NA
TCGA-C8-A1HE	Lum	BRCA_LumA	38.54	High	9.89	High	1	59	No	M0	Neg	N0	II	Stage IIA	T1-T2	T2	TCGA-C8-A1HE	12.32	0	12.32	LIVING	NOT HISPANIC OR LATINO	0.1178	NA	Yes	2	Infiltrating Ductal Carcinoma	No	No	C50.9	8500/3	C50.9	Equivocal	2010	YES	Post	NO	Other method, specify:	NO	28	TRUE	IDC	12.32	LIVING	Negative	Right	YES	Positive	NA
TCGA-A8-A09R	Lum	BRCA_LumB	24.14	Low	9.89	High	1	82	No	M0	Yes	N1	II	Stage IIB	T1-T2	T2	TCGA-A8-A09R	8.97	0	8.97	LIVING	NA	0.4749	Negative	Yes	1	Infiltrating Ductal Carcinoma	No	No	C50.9	8500/3	C50.9	Negative	2009	NA	Post	NA	NA	NA	40	FALSE	IDC	8.97	LIVING	Negative	Left Lower Inner Quadrant	NO	Positive	NA
TCGA-E2-A15T	Lum	BRCA_LumB	45.7	High	9.91	High	1	65	No	M0	Neg	N0	II	Stage IIA	T1-T2	T2	TCGA-E2-A15T	51.35	0	51.35	LIVING	NOT HISPANIC OR LATINO	0.1639	Negative	Yes	2	Infiltrating Ductal Carcinoma	No	No	C50.9	8500/3	C50.9	Equivocal	2010	YES	Post	NO	Tumor resection	NO	33	FALSE	IDC	51.35	LIVING	Negative	Left Upper Outer Quadrant	NO	Positive	NA
TCGA-AN-A0FK	Lum	BRCA_LumA	41.32	High	9.92	High	1	88	No	M0	Neg	N0	III	Stage IIIB	T3-T4	T4	TCGA-AN-A0FK	7	0	7	LIVING	NOT HISPANIC OR LATINO	0.5521	NA	Yes	1	Infiltrating Ductal Carcinoma	No	No	C50.9	8500/3	C50.9	Positive	2010	NA	Post	NA	Tumor resection	NO	27	FALSE	IDC	7	LIVING	Negative	Right Lower Outer Quadrant	NO	Positive	90-99%
TCGA-3C-AALK	Lum	BRCA_LumA	16.07	Low	9.93	High	1	52	No	M0	Neg	N0 (i+)	I	Stage IA	T1-T2	T1c	TCGA-3C-AALK	47.57	0	47.57	LIVING	NOT HISPANIC OR LATINO	0.0764	NA	NA	NA	Infiltrating Ductal Carcinoma	No	No	C50.9	8500/3	C50.9	Positive	2011	YES	NA	NA	Core needle biopsy	YES	NA	TRUE	IDC	47.57	LIVING	Close	Right	NO	Positive	80-89%
TCGA-D8-A1XC	Lum	BRCA_LumA	34.42	High	9.93	High	1	85	No	M0	Yes	N1a	III	Stage IIIB	T3-T4	T4b	TCGA-D8-A1XC	NA	NA	12.39	DECEASED	NOT HISPANIC OR LATINO	0.0566	NA	Yes	1	Mucinous Carcinoma	No	No	C50.9	8480/3	C50.9	Negative	2010	YES	Post	NO	Other method, specify:	NO	22	FALSE	IMMC	12.39	DECEASED	Negative	Right Upper Inner Quadrant	YES	Positive	NA
TCGA-E2-A1IU	Lum	BRCA_LumA	27.03	Low	9.96	High	1	60	No	M0	Neg	N0 (mol+)	I	Stage IA	T1-T2	T1c	TCGA-E2-A1IU	11.07	0	11.07	LIVING	NOT HISPANIC OR LATINO	0.0515	NA	NA	NA	Infiltrating Ductal Carcinoma	No	No	C50.9	8500/3	C50.9	Negative	2010	YES	Post	NO	Tumor resection	NO	15	FALSE	IDC	11.07	LIVING	Negative	Right Upper Outer Quadrant	NO	Positive	NA
TCGA-GM-A3XG	NA	NA	16.87	Low	9.97	High	No	46	No	M0	Yes	N1a	III	Stage IIIA	T3-T4	T3	TCGA-GM-A3XG	43.69	0	43.69	LIVING	NOT HISPANIC OR LATINO	0	Negative	Yes	1	Infiltrating Lobular Carcinoma	No	No	C50.9	8520/3	C50.9	Negative	2009	YES	Pre	NA	Core needle biopsy	YES	5	FALSE	ILC	43.69	LIVING	Negative	Right|Right Upper Outer Quadrant	NO	Positive	90-99%
TCGA-AR-A1AP	Lum	BRCA_LumA	53.87	High	9.99	High	1	80	No	M0	Neg	N0	I	Stage I	T1-T2	T1	TCGA-AR-A1AP	93.82	0	93.82	LIVING	NOT HISPANIC OR LATINO	0.2882	Negative	Yes	2	Infiltrating Ductal Carcinoma	No	No	C50.9	8500/3	C50.9	Equivocal	2007	YES	Post	NA	Core needle biopsy	YES	28	TRUE	IDC	93.82	LIVING	Positive	Left Upper Outer Quadrant	NO	Positive	<10%
TCGA-A1-A0SG	Lum	BRCA_LumA	33.78	High	9.99	High	1	61	No	M0	Yes	N1a	II	Stage IIB	T1-T2	T2	TCGA-A1-A0SG	14.26	0	14.26	LIVING	NOT HISPANIC OR LATINO	0.0969	NA	NA	NA	Other, specify	No	No	C50.9	8507/3	C50.9	Negative	2006	YES	Post	NA	Core needle biopsy	NA	25	TRUE	BRCA	14.26	LIVING	Negative	Right	NO	Positive	90-99%
TCGA-EW-A1IW	Lum	BRCA_LumA	33.49	High	10.03	High	1	80	NA	MX	Yes	N1a	II	Stage IIB	T1-T2	T2	TCGA-EW-A1IW	12.19	0	12.19	LIVING	HISPANIC OR LATINO	0.1756	NA	Yes	3	Infiltrating Lobular Carcinoma	No	No	C50.9	8520/3	C50.9	Positive	2010	YES	Post	NO	Core needle biopsy	YES	54	TRUE	ILC	12.19	LIVING	Negative	Right Lower Inner Quadrant|Right Lower Outer Quadrant	NO	Positive	90-99%
TCGA-B6-A0WW	Lum	BRCA_LumB	59.76	High	10.05	High	1	58	NA	MX	Yes	N1b	NA	Stage X	T1-T2	T2	TCGA-B6-A0WW	14.68	Recurred/Progressed	18.33	DECEASED	NOT HISPANIC OR LATINO	0.3127	NA	NA	NA	Infiltrating Ductal Carcinoma	No	No	C50.9	8500/3	C50.9	NA	1997	NA	NA	NA	Incisional Biopsy	NO	27	TRUE	IDC	18.33	DECEASED	Negative	Right Upper Inner Quadrant|Right	NO	Positive	NA
TCGA-AR-A24M	Lum	BRCA_LumA	32.26	High	10.05	High	No	38	No	M0	Yes	N2	III	Stage IIIA	T1-T2	T2	TCGA-AR-A24M	120.24	0	120.24	LIVING	NOT HISPANIC OR LATINO	0.1579	NA	Yes	1	Mixed Histology (please specify)	No	No	C50.9	8522/3	C50.9	Negative	2005	YES	Pre	NA	Core needle biopsy	NA	13	TRUE	MDLC	120.24	LIVING	Negative	Left Upper Outer Quadrant	NO	Positive	10-19%
TCGA-BH-A1F8	Lum	BRCA_LumB	54.25	High	10.07	High	1	90	No	M0	Yes	N2	III	Stage IIIB	T3-T4	T4b	TCGA-BH-A1F8	NA	NA	25.07	DECEASED	NOT HISPANIC OR LATINO	0.9971	NA	NA	NA	Infiltrating Ductal Carcinoma	No	No	C50.9	8500/3	C50.9	Positive	1999	YES	Post	NA	Core needle biopsy	NA	101	TRUE	IDC	25.07	DECEASED	NA	Left	NO	Positive	NA
TCGA-A8-A07P	Lum	BRCA_LumA	28.57	Low	10.08	High	1	68	No	M0	Yes	N1	II	Stage IIB	T1-T2	T2	TCGA-A8-A07P	10.97	0	10.97	LIVING	NA	0.283	Positive	Yes	2	Infiltrating Ductal Carcinoma	No	No	C50.9	8500/3	C50.9	Positive	2009	NA	Post	NA	NA	NA	37	FALSE	IDC	10.97	LIVING	Negative	Left Upper Outer Quadrant	NO	Positive	NA
TCGA-A2-A259	Lum	BRCA_LumA	43.27	High	10.08	High	1	70	No	M0	Neg	N0 (i-)	I	Stage I	T1-T2	T1c	TCGA-A2-A259	52.43	0	52.43	LIVING	NOT HISPANIC OR LATINO	0.1071	Negative	NA	NA	Infiltrating Ductal Carcinoma	No	No	C50.9	8500/3	C50.9	Negative	2007	YES	Post	NO	Core needle biopsy	YES	11	TRUE	IDC	52.43	LIVING	Close	Left	NO	Positive	80-89%
TCGA-BH-A18F	Lum	BRCA_LumA	25.91	Low	10.1	High	No	50	No	M0	Neg	N0	II	Stage IIA	T1-T2	T2	TCGA-BH-A18F	32.88	0	32.88	LIVING	NOT HISPANIC OR LATINO	0.2284	NA	NA	NA	Infiltrating Ductal Carcinoma	No	No	C50.9	8500/3	C50.9	Negative	2010	YES	Pre	NA	Core needle biopsy	NA	35	TRUE	IDC	32.88	LIVING	Negative	Right Lower Outer Quadrant	NO	Positive	40-49%
TCGA-BH-A42T	NA	NA	26.05	Low	10.14	High	1	75	No	M0	Neg	N0 (i+)	II	Stage IIA	T1-T2	T2	TCGA-BH-A42T	NA	NA	10.51	DECEASED	NOT HISPANIC OR LATINO	0.401	NA	Yes	2	Infiltrating Lobular Carcinoma	No	No	C50.9	8520/3	C50.9	Positive	2012	YES	Post	NA	Core needle biopsy	NA	24	TRUE	ILC	10.51	DECEASED	Negative	Left	YES	Positive	NA
TCGA-BH-A0AW	NonLum	BRCA_Her2	17.98	Low	10.14	High	1	56	No	M0	Yes	N1a	II	Stage IIA	T1-T2	T1c	TCGA-BH-A0AW	20.43	0	20.43	LIVING	NA	0.2907	NA	Yes	3	Infiltrating Ductal Carcinoma	No	No	C50.9	8500/3	C50.9	Positive	2008	NA	Post	NA	Core needle biopsy	NO	105	TRUE	IDC	20.43	LIVING	Negative	Left Upper Inner Quadrant|Left Upper Outer Quadrant|Left	NO	Negative	NA
TCGA-AO-A03O	Lum	BRCA_LumB	68.34	High	10.14	High	1	69	No	M0	Neg	N0 (i-)	II	Stage IIA	T1-T2	T2	TCGA-AO-A03O	NA	NA	81.57	DECEASED	NOT HISPANIC OR LATINO	0.3537	Negative	Yes	1	Infiltrating Ductal Carcinoma	No	No	C50.9	8500/3	C50.9	Negative	2002	NA	Post	NA	Core needle biopsy	YES	54	TRUE	IDC	81.57	DECEASED	Negative	Right Upper Outer Quadrant|Right	NO	Positive	NA
TCGA-EW-A6SA	NA	NA	48.36	High	10.15	High	1	59	NA	MX	Neg	N0 (i+)	II	Stage II	T1-T2	T2	TCGA-EW-A6SA	16.75	0	16.75	LIVING	NOT HISPANIC OR LATINO	0.5613	NA	NA	NA	Infiltrating Ductal Carcinoma	No	No	C50.9	8500/3	C50.9	Negative	2013	YES	NA	NA	Core needle biopsy	YES	NA	TRUE	IDC	16.75	LIVING	Negative	Left|Left Lower Inner Quadrant	YES	Negative	NA
TCGA-E2-A1B4	Lum	BRCA_LumA	22.39	Low	10.21	High	1	74	No	M0	Yes	N2a	III	Stage IIIA	T1-T2	T1c	TCGA-E2-A1B4	NA	NA	32.98	DECEASED	NOT HISPANIC OR LATINO	0.0302	NA	Yes	1	Infiltrating Ductal Carcinoma	No	No	C50.9	8500/3	C50.9	Negative	2008	YES	Post	NO	Tumor resection	NO	27	TRUE	IDC	32.98	DECEASED	Negative	Left Upper Inner Quadrant	NO	Positive	NA
TCGA-XX-A89A	Lum	BRCA_LumA	14.88	Low	10.22	High	1	68	NA	MX	Neg	N0	II	Stage IIB	T3-T4	T3	TCGA-XX-A89A	16.03	0	16.03	LIVING	NOT HISPANIC OR LATINO	0.1764	NA	NA	NA	Infiltrating Lobular Carcinoma	No	No	C50.9	8520/3	C50.9	Negative	2013	YES	Post	NA	Core needle biopsy	NA	NA	FALSE	ILC	16.03	LIVING	Negative	Left Upper Outer Quadrant	NO	Positive	70-79%
TCGA-E9-A295	Lum	BRCA_LumA	29.57	High	10.25	High	1	71	No	M0	Neg	N0 (i-)	II	Stage IIA	T1-T2	T2	TCGA-E9-A295	12.32	0	12.32	LIVING	NOT HISPANIC OR LATINO	0.4456	NA	Yes	1	Infiltrating Lobular Carcinoma	No	No	C50.9	8520/3	C50.9	Positive	2011	YES	Post	NA	Tumor resection	YES	55	FALSE	ILC	12.32	LIVING	Negative	Right Lower Outer Quadrant	YES	Positive	80-89%
TCGA-EW-A6SC	Lum	BRCA_LumA	17.12	Low	10.25	High	1	60	No	M0	Neg	N0	II	Stage IIA	T1-T2	T2	TCGA-EW-A6SC	31.27	0	31.27	LIVING	NOT HISPANIC OR LATINO	0.1298	NA	NA	NA	Infiltrating Lobular Carcinoma	No	No	C50.9	8520/3	C50.9	Negative	2012	YES	NA	NA	Core needle biopsy	YES	NA	TRUE	ILC	31.27	LIVING	Negative	Left|Left Upper Outer Quadrant	NA	Positive	40-49%
TCGA-BH-A0DO	Lum	BRCA_LumA	28.2	Low	10.26	High	1	78	No	M0	Neg	N0	I	Stage I	T1-T2	T1c	TCGA-BH-A0DO	54.01	0	54.01	LIVING	NOT HISPANIC OR LATINO	0.1608	NA	NA	NA	Infiltrating Ductal Carcinoma	No	Yes	C50.9	8500/3	C50.9	Negative	2009	YES	Post	NO	Core needle biopsy	NA	15	TRUE	IDC	54.01	LIVING	Negative	Left Upper Inner Quadrant	NO	Positive	NA
TCGA-D8-A146	NA	NA	24.49	Low	10.26	High	1	57	NA	MX	Neg	N0	II	Stage IIA	T1-T2	T2	TCGA-D8-A146	21.12	0	21.12	LIVING	NOT HISPANIC OR LATINO	0.164	NA	Yes	1	Infiltrating Ductal Carcinoma	Yes	Yes	C50.9	8500/3	C50.9	Negative	2010	YES	Post	NO	Fine needle aspiration biopsy	NO	26	FALSE	IDC	21.12	LIVING	Negative	Right Upper Outer Quadrant|Right	YES	Positive	NA
TCGA-A8-A084	NA	NA	31.58	High	10.28	High	1	81	No	M0	Yes	N1a	II	Stage IIB	T1-T2	T2	TCGA-A8-A084	15.05	0	15.05	LIVING	NA	0.4237	Negative	Yes	1	Infiltrating Ductal Carcinoma	Yes	Yes	C50.9	8500/3	C50.9	Negative	2007	NA	Post	NA	NA	NA	55	FALSE	IDC	15.05	LIVING	Positive	Left	NO	Negative	NA
TCGA-BH-A201	Lum	BRCA_LumA	20.56	Low	10.29	High	1	64	No	M0	Neg	N0	I	Stage IA	T1-T2	T1	TCGA-BH-A201	28.12	0	28.12	LIVING	NOT HISPANIC OR LATINO	0.1268	NA	NA	NA	Infiltrating Ductal Carcinoma	No	No	C50.9	8500/3	C50.9	Negative	2011	YES	Post	NA	Core needle biopsy	NA	15	TRUE	IDC	28.12	LIVING	NA	Left	NO	Positive	NA
TCGA-A8-A093	Lum	BRCA_LumA	25.99	Low	10.3	High	1	61	No	M0	Neg	N0	II	Stage IIA	T1-T2	T2	TCGA-A8-A093	17.94	0	17.94	LIVING	NA	0.4219	Negative	Yes	1	Infiltrating Ductal Carcinoma	No	Yes	C50.9	8500/3	C50.9	Negative	2009	NA	Post	NA	NA	NA	75	FALSE	IDC	17.94	LIVING	Negative	Right	NO	Positive	NA
TCGA-A8-A06T	Lum	BRCA_LumA	45.19	High	10.3	High	1	75	No	M0	Yes	N1a	III	Stage IIIA	T3-T4	T3	TCGA-A8-A06T	53.02	0	53.02	LIVING	NA	0.7708	Positive	Yes	2	Infiltrating Ductal Carcinoma	No	Yes	C50.9	8500/3	C50.9	Positive	2007	NA	Post	NA	NA	NA	23	FALSE	IDC	53.02	LIVING	Negative	Left Upper Outer Quadrant	NO	Positive	NA
TCGA-D8-A1J8	Lum	BRCA_LumB	31.91	High	10.33	High	1	77	No	M0	Yes	N1a	II	Stage IIB	T1-T2	T2	TCGA-D8-A1J8	14.16	0	14.16	LIVING	NOT HISPANIC OR LATINO	0.8977	NA	NA	NA	Infiltrating Ductal Carcinoma	No	No	C50.9	8500/3	C50.9	Negative	2010	NA	Post	NA	Fine needle aspiration biopsy	NA	543	FALSE	IDC	14.16	LIVING	Negative	Right Upper Outer Quadrant	YES	Positive	70-79%
TCGA-AR-A1AU	Lum	BRCA_LumA	49.69	High	10.33	High	No	39	No	M0	Yes	N2	III	Stage IIIA	T1-T2	T2	TCGA-AR-A1AU	94.22	0	94.22	LIVING	NOT HISPANIC OR LATINO	0.2156	Negative	Yes	2	Infiltrating Ductal Carcinoma	No	No	C50.9	8500/3	C50.9	Equivocal	2007	YES	Pre	NA	Core needle biopsy	NA	14	TRUE	IDC	94.22	LIVING	Negative	Right Upper Inner Quadrant|Right Upper Outer Quadrant	NO	Positive	70-79%
TCGA-OL-A66J	Lum	BRCA_LumA	16.9	Low	10.35	High	1	80	NA	MX	Neg	N0	I	Stage I	T1-T2	T1c	TCGA-OL-A66J	65.57	0	65.57	LIVING	NOT HISPANIC OR LATINO	0.0664	Negative	NA	NA	Infiltrating Lobular Carcinoma	No	No	C50.9	8520/3	C50.9	NA	2008	YES	Post	NA	Core needle biopsy	NA	44	TRUE	ILC	65.57	LIVING	Negative	Right Upper Outer Quadrant	NO	Positive	50-59%
TCGA-EW-A3E8	NA	NA	17.35	Low	10.39	High	1	60	NA	MX	Neg	N0	II	Stage IIB	T3-T4	T3	TCGA-EW-A3E8	34	0	34	LIVING	HISPANIC OR LATINO	0.0997	NA	NA	NA	Infiltrating Lobular Carcinoma	No	No	C50.9	8520/3	C50.9	Negative	2011	YES	NA	NA	Core needle biopsy	NA	64	TRUE	ILC	34	LIVING	Negative	Left|Left Upper Outer Quadrant	YES	Negative	NA
TCGA-C8-A12M	Lum	BRCA_LumB	69.13	High	10.39	High	1	70	No	M0	Neg	N0 (i-)	II	Stage IIA	T1-T2	T2	TCGA-C8-A12M	11.76	0	11.76	LIVING	NOT HISPANIC OR LATINO	0.4491	NA	NA	NA	Infiltrating Ductal Carcinoma	No	No	C50.9	8500/3	C50.9	Negative	2010	NA	Post	NA	Other method, specify:	NA	45	TRUE	IDC	11.76	LIVING	Negative	Left	YES	Negative	NA
TCGA-A7-A3J0	NA	NA	37.95	High	10.39	High	1	62	No	M0	Neg	N0	II	Stage IIA	T1-T2	T2	TCGA-A7-A3J0	10.28	0	10.28	LIVING	NOT HISPANIC OR LATINO	0.224	NA	Yes	1	Mucinous Carcinoma	No	No	C50.9	8480/3	C50.9	Negative	2011	YES	Post	NO	Core needle biopsy	NO	24	FALSE	IMMC	10.28	LIVING	Negative	Right	YES	Positive	90-99%
TCGA-D8-A1XB	Lum	BRCA_LumA	29.1	High	10.43	High	1	62	No	M0	Yes	N1a	II	Stage IIB	T1-T2	T2	TCGA-D8-A1XB	18.13	0	18.13	LIVING	NOT HISPANIC OR LATINO	0.217	NA	Yes	1	Infiltrating Ductal Carcinoma	No	No	C50.9	8500/3	C50.9	Negative	2010	YES	Post	NO	Core needle biopsy	NO	22	FALSE	IDC	18.13	LIVING	Negative	Right Upper Outer Quadrant	YES	Positive	NA
TCGA-BH-A18U	Lum	BRCA_LumB	36.68	High	10.44	High	1	72	No	M0	Yes	N2a	III	Stage IIIA	T1-T2	T2	TCGA-BH-A18U	NA	NA	51.35	DECEASED	NOT HISPANIC OR LATINO	0.6182	NA	Yes	3	Infiltrating Ductal Carcinoma	No	No	C50.4	8500/3	C50.4	Positive	2003	YES	Post	NA	Core needle biopsy	NA	61	TRUE	IDC	51.35	DECEASED	Negative	Left	NO	Positive	NA
TCGA-E2-A572	NA	NA	14.42	Low	10.44	High	1	72	No	M0	Yes	N2	III	Stage IIIA	T1-T2	T2	TCGA-E2-A572	39.68	0	39.68	LIVING	NOT HISPANIC OR LATINO	NA	Negative	NA	NA	Infiltrating Ductal Carcinoma	No	Yes	C50.9	8500/3	C50.9	Equivocal	2011	YES	Post	NA	Core needle biopsy	YES	NA	TRUE	IDC	39.68	LIVING	Negative	Left	NO	Positive	NA
TCGA-D8-A1JD	Lum	BRCA_LumB	73.5	High	10.45	High	No	41	No	M0	Yes	N1a	II	Stage IIB	T1-T2	T2	TCGA-D8-A1JD	18.13	0	18.13	LIVING	NOT HISPANIC OR LATINO	0.4688	NA	Yes	1	Infiltrating Ductal Carcinoma	No	No	C50.9	8500/3	C50.9	Negative	2010	NA	Pre	NA	Core needle biopsy	NA	63	FALSE	IDC	18.13	LIVING	Negative	Left Upper Outer Quadrant	YES	Positive	NA
TCGA-EW-A1J6	Lum	BRCA_LumB	31.61	High	10.47	High	1	70	No	M0	Neg	N0 (i-)	I	Stage I	T1-T2	T1c	TCGA-EW-A1J6	28.75	0	28.75	LIVING	HISPANIC OR LATINO	0.9022	NA	NA	NA	Infiltrating Ductal Carcinoma	No	No	C50.9	8500/3	C50.9	Negative	2009	YES	Post	NO	Core needle biopsy	YES	28	TRUE	IDC	28.75	LIVING	Negative	Right Upper Inner Quadrant	NO	Positive	90-99%
TCGA-A8-A06Z	Lum	BRCA_LumB	45.26	High	10.51	High	1	84	No	M0	Neg	N0	II	Stage IIB	T3-T4	T3	TCGA-A8-A06Z	1.02	0	1.02	LIVING	NA	0.7074	Negative	Yes	1	Infiltrating Ductal Carcinoma	No	No	C50.9	8500/3	C50.9	Negative	2007	NA	Post	NA	NA	NA	44	FALSE	IDC	1.02	LIVING	NA	Right Upper Outer Quadrant	NO	Positive	NA
TCGA-E2-A14W	NA	NA	53.58	High	10.51	High	1	78	No	M0	Neg	N0	II	Stage IIA	T1-T2	T2	TCGA-E2-A14W	32	0	32	LIVING	NOT HISPANIC OR LATINO	0.3133	Positive	NA	NA	Infiltrating Ductal Carcinoma	No	No	C50.9	8500/3	C50.9	NA	2008	YES	NA	NO	Tumor resection	NO	64	FALSE	IDC	32	LIVING	Negative	Left Upper Outer Quadrant	NO	Positive	NA
TCGA-AN-A0XL	Lum	BRCA_LumA	38.13	High	10.54	High	1	61	No	M0	Neg	N0	II	Stage IIA	T1-T2	T2	TCGA-AN-A0XL	5.35	0	5.35	LIVING	NOT HISPANIC OR LATINO	0.3332	NA	Yes	1	Infiltrating Ductal Carcinoma	No	No	C50.9	8500/3	C50.9	Negative	2010	YES	Post	NO	Tumor resection	NA	19	TRUE	IDC	5.35	LIVING	Negative	Left Upper Outer Quadrant	NO	Positive	NA
TCGA-E2-A155	Lum	BRCA_LumB	35.09	High	10.56	High	1	58	No	M0	Yes	N1a	II	Stage IIB	T1-T2	T2	TCGA-E2-A155	21.02	0	21.02	LIVING	NOT HISPANIC OR LATINO	0.2209	NA	NA	NA	Infiltrating Ductal Carcinoma	No	No	C50.9	8500/3	C50.9	Negative	2009	YES	Post	NO	Tumor resection	NO	38	FALSE	IDC	21.02	LIVING	Negative	Left Upper Inner Quadrant|Left Lower Inner Quadrant	NO	Negative	NA
TCGA-A8-A097	Lum	BRCA_LumA	12.35	Low	10.56	High	1	65	No	M0	Yes	N1	II	Stage IIB	T1-T2	T2	TCGA-A8-A097	11.99	0	11.99	LIVING	NA	0.3867	Positive	Yes	2	Infiltrating Ductal Carcinoma	No	No	C50.9	8500/3	C50.9	Positive	2009	NA	Post	NA	NA	NA	85	FALSE	IDC	11.99	LIVING	Negative	Left	NO	Positive	NA
TCGA-A1-A0SD	Lum	BRCA_LumA	34.86	High	10.57	High	1	59	No	M0	Neg	N0	II	Stage IIA	T1-T2	T2	TCGA-A1-A0SD	14.36	0	14.36	LIVING	NOT HISPANIC OR LATINO	0.2474	NA	NA	NA	Infiltrating Ductal Carcinoma	No	No	C50.9	8500/3	C50.9	Negative	2005	YES	NA	NA	Core needle biopsy	NA	24	TRUE	IDC	14.36	LIVING	Positive	Left	NO	Positive	90-99%
TCGA-E2-A10C	Lum	BRCA_LumB	35.75	High	10.58	High	1	54	No	M0	Yes	N1a	II	Stage IIB	T1-T2	T2	TCGA-E2-A10C	40.08	0	40.08	LIVING	NOT HISPANIC OR LATINO	0.5337	NA	Yes	1	Infiltrating Ductal Carcinoma	No	No	C50.9	8500/3	C50.9	Negative	2008	NA	Post	NA	Core needle biopsy	NO	249	FALSE	IDC	40.08	LIVING	Negative	Left Upper Outer Quadrant	NO	Positive	NA
TCGA-D8-A1Y3	Lum	BRCA_LumB	80.72	High	10.59	High	1	61	NA	MX	Yes	N2a	III	Stage IIIA	T1-T2	T2	TCGA-D8-A1Y3	14.13	0	14.13	LIVING	NOT HISPANIC OR LATINO	0.612	Negative	Yes	2	Infiltrating Ductal Carcinoma	No	No	C50.9	8500/3	C50.9	Indeterminate	2011	YES	Post	NO	Fine needle aspiration biopsy	NA	37	FALSE	IDC	14.13	LIVING	Negative	Right Upper Outer Quadrant	YES	Positive	NA
TCGA-4H-AAAK	Lum	BRCA_LumA	22.99	Low	10.59	High	No	50	No	M0	Yes	N2a	III	Stage IIIA	T1-T2	T2	TCGA-4H-AAAK	11.43	0	11.43	LIVING	NOT HISPANIC OR LATINO	0.2364	NA	Yes	2	Infiltrating Lobular Carcinoma	No	No	C50.9	8520/3	C50.9	Equivocal	2013	YES	Post	NA	Core needle biopsy	NO	NA	TRUE	ILC	11.43	LIVING	Negative	Left|Left Upper Outer Quadrant	YES	Positive	70-79%
TCGA-AR-A2LE	Lum	BRCA_LumA	31.98	High	10.6	High	1	69	No	M0	Neg	N0	I	Stage I	T1-T2	T1	TCGA-AR-A2LE	138.07	Recurred/Progressed	166.29	LIVING	NOT HISPANIC OR LATINO	0.0725	NA	NA	NA	Infiltrating Lobular Carcinoma	No	No	C50.9	8520/3	C50.9	NA	2001	YES	Post	NO	Core needle biopsy	YES	212	TRUE	ILC	166.29	LIVING	Negative	Right	NO	Negative	NA
TCGA-A7-A426	NA	NA	20.18	Low	10.67	High	No	50	NA	MX	Yes	N3a	III	Stage IIIC	T3-T4	T3	TCGA-A7-A426	11.96	0	11.96	LIVING	NOT HISPANIC OR LATINO	0.1708	NA	NA	NA	Infiltrating Lobular Carcinoma	No	Yes	C50.9	8520/3	C50.9	Negative	2012	YES	Pre	NA	Core needle biopsy	YES	27	FALSE	ILC	11.96	LIVING	Negative	Right	YES	Positive	70-79%
TCGA-B6-A0RI	Lum	BRCA_LumA	19.12	Low	10.71	High	No	44	No	M0	Yes	N1b	III	Stage IIIB	T3-T4	T4b	TCGA-B6-A0RI	36.14	Recurred/Progressed	234.1	LIVING	NOT HISPANIC OR LATINO	0.0928	NA	NA	NA	Infiltrating Ductal Carcinoma	No	No	C50.9	8500/3	C50.9	NA	1992	NA	NA	NA	Other method, specify:	NO	14	TRUE	IDC	234.1	LIVING	Negative	Right Upper Outer Quadrant|Right	NO	Positive	NA
TCGA-A8-A06N	Lum	BRCA_LumB	50.72	High	10.72	High	1	66	No	M0	Neg	N0	III	Stage IIIB	T3-T4	T4b	TCGA-A8-A06N	0	0	0	LIVING	NA	0.5584	Negative	No	0	Infiltrating Ductal Carcinoma	No	No	C50.9	8500/3	C50.9	Negative	2009	NA	Post	NA	NA	NA	26	FALSE	IDC	0	LIVING	Negative	Left	NO	Negative	NA
TCGA-D8-A4Z1	Lum	BRCA_LumA	22.22	Low	10.73	High	1	68	No	M0	Neg	N0	I	Stage IA	T1-T2	T1c	TCGA-D8-A4Z1	21.65	0	21.65	LIVING	NOT HISPANIC OR LATINO	0.0031	NA	Yes	1	Infiltrating Lobular Carcinoma	No	No	C50.9	8520/3	C50.9	Negative	2012	YES	Post	NA	Core needle biopsy	NO	8	FALSE	ILC	21.65	LIVING	Negative	Right|Right Upper Inner Quadrant	YES	Positive	10-19%
TCGA-BH-A0AU	Lum	BRCA_LumB	52.78	High	10.75	High	No	45	No	M0	Neg	N0	II	Stage IIA	T1-T2	T2	TCGA-BH-A0AU	62.88	0	62.88	LIVING	NOT HISPANIC OR LATINO	0.4255	Negative	NA	NA	Infiltrating Ductal Carcinoma	No	No	C50.9	8500/3	C50.9	Positive	2008	YES	Pre	NO	Core needle biopsy	NA	14	TRUE	IDC	62.88	LIVING	Negative	Left Upper Inner Quadrant	NO	Positive	NA
TCGA-A2-A04N	Lum	BRCA_LumA	40.28	High	10.76	High	1	66	No	M0	Neg	N0 (i-)	I	Stage IA	T1-T2	T1c	TCGA-A2-A04N	143.04	0	143.04	LIVING	HISPANIC OR LATINO	0.0862	Negative	NA	NA	Infiltrating Ductal Carcinoma	No	No	C50.9	8500/3	C50.9	NA	2002	NA	Post	NA	Fine needle aspiration biopsy	YES	32	TRUE	IDC	143.04	LIVING	Negative	Right	NO	Positive	NA
TCGA-A2-A4S2	Lum	BRCA_LumA	25.54	Low	10.91	High	1	62	No	M0	Yes	N2	III	Stage IIIA	T3-T4	T3	TCGA-A2-A4S2	21.12	0	21.12	LIVING	NOT HISPANIC OR LATINO	0.328	NA	Yes	1	Infiltrating Lobular Carcinoma	No	No	C50.9	8524/3	C50.9	Negative	2012	YES	Post	NA	Core needle biopsy	NO	30	TRUE	ILC	21.12	LIVING	Negative	Right	YES	Positive	90-99%
TCGA-A2-A1FZ	Lum	BRCA_LumA	28.01	Low	10.99	High	1	63	No	M0	Neg	N0 (i-)	II	Stage IIA	T1-T2	T2	TCGA-A2-A1FZ	22.44	0	22.44	LIVING	NOT HISPANIC OR LATINO	0.1009	NA	NA	NA	Infiltrating Ductal Carcinoma	No	No	C50.9	8500/3	C50.9	Negative	2010	YES	Post	NO	Core needle biopsy	YES	23	TRUE	IDC	22.44	LIVING	Negative	Right	YES	Positive	90-99%
TCGA-A7-A4SC	NA	NA	31.05	High	11.05	High	1	62	NA	MX	Neg	N0	II	Stage IIB	T3-T4	T3	TCGA-A7-A4SC	14.65	0	14.65	LIVING	NOT HISPANIC OR LATINO	NA	Negative	Yes	3	Infiltrating Lobular Carcinoma	No	No	C50.9	8520/3	C50.9	Equivocal	2012	YES	Post	NA	Core needle biopsy	YES	32	FALSE	ILC	14.65	LIVING	Negative	Right Upper Outer Quadrant	YES	Negative	NA
TCGA-E2-A14V	NonLum	BRCA_Her2	47.78	High	11.06	High	1	53	No	M0	Yes	N1	II	Stage IIB	T1-T2	T2	TCGA-E2-A14V	34.23	0	34.23	LIVING	NOT HISPANIC OR LATINO	0.38	NA	Yes	3	Infiltrating Ductal Carcinoma	No	No	C50.9	8500/3	C50.9	Positive	2008	YES	Post	NO	Tumor resection	NO	54	FALSE	IDC	34.23	LIVING	Negative	Left Lower Inner Quadrant	NO	Positive	NA
TCGA-LD-A66U	Lum	BRCA_LumA	14.7	Low	11.06	High	No	44	NA	MX	Yes	N1mi	II	Stage IIB	T1-T2	T2	TCGA-LD-A66U	21.22	0	21.22	LIVING	NOT HISPANIC OR LATINO	0.2001	NA	NA	NA	Infiltrating Lobular Carcinoma	No	No	C50.9	8520/3	C50.9	Negative	2012	YES	NA	NA	Core needle biopsy	NO	NA	TRUE	ILC	21.22	LIVING	Negative	Right Upper Outer Quadrant	YES	Positive	90-99%
TCGA-BH-A0GY	Lum	BRCA_LumA	78.91	High	11.08	High	1	67	No	M0	Yes	N1	II	Stage IIA	T1-T2	T2	TCGA-BH-A0GY	30.32	0	30.32	LIVING	NA	0.2656	NA	Yes	1	Infiltrating Ductal Carcinoma	No	No	C50.9	8500/3	C50.9	Negative	2008	NA	Post	NA	Core needle biopsy	NO	41	TRUE	IDC	30.32	LIVING	Negative	Left Lower Outer Quadrant|Left	NO	Positive	90-99%
TCGA-BH-A0B8	NA	NA	27.91	Low	11.09	High	1	64	No	M0	Neg	N0 (i-)	I	Stage I	T1-T2	T1b	TCGA-BH-A0B8	51.54	0	51.54	LIVING	NA	NA	Negative	Yes	2	Infiltrating Ductal Carcinoma	No	No	C50.9	8500/3	C50.9	Equivocal	2006	NA	Post	NA	Core needle biopsy	NO	32	TRUE	IDC	51.54	LIVING	Negative	Right Upper Inner Quadrant|Right	NO	Positive	30-39%
TCGA-A8-A09M	Lum	BRCA_LumB	52.84	High	11.09	High	1	75	No	M0	Yes	N3a	III	Stage IIIC	T1-T2	T2	TCGA-A8-A09M	33.05	0	33.05	LIVING	NA	0.4565	Negative	Yes	1	Infiltrating Ductal Carcinoma	No	No	C50.9	8500/3	C50.9	Negative	2009	NA	Post	NA	NA	NA	68	FALSE	IDC	33.05	LIVING	Negative	Right Lower Outer Quadrant	NO	Positive	NA
TCGA-EW-A1PC	NA	NA	48.26	High	11.1	High	1	66	NA	MX	Neg	N0 (i-)	II	Stage IIB	T3-T4	T3	TCGA-EW-A1PC	6.14	0	6.14	LIVING	NOT HISPANIC OR LATINO	0.59	NA	Yes	1	Infiltrating Ductal Carcinoma	No	No	C50.9	8500/3	C50.9	Negative	2011	YES	Post	NO	Core needle biopsy	YES	85	TRUE	IDC	6.14	LIVING	Negative	Left	NO	Positive	50-59%
TCGA-B6-A0X7	Lum	BRCA_LumA	35.54	High	11.1	High	1	62	NA	MX	NA	NX	NA	Stage X	T1-T2	T1c	TCGA-B6-A0X7	36.27	Recurred/Progressed	58.51	DECEASED	NOT HISPANIC OR LATINO	0.1698	NA	NA	NA	Mixed Histology (please specify)	No	No	C50.9	8500/3	C50.9	NA	1994	NA	Post	NA	Excisional Biopsy	NO	13	TRUE	IDC	58.51	DECEASED	NA	Right	NO	Positive	NA
TCGA-AO-A03T	NonLum	BRCA_Normal	21.75	Low	11.11	High	No	42	No	M0	Yes	N1a	II	Stage IIB	T1-T2	T2	TCGA-AO-A03T	69.78	0	69.78	LIVING	NOT HISPANIC OR LATINO	0.2679	NA	No	0	Infiltrating Ductal Carcinoma	No	No	C50.9	8500/3	C50.9	Negative	2007	NA	Pre	NA	Core needle biopsy	NO	68	TRUE	IDC	69.78	LIVING	Negative	Left Upper Outer Quadrant|Left	NO	Positive	60-69%
TCGA-A8-A09V	Lum	BRCA_LumA	26.23	Low	11.11	High	1	51	No	M0	Neg	N0	II	Stage IIA	T1-T2	T2	TCGA-A8-A09V	15.01	0	15.01	LIVING	NA	0.0703	Negative	No	0	Infiltrating Lobular Carcinoma	No	No	C50.9	8520/3	C50.9	Negative	2009	NA	Pre	NA	NA	NA	20	FALSE	ILC	15.01	LIVING	Negative	Right Upper Inner Quadrant	NO	Positive	NA
TCGA-D8-A1JJ	Lum	BRCA_LumB	53.47	High	11.11	High	1	54	No	M0	Neg	N0	II	Stage IIA	T1-T2	T2	TCGA-D8-A1JJ	20.07	0	20.07	LIVING	NOT HISPANIC OR LATINO	0.4374	NA	Yes	1	Infiltrating Ductal Carcinoma	No	No	C50.9	8500/3	C50.9	Negative	2010	YES	Post	NA	Core needle biopsy	NA	48	FALSE	IDC	20.07	LIVING	Negative	Right Upper Inner Quadrant	YES	Positive	NA
TCGA-A8-A09B	Lum	BRCA_LumA	28.86	Low	11.12	High	1	58	No	M0	Yes	N1a	III	Stage IIIB	T3-T4	T4b	TCGA-A8-A09B	11.99	0	11.99	LIVING	NA	0.5104	Negative	NA	NA	Infiltrating Ductal Carcinoma	No	No	C50.9	8500/3	C50.9	Negative	2009	NA	Post	NA	NA	NA	25	FALSE	IDC	11.99	LIVING	Negative	Left	NO	Positive	NA
TCGA-MS-A51U	NA	NA	15.25	Low	11.16	High	No	44	No	M0	Yes	N1	II	Stage IIB	T1-T2	T2	TCGA-MS-A51U	22.37	0	22.37	LIVING	NOT HISPANIC OR LATINO	0.1797	Negative	NA	NA	Infiltrating Lobular Carcinoma	No	No	C50.9	8520/3	C50.9	Negative	2012	YES	NA	NO	NA	NA	11	TRUE	ILC	22.37	LIVING	Negative	Left Upper Outer Quadrant|Left Lower Outer Quadrant|Left	YES	Positive	20-29%
TCGA-AC-A2FK	NonLum	BRCA_Normal	24.38	Low	11.17	High	No	45	No	M0	Yes	N3a	III	Stage IIIC	T1-T2	T2	TCGA-AC-A2FK	87.06	0	87.06	LIVING	HISPANIC OR LATINO	0	Negative	NA	NA	Infiltrating Lobular Carcinoma	No	No	C50.9	8520/3	C50.9	NA	2006	YES	NA	NO	Core needle biopsy	NA	NA	FALSE	ILC	87.06	LIVING	Negative	Left Upper Outer Quadrant	NO	Positive	90-99%
TCGA-A7-A26H	Lum	BRCA_LumA	43.6	High	11.17	High	1	72	No	M0	Yes	N1a	II	Stage IIA	T1-T2	T1	TCGA-A7-A26H	10.22	Recurred/Progressed	23.78	LIVING	NOT HISPANIC OR LATINO	0.2219	Positive	Yes	2	Infiltrating Ductal Carcinoma	No	Yes	C50.9	8500/3	C50.9	Equivocal	2011	YES	Post	NO	Core needle biopsy	NO	69	FALSE	IDC	23.78	LIVING	Negative	Left	YES	Negative	NA
TCGA-E2-A15F	Lum	BRCA_LumA	47.26	High	11.18	High	1	64	No	M0	Neg	N0	I	Stage I	T1-T2	T1c	TCGA-E2-A15F	21.62	0	21.62	LIVING	NOT HISPANIC OR LATINO	0.2419	NA	Yes	1	Infiltrating Ductal Carcinoma	No	No	C50.9	8500/3	C50.9	Negative	2009	YES	Post	NO	Tumor resection	NO	19	FALSE	IDC	21.62	LIVING	Negative	Left Upper Outer Quadrant	NO	Positive	90-99%
TCGA-AN-A03Y	Lum	BRCA_LumB	79.3	High	11.19	High	1	66	No	M0	Neg	N0	II	Stage IIA	T1-T2	T2	TCGA-AN-A03Y	0.33	0	0.33	LIVING	NOT HISPANIC OR LATINO	0.3773	NA	No	0	Infiltrating Ductal Carcinoma	No	No	C50.9	8500/3	C50.9	Negative	2010	NA	Post	NA	Tumor resection	NO	21	TRUE	IDC	0.33	LIVING	Negative	Left Upper Outer Quadrant	NO	Positive	NA
TCGA-BH-A0DQ	Lum	BRCA_LumA	19.83	Low	11.2	High	No	42	No	M0	Yes	N1	II	Stage IIB	T1-T2	T2	TCGA-BH-A0DQ	3.22	0	3.22	LIVING	NA	0.2833	NA	No	0	Infiltrating Ductal Carcinoma	No	No	C50.9	8500/3	C50.9	Negative	2009	NA	Pre	NA	Core needle biopsy	NO	21	TRUE	IDC	3.22	LIVING	Negative	Right Upper Inner Quadrant|Right	NO	Positive	70-79%
TCGA-AO-A125	Lum	BRCA_LumA	29	Low	11.2	High	1	72	No	M0	Neg	N0 (i-)	II	Stage IIA	T1-T2	T2	TCGA-AO-A125	113.53	0	113.53	LIVING	NOT HISPANIC OR LATINO	0.1154	Negative	No	0	Other, specify	No	No	C50.9	8050/3	C50.9	Negative	2002	NA	Post	NA	Core needle biopsy	YES	31	TRUE	SPC	113.53	LIVING	Negative	Left Upper Inner Quadrant|Left Upper Outer Quadrant|Left	NO	Positive	90-99%
TCGA-EW-A1P0	Lum	BRCA_LumB	81	High	11.22	High	1	55	NA	MX	Yes	N1b	II	Stage IIB	T1-T2	T2	TCGA-EW-A1P0	35.94	Recurred/Progressed	41.1	LIVING	NOT HISPANIC OR LATINO	0.2439	NA	NA	NA	Other, specify	No	No	C50.9	8523/3	C50.9	Negative	2008	YES	Post	YES	Core needle biopsy	NO	22	TRUE	IDC	41.1	LIVING	Negative	Left Upper Outer Quadrant	NO	Negative	<10%
TCGA-A8-A083	Lum	BRCA_LumA	26.9	Low	11.22	High	1	67	No	M0	Neg	N0	II	Stage IIB	T3-T4	T3	TCGA-A8-A083	0	0	0	LIVING	NA	0.1819	Negative	Yes	1	Infiltrating Ductal Carcinoma	No	No	C50.9	8500/3	C50.9	Negative	2008	NA	Post	NA	NA	NA	29	FALSE	IDC	0	LIVING	Negative	Left	NO	Positive	NA
TCGA-A8-A07Z	Lum	BRCA_LumA	20.66	Low	11.23	High	1	85	No	M0	Neg	N0	II	Stage IIA	T1-T2	T2	TCGA-A8-A07Z	45.04	0	45.04	LIVING	NA	0.8203	Negative	NA	NA	Infiltrating Ductal Carcinoma	No	No	C50.9	8500/3	C50.9	Negative	2008	NA	Post	NA	NA	NA	19	FALSE	IDC	45.04	LIVING	Negative	Left	NO	Positive	NA
TCGA-D8-A1X5	Lum	BRCA_LumB	45.83	High	11.25	High	1	81	NA	MX	Yes	N3a	III	Stage IIIC	T1-T2	T2	TCGA-D8-A1X5	18.56	0	18.56	LIVING	NOT HISPANIC OR LATINO	0.631	NA	Yes	3	Infiltrating Ductal Carcinoma	No	No	C50.9	8500/3	C50.9	Positive	2010	YES	Post	NO	Fine needle aspiration biopsy	NA	31	FALSE	IDC	18.56	LIVING	Negative	Right Upper Outer Quadrant|Right Lower Inner Quadrant|Right Lower Outer Quadrant	YES	Positive	NA
TCGA-BH-A42V	Lum	BRCA_LumA	19.37	Low	11.27	High	No	41	No	M0	Yes	N1mi	I	Stage IB	T1-T2	T1c	TCGA-BH-A42V	20.86	0	20.86	LIVING	NOT HISPANIC OR LATINO	0.0894	NA	NA	NA	Infiltrating Ductal Carcinoma	No	No	C50.9	8500/3	C50.9	Negative	2012	YES	Pre	NA	Core needle biopsy	NA	27	TRUE	IDC	20.86	LIVING	Positive	Left Lower Outer Quadrant	YES	Positive	NA
TCGA-AO-A03P	Lum	BRCA_LumB	22.41	Low	11.27	High	1	54	No	M0	Yes	N1	II	Stage IIB	T1-T2	T2	TCGA-AO-A03P	63.14	Recurred/Progressed	95.63	DECEASED	NOT HISPANIC OR LATINO	0.4219	NA	No	0	Infiltrating Ductal Carcinoma	No	No	C50.9	8500/3	C50.9	Negative	2003	NA	Post	NA	Core needle biopsy	YES	36	TRUE	IDC	95.63	DECEASED	Close	Right Upper Outer Quadrant|Right	NO	Positive	40-49%
TCGA-B6-A0RV	Lum	BRCA_LumA	31.83	High	11.3	High	No	42	No	M0	Yes	N2	III	Stage IIIA	T3-T4	T3	TCGA-B6-A0RV	169.38	0	169.38	LIVING	NOT HISPANIC OR LATINO	0.1644	NA	NA	NA	Mixed Histology (please specify)	No	No	C50.9	8522/3	C50.9	NA	1996	NA	NA	NA	Incisional Biopsy	NO	29	TRUE	MDLC	169.38	LIVING	Negative	Right	NO	Positive	NA
TCGA-BH-A0W4	Lum	BRCA_LumA	21.21	Low	11.3	High	No	46	No	M0	Neg	N0 (i-)	II	Stage IIA	T1-T2	T2	TCGA-BH-A0W4	24.93	0	24.93	LIVING	NOT HISPANIC OR LATINO	0.0207	NA	NA	NA	Infiltrating Ductal Carcinoma	No	No	C50.9	8500/3	C50.9	Negative	2010	NA	NA	NA	Core needle biopsy	NA	25	TRUE	IDC	24.93	LIVING	NA	Left Upper Outer Quadrant	NO	Positive	NA
TCGA-E2-A15P	Lum	BRCA_LumA	33	High	11.3	High	1	61	No	M0	Neg	N0	I	Stage IA	T1-T2	T1c	TCGA-E2-A15P	19.55	0	19.55	LIVING	NOT HISPANIC OR LATINO	0.1936	NA	Yes	1	Infiltrating Ductal Carcinoma	No	No	C50.9	8500/3	C50.9	Negative	2010	YES	Post	NO	Tumor resection	NO	37	FALSE	IDC	19.55	LIVING	Negative	Right Upper Outer Quadrant	NO	Positive	NA
TCGA-AO-A12C	NA	NA	27.18	Low	11.35	High	No	42	No	M0	Yes	N1a	II	Stage IIB	T1-T2	T2	TCGA-AO-A12C	77.92	0	77.92	LIVING	NOT HISPANIC OR LATINO	NA	Negative	Yes	3	Infiltrating Ductal Carcinoma	No	No	C50.9	8500/3	C50.9	Positive	2005	NA	Pre	NA	Core needle biopsy	NO	NA	TRUE	IDC	77.92	LIVING	Positive	Left Upper Outer Quadrant|Left	NO	Positive	40-49%
TCGA-E2-A1BD	Lum	BRCA_LumA	31.15	High	11.38	High	1	53	No	M0	Neg	N0	II	Stage IIA	T1-T2	T2	TCGA-E2-A1BD	37.22	0	37.22	LIVING	NOT HISPANIC OR LATINO	0.4632	Negative	Yes	2	Infiltrating Ductal Carcinoma	No	No	C50.9	8500/3	C50.9	Equivocal	2010	YES	Post	NO	Tumor resection	NO	23	TRUE	IDC	37.22	LIVING	Negative	Right Upper Outer Quadrant	NO	Positive	NA
TCGA-AC-A3OD	Lum	BRCA_LumA	33.76	High	11.42	High	1	68	NA	MX	Yes	N1mi	II	Stage IIB	T1-T2	T2	TCGA-AC-A3OD	14.82	0	14.82	LIVING	NOT HISPANIC OR LATINO	0.267	NA	Yes	1	Infiltrating Lobular Carcinoma	No	No	C50.9	8520/3	C50.9	Negative	2011	YES	Post	NO	Core needle biopsy	YES	91	FALSE	ILC	14.82	LIVING	Negative	Left	YES	Positive	90-99%
TCGA-BH-A0HU	Lum	BRCA_LumB	47.81	High	11.43	High	1	52	No	M0	Neg	N0 (i-)	I	Stage IA	T1-T2	T1c	TCGA-BH-A0HU	12.88	0	12.88	LIVING	NA	0.3924	NA	Yes	1	Infiltrating Ductal Carcinoma	No	No	C50.9	8500/3	C50.9	Negative	2009	NA	Pre	NA	Core needle biopsy	NO	29	TRUE	IDC	12.88	LIVING	Negative	Right Upper Outer Quadrant|Right	NO	Positive	40-49%
TCGA-E9-A1NI	Lum	BRCA_LumB	31.82	High	11.43	High	1	51	No	M0	Neg	N0	II	Stage IIA	T1-T2	T2	TCGA-E9-A1NI	9.86	0	9.86	LIVING	NOT HISPANIC OR LATINO	0.3954	NA	NA	NA	Mixed Histology (please specify)	No	No	C50.9	8522/3	C50.9	Negative	2011	YES	Post	NO	Tumor resection	YES	121	TRUE	MDLC	9.86	LIVING	Negative	Left Upper Outer Quadrant	YES	Positive	NA
TCGA-B6-A40B	Lum	BRCA_LumA	19.47	Low	11.48	High	1	76	No	M0	Neg	N0 (i-)	I	Stage I	T1-T2	T1b	TCGA-B6-A40B	103.55	0	103.55	LIVING	NOT HISPANIC OR LATINO	0.2049	NA	Yes	1	Infiltrating Lobular Carcinoma	No	No	C50.9	8520/3	C50.9	Negative	2005	YES	Post	NA	Core needle biopsy	YES	38	TRUE	ILC	103.55	LIVING	Negative	Left Upper Outer Quadrant	NO	Positive	90-99%
TCGA-AR-A2LK	Lum	BRCA_LumB	60.2	High	11.49	High	1	62	No	M0	Yes	N2	III	Stage III	T3-T4	T3	TCGA-AR-A2LK	42.84	Recurred/Progressed	54.17	DECEASED	NOT HISPANIC OR LATINO	0.6563	Negative	Yes	1	Infiltrating Lobular Carcinoma	No	No	C50.9	8520/3	C50.9	Equivocal	2007	YES	Post	NO	Core needle biopsy	NA	28	TRUE	ILC	54.17	DECEASED	Positive	Right Upper Outer Quadrant|Right Lower Outer Quadrant	NO	Positive	NA
TCGA-BH-A0HQ	Lum	BRCA_LumA	23.06	Low	11.49	High	1	56	No	M0	Neg	N0 (i+)	II	Stage IIA	T1-T2	T2	TCGA-BH-A0HQ	36.83	0	36.83	LIVING	NA	0.1281	NA	Yes	1	Infiltrating Ductal Carcinoma	No	No	C50.9	8500/3	C50.9	Negative	2007	NA	Post	NA	Core needle biopsy	YES	24	TRUE	IDC	36.83	LIVING	Negative	Left Upper Outer Quadrant|Left	NO	Positive	90-99%
TCGA-BH-A0W3	Lum	BRCA_LumB	22.6	Low	11.51	High	1	58	No	M0	Yes	N1a	II	Stage IIA	T1-T2	T1c	TCGA-BH-A0W3	23.92	0	23.92	LIVING	NOT HISPANIC OR LATINO	0.1333	Negative	NA	NA	Infiltrating Ductal Carcinoma	No	No	C50.9	8500/3	C50.9	Equivocal	2010	NA	NA	NA	Core needle biopsy	NA	13	TRUE	IDC	23.92	LIVING	NA	Left Upper Inner Quadrant	NO	Positive	NA
TCGA-E2-A15E	Lum	BRCA_LumA	42.55	High	11.53	High	No	40	No	M0	Yes	N1a	II	Stage IIA	T1-T2	T1c	TCGA-E2-A15E	20.7	0	20.7	LIVING	NOT HISPANIC OR LATINO	0.3009	Positive	NA	NA	Infiltrating Ductal Carcinoma	No	No	C50.9	8500/3	C50.9	NA	2009	YES	Pre	NO	Tumor resection	NO	29	NA	BREAST	20.7	LIVING	Negative	Left	NO	Positive	NA
TCGA-AR-A1AT	NA	NA	50.4	High	11.56	High	1	62	No	M0	Neg	N0	II	Stage IIA	T1-T2	T2	TCGA-AR-A1AT	NA	NA	41.79	DECEASED	NOT HISPANIC OR LATINO	NA	NA	Yes	3	Infiltrating Lobular Carcinoma	No	No	C50.9	8520/3	C50.9	Positive	2007	YES	Post	NA	Core needle biopsy	YES	21	TRUE	ILC	41.79	DECEASED	Negative	Left Upper Outer Quadrant	NO	Positive	<10%
TCGA-LL-A50Y	Lum	BRCA_LumA	17.13	Low	11.59	High	1	84	NA	MX	Neg	N0	II	Stage IIA	T1-T2	T2	TCGA-LL-A50Y	25.03	0	25.03	LIVING	NOT HISPANIC OR LATINO	0.0849	Negative	Yes	2	Infiltrating Lobular Carcinoma	No	Yes	C50.9	8520/3	C50.9	Equivocal	2012	YES	Post	NA	Core needle biopsy	YES	25	FALSE	ILC	25.03	LIVING	Negative	Right Upper Outer Quadrant	YES	Positive	90-99%
TCGA-B6-A0RM	Lum	BRCA_LumA	52.67	High	11.59	High	1	57	NA	MX	NA	NX	NA	Stage X	NA	TX	TCGA-B6-A0RM	NA	NA	77.96	DECEASED	NOT HISPANIC OR LATINO	0.0804	NA	NA	NA	Infiltrating Ductal Carcinoma	No	No	C50.9	8500/3	C50.9	NA	1993	NA	NA	NA	Other method, specify:	NO	NA	TRUE	IDC	77.96	DECEASED	NA	Left	NO	Positive	NA
TCGA-A8-A08L	NonLum	BRCA_Her2	50.38	High	11.61	High	1	89	No	M0	Yes	N2a	III	Stage IIIA	T3-T4	T3	TCGA-A8-A08L	NA	NA	9.99	DECEASED	NA	0.5383	Negative	Yes	1	Infiltrating Ductal Carcinoma	No	No	C50.9	8500/3	C50.9	Negative	2008	NA	Post	NA	NA	NA	155	FALSE	IDC	9.99	DECEASED	Negative	Left	NO	Negative	NA
TCGA-AC-A5XU	Lum	BRCA_LumA	41.9	High	11.65	High	1	74	NA	MX	Neg	N0 (i-)	II	Stage IIB	T3-T4	T3	TCGA-AC-A5XU	14.95	0	14.95	LIVING	NOT HISPANIC OR LATINO	0.5906	NA	NA	NA	Infiltrating Ductal Carcinoma	No	No	C50.9	8500/3	C50.9	Negative	2013	YES	NA	NA	Core needle biopsy	NA	39	FALSE	IDC	14.95	LIVING	Negative	Left Upper Outer Quadrant	YES	Positive	60-69%
TCGA-E2-A14O	Lum	BRCA_LumB	35.66	High	11.66	High	1	76	No	M0	Yes	N1a	III	Stage IIIA	T3-T4	T3	TCGA-E2-A14O	44.65	0	44.65	LIVING	NOT HISPANIC OR LATINO	0.7348	Negative	Yes	2	Infiltrating Ductal Carcinoma	No	No	C50.9	8500/3	C50.9	Equivocal	2008	YES	Post	NO	Tumor resection	NO	32	FALSE	IDC	44.65	LIVING	Negative	Left Upper Outer Quadrant	NO	Positive	NA
TCGA-E2-A1LA	Lum	BRCA_LumA	27.37	Low	11.72	High	1	59	No	M0	Yes	N1a	II	Stage IIA	T1-T2	T1c	TCGA-E2-A1LA	24.57	0	24.57	LIVING	NOT HISPANIC OR LATINO	0.3391	Negative	Yes	2	Infiltrating Ductal Carcinoma	No	No	C50.9	8500/3	C50.9	Equivocal	2009	YES	Post	NO	Tumor resection	NO	60	FALSE	IDC	24.57	LIVING	Negative	Right Upper Inner Quadrant	NO	Positive	NA
TCGA-AO-A0J7	Lum	BRCA_LumB	37.92	High	11.73	High	1	71	No	M0	Yes	N1	II	Stage IIB	T1-T2	T2	TCGA-AO-A0J7	20.3	0	20.3	LIVING	NOT HISPANIC OR LATINO	0.7671	NA	Yes	1	Other, specify	No	No	C50.9	8523/3	C50.9	Negative	2009	NA	Post	NA	Core needle biopsy	NO	21	TRUE	IDC	20.3	LIVING	Negative	Left Upper Inner Quadrant|Left Lower Inner Quadrant|Left	NO	Positive	<10%
TCGA-BH-A0HL	NA	NA	18	Low	11.82	High	1	56	No	M0	Yes	N1a	II	Stage IIB	T1-T2	T2	TCGA-BH-A0HL	2.37	0	2.37	LIVING	NA	NA	Negative	Yes	2	Infiltrating Ductal Carcinoma	No	No	C50.9	8503/3	C50.9	Equivocal	2009	NA	Post	NA	Core needle biopsy	NO	30	TRUE	IDC	2.37	LIVING	Negative	Right Lower Inner Quadrant|Right Lower Outer Quadrant|Right	NO	Positive	40-49%
TCGA-E2-A15O	Lum	BRCA_LumA	57.04	High	11.87	High	1	89	No	M0	NA	NX	I	Stage I	T1-T2	T1c	TCGA-E2-A15O	39.75	Recurred/Progressed	50.76	LIVING	NOT HISPANIC OR LATINO	0.2935	Negative	Yes	2	Infiltrating Ductal Carcinoma	No	Yes	C50.9	8500/3	C50.9	Equivocal	2010	NO	Post	NO	Tumor resection	NO	26	FALSE	IDC	50.76	LIVING	Negative	Left Upper Inner Quadrant	NO	Positive	NA
TCGA-A8-A092	Lum	BRCA_LumB	102.3	High	11.88	High	No	48	No	M0	Yes	N2a	III	Stage IIIA	T1-T2	T2	TCGA-A8-A092	30.95	0	30.95	LIVING	NA	0.5728	Negative	Yes	1	Infiltrating Ductal Carcinoma	No	No	C50.9	8500/3	C50.9	Negative	2008	NA	Pre	NA	NA	NA	63	FALSE	IDC	30.95	LIVING	Negative	Left	NO	Positive	NA
TCGA-LD-A74U	Lum	BRCA_LumA	19.74	Low	11.88	High	1	79	No	M0	Yes	N3a	III	Stage IIIC	T3-T4	T3	TCGA-LD-A74U	13.21	0	13.21	LIVING	NOT HISPANIC OR LATINO	0.0661	NA	NA	NA	Other, specify	No	Yes	C50.9	8524/3	C50.9	Negative	2013	YES	NA	NA	Core needle biopsy	NA	NA	TRUE	ILC	13.21	LIVING	Negative	Right	YES	Negative	<10%
TCGA-AO-A1KQ	NA	NA	37.89	High	11.9	High	1	84	No	M0	Yes	N1	III	Stage IIIB	T3-T4	T4	TCGA-AO-A1KQ	61.83	0	61.83	LIVING	NOT HISPANIC OR LATINO	0.5026	NA	Yes	1	Infiltrating Ductal Carcinoma	No	No	C50.9	8500/3	C50.9	Negative	2006	YES	NA	NO	Core needle biopsy	NO	NA	TRUE	IDC	61.83	LIVING	Negative	Left Upper Inner Quadrant|Left Upper Outer Quadrant|Left Lower Inner Quadrant|Left	NO	Positive	80-89%
TCGA-E2-A1IG	Lum	BRCA_LumA	14.88	Low	11.92	High	No	45	No	M0	Yes	N1mi	II	Stage IIB	T1-T2	T2	TCGA-E2-A1IG	70.3	0	70.3	LIVING	NOT HISPANIC OR LATINO	0.1263	NA	NA	NA	Infiltrating Ductal Carcinoma	No	No	C50.9	8500/3	C50.9	Negative	2009	YES	Pre	NO	Tumor resection	NO	31	FALSE	IDC	70.3	LIVING	Negative	Right Upper Inner Quadrant	NO	Positive	NA
TCGA-E2-A2P6	Lum	BRCA_LumA	21.12	Low	11.98	High	1	77	No	M0	Yes	N1	II	Stage IIB	T1-T2	T2	TCGA-E2-A2P6	34.53	0	34.53	LIVING	HISPANIC OR LATINO	0.1405	Negative	NA	NA	Infiltrating Lobular Carcinoma	No	No	C50.9	8520/3	C50.9	NA	2011	YES	Post	NO	Core needle biopsy	NO	93	TRUE	ILC	34.53	LIVING	Positive	Left Upper Outer Quadrant	NO	Positive	NA
TCGA-OL-A5DA	Lum	BRCA_LumA	33.74	High	11.98	High	1	61	NA	MX	Neg	N0	II	Stage IIA	T1-T2	T2	TCGA-OL-A5DA	58.57	0	58.57	LIVING	NOT HISPANIC OR LATINO	0.2379	Negative	NA	NA	Infiltrating Lobular Carcinoma	No	No	C50.9	8520/3	C50.9	NA	2009	YES	Post	NA	Other method, specify:	NA	41	TRUE	ILC	58.57	LIVING	Negative	Right Upper Outer Quadrant	NO	Positive	60-69%
TCGA-BH-A0C7	Lum	BRCA_LumB	27.43	Low	12	High	No	48	No	M0	Yes	N1mi	II	Stage IIB	T1-T2	T2	TCGA-BH-A0C7	90.9	0	90.9	LIVING	NOT HISPANIC OR LATINO	0.3045	Positive	NA	NA	Infiltrating Ductal Carcinoma	No	No	C50.9	8500/3	C50.9	NA	2006	YES	Pre	NO	Core needle biopsy	NA	24	TRUE	IDC	90.9	LIVING	Negative	Left	NO	Negative	NA
TCGA-B6-A0IC	Lum	BRCA_LumA	28.64	Low	12	High	1	90	NA	MX	NA	NX	NA	Stage X	T1-T2	T2	TCGA-B6-A0IC	NA	NA	50.66	DECEASED	NOT HISPANIC OR LATINO	0.0787	NA	NA	NA	Other, specify	No	No	C50.9	8503/3	C50.9	NA	1992	NA	Post	NA	Fine needle aspiration biopsy	NO	35	TRUE	IDC	50.66	DECEASED	Negative	Right	NO	Positive	NA
TCGA-A7-A6VX	Lum	BRCA_LumB	32.69	High	12.02	High	1	68	No	M0	Neg	N0	II	Stage IIA	T1-T2	T2	TCGA-A7-A6VX	10.41	0	10.41	LIVING	NOT HISPANIC OR LATINO	0.6347	NA	Yes	1	Infiltrating Ductal Carcinoma	No	No	C50.9	8500/3	C50.9	Negative	2013	YES	Post	NA	Core needle biopsy	NO	NA	FALSE	IDC	10.41	LIVING	Negative	Left|Left Upper Outer Quadrant	YES	Positive	NA
TCGA-D8-A1JB	Lum	BRCA_LumA	21.27	Low	12.06	High	1	54	No	M0	Yes	N1a	II	Stage IIB	T1-T2	T2	TCGA-D8-A1JB	55.45	0	55.45	LIVING	NOT HISPANIC OR LATINO	0.0338	Positive	Yes	2	Infiltrating Ductal Carcinoma	No	No	C50.9	8500/3	C50.9	Equivocal	2010	YES	Post	NA	Fine needle aspiration biopsy	NO	18	FALSE	IDC	55.45	LIVING	Negative	Right Upper Outer Quadrant	YES	Positive	NA
TCGA-D8-A1XG	Lum	BRCA_LumA	44	High	12.08	High	1	86	No	M0	Yes	N1a	III	Stage IIIB	T3-T4	T4b	TCGA-D8-A1XG	14.72	0	14.72	LIVING	NOT HISPANIC OR LATINO	0.1533	NA	NA	NA	Infiltrating Ductal Carcinoma	No	No	C50.9	8500/3	C50.9	Negative	2010	YES	Post	NO	Other method, specify:	YES	19	FALSE	IDC	14.72	LIVING	Negative	Right Upper Inner Quadrant	YES	Negative	NA
TCGA-BH-A0C0	Lum	BRCA_LumB	53.33	High	12.11	High	1	62	No	M0	Yes	N1a	II	Stage IIA	T1-T2	T1c	TCGA-BH-A0C0	41.72	0	41.72	LIVING	NA	0.3023	Positive	Yes	2	Infiltrating Ductal Carcinoma	No	No	C50.9	8500/3	C50.9	Equivocal	2007	NA	Post	NA	Core needle biopsy	NO	59	TRUE	IDC	41.72	LIVING	Negative	Left Upper Outer Quadrant|Left	NO	Positive	60-69%
TCGA-AR-A0TZ	Lum	BRCA_LumA	31.84	High	12.12	High	No	43	Yes	M1	Yes	N2	NA	NA	T1-T2	T2	TCGA-AR-A0TZ	43.13	Recurred/Progressed	107.16	DECEASED	NOT HISPANIC OR LATINO	0.8185	Negative	Yes	2	Infiltrating Ductal Carcinoma	No	No	C50.9	8500/3	C50.9	Equivocal	2004	NA	Pre	NA	Core needle biopsy	NA	NA	TRUE	IDC	107.16	DECEASED	Negative	Left Upper Outer Quadrant	NO	Positive	NA
TCGA-AR-A255	Lum	BRCA_LumA	48.39	High	12.24	High	1	62	No	M0	Neg	N0	I	Stage I	T1-T2	T1	TCGA-AR-A255	70.99	0	70.99	LIVING	NOT HISPANIC OR LATINO	0.6568	NA	Yes	3	Infiltrating Ductal Carcinoma	No	No	C50.9	8500/3	C50.9	Positive	2007	YES	Post	NA	Core needle biopsy	YES	44	TRUE	IDC	70.99	LIVING	Negative	Right Lower Inner Quadrant	NO	Positive	NA
TCGA-BH-A18N	Lum	BRCA_LumA	34.86	High	12.26	High	1	88	No	M0	Yes	N1b	II	Stage IIA	T1-T2	T2	TCGA-BH-A18N	NA	NA	37.71	DECEASED	NOT HISPANIC OR LATINO	0.1399	NA	NA	NA	Infiltrating Ductal Carcinoma	No	No	C50.9	8500/3	C50.9	Negative	2001	YES	NA	NO	Fine needle aspiration biopsy	NA	24	TRUE	IDC	37.71	DECEASED	Negative	Left	NO	Positive	NA
TCGA-A8-A0AB	Lum	BRCA_LumA	43.03	High	12.29	High	1	54	No	M0	Neg	N0	II	Stage IIA	T1-T2	T2	TCGA-A8-A0AB	17.02	0	17.02	LIVING	NA	0.2947	Positive	Yes	2	Infiltrating Lobular Carcinoma	No	No	C50.9	8520/3	C50.9	Positive	2009	NA	Post	NA	NA	NA	20	FALSE	ILC	17.02	LIVING	Negative	Left Upper Outer Quadrant	NO	Positive	NA
TCGA-E2-A576	Lum	BRCA_LumA	30.65	High	12.3	High	1	69	NA	MX	Neg	N0	I	Stage IA	T1-T2	T1c	TCGA-E2-A576	34.26	0	34.26	LIVING	NOT HISPANIC OR LATINO	0.3103	Negative	Yes	2	Infiltrating Lobular Carcinoma	No	No	C50.9	8520/3	C50.9	Equivocal	2011	YES	Post	NA	Fine needle aspiration biopsy	YES	NA	TRUE	ILC	34.26	LIVING	Negative	Left Upper Outer Quadrant	NO	Positive	NA
TCGA-3C-AAAU	Lum	BRCA_LumA	24.41	Low	12.32	High	1	55	NA	MX	NA	NX	NA	Stage X	NA	TX	TCGA-3C-AAAU	59.4	Recurred/Progressed	132.95	LIVING	NOT HISPANIC OR LATINO	0.7787	NA	NA	NA	Infiltrating Lobular Carcinoma	No	No	C50.9	8520/3	C50.9	Negative	2004	YES	Pre	NA	NA	YES	NA	TRUE	BRCA	132.95	LIVING	Negative	Left Lower Outer Quadrant	NO	Positive	50-59%
TCGA-AO-A1KP	Lum	BRCA_LumB	56.49	High	12.32	High	1	77	No	M0	Yes	N1	II	Stage IIA	T1-T2	T1	TCGA-AO-A1KP	97.01	0	97.01	LIVING	NOT HISPANIC OR LATINO	0.1817	Negative	Yes	1	Infiltrating Ductal Carcinoma	No	No	C50.9	8500/3	C50.9	Negative	2003	YES	Post	NO	Core needle biopsy	YES	14	TRUE	IDC	97.01	LIVING	Negative	Left Lower Inner Quadrant|Left Lower Outer Quadrant|Left	NO	Positive	40-49%
TCGA-C8-A12U	Lum	BRCA_LumB	50.45	High	12.35	High	No	46	No	M0	Yes	N1	II	Stage IIB	T1-T2	T2	TCGA-C8-A12U	12.65	0	12.65	LIVING	NOT HISPANIC OR LATINO	0.5344	NA	Yes	1	Infiltrating Ductal Carcinoma	No	No	C50.9	8500/3	C50.9	Negative	2010	YES	Pre	NO	Other method, specify:	NA	29	TRUE	IDC	12.65	LIVING	Negative	Right	YES	Positive	NA
TCGA-C8-A133	Lum	BRCA_LumA	19.5	Low	12.35	High	1	65	No	M0	Yes	N1	III	Stage IIIA	T3-T4	T3	TCGA-C8-A133	0	0	0	LIVING	NOT HISPANIC OR LATINO	0.0053	NA	NA	NA	Other, specify	No	No	C50.9	8523/3	C50.9	NA	2010	YES	Post	NA	Other method, specify:	NA	18	TRUE	IDC	0	LIVING	Negative	Right	YES	Positive	NA
TCGA-E2-A107	Lum	BRCA_LumA	33.17	High	12.36	High	1	54	No	M0	Yes	N2a	III	Stage IIIA	T3-T4	T3	TCGA-E2-A107	34.4	0	34.4	LIVING	NOT HISPANIC OR LATINO	0.3303	Negative	Yes	2	Infiltrating Lobular Carcinoma	No	No	C50.9	8520/3	C50.9	Equivocal	2008	NA	Post	NA	Core needle biopsy	NO	21	FALSE	ILC	34.4	LIVING	Negative	Right Upper Inner Quadrant	NO	Negative	NA
TCGA-A8-A08O	Lum	BRCA_LumA	28.08	Low	12.36	High	No	45	Yes	M1	Yes	N3a	IV	Stage IV	T1-T2	T2	TCGA-A8-A08O	25.03	Recurred/Progressed	30.98	LIVING	NA	0.6432	Negative	Yes	1	Infiltrating Ductal Carcinoma	No	No	C50.9	8500/3	C50.9	Negative	2008	NA	Pre	NA	NA	NA	20	FALSE	IDC	30.98	LIVING	Positive	Right	NO	Positive	NA
TCGA-GM-A3NY	NA	NA	33.87	High	12.39	High	1	72	No	M0	Yes	N1a	II	Stage IIB	T1-T2	T2	TCGA-GM-A3NY	38.17	0	38.17	LIVING	NOT HISPANIC OR LATINO	0.1117	NA	NA	NA	Infiltrating Lobular Carcinoma	No	No	C50.9	8520/3	C50.9	Negative	2009	YES	Post	NO	Core needle biopsy	NO	46	FALSE	ILC	38.17	LIVING	Negative	Left Upper Outer Quadrant	NO	Positive	20-29%
TCGA-A7-A13H	NA	NA	19.22	Low	12.41	High	1	61	NA	MX	Yes	N1a	II	Stage IIB	T1-T2	T2	TCGA-A7-A13H	26.12	Recurred/Progressed	29.53	LIVING	NOT HISPANIC OR LATINO	0.1215	Negative	Yes	2	Infiltrating Lobular Carcinoma	No	No	C50.9	8520/3	C50.9	Equivocal	2010	YES	Post	NO	Core needle biopsy	YES	18	FALSE	ILC	29.53	LIVING	Negative	Right	YES	Positive	30-39%
TCGA-C8-A130	Lum	BRCA_LumB	48.67	High	12.42	High	1	52	No	M0	Yes	N2	III	Stage IIIA	T3-T4	T3	TCGA-C8-A130	12.16	0	12.16	LIVING	NOT HISPANIC OR LATINO	0.5081	NA	Yes	2	Infiltrating Ductal Carcinoma	No	No	C50.9	8500/3	C50.9	Equivocal	2010	YES	Pre	NO	Core needle biopsy	NA	21	TRUE	IDC	12.16	LIVING	Negative	Left	YES	Positive	NA
TCGA-AO-A1KS	Lum	BRCA_LumB	89.13	High	12.42	High	1	69	No	M0	Neg	N0 (i-)	II	Stage IIA	T1-T2	T2	TCGA-AO-A1KS	11.5	0	11.5	LIVING	NOT HISPANIC OR LATINO	0.4859	Negative	Yes	2	Infiltrating Lobular Carcinoma	No	No	C50.9	8520/3	C50.9	Equivocal	2010	YES	Post	NO	Core needle biopsy	YES	29	TRUE	ILC	11.5	LIVING	Negative	Left Lower Inner Quadrant|Left Lower Outer Quadrant|Left	NO	Positive	90-99%
TCGA-AR-A24Z	Lum	BRCA_LumB	58.08	High	12.46	High	1	57	No	M0	Neg	N0	II	Stage IIA	T1-T2	T2	TCGA-AR-A24Z	98.59	0	98.59	LIVING	NA	0.5036	NA	NA	NA	Infiltrating Ductal Carcinoma	No	No	C50.9	8500/3	C50.9	Negative	2006	YES	Post	NA	Core needle biopsy	YES	26	TRUE	IDC	98.59	LIVING	Negative	Left Upper Outer Quadrant	NO	Positive	NA
TCGA-E2-A14T	Lum	BRCA_LumA	29.3	High	12.51	High	1	52	No	M0	Neg	N0	II	Stage IIA	T1-T2	T2	TCGA-E2-A14T	75.92	0	75.92	LIVING	NOT HISPANIC OR LATINO	0.4914	Negative	Yes	1	Infiltrating Ductal Carcinoma	No	No	C50.9	8500/3	C50.9	Negative	2008	YES	Post	NO	Tumor resection	NO	24	FALSE	IDC	75.92	LIVING	Negative	Left Upper Inner Quadrant	NO	Positive	NA
TCGA-AC-A6NO	Lum	BRCA_LumA	29.9	High	12.52	High	No	43	NA	MX	Yes	N1a	II	Stage IIB	T1-T2	T2	TCGA-AC-A6NO	1.68	0	1.68	LIVING	NOT HISPANIC OR LATINO	0.1481	NA	NA	NA	Infiltrating Ductal Carcinoma	No	No	C50.9	8500/3	C50.9	Negative	2011	YES	NA	NA	Fine needle aspiration biopsy	NO	NA	FALSE	IDC	1.68	LIVING	Negative	Right	YES	Positive	NA
TCGA-E2-A154	Lum	BRCA_LumA	38.56	High	12.57	High	1	68	No	M0	Neg	N0	I	Stage I	T1-T2	T1c	TCGA-E2-A154	19.42	0	19.42	LIVING	NOT HISPANIC OR LATINO	0.3826	NA	Yes	1	Infiltrating Ductal Carcinoma	No	No	C50.9	8500/3	C50.9	Negative	2009	YES	Post	NO	Tumor resection	NO	32	FALSE	IDC	19.42	LIVING	Negative	Left Upper Outer Quadrant	NO	Positive	90-99%
TCGA-AR-A0U3	Lum	BRCA_LumA	75.02	High	12.6	High	1	59	No	M0	Yes	N1	II	Stage IIB	T1-T2	T2	TCGA-AR-A0U3	134.03	0	134.03	LIVING	HISPANIC OR LATINO	0.5081	NA	Yes	1	Infiltrating Ductal Carcinoma	No	No	C50.9	8500/3	C50.9	Negative	2004	NA	Post	NA	Core needle biopsy	NO	26	TRUE	IDC	134.03	LIVING	Negative	Left Upper Inner Quadrant|Left Upper Outer Quadrant	NO	Positive	NA
TCGA-AN-A0XT	Lum	BRCA_LumA	31.36	High	12.62	High	1	54	No	M0	Yes	N2	III	Stage IIIA	T1-T2	T2	TCGA-AN-A0XT	0.33	0	0.33	LIVING	NOT HISPANIC OR LATINO	0.3076	NA	NA	NA	Infiltrating Ductal Carcinoma	No	No	C50.9	8500/3	C50.9	Negative	2010	YES	Post	NO	Tumor resection	NA	7	TRUE	IDC	0.33	LIVING	Negative	Left Upper Outer Quadrant	NO	Negative	NA
TCGA-BH-A0W5	Lum	BRCA_LumA	26.94	Low	12.62	High	1	77	No	M0	Yes	N1a	II	Stage IIA	T1-T2	T1c	TCGA-BH-A0W5	42.31	0	42.31	LIVING	NOT HISPANIC OR LATINO	0.0719	NA	NA	NA	Infiltrating Ductal Carcinoma	No	No	C50.9	8500/3	C50.9	Equivocal	2008	NA	NA	NA	Core needle biopsy	NA	21	TRUE	IDC	42.31	LIVING	Negative	Left	NO	Positive	NA
TCGA-C8-A1HO	Lum	BRCA_LumA	31.18	High	12.7	High	No	34	No	M0	Yes	N3	III	Stage IIIC	T3-T4	T3	TCGA-C8-A1HO	12.32	0	12.32	LIVING	NOT HISPANIC OR LATINO	0.3198	NA	NA	NA	Infiltrating Ductal Carcinoma	No	No	C50.9	8500/3	C50.9	Negative	2010	NO	Pre	NA	Tumor resection	NA	16	TRUE	IDC	12.32	LIVING	Negative	Left Upper Inner Quadrant	YES	Positive	NA
TCGA-EW-A1P6	Lum	BRCA_LumA	71.7	High	12.72	High	1	64	No	M0	Yes	N1a	II	Stage IIB	T1-T2	T2	TCGA-EW-A1P6	18.46	0	18.46	LIVING	HISPANIC OR LATINO	0.0919	NA	NA	NA	Infiltrating Ductal Carcinoma	No	No	C50.9	8500/3	C50.9	Negative	2010	YES	Post	NO	Core needle biopsy	YES	17	TRUE	IDC	18.46	LIVING	Close	Right Upper Outer Quadrant	NO	Positive	90-99%
TCGA-E9-A54X	NA	NA	42.72	High	12.76	High	1	85	No	M0	Neg	N0 (i-)	I	Stage IA	T1-T2	T1b	TCGA-E9-A54X	23.88	0	23.88	LIVING	NOT HISPANIC OR LATINO	0.2207	NA	NA	NA	Mucinous Carcinoma	No	No	C50.9	8480/3	C50.9	Negative	2012	YES	Post	NA	Core needle biopsy	NO	24	TRUE	IMMC	23.88	LIVING	Negative	Left|Left Upper Outer Quadrant	YES	Positive	90-99%
TCGA-E2-A15R	Lum	BRCA_LumA	35.86	High	12.8	High	1	64	No	M0	Yes	N1a	II	Stage IIA	T1-T2	T1c	TCGA-E2-A15R	56.9	0	56.9	LIVING	NOT HISPANIC OR LATINO	0.3571	Negative	Yes	2	Infiltrating Ductal Carcinoma	No	No	C50.9	8500/3	C50.9	Equivocal	2010	YES	Post	NO	Tumor resection	NO	30	FALSE	IDC	56.9	LIVING	Negative	Right Upper Outer Quadrant	NO	Positive	NA
TCGA-BH-A0HA	Lum	BRCA_LumA	10.06	Low	12.8	High	No	31	No	M0	Neg	N0 (i-)	I	Stage I	T1-T2	T1c	TCGA-BH-A0HA	52.92	0	52.92	LIVING	NOT HISPANIC OR LATINO	0.0838	Negative	NA	NA	Infiltrating Ductal Carcinoma	No	No	C50.9	8500/3	C50.9	NA	2008	YES	Pre	NO	Core needle biopsy	NA	229	TRUE	IDC	52.92	LIVING	Negative	Right	NO	Positive	NA
TCGA-A8-A07F	Lum	BRCA_LumA	42.76	High	12.84	High	1	65	No	M0	Yes	N1a	II	Stage IIB	T1-T2	T2	TCGA-A8-A07F	18.96	0	18.96	LIVING	NA	0.6103	Negative	Yes	1	Infiltrating Ductal Carcinoma	No	No	C50.9	8500/3	C50.9	Negative	2009	NA	Post	NA	NA	NA	23	FALSE	IDC	18.96	LIVING	Negative	Left Upper Outer Quadrant	NO	Positive	NA
TCGA-E2-A156	Lum	BRCA_LumA	26.45	Low	12.84	High	1	61	No	M0	Neg	N0	I	Stage I	T1-T2	T1c	TCGA-E2-A156	23.85	0	23.85	LIVING	NOT HISPANIC OR LATINO	0.0482	NA	NA	NA	Infiltrating Ductal Carcinoma	No	No	C50.9	8500/3	C50.9	Negative	2009	YES	Post	NO	Tumor resection	NO	16	FALSE	IDC	23.85	LIVING	Negative	Left	NO	Positive	NA
TCGA-E2-A1IE	Lum	BRCA_LumA	35.06	High	12.85	High	1	61	No	M0	Yes	N1	II	Stage IIB	T1-T2	T2	TCGA-E2-A1IE	59.46	Recurred/Progressed	77.6	LIVING	NOT HISPANIC OR LATINO	0.2631	Negative	Yes	2	Infiltrating Ductal Carcinoma	No	No	C50.9	8500/3	C50.9	Equivocal	2008	YES	Post	NO	Tumor resection	NO	15	FALSE	IDC	77.6	LIVING	Negative	Right	NO	Positive	NA
TCGA-A7-A0CJ	Lum	BRCA_LumB	60.68	High	12.86	High	1	57	No	M0	Neg	N0 (i-)	II	Stage IIA	T1-T2	T2	TCGA-A7-A0CJ	30.58	0	30.58	LIVING	NOT HISPANIC OR LATINO	0.5648	NA	Yes	1	Infiltrating Ductal Carcinoma	No	No	C50.9	8500/3	C50.9	Negative	2010	NA	Post	NA	Core needle biopsy	YES	37	FALSE	IDC	30.58	LIVING	Positive	Left	YES	Positive	70-79%
TCGA-BH-A0DX	Lum	BRCA_LumA	16.07	Low	12.86	High	1	62	No	M0	Neg	N0	I	Stage I	T1-T2	T1b	TCGA-BH-A0DX	70.83	0	70.83	LIVING	NOT HISPANIC OR LATINO	0.1997	NA	NA	NA	Infiltrating Ductal Carcinoma	No	No	C50.9	8500/3	C50.9	Negative	2007	YES	Post	NO	Core needle biopsy	NA	50	TRUE	IDC	70.83	LIVING	Negative	Left Upper Inner Quadrant	NO	Positive	NA
TCGA-LL-A5YN	Lum	BRCA_LumA	24.74	Low	12.89	High	No	46	No	M0	Neg	N0 (i-)	II	Stage IIA	T1-T2	T2	TCGA-LL-A5YN	14.68	0	14.68	LIVING	NOT HISPANIC OR LATINO	0.1778	Positive	Yes	2	Infiltrating Ductal Carcinoma	No	No	C50.9	8500/3	C50.9	Equivocal	2013	YES	Post	NA	Core needle biopsy	NO	22	FALSE	IDC	14.68	LIVING	Negative	Right|Right Upper Inner Quadrant	YES	Positive	90-99%
TCGA-C8-A274	Lum	BRCA_LumB	38.37	High	12.91	High	1	63	No	M0	Neg	N0	II	Stage IIA	T1-T2	T2	TCGA-C8-A274	16.69	0	16.69	LIVING	NOT HISPANIC OR LATINO	0.4187	NA	Yes	1	Infiltrating Ductal Carcinoma	No	No	C50.9	8500/3	C50.9	Negative	2010	NO	Post	NA	Other method, specify:	NA	124	TRUE	IDC	16.69	LIVING	Negative	Right	YES	Positive	NA
TCGA-A8-A0A9	Lum	BRCA_LumA	29.7	High	12.92	High	1	80	No	M0	Neg	N0	II	Stage IIA	T1-T2	T2	TCGA-A8-A0A9	27	0	27	LIVING	NA	0.4832	Negative	NA	NA	Infiltrating Ductal Carcinoma	No	No	C50.9	8500/3	C50.9	Negative	2009	NA	Post	NA	NA	NA	39	FALSE	IDC	27	LIVING	Negative	Left Upper Outer Quadrant	NO	Positive	NA
TCGA-A7-A3J1	NA	NA	18.97	Low	12.92	High	1	63	NA	MX	Neg	N0	I	Stage IA	T1-T2	T1c	TCGA-A7-A3J1	11.27	0	11.27	LIVING	NOT HISPANIC OR LATINO	0.2148	NA	NA	NA	Infiltrating Lobular Carcinoma	No	Yes	C50.9	8520/3	C50.9	Negative	2011	YES	Post	NO	Core needle biopsy	NA	16	FALSE	ILC	11.27	LIVING	Negative	Left	YES	Positive	<10%
TCGA-AN-A04A	Lum	BRCA_LumA	28.22	Low	12.97	High	No	36	No	M0	Yes	N2	III	Stage IIIA	T1-T2	T2	TCGA-AN-A04A	2.96	0	2.96	LIVING	NOT HISPANIC OR LATINO	0.5374	NA	No	0	Infiltrating Ductal Carcinoma	No	No	C50.9	8500/3	C50.9	Negative	2008	NA	Pre	NA	Tumor resection	NO	17	TRUE	IDC	2.96	LIVING	Positive	Left Lower Inner Quadrant|Left Lower Outer Quadrant	NO	Positive	NA
TCGA-BH-A0BV	Lum	BRCA_LumA	18.99	Low	13.02	High	1	78	No	M0	Yes	N1a	II	Stage IIB	T1-T2	T2	TCGA-BH-A0BV	49.9	0	49.9	LIVING	NA	0.1734	NA	No	0	Infiltrating Ductal Carcinoma	No	No	C50.9	8500/3	C50.9	Negative	2006	NA	Post	NA	Core needle biopsy	NO	27	TRUE	IDC	49.9	LIVING	Negative	Right Upper Inner Quadrant|Right	NO	Positive	50-59%
TCGA-EW-A6S9	Lum	BRCA_LumA	24.53	Low	13.02	High	No	34	No	M0	Yes	N1	II	Stage IIA	T1-T2	T1c	TCGA-EW-A6S9	15.21	0	15.21	LIVING	NOT HISPANIC OR LATINO	0.1839	NA	Yes	3	Infiltrating Ductal Carcinoma	No	No	C50.9	8500/3	C50.9	Positive	2013	YES	NA	NA	Core needle biopsy	NA	NA	TRUE	IDC	15.21	LIVING	NA	Right|Right Upper Outer Quadrant	NA	Positive	NA
TCGA-C8-A12T	NonLum	BRCA_Her2	44	High	13.04	High	No	43	No	M0	Neg	N0	II	Stage IIA	T1-T2	T2	TCGA-C8-A12T	0	0	0	LIVING	NOT HISPANIC OR LATINO	0.2311	NA	Yes	3	Infiltrating Ductal Carcinoma	No	No	C50.9	8500/3	C50.9	Positive	2010	YES	Pre	NO	Other method, specify:	NO	119	TRUE	IDC	0	LIVING	Negative	Left	YES	Positive	NA
TCGA-A1-A0SQ	Lum	BRCA_LumA	22.35	Low	13.06	High	No	45	NA	MX	Yes	N1	II	Stage IIB	T1-T2	T2	TCGA-A1-A0SQ	18.2	0	18.2	LIVING	NOT HISPANIC OR LATINO	0.1094	NA	NA	NA	Infiltrating Ductal Carcinoma	No	No	C50.9	8500/3	C50.9	Negative	2007	YES	Pre	NO	Core needle biopsy	NA	19	TRUE	IDC	18.2	LIVING	Negative	Left	NO	Positive	90-99%
TCGA-E2-A15C	Lum	BRCA_LumA	35.97	High	13.13	High	1	61	No	M0	Neg	N0	I	Stage I	T1-T2	T1c	TCGA-E2-A15C	22.8	0	22.8	LIVING	NOT HISPANIC OR LATINO	0.1347	Negative	Yes	2	Infiltrating Ductal Carcinoma	No	No	C50.9	8500/3	C50.9	Equivocal	2009	YES	Post	NO	Tumor resection	NO	20	FALSE	IDC	22.8	LIVING	Negative	Right Lower Outer Quadrant	NO	Positive	NA
TCGA-A2-A4S0	NA	NA	26.04	Low	13.14	High	1	77	No	M0	Neg	N0	II	Stage IIA	T1-T2	T2	TCGA-A2-A4S0	23.19	0	23.19	LIVING	NOT HISPANIC OR LATINO	0.0001	NA	Yes	1	Mucinous Carcinoma	No	No	C50.9	8480/3	C50.9	Negative	2012	YES	Post	NA	Core needle biopsy	YES	6	TRUE	IMMC	23.19	LIVING	Negative	Right Upper Outer Quadrant	YES	Positive	90-99%
TCGA-AQ-A54O	NA	NA	33.82	High	13.16	High	1	51	No	M0	Neg	N0	II	Stage IIA	T1-T2	T2	TCGA-AQ-A54O	32.88	0	32.88	LIVING	NOT HISPANIC OR LATINO	0.4149	NA	Yes	1	Infiltrating Ductal Carcinoma	No	Yes	C50.9	8500/3	C50.9	Negative	2011	YES	NA	NA	Fine needle aspiration biopsy	YES	22	FALSE	IDC	32.88	LIVING	Negative	Right Upper Outer Quadrant	YES	Positive	70-79%
TCGA-W8-A86G	Lum	BRCA_LumA	22.9	Low	13.16	High	1	66	NA	MX	Neg	N0 (i-)	II	Stage IIA	T1-T2	T2a	TCGA-W8-A86G	11.4	0	11.4	LIVING	NOT HISPANIC OR LATINO	0.0915	NA	Yes	1	Infiltrating Lobular Carcinoma	No	Yes	C50.9	8520/3	C50.9	Negative	2013	YES	Post	NA	Core needle biopsy	YES	NA	FALSE	ILC	11.4	LIVING	Negative	Left|Left Lower Inner Quadrant	YES	Positive	70-79%
TCGA-A8-A09W	Lum	BRCA_LumB	78.4	High	13.19	High	1	70	No	M0	Yes	N3	III	Stage IIIB	T1-T2	T2	TCGA-A8-A09W	0.99	0	0.99	LIVING	NA	0.3816	Negative	No	0	Infiltrating Lobular Carcinoma	No	No	C50.9	8520/3	C50.9	Negative	2007	NA	Post	NA	NA	NA	58	FALSE	ILC	0.99	LIVING	NA	Right Upper Inner Quadrant	NO	Positive	NA
TCGA-AC-A3EH	NA	NA	32.84	High	13.24	High	1	79	No	M0	Yes	N3	III	Stage IIIC	T3-T4	T3	TCGA-AC-A3EH	NA	NA	6.47	DECEASED	NOT HISPANIC OR LATINO	0.3579	Negative	NA	NA	Infiltrating Lobular Carcinoma	No	No	C50.9	8022/3	C50.9	Negative	2011	YES	Post	NA	Excisional Biopsy	NO	33	FALSE	IDC	6.47	DECEASED	Negative	Right	YES	Negative	NA
TCGA-D8-A1XM	Lum	BRCA_LumA	21.49	Low	13.27	High	1	57	No	M0	Neg	N0	I	Stage IA	T1-T2	T1c	TCGA-D8-A1XM	17.67	0	17.67	LIVING	NOT HISPANIC OR LATINO	0.1667	NA	Yes	1	Infiltrating Ductal Carcinoma	No	No	C50.9	8500/3	C50.9	Negative	2010	YES	Post	NO	Fine needle aspiration biopsy	NO	38	FALSE	IDC	17.67	LIVING	Negative	Right Upper Inner Quadrant	YES	Positive	NA
TCGA-D8-A1JH	Lum	BRCA_LumA	22.9	Low	13.29	High	1	56	No	M0	Neg	N0	I	Stage IA	T1-T2	T1c	TCGA-D8-A1JH	13.99	0	13.99	LIVING	NOT HISPANIC OR LATINO	0.0001	NA	Yes	1	Infiltrating Ductal Carcinoma	No	No	C50.9	8500/3	C50.9	Negative	2010	YES	Post	NA	Fine needle aspiration biopsy	NA	15	FALSE	IDC	13.99	LIVING	Negative	Right Lower Outer Quadrant	YES	Positive	NA
TCGA-JL-A3YX	Lum	BRCA_LumA	37.11	High	13.38	High	No	46	No	M0	Neg	N0	II	Stage IIA	T1-T2	T2	TCGA-JL-A3YX	11.56	0	11.56	LIVING	NOT HISPANIC OR LATINO	0.2097	NA	Yes	3	Infiltrating Lobular Carcinoma	No	No	C50.9	8520/3	C50.9	Positive	2011	YES	Post	NA	Tumor resection	NA	27	FALSE	ILC	11.56	LIVING	Negative	Left	YES	Positive	30-39%
TCGA-B6-A2IU	Lum	BRCA_LumA	34.01	High	13.43	High	1	62	No	M0	Neg	N0	II	Stage IIA	T1-T2	T2	TCGA-B6-A2IU	138.76	Recurred/Progressed	170.04	LIVING	HISPANIC OR LATINO	0.2248	NA	NA	NA	Infiltrating Lobular Carcinoma	No	No	C50.9	8520/3	C50.9	NA	1998	YES	NA	NA	Core needle biopsy	NO	32	TRUE	ILC	170.04	LIVING	Negative	Right	NO	Positive	NA
TCGA-A1-A0SJ	Lum	BRCA_LumA	26	Low	13.45	High	No	39	No	M0	Yes	N1a	III	Stage IIIA	T3-T4	T3	TCGA-A1-A0SJ	13.67	0	13.67	LIVING	NOT HISPANIC OR LATINO	0.46	Negative	Yes	2	Infiltrating Ductal Carcinoma	No	No	C50.9	8500/3	C50.9	Equivocal	2006	NA	NA	NA	Core needle biopsy	NA	25	TRUE	IDC	13.67	LIVING	Negative	Left	NO	Positive	10-19%
TCGA-E2-A14Z	Lum	BRCA_LumA	36.42	High	13.5	High	1	64	No	M0	Neg	N0	I	Stage I	T1-T2	T1c	TCGA-E2-A14Z	6.18	Recurred/Progressed	18.5	DECEASED	NOT HISPANIC OR LATINO	0.4779	NA	Yes	1	Infiltrating Ductal Carcinoma	No	No	C50.9	8500/3	C50.9	Negative	2009	YES	Post	NO	Tumor resection	NO	42	FALSE	IDC	18.5	DECEASED	Negative	Left Upper Outer Quadrant	NO	Positive	NA
TCGA-S3-AA14	Lum	BRCA_LumA	17.9	Low	13.5	High	No	47	No	cM0 (i+)	Neg	N0 (i+)	I	Stage I	T1-T2	T1	TCGA-S3-AA14	17.38	0	17.38	LIVING	NOT HISPANIC OR LATINO	0.1821	NA	Yes	3	Infiltrating Ductal Carcinoma	No	No	C50.9	8500/3	C50.9	Positive	2013	YES	Post	NA	Core needle biopsy	YES	NA	TRUE	IDC	17.38	LIVING	Negative	Right	YES	Positive	70-79%
TCGA-A2-A4RY	NA	NA	17.9	Low	13.51	High	No	46	No	M0	Yes	N3a	III	Stage IIIC	T3-T4	T3	TCGA-A2-A4RY	21.29	0	21.29	LIVING	NOT HISPANIC OR LATINO	0.004	NA	Yes	1	Infiltrating Lobular Carcinoma	No	No	C50.9	8520/3	C50.9	Negative	2012	YES	Pre	NA	Core needle biopsy	NO	10	TRUE	ILC	21.29	LIVING	Negative	Right	YES	Positive	90-99%
TCGA-AR-A5QM	Lum	BRCA_LumA	16.11	Low	13.54	High	1	62	No	M0	Neg	N0	II	Stage IIA	T1-T2	T2	TCGA-AR-A5QM	31.8	Recurred/Progressed	73.29	LIVING	NOT HISPANIC OR LATINO	0.3151	NA	Yes	2	Infiltrating Lobular Carcinoma	No	Yes	C50.9	8520/3	C50.9	Equivocal	2008	YES	Post	NA	Core needle biopsy	NA	21	TRUE	ILC	73.29	LIVING	NA	Left	NO	Positive	NA
TCGA-A2-A3XW	NonLum	BRCA_Normal	14.13	Low	13.55	High	No	42	No	M0	Yes	N1a	II	Stage IIB	T1-T2	T2	TCGA-A2-A3XW	56.24	0	56.24	LIVING	NOT HISPANIC OR LATINO	0.0011	Negative	NA	NA	Infiltrating Ductal Carcinoma	No	No	C50.9	8500/3	C50.9	Negative	2009	YES	Pre	NO	Core needle biopsy	YES	3	TRUE	IDC	56.24	LIVING	Negative	Right	YES	Negative	NA
TCGA-AC-A62V	NA	NA	27.35	Low	13.59	High	1	58	Yes	M1	Yes	N1a	IV	Stage IV	T1-T2	T2	TCGA-AC-A62V	NA	NA	11.43	DECEASED	NOT HISPANIC OR LATINO	0.4895	NA	NA	NA	Infiltrating Ductal Carcinoma	No	No	C50.9	8500/3	C50.9	NA	2013	YES	NA	NA	Core needle biopsy	NO	NA	FALSE	IDC	11.43	DECEASED	Negative	Right Lower Outer Quadrant	YES	Positive	<10%
TCGA-A2-A0CT	Lum	BRCA_LumA	42.27	High	13.6	High	1	71	No	M0	Neg	N0 (i-)	II	Stage IIA	T1-T2	T2	TCGA-A2-A0CT	75.2	0	75.2	LIVING	NOT HISPANIC OR LATINO	0.7056	Negative	Yes	2	Infiltrating Ductal Carcinoma	No	No	C50.9	8500/3	C50.9	Equivocal	2005	NA	Post	NA	Core needle biopsy	YES	56	TRUE	IDC	75.2	LIVING	Negative	Right Upper Outer Quadrant	NO	Negative	<10%
TCGA-BH-A0BZ	Lum	BRCA_LumB	48.55	High	13.65	High	1	59	No	M0	Yes	N1a	III	Stage IIIA	T3-T4	T3	TCGA-BH-A0BZ	74.08	0	74.08	LIVING	NOT HISPANIC OR LATINO	0.15	NA	NA	NA	Infiltrating Ductal Carcinoma	No	No	C50.9	8500/3	C50.9	Negative	2007	YES	Post	NO	Fine needle aspiration biopsy	NA	173	TRUE	IDC	74.08	LIVING	Negative	Left	NO	Positive	NA
TCGA-D8-A145	Lum	BRCA_LumA	19.61	Low	13.66	High	1	80	No	M0	Yes	N1a	II	Stage IIA	T1-T2	T1c	TCGA-D8-A145	13.47	0	13.47	LIVING	NOT HISPANIC OR LATINO	0.0845	Negative	Yes	2	Infiltrating Ductal Carcinoma	No	No	C50.9	8500/3	C50.9	Equivocal	2010	YES	Post	NA	Core needle biopsy	NO	19	FALSE	IDC	13.47	LIVING	Negative	Right Upper Inner Quadrant|Right	YES	Positive	<10%
TCGA-B6-A0RQ	NonLum	BRCA_Normal	23.95	Low	13.7	High	1	68	No	M0	Neg	N0 (i-)	II	Stage IIB	T3-T4	T3	TCGA-B6-A0RQ	NA	NA	140.18	DECEASED	NOT HISPANIC OR LATINO	0.0134	NA	NA	NA	Infiltrating Lobular Carcinoma	No	No	C50.9	8520/3	C50.9	NA	1994	YES	Post	NA	Fine needle aspiration biopsy	NO	10	TRUE	ILC	140.18	DECEASED	NA	Right Upper Outer Quadrant|Right	NO	Positive	NA
TCGA-E9-A1NE	Lum	BRCA_LumA	33.73	High	13.76	High	No	28	No	M0	Yes	N1	II	Stage IIB	T1-T2	T2	TCGA-E9-A1NE	35.74	0	35.74	LIVING	NOT HISPANIC OR LATINO	0.0132	NA	NA	NA	Infiltrating Ductal Carcinoma	No	No	C50.9	8522/3	C50.9	Negative	2011	YES	Pre	NO	Tumor resection	YES	30	TRUE	MDLC	35.74	LIVING	Negative	Right Lower Outer Quadrant	YES	Positive	NA
TCGA-D8-A1XU	Lum	BRCA_LumA	31.48	High	13.76	High	1	56	No	M0	Neg	N0	I	Stage IA	T1-T2	T1c	TCGA-D8-A1XU	12.98	0	12.98	LIVING	NOT HISPANIC OR LATINO	0.9465	NA	Yes	1	Infiltrating Ductal Carcinoma	No	No	C50.9	8500/3	C50.9	Negative	2010	YES	Post	NO	Core needle biopsy	NO	13	FALSE	IDC	12.98	LIVING	Negative	Left Upper Outer Quadrant	YES	Positive	NA
TCGA-E2-A14U	NA	NA	21.01	Low	13.78	High	1	74	No	M0	Neg	N0	I	Stage I	T1-T2	T1c	TCGA-E2-A14U	43.3	0	43.3	LIVING	NOT HISPANIC OR LATINO	0	Negative	Yes	2	Infiltrating Lobular Carcinoma	No	No	C50.9	8520/3	C50.9	Equivocal	2008	YES	Post	NO	Tumor resection	NO	11	FALSE	ILC	43.3	LIVING	Negative	Right Upper Outer Quadrant	NO	Positive	NA
TCGA-A1-A0SF	Lum	BRCA_LumA	24.06	Low	13.88	High	1	54	No	M0	Neg	N0	II	Stage IIA	T1-T2	T2	TCGA-A1-A0SF	48.06	0	48.06	LIVING	NOT HISPANIC OR LATINO	0.2015	NA	NA	NA	Infiltrating Ductal Carcinoma	No	No	C50.9	8500/3	C50.9	Negative	2006	YES	Pre	NO	Fine needle aspiration biopsy	NA	32	TRUE	IDC	48.06	LIVING	Negative	Left	NO	Positive	90-99%
TCGA-A2-A0CL	NonLum	BRCA_Normal	21.82	Low	13.88	High	No	37	No	M0	Yes	N2a	III	Stage IIIA	T3-T4	T3	TCGA-A2-A0CL	99.05	0	99.05	LIVING	NOT HISPANIC OR LATINO	0.0591	Negative	Yes	1	Infiltrating Ductal Carcinoma	No	No	C50.9	8500/3	C50.9	Negative	2006	NA	Pre	NA	Core needle biopsy	NO	15	TRUE	IDC	99.05	LIVING	Positive	Right Lower Outer Quadrant	NO	Positive	<10%
TCGA-BH-A0GZ	Lum	BRCA_LumA	15.33	Low	13.89	High	1	62	No	M0	Yes	N1a	II	Stage IIA	T1-T2	T1c	TCGA-BH-A0GZ	10.78	0	10.78	LIVING	NA	0.2724	Negative	Yes	2	Infiltrating Ductal Carcinoma	No	No	C50.9	8500/3	C50.9	Equivocal	2009	NA	Post	NA	Core needle biopsy	NO	21	TRUE	IDC	10.78	LIVING	Negative	Left Upper Inner Quadrant|Left	NO	Positive	80-89%
TCGA-D8-A27V	Lum	BRCA_LumA	33.03	High	13.92	High	1	62	No	M0	Neg	N0	II	Stage IIA	T1-T2	T2	TCGA-D8-A27V	12.52	0	12.52	LIVING	NOT HISPANIC OR LATINO	0.3774	NA	Yes	1	Infiltrating Lobular Carcinoma	No	No	C50.9	8520/3	C50.9	Negative	2011	YES	Post	NO	Fine needle aspiration biopsy	NO	155	FALSE	ILC	12.52	LIVING	Negative	Right Upper Outer Quadrant|Right Lower Outer Quadrant	YES	Positive	<10%
TCGA-AC-A23C	Lum	BRCA_LumA	30.08	High	13.94	High	1	62	NA	MX	Yes	N1	II	Stage IIB	T1-T2	T2	TCGA-AC-A23C	19.22	0	19.22	LIVING	NA	0.1676	Positive	NA	NA	Infiltrating Ductal Carcinoma	No	No	C50.9	8500/3	C50.9	Positive	2010	YES	Post	NO	Core needle biopsy	NA	79	FALSE	IDC	19.22	LIVING	Negative	Left	NO	Positive	50-59%
TCGA-A8-A09D	Lum	BRCA_LumA	69.27	High	13.94	High	No	47	No	M0	Yes	N1	II	Stage IIB	T1-T2	T2	TCGA-A8-A09D	50	0	50	LIVING	NA	0.2338	Negative	Yes	1	Infiltrating Ductal Carcinoma	No	No	C50.9	8500/3	C50.9	Negative	2007	NA	Post	NA	NA	NA	30	FALSE	IDC	50	LIVING	Negative	Right Lower Outer Quadrant	NO	Positive	NA
TCGA-A8-A07W	Lum	BRCA_LumB	95.19	High	13.96	High	1	76	Yes	M1	NA	NX	IV	Stage IV	T1-T2	T2	TCGA-A8-A07W	9.99	0	9.99	LIVING	NA	0.4787	Negative	NA	NA	Infiltrating Ductal Carcinoma	No	No	C50.9	8500/3	C50.9	Negative	2009	NA	Post	NA	NA	NA	56	FALSE	IDC	9.99	LIVING	Positive	Left Upper Outer Quadrant	NO	Positive	NA
TCGA-AQ-A0Y5	Lum	BRCA_LumA	33.87	High	14	High	1	70	NA	MX	Yes	N2a	III	Stage IIIA	T1-T2	T2	TCGA-AQ-A0Y5	NA	NA	5.65	DECEASED	NOT HISPANIC OR LATINO	0.4961	Positive	Yes	2	Infiltrating Ductal Carcinoma	Yes	Yes	C50.9	8500/3	C50.9	Positive	2010	YES	Post	NO	Core needle biopsy	NO	35	FALSE	IDC	5.65	DECEASED	Negative	Right	YES	Positive	40-49%
TCGA-E2-A105	Lum	BRCA_LumA	36.22	High	14.01	High	1	79	No	M0	Neg	N0 (i-)	II	Stage IIA	T1-T2	T2	TCGA-E2-A105	42.97	0	42.97	LIVING	NOT HISPANIC OR LATINO	0.1353	NA	Yes	2	Infiltrating Ductal Carcinoma	No	No	C50.9	8500/3	C50.9	Equivocal	2007	NA	Post	NA	Core needle biopsy	NO	45	FALSE	IDC	42.97	LIVING	Negative	Left Upper Inner Quadrant	NO	Positive	NA
TCGA-BH-A18S	Lum	BRCA_LumA	42.59	High	14.02	High	1	79	No	M0	Neg	N0	I	Stage I	T1-T2	T1c	TCGA-BH-A18S	NA	NA	66	DECEASED	NOT HISPANIC OR LATINO	0.1516	NA	NA	NA	Mucinous Carcinoma	No	No	C50.3	8523/3	C50.3	Negative	2003	YES	Post	NA	Core needle biopsy	NA	18	TRUE	IDC	66	DECEASED	Negative	Right Lower Inner Quadrant	NO	Positive	NA
TCGA-C8-A27A	Lum	BRCA_LumB	68.79	High	14.03	High	No	48	No	M0	Yes	N1	II	Stage IIB	T1-T2	T2	TCGA-C8-A27A	24.54	0	24.54	LIVING	NOT HISPANIC OR LATINO	0.3008	NA	Yes	1	Infiltrating Ductal Carcinoma	No	No	C50.9	8500/3	C50.9	Negative	2010	NO	Pre	NA	Tumor resection	NA	17	TRUE	IDC	24.54	LIVING	Negative	Right Upper Outer Quadrant	YES	Positive	NA
TCGA-S3-A6ZG	Lum	BRCA_LumA	34.46	High	14.07	High	1	71	No	M0	Yes	N1	II	Stage IIB	T1-T2	T2	TCGA-S3-A6ZG	18.46	0	18.46	LIVING	NOT HISPANIC OR LATINO	0.1632	NA	NA	NA	Mixed Histology (please specify)	No	No	C50.9	8520/3	C50.9	Negative	2013	YES	Post	NA	Excisional Biopsy	YES	NA	FALSE	ILC	18.46	LIVING	Negative	Left|Left Upper Outer Quadrant	YES	Positive	80-89%
TCGA-D8-A1X7	Lum	BRCA_LumB	44.69	High	14.08	High	No	40	NA	MX	Neg	N0	II	Stage IIA	T1-T2	T2	TCGA-D8-A1X7	16.72	0	16.72	LIVING	NOT HISPANIC OR LATINO	0.0853	NA	NA	NA	Other, specify	No	No	C50.9	8503/3	C50.9	Negative	2010	YES	Pre	NO	Fine needle aspiration biopsy	NA	20	FALSE	IDC	16.72	LIVING	Negative	Right Upper Outer Quadrant	YES	Positive	NA
TCGA-BH-A1FR	Lum	BRCA_LumA	21.35	Low	14.13	High	1	73	No	M0	Yes	N1a	III	Stage IIIB	T3-T4	T4b	TCGA-BH-A1FR	NA	NA	53.94	DECEASED	NOT HISPANIC OR LATINO	0.0005	NA	NA	NA	Other, specify	No	No	C50.9	8523/3	C50.9	NA	1997	YES	NA	NA	Core needle biopsy	NA	12	TRUE	IDC	53.94	DECEASED	NA	Right Upper Inner Quadrant	NO	Positive	NA
TCGA-A8-A08I	Lum	BRCA_LumB	39.59	High	14.16	High	1	53	No	M0	Neg	N0	II	Stage IIA	T1-T2	T2	TCGA-A8-A08I	11.99	0	11.99	LIVING	NA	0.6372	Negative	Yes	1	Infiltrating Ductal Carcinoma	No	No	C50.9	8500/3	C50.9	Negative	2009	NA	Post	NA	NA	NA	30	FALSE	IDC	11.99	LIVING	Negative	Right Upper Inner Quadrant	NO	Positive	NA
TCGA-AC-A3W7	NA	NA	19.72	Low	14.2	High	1	66	NA	MX	Yes	N1a	II	Stage IIB	T1-T2	T2	TCGA-AC-A3W7	15.47	0	15.47	LIVING	NOT HISPANIC OR LATINO	0.1454	NA	NA	NA	Infiltrating Lobular Carcinoma	No	No	C50.9	8520/3	C50.9	Negative	2012	YES	Post	NA	Core needle biopsy	NO	49	FALSE	ILC	15.47	LIVING	Negative	Right Upper Outer Quadrant	YES	Negative	<10%
TCGA-A8-A075	Lum	BRCA_LumB	126.32	High	14.2	High	No	42	No	M0	Yes	N1a	II	Stage IIB	T1-T2	T2	TCGA-A8-A075	17.02	0	17.02	LIVING	NA	0.5033	Positive	Yes	2	Infiltrating Ductal Carcinoma	No	No	C50.9	8500/3	C50.9	Positive	2009	NA	Pre	NA	NA	NA	55	FALSE	IDC	17.02	LIVING	Negative	Left Upper Outer Quadrant	NO	Positive	NA
TCGA-AN-A0XV	Lum	BRCA_LumA	126.78	High	14.2	High	1	67	No	M0	Yes	N2	III	Stage IIIA	T1-T2	T2	TCGA-AN-A0XV	5.32	0	5.32	LIVING	NOT HISPANIC OR LATINO	0.0851	Negative	Yes	2	Infiltrating Ductal Carcinoma	No	No	C50.9	8500/3	C50.9	Positive	2010	YES	Post	NO	Tumor resection	NO	22	TRUE	IDC	5.32	LIVING	Negative	Right Upper Outer Quadrant	NO	Positive	30-39%
TCGA-A2-A4RW	NA	NA	27.54	Low	14.28	High	No	49	No	M0	Yes	N3a	III	Stage IIIC	T1-T2	T2	TCGA-A2-A4RW	7.29	0	7.29	LIVING	NOT HISPANIC OR LATINO	0.3425	NA	Yes	1	Infiltrating Lobular Carcinoma	No	No	C50.9	8520/3	C50.9	Negative	2011	YES	Pre	NA	Core needle biopsy	NO	85	TRUE	ILC	7.29	LIVING	Negative	Right|Right Upper Outer Quadrant	YES	Positive	90-99%
TCGA-AC-A2FO	Lum	BRCA_LumA	23.34	Low	14.42	High	1	65	NA	MX	Yes	N1	II	Stage IIB	T1-T2	T2	TCGA-AC-A2FO	74.08	0	74.08	LIVING	NOT HISPANIC OR LATINO	0.1185	Indeterminate	NA	NA	Infiltrating Lobular Carcinoma	No	No	C50.9	8520/3	C50.9	Negative	2005	YES	Post	NO	Core needle biopsy	NO	21	FALSE	ILC	74.08	LIVING	Negative	Left Upper Outer Quadrant	NO	Negative	NA
TCGA-AN-A0AJ	Lum	BRCA_LumB	76.7	High	14.42	High	1	79	No	M0	Neg	N0	II	Stage IIB	T3-T4	T3	TCGA-AN-A0AJ	9.95	0	9.95	LIVING	NOT HISPANIC OR LATINO	0.6855	NA	Yes	3	Infiltrating Ductal Carcinoma	No	No	C50.9	8522/3	C50.9	Positive	2010	NA	Post	NA	Tumor resection	NO	54	FALSE	MDLC	9.95	LIVING	Negative	Left Upper Outer Quadrant	NO	Positive	40-49%
TCGA-EW-A1OY	Lum	BRCA_LumB	46.08	High	14.47	High	1	63	NA	MX	Neg	N0	II	Stage IIA	T1-T2	T2	TCGA-EW-A1OY	29.83	0	29.83	LIVING	HISPANIC OR LATINO	0.593	Negative	NA	NA	Infiltrating Ductal Carcinoma	No	No	C50.9	8500/3	C50.9	Negative	2009	YES	Post	NO	Core needle biopsy	YES	47	TRUE	IDC	29.83	LIVING	Negative	Left	NO	Positive	90-99%
TCGA-BH-A0DG	Lum	BRCA_LumA	26.25	Low	14.54	High	No	30	No	M0	Neg	N0	II	Stage IIA	T1-T2	T2	TCGA-BH-A0DG	67.05	0	67.05	LIVING	NOT HISPANIC OR LATINO	0.1591	NA	NA	NA	Infiltrating Ductal Carcinoma	No	No	C50.9	8500/3	C50.9	Negative	2007	YES	Pre	NO	Core needle biopsy	NA	23	TRUE	IDC	67.05	LIVING	Negative	Right Upper Outer Quadrant	NO	Negative	NA
TCGA-A8-A099	Lum	BRCA_LumA	41.48	High	14.55	High	1	76	NA	MX	Yes	N3a	NA	Stage X	T3-T4	T4b	TCGA-A8-A099	9.99	0	9.99	LIVING	NA	0.1923	Positive	Yes	3	Infiltrating Ductal Carcinoma	No	No	C50.9	8500/3	C50.9	Positive	2009	NA	Post	NA	NA	NA	16	FALSE	IDC	9.99	LIVING	NA	Right	NO	Positive	NA
TCGA-D8-A1X9	Lum	BRCA_LumA	45.57	High	14.62	High	1	66	No	M0	Yes	N1a	II	Stage IIB	T1-T2	T2	TCGA-D8-A1X9	23.88	0	23.88	LIVING	NOT HISPANIC OR LATINO	0.2815	Negative	NA	NA	Infiltrating Ductal Carcinoma	No	No	C50.9	8500/3	C50.9	Indeterminate	2010	YES	Post	NO	Core needle biopsy	NO	66	FALSE	IDC	23.88	LIVING	NA	Left Lower Outer Quadrant	YES	Positive	NA
TCGA-D8-A73X	Lum	BRCA_LumA	24.76	Low	14.72	High	1	53	No	M0	Neg	N0	II	Stage IIA	T1-T2	T2	TCGA-D8-A73X	25.2	0	25.2	LIVING	NOT HISPANIC OR LATINO	0.0989	Negative	Yes	1	Other, specify	No	No	C50.9	8211/3	C50.9	Negative	2013	NO	Post	NA	Core needle biopsy	NO	NA	FALSE	IDC	25.2	LIVING	Negative	Left Upper Outer Quadrant	YES	Positive	70-79%
TCGA-A1-A0SN	Lum	BRCA_LumB	55	High	14.73	High	No	50	NA	MX	Yes	N1	II	Stage IIA	T1-T2	T1c	TCGA-A1-A0SN	39.29	0	39.29	LIVING	NOT HISPANIC OR LATINO	0.5518	NA	NA	NA	Infiltrating Ductal Carcinoma	No	No	C50.9	8500/3	C50.9	Positive	2007	YES	Post	NA	Core needle biopsy	NA	38	TRUE	IDC	39.29	LIVING	Negative	Left	NO	Positive	60-69%
TCGA-BH-AB28	Lum	BRCA_LumA	26.98	Low	14.78	High	1	53	No	M0	Yes	N1a	III	Stage IIIA	T3-T4	T3	TCGA-BH-AB28	9.43	0	9.43	LIVING	NOT HISPANIC OR LATINO	0.1393	Indeterminate	NA	NA	Infiltrating Lobular Carcinoma	No	No	C50.9	8520/3	C50.9	Negative	2013	YES	NA	NA	Core needle biopsy	NA	NA	TRUE	ILC	9.43	LIVING	Negative	Left	YES	Positive	NA
TCGA-BH-A0BR	Lum	BRCA_LumA	12.81	Low	14.78	High	1	59	No	M0	Neg	N0	I	Stage I	T1-T2	T1c	TCGA-BH-A0BR	76.54	0	76.54	LIVING	NOT HISPANIC OR LATINO	0.4653	NA	NA	NA	Infiltrating Ductal Carcinoma	No	No	C50.9	8500/3	C50.9	Negative	2007	YES	Post	NO	Core needle biopsy	NA	53	TRUE	IDC	76.54	LIVING	Negative	Left Lower Inner Quadrant	NO	Positive	NA
TCGA-BH-A18H	Lum	BRCA_LumA	30.12	High	14.79	High	1	63	No	M0	Neg	N0	I	Stage IA	T1-T2	T1b	TCGA-BH-A18H	21.42	0	21.42	LIVING	NOT HISPANIC OR LATINO	0.263	NA	NA	NA	Infiltrating Ductal Carcinoma	No	Yes	C50.9	8500/3	C50.9	Positive	2010	YES	Post	NA	Core needle biopsy	YES	21	TRUE	IDC	21.42	LIVING	Negative	Right Upper Outer Quadrant	NO	Positive	NA
TCGA-AR-A2LL	NA	NA	57.16	High	14.85	High	1	70	No	M0	Neg	N0	II	Stage IIB	T3-T4	T3	TCGA-AR-A2LL	66.1	0	66.1	LIVING	NOT HISPANIC OR LATINO	0.3178	Negative	Yes	2	Infiltrating Lobular Carcinoma	No	Yes	C50.9	8520/3	C50.9	Equivocal	2007	YES	Post	NO	Core needle biopsy	YES	25	TRUE	ILC	66.1	LIVING	Negative	Left	NO	Positive	70-79%
TCGA-A2-A0SV	Lum	BRCA_LumB	48.5	High	14.85	High	1	63	Yes	M1	Yes	N2a	IV	Stage IV	T1-T2	T2	TCGA-A2-A0SV	NA	NA	27.1	DECEASED	NOT HISPANIC OR LATINO	0.3799	Negative	Yes	2	Infiltrating Ductal Carcinoma	No	No	C50.9	8500/3	C50.9	Equivocal	2006	NA	Post	NA	Core needle biopsy	NO	25	TRUE	IDC	27.1	DECEASED	Positive	Right	NO	Positive	10-19%
TCGA-BH-A0H0	Lum	BRCA_LumB	67.22	High	14.87	High	1	69	No	M0	Neg	N0 (i-)	I	Stage IA	T1-T2	T1c	TCGA-BH-A0H0	15.14	0	15.14	LIVING	NA	0.2534	NA	No	0	Infiltrating Ductal Carcinoma	No	No	C50.9	8500/3	C50.9	Negative	2009	NA	Post	NA	Core needle biopsy	NO	14	TRUE	IDC	15.14	LIVING	Negative	Right Upper Outer Quadrant|Right	NO	Positive	<10%
TCGA-E9-A22B	Lum	BRCA_LumA	39.06	High	14.88	High	1	71	No	M0	Neg	N0	I	Stage IA	T1-T2	T1c	TCGA-E9-A22B	38.34	0	38.34	LIVING	NOT HISPANIC OR LATINO	0.2412	NA	NA	NA	Mixed Histology (please specify)	No	No	C50.9	8522/3	C50.9	Negative	2011	YES	Post	NO	Tumor resection	YES	38	TRUE	MDLC	38.34	LIVING	Negative	Right Upper Outer Quadrant	YES	Negative	NA
TCGA-B6-A1KC	Lum	BRCA_LumB	34.87	High	14.92	High	1	67	No	M0	Yes	N1	II	Stage IIB	T1-T2	T2	TCGA-B6-A1KC	43.56	0	43.56	LIVING	NOT HISPANIC OR LATINO	0.5293	NA	NA	NA	Infiltrating Ductal Carcinoma	No	No	C50.9	8500/3	C50.9	Negative	2003	YES	Post	NO	Core needle biopsy	NO	17	TRUE	IDC	43.56	LIVING	Negative	Right Lower Outer Quadrant	NO	Negative	NA
TCGA-E2-A1L9	Lum	BRCA_LumA	20.9	Low	14.93	High	No	40	No	M0	Yes	N1mi	II	Stage IIA	T1-T2	T1c	TCGA-E2-A1L9	19.65	0	19.65	LIVING	NOT HISPANIC OR LATINO	0.0944	NA	NA	NA	Infiltrating Ductal Carcinoma	No	No	C50.9	8500/3	C50.9	Negative	2009	YES	Pre	NO	Tumor resection	NO	17	FALSE	IDC	19.65	LIVING	Negative	Right	NO	Positive	80-89%
TCGA-OL-A5RU	Lum	BRCA_LumA	22.65	Low	14.94	High	1	63	NA	MX	Yes	N1	II	Stage IIA	T1-T2	T1c	TCGA-OL-A5RU	40.05	0	40.05	LIVING	NA	0.0399	Negative	NA	NA	Infiltrating Ductal Carcinoma	No	No	C50.9	8500/3	C50.9	NA	2010	YES	Post	NA	Core needle biopsy	NA	21	TRUE	IDC	40.05	LIVING	Negative	Left Upper Outer Quadrant	NO	Positive	80-89%
TCGA-A2-A0YF	Lum	BRCA_LumA	29.96	High	14.95	High	1	67	No	M0	Neg	N0 (i+)	I	Stage I	T1-T2	T1b	TCGA-A2-A0YF	50.43	0	50.43	LIVING	NOT HISPANIC OR LATINO	0.1229	NA	No	0	Infiltrating Ductal Carcinoma	No	No	C50.9	8500/3	C50.9	Negative	2009	NA	Post	NA	Core needle biopsy	YES	15	TRUE	IDC	50.43	LIVING	Negative	Right	NO	Negative	<10%
TCGA-BH-A0DD	NA	NA	52.51	High	15	High	1	58	No	M0	Yes	N1a	II	Stage IIB	T1-T2	T2	TCGA-BH-A0DD	81.67	0	81.67	LIVING	NA	0.3503	Positive	NA	NA	Infiltrating Ductal Carcinoma	No	No	C50.9	8500/3	C50.9	Positive	2006	YES	NA	NO	Core needle biopsy	NA	12	TRUE	IDC	81.67	LIVING	Negative	Right	NO	Positive	NA
TCGA-A8-A09K	NA	NA	30.49	High	15.02	High	1	68	No	M0	Yes	N1	II	Stage IIA	T1-T2	T1c	TCGA-A8-A09K	29.96	0	29.96	LIVING	NA	0.5029	Negative	No	0	Infiltrating Ductal Carcinoma	Yes	Yes	C50.9	8500/3	C50.9	Negative	2008	NA	Post	NA	NA	NA	28	FALSE	IDC	29.96	LIVING	Negative	Left Lower Outer Quadrant	NO	Positive	NA
TCGA-AO-A0JG	Lum	BRCA_LumA	24.63	Low	15.03	High	No	49	No	M0	Yes	N2a	III	Stage IIIA	T1-T2	T2	TCGA-AO-A0JG	26.22	0	26.22	LIVING	NOT HISPANIC OR LATINO	0.2284	NA	Yes	1	Other, specify	No	No	C50.9	8523/3	C50.9	Negative	2009	NA	Post	NA	Core needle biopsy	NO	NA	TRUE	IDC	26.22	LIVING	Close	Right Lower Outer Quadrant|Right	NO	Positive	10-19%
TCGA-E2-A106	NA	NA	39.14	High	15.22	High	No	34	No	M0	Yes	N1mi	I	Stage IB	T1-T2	T1c	TCGA-E2-A106	83.48	0	83.48	LIVING	NOT HISPANIC OR LATINO	NA	Negative	Yes	2	Infiltrating Ductal Carcinoma	No	No	C50.9	8500/3	C50.9	Equivocal	2006	NA	Pre	NA	Core needle biopsy	NO	NA	FALSE	IDC	83.48	LIVING	Close	Right Upper Outer Quadrant	NO	Positive	80-89%
TCGA-A2-A25C	Lum	BRCA_LumB	39.19	High	15.24	High	No	50	No	M0	Yes	N1a	II	Stage IIB	T1-T2	T2	TCGA-A2-A25C	17.18	0	17.18	LIVING	NOT HISPANIC OR LATINO	0.3264	NA	Yes	1	Infiltrating Ductal Carcinoma	No	No	C50.9	8500/3	C50.9	Negative	2010	YES	Pre	NO	Core needle biopsy	NO	19	TRUE	IDC	17.18	LIVING	Negative	Left Lower Outer Quadrant	YES	Positive	20-29%
TCGA-A8-A09N	Lum	BRCA_LumB	40.31	High	15.29	High	1	57	No	M0	Yes	N3a	III	Stage IIIC	T1-T2	T2	TCGA-A8-A09N	1.02	0	1.02	LIVING	NA	0.6977	Positive	Yes	3	Infiltrating Ductal Carcinoma	No	No	C50.9	8500/3	C50.9	Positive	2006	NA	Post	NA	NA	NA	51	FALSE	IDC	1.02	LIVING	Negative	Right Lower Outer Quadrant	NO	Positive	NA
TCGA-B6-A0X5	Lum	BRCA_LumB	53.42	High	15.34	High	1	61	No	M0	Yes	N1b	II	Stage IIB	T1-T2	T2	TCGA-B6-A0X5	44.12	Recurred/Progressed	68.89	DECEASED	NOT HISPANIC OR LATINO	0.0827	NA	NA	NA	Infiltrating Ductal Carcinoma	No	No	C50.9	8500/3	C50.9	NA	1995	NA	Post	NA	NA	NO	18	TRUE	IDC	68.89	DECEASED	Negative	Left	NO	Positive	NA
TCGA-B6-A0RL	Lum	BRCA_LumB	29.81	High	15.35	High	1	60	No	M0	Neg	N0 (i-)	II	Stage IIA	T1-T2	T2	TCGA-B6-A0RL	NA	NA	81.11	DECEASED	NOT HISPANIC OR LATINO	0.3215	NA	NA	NA	Infiltrating Ductal Carcinoma	No	No	C50.9	8500/3	C50.9	NA	1993	NA	NA	NA	Fine needle aspiration biopsy	NO	NA	TRUE	IDC	81.11	DECEASED	Negative	Left	NO	Positive	NA
TCGA-BH-A1ES	NA	NA	48.47	High	15.39	High	No	35	No	M0	Yes	N1a	II	Stage IIB	T1-T2	T2	TCGA-BH-A1ES	NA	NA	113.73	DECEASED	NOT HISPANIC OR LATINO	0.5056	NA	NA	NA	Infiltrating Ductal Carcinoma	No	No	C50.9	8500/3	C50.9	Negative	1999	YES	Pre	NO	Tumor resection	NA	23	NA	BREAST	113.73	DECEASED	NA	Right Upper Inner Quadrant	NO	Positive	NA
TCGA-S3-A6ZF	Lum	BRCA_LumB	57.02	High	15.46	High	1	64	No	M0	Neg	N0	II	Stage IIA	T1-T2	T2	TCGA-S3-A6ZF	18.79	0	18.79	LIVING	NOT HISPANIC OR LATINO	0.602	Negative	Yes	2	Infiltrating Ductal Carcinoma	No	No	C50.9	8500/3	C50.9	Equivocal	2013	YES	Post	NA	Fine needle aspiration biopsy	YES	NA	FALSE	IDC	18.79	LIVING	Negative	Right|Right Upper Outer Quadrant	YES	Positive	40-49%
TCGA-A8-A0A2	Lum	BRCA_LumA	28.29	Low	15.47	High	1	66	No	M0	Neg	N0	II	Stage IIA	T1-T2	T2	TCGA-A8-A0A2	19.02	0	19.02	LIVING	NA	0.3321	Negative	No	0	Infiltrating Lobular Carcinoma	No	No	C50.9	8520/3	C50.9	Negative	2009	NA	Post	NA	NA	NA	22	FALSE	ILC	19.02	LIVING	Negative	Right Lower Outer Quadrant	NO	Positive	NA
TCGA-AN-A0FF	Lum	BRCA_LumB	27.36	Low	15.51	High	No	32	No	M0	Neg	N0	I	Stage IA	T1-T2	T1b	TCGA-AN-A0FF	5.65	0	5.65	LIVING	NOT HISPANIC OR LATINO	0.1509	NA	No	0	Infiltrating Ductal Carcinoma	No	No	C50.9	8500/3	C50.9	Negative	2010	NA	Pre	NA	Tumor resection	NO	20	FALSE	IDC	5.65	LIVING	Negative	Left Upper Outer Quadrant	NO	Positive	90-99%
TCGA-AC-A23H	NonLum	BRCA_Her2	53.02	High	15.55	High	1	90	No	M0	NA	NX	II	Stage IIA	T1-T2	T2	TCGA-AC-A23H	NA	NA	5.72	DECEASED	NOT HISPANIC OR LATINO	0.2724	Positive	NA	NA	Infiltrating Ductal Carcinoma	No	No	C50.9	8500/3	C50.9	Positive	2009	NO	Post	NO	Core needle biopsy	NA	3410	FALSE	IDC	5.72	DECEASED	Negative	Right Upper Inner Quadrant|Right Lower Inner Quadrant	NO	Negative	NA
TCGA-E2-A56Z	Lum	BRCA_LumB	23.58	Low	15.6	High	1	69	No	M0	Yes	N1a	II	Stage IIB	T1-T2	T2	TCGA-E2-A56Z	8.28	0	8.28	LIVING	NOT HISPANIC OR LATINO	0.4799	Negative	Yes	2	Infiltrating Ductal Carcinoma	No	No	C50.9	8500/3	C50.9	Equivocal	2012	YES	Post	NA	Core needle biopsy	NO	40	TRUE	IDC	8.28	LIVING	Negative	Right	NO	Positive	<10%
TCGA-A2-A0D4	Lum	BRCA_LumB	53.93	High	15.6	High	No	37	No	M0	Yes	N1a	II	Stage IIB	T1-T2	T2	TCGA-A2-A0D4	25.2	0	25.2	LIVING	NOT HISPANIC OR LATINO	0.3856	Negative	Yes	1	Infiltrating Ductal Carcinoma	No	No	C50.9	8500/3	C50.9	Negative	2009	NA	Pre	NA	Core needle biopsy	NO	24	TRUE	IDC	25.2	LIVING	Negative	Left	NO	Positive	10-19%
TCGA-BH-A0B5	Lum	BRCA_LumA	28.3	Low	15.63	High	No	40	No	M0	Yes	N2a	III	Stage IIIA	T1-T2	T2	TCGA-BH-A0B5	70.17	0	70.17	LIVING	NOT HISPANIC OR LATINO	0.2328	NA	NA	NA	Infiltrating Lobular Carcinoma	No	No	C50.9	8520/3	C50.9	Negative	2007	YES	Pre	NO	Fine needle aspiration biopsy	NA	50	TRUE	ILC	70.17	LIVING	Positive	Left	NO	Positive	NA
TCGA-A8-A07L	Lum	BRCA_LumB	78.87	High	15.64	High	1	58	No	M0	Yes	N1a	III	Stage IIIA	T3-T4	T3	TCGA-A8-A07L	32.03	0	32.03	LIVING	NA	0.4588	Negative	No	0	Infiltrating Ductal Carcinoma	No	No	C50.9	8500/3	C50.9	Negative	2009	NA	Post	NA	NA	NA	76	FALSE	IDC	32.03	LIVING	Negative	Right Upper Outer Quadrant	NO	Positive	NA
TCGA-AC-A3YJ	Lum	BRCA_LumA	19.82	Low	15.69	High	1	66	NA	MX	Neg	N0 (i-)	II	Stage IIA	T1-T2	T2	TCGA-AC-A3YJ	24.77	0	24.77	LIVING	NOT HISPANIC OR LATINO	0.0443	NA	NA	NA	Other, specify	No	No	C50.9	8050/3	C50.9	NA	2012	YES	Post	NA	Core needle biopsy	YES	19	FALSE	SPC	24.77	LIVING	Negative	Right	YES	Positive	NA
TCGA-E2-A1IN	Lum	BRCA_LumA	30.05	High	15.79	High	1	60	No	M0	Neg	N0	I	Stage I	T1-T2	T1c	TCGA-E2-A1IN	22.17	0	22.17	LIVING	NOT HISPANIC OR LATINO	0.449	NA	Yes	1	Infiltrating Ductal Carcinoma	No	No	C50.9	8500/3	C50.9	Negative	2010	YES	Post	NO	Tumor resection	NO	129	FALSE	IDC	22.17	LIVING	Negative	Right	NO	Positive	NA
TCGA-A2-A25B	Lum	BRCA_LumB	46.72	High	15.8	High	No	39	No	M0	Yes	N1	II	Stage IIB	T1-T2	T2	TCGA-A2-A25B	42.38	Recurred/Progressed	42.41	LIVING	NOT HISPANIC OR LATINO	0.4302	Negative	Yes	2	Infiltrating Ductal Carcinoma	No	No	C50.9	8500/3	C50.9	Equivocal	2010	YES	Pre	NO	Core needle biopsy	NO	59	TRUE	IDC	42.41	LIVING	Close	Left Upper Outer Quadrant	YES	Positive	10-19%
TCGA-LQ-A4E4	NA	NA	29.44	High	15.8	High	1	73	NA	MX	Yes	N1a	III	Stage IIIA	T3-T4	T3	TCGA-LQ-A4E4	22.37	Recurred/Progressed	27.89	LIVING	NOT HISPANIC OR LATINO	0.1878	Negative	NA	NA	Infiltrating Lobular Carcinoma	No	No	C50.9	8520/3	C50.9	NA	2011	YES	Post	NA	Core needle biopsy	NO	64	TRUE	ILC	27.89	LIVING	Positive	Right Upper Outer Quadrant	NO	Positive	90-99%
TCGA-D8-A27W	Lum	BRCA_LumB	61.6	High	15.9	High	1	55	No	M0	Neg	N0	III	Stage IIIB	T3-T4	T4b	TCGA-D8-A27W	12.25	0	12.25	LIVING	NOT HISPANIC OR LATINO	0.4452	Positive	Yes	2	Mucinous Carcinoma	No	No	C50.9	8480/3	C50.9	Equivocal	2011	YES	Post	NO	Fine needle aspiration biopsy	NO	18	FALSE	IMMC	12.25	LIVING	Negative	Right	YES	Positive	NA
TCGA-A8-A082	Lum	BRCA_LumB	31.02	High	15.92	High	1	58	No	M0	Yes	N1a	II	Stage IIB	T1-T2	T2	TCGA-A8-A082	18.04	0	18.04	LIVING	NA	0.1231	Negative	Yes	1	Infiltrating Ductal Carcinoma	No	No	C50.9	8500/3	C50.9	Negative	2008	NA	Post	NA	NA	NA	19	FALSE	IDC	18.04	LIVING	Negative	Right	NO	Positive	NA
TCGA-A7-A0CD	Lum	BRCA_LumA	42.8	High	16.03	High	1	66	No	M0	Neg	N0	I	Stage I	T1-T2	T1	TCGA-A7-A0CD	38.27	0	38.27	LIVING	NOT HISPANIC OR LATINO	0.5843	Negative	Yes	2	Infiltrating Ductal Carcinoma	No	Yes	C50.9	8500/3	C50.9	Equivocal	2009	NA	NA	NA	Core needle biopsy	NO	24	FALSE	IDC	38.27	LIVING	Negative	Left	YES	Positive	70-79%
TCGA-BH-A0C1	Lum	BRCA_LumA	36.07	High	16.05	High	1	61	No	M0	Yes	N2a	III	Stage IIIA	T3-T4	T3	TCGA-BH-A0C1	36.89	Recurred/Progressed	46.35	DECEASED	NOT HISPANIC OR LATINO	0.1678	NA	NA	NA	Infiltrating Lobular Carcinoma	No	No	C50.9	8520/3	C50.9	Negative	2007	YES	Post	YES	Core needle biopsy	NA	21	TRUE	ILC	46.35	DECEASED	Negative	Right	NO	Positive	NA
TCGA-BH-A18K	Lum	BRCA_LumA	22.63	Low	16.07	High	No	46	No	M0	Neg	N0	I	Stage I	T1-T2	T1	TCGA-BH-A18K	NA	NA	90.77	DECEASED	NOT HISPANIC OR LATINO	0.4274	NA	NA	NA	Infiltrating Ductal Carcinoma	No	No	C50.9	8500/3	C50.9	Negative	1999	YES	NA	NO	Core needle biopsy	NA	29	TRUE	IDC	90.77	DECEASED	Negative	Left Lower Inner Quadrant	NO	Positive	NA
TCGA-AC-A4ZE	Lum	BRCA_LumA	28.67	Low	16.12	High	1	63	No	M0	Neg	N0	II	Stage IIB	T3-T4	T3	TCGA-AC-A4ZE	29.24	0	29.24	LIVING	NOT HISPANIC OR LATINO	0.182	NA	NA	NA	Infiltrating Lobular Carcinoma	No	No	C50.9	8520/3	C50.9	Positive	2012	YES	Post	NA	Core needle biopsy	NO	NA	FALSE	ILC	29.24	LIVING	Negative	Right Lower Outer Quadrant	YES	Positive	NA
TCGA-D8-A1XF	Lum	BRCA_LumB	50.37	High	16.14	High	No	45	No	M0	Neg	N0	II	Stage IIA	T1-T2	T2	TCGA-D8-A1XF	15.21	0	15.21	LIVING	NOT HISPANIC OR LATINO	0.6723	NA	Yes	1	Infiltrating Ductal Carcinoma	No	No	C50.9	8500/3	C50.9	Negative	2010	YES	Pre	NO	Other method, specify:	NO	28	FALSE	IDC	15.21	LIVING	NA	Left Upper Outer Quadrant	YES	Positive	NA
TCGA-AO-A0J5	Lum	BRCA_LumA	23.13	Low	16.15	High	No	48	Yes	M1	Yes	N1a	IV	Stage IV	T3-T4	T4	TCGA-AO-A0J5	NA	NA	26.02	DECEASED	NOT HISPANIC OR LATINO	0.1273	Negative	Yes	2	Other, specify	Yes	No	C50.9	8523/3	C50.9	Equivocal	2008	NA	Pre	NA	Core needle biopsy	NO	43	TRUE	IDC	26.02	DECEASED	Close	Right Upper Inner Quadrant|Right Upper Outer Quadrant|Right Lower Inner Quadrant|Right Lower Outer Quadrant|Right	NO	Negative	<10%
TCGA-AR-A24H	Lum	BRCA_LumB	34.42	High	16.15	High	1	65	No	M0	Neg	N0	II	Stage IIA	T1-T2	T2	TCGA-AR-A24H	160.78	0	160.78	LIVING	NOT HISPANIC OR LATINO	0.4579	NA	Yes	1	Infiltrating Lobular Carcinoma	No	No	C50.9	8520/3	C50.9	Negative	2001	YES	Post	NA	Core needle biopsy	NA	96	TRUE	ILC	160.78	LIVING	Negative	Right Lower Inner Quadrant|Right Lower Outer Quadrant	NO	Positive	NA
TCGA-WT-AB41	Lum	BRCA_LumA	17.57	Low	16.16	High	1	55	NA	MX	Yes	N1mi	II	Stage IIB	T1-T2	T2	TCGA-WT-AB41	52.92	0	52.92	LIVING	NOT HISPANIC OR LATINO	0.3125	NA	NA	NA	Infiltrating Ductal Carcinoma	No	Yes	C50.9	8500/3	C50.9	NA	2010	YES	Post	NA	Core needle biopsy	NA	NA	FALSE	IDC	52.92	LIVING	Negative	Left Upper Outer Quadrant|Left Lower Inner Quadrant|Left Lower Outer Quadrant	NO	Positive	<10%
TCGA-A7-A13F	Lum	BRCA_LumB	41.79	High	16.23	High	No	44	No	M0	Yes	N1a	III	Stage IIIA	T3-T4	T3	TCGA-A7-A13F	25.13	0	25.13	LIVING	NOT HISPANIC OR LATINO	0.2607	Negative	Yes	2	Infiltrating Ductal Carcinoma	No	No	C50.9	8500/3	C50.9	Equivocal	2010	NA	Pre	NA	Core needle biopsy	NO	27	FALSE	IDC	25.13	LIVING	Negative	Right Upper Outer Quadrant	YES	Positive	NA
TCGA-EW-A2FS	Lum	BRCA_LumA	23.12	Low	16.27	High	No	41	NA	MX	Yes	N1mi	II	Stage IIB	T1-T2	T2	TCGA-EW-A2FS	52.69	0	52.69	LIVING	NOT HISPANIC OR LATINO	0.1908	NA	Yes	1	Infiltrating Ductal Carcinoma	No	No	C50.9	8500/3	C50.9	Negative	2008	YES	Pre	NO	Core needle biopsy	YES	19	TRUE	IDC	52.69	LIVING	Negative	Left Upper Outer Quadrant	NO	Negative	<10%
TCGA-EW-A1P5	Lum	BRCA_LumA	29.06	Low	16.29	High	1	77	No	M0	Yes	N1a	II	Stage IIB	T1-T2	T2	TCGA-EW-A1P5	23.09	0	23.09	LIVING	NOT HISPANIC OR LATINO	0.2559	Negative	NA	NA	Infiltrating Ductal Carcinoma	No	No	C50.9	8500/3	C50.9	Negative	2010	YES	Post	NO	Core needle biopsy	YES	13	TRUE	IDC	23.09	LIVING	Negative	Right Upper Outer Quadrant	NO	Positive	90-99%
TCGA-E9-A1N6	NA	NA	42.71	High	16.3	High	1	52	No	M0	Yes	N1	II	Stage IIB	T1-T2	T2	TCGA-E9-A1N6	22.08	Recurred/Progressed	22.27	DECEASED	NOT HISPANIC OR LATINO	0.2459	NA	NA	NA	Infiltrating Ductal Carcinoma	No	No	C50.9	8500/3	C50.9	Positive	2010	YES	Post	NO	Tumor resection	NO	NA	TRUE	IDC	22.27	DECEASED	Negative	Left Upper Outer Quadrant	YES	Positive	NA
TCGA-BH-A1FM	Lum	BRCA_LumB	72.77	High	16.32	High	No	44	No	M0	Yes	N2	III	Stage IIIA	T1-T2	T2	TCGA-BH-A1FM	NA	NA	45.6	DECEASED	NOT HISPANIC OR LATINO	0.5273	NA	NA	NA	Infiltrating Ductal Carcinoma	No	No	C50.9	8500/3	C50.9	NA	1998	YES	NA	NA	Core needle biopsy	NA	31	TRUE	IDC	45.6	DECEASED	NA	Right Upper Outer Quadrant	NO	Negative	NA
TCGA-E2-A15S	Lum	BRCA_LumB	91.16	High	16.32	High	No	34	No	M0	Yes	N1	II	Stage IIB	T1-T2	T2	TCGA-E2-A15S	14.06	0	14.06	LIVING	NOT HISPANIC OR LATINO	0.4632	Negative	Yes	2	Infiltrating Ductal Carcinoma	No	No	C50.9	8500/3	C50.9	Equivocal	2010	YES	Post	NO	Tumor resection	NO	32	FALSE	IDC	14.06	LIVING	Negative	Left Upper Inner Quadrant|Left Upper Outer Quadrant	NO	Negative	NA
TCGA-C8-A12X	Lum	BRCA_LumA	25.04	Low	16.4	High	1	62	No	M0	Yes	N1	II	Stage IIB	T1-T2	T2	TCGA-C8-A12X	12.65	0	12.65	LIVING	NOT HISPANIC OR LATINO	0.2971	NA	Yes	1	Mucinous Carcinoma	No	No	C50.9	8480/3	C50.9	Negative	2010	YES	Post	NO	Other method, specify:	NA	32	TRUE	IMMC	12.65	LIVING	Negative	Left	YES	Positive	NA
TCGA-D8-A27E	Lum	BRCA_LumA	27.57	Low	16.43	High	1	66	No	M0	Neg	N0	I	Stage IA	T1-T2	T1c	TCGA-D8-A27E	17.41	0	17.41	LIVING	NOT HISPANIC OR LATINO	0.0001	NA	Yes	1	Other, specify	No	No	C50.9	8523/3	C50.9	Negative	2010	YES	Post	NO	Fine needle aspiration biopsy	NO	8	FALSE	IDC	17.41	LIVING	Negative	Left Upper Inner Quadrant	YES	Positive	<10%
TCGA-D8-A3Z5	NA	NA	21.09	Low	16.44	High	1	54	No	M0	Yes	N3a	III	Stage IIIC	T1-T2	T2	TCGA-D8-A3Z5	33.34	0	33.34	LIVING	NOT HISPANIC OR LATINO	0.1265	NA	NA	NA	Infiltrating Lobular Carcinoma	No	No	C50.9	8520/3	C50.9	Negative	2011	YES	Post	NO	Core needle biopsy	NO	13	FALSE	ILC	33.34	LIVING	Negative	Right	YES	Positive	NA
TCGA-AO-A0JM	Lum	BRCA_LumB	24.99	Low	16.48	High	No	40	No	M0	Yes	N1	II	Stage IIB	T1-T2	T2	TCGA-AO-A0JM	71.75	0	71.75	LIVING	HISPANIC OR LATINO	0.3307	Positive	Yes	3	Infiltrating Ductal Carcinoma	No	No	C50.9	8500/3	C50.9	Positive	2005	NA	Pre	NA	Core needle biopsy	NO	25	TRUE	IDC	71.75	LIVING	Negative	Right Lower Inner Quadrant|Right Lower Outer Quadrant|Right	NO	Positive	<10%
TCGA-LL-A6FP	Lum	BRCA_LumA	19.88	Low	16.48	High	1	90	NA	MX	NA	NX	II	Stage IIA	T1-T2	T2	TCGA-LL-A6FP	22.24	0	22.24	LIVING	NOT HISPANIC OR LATINO	0.4119	Negative	Yes	2	Infiltrating Lobular Carcinoma	Yes	No	C50.9	8520/3	C50.9	Equivocal	2012	NO	Post	NA	Core needle biopsy	NO	NA	FALSE	ILC	22.24	LIVING	Negative	Right Upper Outer Quadrant	YES	Positive	20-29%
TCGA-A8-A08J	NonLum	BRCA_Her2	68.77	High	16.49	High	1	52	Yes	M1	Yes	N3	IV	Stage IV	T3-T4	T4b	TCGA-A8-A08J	NA	NA	37.02	DECEASED	NA	0.4491	Negative	Yes	1	Infiltrating Ductal Carcinoma	No	No	C50.9	8541/3	C50.9	Negative	2005	NA	Post	NA	NA	NA	27	FALSE	PD	37.02	DECEASED	Positive	Right	NO	Negative	NA
TCGA-C8-A3M8	Lum	BRCA_LumB	30.54	High	16.67	High	1	68	No	M0	Neg	N0	I	Stage IA	T1-T2	T1c	TCGA-C8-A3M8	12.94	0	12.94	LIVING	NOT HISPANIC OR LATINO	0.2516	NA	Yes	3	Infiltrating Lobular Carcinoma	No	No	C50.9	8520/3	C50.9	Positive	2011	YES	Post	NO	Tumor resection	NO	40	TRUE	ILC	12.94	LIVING	Negative	Right Upper Outer Quadrant	YES	Positive	NA
TCGA-E2-A1IO	Lum	BRCA_LumA	27.19	Low	16.7	High	No	37	No	M0	Neg	N0	I	Stage I	T1-T2	T1c	TCGA-E2-A1IO	60.94	0	60.94	LIVING	NOT HISPANIC OR LATINO	0.4112	Negative	Yes	2	Infiltrating Ductal Carcinoma	No	No	C50.9	8500/3	C50.9	Equivocal	2009	YES	Pre	NO	Core needle biopsy	NO	12	FALSE	IDC	60.94	LIVING	Negative	Right	NO	Positive	NA
TCGA-BH-A0BA	Lum	BRCA_LumA	31.05	High	16.73	High	1	51	No	M0	Yes	N3a	III	Stage IIIC	T3-T4	T3	TCGA-BH-A0BA	37.19	0	37.19	LIVING	NA	0.8633	NA	Yes	1	Mixed Histology (please specify)	No	No	C50.9	8522/3	C50.9	Negative	2006	NA	Pre	NA	Core needle biopsy	NO	24	TRUE	MDLC	37.19	LIVING	Negative	Left Upper Inner Quadrant|Left Upper Outer Quadrant|Left Lower Inner Quadrant|Left Lower Outer Quadrant|Left	NO	Positive	40-49%
TCGA-A7-A3RF	Lum	BRCA_LumA	16.58	Low	16.82	High	1	79	No	M0	Neg	N0	II	Stage IIA	T1-T2	T2	TCGA-A7-A3RF	6.31	Recurred/Progressed	13.4	LIVING	NOT HISPANIC OR LATINO	0.0023	NA	NA	NA	Mucinous Carcinoma	No	No	C50.9	8480/3	C50.9	Negative	2012	YES	Post	NA	Core needle biopsy	NO	43	FALSE	IMMC	13.4	LIVING	Positive	Left Upper Outer Quadrant	YES	Positive	30-39%
TCGA-A8-A081	Lum	BRCA_LumB	50.72	High	16.83	High	1	80	No	M0	Neg	N0	II	Stage IIA	T1-T2	T2	TCGA-A8-A081	0	0	0	LIVING	NA	0.645	Negative	Yes	1	Infiltrating Ductal Carcinoma	No	No	C50.9	8500/3	C50.9	Negative	2008	NA	Post	NA	NA	NA	65	FALSE	IDC	0	LIVING	Negative	Right	NO	Positive	NA
TCGA-BH-A0HB	Lum	BRCA_LumA	33.26	High	16.86	High	1	55	No	M0	Neg	N0 (i-)	I	Stage IA	T1-T2	T1c	TCGA-BH-A0HB	26.48	0	26.48	LIVING	NA	0.2922	Negative	Yes	2	Infiltrating Ductal Carcinoma	No	No	C50.9	8500/3	C50.9	Equivocal	2008	NA	Post	NA	Core needle biopsy	NO	28	TRUE	IDC	26.48	LIVING	Negative	Right Upper Outer Quadrant|Right	NO	Positive	30-39%
TCGA-E2-A15G	Lum	BRCA_LumA	30.37	High	16.91	High	1	76	No	M0	Neg	N0	II	Stage IIA	T1-T2	T2	TCGA-E2-A15G	18.2	0	18.2	LIVING	NOT HISPANIC OR LATINO	0.0763	NA	Yes	1	Mixed Histology (please specify)	No	No	C50.9	8522/3	C50.9	Negative	2009	YES	Post	NO	Tumor resection	NO	38	FALSE	MDLC	18.2	LIVING	Negative	Left Upper Outer Quadrant	NO	Positive	NA
TCGA-A8-A09A	Lum	BRCA_LumA	25.14	Low	17.1	High	No	40	No	M0	NA	NX	NA	Stage X	T1-T2	T2	TCGA-A8-A09A	9.99	0	9.99	LIVING	NA	0.426	Negative	Yes	1	Infiltrating Ductal Carcinoma	No	No	C50.9	8500/3	C50.9	Negative	2009	NA	Pre	NA	NA	NA	76	FALSE	IDC	9.99	LIVING	Positive	Left	NO	Positive	NA
TCGA-E2-A152	NonLum	BRCA_Her2	33.56	High	17.14	High	1	56	No	M0	Neg	N0	I	Stage I	T1-T2	T1c	TCGA-E2-A152	31.73	Recurred/Progressed	69.91	LIVING	NOT HISPANIC OR LATINO	0.6421	NA	Yes	3	Infiltrating Ductal Carcinoma	No	No	C50.9	8500/3	C50.9	Positive	2009	YES	Post	NO	Tumor resection	NO	90	FALSE	IDC	69.91	LIVING	Negative	Right Upper Inner Quadrant	NO	Negative	NA
TCGA-OL-A5RV	Lum	BRCA_LumA	23.07	Low	17.17	High	No	43	NA	MX	Yes	N3	III	Stage IIIC	T1-T2	T2	TCGA-OL-A5RV	34.89	0	34.89	LIVING	NA	0.0644	Negative	NA	NA	Infiltrating Ductal Carcinoma	No	No	C50.9	8500/3	C50.9	NA	2011	YES	Pre	NA	Core needle biopsy	NO	12	TRUE	IDC	34.89	LIVING	Negative	Right Upper Outer Quadrant	NO	Positive	90-99%
TCGA-D8-A1XD	NA	NA	33.19	High	17.19	High	No	36	No	M0	Yes	N2a	III	Stage IIIA	T1-T2	T1c	TCGA-D8-A1XD	17.15	0	17.15	LIVING	NOT HISPANIC OR LATINO	0.148	NA	Yes	1	Infiltrating Ductal Carcinoma	No	No	C50.9	8500/3	C50.9	Negative	2010	YES	Pre	NO	NA	NO	NA	FALSE	IDC	17.15	LIVING	Negative	Left Upper Outer Quadrant	YES	Positive	NA
TCGA-A2-A0SW	Lum	BRCA_LumB	34.05	High	17.25	High	1	82	Yes	M1	Yes	N2	IV	Stage IV	T1-T2	T2	TCGA-A2-A0SW	21.45	Recurred/Progressed	44.84	DECEASED	NOT HISPANIC OR LATINO	0.4298	Negative	NA	NA	Infiltrating Ductal Carcinoma	No	No	C50.9	8500/3	C50.9	NA	2006	NA	Post	NA	Core needle biopsy	NO	40	TRUE	IDC	44.84	DECEASED	Negative	Right	NO	Negative	<10%
TCGA-E9-A1R2	Lum	BRCA_LumA	41.47	High	17.3	High	1	51	NA	MX	Yes	N3	III	Stage IIIC	T1-T2	T2	TCGA-E9-A1R2	34.92	0	34.92	LIVING	NOT HISPANIC OR LATINO	0.3226	Negative	NA	NA	Infiltrating Ductal Carcinoma	No	No	C50.9	8500/3	C50.9	Equivocal	2011	YES	Post	NO	Core needle biopsy	NO	43	TRUE	IDC	34.92	LIVING	Positive	Left Upper Outer Quadrant	YES	Negative	NA
TCGA-D8-A140	Lum	BRCA_LumA	25.4	Low	17.31	High	1	62	No	M0	Yes	N1a	II	Stage IIB	T1-T2	T2	TCGA-D8-A140	13.24	0	13.24	LIVING	NOT HISPANIC OR LATINO	0.2323	NA	Yes	3	Infiltrating Ductal Carcinoma	No	No	C50.9	8500/3	C50.9	Positive	2010	YES	Post	NA	Core needle biopsy	NO	66	FALSE	IDC	13.24	LIVING	Negative	Left Upper Outer Quadrant|Left	YES	Positive	<10%
TCGA-A2-A0YI	Lum	BRCA_LumA	27.7	Low	17.36	High	1	62	No	M0	Neg	N0 (i+)	I	Stage I	T1-T2	T1c	TCGA-A2-A0YI	49.44	0	49.44	LIVING	NOT HISPANIC OR LATINO	0.1891	NA	Yes	1	Infiltrating Ductal Carcinoma	No	No	C50.9	8522/3	C50.9	Negative	2009	NA	Post	NA	Core needle biopsy	YES	10	TRUE	MDLC	49.44	LIVING	Negative	Right Upper Outer Quadrant	NO	Positive	60-69%
TCGA-D8-A1XL	Lum	BRCA_LumB	50.44	High	17.38	High	No	34	NA	MX	Yes	N1a	II	Stage IIB	T1-T2	T2	TCGA-D8-A1XL	19.91	0	19.91	LIVING	NOT HISPANIC OR LATINO	0.5466	Negative	Yes	2	Infiltrating Ductal Carcinoma	No	No	C50.9	8500/3	C50.9	Equivocal	2010	YES	Pre	NO	Fine needle aspiration biopsy	NA	79	FALSE	IDC	19.91	LIVING	Negative	Left Upper Outer Quadrant	YES	Positive	NA
TCGA-EW-A424	NA	NA	22.15	Low	17.42	High	1	51	NA	MX	Yes	N1	III	Stage IIIA	T3-T4	T3	TCGA-EW-A424	23.49	0	23.49	LIVING	HISPANIC OR LATINO	0.1872	NA	NA	NA	Infiltrating Lobular Carcinoma	No	No	C50.9	8520/3	C50.9	Positive	2012	YES	NA	NA	Core needle biopsy	YES	NA	TRUE	ILC	23.49	LIVING	Negative	Right	YES	Positive	NA
TCGA-LL-A9Q3	Lum	BRCA_LumA	16.88	Low	17.46	High	1	69	NA	MX	Yes	N3a	III	Stage IIIC	T3-T4	T3	TCGA-LL-A9Q3	17.48	0	17.48	LIVING	NOT HISPANIC OR LATINO	0.2749	NA	Yes	3	Infiltrating Lobular Carcinoma	No	No	C50.9	8520/3	C50.9	Positive	2013	YES	Post	NA	Core needle biopsy	YES	NA	FALSE	ILC	17.48	LIVING	Negative	Left Upper Outer Quadrant	YES	Positive	<10%
TCGA-A8-A09I	Lum	BRCA_LumB	57.12	High	17.53	High	1	84	No	M0	Neg	N0	II	Stage IIA	T1-T2	T2	TCGA-A8-A09I	45.04	0	45.04	LIVING	NA	0.3571	Positive	Yes	3	Infiltrating Ductal Carcinoma	No	Yes	C50.9	8500/3	C50.9	Positive	2008	NA	Post	NA	NA	NA	97	FALSE	IDC	45.04	LIVING	Negative	Right Lower Outer Quadrant	NO	Positive	NA
TCGA-AR-A5QP	Lum	BRCA_LumA	35.39	High	17.55	High	1	54	No	M0	Yes	N1	II	Stage IIB	T1-T2	T2	TCGA-AR-A5QP	38.93	0	38.93	LIVING	NOT HISPANIC OR LATINO	0.1282	NA	Yes	2	Infiltrating Lobular Carcinoma	No	No	C50.9	8520/3	C50.9	Equivocal	2011	YES	Post	NA	NA	NA	22	TRUE	ILC	38.93	LIVING	NA	Left	NO	Positive	NA
TCGA-A2-A3KC	NA	NA	22.46	Low	17.65	High	1	55	No	M0	Yes	N1a	II	Stage IIB	T1-T2	T2	TCGA-A2-A3KC	36.2	0	36.2	LIVING	NOT HISPANIC OR LATINO	0.1404	Negative	Yes	2	Infiltrating Lobular Carcinoma	No	No	C50.9	8520/3	C50.9	Equivocal	2011	YES	Pre	NO	Core needle biopsy	NO	23	TRUE	ILC	36.2	LIVING	Negative	Right Lower Outer Quadrant	YES	Positive	90-99%
TCGA-D8-A1XA	Lum	BRCA_LumA	39.43	High	17.73	High	1	64	No	M0	Neg	N0	I	Stage IA	T1-T2	T1c	TCGA-D8-A1XA	27.56	0	27.56	LIVING	NOT HISPANIC OR LATINO	0.8612	NA	Yes	2	Infiltrating Ductal Carcinoma	No	No	C50.9	8500/3	C50.9	Equivocal	2010	YES	Post	NO	Other method, specify:	NO	21	FALSE	IDC	27.56	LIVING	Negative	Left Upper Outer Quadrant	YES	Positive	NA
TCGA-OL-A66H	Lum	BRCA_LumA	17.59	Low	17.77	High	No	NA	NA	MX	Yes	N1mi	I	Stage IB	T1-T2	T1c	TCGA-OL-A66H	NA	0	NA	LIVING	NOT HISPANIC OR LATINO	0.0587	Negative	NA	NA	Mucinous Carcinoma	No	No	C50.9	8480/3	C50.9	NA	NA	YES	Post	NA	Fine needle aspiration biopsy	NA	18	TRUE	IMMC	NA	LIVING	Negative	Right	NO	Positive	80-89%
TCGA-AO-A03V	Lum	BRCA_LumA	28.65	Low	17.81	High	No	41	No	M0	Neg	N0 (i-)	I	Stage I	T1-T2	T1c	TCGA-AO-A03V	44.38	0	44.38	LIVING	NOT HISPANIC OR LATINO	0.3132	NA	No	0	Infiltrating Ductal Carcinoma	No	No	C50.9	8500/3	C50.9	Negative	2008	NA	Pre	NA	Core needle biopsy	YES	46	TRUE	IDC	44.38	LIVING	Negative	Left Upper Inner Quadrant|Left	NO	Positive	80-89%
TCGA-AO-A1KT	Lum	BRCA_LumB	37.08	High	17.86	High	1	78	No	M0	Yes	N1	II	Stage IIA	T1-T2	T1	TCGA-AO-A1KT	17.77	0	17.77	LIVING	NOT HISPANIC OR LATINO	0.3513	Negative	Yes	2	Infiltrating Ductal Carcinoma	No	NA	C50.9	8500/3	C50.9	Equivocal	2009	YES	Post	NO	Core needle biopsy	YES	26	TRUE	IDC	17.77	LIVING	Negative	Left Upper Outer Quadrant|Left	NO	Positive	40-49%
TCGA-EW-A2FW	Lum	BRCA_LumB	23.99	Low	17.89	High	1	52	NA	MX	Neg	N0 (i-)	II	Stage IIA	T1-T2	T2	TCGA-EW-A2FW	22.08	0	22.08	LIVING	HISPANIC OR LATINO	0.2122	NA	Yes	1	Other, specify	NA	No	C50.9	8503/3	C50.9	Negative	2011	YES	Post	NO	Core needle biopsy	YES	18	TRUE	IDC	22.08	LIVING	Negative	Right Upper Outer Quadrant	NO	Positive	90-99%
TCGA-S3-AA12	Lum	BRCA_LumA	31.56	High	18.07	High	1	82	NA	MX	Yes	N1a	III	Stage IIIA	T3-T4	T3	TCGA-S3-AA12	18.86	0	18.86	LIVING	NOT HISPANIC OR LATINO	0.1373	Negative	Yes	1	Infiltrating Ductal Carcinoma	No	Yes	C50.9	8500/3	C50.9	Negative	2013	YES	Post	NA	Core needle biopsy	NO	NA	TRUE	IDC	18.86	LIVING	Negative	Left|Left Upper Inner Quadrant|Left Lower Inner Quadrant	YES	Negative	NA
TCGA-A8-A09E	NA	NA	52.34	High	18.07	High	1	73	No	M0	Yes	N1a	III	Stage IIIB	T3-T4	T4b	TCGA-A8-A09E	49.01	0	49.01	LIVING	NA	0.5448	Positive	Yes	2	Infiltrating Ductal Carcinoma	Yes	Yes	C50.9	8500/3	C50.9	Positive	2008	NA	Post	NA	NA	NA	36	FALSE	IDC	49.01	LIVING	Positive	Left Lower Outer Quadrant	NO	Positive	NA
TCGA-C8-A1HL	Lum	BRCA_LumB	19.85	Low	18.12	High	No	38	No	M0	Yes	N1	III	Stage IIIA	T3-T4	T3	TCGA-C8-A1HL	10.41	0	10.41	LIVING	NOT HISPANIC OR LATINO	0.2376	NA	Yes	2	Other, specify	No	Yes	C50.9	8480/3	C50.9	Equivocal	2010	YES	Pre	NO	Other method, specify:	NA	22	TRUE	IMMC	10.41	LIVING	Negative	Left	YES	Negative	NA
TCGA-A7-A4SB	NA	NA	23.58	Low	18.12	High	1	56	No	M0	Yes	N1mi	III	Stage IIIA	T3-T4	T3	TCGA-A7-A4SB	13.73	0	13.73	LIVING	NOT HISPANIC OR LATINO	0.5065	NA	NA	NA	Infiltrating Lobular Carcinoma	No	No	C50.9	8520/3	C50.9	Negative	2012	YES	Post	NA	Core needle biopsy	YES	31	FALSE	ILC	13.73	LIVING	Positive	Right Upper Outer Quadrant	YES	Positive	50-59%
TCGA-EW-A1PD	NA	NA	38.46	High	18.15	High	1	61	No	M0	Yes	N1a	II	Stage IIA	T1-T2	T1c	TCGA-EW-A1PD	13.93	0	13.93	LIVING	HISPANIC OR LATINO	0.3329	Positive	Yes	2	Infiltrating Ductal Carcinoma	No	No	C50.9	8500/3	C50.9	Equivocal	2010	YES	NA	NO	Core needle biopsy	NO	58	TRUE	IDC	13.93	LIVING	Negative	Right	NO	Positive	90-99%
TCGA-A7-A0DC	NA	NA	42.73	High	18.16	High	1	63	No	M0	Neg	N0 (i-)	I	Stage IA	T1-T2	T1c	TCGA-A7-A0DC	29.76	0	29.76	LIVING	NOT HISPANIC OR LATINO	0.3192	NA	Yes	1	Infiltrating Ductal Carcinoma	No	No	C50.9	8500/3	C50.9	Negative	2009	NA	Post	NA	Tumor resection	YES	1	FALSE	IDC	29.76	LIVING	Negative	Right Upper Outer Quadrant|Right	YES	Negative	<10%
TCGA-EW-A1OX	Lum	BRCA_LumB	25.54	Low	18.39	High	No	43	NA	MX	Neg	N0	II	Stage IIA	T1-T2	T2	TCGA-EW-A1OX	29.93	0	29.93	LIVING	HISPANIC OR LATINO	0.0924	NA	NA	NA	Mucinous Carcinoma	No	No	C50.9	8523/3	C50.9	Negative	2009	YES	Pre	NO	Core needle biopsy	YES	13	TRUE	IDC	29.93	LIVING	Negative	Right Upper Inner Quadrant	NO	Positive	90-99%
TCGA-AN-A0AK	Lum	BRCA_LumB	57.62	High	18.43	High	1	76	No	M0	Neg	N0	II	Stage IIA	T1-T2	T2	TCGA-AN-A0AK	7.36	0	7.36	LIVING	NOT HISPANIC OR LATINO	0.2818	NA	Yes	2	Infiltrating Ductal Carcinoma	No	No	C50.9	8500/3	C50.9	Positive	2010	NA	Post	NA	Tumor resection	NO	908	FALSE	IDC	7.36	LIVING	Negative	Left Upper Outer Quadrant	NO	Negative	<10%
TCGA-A2-A1G4	Lum	BRCA_LumB	46.88	High	18.51	High	1	71	No	M0	Yes	N1a	III	Stage IIIA	T3-T4	T3	TCGA-A2-A1G4	19.55	0	19.55	LIVING	NOT HISPANIC OR LATINO	0.1531	NA	NA	NA	Infiltrating Ductal Carcinoma	No	Yes	C50.9	8500/3	C50.9	Negative	2010	YES	Post	NO	Core needle biopsy	NO	25	TRUE	IDC	19.55	LIVING	Negative	Right Lower Outer Quadrant	YES	Positive	90-99%
TCGA-BH-A6R8	Lum	BRCA_LumA	19.51	Low	18.56	High	No	46	No	M0	Neg	N0	II	Stage IIA	T1-T2	T2	TCGA-BH-A6R8	9.63	0	9.63	LIVING	NOT HISPANIC OR LATINO	0.3293	Negative	NA	NA	Infiltrating Ductal Carcinoma	No	No	C50.9	8500/3	C50.9	NA	2012	YES	NA	NA	Core needle biopsy	NA	NA	TRUE	IDC	9.63	LIVING	Negative	Left	YES	Positive	NA
TCGA-AC-A8OR	Lum	BRCA_LumA	29.95	High	18.64	High	1	75	NA	MX	Neg	N0 (i-)	I	Stage IA	T1-T2	T1c	TCGA-AC-A8OR	1.31	0	1.31	LIVING	NOT HISPANIC OR LATINO	0.0328	NA	NA	NA	Mucinous Carcinoma	No	No	C50.9	8480/3	C50.9	Negative	2013	YES	Post	NA	Core needle biopsy	YES	NA	FALSE	IMMC	1.31	LIVING	Negative	Left	YES	Positive	90-99%
TCGA-AO-A03L	Lum	BRCA_LumA	31	High	18.79	High	No	34	No	M0	Yes	N2	III	Stage IIIA	T3-T4	T3	TCGA-AO-A03L	80.22	0	80.22	LIVING	NOT HISPANIC OR LATINO	0.6527	Negative	Yes	2	Infiltrating Ductal Carcinoma	No	No	C50.9	8500/3	C50.9	Positive	2003	NA	Pre	NA	Core needle biopsy	NO	20	TRUE	IDC	80.22	LIVING	Negative	Right Upper Inner Quadrant|Right Upper Outer Quadrant|Right Lower Inner Quadrant|Right Lower Outer Quadrant|Right	NO	Positive	10-19%
TCGA-EW-A1PA	Lum	BRCA_LumA	33.49	High	18.96	High	1	59	No	M0	Yes	N1a	II	Stage IIB	T1-T2	T2	TCGA-EW-A1PA	18.89	0	18.89	LIVING	HISPANIC OR LATINO	0.3026	NA	Yes	1	Infiltrating Ductal Carcinoma	No	No	C50.9	8500/3	C50.9	Negative	2010	YES	Post	NO	Core needle biopsy	NO	24	TRUE	IDC	18.89	LIVING	Negative	Left Upper Outer Quadrant	NO	Positive	90-99%
TCGA-AO-A12H	Lum	BRCA_LumA	19.8	Low	19.02	High	1	69	No	M0	Neg	N0 (i-)	II	Stage IIA	T1-T2	T2	TCGA-AO-A12H	40.54	0	40.54	LIVING	NOT HISPANIC OR LATINO	0	NA	No	0	Other, specify	No	No	C50.9	8523/3	C50.9	Negative	2008	NA	Pre	NA	Core needle biopsy	YES	16	TRUE	IDC	40.54	LIVING	Negative	Right Upper Outer Quadrant|Right	NO	Positive	<10%
TCGA-AN-A0FD	Lum	BRCA_LumA	22.76	Low	19.04	High	1	71	No	M0	Neg	N0	II	Stage IIA	T1-T2	T2	TCGA-AN-A0FD	6.44	0	6.44	LIVING	NOT HISPANIC OR LATINO	0.171	Positive	Yes	2	Infiltrating Ductal Carcinoma	No	No	C50.9	8500/3	C50.9	Positive	2010	NA	Post	NA	Tumor resection	NO	31	FALSE	IDC	6.44	LIVING	Negative	Left Upper Outer Quadrant	NO	Positive	10-19%
TCGA-3C-AALJ	Lum	BRCA_LumB	46.98	High	19.05	High	1	62	No	M0	Yes	N1a	II	Stage IIB	T1-T2	T2	TCGA-3C-AALJ	48.42	0	48.42	LIVING	NOT HISPANIC OR LATINO	0.534	NA	NA	NA	Infiltrating Ductal Carcinoma	No	No	C50.9	8500/3	C50.9	Indeterminate	2011	YES	Post	NA	Core needle biopsy	NA	NA	TRUE	IDC	48.42	LIVING	Negative	Right	NO	Positive	30-39%
TCGA-A2-A04X	NonLum	BRCA_Her2	19.05	Low	19.06	High	No	34	No	M0	Neg	N0 (i-)	II	Stage IIA	T1-T2	T2	TCGA-A2-A04X	55.39	0	55.39	LIVING	NA	0.2434	Positive	Yes	3	Infiltrating Ductal Carcinoma	No	No	C50.9	8500/3	C50.9	Positive	2006	NA	Pre	NA	Core needle biopsy	YES	18	TRUE	IDC	55.39	LIVING	Negative	Left	NO	Positive	50-59%
TCGA-D8-A27N	Lum	BRCA_LumB	21.72	Low	19.13	High	No	36	No	M0	Yes	N2a	III	Stage IIIA	T1-T2	T2	TCGA-D8-A27N	17.05	0	17.05	LIVING	NOT HISPANIC OR LATINO	0.2527	NA	Yes	3	Infiltrating Ductal Carcinoma	No	No	C50.9	8500/3	C50.9	Positive	2011	YES	Pre	NO	Core needle biopsy	NO	36	FALSE	IDC	17.05	LIVING	Negative	Right Upper Outer Quadrant	YES	Positive	NA
TCGA-B6-A0WY	Lum	BRCA_LumA	31.34	High	19.16	High	No	40	No	M0	Yes	N1b	III	Stage IIIA	T3-T4	T3	TCGA-B6-A0WY	66.06	Recurred/Progressed	113.7	DECEASED	NOT HISPANIC OR LATINO	0.0836	NA	NA	NA	Infiltrating Ductal Carcinoma	No	No	C50.9	8500/3	C50.9	NA	1996	NA	Pre	NA	Core needle biopsy	NO	10	TRUE	IDC	113.7	DECEASED	Negative	Left Lower Inner Quadrant|Left	NO	Negative	NA
TCGA-EW-A1OZ	Lum	BRCA_LumB	30.19	High	19.19	High	1	56	No	M0	Neg	N0 (i-)	II	Stage IIA	T1-T2	T2	TCGA-EW-A1OZ	40.37	0	40.37	LIVING	NOT HISPANIC OR LATINO	0.6261	Positive	Yes	2	Infiltrating Ductal Carcinoma	No	No	C50.9	8500/3	C50.9	Equivocal	2008	YES	Post	NO	Core needle biopsy	YES	39	TRUE	IDC	40.37	LIVING	Negative	Left Upper Outer Quadrant	NO	Negative	<10%
TCGA-C8-A273	Lum	BRCA_LumA	33.98	High	19.37	High	No	29	No	M0	Yes	N1	II	Stage IIB	T1-T2	T2	TCGA-C8-A273	16.85	0	16.85	LIVING	NOT HISPANIC OR LATINO	0.2254	NA	NA	NA	Infiltrating Ductal Carcinoma	No	No	C50.9	8500/3	C50.9	Negative	2010	YES	Pre	NA	Other method, specify:	NA	13	TRUE	IDC	16.85	LIVING	Negative	Right Upper Inner Quadrant	YES	Positive	NA
TCGA-GM-A2DK	Lum	BRCA_LumA	17.31	Low	19.37	High	1	58	No	M0	Neg	N0 (i-)	I	Stage I	T1-T2	T1c	TCGA-GM-A2DK	86.89	0	86.89	LIVING	NOT HISPANIC OR LATINO	0.1815	NA	NA	NA	Infiltrating Ductal Carcinoma	No	No	C50.9	8500/3	C50.9	Negative	2005	YES	Post	NO	Core needle biopsy	YES	14	FALSE	IDC	86.89	LIVING	Negative	Right Upper Outer Quadrant	NO	Negative	<10%
TCGA-AN-A0FZ	Lum	BRCA_LumA	43.96	High	19.41	High	No	45	No	M0	Yes	N2	III	Stage IIIA	T1-T2	T2	TCGA-AN-A0FZ	0.33	0	0.33	LIVING	NOT HISPANIC OR LATINO	0.4504	NA	Yes	2	Infiltrating Ductal Carcinoma	No	No	C50.9	8500/3	C50.9	Positive	2010	NA	Pre	NA	Tumor resection	NO	35	FALSE	IDC	0.33	LIVING	Negative	Left Upper Outer Quadrant	NO	Negative	NA
TCGA-E2-A15A	Lum	BRCA_LumB	65.15	High	19.43	High	No	45	No	M0	Yes	N3a	III	Stage IIIC	T1-T2	T2	TCGA-E2-A15A	23.32	0	23.32	LIVING	NOT HISPANIC OR LATINO	0.5854	NA	Yes	1	Infiltrating Ductal Carcinoma	No	No	C50.9	8500/3	C50.9	Negative	2009	YES	Pre	NO	Tumor resection	NO	26	NA	BREAST	23.32	LIVING	Negative	Left	NO	Positive	NA
TCGA-EW-A1IX	Lum	BRCA_LumA	19.31	Low	19.52	High	No	48	NA	MX	Yes	N1a	II	Stage IIA	T1-T2	T1b	TCGA-EW-A1IX	39.68	0	39.68	LIVING	HISPANIC OR LATINO	0.0676	NA	NA	NA	Other, specify	No	No	C50.9	8524/3	C50.9	Negative	2008	YES	Pre	NO	Core needle biopsy	YES	18	TRUE	ILC	39.68	LIVING	Negative	Right Upper Outer Quadrant	NO	Positive	90-99%
TCGA-AR-A0TT	Lum	BRCA_LumB	29.82	High	19.65	High	1	53	No	M0	Yes	N2	III	Stage IIIA	T1-T2	T2	TCGA-AR-A0TT	108.94	0	108.94	LIVING	NA	0.3875	NA	Yes	1	Infiltrating Ductal Carcinoma	No	No	C50.9	8500/3	C50.9	Negative	2006	NA	Pre	NA	Core needle biopsy	NA	NA	TRUE	IDC	108.94	LIVING	Negative	Right Upper Outer Quadrant	NO	Negative	NA
TCGA-E2-A15H	Lum	BRCA_LumA	51.16	High	19.8	High	No	38	No	M0	Yes	N1mi	II	Stage IIA	T1-T2	T1c	TCGA-E2-A15H	12.91	0	12.91	LIVING	NOT HISPANIC OR LATINO	0.1888	Positive	Yes	2	Infiltrating Ductal Carcinoma	No	No	C50.9	8500/3	C50.9	Equivocal	2009	YES	Pre	NO	Tumor resection	NO	26	FALSE	IDC	12.91	LIVING	Negative	Right Upper Outer Quadrant	NO	Positive	NA
TCGA-A2-A0T3	Lum	BRCA_LumB	51.68	High	19.99	High	No	37	No	M0	Yes	N1mi	I	Stage IB	T1-T2	T1c	TCGA-A2-A0T3	49.8	0	49.8	LIVING	NOT HISPANIC OR LATINO	0.5528	Negative	Yes	2	Infiltrating Ductal Carcinoma	No	No	C50.9	8500/3	C50.9	Equivocal	2009	YES	Pre	NO	Core needle biopsy	YES	23	TRUE	IDC	49.8	LIVING	Positive	Right Upper Outer Quadrant	NO	Positive	90-99%
TCGA-E2-A2P5	NA	NA	33.06	High	20.04	High	1	78	No	M0	Yes	N3	III	Stage IIIC	T1-T2	T2	TCGA-E2-A2P5	19.61	Recurred/Progressed	26.97	DECEASED	NOT HISPANIC OR LATINO	0.6636	Negative	NA	NA	Infiltrating Lobular Carcinoma	No	Yes	C50.9	8520/3	C50.9	NA	2011	YES	Post	NO	Core needle biopsy	NO	64	TRUE	ILC	26.97	DECEASED	Negative	Left	NO	Positive	NA
TCGA-AN-A041	Lum	BRCA_LumA	19.7	Low	20.2	High	No	29	No	M0	Yes	N1a	II	Stage IIB	T1-T2	T2	TCGA-AN-A041	0.23	0	0.23	LIVING	NOT HISPANIC OR LATINO	0.3265	NA	Yes	2	Infiltrating Ductal Carcinoma	No	No	C50.9	8500/3	C50.9	Positive	2010	YES	Pre	NO	Tumor resection	NA	17	TRUE	IDC	0.23	LIVING	Negative	Left Upper Outer Quadrant	NO	Negative	NA
TCGA-A8-A08F	NA	NA	37.35	High	20.27	High	1	59	No	M0	Yes	N3a	III	Stage IIIC	T1-T2	T2	TCGA-A8-A08F	32.98	0	32.98	LIVING	NA	0.6614	Negative	Yes	1	Infiltrating Ductal Carcinoma	Yes	Yes	C50.9	8500/3	C50.9	Negative	2008	NA	Post	NA	NA	NA	87	FALSE	IDC	32.98	LIVING	Negative	Right Upper Inner Quadrant	NO	Positive	NA
TCGA-A7-A425	Lum	BRCA_LumA	11.86	Low	20.32	High	1	70	NA	MX	Yes	N3a	III	Stage IIIC	T3-T4	T3	TCGA-A7-A425	14.55	Recurred/Progressed	14.68	LIVING	NOT HISPANIC OR LATINO	0.1447	Negative	Yes	3	Infiltrating Lobular Carcinoma	No	No	C50.9	8520/3	C50.9	Indeterminate	2012	YES	Post	NA	Core needle biopsy	YES	33	FALSE	ILC	14.68	LIVING	Negative	Right	YES	Positive	70-79%
TCGA-AO-A0JI	Lum	BRCA_LumA	28.91	Low	20.32	High	1	56	No	M0	Yes	N1	II	Stage IIA	T1-T2	T1c	TCGA-AO-A0JI	50.2	0	50.2	LIVING	NOT HISPANIC OR LATINO	0.2489	NA	Yes	1	Infiltrating Ductal Carcinoma	No	No	C50.9	8500/3	C50.9	Negative	2007	NA	Post	NA	Core needle biopsy	YES	14	TRUE	IDC	50.2	LIVING	Negative	Left Upper Outer Quadrant|Left	NO	Negative	<10%
TCGA-PE-A5DD	Lum	BRCA_LumA	19.68	Low	20.44	High	1	64	No	M0	Neg	N0	II	Stage IIA	T1-T2	T2	TCGA-PE-A5DD	64.16	0	64.16	LIVING	NOT HISPANIC OR LATINO	0.2365	Positive	NA	NA	Infiltrating Lobular Carcinoma	No	No	C50.9	8520/3	C50.9	Positive	2006	YES	Post	NA	Incisional Biopsy	NA	42	TRUE	ILC	64.16	LIVING	Negative	Right Lower Inner Quadrant	NO	Negative	NA
TCGA-E2-A1B1	Lum	BRCA_LumA	29.63	High	20.55	High	No	45	No	M0	Yes	N1	II	Stage IIB	T1-T2	T2	TCGA-E2-A1B1	87.16	0	87.16	LIVING	NOT HISPANIC OR LATINO	0.0269	Positive	Yes	2	Infiltrating Ductal Carcinoma	No	No	C50.9	8500/3	C50.9	Equivocal	2007	YES	Post	NO	Tumor resection	NO	8	TRUE	IDC	87.16	LIVING	Negative	Left Upper Outer Quadrant	NO	Positive	NA
TCGA-LL-A7T0	Lum	BRCA_LumB	41.47	High	20.63	High	1	70	No	M0	Yes	N1a	II	Stage IIB	T1-T2	T2	TCGA-LL-A7T0	12.35	0	12.35	LIVING	NOT HISPANIC OR LATINO	0.3326	NA	Yes	3	Infiltrating Ductal Carcinoma	No	No	C50.9	8500/3	C50.9	Positive	2013	YES	Post	NA	Tumor resection	NO	NA	FALSE	IDC	12.35	LIVING	Negative	Left Lower Inner Quadrant	YES	Positive	<10%
TCGA-A8-A06X	Lum	BRCA_LumB	32.6	High	20.66	High	1	77	No	M0	Neg	N0	II	Stage IIB	T3-T4	T3	TCGA-A8-A06X	NA	NA	30.98	DECEASED	NA	0.6033	Positive	Yes	3	Infiltrating Ductal Carcinoma	No	No	C50.9	8500/3	C50.9	Positive	2006	NA	Post	NA	NA	NA	143	FALSE	IDC	30.98	DECEASED	Negative	Right Upper Outer Quadrant	NO	Negative	NA
TCGA-AR-A1AV	NA	NA	24.94	Low	20.7	High	1	68	No	M0	Yes	N1	II	Stage IIB	T1-T2	T2	TCGA-AR-A1AV	61.24	0	61.24	LIVING	HISPANIC OR LATINO	0.189	NA	Yes	1	Infiltrating Ductal Carcinoma	No	No	C50.9	8500/3	C50.9	Negative	2007	YES	NA	NA	Core needle biopsy	NA	32	TRUE	IDC	61.24	LIVING	Negative	Left	NO	Positive	70-79%
TCGA-C8-A1HM	Lum	BRCA_LumB	56.01	High	20.8	High	1	74	No	M0	Neg	N0	II	Stage IIA	T1-T2	T2	TCGA-C8-A1HM	12.32	0	12.32	LIVING	NOT HISPANIC OR LATINO	0.5116	NA	Yes	1	Infiltrating Ductal Carcinoma	No	No	C50.9	8500/3	C50.9	Negative	2010	NO	Post	NO	Core needle biopsy	NA	222	TRUE	IDC	12.32	LIVING	Negative	Left	YES	Positive	NA
TCGA-B6-A0WV	Lum	BRCA_LumB	39.07	High	20.8	High	1	67	No	M0	Yes	N1b	II	Stage IIB	T1-T2	T2	TCGA-B6-A0WV	NA	NA	79.4	DECEASED	NOT HISPANIC OR LATINO	0.4345	NA	NA	NA	Infiltrating Ductal Carcinoma	No	No	C50.9	8500/3	C50.9	NA	1995	NA	Post	NA	Incisional Biopsy	NO	22	TRUE	IDC	79.4	DECEASED	Negative	Right	NO	Positive	NA
TCGA-AR-A24R	Lum	BRCA_LumB	32.06	High	21.09	High	No	45	No	M0	Yes	N2	III	Stage IIIA	T1-T2	T1	TCGA-AR-A24R	112.68	0	112.68	LIVING	NOT HISPANIC OR LATINO	0.3412	Negative	Yes	1	Infiltrating Ductal Carcinoma	No	No	C50.9	8500/3	C50.9	Negative	2006	YES	Pre	NA	Core needle biopsy	NA	18	TRUE	IDC	112.68	LIVING	Negative	Right Upper Inner Quadrant|Right Upper Outer Quadrant	NO	Positive	10-19%
TCGA-B6-A401	Lum	BRCA_LumA	29.15	High	21.24	High	No	47	No	M0	Yes	N1a	II	Stage IIA	T1-T2	T1c	TCGA-B6-A401	85.28	0	85.28	LIVING	NOT HISPANIC OR LATINO	0.3026	NA	Yes	1	Infiltrating Ductal Carcinoma	No	No	C50.9	8500/3	C50.9	Negative	2007	YES	NA	NA	Core needle biopsy	NO	18	TRUE	IDC	85.28	LIVING	Negative	Left Upper Outer Quadrant	NO	Positive	90-99%
TCGA-B6-A0RO	Lum	BRCA_LumA	23.8	Low	21.27	High	1	71	No	M0	Yes	N1a	III	Stage IIIB	T3-T4	T4	TCGA-B6-A0RO	161.93	0	161.93	LIVING	NOT HISPANIC OR LATINO	0.4705	NA	NA	NA	Infiltrating Ductal Carcinoma	No	No	C50.9	8500/3	C50.9	NA	1993	NA	Post	NA	Other method, specify:	NO	27	TRUE	IDC	161.93	LIVING	Negative	Right	NO	Positive	NA
TCGA-B6-A0IG	Lum	BRCA_LumA	26.2	Low	21.37	High	No	50	No	M0	Yes	N1b	II	Stage IIB	T1-T2	T2	TCGA-B6-A0IG	NA	NA	146.39	DECEASED	NOT HISPANIC OR LATINO	0.3174	NA	NA	NA	Infiltrating Ductal Carcinoma	No	No	C50.9	8500/3	C50.9	NA	1994	NA	NA	NA	Other method, specify:	NO	39	TRUE	IDC	146.39	DECEASED	Negative	Left	NO	Positive	NA
TCGA-A2-A1FW	Lum	BRCA_LumB	57.5	High	21.54	High	1	62	No	M0	Yes	N2a	III	Stage IIIA	T3-T4	T3	TCGA-A2-A1FW	17.35	0	17.35	LIVING	NOT HISPANIC OR LATINO	0.6055	NA	NA	NA	Infiltrating Ductal Carcinoma	No	No	C50.9	8500/3	C50.9	Negative	2010	YES	Post	NO	Core needle biopsy	NO	41	TRUE	IDC	17.35	LIVING	Negative	Right Upper Outer Quadrant	YES	Negative	NA
TCGA-A7-A0D9	Lum	BRCA_LumA	29.04	Low	22.03	High	No	37	No	M0	Neg	N0 (i-)	II	Stage IIA	T1-T2	T2	TCGA-A7-A0D9	37.42	0	37.42	LIVING	NOT HISPANIC OR LATINO	0.1867	NA	Yes	1	Infiltrating Ductal Carcinoma	No	No	C50.9	8500/3	C50.9	Negative	2009	NA	Pre	NA	Core needle biopsy	YES	21	FALSE	IDC	37.42	LIVING	Negative	Left Upper Outer Quadrant|Left	YES	Negative	<10%
TCGA-A2-A4S3	Lum	BRCA_LumB	103.99	High	22.14	High	1	59	No	M0	Yes	N1a	II	Stage IIB	T1-T2	T2	TCGA-A2-A4S3	21.88	0	21.88	LIVING	NOT HISPANIC OR LATINO	0.4494	NA	NA	NA	Infiltrating Ductal Carcinoma	No	No	C50.9	8500/3	C50.9	Negative	2012	YES	Post	NA	Core needle biopsy	NO	47	TRUE	IDC	21.88	LIVING	Negative	Left Upper Outer Quadrant	YES	Positive	90-99%
TCGA-AN-A0FY	Lum	BRCA_LumB	46.43	High	22.34	High	1	55	No	M0	Neg	N0	I	Stage IA	T1-T2	T1c	TCGA-AN-A0FY	0.33	0	0.33	LIVING	NOT HISPANIC OR LATINO	0.35	NA	No	0	Infiltrating Ductal Carcinoma	No	No	C50.9	8500/3	C50.9	Negative	2010	NA	Post	NA	Tumor resection	NO	51	FALSE	IDC	0.33	LIVING	Negative	Left Upper Outer Quadrant	NO	Positive	NA
TCGA-A2-A04Y	Lum	BRCA_LumB	36.54	High	22.47	High	1	53	No	M0	Yes	N1mi	II	Stage IIB	T1-T2	T2	TCGA-A2-A04Y	36.1	0	36.1	LIVING	NA	0.147	Negative	Yes	1	Infiltrating Ductal Carcinoma	No	No	C50.9	8500/3	C50.9	Negative	2008	NA	Post	NA	Core needle biopsy	YES	44	TRUE	IDC	36.1	LIVING	Negative	Right Upper Outer Quadrant	NO	Positive	10-19%
TCGA-EW-A1PF	NA	NA	19.88	Low	22.62	High	No	50	No	M0	Neg	N0	I	Stage IA	T1-T2	T1c	TCGA-EW-A1PF	14.42	0	14.42	LIVING	HISPANIC OR LATINO	0.2254	NA	NA	NA	Infiltrating Ductal Carcinoma	No	No	C50.9	8500/3	C50.9	Negative	2010	YES	Post	NO	Core needle biopsy	YES	NA	TRUE	IDC	14.42	LIVING	Negative	Right Upper Outer Quadrant	NO	Positive	90-99%
TCGA-AC-A8OP	Lum	BRCA_LumA	41.79	High	22.99	High	1	72	NA	MX	Neg	N0 (i-)	I	Stage IA	T1-T2	T1c	TCGA-AC-A8OP	20.17	0	20.17	LIVING	NOT HISPANIC OR LATINO	0.2658	NA	Yes	1	Infiltrating Ductal Carcinoma	No	No	C50.9	8500/3	C50.9	Indeterminate	2011	YES	Post	NA	Core needle biopsy	YES	NA	FALSE	IDC	20.17	LIVING	Negative	Right Lower Inner Quadrant	YES	Positive	10-19%
TCGA-B6-A0IO	Lum	BRCA_LumA	24.6	Low	23.67	High	1	66	No	M0	Neg	N0 (i-)	II	Stage IIA	T1-T2	T2	TCGA-B6-A0IO	165.64	0	165.64	LIVING	NOT HISPANIC OR LATINO	0.327	NA	NA	NA	Infiltrating Ductal Carcinoma	No	No	C50.9	8500/3	C50.9	NA	2001	NA	NA	NA	Core needle biopsy	NO	50	TRUE	IDC	165.64	LIVING	Negative	Left	NO	NA	NA
TCGA-A2-A0ET	Lum	BRCA_LumA	32.61	High	23.75	High	1	58	No	M0	Yes	N2a	III	Stage IIIA	T1-T2	T2	TCGA-A2-A0ET	35.02	0	35.02	LIVING	NOT HISPANIC OR LATINO	0.5078	Negative	Yes	2	Infiltrating Ductal Carcinoma	No	No	C50.9	8500/3	C50.9	Equivocal	2008	NA	Post	NA	Core needle biopsy	NO	22	TRUE	IDC	35.02	LIVING	Negative	Right Upper Outer Quadrant	NO	Positive	70-79%
TCGA-EW-A423	Lum	BRCA_LumA	20.48	Low	23.96	High	1	75	NA	MX	Neg	N0	II	Stage IIA	T1-T2	T2	TCGA-EW-A423	17.51	0	17.51	LIVING	HISPANIC OR LATINO	0.6939	NA	NA	NA	Infiltrating Lobular Carcinoma	No	No	C50.9	8520/3	C50.9	Negative	2012	YES	Post	NA	Core needle biopsy	NO	42	TRUE	ILC	17.51	LIVING	Negative	Left Upper Inner Quadrant	YES	Positive	<10%
TCGA-C8-A138	NonLum	BRCA_Her2	27.64	Low	24.11	High	1	54	No	M0	Yes	N2	III	Stage IIIA	T1-T2	T2	TCGA-C8-A138	12.48	0	12.48	LIVING	NOT HISPANIC OR LATINO	0.3556	NA	Yes	2	Infiltrating Ductal Carcinoma	No	No	C50.9	8500/3	C50.9	Equivocal	2010	YES	Post	NO	Core needle biopsy	NA	37	TRUE	IDC	12.48	LIVING	Negative	Left	YES	Negative	NA
TCGA-OL-A5D8	Lum	BRCA_LumA	43.45	High	24.19	High	No	40	NA	MX	Neg	N0	II	Stage IIB	T3-T4	T3	TCGA-OL-A5D8	31.96	0	31.96	LIVING	NOT HISPANIC OR LATINO	0.1753	Negative	NA	NA	Infiltrating Ductal Carcinoma	No	No	C50.9	8500/3	C50.9	NA	2009	YES	Pre	NA	Core needle biopsy	NO	23	TRUE	IDC	31.96	LIVING	NA	Left Lower Outer Quadrant	NO	Positive	90-99%
TCGA-BH-A0BT	Lum	BRCA_LumA	34.72	High	24.22	High	1	56	No	M0	Yes	N1mi	II	Stage IIA	T1-T2	T1c	TCGA-BH-A0BT	77.69	0	77.69	LIVING	NOT HISPANIC OR LATINO	0.3749	NA	NA	NA	Infiltrating Ductal Carcinoma	No	No	C50.9	8500/3	C50.9	Negative	2007	NA	NA	NO	Core needle biopsy	NA	28	TRUE	IDC	77.69	LIVING	Negative	Right Upper Inner Quadrant	NO	Positive	NA
TCGA-A8-A06Y	Lum	BRCA_LumA	42.04	High	24.27	High	1	66	No	M0	Neg	N0	II	Stage IIA	T1-T2	T2	TCGA-A8-A06Y	25.99	Recurred/Progressed	25.99	LIVING	NA	0.3042	Negative	Yes	1	Infiltrating Ductal Carcinoma	No	No	C50.9	8500/3	C50.9	Negative	2008	NA	Post	NA	NA	NA	24	FALSE	IDC	25.99	LIVING	Negative	Left Upper Outer Quadrant	NO	Positive	NA
TCGA-A2-A0YT	Lum	BRCA_LumB	77.43	High	24.56	High	1	56	No	M0	Yes	N2a	III	Stage IIIB	T3-T4	T4b	TCGA-A2-A0YT	NA	NA	23.75	DECEASED	NOT HISPANIC OR LATINO	0.5755	Negative	NA	NA	Infiltrating Ductal Carcinoma	Yes	No	C50.9	8500/3	C50.9	NA	2008	NA	Post	NA	Core needle biopsy	NO	40	TRUE	IDC	23.75	DECEASED	Negative	Left Upper Outer Quadrant	NO	Negative	<10%
TCGA-C8-A26Z	Lum	BRCA_LumA	41.67	High	24.6	High	1	59	No	M0	Neg	N0	II	Stage IIA	T1-T2	T2	TCGA-C8-A26Z	15.44	0	15.44	LIVING	NOT HISPANIC OR LATINO	0.5299	NA	Yes	1	Infiltrating Ductal Carcinoma	No	No	C50.9	8500/3	C50.9	Negative	2010	NO	Post	NO	Other method, specify:	NA	33	TRUE	IDC	15.44	LIVING	Negative	Right Upper Inner Quadrant	YES	Positive	NA
TCGA-AR-A0TY	Lum	BRCA_LumB	23.18	Low	24.67	High	1	54	No	M0	Neg	N0	II	Stage IIA	T1-T2	T2	TCGA-AR-A0TY	17.87	Recurred/Progressed	55.81	DECEASED	NOT HISPANIC OR LATINO	0.3607	NA	NA	NA	Infiltrating Ductal Carcinoma	No	No	C50.9	8500/3	C50.9	Negative	2004	NA	Post	NA	Core needle biopsy	YES	94	TRUE	IDC	55.81	DECEASED	Negative	Right Upper Outer Quadrant	NO	Negative	NA
TCGA-E9-A1NA	Lum	BRCA_LumB	34.31	High	24.69	High	1	58	No	M0	Neg	N0	II	Stage IIA	T1-T2	T2	TCGA-E9-A1NA	36.53	0	36.53	LIVING	NOT HISPANIC OR LATINO	0.3875	NA	NA	NA	Mixed Histology (please specify)	No	No	C50.9	8522/3	C50.9	Positive	2011	YES	Post	NO	Tumor resection	YES	73	TRUE	MDLC	36.53	LIVING	Negative	Left Lower Outer Quadrant	YES	Positive	NA
TCGA-AQ-A04H	Lum	BRCA_LumB	22.25	Low	24.69	High	1	61	NA	MX	Yes	N2a	III	Stage IIIA	T1-T2	T2	TCGA-AQ-A04H	24.77	0	24.77	LIVING	NOT HISPANIC OR LATINO	0.4203	Positive	Yes	2	Infiltrating Ductal Carcinoma	No	No	C50.9	8500/3	C50.9	Indeterminate	2009	NA	Post	NA	Core needle biopsy	NO	51	FALSE	IDC	24.77	LIVING	Negative	Left Lower Inner Quadrant	NO	Positive	20-29%
TCGA-BH-A1EX	Lum	BRCA_LumA	27.52	Low	25.13	High	1	67	No	M0	Yes	N1b	II	Stage IIB	T1-T2	T2	TCGA-BH-A1EX	NA	NA	49.54	DECEASED	NOT HISPANIC OR LATINO	0.2258	Negative	NA	NA	Infiltrating Ductal Carcinoma	No	No	C50.9	8500/3	C50.9	Positive	2000	YES	Post	NA	Core needle biopsy	NA	13	TRUE	IDC	49.54	DECEASED	NA	Right Lower Inner Quadrant	NO	Positive	NA
TCGA-BH-A0H9	Lum	BRCA_LumA	32.02	High	25.22	High	1	69	No	M0	Neg	N0 (i-)	II	Stage IIA	T1-T2	T2	TCGA-BH-A0H9	40.97	0	40.97	LIVING	NA	0.3068	Negative	Yes	2	Infiltrating Ductal Carcinoma	No	No	C50.9	8500/3	C50.9	Equivocal	2007	NA	Post	NA	Core needle biopsy	NO	31	TRUE	IDC	40.97	LIVING	Negative	Right Upper Outer Quadrant|Right	NO	Positive	30-39%
TCGA-C8-A132	Lum	BRCA_LumA	23.19	Low	25.29	High	1	56	No	M0	Yes	N1	II	Stage IIB	T1-T2	T2	TCGA-C8-A132	12.58	0	12.58	LIVING	NOT HISPANIC OR LATINO	0.1483	NA	NA	NA	Infiltrating Ductal Carcinoma	No	No	C50.9	8500/3	C50.9	NA	2010	YES	Post	NO	Core needle biopsy	NA	37	TRUE	IDC	12.58	LIVING	Negative	Left	YES	Positive	NA
TCGA-A2-A0CY	NA	NA	34.11	High	25.46	High	1	63	No	M0	Yes	N1	II	Stage IIB	T1-T2	T2	TCGA-A2-A0CY	54.96	0	54.96	LIVING	NOT HISPANIC OR LATINO	NA	Negative	Yes	1	Infiltrating Ductal Carcinoma	No	No	C50.9	8500/3	C50.9	Negative	2006	NA	Post	NA	Core needle biopsy	YES	NA	TRUE	IDC	54.96	LIVING	Negative	Left Lower Outer Quadrant	NO	Positive	10-19%
TCGA-D8-A27R	Lum	BRCA_LumB	47.17	High	25.54	High	No	41	No	M0	Yes	N3a	III	Stage IIIC	T1-T2	T2	TCGA-D8-A27R	10.09	0	10.09	LIVING	NOT HISPANIC OR LATINO	0.3549	Negative	Yes	2	Infiltrating Ductal Carcinoma	No	No	C50.9	8500/3	C50.9	Equivocal	2011	YES	Post	NO	Core needle biopsy	NO	21	FALSE	IDC	10.09	LIVING	Negative	Right Upper Outer Quadrant	YES	Positive	NA
TCGA-S3-A6ZH	Lum	BRCA_LumA	20.55	Low	25.62	High	No	29	NA	MX	Yes	N3a	III	Stage IIIC	T3-T4	T3	TCGA-S3-A6ZH	21.06	0	21.06	LIVING	NOT HISPANIC OR LATINO	0.3715	Negative	Yes	2	Infiltrating Ductal Carcinoma	No	No	C50.9	8500/3	C50.9	Equivocal	2013	YES	NA	NA	Core needle biopsy	NO	NA	FALSE	IDC	21.06	LIVING	Negative	Left|Left Upper Outer Quadrant	YES	Positive	80-89%
TCGA-D8-A1XZ	Lum	BRCA_LumB	41.99	High	26.25	High	1	81	NA	MX	Yes	N2a	III	Stage IIIA	T1-T2	T1c	TCGA-D8-A1XZ	15.31	0	15.31	LIVING	NOT HISPANIC OR LATINO	0.356	NA	Yes	1	Infiltrating Ductal Carcinoma	No	No	C50.9	8500/3	C50.9	Negative	2010	YES	Post	NO	Fine needle aspiration biopsy	NA	46	FALSE	IDC	15.31	LIVING	Negative	Right Lower Inner Quadrant	YES	Negative	NA
TCGA-C8-A12W	Lum	BRCA_LumB	36.31	High	26.83	High	No	49	No	M0	Yes	N1	III	Stage IIIB	T3-T4	T4	TCGA-C8-A12W	12.65	0	12.65	LIVING	NOT HISPANIC OR LATINO	0.3504	NA	Yes	1	Infiltrating Ductal Carcinoma	No	No	C50.9	8500/3	C50.9	Negative	2010	YES	Pre	NA	Other method, specify:	NA	35	TRUE	IDC	12.65	LIVING	Negative	Left	YES	Positive	NA
TCGA-A7-A4SF	NA	NA	26.68	Low	27.07	High	1	54	No	M0	Neg	N0	II	Stage IIA	T1-T2	T2	TCGA-A7-A4SF	17.9	0	17.9	LIVING	NOT HISPANIC OR LATINO	0.596	NA	Yes	3	Infiltrating Ductal Carcinoma	No	No	C50.9	8500/3	C50.9	Positive	2012	YES	Post	NA	Core needle biopsy	YES	51	FALSE	IDC	17.9	LIVING	Positive	Right	YES	Negative	NA
TCGA-AR-A0TW	Lum	BRCA_LumA	26.38	Low	27.08	High	No	50	No	M0	Yes	N1	III	Stage IIIA	T3-T4	T3	TCGA-AR-A0TW	24.28	Recurred/Progressed	98.85	LIVING	NOT HISPANIC OR LATINO	0.4849	Negative	Yes	2	Infiltrating Ductal Carcinoma	No	No	C50.9	8500/3	C50.9	Equivocal	2005	NA	Pre	NA	Core needle biopsy	NA	NA	TRUE	IDC	98.85	LIVING	Negative	Right Upper Outer Quadrant|Right Lower Outer Quadrant	NO	Positive	NA
TCGA-AN-A0FT	Lum	BRCA_LumA	21.76	Low	27.76	High	1	63	No	M0	Yes	N1	II	Stage IIB	T1-T2	T2	TCGA-AN-A0FT	7.03	0	7.03	LIVING	NOT HISPANIC OR LATINO	0.5805	NA	Yes	3	Infiltrating Ductal Carcinoma	No	No	C50.9	8500/3	C50.9	Positive	2010	NA	Post	NA	Tumor resection	NO	66	FALSE	IDC	7.03	LIVING	Negative	Right Lower Outer Quadrant	NO	Positive	90-99%
TCGA-A2-A25E	Lum	BRCA_LumB	48.79	High	28.05	High	No	34	No	M0	Yes	N2a	III	Stage IIIA	T1-T2	T2	TCGA-A2-A25E	98.19	Recurred/Progressed	105.26	LIVING	NOT HISPANIC OR LATINO	0.3373	NA	Yes	2	Infiltrating Ductal Carcinoma	No	No	C50.9	8500/3	C50.9	Equivocal	2004	YES	Pre	NO	Excisional Biopsy	NO	47	TRUE	IDC	105.26	LIVING	Negative	Left Upper Outer Quadrant	NO	Positive	60-69%
TCGA-AR-A0TR	Lum	BRCA_LumA	29.61	High	29.76	High	1	68	No	M0	Yes	N1	II	Stage IIB	T1-T2	T2	TCGA-AR-A0TR	NA	NA	5.26	DECEASED	NOT HISPANIC OR LATINO	0.6024	Negative	Yes	2	Infiltrating Ductal Carcinoma	No	No	C50.9	8500/3	C50.9	Equivocal	2006	NA	Post	NA	Other method, specify:	NO	NA	TRUE	IDC	5.26	DECEASED	Negative	Left	NO	Positive	NA
TCGA-A8-A085	NA	NA	29.15	High	29.88	High	No	44	No	M0	Yes	N1a	II	Stage IIB	T1-T2	T2	TCGA-A8-A085	36.93	0	36.93	LIVING	NA	0.2398	Negative	Yes	1	Infiltrating Ductal Carcinoma	No	No	C50.9	8500/3	C50.9	Negative	2008	NA	NA	NA	NA	NA	53	FALSE	IDC	36.93	LIVING	Negative	Left	NO	Positive	NA
TCGA-5T-A9QA	Lum	BRCA_LumB	40.17	High	30.17	High	1	52	NA	MX	NA	NX	II	Stage IIA	T1-T2	T2	TCGA-5T-A9QA	9.95	0	9.95	LIVING	NOT HISPANIC OR LATINO	0.4133	Negative	Yes	2	Other, specify	No	No	C50.9	8523/3	C50.9	Equivocal	2013	NO	NA	NA	Excisional Biopsy	NO	NA	TRUE	IDC	9.95	LIVING	NA	Left	YES	Negative	NA
TCGA-AR-A0TQ	Lum	BRCA_LumB	34.58	High	30.37	High	No	27	No	M0	Yes	N1	III	Stage IIIA	T3-T4	T3	TCGA-AR-A0TQ	98.26	0	98.26	LIVING	NOT HISPANIC OR LATINO	0.1275	Positive	Yes	2	Infiltrating Ductal Carcinoma	No	No	C50.9	8500/3	C50.9	Equivocal	2006	NA	Pre	NA	Core needle biopsy	NO	NA	TRUE	IDC	98.26	LIVING	Negative	Right Upper Outer Quadrant	NO	Negative	NA
TCGA-S3-AA11	Lum	BRCA_LumA	26.14	Low	30.63	High	1	67	No	M0	Neg	N0	II	Stage IIA	T1-T2	T2	TCGA-S3-AA11	13.83	0	13.83	LIVING	NOT HISPANIC OR LATINO	0.056	Negative	Yes	2	Infiltrating Ductal Carcinoma	No	No	C50.9	8500/3	C50.9	Equivocal	2013	YES	Post	NA	Core needle biopsy	YES	NA	TRUE	IDC	13.83	LIVING	Negative	Right	YES	Positive	60-69%
TCGA-A8-A07I	NonLum	BRCA_Her2	45.92	High	30.74	High	1	69	No	M0	Yes	N2a	III	Stage IIIA	T1-T2	T2	TCGA-A8-A07I	13.99	0	13.99	LIVING	NA	0.2446	Positive	Yes	3	Infiltrating Ductal Carcinoma	No	No	C50.9	8500/3	C50.9	Positive	2009	NA	Post	NA	NA	NA	29	FALSE	IDC	13.99	LIVING	Negative	Left Upper Outer Quadrant	NO	Negative	NA
TCGA-A8-A076	Lum	BRCA_LumB	51.38	High	31.14	High	1	66	No	M0	Neg	N0	II	Stage IIA	T1-T2	T2	TCGA-A8-A076	53.94	0	53.94	LIVING	NA	0.5527	Positive	Yes	3	Infiltrating Ductal Carcinoma	No	No	C50.9	8500/3	C50.9	Positive	2006	NA	Post	NA	NA	NA	44	FALSE	IDC	53.94	LIVING	Negative	Left Upper Outer Quadrant	NO	Positive	NA
TCGA-A2-A0YG	Lum	BRCA_LumB	53.74	High	31.51	High	1	63	No	M0	Yes	N3a	III	Stage IIIC	T1-T2	T2	TCGA-A2-A0YG	21.88	0	21.88	LIVING	NOT HISPANIC OR LATINO	0.3672	NA	Yes	3	Infiltrating Ductal Carcinoma	No	No	C50.9	8500/3	C50.9	Positive	2009	NA	Post	NA	Core needle biopsy	NO	37	TRUE	IDC	21.88	LIVING	Negative	Left Upper Outer Quadrant	NO	Positive	<10%
TCGA-UL-AAZ6	Lum	BRCA_LumA	22.83	Low	33.29	High	1	73	NA	MX	Neg	N0	II	Stage IIA	T1-T2	T2	TCGA-UL-AAZ6	17.02	0	17.02	LIVING	NOT HISPANIC OR LATINO	0.5875	NA	NA	NA	Infiltrating Ductal Carcinoma	No	No	C50.9	8500/3	C50.9	Positive	2013	NA	Post	NA	NA	NA	NA	TRUE	IDC	17.02	LIVING	NA	Right	YES	Positive	<10%
TCGA-E2-A109	Lum	BRCA_LumB	55.94	High	33.88	High	1	64	No	M0	Neg	N0 (i-)	II	Stage IIA	T1-T2	T2	TCGA-E2-A109	46.55	0	46.55	LIVING	NOT HISPANIC OR LATINO	0.4427	Negative	Yes	2	Infiltrating Ductal Carcinoma	No	No	C50.9	8500/3	C50.9	Equivocal	2007	NA	Post	NA	Core needle biopsy	NO	64	FALSE	IDC	46.55	LIVING	Negative	Right Upper Outer Quadrant	NO	Negative	NA
TCGA-AR-A1AS	Lum	BRCA_LumA	32.69	High	34.03	High	1	54	No	M0	Yes	N1	II	Stage IIB	T1-T2	T2	TCGA-AR-A1AS	37.78	0	37.78	LIVING	NA	0.1378	NA	Yes	1	Infiltrating Ductal Carcinoma	No	No	C50.9	8500/3	C50.9	Negative	2007	YES	Post	NA	Core needle biopsy	NA	28	TRUE	IDC	37.78	LIVING	Negative	Left Upper Inner Quadrant	NO	Positive	70-79%
TCGA-EW-A2FV	Lum	BRCA_LumA	47.14	High	34.56	High	No	39	NA	MX	Yes	N3a	III	Stage IIIC	T3-T4	T3	TCGA-EW-A2FV	25.89	0	25.89	LIVING	HISPANIC OR LATINO	0.1508	NA	Yes	1	Other, specify	No	No	C50.9	8507/3	C50.9	Negative	2011	NA	Pre	NO	Excisional Biopsy	NO	17	TRUE	BRCA	25.89	LIVING	Negative	Left Upper Inner Quadrant	NO	Positive	90-99%
TCGA-AR-A250	Lum	BRCA_LumB	32.22	High	34.83	High	1	58	No	M0	Neg	N0	II	Stage IIA	T1-T2	T2	TCGA-AR-A250	88.93	0	88.93	LIVING	NOT HISPANIC OR LATINO	0.3845	Positive	Yes	2	Infiltrating Ductal Carcinoma	No	No	C50.9	8500/3	C50.9	Equivocal	2006	YES	Post	NA	Core needle biopsy	NA	51	TRUE	IDC	88.93	LIVING	Positive	Left Upper Outer Quadrant	NO	Negative	NA
TCGA-A2-A0CW	Lum	BRCA_LumB	57.5	High	42.12	High	1	67	No	M0	Yes	N1a	II	Stage IIB	T1-T2	T2	TCGA-A2-A0CW	107.85	0	107.85	LIVING	NOT HISPANIC OR LATINO	0.3083	Negative	Yes	2	Infiltrating Ductal Carcinoma	No	No	C50.9	8500/3	C50.9	Equivocal	2006	NA	Post	NA	Core needle biopsy	YES	47	TRUE	IDC	107.85	LIVING	Negative	Right	NO	Positive	10-19%
TCGA-AO-A03M	Lum	BRCA_LumA	36.04	High	42.4	High	No	29	No	M0	Neg	N0 (i-)	I	Stage I	T1-T2	T1c	TCGA-AO-A03M	61.3	0	61.3	LIVING	NOT HISPANIC OR LATINO	0.163	Negative	Yes	2	Infiltrating Ductal Carcinoma	No	No	C50.9	8500/3	C50.9	Negative	2006	NA	Pre	NA	Core needle biopsy	YES	551	TRUE	IDC	61.3	LIVING	Negative	Left Upper Outer Quadrant|Left	NO	Positive	60-69%
TCGA-A2-A0EY	Lum	BRCA_LumB	30.9	High	90.61	High	1	62	No	M0	Yes	N1a	II	Stage IIB	T1-T2	T2	TCGA-A2-A0EY	63.24	0	63.24	LIVING	NOT HISPANIC OR LATINO	0.6388	Positive	Yes	3	Infiltrating Ductal Carcinoma	No	No	C50.9	8500/3	C50.9	Positive	2009	NA	Post	NA	Core needle biopsy	YES	140	TRUE	IDC	63.24	LIVING	Negative	Right Upper Outer Quadrant	NO	Negative	<10%
[truncated: 10 more columns]

## Sheet: b_ASE_PSI_ERpositive_samples
patient_id	ESRP1.FPKM	ESRP1	ESRP2.FPKM	ESRP2	SLC16A4_MX_3_4_5	SLC16A4_SE_2_3_4	SLC16A4_MX_2_3_4	LAMTOR5_SE_1.1_1.3_2.2	TUFT1_SE_1_3_4	ZBTB7B_SE_3_4_6.2	ADAM15_SE_21.2_22.1_23	ADAM15_SE_20_22.1_23	UAP1_SE_8_9.2_10	MPZL1_SE_4_5_6	NECAP2_SE_5_6_7	RALGPS2_SE_14_15_16	ARHGEF10L_SE_17_18_19	PLEKHA6_SE_21_22_23	CD46_SE_12_13_14	FBXO28_SE_2_3_4	FBXO28_SE_3_4_5	ENAH_SE_12_13_14	MRPL55_A5SS_1.1_2.2_2.9	MRPL55_A5SS_1.2_2.2_2.9	ZNF692_SE_8_9_10	EPB41_SE_15_18_19.1	EPB41_SE_15_18_19.1.1	EPB41_SE_16_18_19.1	EPB41_SE_16_18_19.1.1	EPB41_MX_19.1_20_21	EPB41_MX_20_21_22	MAP7D1_SE_5_6_7.1	MANEAL_SE_2.3_3_4.1	MACF1_SE_106_107_108	SCMH1_SE_5_8_9	ZNF691_SE_2.1_2.3_4	PTPRF_SE_13_14_15	TMEM53_SE_1_2_4	NSUN4_SE_3_4_5	DOCK7_SE_23_24_25	IFI44_SE_6_7.1_8	IFI44_SE_6_8_9	SFXN2_MX_1_3_4.1	USMG5_SE_1_2.2_4	SLK_SE_12_13_14	FGFR2_SE_15_16_17.1	PLEKHA1_SE_14_15.1_16	SUV39H2_SE_1.1_2_3.1	SUV39H2_SE_1.1_2_3.1.1
TCGA-3C-AAAU	24.41	Low	12.32	High	NA	NA	NA	0.0083	0.5054	0.7515	0.9645	0.591	0.734	0.9924	0.0225	0.9271	0.9581	0.9371	0.224	1	0.9622	0.6203	0.904	0.7872	0.0715	0.9004	0.9004	0.3596	0.3596	0.9159	0.9636	0.8181	0.9738	0.7983	0.7085	0.4564	0.5844	0.8895	0.9708	0.3987	0.8506	NA	0	0.1362	0.6679	NA	0.1796	0.4148	0.4148
TCGA-3C-AALJ	46.98	High	19.05	High	NA	NA	NA	0.0126	0.4198	0.4561	0.8504	0.431	0.6174	0.9568	0.0112	0.8834	0.9322	NA	0.4638	1	1	0.617	0.6872	0.7985	0.1028	0.806	0.806	NA	NA	1	1	0.6681	NA	0.5662	0.6319	NA	0.436	1	0.9323	NA	0.7852	NA	NA	0.0781	0.4986	0.1676	0.2351	0.5076	0.5076
TCGA-3C-AALK	16.07	Low	9.93	High	1	0.8035	0.8035	0.0108	0.1456	0.822	0.8897	0.2899	0.6844	0.9442	0.0203	0.8593	0.815	0.9395	0.205	1	1	0.6673	0.6946	0.5827	0.1077	0.6227	0.6227	NA	NA	0.9749	0.9693	0.7203	0.9717	0.5838	0.6964	0.7349	0.0995	0.8214	0.9841	0.5596	0.8629	0.8056	0.0244	0.0499	0.8156	0.0608	0.3581	0.3031	0.3031
TCGA-4H-AAAK	22.99	Low	10.59	High	1	0.8135	0.8135	0.0111	0.1903	0.7698	0.8911	0.1699	0.7761	0.9342	0.0134	0.932	0.8784	NA	0.3236	1	0.975	0.6273	0.5477	0.6775	0.109	0.8854	0.8854	0	0	0.9478	0.9921	0.78	0.8518	0.6643	0.7097	0.7171	0.1492	1	0.946	0.2271	0.796	0.7928	0	0.0869	0.7342	0.036	0.3018	0.4742	0.4742
TCGA-5L-AAT0	16.73	Low	7.57	Low	0.9142	0.7745	0.7745	0.005	0.0967	0.6138	0.8943	0.132	0.7761	0.9618	0.029	0.9629	0.9063	NA	0.2183	1	0.9291	0.6864	0.8674	0.8292	0.0706	0.2804	0.2804	0.5211	0.5211	0.8916	1	0.8051	0.8997	0.7213	0.7054	0.5809	0.157	1	1	0.39	0.7882	0.8689	0.0699	0.0752	0.8544	0	0.2643	0.537	0.537
TCGA-5L-AAT1	12.47	Low	9.68	Low	NA	NA	NA	0.0208	0.5792	0.7622	0.7954	0.1432	0.4642	0.952	0.0053	1	0.8909	0.8647	0.2159	1	1	0.7322	0.7374	0.7691	0.0644	NA	NA	NA	NA	1	1	0.7492	1	0.6007	NA	NA	0.0306	NA	1	NA	0.8346	NA	0	0.0493	0.71	0	0.3156	0.6801	0.6801
TCGA-5T-A9QA	40.17	High	30.17	High	1	0.8307	0.8307	0.0041	0.3217	0.7739	0.8923	0.3048	0.8223	0.9764	0.0075	1	0.8926	0.9637	0.1142	1	1	0.72	0.667	0.7661	0.0451	NA	NA	0.248	0.248	0.9223	1	0.7154	0.9657	0.6099	NA	0.5564	0.1864	1	1	0.1422	0.7477	NA	NA	0.0752	0.9261	0.0099	NA	0.7945	0.7945
TCGA-A1-A0SB	20.72	Low	9.11	Low	1	0.7411	0.7411	0.016	0.4685	0.5884	0.7668	0.096	0.7686	0.953	0.0198	0.6454	0.8999	0.9252	0.6094	1	0.9725	0.7726	0.5864	0.7217	0.033	0.7344	0.7344	0.0973	0.0973	0.973	1	0.888	1	0.6574	0.5919	0.4619	0.1627	0.5924	0.9217	0.571	0.7546	0.3993	0.0911	0.1134	0.4882	0.032	0.1857	0.5132	0.5132
TCGA-A1-A0SD	34.86	High	10.57	High	0.9314	0.9125	0.9125	0.0127	0.3272	0.7537	0.9284	0.3774	0.6441	0.9825	0.0092	0.9646	0.9322	0.9172	0.2706	0.9895	0.9898	0.5937	0.5824	0.6819	0.0208	0.5764	0.5764	0	0	0.9688	0.9572	0.6671	0.924	0.6815	0.589	0.7592	0.0824	0.7597	0.9736	0.2249	0.9097	0.5057	0.0518	0.0818	0.7898	0.0313	0.302	0.4202	0.4202
TCGA-A1-A0SE	29.07	Low	8.01	Low	0.9621	0.8659	0.8659	0.0081	0.4958	0.7469	0.9521	0.4436	0.8043	0.9579	0.0022	0.9351	0.933	0.8958	0.1513	1	0.9885	0.7365	0.883	0.8783	0.007	0.5917	0.5917	0.1108	0.1108	0.9517	0.9848	0.8105	0.9553	0.6933	0.6876	0.7232	0.1122	0.9044	0.9139	0.7225	NA	NA	0.0395	0.0871	0.8107	0.0129	0.2403	0.4432	0.4432
TCGA-A1-A0SF	24.06	Low	13.88	High	0.627	0.8445	0.8445	0.0091	0.293	0.7496	0.9331	0.2875	0.8002	0.9625	0.0035	0.9799	0.8113	0.9289	0.1282	1	1	0.8133	0.8241	0.781	0.0669	0.4826	0.4826	0	0	1	0.9548	0.7598	1	0.6951	0.5081	0.6095	0.066	1	1	0.5987	NA	NA	0.0666	0.0852	0.8274	0.0294	0.2458	0.595	0.595
TCGA-A1-A0SG	33.78	High	9.99	High	0.9052	0.7561	0.7561	0.0046	0.5793	0.7379	0.9015	0.2331	0.7422	0.9404	0.003	0.8783	0.8318	0.9616	0.2346	1	1	0.7081	0.7484	0.7595	0.0226	0.4032	0.4032	0.1354	0.1354	0.932	0.9732	0.7389	1	0.7296	0.5722	0.953	0.1258	0.8666	0.9583	0.5913	0.8248	NA	0.0412	0.0629	0.763	0	0.096	0.367	0.367
TCGA-A1-A0SI	22.71	Low	5.03	Low	1	0.9169	0.9169	0.01	0.6119	0.615	0.9154	0.4168	0.6791	0.9408	0.0104	0.863	0.7299	0.8913	0.2864	1	0.996	0.5428	0.7191	0.787	0.044	0.6753	0.6753	0.1393	0.1393	1	0.9836	0.7007	0.924	0.5439	0.4473	0.7589	0.0942	0.8459	0.9161	0.169	0.869	0.556	0.0911	0.1577	0.7338	0	0.2617	0.5037	0.5037
TCGA-A1-A0SJ	26	Low	13.45	High	1	0.8482	0.8482	0.0087	0.3875	0.5779	0.7681	0.2021	0.734	0.929	0.0063	0.9234	0.855	0.9261	0.1849	0.9743	0.9671	0.6334	0.759	0.8104	0.017	0.4396	0.4396	0.1381	0.1381	0.9768	0.9907	0.711	0.9535	0.6723	0.8094	0.7973	0.194	NA	0.9506	0.4507	0.8647	0.7678	0.0959	0.0876	0.64	0.0525	0.1987	0.3136	0.3136
TCGA-A1-A0SM	29.65	High	6.86	Low	1	0.8674	0.8674	0.0025	0.3452	0.3935	0.9273	0.4589	0.7628	0.9744	0.0081	0.9442	0.6825	0.712	0.1537	0.9906	0.977	0.7555	0.9141	0.8043	0.0269	0.3206	0.3206	0.3682	0.3682	0.9825	1	0.7659	0.9309	0.6755	0.6032	1	0.0774	0.8858	0.9708	0.2079	0.8488	0.707	0.0255	0.1492	0.8103	0	0.2525	0.5819	0.5819
TCGA-A1-A0SN	55	High	14.73	High	1	0.6985	0.6985	0.0076	0.5376	0.5349	0.7817	0.2842	0.7769	0.9562	0.0029	0.9465	0.7506	0.846	0.1655	0.9956	0.9957	0.6272	0.5825	0.5292	0	0.3672	0.3672	0.1122	0.1122	0.9658	0.9731	0.6597	0.9366	0.5409	0.5471	0.5138	0.2781	0.7825	0.9016	0.1422	0.8109	0.7312	0.061	0.0999	0.8	0	0.3469	0.537	0.537
TCGA-A1-A0SQ	22.35	Low	13.06	High	1	NA	NA	0.0045	0.3271	0.693	0.9169	0.3452	0.5918	0.9189	0.0087	0.9188	0.8575	0.9572	0.2906	0.9917	1	0.7545	0.7321	0.5571	0.0461	0.7199	0.7199	0.2272	0.2272	0.9598	0.9942	0.6938	0.9014	0.8425	0.5943	0.812	0.246	0.9218	1	0.4387	0.8717	NA	0.1074	0.1549	0.8035	0	0.0921	0.4558	0.4558
TCGA-A2-A04N	40.28	High	10.76	High	1	0.914	0.914	0	0.4627	0.7931	0.9426	0.3071	0.7795	0.957	0.0118	0.7963	0.9262	NA	0.1961	1	1	0.6395	0.8865	0.8547	0.0365	0.6774	0.6774	0.2118	0.2118	0.9158	1	0.8616	0.888	0.6459	0.5494	0.7345	0.1403	0.9299	1	0.3321	0.9129	0.5716	0.0485	0.089	0.7732	0	0.2516	0.7556	0.7556
TCGA-A2-A04R	38.68	High	8.21	Low	1	0.7214	0.7214	0	0.1471	0.691	0.9157	0.2454	0.849	0.8789	0.0199	0.8407	0.8899	NA	0.1088	1	0.9895	0.8244	0.9443	0.9333	0.0429	0.9714	0.9714	0.5908	0.5908	0.9623	0.9784	0.8718	0.8581	0.6191	0.4037	NA	0.5971	1	1	0.8638	0.8033	0.7123	0.0283	0.1772	0.7751	0	0.2312	0.512	0.512
TCGA-A2-A04V	27.01	Low	7.38	Low	1	0.931	0.931	0.0104	0.539	0.545	0.884	0.1124	0.7275	0.9444	0	1	0.9525	NA	0.251	0.9356	1	0.6404	0.8457	0.8388	0.0662	0.6802	0.6802	0.1848	0.1848	0.9783	0.9545	0.8508	1	0.7275	0.7621	0.6445	0.0657	1	1	0.293	0.9004	0.6111	0.1013	0.0819	0.7936	NA	0.3293	0.7945	0.7945
TCGA-A2-A04X	19.05	Low	19.06	High	1	NA	NA	0.002	0.3945	0.7319	0.9552	0.4482	0.5618	0.9654	0.0029	0.9154	0.7049	NA	0.1545	0.9827	1	0.7209	0.9103	0.7975	0.0964	0.4616	0.4616	0	0	0.9824	1	0.7981	0.8758	0.7173	0.5932	0.7075	0.0841	1	0.9716	0.0474	0.87	0.8897	0.0626	0.1863	0.9033	NA	0.094	0.4813	0.4813
TCGA-A2-A04Y	36.54	High	22.47	High	1	1	1	0.0018	0.4518	0.4787	0.9782	0.6276	0.8446	0.9373	0.0255	0.9706	0.6736	0.857	0.1387	1	0.9753	0.2243	0.945	0.8562	0.0729	0.4366	0.4366	0.1983	0.1983	0.9385	1	0.7921	0.9411	0.5537	0.655	NA	0.1939	NA	0.9288	0.4986	0.8918	0.7809	0	0.0562	0.8411	0.0241	0.0503	0.6987	0.6987
TCGA-A2-A0CK	19.23	Low	7.91	Low	0.8951	0.7087	0.7087	0	0.2228	0.7161	0.8859	0.0905	0.6563	0.9325	0.0358	1	0.8423	0.9409	0.2228	1	0.9684	0.8765	0.9335	0.7303	0.0594	NA	NA	NA	NA	0.9424	0.9771	0.7662	0.9157	0.6912	0.449	0.4133	0.1118	NA	0.9817	0.814	0.7788	0.8823	0.0405	0.0584	0.7975	0	0.2728	0.5084	0.5084
TCGA-A2-A0CL	21.82	Low	13.88	High	0.9678	0.5997	0.5997	0.0069	0.4547	0.7365	0.9038	0.2786	0.4174	0.9191	0.0152	0.7447	0.7164	0.9595	0.3542	1	0.9647	0.6887	0.8426	0.6817	0.0253	0.3369	0.3369	0.5547	0.5547	0.9631	0.9764	0.8398	0.9804	0.3984	0.5884	0.5527	0.232	0.8888	0.9641	0.412	0.9125	0.7782	0	0.0834	0.7646	0	0.263	0.374	0.374
TCGA-A2-A0CO	11.7	Low	5.33	Low	1	0.8884	0.8884	0.0053	0.3094	0.6562	0.8638	0.1879	0.7198	0.9047	0.0101	0.9045	0.8933	0.9335	0.2819	0.9714	1	0.671	0.6471	0.6946	0.062	0.1596	0.1596	NA	NA	0.9855	0.962	0.6937	0.9545	0.545	0.5838	0.3719	0.0854	NA	0.9782	0.3727	0.8618	0.8716	0.097	0.0624	0.4375	0	0.3757	NA	NA
TCGA-A2-A0CP	22.35	Low	7.36	Low	0.9128	0.6856	0.6856	0	0.5967	NA	0.9487	0.2176	0.7154	0.9488	0	0.7912	0.8318	NA	0.3632	1	1	0.4897	0.8806	0.8411	0.034	NA	NA	0	0	0.9454	0.8813	0.7912	NA	0.548	0.7409	0.7049	0.0995	0.7239	1	0.5776	0.9248	NA	0.0362	0.0947	0.7657	0	0.1271	NA	NA
TCGA-A2-A0CQ	26.05	Low	6.06	Low	1	0.8542	0.8542	0.0049	0.4111	0.7503	0.912	0.3329	0.6506	0.953	0.0249	0.966	0.9099	0.9031	0.1863	1	1	0.7738	0.8805	0.8136	0.0274	NA	NA	NA	NA	0.9705	1	0.7201	0.9612	0.8268	0.6535	0.2769	0.1594	1	0.9812	0.4986	0.9117	0.8221	0.0911	0.028	0.8007	0.0313	0.094	0.4742	0.4742
TCGA-A2-A0CR	10.36	Low	4.37	Low	NA	0.5822	0.5822	0.0045	NA	NA	0.8708	0.1619	0.717	0.8517	0	0.7046	0.7193	0.847	0.1849	1	1	0.6602	0.7154	0.8114	0.0428	NA	NA	NA	NA	1	NA	0.7835	1	0.476	NA	NA	0.0985	1	0.9702	NA	0.7772	0.8207	NA	0.0462	0.802	NA	NA	NA	NA
TCGA-A2-A0CS	26.32	Low	5.97	Low	1	1	1	0.0114	0.5217	NA	0.9383	0.3339	0.5963	0.9553	0.0056	0.9437	0.8113	0.8689	0.1529	1	1	0.5536	0.8971	0.895	0.0384	NA	NA	0	0	0.8557	0.9394	0.781	0.8733	0.7785	NA	1	0.1955	NA	1	NA	0.8796	0.8429	0	0.1166	0.7476	0.0313	0.2181	0.4691	0.4691
TCGA-A2-A0CT	42.27	High	13.6	High	1	1	1	0	0.6791	0.5094	0.9315	0.3903	0.8579	0.9456	0.0054	0.902	0.8775	0.8862	0.0813	1	1	0.7793	0.7526	0.7641	0	0.8871	0.8871	0.2428	0.2428	0.9686	1	0.7041	0.978	0.729	0.8372	0.8551	0.2199	NA	0.9594	0.836	NA	NA	0.1878	0.2126	0.8775	0	0.1663	0.3194	0.3194
TCGA-A2-A0CU	37.43	High	9.14	Low	0.956	0.8082	0.8082	0.0048	0.6424	0.7249	0.9262	0.1619	0.8687	0.9407	0.0054	0.9558	0.9367	0.9076	0.1183	0.974	0.987	0.8728	0.8269	0.7125	0.0504	0.8772	0.8772	0.2583	0.2583	0.985	0.9762	0.8063	0.9381	0.8825	0.6514	0.5013	0.2978	NA	0.9522	0.7168	NA	NA	0.0307	0.0845	0.759	0.1032	0.1194	0.1883	0.1883
TCGA-A2-A0CV	34.4	High	5.03	Low	1	1	1	0	0.6319	0.6856	0.9033	0.2662	0.7598	0.9476	0.0217	0.9555	0.8702	0.8564	0.1618	0.9857	1	0.2165	0.617	0.7616	0.0066	0.3034	0.3034	0.0628	0.0628	0.9699	0.9849	0.7886	1	0.6743	0.6553	0.699	0.0572	1	0.9376	0.3321	0.9272	0.5119	0.0487	0.1117	0.6893	0.0135	0.2199	0.4858	0.4858
TCGA-A2-A0CW	57.5	High	42.12	High	0.7493	0.3528	0.3528	0.0021	0.4487	0.5605	0.9202	0.3848	0.8317	0.9709	0	0.9202	0.9393	0.8231	0.1854	0.9922	0.9757	0.6928	0.8212	0.8356	0.086	0.7912	0.7912	0.2651	0.2651	0.9352	0.9758	0.7705	0.9551	0.8278	0	0.6712	0.502	0.7201	1	0.2946	0.9294	0.3807	0.2138	0.2448	0.943	0.003	0.1069	0.6178	0.6178
TCGA-A2-A0CY	34.11	High	25.46	High	NA	NA	NA	0.0171	0.8461	NA	0.742	0.3367	0.8199	0.9896	0.0215	0.8881	NA	0.8759	0.4606	1	0.9667	0.3359	0.8418	0.7908	0.0894	0.627	0.627	NA	NA	0.916	0.9655	0.7108	1	0.5012	0.5589	0.7855	0.332	1	0.9603	NA	0.5336	NA	0.0412	0.2297	0.7946	NA	0.0471	0.436	0.436
TCGA-A2-A0CZ	12.88	Low	3.45	Low	0.8529	0.7073	0.7073	0.0057	0.4008	0.697	0.9534	0.0704	0.5778	0.9299	0.0031	0.9359	0.8892	0.8968	0.3499	1	1	0.4149	0.8595	0.9315	0.0905	0.2757	0.2757	0	0	0.9715	0.9874	0.8161	1	0.5803	0.5305	1	0.1894	0.8793	0.9829	0.2621	0.8597	0.6977	0.1794	0.1027	0.5566	0	0.3992	0.537	0.537
TCGA-A2-A0D3	49.36	High	8.27	Low	1	0.8897	0.8897	0	0.3635	0.7418	0.9803	0.6429	0.8534	0.9669	0.0073	0.975	0.9245	0.9203	0.1662	1	0.9903	0.8528	0.9176	0.83	0.0476	0.585	0.585	0	0	0.952	1	0.6871	0.9626	0.7151	0.5359	0.6309	0.1185	1	0.9921	0.3501	0.9363	NA	0.047	0.0678	0.9397	0	0.1303	0.6653	0.6653
TCGA-A2-A0D4	53.93	High	15.6	High	1	1	1	0	0.5411	0.785	0.9559	0.407	0.7379	0.9853	0.0162	0.9569	0.9695	0.8034	0.1705	0.9702	0.9857	0.8609	0.803	0.8363	0.0666	0.8768	0.8768	0.2549	0.2549	0.9522	0.9685	0.8158	0.9034	0.9167	0.8117	0.7307	0.5433	0.9632	1	0.8724	0.7902	NA	0.0405	0.0875	0.8779	0.0173	0.158	0.3194	0.3194
TCGA-A2-A0EM	26.85	Low	3.71	Low	0.969	0.9449	0.9449	0.006	0.3107	0.8211	0.9597	0.3731	0.5987	0.9584	0.0065	0.9468	0.9057	0.8048	0.1237	1	0.9944	0.7804	0.8246	0.7975	0.0293	0.3071	0.3071	0.1706	0.1706	0.9311	0.992	0.7825	0.9491	0.8165	0.7209	0.6177	0.2197	0.7187	0.9772	0.7617	0.9103	0.5898	0.0493	0.0551	0.7843	0.0121	0.2346	0.5037	0.5037
TCGA-A2-A0EN	15.64	Low	6.81	Low	1	0.7316	0.7316	0.0081	0.3571	0.8314	0.9362	0.3548	0.6875	0.9439	0.0094	0.9767	0.8502	0.9149	0.1678	0.9895	0.9912	0.5398	0.8385	0.7309	0.0735	0.1186	0.1186	0.0907	0.0907	0.9462	0.9899	0.7172	1	0.4343	0.6444	0.8689	0.0988	0.7164	0.9315	0.293	0.8946	0.7277	0.0226	0.0474	0.6708	0.0074	0.3254	0.4774	0.4774
TCGA-A2-A0EO	24.75	Low	6.24	Low	1	1	1	0.0032	0.3842	0.7174	0.9713	0.3264	0.8244	0.98	0	0.9203	0.9322	0.8829	0.1964	0.9887	0.9889	0.4339	0.8475	0.8385	0.0231	0.2766	0.2766	0.1206	0.1206	0.9814	1	0.7678	0.9639	0.6534	0.5553	0.6028	0.1806	NA	1	0.4532	0.8757	0.7974	0.0462	0.0567	0.7281	0.0261	0.1904	0.5504	0.5504
TCGA-A2-A0EP	4.53	Low	2.41	Low	1	0.5734	0.5734	0.0086	0.234	0.6596	0.9253	0.1774	0.5944	0.9009	0.0135	0.855	0.6896	NA	0.3733	0.9627	1	0.5886	0.8034	0.8515	0.0981	0.0955	0.0955	NA	NA	0.9871	0.9718	0.7363	1	0.3409	0.525	0.7572	0.0745	0.9296	0.9137	0.3727	0.8251	0.8836	0.097	0.0458	0.3946	0	0.268	0.637	0.637
TCGA-A2-A0ER	27.25	Low	9.71	Low	1	0.8216	0.8216	0.0105	0.6522	0.6525	0.6927	0.2166	0.7863	0.9443	0	0.9421	0.9463	0.9559	0.2971	0.9933	0.9881	0.8349	1	0.9283	0.0593	0.8752	0.8752	0.1758	0.1758	0.94	0.9905	0.845	0.9592	0.7769	0.7288	0.7234	0.2572	NA	0.9784	0.5612	NA	NA	0.0385	0.0349	0.8534	0	0.1834	0.6236	0.6236
TCGA-A2-A0ES	17.34	Low	7.81	Low	1	0.7799	0.7799	0.0038	0.6821	0.7502	0.9138	0.2062	0.7513	0.9658	0.0053	0.9084	0.7718	0.8887	0.3068	1	0.9902	0.712	0.486	0.3742	0.0444	0.3974	0.3974	0.1645	0.1645	1	0.9739	0.8615	1	0.6765	0.6393	0.527	0.1371	0.3952	0.8733	0.5061	0.8787	NA	0.1195	0.0389	0.5899	0.0417	0.0808	0.6262	0.6262
TCGA-A2-A0ET	32.61	High	23.75	High	0.9574	0.7221	0.7221	0.012	0.7724	0.5907	0.7894	0.2274	0.912	0.9521	0.0021	0.8124	0.9572	0.8434	0.1467	1	0.996	0.4344	0.5695	0.3394	0.0257	0.804	0.804	0.5627	0.5627	0.981	0.9878	0.846	0.9715	0.6325	0.6933	0.6102	0.4652	NA	0.9806	0.206	0.8339	0.5137	0.037	0.1649	0.5381	0.0035	0.0641	0.5276	0.5276
TCGA-A2-A0EU	41.52	High	8.92	Low	0.9291	0.907	0.907	0	0.2965	0.4015	0.6397	0.1008	0.6742	0.9047	0	0.9394	0.5791	NA	0.2615	0.9405	0.982	0.7718	0.8084	0.8105	0.0208	0.6473	0.6473	0.2195	0.2195	0.9598	1	0.8329	0.9092	0.7847	0.3773	0.7295	0.0499	0.7995	0.9661	0.8565	0.824	0.6882	0.0791	0.0696	0.8425	NA	0.1474	0.389	0.389
TCGA-A2-A0EV	17.94	Low	6.97	Low	0.9658	0.8162	0.8162	0.0097	0.5954	0.801	0.8752	0.18	0.6761	0.9412	0	0.9717	0.8823	0.9688	0.2177	1	1	0.6977	0.869	0.7281	0.0436	0.5058	0.5058	0.0604	0.0604	0.9354	0.9829	0.745	0.9159	0.6087	0.6377	0.2716	0.2116	1	1	0.4986	0.8871	0.3993	0.0497	0.0497	0.7791	0	0.7101	0.374	0.374
TCGA-A2-A0EW	16.26	Low	6.31	Low	1	0.7411	0.7411	0.0114	0.3887	0.7499	0.9484	0.1503	0.3637	0.9172	0.0158	0.9487	0.8343	0.7458	0.3397	0.9892	0.9899	0.6077	0.6944	0.4713	0.0315	0.3182	0.3182	0	0	0.9907	0.985	0.7249	1	0.6281	0.8027	1	0.0664	0.9327	0.9495	0.3321	0.8302	0.5673	0.0218	0.059	0.7046	0.0199	0.2674	0.5918	0.5918
TCGA-A2-A0EX	31.1	High	8.29	Low	1	0.734	0.734	0.0054	0.4134	0.817	0.9216	0.2386	0.8267	0.952	0.0029	0.8297	0.9335	NA	0.2057	1	1	0.5103	0.894	0.7581	0.0266	0.499	0.499	0	0	0.9499	0.9807	0.7969	0.9752	0.7387	0.7813	0.6367	0.2764	0.7644	0.9722	0.5849	0.872	NA	0.0689	0.0822	0.6866	0	0.2304	0.786	0.786
TCGA-A2-A0EY	30.9	High	90.61	High	1	0.6479	0.6479	0	0.6006	0.6433	0.9429	0.5146	0.6748	0.9269	0.015	0.9588	0.8919	0.8692	0.1688	1	0.9854	0.8665	0.8368	0.9209	0.1259	0.3835	0.3835	0.226	0.226	0.9761	1	0.6938	0.8764	0.7687	0.7172	0.9277	0.4611	0.8487	1	0.0563	NA	NA	0.0601	0.0785	0.8683	0.0234	0.2298	0.5239	0.5239
TCGA-A2-A0SU	31.77	High	4.55	Low	0.9652	0.9618	0.9618	0	0.8115	0.7357	0.6001	0.0761	0.7803	0.9514	0.0094	0.9276	1	0.8344	0.2148	1	1	0.4023	0.5643	0.5922	0	0.6784	0.6784	0.3373	0.3373	0.9525	0.953	0.7792	1	0.6932	0.5166	0.8232	0.1474	NA	1	0.6085	0.8641	0.7014	0	0.0755	0.704	0.0354	0.1534	0.6987	0.6987
TCGA-A2-A0SV	48.5	High	14.85	High	1	0.6877	0.6877	0.007	0.8128	0.7219	0.9724	0.7684	0.7586	0.9335	0.0017	0.9675	0.7241	0.8649	0.0942	0.9812	0.9784	0.5291	0.6507	0.5245	0.0614	0.4648	0.4648	0.3725	0.3725	0.9441	0.9819	0.7199	0.9388	0.3672	0.7164	0.8354	0.2117	0.8244	0.9771	0.0585	0.8829	0.229	0.1503	0.0904	0.749	0	0.1034	0.6073	0.6073
TCGA-A2-A0SW	34.05	High	17.25	High	1	0.8557	0.8557	0.0097	0.2013	0.5843	0.7073	0.1926	0.423	0.9091	0.0045	0.7405	0.589	0.8925	0.1492	1	0.9897	0.6619	0.7775	0.7801	0.0407	0.1138	0.1138	0.1455	0.1455	0.9401	0.9583	0.7767	0.8825	0.6176	0.7331	0.8146	0.0967	0.9301	0.947	0.4769	0.8596	0.542	0.0342	0.2151	0.7956	0	0.3584	0.3358	0.3358
TCGA-A2-A0SY	19.36	Low	6.51	Low	0.8337	0.778	0.778	0	0.1798	0.8112	0.9153	0.1583	0.6258	0.9496	0.012	0.8935	0.8056	0.9708	0.2147	1	0.9895	0.7104	0.8995	0.867	0.0465	0.3718	0.3718	0.1306	0.1306	0.9733	0.9585	0.7427	1	0.7164	0.7293	0.6315	0.0427	1	0.95	0.5869	0.9089	0.5163	0.0747	0.0425	0.7628	0.0249	0.2714	0.5661	0.5661
TCGA-A2-A0T3	51.68	High	19.99	High	1	0.7307	0.7307	0.0035	0.4832	0.5029	0.81	0.2388	0.7615	0.8426	0.0042	0.8727	0.9211	0.8915	0.142	1	0.9932	0.7157	0.5418	0.5057	0.0566	0.2459	0.2459	NA	NA	0.9241	0.9845	0.7462	0.8832	0.6071	0.726	0.8292	0.6688	0.8495	0.9478	0.2429	0.8021	0.6867	0.0699	0.1914	0.7407	0.0074	0.285	0.4876	0.4876
TCGA-A2-A0T4	30.23	High	4.79	Low	0.9599	0.8	0.8	0.0071	0.4016	0.7269	0.9129	0.3692	0.6744	0.9243	0.0035	0.984	0.9149	0.9099	0.1727	1	0.9641	0.6499	0.9294	0.7596	0.0236	0.3031	0.3031	0.4147	0.4147	1	0.9844	0.8509	0.9736	0.5783	0.7977	0.5165	0.1257	NA	1	0.6458	0.9265	0.478	0	0.0949	0.7627	NA	0.266	0.7153	0.7153
TCGA-A2-A0T5	37.16	High	6.92	Low	0.9744	0.8662	0.8662	0	0.4196	0.6765	0.9201	0.3922	0.7375	0.9734	0.0088	0.9468	0.9437	0.958	0.1719	1	1	0.6502	0.7293	0.732	0.0337	0.4224	0.4224	0.0823	0.0823	0.9042	1	0.8099	0.9391	0.5677	0.8247	0.5703	0.1238	0.9363	0.9809	0.2672	0.7744	NA	0	0.0669	0.7168	0.0472	0.1734	0.5711	0.5711
TCGA-A2-A0T6	22.88	Low	7.91	Low	0.9702	0.7497	0.7497	0.0114	0.4383	0.7786	0.8563	0.161	0.6847	0.9263	0.0092	0.9096	0.7747	0.9307	0.2112	0.9898	0.9701	0.6673	0.7924	0.5372	0.0532	0.3523	0.3523	0.076	0.076	0.972	0.9904	0.7568	0.9426	0.5753	0.5762	0.8758	0.1287	0.74	0.99	0.1731	0.9346	0.6351	0.021	0.0635	0.7379	0.0266	0.3353	0.4985	0.4985
TCGA-A2-A0T7	53.71	High	8.25	Low	0.9813	0.8098	0.8098	0.0124	0.7496	0.6775	0.9836	0.605	0.8881	0.9618	0.004	0.942	0.8394	0.877	0.2426	0.9935	0.9892	0.7929	0.8943	0.8327	0.0508	0.5416	0.5416	0.2481	0.2481	0.9773	0.989	0.7563	0.9614	0.8088	0.3607	0.8545	0.1339	0.9113	1	0.3131	0.8744	0.8596	0.0196	0.0749	0.8387	0.0304	0.164	0.452	0.452
TCGA-A2-A0YC	22.62	Low	8.11	Low	1	0.8637	0.8637	0.0017	0.3515	0.7637	0.9523	0.1595	0.7127	0.9626	0.0076	0.9705	0.9013	0.8411	0.2332	0.9953	0.9915	0.7969	0.7969	0.6588	0.0392	0.6241	0.6241	0.3186	0.3186	0.926	0.9864	0.7586	1	0.7724	0.7101	0.7028	0.1755	1	1	0.7358	0.9044	0.5644	0.0595	0.0628	0.753	0.0252	0.2402	0.5013	0.5013
TCGA-A2-A0YD	21.93	Low	9.75	Low	1	0.7828	0.7828	0.0058	0.3723	0.5453	0.9684	0.3064	0.7318	0.9081	0.0111	0.9385	0.8704	0.9365	0.237	0.9824	0.9897	0.6588	0.6441	0.6817	0.0406	0.63	0.63	0	0	0.9718	0.9831	0.7079	0.9102	0.5937	0.5396	0.8588	0.1302	1	1	0.3624	0.9263	0.5434	0.0412	0.0548	0.6526	0	0.3507	0.6678	0.6678
TCGA-A2-A0YF	29.96	High	14.95	High	1	0.7909	0.7909	0.0078	0.3775	0.8899	0.9258	0.4088	0.6431	0.9685	0	0.9808	0.7206	0.8528	0.1798	1	1	0.6971	0.8439	0.7432	0.0105	0.7265	0.7265	0.0705	0.0705	0.9808	0.9711	0.9092	1	0.8029	0.7274	0.9193	0.075	NA	1	0.3643	0.8491	0.7311	0.0534	0.0987	0.823	0	0.1963	0.6012	0.6012
TCGA-A2-A0YG	53.74	High	31.51	High	1	0.6479	0.6479	0.0113	0.536	0.8242	0.9471	0.4001	0.6034	0.9736	0.01	0.958	0.8082	0.9083	0.1501	0.985	0.9909	0.7784	0.5198	0.2976	0.0956	0.4876	0.4876	0.1559	0.1559	0.9547	0.9926	0.847	0.904	0.8276	0.6034	0.7052	0.1575	0.8449	0.9874	0.2286	0.8148	0.7716	0	0.195	0.8719	0.0101	0.1793	0.4009	0.4009
TCGA-A2-A0YH	55.04	High	6.9	Low	0.9106	0.8814	0.8814	0.0062	0.6039	0.8815	0.9355	0.476	0.7169	0.9233	0	0.9357	0.8821	0.9514	0.1983	1	0.9888	0.6998	0.8505	0.6488	0.068	0.097	0.097	0.2708	0.2708	0.9874	0.9144	0.8437	0.9199	0.6311	0.4171	0.8355	0.3469	1	0.9835	0.3797	0.9556	0.4862	0.2379	0.1078	0.7306	0	0.1347	0.4453	0.4453
TCGA-A2-A0YI	27.7	Low	17.36	High	1	0.7624	0.7624	0.0034	0.2149	0.8526	0.9591	0.4595	0.6103	0.9677	0.0101	0.8849	0.7055	0.9486	0.1756	1	0.9953	0.7983	0.6894	0.6305	0.0271	0.2152	0.2152	0.147	0.147	0.9236	0.9851	0.8237	0.9184	0.8323	0.7426	0.7643	0.1548	0.9321	0.9792	0.6718	0.9408	0.6338	0.1483	0.0904	0.7976	0.0333	0.1434	0.5264	0.5264
TCGA-A2-A0YK	18.77	Low	6.22	Low	1	0.7745	0.7745	0.0181	0.246	0.8505	0.924	0.1961	0.6349	0.941	0.0104	0.9278	0.8159	0.9014	0.3305	1	1	0.691	0.6729	0.5795	0.053	0.139	0.139	0	0	0.9684	1	0.813	0.9753	0.6231	0.6188	NA	0.0968	0.733	0.9639	0.4197	0.9424	0.5833	0	0.0873	0.5721	0	0.2819	0.2182	0.2182
TCGA-A2-A0YL	23.3	Low	6.35	Low	0.9782	0.6776	0.6776	0.0175	0.3667	0.6655	0.9414	0.1866	0.8661	0.9651	0.0088	0.8567	0.8303	NA	0.3359	0.99	1	0.7168	0.7904	0.7338	0.0216	0.5581	0.5581	0.2002	0.2002	0.9534	1	0.801	0.9563	0.6253	0.6436	0.5647	0.0812	1	0.9582	0.6802	0.9276	0.52	0.0567	0.1365	0.7225	0.0525	0.2488	0.26	0.26
TCGA-A2-A0YT	77.43	High	24.56	High	0.9555	0.8577	0.8577	0	0.5179	0.6248	0.8945	0.519	0.5952	0.9639	0.0079	0.9603	0.8142	0.7382	0.1019	0.9841	0.9806	0.8814	0.7166	0.5619	0.0625	0.6695	0.6695	0.5646	0.5646	0.9508	0.986	0.779	0.9875	0.6102	0.7128	0.7032	0.2242	1	0.9903	0.1106	0.9647	0.4202	0.0504	0.2006	0.9196	0.0034	0.1255	0.4885	0.4885
TCGA-A2-A1FV	45.39	High	6.84	Low	1	1	1	0.0183	0.1686	0.8356	0.7979	0.1229	0.7513	0.9109	0.0492	0.9776	0.8805	NA	0.2266	1	0.971	0.8606	0.699	0.4972	0.1094	0.5081	0.5081	0	0	0.9185	0.9759	0.9146	0.9791	0.6276	0.3903	0.7515	0.8834	1	0.9876	0.6319	0.714	NA	0.0342	0.0921	0.7372	0.2056	0.4682	0.5836	0.5836
TCGA-A2-A1FW	57.5	High	21.54	High	0.9409	1	1	0.0094	0.6373	0.564	0.9029	0.2206	0.602	0.9636	0.0108	0.9728	0.8892	0.409	0.297	0.9803	0.9904	0.8526	0.7652	0.6159	0.0683	0.6997	0.6997	0.1845	0.1845	0.9536	0.9907	0.8462	0.9575	0.8696	0.5453	NA	0.0817	1	0.9778	0.4986	0.8604	0.8166	0.049	0.1613	0.9167	0	0.1326	0.2616	0.2616
TCGA-A2-A1FX	41.47	High	7.97	Low	1	0.7766	0.7766	0.0042	0.5771	0.6548	0.8819	0.3923	0.8426	0.9602	0.0081	0.8965	0.765	0.8814	0.2444	1	1	0.8464	0.5057	0.3993	0.1122	0.2383	0.2383	0.1451	0.1451	0.9582	0.9858	0.8543	0.9807	0.5691	0.6983	0.3609	0.7483	NA	1	0.5516	0.9065	0.6399	0.0477	0.1343	0.8595	0.0585	0.3877	0.233	0.233
TCGA-A2-A1FZ	28.01	Low	10.99	High	0.9788	0.8909	0.8909	0.0051	0.4558	0.647	0.9447	0.4466	0.821	0.9698	0.0118	0.9745	0.7716	0.8927	0.1942	1	0.9788	0.8397	0.7714	0.7816	0.0466	0.6194	0.6194	0.1783	0.1783	0.9586	0.9901	0.7838	0.89	0.8142	0.4339	0.7402	0.2646	0.8943	0.9603	0.6806	0.8848	0.6655	0.1028	0.0982	0.7933	0.1113	0.2875	0.4179	0.4179
TCGA-A2-A1G0	27.54	Low	9.7	Low	0.9491	0.8763	0.8763	0.0037	0.3387	0.6059	0.7799	0.1755	0.702	0.9302	0.0149	0.9094	0.8614	0.8663	0.2625	1	1	0.6883	0.7824	0.6856	0.0587	0.471	0.471	0.0794	0.0794	0.9768	0.9888	0.799	0.8805	0.5894	0.5422	0.519	0.0956	1	0.9518	0.3949	0.8351	0.8902	0.1239	0.0873	0.7429	0.0374	0.2347	0.4813	0.4813
TCGA-A2-A1G4	46.88	High	18.51	High	0.977	0.9725	0.9725	0.0018	0.4189	0.8387	0.9087	0.242	0.6006	0.9688	0.0052	0.9443	0.8695	NA	0.1405	0.9933	0.9873	0.8322	0.8189	0.6795	0.0553	0.6729	0.6729	0.13	0.13	0.9157	0.992	0.7983	0.9742	0.7717	0.6168	0.7507	0.0724	1	0.9832	0.2417	0.9344	NA	0.0595	0.0447	0.9413	0.0404	0.2875	0.483	0.483
TCGA-A2-A259	43.27	High	10.08	High	1	0.7721	0.7721	0.0079	0.1942	0.6448	0.7977	0.1939	0.5213	0.9424	0.0077	0.9077	0.8029	0.9479	0.2379	0.9938	0.9926	0.7141	0.7618	0.5185	0.017	0.2869	0.2869	0.1833	0.1833	0.9476	0.9804	0.8551	1	0.5281	0.6898	0.7344	0.0529	0.8972	0.9391	0.4632	0.7875	0.617	0.1288	0.0745	0.7553	0	0.2838	0.3821	0.3821
TCGA-A2-A25A	15.88	Low	5.03	Low	0.9591	0.6706	0.6706	0.0061	0.1456	0.8476	0.9385	0.1508	0.4159	0.9155	0.0164	0.8917	0.7359	0.9133	0.3459	0.9948	1	0.5927	0.8642	0.6947	0.0785	0.1702	0.1702	0.1457	0.1457	0.9837	0.9933	0.7913	1	0.5676	0.6436	0.5225	0.0778	0.8542	0.9411	0.4934	0.8308	0.7595	0.0815	0.1006	0.4733	0.0211	0.4252	0.3599	0.3599
TCGA-A2-A25B	46.72	High	15.8	High	0.9433	0.739	0.739	0.0083	0.5611	0.356	0.7978	0.1828	0.8693	0.9726	0.0169	0.8782	0.7299	0.847	0.1624	0.984	0.9943	0.6361	0.6623	0.3845	0.0718	0.8298	0.8298	0.2375	0.2375	0.9061	0.9819	0.763	1	0.7327	0.7187	0.8434	0.271	0.9104	0.9458	0.4408	0.7789	0.9309	0.3163	0.134	0.7395	0.0366	0.5845	0.3629	0.3629
TCGA-A2-A25C	39.19	High	15.24	High	0.9711	0.6905	0.6905	0.0126	0.5192	0.7663	0.9795	0.4537	0.5426	0.9295	0.0093	0.9147	0.8896	0.8233	0.152	1	0.9975	0.5596	0.9629	0.9352	0.0622	0.4833	0.4833	0.3006	0.3006	0.9529	0.9749	0.8329	0.9398	0.5769	0.6044	0.8953	0.5666	0.9383	0.9796	0.4037	0.9309	0.2934	0.0439	0.1078	0.7559	0	0.1617	0.5302	0.5302
TCGA-A2-A25D	32.66	High	6.67	Low	1	0.7659	0.7659	0.0071	0.3296	NA	0.8516	0.2746	0.5918	0.9694	0.0117	0.8666	0.8575	0.9743	0.2356	1	1	0.8804	0.9181	0.8186	0.0859	0.3641	0.3641	0	0	0.9832	0.9857	0.7635	1	0.6852	0.6668	0.8199	0.1922	0.7429	0.9891	0.4653	0.9318	0.8678	0.2206	0.0832	0.8844	0	0.225	0.4915	0.4915
TCGA-A2-A25E	48.79	High	28.05	High	1	0.7541	0.7541	0.0066	0.5295	NA	0.9499	0.3707	0.6412	0.9425	0.0137	0.9448	0.8899	0.913	0.2018	0.959	0.9863	0.7399	0.7816	0.566	0.0103	0.9384	0.9384	0.4414	0.4414	0.936	0.9819	0.9284	0.9672	0.7274	0.6127	0.9425	0.57	0.8026	0.9773	0.3833	0.8385	0.7492	0.0688	0.2572	0.8693	0	0.0502	0.4191	0.4191
TCGA-A2-A3KC	22.46	Low	17.65	High	0.9769	0.8756	0.8756	0.014	0.1758	0.7986	0.9118	0.2582	0.6484	0.9301	0.0078	0.9422	0.8103	0.9055	0.1778	0.9897	0.9877	0.7869	0.8609	0.8466	0.0361	0.4212	0.4212	0.1687	0.1687	0.965	1	0.7859	0.9688	0.5688	0.5233	0.5789	0.231	NA	0.9676	0.5287	0.8659	0.8184	0.0435	0.0929	0.6734	0	0.3088	0.4293	0.4293
TCGA-A2-A3KD	51.66	High	8.21	Low	1	0.8825	0.8825	0.0029	0.523	0.7471	0.9783	0.5198	0.7595	0.9686	0.029	0.9643	0.7532	0.9704	0.1251	0.9897	0.9848	0.8297	0.9067	0.8795	0.0923	0.6898	0.6898	0.0755	0.0755	0.9925	1	0.7353	1	0.7176	0.6219	0.7679	0.146	0.8698	0.9742	0.506	0.8879	0.7179	0.0521	0.0501	0.8373	0	0.0829	0.4475	0.4475
TCGA-A2-A3XW	14.13	Low	13.55	High	1	0.8776	0.8776	0.0043	0.6879	0.8617	0.8779	0.4197	0.7612	0.9397	0.0021	0.6726	0.9245	0.7244	0.4279	1	0.9416	0.6646	0.7504	0.7671	0.101	0.2968	0.2968	0.4825	0.4825	0.8934	1	0.7801	0.8747	0.5585	1	NA	0.2871	NA	0.8548	0.7278	0.8303	0.3972	0.0616	0.0847	0.814	0	0	0.3969	0.3969
TCGA-A2-A4RW	27.54	Low	14.28	High	0.9526	1	1	0.0071	0.5419	0.7526	0.8517	0.2809	0.7815	0.9737	0.0173	0.9668	0.9111	0.814	0.1348	1	0.9885	0.7986	0.9282	0.8811	0.0523	NA	NA	0.1283	0.1283	1	0.974	0.8065	0.9407	0.5651	0.5403	0.4575	0.3698	NA	0.9374	0.6488	0.875	0.7926	0	0.0711	0.831	NA	0.3345	0.6091	0.6091
TCGA-A2-A4RY	17.9	Low	13.51	High	0.9648	0.95	0.95	0.0074	0.5966	0.7607	0.9173	0.1797	0.7006	0.9812	0.0307	0.8354	0.828	0.8612	0.3648	0.8818	0.9756	0.5683	0.6744	0.6868	0.065	0.4799	0.4799	0	0	0.9632	0.9523	0.7596	0.9732	0.6659	0.5825	0.5235	0.2444	0.9096	0.8936	0.2764	0.6165	0.9164	0.0193	0.066	0.5486	0.1246	0.2604	NA	NA
TCGA-A2-A4S0	26.04	Low	13.14	High	1	0.8993	0.8993	0.006	0.1837	NA	0.7842	0.0949	0.7093	0.9514	0.0178	0.9027	0.9298	0.6855	0.1844	1	1	0.6851	0.9007	0.85	0.0462	NA	NA	0.1277	0.1277	1	0.9522	0.7826	0.9653	0.8285	0.7787	0.8454	0.7838	NA	1	0.5249	0.8012	NA	0.0161	0.0337	0.752	0.0379	0.129	0.4037	0.4037
TCGA-A2-A4S2	25.54	Low	10.91	High	0.9423	0.7533	0.7533	0	0.1689	0.6044	0.8266	0.113	0.6398	0.9527	0.0208	0.8787	0.9006	0.9354	0.1591	0.9797	0.9682	0.8375	0.8542	0.6712	0.0617	0.4764	0.4764	0	0	0.9798	0.9826	0.7048	1	0.6746	0.764	0.412	0.1961	NA	0.9725	NA	0.7826	0.8828	0	0.0865	0.8573	0.0451	0.1887	0.6151	0.6151
TCGA-A2-A4S3	103.99	High	22.14	High	1	0.6286	0.6286	0.0033	0.7429	NA	0.8994	0.5577	0.774	0.9089	0.0148	1	0.7736	0.7686	0.1911	0.9848	1	0.8906	0.9047	0.8493	0.0243	NA	NA	0.1826	0.1826	1	0.9419	0.7915	0.8163	0.5984	0.8215	NA	0.4249	1	0.982	0.1395	0.869	0.4424	0.0301	0.1441	0.9528	NA	0.1021	0.7505	0.7505
TCGA-A7-A0CD	42.8	High	16.03	High	1	0.6479	0.6479	0	0.4876	0.6945	0.7512	0.1988	0.7953	0.9883	0.0027	0.9938	0.9538	0.9615	0.2093	1	1	0.8931	0.7269	0.6177	0.0583	0.9045	0.9045	0.2232	0.2232	0.9863	0.9863	0.7697	0.8744	0.7907	0.6868	0.8071	0.2593	1	0.9834	0.8199	0.9438	0.6672	0.0419	0.1817	0.8812	0.0199	0.2096	0.6829	0.6829
TCGA-A7-A0CG	31.77	High	5.5	Low	1	0.7659	0.7659	0	0.1184	0.7945	0.9684	0.6327	0.4047	0.9318	0.0047	0.9376	0.853	0.962	0.1639	0.9912	0.9892	0.7497	0.9619	0.894	0.035	0.0916	0.0916	0.2732	0.2732	0.9239	0.9894	0.844	0.9555	0.6158	0.7166	0.5271	0.0771	1	1	0.3805	0.9329	0.5682	0.037	0.0638	0.6799	0.0113	0.2635	0.5718	0.5718
TCGA-A7-A0CJ	60.68	High	12.86	High	1	0.7766	0.7766	0.005	0.3947	0.6295	0.7188	0.2273	0.7702	0.9502	0.0093	0.8993	0.853	0.9388	0.1675	1	0.9682	0.7907	0.1502	0.1338	0.0233	0.5606	0.5606	0.4815	0.4815	0.9132	0.9826	0.7091	1	0.6256	0.6391	0.8318	0.0945	1	0.9782	0.7244	0.8848	0.8023	0.0911	0.155	0.935	0.0162	NA	0.5935	0.5935
TCGA-A7-A0D9	29.04	Low	22.03	High	1	0.9	0.9	0.0034	0.445	NA	0.9522	0.3137	0.748	0.9464	0	0.9655	0.9515	0.9696	0.1613	1	1	0.6696	0.907	0.8817	0.0487	0.9723	0.9723	0.6125	0.6125	0.9553	0.9863	0.8661	0.944	0.6487	0.8921	0.7832	0.2486	0.8808	0.9802	0.6655	0.7922	0.6942	0.0412	0.0216	0.917	NA	0.1164	0.8903	0.8903
TCGA-A7-A0DB	23.4	Low	5.4	Low	1	0.7659	0.7659	0	NA	NA	0.7873	NA	0.1787	0.9434	NA	1	0.6323	NA	0.4188	1	1	0.5722	NA	NA	0.0249	NA	NA	NA	NA	1	1	1	NA	0.6737	0.5538	NA	0.1339	NA	1	0.293	NA	NA	NA	0	1	NA	NA	0.5863	0.5863
TCGA-A7-A0DC	42.73	High	18.16	High	1	0.3729	0.3729	0	0.0525	0.6891	1	NA	NA	0.8804	0.4682	0.8755	0.7099	NA	0.5108	1	1	0.6331	NA	1	0.1389	NA	NA	0.0674	0.0674	0.9912	0.9774	0.8937	1	0.8123	0.739	NA	0.0377	NA	0.7766	1	NA	NA	0.0679	0	0.9277	0.2085	0.0883	NA	NA
TCGA-A7-A13F	41.79	High	16.23	High	1	0.8454	0.8454	0.0088	0.7599	NA	0.9189	0.5021	0.7817	0.9626	0	0.9782	0.9003	0.827	0.1697	0.9669	1	0.8404	0.8978	0.7892	0	0.4692	0.4692	0.2077	0.2077	0.8761	0.956	0.7992	0.9421	0.7721	0.7869	0.7131	0.3821	0.9142	0.9707	0.3702	0.8176	0.6171	0.0164	0.1287	0.878	0	0.1661	0.3821	0.3821
TCGA-A7-A13G	26.97	Low	9.35	Low	0.9824	0.9279	0.9279	0.0035	0.2368	0.7755	0.9377	0.4171	0.4852	0.9666	0.003	0.9898	0.8926	0.8938	0.1451	1	1	0.7724	0.6986	0.4028	0.0535	0.7526	0.7526	0.0557	0.0557	0.9263	0.9852	0.7215	0.9652	0.8455	0.4959	0.9557	0.1045	0.8624	0.9882	0.5309	0.92	NA	0.0379	0.0561	0.9	0.0064	0.0825	0.436	0.436
TCGA-A7-A13H	19.22	Low	12.41	High	0.9745	0.9384	0.9384	0.0048	0.2057	0.619	0.9787	0.3203	0.6487	0.9411	0.0186	0.9541	0.7246	0.9379	0.1705	1	0.9776	0.7004	0.7679	0.7609	0.0768	0.344	0.344	0	0	0.9157	0.9893	0.7397	0.9708	0.6704	0.6832	0.5128	0.0517	0.7727	0.9657	0.6346	0.8753	0.7944	0.0256	0.076	0.7605	0.0256	0.1649	0.5301	0.5301
TCGA-A7-A26E	21.87	Low	4.89	Low	1	0.7863	0.7863	0.0057	0.2071	0.7892	0.9431	0.3864	0.6524	0.9395	0.0153	0.9812	0.9021	0.899	0.188	0.9905	0.9966	0.6224	0.8407	0.7904	0.0173	0.3416	0.3416	0.0903	0.0903	0.9581	0.987	0.8967	1	0.8112	0.71	0.5314	0.0743	1	0.991	0.3092	0.8524	0.8217	0.0997	0.0893	0.8206	0	0.2374	0.3755	0.3755
TCGA-A7-A26H	43.6	High	11.17	High	1	0.7046	0.7046	0.0092	0.7561	0.801	0.9697	0.4715	0.7506	0.9602	0.025	0.9602	0.7716	0.918	0.2205	0.9981	0.998	0.7362	0.6681	0.577	0.0563	0.4144	0.4144	0.2012	0.2012	0.9275	0.9758	0.7407	0.9681	0.6285	0.6527	0.7934	0.1575	1	0.9516	0.4317	0.8864	0.6259	0.1031	0.0659	0.7593	0	0.2817	0.5595	0.5595
TCGA-A7-A26J	25.91	Low	5.45	Low	0.8961	0.8956	0.8956	0.0134	0.5411	0.744	0.9701	0.4939	0.7767	0.9347	0.0169	0.9806	0.8376	0.7532	0.1784	0.991	0.9828	0.5716	0.7289	0.6646	0.0494	0.6768	0.6768	0.1082	0.1082	0.9826	0.9745	0.7732	0.9727	0.7342	0.5656	0.4739	0.1985	0.8873	0.9735	0.1206	0.7565	0.7853	0.0145	0.0942	0.751	0.0599	0.2875	0.5132	0.5132
TCGA-A7-A2KD	39.13	High	7.45	Low	0.9675	0.7851	0.7851	0.0065	0.5019	0.8167	0.8295	0.2351	0.7661	0.9581	0.0092	0.9535	0.6448	NA	0.3646	0.974	0.9918	0.6713	0.803	0.6383	0.0312	0.5596	0.5596	0.367	0.367	0.9295	1	0.7747	0.973	0.747	0.5868	0.8445	0.2139	NA	0.9601	0.4389	0.8096	0.8722	0.2371	0.0772	0.8008	0	0.1667	0.4256	0.4256
TCGA-A7-A3IY	24.97	Low	5.86	Low	0.954	0.7647	0.7647	0.0081	0.6835	0.4463	0.8987	0.1894	0.6424	0.9707	0.0185	1	0.5419	0.8059	0.1995	1	1	0.6395	0.7396	0.7937	0.0302	0.8284	0.8284	0.1637	0.1637	0.8982	1	0.6886	0.9773	0.7001	0.5519	0.7361	0.1894	0.7987	0.982	0.7447	0.8704	0.7823	0.0405	0.0301	0.7873	0	0.1967	0.5007	0.5007
TCGA-A7-A3IZ	27.04	Low	9.79	Low	1	0.9163	0.9163	0	0.0922	0.7378	0.8033	0.2224	0.4131	0.9308	0.0274	0.9909	0.809	0.8119	0.3258	0.9914	1	0.6704	0.4039	0.3202	0.0873	0.4525	0.4525	0.1132	0.1132	0.9835	0.9798	0.8083	0.8982	0.7747	0.6752	0.5065	0.0249	NA	0.9748	0.4064	0.8582	0.7904	0.099	0.0709	0.799	0	0.2644	0.6007	0.6007
TCGA-A7-A3J0	37.95	High	10.39	High	0.8995	1	1	0	0.5933	0.7433	0.7975	0.2795	0.8351	0.9415	0.0054	0.9303	0.8474	0.9121	0.2229	1	0.9852	0.699	0.7465	0.5998	0.0573	0.6635	0.6635	0.5834	0.5834	0.9418	0.9589	0.8156	0.9579	0.7952	0.7938	0.8041	0.759	1	0.9818	0.5041	0.8513	NA	0.0533	0.1028	0.7237	0.053	0.0628	0.4061	0.4061
TCGA-A7-A3J1	18.97	Low	12.92	High	0.9837	0.8444	0.8444	0.0135	0.2091	0.66	0.9134	0.2348	0.643	0.9277	0.0258	0.9159	0.8599	0.834	0.22	0.9857	1	0.8469	0.832	0.8406	0.0439	0.1882	0.1882	0.0341	0.0341	0.9772	0.988	0.7724	0.9662	0.7118	0.5271	0.5275	0.1106	1	0.9586	0.625	0.7158	0.8589	0.0558	0.0695	0.7944	0	0.2689	0.4507	0.4507
TCGA-A7-A3RF	16.58	Low	16.82	High	1	1	1	0.0052	0.3599	0.7394	0.6262	0.0418	0.7763	0.9368	0.0161	NA	0.9307	0.5036	0.19	0.9495	1	0.6381	0.6787	0.8098	0.0939	NA	NA	NA	NA	0.9322	0.9574	0.855	0.9827	0.7516	0.4396	0.5425	0.859	NA	0.9909	0.6299	0.8505	NA	0	0.0769	0.7418	NA	0.2637	NA	NA
TCGA-A7-A425	11.86	Low	20.32	High	1	0.5252	0.5252	0.0042	0.2349	0.6274	0.8418	0.2088	0.6215	0.9747	0.0138	0.9204	0.7815	0.9106	0.21	1	0.9775	0.8243	0.6382	0.414	0.0489	NA	NA	0	0	0.9735	0.9433	0.7472	1	0.7113	0.651	0.5663	0.0648	0.8282	1	NA	0.805	0.8921	0.1345	0.0434	0.8537	0	0.2543	0.3969	0.3969
TCGA-A7-A426	20.18	Low	10.67	High	1	0.8175	0.8175	0.0093	0.2135	0.7166	0.8766	0.0878	0.6543	0.9487	0.0218	0.9877	0.8529	0.9468	0.2916	1	0.9707	0.7035	0.6744	0.7754	0.0803	0.5489	0.5489	0.2537	0.2537	0.9832	1	0.7666	0.9608	0.6533	0.7294	0.2216	0.1352	0.8573	0.9099	0.6941	0.6628	0.9042	0.1093	0.0439	0.717	0	0.2395	0.3149	0.3149
TCGA-A7-A4SA	28.13	Low	8.31	Low	1	0.6904	0.6904	0	NA	0.684	0.9011	0.2155	0.5675	0.9541	0.0051	0.8413	0.9308	0.9418	0.204	1	0.8846	0.8109	0.7774	0.7673	0.0756	0.4616	0.4616	0.3906	0.3906	0.9501	1	0.7698	0.7887	0.6256	0.8344	1	0.2898	1	1	0.5829	0.8454	0.775	0.0318	0.0498	0.7148	0.0219	0.1251	0.2973	0.2973
TCGA-A7-A4SB	23.58	Low	18.12	High	1	1	1	0	0.482	0.8309	0.8922	0.1297	0.7899	0.9876	0.0261	0.961	1	0.7511	0.2017	0.9607	1	0.8958	0.8968	0.7522	0.0714	0.6653	0.6653	0.4518	0.4518	1	0.9471	0.7759	1	0.6713	0.7631	NA	0.1807	NA	0.9323	0.4375	0.8171	0.766	0	0.051	0.6569	0	NA	NA	NA
TCGA-A7-A4SC	31.05	High	11.05	High	1	1	1	0	0.5529	0.8071	0.9767	0.5739	0.7398	0.9616	0.0314	1	0.8724	0.9622	0.1139	1	0.9805	0.8282	0.5832	0.5777	0.1016	0.7239	0.7239	0	0	0.8826	0.9774	0.7113	0.9165	0.5794	0.6476	0.7001	0.2494	NA	1	0.0886	0.6043	NA	0	0.0515	0.6863	0	0.3187	0.4583	0.4583
TCGA-A7-A4SF	26.68	Low	27.07	High	0.9618	0.9575	0.9575	0.0164	0.3975	0.621	0.9202	0.2496	0.7025	0.9402	0	0.9252	0.8567	0.9651	0.1727	0.9827	0.9827	0.878	0.977	0.8688	0.0328	0.7205	0.7205	0.1659	0.1659	0.9657	0.9833	0.7195	1	0.9196	0.682	0.4924	0.2767	0.8776	0.9813	0.3933	0.8426	NA	0.0778	0.1169	0.8433	0.0119	0.1927	0.2529	0.2529
TCGA-A7-A56D	11.58	Low	8.99	Low	NA	NA	NA	0	NA	NA	0.8516	0.246	0.6355	0.9317	0	NA	1	NA	0.3816	NA	NA	NA	0.7765	0.6033	0.0054	NA	NA	NA	NA	NA	NA	0.6142	NA	0.3824	NA	NA	NA	NA	1	NA	0.7677	0.7158	NA	0.0602	1	NA	NA	NA	NA
TCGA-A7-A5ZW	21.8	Low	4.19	Low	0.9333	0.6999	0.6999	0.0038	0.358	0.685	0.944	0.2836	0.677	0.9375	0	0.957	0.9599	NA	0.3206	1	1	0.74	0.7807	0.8054	0.028	NA	NA	0.3119	0.3119	1	0.8963	0.7327	1	0.6155	NA	1	0.1179	NA	0.9834	0.5486	0.8296	0.8565	0.1084	0.0345	0.6886	0	0.3426	0.2476	0.2476
TCGA-A7-A5ZX	18.16	Low	7.72	Low	0.9447	0.7461	0.7461	0.005	0.3751	0.5931	0.9467	0.236	0.7677	0.98	0.0136	1	1	0.9291	0.2724	1	1	0.7509	0.7993	0.5257	0.0663	0.6998	0.6998	NA	NA	0.9578	1	0.7639	1	0.6797	0.6342	0.5249	0.1213	NA	0.9809	0.493	0.6459	0.9467	0	0.0535	0.6279	0.1118	0.4055	0.3969	0.3969
TCGA-A7-A6VX	32.69	High	12.02	High	0.9006	0.8131	0.8131	0.0039	0.3365	0.7076	0.7956	0.1136	0.5872	0.9733	0.0065	0.8892	0.8042	0.8908	0.2081	0.9956	0.9915	0.7451	0.5632	0.5709	0.026	0.7564	0.7564	0.0846	0.0846	0.8677	0.9718	0.6254	0.9423	0.6893	0.6221	0.5725	0.2494	0.9207	0.9449	0.4455	0.8414	0.8634	0.0791	0.062	0.8311	0.0069	0.201	0.3943	0.3943
TCGA-A8-A06N	50.72	High	10.72	High	NA	NA	NA	0	0.113	NA	0.8448	0.1303	0.7258	0.9541	0.0161	0.9901	0.8809	0.7001	0.0954	0.9951	0.9902	0.9735	0.8064	0.6915	0.0524	0.7688	0.7688	0.1945	0.1945	0.9691	0.9845	0.9195	0.9567	0.8965	0.6371	0.6024	0.0444	1	0.9894	0.6237	0.9091	0.7719	0.0497	0.0295	0.9397	0.0243	0.1201	0.635	0.635
TCGA-A8-A06O	88.02	High	8.88	Low	1	0.7541	0.7541	0	0.5767	0.817	0.9885	0.8086	0.7185	0.9609	0.009	0.9824	0.8071	0.9514	0.1502	1	0.9862	0.9064	0.9415	0.8623	0.0725	0.4726	0.4726	0.2742	0.2742	0.9875	1	0.8441	0.8335	0.7334	0.8197	0.7992	0.0814	0.8113	0.9535	0.2656	0.9026	0.789	0.0235	0.083	0.92	0	0.0954	0.6545	0.6545
TCGA-A8-A06P	29.1	High	9.32	Low	0.9817	0.833	0.833	0.0141	0.5821	0.6537	0.9183	0.3289	0.6679	0.929	0.0062	0.9351	0.9044	NA	0.2712	0.9898	1	0.575	0.8333	0.7118	0.0669	0.7321	0.7321	0.2548	0.2548	0.9552	0.9778	0.8153	0.9106	0.6832	0.576	0.7154	0.1108	0.8254	0.9893	0.3987	NA	NA	0.0841	0.0262	0.8141	0	0.2576	0.834	0.834
TCGA-A8-A06Q	29.13	High	6.77	Low	1	0.5055	0.5055	0.0056	0.4948	0.8193	0.9666	0.6402	0.6514	0.9602	0.014	0.9748	0.869	0.9418	0.1118	1	0.9811	0.6543	0.8832	0.7864	0.1345	0.7172	0.7172	0.0727	0.0727	0.9454	0.9882	0.8974	0.94	0.7772	0.5612	0.19	0.2284	1	1	0.051	0.8936	0.387	0.0442	0.0859	0.8781	0.008	0.0714	0.436	0.436
TCGA-A8-A06R	37.16	High	8.85	Low	1	0.8141	0.8141	0.008	NA	0.6649	0.9838	0.396	0.27	0.8959	0.0042	0.9193	0.3545	NA	0.4772	1	1	0.3596	0.4655	0.4102	0.1276	0.7307	0.7307	0.4384	0.4384	1	1	0.7618	0.8544	0.5073	NA	0.3643	0.1537	NA	1	0.405	0.8748	0.56	NA	0.0794	0.6378	0	0.4339	0.637	0.637
TCGA-A8-A06T	45.19	High	10.3	High	1	1	1	0.0034	0.2633	0.7722	0.9471	0.52	0.7345	0.963	0.0052	0.9807	0.793	0.8092	0.1874	0.9925	0.9852	0.4037	0.8119	0.7236	0.0279	0.5789	0.5789	0.0907	0.0907	0.9746	0.986	0.8676	0.9582	0.7849	0.7535	0.6957	0.0235	0.8486	0.9923	0.1464	0.8266	0.5874	0.0371	0.0571	0.9229	NA	0.0914	0.5648	0.5648
TCGA-A8-A06U	48.49	High	9.79	Low	NA	1	1	0.0138	0.6886	0.8176	0.9295	0.4655	0.8069	0.9791	0.0138	0.9457	0.7991	0.7982	0.2115	0.9904	0.9766	0.7697	0.8117	0.7003	0.0122	0.6986	0.6986	0.2896	0.2896	0.9277	0.9677	0.759	0.9529	0.8358	0.7815	0.8256	0.0836	0.6974	1	0.5186	0.8968	0.5489	0.0847	0.1592	0.7431	0.0499	0.0764	0.4742	0.4742
TCGA-A8-A06X	32.6	High	20.66	High	NA	NA	NA	0	0.3461	0.6858	0.7011	0.2148	0.6835	0.9694	0.0136	0.9472	0.8657	NA	0.1486	1	0.9748	0.6581	0.8376	0.7814	0.0519	0.3883	0.3883	0.1608	0.1608	0.9054	1	0.7735	0.9555	0.5644	0.4232	1	0.1226	0.9445	0.9869	0.3321	0.9439	0.45	0	0.1795	0.7893	0	0.8999	0.4304	0.4304
TCGA-A8-A06Y	42.04	High	24.27	High	0.9608	0.8996	0.8996	0.0294	0.6763	0.6485	0.9531	0.5713	0.8143	0.9531	0	0.9479	0.8482	0.7831	0.1166	1	0.9714	0.8039	0.9023	0.9315	0.049	NA	NA	0.172	0.172	0.9075	0.9867	0.8229	1	0.7684	0.8219	1	0.0946	1	0.9258	0.3131	0.8553	NA	0.0911	0.0802	0.8353	0.0047	0.2187	1	1
TCGA-A8-A06Z	45.26	High	10.51	High	1	NA	NA	0.0019	0.6619	0.7906	0.9003	0.5544	0.8443	0.9836	0.01	0.985	0.9306	0.6732	0.1529	1	0.9946	0.5832	0.6148	0.5281	0.1074	0.8905	0.8905	0.1422	0.1422	0.9134	0.9901	0.8743	0.972	0.8865	0.6603	0.6822	0.0981	0.7688	0.9897	0.2598	0.8847	0.3577	0.1074	0.0899	0.8284	0.043	0.0943	0.3755	0.3755
TCGA-A8-A075	126.32	High	14.2	High	1	0.5743	0.5743	0.0053	0.8478	0.7325	0.9156	0.7673	0.5506	0.9502	0.0074	0.9527	0.6925	0.7897	0.1904	1	1	0.6021	0.9603	0.7135	0.1187	0.647	0.647	0.2464	0.2464	0.9882	0.9797	0.7093	0.881	0.5157	0.476	0.7445	0.3135	1	0.9798	0.3131	0.8386	0.7305	0.213	0.0802	0.8532	NA	0.0611	0.5781	0.5781
TCGA-A8-A076	51.38	High	31.14	High	0.9642	1	1	0.0022	0.2471	0.7087	0.9772	0.3803	0.4558	0.9553	0.0027	0.9301	0.6323	NA	0.1302	1	0.9955	0.7262	0.6248	0.5781	0.0539	0.5807	0.5807	0.1456	0.1456	0.9582	1	0.7389	0.9269	0.7337	0.4914	0.6367	0.1173	0.9468	1	0.2404	0.8839	0.4292	0.1021	0.1849	0.8626	0	0.2765	0.6457	0.6457
TCGA-A8-A079	78.09	High	7.76	Low	0.7572	NA	NA	0.0086	0.4357	0.751	0.8528	0.6254	0.6918	0.9553	0.0082	0.9434	0.8958	0.9166	0.2484	1	0.9675	0.886	0.6778	0.6797	0.0593	0.7143	0.7143	0.2209	0.2209	0.9251	0.9882	0.7583	0.9077	0.8015	0.6946	0.8452	0.2033	0.8768	0.986	0.7665	0.9222	NA	0.0776	0.1202	0.8844	0.0702	0.1395	0.4548	0.4548
TCGA-A8-A07B	64.33	High	4.3	Low	1	1	1	0	0.4709	0.7156	0.7106	0.1855	0.8435	0.98	0	NA	0.9233	NA	0.3189	1	1	0.5217	0.0359	1	0.4897	0.8166	0.8166	0	0	1	1	0.6394	NA	0.6633	0.7359	NA	0.0425	1	1	NA	0.6669	NA	NA	0.0374	0.8117	0.0178	0.165	0.8382	0.8382
TCGA-A8-A07E	26.12	Low	6.04	Low	1	0.8364	0.8364	0.0068	0.4792	0.6446	0.9727	0.3973	0.5767	0.9341	0.0045	0.8776	0.8827	0.9666	0.2248	1	0.9647	0.6034	0.9224	0.7491	0.064	0.4662	0.4662	0.07	0.07	0.9618	0.9886	0.7517	0.9803	0.4986	0.588	0.6879	0.0433	0.8191	0.9624	0.1229	0.7938	0.8087	0.0586	0.1027	0.7197	0	0.3565	0.3931	0.3931
TCGA-A8-A07F	42.76	High	12.84	High	1	0.5117	0.5117	0	0.4438	0.7248	0.9787	0.6485	0.6792	0.9714	0.013	0.8992	0.7083	0.9576	0.1872	1	1	0.5795	0.8775	0.8114	0.0824	0.6932	0.6932	0.2223	0.2223	0.9194	0.9607	0.7817	1	0.5653	0.5919	0.3855	0.1929	0.9091	1	0.2446	0.866	0.8074	0.0208	0.1308	0.8634	0	0.1117	0.6537	0.6537
TCGA-A8-A07G	28.93	Low	5.15	Low	1	0.8246	0.8246	0.0108	0.5705	0.7398	0.9563	0.4943	0.6012	0.9679	0.0154	0.9117	0.7206	0.8461	0.197	1	1	0.691	0.9328	0.8773	0.0371	0.5949	0.5949	0.3114	0.3114	0.9634	0.9642	0.7827	0.9095	0.5718	0.6471	0.8264	0.0547	0.5609	0.9751	0.206	0.8865	0.4907	0.0497	0.1388	0.7626	0	0.3003	0.5836	0.5836
TCGA-A8-A07I	45.92	High	30.74	High	1	1	1	0	0.6961	0.7488	0.9538	0.1905	0.7591	0.96	0.0088	0.9492	0.709	0.7748	0.1572	1	0.9659	0.5456	0.8137	0.695	0.1066	0.5514	0.5514	0.2499	0.2499	0.975	0.9889	0.825	0.9593	0.745	0.8803	0.9547	0.3401	0.926	0.8825	0.1493	0.9299	0.3826	0.0947	0.0663	0.8389	NA	0.2825	0.537	0.537
TCGA-A8-A07J	17.71	Low	5.84	Low	1	1	1	0	0.3552	0.6874	0.8475	0.2535	0.4403	0.9042	0.0023	0.8929	0.8134	0.4316	0.2342	1	1	0.4011	0.8314	0.7685	0.115	0.0715	0.0715	0.2901	0.2901	0.9726	0.9603	0.7989	0.9305	0.727	0.8407	0.499	0.1343	1	0.9645	0.4049	0.9245	0.6905	0	0.0823	0.604	0	0.4588	0.436	0.436
TCGA-A8-A07L	78.87	High	15.64	High	1	0.7104	0.7104	0.004	0.7968	0.7344	0.932	0.4819	0.7428	0.9283	0	0.9114	0.9385	0.8354	0.211	1	0.9837	0.4484	0.5042	0.3267	0.0335	0.746	0.746	0.1989	0.1989	0.938	0.9862	0.8297	0.9463	0.7282	0.6496	0.5233	0.1711	0.8214	0.9874	0.2128	0.8724	0.6612	0.0939	0.1351	0.8908	0.0463	0.2287	0.4915	0.4915
TCGA-A8-A07P	28.57	Low	10.08	High	0.9004	0.7713	0.7713	0.0018	0.3318	0.7551	0.8933	0.1842	0.7459	0.9525	0	0.9904	0.6264	0.7488	0.1041	1	0.9878	0.7694	0.858	0.9516	0.0328	0.6582	0.6582	0.202	0.202	0.9573	1	0.8353	0.8929	0.7679	0.5081	0.6766	0.0731	0.8657	0.9904	0.4221	0.9687	0.2835	0.0538	0.094	0.8728	0	0.2032	0.6474	0.6474
TCGA-A8-A07S	29.25	High	4.35	Low	0.9463	0.942	0.942	0.0128	0.4211	0.8037	0.9612	0.519	0.772	0.948	0.0048	0.9546	1	0.8695	0.2522	1	0.9893	0.823	0.872	0.7162	0.0769	0.6221	0.6221	0.1295	0.1295	0.959	1	0.7694	1	0.7717	0.776	0.8367	0.0997	1	0.9836	0.4022	0.8584	0.5648	0.1202	0.054	0.8596	0.0105	0.1908	0.436	0.436
TCGA-A8-A07W	95.19	High	13.96	High	1	0.8283	0.8283	0.0072	0.7783	0.8026	0.8486	0.3157	0.8768	0.9786	0.0093	0.9492	0.758	0.9023	0.2048	0.9773	0.969	0.7787	0.7038	0.6683	0.0666	0.7758	0.7758	0.2635	0.2635	0.9735	0.98	0.824	0.9049	0.7736	0.8848	0.8371	0.5205	1	0.9818	0.4986	NA	NA	0.0421	0.1203	0.8892	0.0525	0.2167	0.53	0.53
TCGA-A8-A07Z	20.66	Low	11.23	High	NA	NA	NA	0.0068	0.2438	0.7173	0.9706	0.3527	0.7834	0.973	0	0.9077	0.9564	0.8887	0.1708	1	1	0.6952	0.8801	0.8235	0.0342	0.9296	0.9296	0.2248	0.2248	1	1	0.7951	0.9587	0.7884	0.8492	0.5994	0.2134	NA	0.9654	0.749	0.8982	0.6821	0.0711	0.0641	0.8454	0.0047	0.1351	0.4652	0.4652
TCGA-A8-A081	50.72	High	16.83	High	1	0.7644	0.7644	0.0023	0.5322	NA	0.9369	0.3577	0.8253	0.9585	0.007	0.9327	0.842	0.8787	0.2132	0.9882	0.9932	0.9579	0.6719	0.6316	0.0656	0.26	0.26	0.0486	0.0486	0.9593	0.9949	0.7564	0.9046	0.767	0.2867	0.8525	0.1764	1	0.9839	0.7262	0.9081	0.5518	0.0716	0.0566	0.9202	0.0215	0.0471	0.5552	0.5552
TCGA-A8-A082	31.02	High	15.92	High	0.8349	0.6139	0.6139	0.0026	0.6687	0.5996	0.9346	0.4694	0.7043	0.9542	0.0029	1	0.8812	0.9571	0.2408	0.9859	1	0.7662	0.7535	0.6823	0.1607	0.612	0.612	0.1629	0.1629	0.9667	0.9909	0.8981	0.9442	0.6972	0.8082	0.848	0.1274	0.8938	0.9137	0.6426	0.8775	NA	0.0307	0.0242	0.8848	0.0211	0.2757	0.3169	0.3169
TCGA-A8-A083	26.9	Low	11.22	High	0.8116	0.8378	0.8378	0	0.4295	0.8773	0.8633	0.2114	0.7314	0.9981	0.0177	0.9744	0.9119	0.7882	0.2888	1	1	0.8358	0.8828	0.7974	0.0658	0.6855	0.6855	0.1584	0.1584	0.9873	0.9911	0.8751	1	0.8019	1	0.7088	0.1486	NA	1	0.5279	0.9429	0.6891	0.0533	0.0582	0.9841	0.0111	0.1207	0.8826	0.8826
TCGA-A8-A084	31.58	High	10.28	High	1	0.891	0.891	0	0.4425	0.7474	0.912	0.2798	0.7348	0.9731	0.0107	0.9312	0.9011	0.9133	0.2508	1	0.9808	0.7946	0.7273	0.6213	0.0803	0.8276	0.8276	0.0486	0.0486	0.9487	0.9371	0.6706	1	0.7437	0.6568	0.6181	0.1171	NA	0.9837	0.3406	0.8709	0.5645	0.0791	0.0741	0.8835	0	0.1452	0.4677	0.4677
TCGA-A8-A085	29.15	High	29.88	High	0.963	0.7756	0.7756	0.0093	0.4947	0.6959	0.7147	0.1723	0.809	0.9646	0.0048	0.9618	0.9572	0.893	0.0638	0.9936	0.9929	0.5598	0.7309	0.5931	0.053	0.0945	0.0945	0	0	0.9378	0.9779	0.7691	0.9467	0.6707	0.758	0.359	0.0985	0.4144	0.9876	0.2717	0.836	0.7924	0.0235	0.1299	0.7576	0	0.1633	0.5961	0.5961
TCGA-A8-A086	42.29	High	2.69	Low	1	0.8922	0.8922	0.0104	0.3507	0.8035	0.7994	0.2626	0.7474	0.957	0.0048	0.9769	0.8471	0.9627	0.24	1	0.97	0.5978	0.6065	0.5502	0.0097	0.5344	0.5344	0.2653	0.2653	0.8922	0.9737	0.7616	1	0.4678	0.5553	0.6899	0.0953	NA	0.983	0.4761	0.8978	0.8532	0.0477	0.0872	0.8011	0	0.201	0.2641	0.2641
TCGA-A8-A08A	19.95	Low	6.06	Low	0.9902	0.8764	0.8764	0.0018	0.2913	0.8114	0.9613	0.4554	0.7055	0.9756	0.0033	0.9781	0.8493	0.9367	0.1556	0.9828	0.9905	0.8096	0.7804	0.6797	0.0551	0.8771	0.8771	0.1189	0.1189	0.9534	0.9899	0.7859	0.9045	0.6933	0.7615	0.5733	0.1028	0.85	0.9882	0.4041	0.7512	NA	0.072	0.0535	0.8956	0	0.1113	0.367	0.367
TCGA-A8-A08B	108.01	High	5.98	Low	1	1	1	0	0.9724	0.7549	1	0.7855	0.7373	0.9515	0	0.6044	1	0.6218	0.1627	1	1	0.7303	1	0.9623	0.4317	0.6697	0.6697	NA	NA	0.6416	NA	0.7281	NA	0.5922	NA	0.7316	0.1718	NA	1	NA	0.9426	0.0721	0	0.0462	1	0	0	0.1284	0.1284
TCGA-A8-A08C	48.63	High	5.66	Low	1	0.6715	0.6715	0	0.3925	0.836	0.9184	0.473	0.8245	0.9824	0.0027	0.9808	0.9069	0.9612	0.1619	0.9923	1	0.6025	0.795	0.6905	0.0631	0.4985	0.4985	0.1361	0.1361	0.9269	0.9849	0.68	0.8528	0.5797	0.6841	0.6051	0.0477	NA	1	0.1555	0.8956	NA	0.0423	0.0542	0.9231	0.0022	0.1289	0.537	0.537
TCGA-A8-A08F	37.35	High	20.27	High	NA	0.2902	0.2902	0.0139	0.3833	0.546	0.8023	0.1854	0.7593	0.96	0.0104	0.8248	0.6034	0.7141	0.2492	0.9907	0.9753	0.7338	0.8093	0.841	0.0332	0.1233	0.1233	0.3402	0.3402	0.9781	0.9777	0.8625	0.9573	0.6481	0.6892	0.6307	0.1764	1	0.9888	0.2298	0.8514	0.6802	0.0403	0.073	0.7644	NA	0.5061	0.4876	0.4876
TCGA-A8-A08G	20.23	Low	7.73	Low	1	0.9119	0.9119	0.0042	0.3879	0.6997	0.9692	0.1888	0.6506	0.9766	0.0095	0.9881	0.8699	0.9558	0.114	1	1	0.5638	0.6393	0.5121	0.0489	0.795	0.795	0.1592	0.1592	0.9585	0.977	0.7583	0.9617	0.62	0.3822	0.7066	0.0848	NA	1	0.2069	0.9403	0.381	0	0.0489	0.7981	0	0.1539	0.4098	0.4098
TCGA-A8-A08H	8.79	Low	1.68	Low	1	0.8307	0.8307	0.0302	0.5539	0.6056	0.746	0.1777	0.2422	0.8961	0.0152	0.8227	0.6034	0.8099	0.4621	1	0.9709	0.2276	0.4311	0.7398	0	0.2231	0.2231	NA	NA	1	0.9841	0.7732	1	0.3435	0.8081	0.6069	0.1031	0.6445	1	0.205	0.9405	0.4902	0	0.0681	0.2161	0	0.7231	0.436	0.436
TCGA-A8-A08I	39.59	High	14.16	High	1	0.6715	0.6715	0.0165	0.3639	0.5973	0.8907	0.3433	0.6834	0.9368	0.0292	0.8586	0.707	0.8819	0.2282	0.9913	1	0.7217	0.8052	0.6795	0.0197	0.2788	0.2788	0.0664	0.0664	0.9671	0.9873	0.7309	0.9473	0.8091	0.5814	0.557	0.1481	1	0.97	0.2512	0.8968	0.7098	0	0.1311	0.8058	0	0.072	0.537	0.537
TCGA-A8-A08J	68.77	High	16.49	High	1	0.9169	0.9169	0.0037	0.7643	0.7587	0.794	0.4887	0.7965	0.9706	0.0193	0.9318	0.7871	0.4623	0.1632	1	0.9667	0.7506	0.8234	0.5919	0.0311	0.4763	0.4763	0.2511	0.2511	0.9451	1	0.8021	0.951	0.6884	0.5595	0.7653	0.7151	0.7703	0.9853	0.1876	0.9441	0.4426	0.0699	0.074	0.8646	NA	0.1377	0.7302	0.7302
TCGA-A8-A08L	50.38	High	11.61	High	1	1	1	0.0112	0.4102	0.5038	0.8433	0.2237	0.6993	0.9231	0.0019	0.8338	0.8238	0.8624	0.1106	0.9804	0.9946	0.5374	0.6951	0.6078	0.0866	0.482	0.482	0.1348	0.1348	0.9588	0.9853	0.7484	0.9936	0.6999	0.7491	0.5497	0.1572	0.817	0.9539	0.3916	0.9297	0.5963	0	0.1921	0.6878	NA	0.2187	0.4596	0.4596
TCGA-A8-A08O	28.08	Low	12.36	High	1	0.6105	0.6105	0.008	0.3641	0.8449	0.9589	0.0625	0.6169	0.9635	0.0094	0.9635	0.9669	0.9532	0.2136	0.9804	0.9909	0.7031	0.9513	0.8399	0.0629	0.8666	0.8666	0.2979	0.2979	0.9276	0.9764	0.7665	0.9581	0.8473	0.6871	0.7773	0.1266	NA	0.9789	0.6178	NA	NA	0.0468	0.0952	0.8863	0.0044	0.1715	0.635	0.635
TCGA-A8-A08P	77	High	6.77	Low	NA	0.197	0.197	0.0033	0.7603	0.5944	0.9391	0.5315	0.7908	0.9809	0.0067	1	0.7206	0.859	0.2183	1	1	0.8096	0.7991	0.8723	0.1167	0.4666	0.4666	0	0	1	0.9706	0.6957	0.9823	0.5475	NA	0.3345	0.4103	NA	0.9281	0.0853	0.9606	0.3458	NA	0.0773	0.6844	0.0297	0.2287	0.4035	0.4035
TCGA-A8-A08S	34.37	High	9.56	Low	0.9378	0.8424	0.8424	0.0046	0.4155	0.6743	0.9385	0.4423	0.6627	0.9747	0.0039	1	0.8942	0.9496	0.1429	0.9902	0.9906	0.6759	0.7099	0.6439	0.0399	0.7751	0.7751	0.3	0.3	0.9094	0.9535	0.8173	0.9769	0.7785	0.8895	0.6967	0.0422	NA	0.9125	0.2846	0.9027	0.7981	0.0626	0.0808	0.8794	0.0249	0.1051	0.5248	0.5248
TCGA-A8-A08T	37.81	High	9.17	Low	0.952	0.8026	0.8026	0	0.4057	0.6434	0.9513	0.3738	0.7781	0.977	0.0039	0.9588	0.8695	NA	0.2152	0.9955	0.9924	0.8199	0.9583	0.8308	0.0424	0.7715	0.7715	0	0	0.9368	0.9881	0.6765	0.9527	0.7039	0.6117	0.6563	0.0668	1	1	0.2574	0.7828	NA	0.0534	0.0301	0.8166	0.0196	0.167	0.5863	0.5863
TCGA-A8-A08Z	17.67	Low	5.58	Low	0.9426	0.7767	0.7767	0.0224	0.3185	0.6613	0.9259	0.1927	0.49	0.9546	0.0182	0.9253	0.5202	NA	0.3075	1	0.9735	0.2388	0.7824	0.7717	0.1681	0.2457	0.2457	0	0	0.9651	0.9723	0.7824	0.8974	0.5441	0.7318	0.5295	0.1031	NA	1	0.181	0.8805	NA	0.1729	0.0616	0.4778	0	0.3549	0.5301	0.5301
TCGA-A8-A090	44.69	High	9.5	Low	0.9653	0.9557	0.9557	0	0.5424	0.7028	0.9668	0.5068	0.6896	0.9243	0.0035	0.9341	0.7783	0.7325	0.1999	0.9856	0.993	0.7621	0.875	0.7365	0.0204	0.5695	0.5695	0.1732	0.1732	0.9905	0.9581	0.8192	0.9043	0.6245	0.4791	NA	0.149	0.8179	0.9817	0.6093	0.9737	0.199	0.0307	0.0688	0.9086	0	0.1411	0.6434	0.6434
TCGA-A8-A091	34.22	High	7.42	Low	0.8927	0.872	0.872	0.0063	0.1913	0.5688	0.9268	0.0287	0.8846	0.9641	0.0167	0.9852	0.9044	0.9632	0.1716	1	0.9915	0.7718	0.8041	0.5841	0.031	0.8219	0.8219	0.334	0.334	0.9382	0.9686	0.8479	0.9675	0.578	0.6366	0.4108	0.0567	NA	0.9889	0.6695	0.8589	NA	0.0196	0.0683	0.8242	NA	0.3306	0.5013	0.5013
TCGA-A8-A092	102.3	High	11.88	High	0.9526	0.9251	0.9251	0	0.7673	0.7067	0.9603	0.688	0.8305	0.9747	0.0061	0.9576	0.7851	0.9283	0.2191	0.9923	1	0.8466	0.8284	0.7585	0.0532	0.5394	0.5394	0.3225	0.3225	0.9895	0.9921	0.7884	0.9328	0.7868	0.3601	0.7293	0.137	NA	0.9819	0.2717	0.9248	0.4524	0.1389	0.2623	0.9355	0	0.0817	0.6734	0.6734
TCGA-A8-A093	25.99	Low	10.3	High	0.9642	0.9629	0.9629	0.0035	0.2462	0.8404	0.8921	0.3483	0.6401	0.9705	0.0052	0.9713	0.8755	0.9679	0.087	1	0.993	0.6499	0.8378	0.7358	0.0691	0.7344	0.7344	0.1313	0.1313	0.892	1	0.7808	0.9202	0.755	0.6653	0.6684	0.0597	0.692	1	0.3471	0.8447	0.7357	0	0.0671	0.8729	0	0.2449	0.7701	0.7701
TCGA-A8-A094	36.04	High	8.48	Low	1	0.4499	0.4499	0.0106	0.6315	NA	0.7381	0.2238	0.6224	0.8676	0	0.9715	0.5078	0.898	0.2009	1	0.9486	0.7145	0.5286	0.7988	0.1822	0.1351	0.1351	0	0	1	0.9617	0.7492	1	0.4968	NA	0.891	0.1569	0.8749	1	0.3321	NA	NA	0	0.0785	0.8696	NA	0.0511	0.659	0.659
TCGA-A8-A095	32.04	High	7.24	Low	1	0.829	0.829	0.0058	0.5638	0.8042	0.9537	0.41	0.7347	0.97	0.0067	0.9366	0.9155	0.8836	0.1505	1	1	0.7604	0.9009	0.8834	0.0373	0.7441	0.7441	0.2238	0.2238	0.9685	0.9921	0.755	0.9816	0.7264	0.6702	0.7619	0.2412	1	0.9739	0.7323	NA	NA	0.0955	0.0384	0.9072	0	0.0573	0.705	0.705
TCGA-A8-A096	22.92	Low	5.8	Low	0.9783	0.8703	0.8703	0.0197	0.4656	0.7539	0.8795	0.1751	0.6979	0.9515	0.0041	0.9472	0.7461	0.8909	0.3149	1	0.997	0.6586	0.5598	0.3973	0.0442	0.3335	0.3335	0.2411	0.2411	0.9643	0.9941	0.8015	0.9455	0.7165	0.5378	0.7815	0.1999	1	0.9709	0.5951	0.9444	0.341	0.025	0.0465	0.7708	0.0201	0.2406	0.3237	0.3237
TCGA-A8-A097	12.35	Low	10.56	High	0.9899	0.8846	0.8846	0.0062	0.725	0.6893	0.8997	0.2686	0.8004	0.9679	0.0106	0.9553	0.8507	0.8463	0.3471	1	0.9949	0.6544	0.6885	0.4799	0.0126	0.5616	0.5616	0.4048	0.4048	0.9743	0.9901	0.8341	0.8805	0.6099	0.5934	0.7716	0.2589	0.8487	0.9539	0.4061	0.8821	0.8256	0.0626	0.1111	0.6599	0.0219	0.2976	0.704	0.704
TCGA-A8-A099	41.48	High	14.55	High	NA	NA	NA	0	0.4688	0.8164	0.9228	0.3642	0.7263	0.9724	0.0081	0.9904	0.8329	0.9338	0.1459	0.9974	0.9861	0.9165	0.622	0.5325	0.0348	0.6577	0.6577	0.187	0.187	0.9678	0.9812	0.7329	0.9805	0.7715	0.825	0.7787	0.1166	NA	0.9505	0.4992	0.9172	NA	0	0.0615	0.9331	0.0673	0.1307	0.8246	0.8246
TCGA-A8-A09A	25.14	Low	17.1	High	1	1	1	0.0071	0.3264	0.8081	0.5468	0.0629	0.5462	0.96	0.0127	0.9462	0.8926	0.7714	0.1613	1	0.9756	0.5776	0.7088	0.7214	0.0863	0.4479	0.4479	0.0591	0.0591	0.9437	0.9674	0.7915	0.8948	0.6238	0.7469	0.5172	0.4546	1	1	0.5987	0.89	0.6679	0.1124	0.1754	0.7052	0.0126	0.1332	0.7037	0.7037
TCGA-A8-A09B	28.86	Low	11.12	High	1	0.8804	0.8804	0.0056	0.413	0.7734	0.9273	0.17	0.5572	0.9662	0.0138	0.9858	0.842	0.9036	0.122	1	1	0.6535	0.4801	0.4264	0.0505	0.5494	0.5494	0.1268	0.1268	0.957	0.9898	0.8004	0.9558	0.6922	0.7188	0.9098	0.0534	0.8512	1	0.5172	0.9224	NA	0.0742	0.0832	0.8704	0.0204	0.1905	0.575	0.575
TCGA-A8-A09D	69.27	High	13.94	High	1	1	1	0.0047	0.6769	0.4894	0.9526	0.3908	0.6539	0.913	0.0059	0.9244	0.8254	0.7383	0.2245	0.9862	0.9757	0.4829	0.8077	0.6546	0.0768	0.7499	0.7499	0.324	0.324	0.9631	1	0.7557	1	0.6613	0.632	0.7853	0.2425	0.9009	0.9264	0.1873	0.9526	0.3612	0.0661	0.172	0.7288	0	0.3018	0.6201	0.6201
TCGA-A8-A09E	52.34	High	18.07	High	1	0.9473	0.9473	0.0029	0.6853	0.6692	0.7777	0.2767	0.9395	0.9593	0	0.8987	0.9423	0.7874	0.0991	1	0.9935	0.8765	0.8366	0.8242	0.0262	1	1	0.5862	0.5862	1	1	0.8118	0.9882	0.7771	0.2055	0.7446	0.6874	0.8721	0.9543	0.4503	0.9565	0.4241	0.0292	0.0791	0.923	0	0.2431	0.4084	0.4084
TCGA-A8-A09G	57.62	High	8.62	Low	1	1	1	0	0.3358	0.7298	0.9454	0.596	0.6567	0.9767	0.009	0.9171	0.592	NA	0.174	0.9959	0.9737	0.7639	0.9434	0.7916	0.0287	0.2555	0.2555	0.0484	0.0484	0.9777	0.9828	0.7538	0.963	0.6866	0.7218	0.8602	0.1317	0.8814	0.9642	0.1373	0.9602	0.7121	0.127	0.1688	0.9606	0.0768	0.0661	0.436	0.436
TCGA-A8-A09I	57.12	High	17.53	High	0.9529	0.7172	0.7172	0.0035	0.4983	0.7094	0.7265	0.4147	0.7503	0.9683	0.0062	0.948	0.82	0.8414	0.1676	0.9925	0.99	0.6321	0.6142	0.4172	0.0313	0.6789	0.6789	0.3427	0.3427	0.9526	0.9936	0.8403	0.9768	0.5202	0.5111	0.9075	0.099	0.7429	1	0.2751	0.903	0.39	0.2031	0.1956	0.9074	0	0.2225	0.5585	0.5585
TCGA-A8-A09K	30.49	High	15.02	High	1	0.5887	0.5887	0.007	0.1313	0.2383	0.8732	0.1792	0.6528	0.959	0.0041	0.9608	0.7822	NA	0.1378	0.988	1	0.8854	0.7816	0.6801	0.2016	0.7326	0.7326	0.0989	0.0989	0.8914	0.9927	0.8374	0.9636	0.6688	0.338	0.7433	0.0461	1	1	0.7086	0.7715	NA	0.0531	0.0463	0.9059	0.0131	0.0184	0.6236	0.6236
TCGA-A8-A09M	52.84	High	11.09	High	1	0.9512	0.9512	0	0.2554	0.6565	0.7631	0.2343	0.6664	0.9772	0.0246	1	0.8641	0.7476	0.1483	1	1	0.7437	0.8199	0.7868	0.0827	0.7895	0.7895	0.2516	0.2516	1	1	0.792	0.9572	0.746	NA	0.4025	0.2832	0.5677	1	0.2381	0.9448	0.6607	0.0516	0.0789	0.7772	0.0521	0.0565	0.5207	0.5207
TCGA-A8-A09N	40.31	High	15.29	High	1	0.7355	0.7355	0	0.2917	0.7558	0.9774	0.5715	0.6413	0.9649	0	0.9562	0.8909	NA	0.2842	0.9821	0.9771	0.67	0.8275	0.7978	0.1198	0.6439	0.6439	0.0992	0.0992	0.9302	0.9671	0.6768	1	0.7659	0.725	0.887	0.0303	1	0.9533	0.2846	0.8927	0.3598	0.1184	0.0726	0.9463	0	0.0185	0.3844	0.3844
TCGA-A8-A09Q	66.66	High	9.64	Low	1	0.7499	0.7499	0.0088	0.3701	0.7927	0.9369	0.5573	0.7679	0.9462	0.0114	0.8297	0.6378	0.8679	0.137	1	1	0.769	0.6668	0.8854	0.0815	0.3614	0.3614	0.4006	0.4006	0.9492	0.9761	0.8504	0.9904	0.5384	0.6629	0.7264	0.1175	1	0.9733	0.0865	0.8629	0.782	0.0661	0.1538	0.8788	0.019	0.2816	0.4793	0.4793
TCGA-A8-A09R	24.14	Low	9.89	High	1	0.8542	0.8542	0	0.6282	0.5578	0.898	0.3016	0.8196	0.9603	0.0233	0.9291	0.7923	0.9001	0.1728	1	0.9921	0.8248	0.5296	0.441	0.0394	0.5314	0.5314	0.267	0.267	0.9429	0.9953	0.7745	0.9692	0.7033	0.5934	0.9312	0.8141	0.7592	0.962	0.3492	0.9437	0.363	0	0.0789	0.7661	NA	0.3369	0.5248	0.5248
TCGA-A8-A09T	39	High	8.02	Low	0.9206	0.3961	0.3961	0.0012	0.456	0.7838	0.934	0.3077	0.7105	0.9402	0	1	1	NA	0.1427	1	0.8611	0.632	0.5204	0.5449	0	0.8769	0.8769	0	0	1	1	0.8277	1	0.5551	0.5659	1	0.1166	NA	1	0.4272	0.9129	NA	0.0207	0.034	0.9659	0	0.0305	0.3918	0.3918
TCGA-A8-A09V	26.23	Low	11.11	High	1	0.8375	0.8375	0.0105	0.1679	0.7892	0.9343	0.2877	0.6516	0.9806	0.033	0.9614	0.9466	0.9758	0.16	1	0.9923	0.8368	0.9672	0.8281	0.0625	0.7656	0.7656	0.3747	0.3747	0.966	0.989	0.7806	0.9729	0.7593	0.6251	0.3205	0.1481	1	1	0.7367	0.7818	0.854	0.0554	0.1285	0.816	0.0422	0.1345	0.7357	0.7357
TCGA-A8-A09W	78.4	High	13.19	High	1	0.8742	0.8742	0.0159	0.6641	0.7239	0.9818	0.6993	0.7628	0.9456	0.005	0.9863	0.8731	0.6096	0.0894	0.9881	0.9946	0.649	0.9535	0.7763	0.0472	0.5057	0.5057	0.2257	0.2257	0.9001	0.9744	0.8155	0.9665	0.7451	0.7139	0.7525	0.4264	0.8708	0.9889	0.169	0.8978	0.5182	0.0218	0.1692	0.8815	0.0229	0.215	0.367	0.367
TCGA-A8-A09Z	29.43	High	8.87	Low	0.9531	0.9004	0.9004	0.0026	0.4615	0.7901	0.9667	0.3289	0.6939	0.9688	0.0046	0.9495	0.9248	0.8859	0.2862	1	0.9874	0.8889	0.9221	0.9035	0.0558	0.6468	0.6468	0	0	0.9795	1	0.7587	NA	0.7806	0.418	0.6086	0.1807	NA	0.9625	0.3553	NA	NA	0.0525	0.0981	0.8548	0.0205	0.0901	0.3495	0.3495
TCGA-A8-A0A1	19.46	Low	6.55	Low	1	0.886	0.886	0	0.3374	0.8138	0.9223	0.2827	0.6551	0.9631	0.0073	0.9763	0.677	0.6475	0.2441	1	1	0.7867	0.8713	0.763	0.027	0.0709	0.0709	0	0	0.9349	1	0.7611	1	0.746	0.84	NA	0.0715	0.7235	0.9645	0.281	0.9104	0.6677	0.0567	0.08	0.8026	0	0.1767	0.2983	0.2983
TCGA-A8-A0A2	28.29	Low	15.47	High	1	0.8263	0.8263	0.0029	0.2383	0.7523	0.9476	0.2119	0.6793	0.9584	0.0297	0.9719	0.8618	0.8423	0.1559	1	1	0.8472	0.7834	0.6571	0.0462	0.6063	0.6063	0.0614	0.0614	0.9566	0.973	0.8027	0.9221	0.7517	0.5781	0.7263	0.0798	NA	0.9899	0.6065	0.8605	0.6707	0	0.0497	0.8696	0.0374	0.1896	0.4915	0.4915
TCGA-A8-A0A4	23.52	Low	9.47	Low	1	1	1	0	0.431	0.5569	0.8481	0.1818	0.5034	0.927	0.0029	0.8972	0.8592	0.8741	0.2581	1	0.9895	0.7793	0.8039	0.5981	0.0067	0.8762	0.8762	0.081	0.081	0.9681	0.9725	0.8057	1	0.6161	0.5376	0.7356	0.0583	NA	0.9647	0.5241	0.8054	0.8802	0.0278	0.0549	0.7862	0	0.5427	0.3729	0.3729
TCGA-A8-A0A6	34.36	High	7.05	Low	1	0.931	0.931	0	0.6165	0.8059	0.876	0.2778	0.6365	0.922	0	0.9711	0.7851	0.8979	0.1757	1	0.9756	0.883	0.9622	0.7647	0.0535	0.2385	0.2385	0	0	0.9744	1	0.8084	1	0.6052	0.6341	0.4066	0.1608	NA	1	0.2672	0.9541	0.4438	0.0442	0.079	0.7092	0.0822	0.3051	0.8392	0.8392
TCGA-A8-A0A9	29.7	High	12.92	High	1	0.8246	0.8246	0.0083	0.2753	0.6944	0.8569	0.2783	0.6595	0.957	0.02	0.9724	0.6736	0.9715	0.1097	0.979	0.9777	0.7705	0.5836	0.6741	0.0737	0.6902	0.6902	0.1883	0.1883	0.9824	0.9734	0.7283	0.8561	0.659	0.6275	0.4518	0.0791	1	0.9718	0.317	0.8574	0.9199	0.021	0.0798	0.8585	0.0139	0.1988	0.4985	0.4985
TCGA-A8-A0AB	43.03	High	12.29	High	0.9612	0.7511	0.7511	0.0077	0.2965	0.6797	0.9248	0.4285	0.7523	0.9815	0.0073	0.9425	0.8967	0.9362	0.12	0.9969	0.9937	0.8911	0.8521	0.7627	0.0489	0.9362	0.9362	0.1793	0.1793	0.9469	0.9862	0.764	0.9486	0.7612	0.5782	0.8492	0.1102	0.8362	0.984	0.5795	0.8066	NA	0.0215	0.0706	0.934	0.0124	0.1483	0.5421	0.5421
TCGA-A8-A0AD	21.52	Low	6.34	Low	1	0.6715	0.6715	0.0042	0.2103	0.5402	0.7291	0.2168	0.6323	0.9483	0.0067	0.9603	0.7605	NA	0.1991	1	1	0.7448	0.3804	0.5105	0.0532	0.5974	0.5974	0	0	0.9819	1	0.7297	0.9766	0.6621	0.662	0.7549	0.1167	NA	0.9801	0.3833	0.8631	0.7928	0	0.1101	0.6626	0.0397	0.2487	NA	NA
TCGA-AC-A23C	30.08	High	13.94	High	1	0.6822	0.6822	0.0029	0.5008	0.7833	0.7226	0.0729	0.2735	0.9737	0.0103	0.8246	0.6552	0.7121	0.1292	0.9925	0.9907	0.1737	0.8678	0.7425	0.0499	0.2983	0.2983	0.1501	0.1501	0.9468	0.9914	0.7803	0.9336	0.4995	0.6271	0.7493	0.0535	0.777	0.9912	0.1194	0.8352	0.7672	0.0459	0.1154	0.6929	0	0.1359	0.4992	0.4992
TCGA-AC-A23E	21.93	Low	7.56	Low	0.9478	0.8686	0.8686	0	0.2059	0.6848	0.9305	0.3397	0.6527	0.9686	0.0067	0.9542	0.7592	0.8757	0.1712	1	0.9951	0.4323	0.6971	0.5805	0.0415	0.5154	0.5154	0.1181	0.1181	0.956	0.9716	0.7807	0.9533	0.5668	0.7317	0.8985	0.077	1	1	0.2751	0.8906	0.6837	0	0.0671	0.785	0	0.2974	0.813	0.813
TCGA-AC-A23G	11.47	Low	4.52	Low	0.9631	0.7666	0.7666	0	0.3046	0.5697	0.9171	0.2072	0.7604	0.9339	0	0.9432	0.9064	0.9147	0.3171	0.9767	1	0.5518	0.9337	0.857	0	NA	NA	0	0	1	1	0.6853	1	0.5595	0.5307	1	0.1082	NA	0.9729	0.3572	NA	NA	0.051	0.0691	0.5701	0	0.3393	NA	NA
TCGA-AC-A23H	53.02	High	15.55	High	1	1	1	0.0145	0.5204	0.5173	0.7281	0.2326	0.7597	0.9724	0.0079	0.9812	0.6674	0.8675	0.1959	0.9952	0.9954	0.8353	0.6892	0.3835	0.0546	0.8172	0.8172	0.2208	0.2208	1	1	0.8113	0.9769	0.6652	0.6548	0.8331	0.0733	0.9377	0.9668	0.3661	0.907	0.719	0.1179	0.147	0.9012	NA	0.4346	0.4271	0.4271
TCGA-AC-A2B8	30.96	High	8.33	Low	0.95	0.7195	0.7195	0.0142	0.395	0.6998	0.9328	0.1476	0.7558	0.9741	0.014	0.9498	0.7964	0.8698	0.2922	0.9865	0.9867	0.8124	0.796	0.7427	0.077	0.4478	0.4478	0.1479	0.1479	0.9353	0.9504	0.8005	0.9196	0.6648	0.5989	0.634	0.1426	0.9276	0.9727	0.3541	0.7882	NA	0.1356	0.0672	0.761	0	0.2915	0.5661	0.5661
TCGA-AC-A2BM	37.68	High	7.22	Low	0.9548	0.8554	0.8554	0.0039	0.5162	0.6628	0.7605	0.4084	0.8035	0.9468	0.0196	0.8714	0.8978	0.8339	0.3792	0.993	0.9934	0.8554	1	0.9007	0.0936	0.2944	0.2944	0.2875	0.2875	0.9514	0.9872	0.9116	0.9615	0.5323	0.6923	0.8391	0.4053	NA	0.9682	0.5681	0.7444	0.7608	0.1505	0.0454	0.8807	0.0592	0.0722	0.3938	0.3938
TCGA-AC-A2FB	17.86	Low	4.99	Low	0.9162	0.8552	0.8552	0.0047	0.1929	0.7319	0.8602	0.1765	0.6253	0.9373	0.0068	0.8943	0.6272	0.9336	0.1969	1	1	0.841	0.7386	0.5999	0.0208	0.1342	0.1342	0.092	0.092	0.9797	0.9754	0.8237	0.9279	0.6312	0.6378	0.5873	0.083	0.529	0.9764	0.6034	0.941	0.5522	0.0791	0.056	0.7563	0.0107	0.3252	0.4494	0.4494
TCGA-AC-A2FE	26.69	Low	6.99	Low	0.9894	0.8038	0.8038	0.0034	0.2554	0.7838	0.9189	0.2759	0.5732	0.9472	0.0168	0.8813	0.7661	0.8484	0.2118	1	0.9884	0.74	0.8847	0.8663	0.1084	0.4034	0.4034	0	0	0.9843	0.9758	0.7727	0.9038	0.5358	0.5201	0.7955	0.2024	1	0.9249	0.5102	0.9199	0.6011	0.0462	0.0598	0.788	0	0.2215	0.6007	0.6007
TCGA-AC-A2FF	20.66	Low	6.69	Low	1	0.8259	0.8259	0.0063	0.481	0.7477	0.9162	0.2113	0.5965	0.9378	0.0188	0.8764	0.9403	0.8994	0.3747	1	1	0.6166	0.6157	0.6483	0.0328	0.464	0.464	0.0987	0.0987	0.9621	0.984	0.8094	1	0.3261	0.7074	0.5439	0.041	1	0.9173	0.3321	0.7915	0.7858	0.0337	0.1155	0.6497	0	0.3112	0.4103	0.4103
TCGA-AC-A2FG	25.23	Low	8.3	Low	0.8914	0.7033	0.7033	0.0087	0.2652	0.8179	0.9494	0.4424	0.8311	0.9636	0.0079	0.9793	0.8238	0.9548	0.2096	0.9884	0.9947	0.8526	0.834	0.6532	0.0696	0.2541	0.2541	0	0	0.9901	0.9534	0.7528	0.9258	0.7272	0.4545	0.8896	0.0788	0.7656	0.9468	0.5264	0.8922	0.6704	0.0436	0.0798	0.7505	0	0.2277	0.4915	0.4915
TCGA-AC-A2FK	24.38	Low	11.17	High	0.9483	0.8503	0.8503	0.0062	0.693	0.6731	0.933	0.2089	0.7328	0.976	0.033	0.9154	0.9105	0.879	0.3964	1	1	0.8093	0.6713	0.5343	0.0576	0.6341	0.6341	0.18	0.18	0.9659	0.9901	0.8586	1	0.6967	0.5922	0.8887	0.1284	0.6986	0.9707	0.5612	0.77	0.8368	0	0.0923	0.7569	0.0678	0.2315	0.2788	0.2788
TCGA-AC-A2FO	23.34	Low	14.42	High	1	0.9437	0.9437	0.0026	0.2694	0.6399	0.9079	0.1219	0.6318	0.9158	0.0201	0.9588	0.6189	0.8331	0.1209	0.9733	1	0.7222	0.8505	0.557	0.0637	0.1519	0.1519	0.1369	0.1369	0.9481	0.9712	0.8726	1	0.5653	0.5675	0.2478	0.1703	0.8537	0.9833	0.9362	0.6997	0.9206	0.0292	0.0633	0.6039	0	0.2215	0.635	0.635
TCGA-AC-A2QI	18.45	Low	4.93	Low	1	0.8566	0.8566	0.0023	0.278	0.7692	0.9615	0.1633	0.7953	0.9382	0.0052	0.9666	0.7604	0.9484	0.2033	0.9922	0.9924	0.7307	0.7425	0.5797	0.0661	0.5679	0.5679	0.0897	0.0897	0.9788	0.968	0.6711	0.9035	0.6047	0.6509	0.7537	0.254	NA	1	0.7242	0.825	0.8921	0.0356	0.0436	0.734	0	0.439	0.0787	0.0787
TCGA-AC-A3BB	15.11	Low	7.69	Low	1	0.8432	0.8432	0.0036	0.3818	NA	0.9507	0.2559	0.6024	0.9246	0.0062	0.9718	0.8997	0.8712	0.1646	0.9301	0.9834	0.6737	0.7051	0.8644	0.0192	0.4078	0.4078	NA	NA	0.944	0.9691	0.7384	0.9019	0.5065	0.5421	0.8132	0.1032	0.7851	1	0.3271	0.8705	0.8784	0.1387	0.0554	0.7782	0.081	0.4108	0.1355	0.1355
TCGA-AC-A3EH	32.84	High	13.24	High	0.8314	0.7993	0.7993	0.0062	0.2973	0.7289	0.9528	0.4234	0.7114	0.9829	0.0126	0.9873	0.861	0.9016	0.0802	0.9772	1	0.8	0.6218	0.4605	0.0573	0.606	0.606	0.0701	0.0701	0.9446	0.9858	0.7821	1	0.6402	0.6365	0.8505	0.2046	0.6412	0.9548	0.7199	0.8305	0.7621	0.0688	0.0693	0.8286	0	0.1571	0.6411	0.6411
TCGA-AC-A3HN	16.42	Low	7.2	Low	0.9838	0.7677	0.7677	0.0063	0.3213	0.804	0.9316	0.2641	0.6046	0.9418	0.0134	0.9308	0.799	0.7697	0.2926	0.991	0.9832	0.615	0.752	0.7081	0.0661	0.2753	0.2753	0	0	0.9133	0.9691	0.7199	0.8426	0.6077	0.6282	0.6603	0.1009	1	0.9718	0.3271	0.8078	0.7431	0	0.0355	0.646	0.0234	0.3736	0.4293	0.4293
TCGA-AC-A3OD	33.76	High	11.42	High	0.9346	0.7361	0.7361	0.0039	0.1897	0.7019	0.9413	0.229	0.6077	0.9255	0.0113	0.9295	0.7279	0.9355	0.2082	0.9961	0.9924	0.8687	0.5208	0.4206	0.0568	0.0855	0.0855	0.1024	0.1024	0.9733	0.9827	0.7075	0.94	0.5967	0.4241	0.4244	0.1508	0.7888	0.9541	0.4498	0.8079	0.7173	0.0283	0.0524	0.8062	0.0791	0.2679	0.4629	0.4629
TCGA-AC-A3QP	12.52	Low	5.53	Low	1	0.8432	0.8432	0.0036	0	0.4632	0.8378	0.1933	0.5549	0.9018	0.0025	0.8883	0.7559	0.9252	0.2776	1	1	0.4633	0.7899	0.685	0.0565	NA	NA	NA	NA	0.9611	1	0.7529	1	0.5231	NA	0.5485	0.0369	0.837	1	NA	0.8299	0.8138	0.0287	0.0519	0.7819	0.0091	0.1699	0.3607	0.3607
TCGA-AC-A3QQ	18.91	Low	9.56	Low	NA	NA	NA	0.0085	NA	NA	0.9002	0.2972	0.6173	0.9246	0.0087	1	0.5992	NA	0.0669	1	1	0.8942	0.4506	0.3798	0.0835	NA	NA	NA	NA	1	1	0.8061	0.7568	0.6427	NA	0.7203	0.1794	NA	1	NA	0.7726	0.7839	NA	0.029	0.802	NA	NA	NA	NA
TCGA-AC-A3TM	14.67	Low	6.21	Low	NA	NA	NA	0	NA	0.3365	0.9129	0.1998	0.7063	0.9737	0	0.9389	1	0.9208	0.1628	NA	1	0.7099	0.8323	0.8255	0.0923	NA	NA	NA	NA	1	1	0.7191	0.884	0.5173	NA	NA	0.0518	0.5878	1	NA	0.7374	0.8999	0	0.0307	0.7642	NA	NA	NA	NA
TCGA-AC-A3TN	15.75	Low	8.53	Low	NA	NA	NA	0.0024	0.2532	0.6797	0.9361	0.3297	0.6537	0.9856	0.0084	0.9565	0.9447	0.8138	0.2624	0.9128	1	0.8234	0.8496	0.7899	0.0768	NA	NA	NA	NA	1	0.9641	0.7579	1	0.8061	NA	0.8988	0.0423	1	0.989	NA	0.911	0.5303	0.073	0.0327	0.924	NA	NA	0.3607	0.3607
TCGA-AC-A3W5	17.22	Low	6.85	Low	1	0.6042	0.6042	0.0082	0.2523	0.8575	0.8625	0.3836	0.6714	0.9646	0.0051	0.839	0.7621	NA	0.2622	1	0.9807	0.7239	0.7982	0.7854	0.0681	0.3733	0.3733	NA	NA	1	0.9522	0.7718	1	0.3544	0.3592	0.4716	0.0784	1	0.9837	0.1273	0.8327	0.7053	0	0.0399	0.7924	NA	0.4731	0.5129	0.5129
TCGA-AC-A3W6	13.72	Low	5.35	Low	1	0.7818	0.7818	0.0079	0.1968	0.8156	0.9389	0.2856	0.71	0.9506	0.0123	0.7877	0.5954	0.9536	0.2143	1	0.9793	0.6593	0.3521	0.3849	0.0592	0.2897	0.2897	NA	NA	0.9412	1	0.7643	1	0.5476	0.7019	0.6551	0.0344	1	0.9269	0.4546	0.8114	0.8104	0.228	0.0627	0.6197	0	0.4894	0.311	0.311
TCGA-AC-A3W7	19.72	Low	14.2	High	0.9625	0.695	0.695	0.0043	0.2065	0.7683	0.9552	0.2426	0.6829	0.9605	0.018	0.9582	0.7626	0.8997	0.1714	0.9738	0.9865	0.6954	0.8907	0.8654	0.073	0.658	0.658	0.0666	0.0666	0.9142	0.9776	0.7494	0.9048	0.7038	0.6744	0.6729	0.0438	1	0.9494	0.4031	0.7255	0.8184	0.0356	0.0465	0.8537	0.0371	0.3431	0.5611	0.5611
TCGA-AC-A3YI	26.32	Low	5.62	Low	0.6217	0.5703	0.5703	0.017	0.4865	0.2898	0.9523	0.2128	0.7593	0.9495	0.0276	0.97	0.8774	NA	0.3923	1	1	0.6706	0.7706	0.6594	0.0774	NA	NA	0.2423	0.2423	0.929	1	0.6264	0.9412	0.5422	0.4827	1	0.1225	1	0.9194	0.3271	0.782	0.8233	0	0.039	0.5812	0	0.2951	0.3495	0.3495
TCGA-AC-A3YJ	19.82	Low	15.69	High	NA	NA	NA	0.0032	0.4842	0.4636	0.8564	0.3169	0.8065	0.9658	0.0061	0.9426	0.7873	0.9304	0.1084	1	0.9481	0.7294	0.8845	0.8811	0.0538	NA	NA	0.593	0.593	1	1	0.6354	1	0.7726	0.8412	0.7807	0.266	0.81	1	1	0.8175	0.6815	NA	0.0444	0.9589	0	0.1103	0.8186	0.8186
TCGA-AC-A4ZE	28.67	Low	16.12	High	NA	0.5509	0.5509	0	0.4373	0.6194	0.855	0.1268	0.8363	0.9715	0.0099	0.9896	0.9059	0.934	0.2262	0.9875	0.9884	0.9141	0.8157	0.6146	0.1015	0.7262	0.7262	0.0897	0.0897	0.9706	0.9916	0.7409	0.9578	0.8093	0.4972	0.4708	0.2731	1	0.9595	0.6141	0.8171	NA	0.0887	0.0352	0.8276	0	0.2169	0.3779	0.3779
TCGA-AC-A5EH	17.4	Low	8.69	Low	1	0.2848	0.2848	0.011	0.2627	0.658	0.4095	0.1069	0.6511	0.9641	0	0.9797	0.5954	0.9608	0.235	0.9824	1	0.4559	0.6737	0.6232	0.0739	0.3229	0.3229	NA	NA	1	0.9639	0.7017	0.9604	0.2674	0.2773	0.7681	0.0494	1	1	0.1724	0.9674	0.538	0.0336	0.036	0.8784	0	0.3078	0.6451	0.6451
TCGA-AC-A5XS	26.56	Low	7.64	Low	1	0.6978	0.6978	0.0067	0.3815	NA	0.9503	0.2871	0.584	0.9641	0.0057	0.8477	0.7193	0.7636	0.178	1	1	0.7394	0.9436	0.9272	0.1175	NA	NA	NA	NA	0.9191	1	0.7065	1	0.5236	NA	NA	0.2767	1	1	NA	0.8476	0.6046	0	0.0686	0.7489	0	0	0.7505	0.7505
TCGA-AC-A5XU	41.9	High	11.65	High	1	1	1	0.0066	0.5474	0.769	0.6382	0.1155	0.8208	0.9404	0.0244	0.8212	0.7936	0.5409	0.2502	0.9799	1	0.7915	0.7475	0.6847	0.0182	0.531	0.531	NA	NA	0.9697	1	0.8456	1	0.5121	0.5022	NA	0.7977	1	1	0.0696	0.8041	NA	NA	0.0961	0.7563	NA	0.1555	0.1052	0.1052
TCGA-AC-A62V	27.35	Low	13.59	High	NA	1	1	0	NA	NA	0.8253	0.3309	0.7807	0.9508	0.0087	1	0.828	0.5985	0.2792	1	1	0.8516	0.6344	0.5483	0.0883	NA	NA	NA	NA	1	1	0.752	0.9631	0.6372	NA	0.6501	0.6434	1	0.9088	NA	0.8828	0.6329	0.0567	0.0259	0.794	NA	NA	NA	NA
TCGA-AC-A62Y	23.37	Low	7.97	Low	0.9152	0.9487	0.9487	0.0112	0.2343	0.8269	0.9175	0.2397	0.7547	0.9271	0.0034	0.9676	0.8849	NA	0.1449	0.9776	0.9624	0.5631	0.6349	0.7744	0.0677	NA	NA	0	0	0.9585	1	0.6874	0.7682	0.6722	0.7937	NA	0.0357	NA	1	0.1956	0.8227	0.5711	0.1287	0.0481	0.5567	0.1208	0.1959	0.3198	0.3198
TCGA-AC-A6IV	11.51	Low	4.16	Low	0.9801	0.8638	0.8638	0.0036	0.3135	0.8342	0.7391	0.0752	0.6135	0.9291	0.0185	0.9574	0.7299	0.9696	0.3944	1	1	0.6034	0.6707	0.7212	0.1109	0.5481	0.5481	0.1375	0.1375	1	0.9744	0.7254	1	0.5037	0.5341	0.9291	0.1021	1	1	0.2271	0.7936	0.9498	0.0459	0.0593	0.5256	0.0814	0.492	0.737	0.737
TCGA-AC-A6IX	21.5	Low	8.94	Low	0.9269	0.826	0.826	0	0.1964	0.7984	0.9901	0.1323	0.7433	0.9626	0.0082	0.9855	0.8575	0.7996	0.3276	0.9878	0.9882	0.5417	0.8269	0.7861	0.0483	0.667	0.667	0.2035	0.2035	0.9206	0.975	0.7803	1	0.6146	0.5261	0.8274	0.1103	0.8748	0.9812	0.3501	0.8806	0.91	0.0567	0.0512	0.7459	0	0.2958	0.3108	0.3108
TCGA-AC-A6NO	29.9	High	12.52	High	0.9671	0.9158	0.9158	0	0.3446	0.6974	0.9476	0.333	0.7463	0.9141	0.0248	0.9792	0.8707	0.9696	0.1535	0.9894	0.9892	0.7874	0.8864	0.857	0.0298	0.6959	0.6959	0.125	0.125	0.953	0.9864	0.7578	1	0.7087	0.6454	0.9023	0.1058	0.9424	0.9799	0.1482	0.7934	NA	0.0649	0.0535	0.8503	0.0374	0.1051	0.436	0.436
TCGA-AC-A7VB	27.99	Low	9.48	Low	1	0.9051	0.9051	0.004	0.3095	0.3138	0.9734	0.3505	0.7838	0.9606	0.0175	0.9482	0.9396	NA	0.2731	1	0.9701	0.6144	0.6272	0.6768	0.0374	0.8368	0.8368	0.2247	0.2247	0.9477	0.9846	0.5913	0.9824	0.8897	0.6722	0.8673	0.293	1	0.9797	0.2846	0.9064	0.4741	0.0762	0.15	0.542	0.0564	0.077	0.4985	0.4985
TCGA-AC-A8OP	41.79	High	22.99	High	1	1	1	0.0045	0.2321	0.5961	0.773	0.1114	0.743	0.9751	0.0289	0.971	0.7253	0.9769	0.115	0.9879	0.9901	0.8329	0.6375	0.4444	0.0352	0.4104	0.4104	0.0527	0.0527	0.9344	1	0.7197	0.913	0.5824	0.5638	NA	0.2635	NA	0.9281	0.4986	0.6908	0.9333	0.0679	0.0276	0.8218	0.0632	0.2631	0.537	0.537
TCGA-AC-A8OR	29.95	High	18.64	High	0.9507	0.6813	0.6813	0.007	0.6014	0.6388	0.8625	0.2184	0.8402	0.9402	0.0178	0.9675	0.6776	0.8797	0.2139	1	1	0.8274	0.5613	0.6067	0.0328	0.6623	0.6623	0.1828	0.1828	0.9509	0.9784	0.6817	1	0.7699	0.6985	0.8257	0.0978	NA	0.9404	0.7705	0.8492	0.7183	0	0.0525	0.9337	0.005	0.1364	0.4915	0.4915
TCGA-AC-A8OS	18.8	Low	9.41	Low	1	0.7104	0.7104	0	0.41	0.8314	0.9006	0.1439	0.5744	0.9555	0.0287	0.8957	0.833	0.9506	0.3241	1	0.9837	0.5803	0.5012	0.5214	0.1266	0.2488	0.2488	0.0454	0.0454	0.9396	0.9753	0.7555	0.8729	0.5754	0.7612	0.7153	0.0543	NA	0.9645	0.3079	0.7838	0.7976	0.1131	0.0339	0.7016	0	0.4078	0.575	0.575
TCGA-AN-A03X	22.68	Low	6.38	Low	1	1	1	0	0.4879	0.6357	0.9793	0.4801	0.5902	0.8039	0	1	NA	0.9129	0.1716	1	1	0.4029	0.8194	1	0	0	0	NA	NA	1	1	1	1	0.5389	0.761	0.1988	0.1664	1	1	1	0.5212	0.7193	0	0.0165	0.9312	NA	0.6417	0.1114	0.1114
TCGA-AN-A03Y	79.3	High	11.19	High	NA	0.6143	0.6143	0	0.5754	0.7744	0.9039	0.2575	0.8018	0.9658	0.0042	0.9729	0.7193	0.9271	0.1415	1	0.9833	0.8727	0.5103	0.5562	0.0129	0.5244	0.5244	0.0339	0.0339	0.965	0.991	0.7103	1	0.6764	0.4791	0.5923	0.1154	NA	0.9782	NA	0.8698	0.567	0.0193	0.0293	0.895	NA	0.207	0.5544	0.5544
TCGA-AN-A041	19.7	Low	20.2	High	0.9712	0.8406	0.8406	0.0093	0.7013	0.5417	0.8454	0.1534	0.7556	0.9546	0.0203	0.8638	0.902	0.9355	0.3007	1	0.9934	0.6305	0.8034	0.7684	0.0705	0.9272	0.9272	0.4432	0.4432	0.97	0.987	0.8249	0.9203	0.6059	0.6801	0.8472	0.5322	NA	1	0.4801	0.8575	0.7094	0.1528	0.1499	0.5987	0.027	0.2925	0.367	0.367
TCGA-AN-A046	25.83	Low	7.97	Low	0.8574	0.4659	0.4659	0.0046	0.5074	0.7186	0.9394	0.3778	0.5835	0.9511	0.0062	0.9148	0.8833	0.9598	0.1558	0.9885	0.9811	0.2867	0.819	0.7443	0.0664	0	0	0.0951	0.0951	0.9693	0.9888	0.748	1	0.5027	0.7523	0.602	0.0305	1	1	NA	0.9016	0.8035	0.1179	0.0576	0.7848	0	0.2816	0.3599	0.3599
TCGA-AN-A049	53.85	High	9.36	Low	0.9715	0.7722	0.7722	0	0.7673	0.5368	0.8833	0.5139	0.8609	0.959	0.009	0.905	0.79	0.5129	0.1868	1	1	0.3075	0.7571	0.552	0.0399	0.1434	0.1434	0	0	0.9325	1	0.8493	0.9544	0.7444	0.734	0.4241	0.3059	0.778	0.9882	0.0905	0.8963	0.3203	0.0764	0.1156	0.6223	0.0145	0.1456	0.3169	0.3169
TCGA-AN-A04A	28.22	Low	12.97	High	0.9177	0.9494	0.9494	0.0076	0.6935	0.7448	0.8634	0.2326	0.6664	0.9725	0.008	0.8595	1	0.6934	0.2258	1	0.9776	0.3658	0.7193	0.6162	0	0.8511	0.8511	0.6574	0.6574	0.9358	1	0.8135	0.927	0.6172	0.7506	0.7934	0.2906	0.801	0.9871	0.3235	0.9036	0.6205	0	0.0952	0.6949	0	0.1027	0.4164	0.4164
TCGA-AN-A0AJ	76.7	High	14.42	High	1	0.7411	0.7411	0.0076	0.6564	0.8858	0.9551	0.638	0.6475	0.967	0.0168	1	0.7386	NA	0.2382	1	0.9665	0.8215	0.8116	0.6454	0.0317	0.6212	0.6212	0.1501	0.1501	0.9656	1	0.7576	0.9461	0.591	0.5098	0.9569	0.2049	1	1	0.0181	0.9298	0.656	0.081	0.1631	0.9502	0	0.2264	0.389	0.389
TCGA-AN-A0AK	57.62	High	18.43	High	1	0.7541	0.7541	0.0048	0.4066	0.7395	0.9371	0.6398	0.8374	0.9553	0.0083	0.9906	0.9044	0.7931	0.1021	1	0.9902	0.8521	0.7386	0.828	0	0.8659	0.8659	0.4016	0.4016	0.9711	0.9931	0.8123	1	0.7259	0.5015	1	0.4351	1	1	0.2789	NA	NA	0.1307	0.1061	0.9901	0	0	0.7631	0.7631
TCGA-AN-A0AM	29.78	High	9.22	Low	1	0.7863	0.7863	0.006	0.6374	0.6309	0.9285	0.537	0.676	0.9691	0.0328	0.8945	0.9233	0.9639	0.1991	0.9863	0.9856	0.6176	0.7334	0.8251	0.1008	0.8516	0.8516	0.2606	0.2606	0.9344	0.9774	0.7323	0.9367	0.6037	0.354	1	0.184	1	1	0.3019	0.9586	0.6252	0	0.2931	0.8002	0.054	0.1506	0.4055	0.4055
TCGA-AN-A0AS	44.31	High	7.23	Low	1	0.8557	0.8557	0.0047	0.4987	NA	0.9309	0.4165	0.7183	0.9385	0.0035	0.9769	0.6323	NA	0.1693	1	0.9866	0.584	1	0.8235	0.0561	0.6581	0.6581	0.2626	0.2626	0.9447	1	0.7195	1	0.7024	0.8389	0.3299	0.0159	NA	0.93	0.343	0.8787	NA	0.0791	0.0821	0.6732	0.0176	0.1196	0.6073	0.6073
TCGA-AN-A0FD	22.76	Low	19.04	High	0.9147	1	1	0.0064	0.5287	NA	0.799	0.1503	0.8552	0.9564	0.0122	0.9492	0.8254	0.9599	0.2584	1	1	0.3693	0.5731	0.4281	0.0535	0.7257	0.7257	0	0	0.9858	0.9881	0.78	0.9183	0.6457	0.7552	0.8432	0.2262	0.8099	1	0.2213	0.9329	0.5426	0.1466	0.1281	0.6859	0.0405	0.1914	0.5248	0.5248
TCGA-AN-A0FF	27.36	Low	15.51	High	1	0.8225	0.8225	0.0023	0.5412	0.7931	0.9707	0.5043	0.6857	0.9752	0.0078	0.9709	0.8796	0.7952	0.1013	0.9806	0.9906	0.5585	0.8954	0.8682	0.0485	0.3358	0.3358	0.2113	0.2113	0.9284	0.9751	0.7844	0.9451	0.8629	0.7941	0.74	0.3936	0.8769	0.9806	0.0663	0.8437	0.7927	0.1002	0.0565	0.6133	0.0147	0.257	0.6073	0.6073
TCGA-AN-A0FK	41.32	High	9.92	High	1	0.7659	0.7659	0.0022	0.4985	0.7081	0.9198	0.3908	0.7715	0.9404	0.0043	0.9681	1	0.9153	0.0733	1	0.9825	0.3121	0.9344	0.826	0.0463	0.6218	0.6218	0.0913	0.0913	0.8961	0.9778	0.6726	0.9074	0.8208	0.5898	0.3673	0.1703	NA	1	0.2878	0.7956	0.7524	0.1267	0.1473	0.776	0.0096	0.0914	0.5471	0.5471
TCGA-AN-A0FN	7.89	Low	2.5	Low	0.9504	0.8024	0.8024	0.0101	0.5127	0.6475	0.9162	0.1181	0.4677	0.9397	0.0087	0.8325	0.8939	0.7488	0.3071	0.9869	1	0.4553	1	0.9059	0.0182	0.0885	0.0885	0.1983	0.1983	0.9648	0.99	0.7753	0.9479	0.4494	0.6518	0.7315	0.1594	0.6717	0.9288	0.2717	0.8536	0.7869	0	0.0623	0.328	0	0.6521	0.436	0.436
TCGA-AN-A0FS	24.3	Low	6.84	Low	0.9095	0.7225	0.7225	0	0.3391	0.785	0.9291	0.2741	0.7518	0.9675	0.0015	0.9825	0.92	0.9398	0.1821	1	0.9824	0.6781	0.9048	0.8708	0.0167	0.7031	0.7031	0.2159	0.2159	0.9638	1	0.8516	0.9144	0.6259	0.5895	0.6579	0.0835	1	0.9736	0.3416	0.8845	0.7003	0.0699	0.0419	0.6784	0	0.3558	0.4786	0.4786
TCGA-AN-A0FT	21.76	Low	27.76	High	NA	NA	NA	0.0037	NA	NA	0.9898	0.257	0.657	0.9627	0.0795	0.9597	0.8731	0.8865	0.1663	1	1	0.6298	0.9666	0.7193	0.0742	NA	NA	NA	NA	0.8695	1	0.7933	NA	0.5716	NA	NA	NA	1	0.9535	NA	0.8237	NA	NA	0.0322	0.7665	NA	0.2237	NA	NA
TCGA-AN-A0FY	46.43	High	22.34	High	1	0.7582	0.7582	0.0081	0.5089	NA	0.6756	0.2386	0.7889	0.9604	0.0077	0.9588	0.8867	NA	0.3124	0.9647	0.9875	0.5265	0.6417	0.6936	0.0575	0.8371	0.8371	0.4512	0.4512	0.9266	0.9866	0.7539	0.902	0.7569	0.6432	0.465	0.194	0.831	0.9388	0.2672	0.8365	0.7608	0.0626	0.145	0.8487	0	0.134	0.4885	0.4885
TCGA-AN-A0FZ	43.96	High	19.41	High	0.9492	0.9428	0.9428	0	0.7171	0.7615	0.9928	0.4726	0.7736	0.976	0.0158	0.9919	0.9616	0.9269	0.1281	1	0.9853	0.2104	0.9842	0.963	0.0581	0.8635	0.8635	0.1124	0.1124	0.9306	0.9885	0.7958	1	0.7919	0.6334	0.5953	0.2844	0.9624	0.9939	0.1867	0.8401	0.8222	0.0244	0.1207	0.726	0.0039	0.2298	0.4191	0.4191
TCGA-AN-A0XL	38.13	High	10.54	High	1	0.8307	0.8307	0.0079	0.4806	0.8099	0.9669	0.2579	0.8714	0.9524	0.0038	0.9622	0.7543	0.8039	0.2433	0.9905	0.9915	0.7202	0.7023	0.525	0.0853	0.6297	0.6297	0.1815	0.1815	0.9447	1	0.7815	0.9756	0.6341	0.7151	0.9081	0.1466	0.7665	0.931	0.4532	0.925	0.6056	0.1013	0.0783	0.639	0.0503	0.3858	0.4915	0.4915
TCGA-AN-A0XO	34.08	High	6.71	Low	1	0.9316	0.9316	0.0016	0.4913	0.7267	0.9429	0.379	0.6749	0.9696	0.011	0.9783	0.9226	0.9647	0.111	0.9841	0.9891	0.4987	0.877	0.8261	0.0459	0.6206	0.6206	0.0683	0.0683	0.8812	0.9896	0.6745	0.9184	0.702	0.3258	0.4605	0.2117	0.8758	0.9816	0.249	0.8323	0.6757	0.0723	0.0467	0.8415	0	0.1786	0.367	0.367
TCGA-AN-A0XP	29.96	High	8.24	Low	1	0.8035	0.8035	0	0.5211	0.8389	0.9505	0.3934	0.6731	0.9606	0.0031	0.9963	0.9044	0.8854	0.1541	0.994	1	0.8497	0.7437	0.6236	0.0658	0.6182	0.6182	0.0908	0.0908	0.9834	1	0.7158	1	0.78	0.8004	0.945	0.1562	0.4293	0.9195	0.7297	0.9419	0.6782	0.1252	0.0627	0.8933	0.0088	0.3238	0.3966	0.3966
TCGA-AN-A0XR	24.98	Low	9.46	Low	1	1	1	0.0082	0.1231	0.7794	0.726	0.1779	0.6293	0.9523	0.0136	0.9548	0.8823	0.9049	0.1377	1	1	0.4557	0.7749	0.7095	0.043	0.9193	0.9193	0.1061	0.1061	0.9559	0.9899	0.735	0.9525	0.5996	0.4678	0.5328	0.0408	0.8179	1	0.249	0.8934	0.6552	0.0534	0.0605	0.8877	0.0252	0.2319	0.6897	0.6897
TCGA-AN-A0XT	31.36	High	12.62	High	1	0.7075	0.7075	0.0152	0.1296	0.7945	0.6883	0.0453	0.724	0.9878	0.0053	0.9616	0.947	NA	0.3581	1	1	0.8086	0.8763	0.6641	0.0525	0.954	0.954	0.1649	0.1649	0.9577	0.9927	0.814	1	0.9066	0.7362	0.8122	0.1573	0.8602	1	0.1991	0.5857	NA	0.0232	0.2498	0.8072	NA	0.2009	0.6866	0.6866
TCGA-AN-A0XV	126.78	High	14.2	High	1	0.6985	0.6985	0.0056	0.831	0.7349	0.9227	0.5614	0.8607	0.9617	0.0226	0.9507	0.8413	0.9347	0.2117	0.9874	1	0.6548	0.7761	0.7905	0.1753	0.5914	0.5914	0.0223	0.0223	0.9632	0.994	0.7653	0.9205	0.6926	0.5751	0.6948	0.1802	NA	0.9771	0.2846	0.8412	0.3835	0.0782	0.0826	0.8224	0.032	0.2812	0.4103	0.4103
TCGA-AN-A0XW	23.08	Low	7.66	Low	0.9789	0.926	0.926	0	0.661	0.6791	0.9519	0.1848	0.5943	0.9768	0.0044	0.9006	0.6909	0.8443	0.1835	1	1	0.7679	0.7415	0.776	0.0983	0.2547	0.2547	NA	NA	0.9621	0.965	0.8467	0.9386	0.5966	0.4696	0.8027	0.1485	0.9142	0.9345	0.3934	0.8314	0.839	0	0.18	0.74	0	0.4886	0.7556	0.7556
TCGA-AO-A03L	31	High	18.79	High	1	0.7478	0.7478	0.0048	0.2745	0.7018	0.8381	0.1614	0.5045	0.9432	0.0031	0.9477	0.9587	0.8969	0.1385	0.9692	0.9938	0.7219	0.8285	0.752	0.0701	0.6461	0.6461	0.2295	0.2295	0.9591	0.9927	0.7615	1	0.6333	0.4017	0.7479	0.2038	0.8038	0.9481	0.4017	0.8765	0.6398	0.0244	0.2228	0.8239	0	0.1698	0.436	0.436
TCGA-AO-A03M	36.04	High	42.4	High	0.8116	0.6532	0.6532	0.0067	0.2523	0.6659	0.7617	0.0799	0.5564	0.9675	0	0.7506	0.8394	NA	0.243	1	0.9922	0.7819	0.8988	0.9115	0.0524	0.7426	0.7426	0.4249	0.4249	0.9619	0.9881	0.8342	0.9598	0.6725	0.6958	0.6473	0.4094	0.907	0.9795	0.6504	0.9556	0.8861	0.2087	0.1828	0.8702	0.0324	0.1119	0.5971	0.5971
TCGA-AO-A03N	21.72	Low	6.97	Low	NA	NA	NA	0	NA	NA	0.9668	0.4995	0.5744	0.9868	0	1	1	NA	0.2046	0.9729	1	0.6957	1	0.9191	0.0472	NA	NA	NA	NA	NA	1	0.514	NA	0.4755	NA	NA	NA	NA	1	NA	NA	NA	NA	0.0903	NA	NA	NA	0.9181	0.9181
TCGA-AO-A03O	68.34	High	10.14	High	NA	NA	NA	0.0051	0.3991	0.7784	0.9945	0.5137	0.892	0.9778	0.0024	0.9622	0.9063	NA	0.2603	0.9918	1	0.8902	0.6743	0.8867	0.0119	0.7531	0.7531	0.2829	0.2829	0.9615	0.9883	0.7609	0.9565	0.5719	0.3577	0.5684	0.1141	0.9241	0.9403	0.4902	0.9165	0.6123	0.2249	0.0984	0.9702	0	0.0692	0.5991	0.5991
TCGA-AO-A03P	22.41	Low	11.27	High	1	1	1	0.0033	0.4083	0.4603	0.7618	0.1798	0.6118	0.9321	0.0063	0.9816	0.709	NA	0.2118	1	1	0.6446	0.6864	0.5996	0.0128	0.7717	0.7717	0.1291	0.1291	0.9426	0.9733	0.7735	0.9533	0.839	0.4316	0.5388	0.1159	NA	0.9805	0.2717	0.8294	0.8756	0.1779	0.0673	0.7991	0.0636	0.377	0.5836	0.5836
TCGA-AO-A03R	52.8	High	4.7	Low	1	NA	NA	0.0056	0.5042	NA	0.8215	0.2759	0.4804	0.9677	0.0097	1	0.8958	NA	0.1897	1	1	0.861	0.7893	0.7736	0.0566	NA	NA	NA	NA	0.9154	1	0.8425	NA	0.7903	NA	NA	0.1578	1	0.9654	NA	0.8169	NA	0.1141	0.041	0.9489	NA	0.206	0.2312	0.2312
TCGA-AO-A03T	21.75	Low	11.11	High	NA	NA	NA	0.0087	NA	NA	0.8975	0.2168	0.7652	0.9176	0.0155	0.9401	0.8254	0.8099	0.1927	1	1	0.8611	0.9623	0.8824	0.1217	NA	NA	NA	NA	0.8388	1	0.7638	0.9635	0.7775	NA	NA	0.6653	1	1	NA	0.7512	0.7634	NA	0.0784	0.7991	0	0.3722	NA	NA
TCGA-AO-A03V	28.65	Low	17.81	High	1	0.8598	0.8598	0.0033	0.3155	0.688	0.9404	0.399	0.7418	0.9467	0.0059	0.9735	0.9076	NA	0.2312	1	0.9422	0.7402	0.4683	0.6049	0.1304	0.5443	0.5443	0.1069	0.1069	0.9505	0.9762	0.8342	0.9728	0.6458	0.5118	NA	0.1189	0.8702	0.808	0.0948	0.7895	0.3002	0	0.1025	0.8584	0.0098	0.8616	0.635	0.635
TCGA-AO-A0J3	31.61	High	9.48	Low	0.8655	0.7541	0.7541	0.0045	0.216	0.697	0.932	0.4781	0.7056	0.9597	0.0178	0.7912	0.9678	0.9557	0.1566	0.9823	1	0.5293	0.9312	0.8603	0.0652	0.8454	0.8454	0.1214	0.1214	0.924	0.9668	0.787	0.9675	0.639	0.6248	0.9122	0.7541	0.8564	1	0.1606	0.8665	0.2387	0.0379	0.0761	0.4515	0	0.0748	0.659	0.659
TCGA-AO-A0J5	23.13	Low	16.15	High	0.9599	0.7415	0.7415	0.0065	0.4116	0.5723	0.9117	0.1992	0.7023	0.9404	0.0088	0.9594	0.8203	0.9223	0.1037	0.9944	0.9946	0.6805	0.85	0.7927	0.0566	0.6358	0.6358	0.0971	0.0971	0.9387	0.9804	0.8002	0.9747	0.5371	0.5687	0.8639	0.1663	0.8297	0.9816	0.2748	0.7748	0.8246	0	0.0921	0.7245	0	0.3578	0.6073	0.6073
TCGA-AO-A0J7	37.92	High	11.73	High	NA	NA	NA	0.0035	0.2469	0.5694	0.858	0.1268	0.7958	0.9522	0.0252	0.7519	0.9587	0.9407	0.122	1	1	0.8929	0.745	0.6294	0.0297	1	1	0.064	0.064	0.9651	0.9897	0.785	0.9235	0.801	0.4283	0.6958	0.9235	0.9063	0.9594	0.749	0.8595	0.6362	0.0145	0.112	0.6499	0.0046	0.0914	0.6916	0.6916
TCGA-AO-A0J8	29.25	High	6.25	Low	1	0.9189	0.9189	0	0.5021	0.7636	0.9879	0.5282	0.6876	0.9635	0.007	0.9739	0.8504	0.772	0.1289	1	0.9966	0.5079	0.9105	0.8571	0.0284	0.5943	0.5943	0.0662	0.0662	0.9331	0.9697	0.6659	0.9881	0.8077	0.504	0.7207	0.1231	NA	0.9931	0.3107	0.9178	0.3924	0.0323	0.0396	0.6694	0.0233	0.1679	0.6916	0.6916
TCGA-AO-A0J9	8.08	Low	7.89	Low	1	0.6822	0.6822	0	0.5162	0.7743	0.9022	0.0787	0.6422	0.9408	0	0.8738	0.4808	0.8495	0.3605	0.9654	0.9736	0.4119	0.8729	0.603	0.0576	0	0	NA	NA	1	1	0.7639	NA	0.5297	0.9135	1	0	1	1	0.7991	0.9184	0.4226	0	0.0551	0.4369	0	0.4328	1	1
TCGA-AO-A0JA	25.51	Low	9.53	Low	1	0.8774	0.8774	0.0111	0.2702	0.7559	0.913	0.1103	0.6006	0.9562	0	0.9319	0.842	0.9095	0.1048	1	0.9922	0.7675	0.9391	0.8822	0.0344	0.1817	0.1817	0.234	0.234	0.934	1	0.8001	0.9448	0.5405	0.6719	0.7296	0.3012	0.8278	1	0.2672	0.9021	0.5683	0.167	0.0687	0.7601	0.0789	0.3943	0.6653	0.6653
TCGA-AO-A0JB	11.24	Low	5.1	Low	NA	NA	NA	0	0.595	NA	0.2161	0.0472	0.7651	0.8987	0	1	0.8958	NA	0.2327	1	1	0.2588	0.4732	0.5814	0.0963	NA	NA	NA	NA	NA	NA	0.9569	1	0.3984	NA	NA	0.1232	NA	0.903	NA	0.8444	NA	NA	0.1099	1	NA	NA	NA	NA
TCGA-AO-A0JC	4.84	Low	4.43	Low	1	1	1	0.02	NA	0.8467	0.8909	0.226	0.2246	0.859	0.0188	0.2873	0.5008	0.7295	0.4051	0.9759	0.9452	0.3899	0.7213	0.7128	0.0888	0.0175	0.0175	NA	NA	0.9739	0.9591	0.6725	NA	0.2808	0.1453	0.3527	0	1	0.9486	NA	0.8189	0.9061	0	0.0832	0.3702	NA	0.3097	0.5153	0.5153
TCGA-AO-A0JD	36.05	High	8.18	Low	NA	NA	NA	0.0056	0.4525	0.7175	0.9271	0.4325	0.685	0.9532	0.0033	0.947	0.6886	0.8984	0.0859	1	0.9928	0.7999	0.4307	0.4681	0.0488	0.3963	0.3963	0.2584	0.2584	0.9035	1	0.7603	0.9374	0.6605	0.6431	0.8652	0.0995	0.8132	0.9841	0.2643	0.9237	0.7549	0.0699	0.0434	0.9137	0	0.1521	0.553	0.553
TCGA-AO-A0JF	16.93	Low	5.37	Low	0.9283	0.7937	0.7937	0.0038	0.3925	0.6815	0.9735	0.2122	0.5731	0.9502	0.007	0.9786	0.7206	0.8827	0.181	1	0.9738	0.5797	0.8256	0.8704	0.0281	0.3154	0.3154	0.1274	0.1274	1	0.9867	0.8021	1	0.6203	0.7509	0.8305	0.1191	NA	0.9899	0.532	0.7584	0.747	0.0278	0.0824	0.5322	0.1043	0.4724	0.6188	0.6188
TCGA-AO-A0JG	24.63	Low	15.03	High	1	0.9197	0.9197	0.0094	0.3079	0.6135	0.865	0.1409	0.7964	0.9426	0.0075	0.9934	0.8939	0.4941	0.1355	1	0.9951	0.7461	0.3717	0.4869	0.0467	0.3343	0.3343	0.2184	0.2184	0.941	0.9777	0.8	0.9711	0.6343	0.7081	0.7889	0.0968	0.826	0.9691	0.1659	0.7576	0.7946	0.0226	0.0972	0.6824	0.011	0.5091	0.5013	0.5013
TCGA-AO-A0JI	28.91	Low	20.32	High	1	0.9347	0.9347	0	0.2526	0.6163	0.816	0.1462	0.6021	0.9384	0.034	0.947	0.9731	0.9247	0.1208	1	1	0.9064	0.8425	0.6993	0.0231	0.3679	0.3679	0.0957	0.0957	0.9776	0.9718	0.8072	0.9657	0.7743	0.3605	0.6371	0.1875	NA	0.9329	0.6314	0.9301	0.5955	0.1037	0.0717	0.9218	0.0101	0.1188	0.4264	0.4264
TCGA-AO-A0JJ	28.81	Low	5.51	Low	1	1	1	0	0.4381	0.4739	0.9111	0.3213	0.6258	0.9599	0.0028	0.9523	0.7963	0.6301	0.2276	1	0.9918	0.7772	0.9526	0.7895	0.0537	0.1328	0.1328	NA	NA	0.9498	0.9909	0.7785	0.9328	0.6266	0.3092	1	0.1161	NA	0.9724	0.1927	0.9238	NA	0.0487	0.0446	0.5975	0.0305	0.3677	0.595	0.595
TCGA-AO-A0JM	24.99	Low	16.48	High	1	1	1	0	0.5336	NA	0.9533	0.5327	0.8149	0.9676	0	0.9505	0.8113	0.8083	0.2202	0.9813	1	0.6745	0.98	0.9042	0.0231	0.8687	0.8687	0.2413	0.2413	1	1	0.811	1	0.6734	0.8386	0.9443	0.3492	NA	0.9675	0.2343	0.9406	0.3909	0	0.0857	0.9022	0	0.388	0.4531	0.4531
TCGA-AO-A125	29	Low	11.2	High	1	0.7104	0.7104	0	0.8897	0.6497	0.9574	0.3342	0.739	1	0.0089	0.9794	0.9138	0.9397	0.2275	1	1	0.8547	0.9297	0.8896	0.0067	NA	NA	0.393	0.393	1	0.9395	0.9065	1	0.8324	0.6984	1	0.1339	NA	1	0.3321	NA	NA	0.0847	0.0298	0.9897	0.0399	0.1215	NA	NA
TCGA-AO-A126	19.58	Low	7.78	Low	1	1	1	0	NA	0.7439	0.7901	0.1061	0.8731	1	0	NA	0.8958	0.9554	0.3852	1	1	0.3237	0.9145	0.7926	0.0468	NA	NA	NA	NA	1	1	0.8638	1	0.5679	NA	0.6802	0.1723	1	0.9713	NA	0.7862	0.7958	NA	0.0876	0.6381	0.0708	0.7967	NA	NA
TCGA-AO-A12A	23.12	Low	7.56	Low	0.9642	0.7718	0.7718	0.0058	0.332	0.6591	0.9322	0.2969	0.7366	0.9523	0.0131	0.9218	0.8809	0.9481	0.2796	0.9558	1	0.6141	0.6172	0.4112	0.0594	0.2645	0.2645	0.1	0.1	0.9574	0.9887	0.7033	0.9052	0.6254	0.697	0.5682	0.122	1	0.909	0.4272	0.8064	0.9389	0.0235	0.0889	0.6804	0	0.2362	0.8008	0.8008
TCGA-AO-A12B	26.87	Low	3.65	Low	NA	NA	NA	0.0037	0.5166	0.849	0.9039	0.2617	0.801	0.9679	0	0.9756	0.8404	NA	0.2373	1	1	0.6309	0.757	0.702	0.017	NA	NA	NA	NA	1	1	0.7661	1	0.5349	0.632	0.7789	0.0834	1	0.9788	NA	0.883	0.8245	0.0442	0.051	0.8592	0.0033	0.2704	0.575	0.575
TCGA-AO-A12C	27.18	Low	11.35	High	1	0.7465	0.7465	0.0103	0.6	NA	0.8619	0.1612	0.6677	0.9527	0	0.9854	0.8988	0.767	0.1155	1	0.9766	0.2865	0.5531	0.5746	0.0456	0.5189	0.5189	0.2778	0.2778	0.9287	0.9637	0.7311	1	0.6412	0.5833	0.8335	0.179	NA	0.8458	0.3175	0.8354	NA	0.0791	0.1179	0.788	0.0328	0.3245	0.6761	0.6761
TCGA-AO-A12E	23.62	Low	7.9	Low	0.9552	0.7966	0.7966	0.0037	0.4183	0.6243	0.8499	0.1115	0.791	0.9358	0.0118	0.9659	0.8148	0.6598	0.2208	1	0.9865	0.7346	0.8545	0.7758	0.014	0.7248	0.7248	0	0	0.9723	1	0.812	0.9231	0.755	0.5435	0.6664	0.1404	0.9146	0.9699	0.5465	0.9267	0.7399	0.1483	0.0862	0.7689	0.0641	0.2743	0.3511	0.3511
TCGA-AO-A12G	31.6	High	3.92	Low	0.9515	0.8533	0.8533	0.0029	0.5546	0.709	0.949	0.3252	0.7496	0.9659	0.0032	0.947	0.9819	NA	0.223	1	0.9865	0.8149	0.8429	0.634	0.0519	NA	NA	0.2491	0.2491	0.9479	0.9738	0.674	0.9555	0.6547	0.4575	0.7953	0.1308	NA	0.9518	0.3833	NA	NA	0.0791	0.0879	0.6278	0.019	0.3498	0.3031	0.3031
TCGA-AO-A12H	19.8	Low	19.02	High	1	0.9075	0.9075	0.0034	0.3746	0.5864	0.8593	0.2306	0.8269	0.9646	0.0097	0.975	0.9371	0.8915	0.2468	1	1	0.5669	0.8804	0.9127	0.0189	1	1	0.4232	0.4232	0.9731	0.982	0.8037	0.9581	0.7751	0.7833	0.8327	0.3581	NA	0.9861	0.4786	0.9222	0.8051	0.0518	0.1082	0.6409	0	0.1887	0.5819	0.5819
TCGA-AO-A1KO	22.83	Low	6.05	Low	0.9649	0.8965	0.8965	0.0125	0.5496	0.741	0.8621	0.1779	0.7846	0.9693	0.0174	0.8666	0.9322	NA	0.3334	0.9516	0.9701	0.7668	0.7968	0.7678	0.0239	0.6651	0.6651	0.1076	0.1076	0.9734	0.9943	0.9178	0.9746	0.65	0.5604	0.9283	0.0933	1	0.9408	0.3632	0.8815	0.688	0.0442	0.1163	0.6797	0.0833	0.1629	0.2338	0.2338
TCGA-AO-A1KP	56.49	High	12.32	High	1	0.8726	0.8726	0.0138	NA	NA	0.9611	0.4086	0.7729	0.9603	0.016	0.9548	0.8449	NA	0.1689	1	1	0.5381	0.7533	0.5654	0.0355	NA	NA	NA	NA	0.935	0.9415	0.8549	0.9337	0.5448	0.7126	0.2749	0.2465	NA	0.9111	0.0663	0.7911	0.7614	0.0812	0.0867	0.8933	NA	0.0971	0.546	0.546
TCGA-AO-A1KQ	37.89	High	11.9	High	NA	NA	NA	0.0043	0.4146	0.4677	0.9059	0.4773	0.9027	0.9861	0.0152	0.9691	0.9322	0.8067	0.1464	1	1	0.7589	0.7303	0.5968	0.0914	0.6875	0.6875	NA	NA	0.9331	1	0.841	0.9713	0.4843	NA	0.5756	0.8266	0.8887	1	NA	0.8636	0.6017	0	0.1185	0.7358	0.1146	0.3837	0.595	0.595
TCGA-AO-A1KS	89.13	High	12.42	High	1	0.7582	0.7582	0.0258	NA	0.7438	0.9828	0.4264	0.7291	0.9505	0.0147	0.9443	0.8958	NA	0.1035	0.9843	0.9856	0.8505	1	0.9162	0.0536	0.5564	0.5564	0.4023	0.4023	0.961	0.9757	0.9315	0.9733	0.5631	0.5084	0.8621	0.1493	NA	0.9449	0.4503	0.6728	0.8968	0.0567	0.1934	0.8369	0	0.1217	0.4277	0.4277
TCGA-AO-A1KT	37.08	High	17.86	High	1	0.7565	0.7565	0.0052	0.5106	NA	0.9814	0.6118	0.8457	0.9613	0.0039	0.9622	0.8631	0.9381	0.2832	1	0.986	0.7871	0.8476	0.8421	0.0776	0.563	0.563	0.422	0.422	0.9095	0.9795	0.7639	0.9319	0.6292	0.5943	0.8136	0.2635	1	0.989	0.1844	0.8267	0.7495	0.0626	0.0691	0.8335	NA	0.1719	0.2788	0.2788
TCGA-AQ-A04H	22.25	Low	24.69	High	1	0.8417	0.8417	0.0099	0.3567	0.6153	0.7683	0.0785	0.8758	0.9814	0.0049	0.9649	0.8896	NA	0.1185	0.9908	0.9959	0.8141	0.6209	0.5635	0.0432	0.8225	0.8225	0.4505	0.4505	0.9704	0.9915	0.775	1	0.7045	0.7781	0.7752	0.2296	0.8454	0.9631	0.5935	0.8605	0.5314	0	0.0931	0.8143	0.0433	0.2517	0.3707	0.3707
TCGA-AQ-A04L	33.06	High	9.18	Low	1	1	1	0.0112	0.6996	NA	0.8901	0.45	0.945	0.9685	0.027	1	0.8817	0.9502	0.3407	1	1	0.6204	0.7802	0.7836	0.1041	0.8414	0.8414	0	0	0.9095	0.9569	0.832	0.9942	0.5237	0.3572	0.922	0.0561	0.7762	0.9729	0.2962	0.8459	0.7254	0.0661	0.057	0.8922	0.0117	0.1569	0.199	0.199
TCGA-AQ-A0Y5	33.87	High	14	High	1	0.8079	0.8079	0.0055	0.7215	0.6928	0.8995	0.2899	0.7918	0.964	0	0.6405	0.79	0.8771	0.6262	1	1	0.7102	0.8898	0.5735	0.0918	0.9635	0.9635	0.0988	0.0988	0.9717	0.965	0.8064	1	0.4874	1	0.7973	0.1674	0.853	0.9687	0.2535	0.8266	0.6898	0.0699	0.1118	0.8278	0	0.3386	0.5276	0.5276
TCGA-AQ-A1H2	44.34	High	8.54	Low	0.9383	0.9235	0.9235	0.0016	0.4315	0.689	0.7926	0.3793	0.8211	0.9725	0.0043	0.9886	0.919	0.8749	0.2344	0.9927	0.987	0.8026	0.7771	0.6641	0.0704	0.9083	0.9083	0.1412	0.1412	0.9642	0.9887	0.812	0.9151	0.786	0.3551	0.6133	0.0908	0.8331	0.9892	0.4078	0.9088	0.5735	0.0315	0.0994	0.9096	0.0211	0.0354	0.3755	0.3755
TCGA-AQ-A1H3	40.84	High	5.2	Low	0.9725	0.9786	0.9786	0	0.4515	0.7055	0.9691	0.3807	0.8264	0.9727	0.017	0.9571	0.8833	0.9294	0.2158	1	0.9967	0.7116	0.6486	0.4838	0.0598	0.324	0.324	0.1533	0.1533	0.9692	0.9899	0.8503	0.9632	0.6351	0.7156	0.6997	0.1152	1	0.9763	0.483	0.906	0.6702	0.0497	0.0638	0.7909	0.0252	0.2012	0.537	0.537
TCGA-AQ-A54O	33.82	High	13.16	High	NA	NA	NA	0.0139	NA	NA	0.9093	0.4902	1	0.9528	0	0.7877	NA	0.5093	0.1866	1	1	0.4977	0.8656	0.8761	0	NA	NA	NA	NA	1	1	0.7419	1	0.6306	NA	NA	NA	NA	1	NA	0.6783	0.7631	NA	0.0271	0.493	0.1189	NA	NA	NA
TCGA-AQ-A7U7	14.29	Low	5.77	Low	1	0.8181	0.8181	0.016	0.5519	0.6389	0.876	0.2233	0.5177	0.8767	0.0197	0.7935	0.6872	0.9439	0.326	0.9784	1	0.5396	0.4488	0.4171	0.0942	0.1993	0.1993	0	0	0.9817	0.9913	0.6479	0.8448	0.4795	0.5231	0.789	0.0921	NA	0.9264	0.1884	0.7776	0.7843	0.1098	0.0169	0.3884	0	0.499	0.4969	0.4969
TCGA-AR-A0TQ	34.58	High	30.37	High	1	0.8035	0.8035	0.0151	0.3901	0.7967	0.8647	0.1553	0.6743	0.9187	0.0138	0.9521	0.8899	0.8586	0.1844	1	0.9872	0.4602	0.8793	0.7519	0.1197	0.4413	0.4413	0.4224	0.4224	0.9605	0.9837	0.788	0.9672	0.716	0.5063	0.7941	0.4614	1	0.9805	0.4753	0.8996	0.8268	0.0497	0.186	0.8421	0.0582	0.1934	0.6175	0.6175
TCGA-AR-A0TR	29.61	High	29.76	High	0.9753	0.8944	0.8944	0.0039	0.3278	0.793	0.8366	0.2529	0.812	0.977	0.0105	0.9756	0.982	0.9101	0.1126	1	0.9854	0.7954	0.8007	0.7825	0.0412	0.6134	0.6134	0.0944	0.0944	0.9416	0.9938	0.7801	0.934	0.8756	0.8021	0.5483	0.1385	1	0.9884	0.2621	0.8363	NA	0.0512	0.0456	0.9206	0.0028	0.0675	0.4494	0.4494
TCGA-AR-A0TT	29.82	High	19.65	High	0.8497	0.7214	0.7214	0	0.3701	0.6606	0.7015	0.0806	0.5616	0.8928	0.0132	0.9406	0.842	0.9742	0.24	0.974	0.9762	0.5793	0.4253	0.4271	0.0444	0.2466	0.2466	0.3197	0.3197	0.9825	0.9946	0.7296	1	0.563	0.738	0.9001	0.2424	0.9051	0.9548	0.281	0.8796	0.7843	0.0442	0.061	0.7196	NA	0.186	0.4985	0.4985
TCGA-AR-A0TV	169.25	High	9.16	Low	0.9159	0.8012	0.8012	0	0.7027	0.653	0.8064	0.3755	0.8075	0.9669	0.0049	0.8772	0.8056	NA	0.1428	1	1	0.8588	0.8409	0.7247	0.0332	0.7494	0.7494	0.1872	0.1872	0.9439	0.9663	0.856	0.8843	0.8794	0.3812	0.725	0.1773	1	0.9487	0.3113	0.9308	0.1926	0.117	0.1548	0.8056	NA	0.0496	0.4481	0.4481
TCGA-AR-A0TW	26.38	Low	27.08	High	NA	0.7659	0.7659	0.0101	0.4801	0.6448	0.9803	0.5334	0.668	0.9626	0	1	0.6825	0.967	0.1137	1	0.9928	0.7352	0.928	0.9456	0.0461	0.7418	0.7418	0.1431	0.1431	0.9247	0.9913	0.7134	0.9918	0.7237	0.8347	1	0.4648	NA	1	0.0459	0.8832	NA	0.0377	0.0806	0.8768	0.0081	0.219	0.575	0.575
TCGA-AR-A0TY	23.18	Low	24.67	High	1	1	1	0	0.4931	0.8173	0.9136	0.0506	0.7779	0.9617	0.006	0.9691	0.7261	0.5928	0.1063	1	0.9865	0.3731	0.6223	0.5733	0.0573	0.1047	0.1047	0.3547	0.3547	0.959	0.9758	0.7896	0.918	0.5231	0.0989	0.8262	0.1607	0.8899	1	0.2556	0.8088	NA	0.032	0.1933	0.8126	0.0045	0.2595	0.6037	0.6037
TCGA-AR-A0TZ	31.84	High	12.12	High	1	0.7863	0.7863	0.0143	0.0849	0.4271	0.9659	0.3756	0.488	0.8905	0.0223	0.9478	0.7884	0.9546	0.1095	0.9646	0.9905	0.7942	0.7062	0.5006	0.0176	0.7485	0.7485	0.3514	0.3514	0.9154	0.9871	0.6888	0.9477	0.7167	0.4518	0.4383	0.3735	0.5722	0.9405	0.7845	0.8685	0.7298	0.0756	0.1423	0.8739	0.047	0.153	0.4447	0.4447
TCGA-AR-A0U2	67.99	High	7	Low	NA	NA	NA	0	0.4432	0.664	0.6315	0.1822	0.859	0.8922	0.0157	0.9462	0.9649	0.9122	0.2562	0.9855	0.9926	0.9303	0.3599	0.2138	0.0534	0.7009	0.7009	0.4705	0.4705	0.929	0.9845	0.7954	0.9645	0.7296	0.7645	1	0.9036	0.8113	0.9745	0.6788	0.91	0.3441	0.167	0.2262	0.9005	0.0116	0.1349	0.3417	0.3417
TCGA-AR-A0U3	75.02	High	12.6	High	1	0.6392	0.6392	0	0.6983	0.3617	0.9447	0.6783	0.8724	0.9932	0.0252	0.9845	0.8731	0.7783	0.1422	0.9762	1	0.4011	0.9541	0.8211	0.0678	0.5373	0.5373	0	0	0.9725	0.9919	0.6994	0.9701	0.7511	0.7228	0.6984	0.2166	NA	1	0.0737	NA	NA	0.0855	0.0433	0.9001	0.0232	0.1102	0.496	0.496
TCGA-AR-A1AK	33.1	High	7.83	Low	0.9829	0.8408	0.8408	0.0061	0.239	0.7202	0.7742	0.238	0.809	0.9551	0.0125	0.844	0.7072	0.8931	0.4385	0.9881	0.9945	0.8224	0.6636	0.5022	0.0358	0.37	0.37	0.3768	0.3768	0.9901	0.9723	0.7199	0.8537	0.5679	0.557	0.5708	0.1392	NA	0.9064	0.5731	0.8244	0.6904	0.0878	0.086	0.7248	0.017	0.3368	0.2911	0.2911
TCGA-AR-A1AL	23.56	Low	8.39	Low	1	0.7754	0.7754	0.0035	0.4553	0.8316	0.8506	0.0789	0.8001	0.9576	0.0385	0.9171	0.8817	0.9645	0.3559	1	0.992	0.8119	0.7979	0.6928	0.0361	0.5695	0.5695	0.1295	0.1295	0.9599	0.9665	0.7592	1	0.6638	0.5158	0.831	0.0491	1	0.9106	0.4929	0.811	NA	0.0815	0.0876	0.703	0	0.3453	0.4461	0.4461
TCGA-AR-A1AM	22.45	Low	9.74	Low	0.9626	0.7939	0.7939	0.0108	0.3873	0.6743	0.9446	0.2742	0.7621	0.9747	0.0107	0.967	0.7779	0.961	0.1357	1	1	0.7643	0.4484	0.5974	0.1069	0.4335	0.4335	0.1393	0.1393	0.9501	0.9709	0.7245	0.9143	0.6278	0.5371	0.6834	0.3609	1	0.9698	0.2957	0.8465	0.736	0	0.0318	0.6781	0	0.1906	0.4189	0.4189
TCGA-AR-A1AN	18.44	Low	4.91	Low	0.9334	0.731	0.731	0.0114	0.4432	0.7044	0.8937	0.2182	0.711	0.9257	0	0.9614	0.7982	NA	0.181	1	0.977	0.3604	0.9082	0.8002	0.1363	0.8173	0.8173	0.0518	0.0518	0.9469	0.9936	0.719	1	0.5957	0.5872	0.5439	0.0981	0.9528	0.9439	0.1542	0.8555	0.6744	0.0518	0.1148	0.7759	0.012	0.2907	0.5595	0.5595
TCGA-AR-A1AO	14.87	Low	5.55	Low	1	0.7199	0.7199	0.0073	0.8153	0.615	0.8829	0.4595	0.5371	0.9716	0.0083	0.6755	0.5534	0.931	0.4494	1	0.9674	0.5384	0.9317	0.8283	0.074	0.2187	0.2187	0.3258	0.3258	0.962	0.9849	0.7305	1	0.4841	0.4407	0.5384	0.258	0.901	0.9765	0.2148	0.9341	0.7539	0.1179	0.1505	0.4395	0.1017	0.2939	0.563	0.563
TCGA-AR-A1AP	53.87	High	9.99	High	1	0.8377	0.8377	0.0072	0.5694	0.398	0.8073	0.365	0.7022	0.9288	0	0.9047	0.8026	0.6739	0.2568	1	0.9857	0.5197	0.8143	0.7663	0.0155	0.4245	0.4245	0.1562	0.1562	0.9865	0.9504	0.7311	0.8577	0.6507	0.7667	0.6586	0.0644	1	0.9861	0.0737	0.9344	0.3068	0.1528	0.0659	0.84	0	0.0887	0.3918	0.3918
TCGA-AR-A1AS	32.69	High	34.03	High	1	0.8769	0.8769	0.0073	0.4996	0.7726	0.9689	0.7326	0.7871	0.9866	0	0.9904	0.8546	0.9671	0.1845	0.9892	1	0.7305	0.93	0.9452	0.0234	0.8024	0.8024	0.0701	0.0701	0.9828	1	0.7892	0.9767	0.7709	0.6804	0.7671	0.0775	0.9459	0.9798	0.5403	NA	NA	0.0477	0.0888	0.8981	0	0.257	0.3136	0.3136
TCGA-AR-A1AT	50.4	High	11.56	High	0.7958	0.697	0.697	0	0.7126	0.9031	0.959	0.7068	0.7194	0.9414	0.0047	0.9355	0.6825	0.911	0.1693	1	0.9837	0.7888	0.9016	0.7512	0	0.6259	0.6259	0.4185	0.4185	0.9559	0.9922	0.7393	0.9881	0.6771	0.7131	0.7783	0.183	0.8648	0.9825	0.4496	0.9309	0.4829	0.0385	0.1605	0.853	0	0.2366	0.4652	0.4652
TCGA-AR-A1AU	49.69	High	10.33	High	1	0.8698	0.8698	0.0138	0.5866	0.7756	0.7566	0.1818	0.8973	0.9461	0.0065	0.887	0.9572	0.9195	0.2874	0.962	1	0.6562	0.7663	0.7869	0.0883	0.9141	0.9141	0.4396	0.4396	0.9211	0.979	0.7611	0.9618	0.633	0.7865	1	0.282	0.8569	0.9874	0.4421	0.7023	0.7427	0.0954	0.0972	0.7808	0	0.2227	0.2436	0.2436
TCGA-AR-A1AV	24.94	Low	20.7	High	NA	0.6206	0.6206	0.0038	0.6287	0.7397	0.9656	0.5096	0.8458	0.9652	0.0021	0.972	0.7916	0.8701	0.1601	0.9921	0.9965	0.5745	0.9414	0.7894	0.0499	0.6341	0.6341	0.0556	0.0556	0.9612	0.97	0.7899	1	0.6899	0.5375	0.7502	0.142	0.9036	0.9482	0.1687	0.7876	0.8511	0	0.0589	0.8434	0.0076	0.2584	0.2939	0.2939
TCGA-AR-A1AW	34.5	High	7.71	Low	1	0.7316	0.7316	0.0081	0.2509	0.7099	0.921	0.1301	0.3596	0.8818	0.0318	0.6856	0.5163	NA	0.3182	1	0.9927	0.861	0.8662	0.7523	0.0603	0.1263	0.1263	0.1007	0.1007	0.9866	0.9539	0.8007	0.8778	0.3518	0.3938	0.5905	0.0718	1	0.9809	0.2846	0.89	0.8967	0.0601	0.1682	0.7909	0	0.1809	0.4682	0.4682
TCGA-AR-A1AX	49.44	High	8.79	Low	1	0.9723	0.9723	0.0205	0.5954	0.8094	0.8946	0.6437	0.5512	0.9293	0.0132	0.8737	0.8926	0.9408	0.4138	1	0.9939	0.7718	0.8028	0.6695	0.0168	0.3083	0.3083	0.2874	0.2874	0.9598	0.9789	0.8174	1	0.5762	0.6944	0.3179	0.2677	0.7989	0.962	0.1555	0.8716	0.5068	0.0567	0.1941	0.6786	0	0.1999	0.3358	0.3358
TCGA-AR-A24H	34.42	High	16.15	High	1	0.8674	0.8674	0	0.4695	0.7245	0.9922	0.1474	0.7436	0.9851	0.0332	0.9904	0.7272	0.9741	0.1166	0.9968	0.997	0.8571	0.771	0.7855	0.061	0.58	0.58	0.4007	0.4007	0.9336	0.9942	0.8541	0.95	0.7418	0.3634	0.8056	0.3333	0.919	0.9909	0.3321	0.94	0.8293	0.078	0.0968	0.8804	0.005	0.1047	0.5296	0.5296
TCGA-AR-A24K	61.46	High	7.82	Low	1	0.8111	0.8111	0.0029	0.6832	0.8086	0.9347	0.5932	0.7938	0.965	0.0073	0.9821	0.9601	0.8737	0.1492	0.9921	0.9948	0.6363	0.7343	0.7665	0.0607	0.8473	0.8473	0.3524	0.3524	0.9531	0.9836	0.7651	0.9369	0.5756	0.5934	0.6599	0.1343	0.7907	0.9862	0.0403	0.7959	0.8138	0.0931	0.0787	0.9111	0	0.0584	0.5991	0.5991
TCGA-AR-A24L	25.63	Low	7.44	Low	0.9572	0.7409	0.7409	0.0089	0.5644	NA	0.9928	0.2544	0.7723	0.9428	0.0136	0.9448	0.9403	0.9364	0.1922	0.995	0.9952	0.6583	0.9643	0.8838	0.041	0.8539	0.8539	0.4717	0.4717	0.9175	0.9882	0.8307	0.9872	0.7629	0.6599	0.5228	0.2788	0.8734	0.9882	0.5609	0.8503	0.9417	0.0412	0.1471	0.672	0	0.3392	0.4652	0.4652
TCGA-AR-A24M	32.26	High	10.05	High	0.9647	0.8978	0.8978	0.0033	0.4275	0.6871	0.9751	0.4466	0.7419	0.9782	0.0126	0.9639	0.8695	0.5754	0.198	0.9856	0.9942	0.6324	0.9176	0.8316	0.0451	0.6085	0.6085	0.2911	0.2911	0.9638	0.9929	0.7782	0.9681	0.784	0.589	0.7454	0.0891	0.9044	0.9843	0.3192	0.9266	0.6724	0.0873	0.0883	0.8321	0	0.2469	0.3797	0.3797
TCGA-AR-A24N	97.93	High	9.36	Low	0.9589	0.9049	0.9049	0.0091	0.7116	0.6417	0.9652	0.7166	0.8108	0.9715	0.0131	0.961	0.8833	0.927	0.2161	0.9872	0.9939	0.8021	0.8234	0.6489	0.0478	0.5848	0.5848	0.1683	0.1683	0.9823	0.9864	0.7926	0.9529	0.7284	0.609	0.6935	0.1425	NA	0.9772	0.231	0.9455	0.5106	0.1141	0.0565	0.9098	0.0177	0.1316	0.645	0.645
TCGA-AR-A24O	20.3	Low	4.73	Low	0.9412	0.617	0.617	0.01	0.367	0.8272	0.8933	0.2216	0.6084	0.9253	0.0298	0.8919	0.6507	0.812	0.326	1	0.9782	0.5428	0.6523	0.7388	0.0221	0.4471	0.4471	0.0941	0.0941	0.9668	0.9933	0.8095	1	0.6938	0.6556	0.6754	0.1695	1	0.965	0.2998	0.857	0.7851	0.0362	0.0882	0.6276	0	0.3972	0.3401	0.3401
TCGA-AR-A24P	30.45	High	5.85	Low	0.9635	0.8767	0.8767	0.015	0.5961	0.6555	0.9434	0.5243	0.8354	0.9223	0.0166	0.9096	0.8926	0.8429	0.176	0.9969	0.9969	0.5245	0.8863	0.7166	0.0389	0.5489	0.5489	0.0426	0.0426	0.9615	0.9923	0.6999	0.9133	0.7037	0.5125	0.8908	0.26	0.6454	0.9806	0.2165	0.8798	0.77	0.0244	0.0395	0.6984	0	0.2338	0.3715	0.3715
TCGA-AR-A24R	32.06	High	21.09	High	1	0.809	0.809	0.006	0.2766	0.7326	0.8933	0.3674	0.6878	0.9517	0.0234	0.9306	0.8871	0.7112	0.2037	1	0.9958	0.6353	0.9575	0.8926	0.0189	0.6677	0.6677	0.1263	0.1263	0.9532	0.9864	0.8597	0.96	0.8295	0.6009	0.3902	0.2058	0.7378	0.9798	0.6157	0.8818	0.7042	0.0761	0.0433	0.7485	0	0.1289	0.4813	0.4813
TCGA-AR-A24S	48.43	High	9.68	Low	1	0.8181	0.8181	0.0188	0.6261	0.6787	0.8643	0.2913	0.7308	0.936	0.0317	0.9381	0.5589	0.9048	0.2896	0.9677	0.9842	0.6626	0.831	0.6628	0.0434	0.5961	0.5961	0.3611	0.3611	0.9164	0.9673	0.8267	1	0.5867	0.6122	0.6615	0.0734	0.8549	0.9644	0.1093	0.9406	0.6256	0.2693	0.1073	0.7667	0.0533	0.2005	0.4876	0.4876
TCGA-AR-A24T	28.66	Low	7.86	Low	0.9634	0.7583	0.7583	0	0.5646	0.7145	0.8626	0.2106	0.7291	0.9665	0.0062	1	0.7972	0.9382	0.1798	0.9924	0.9929	0.7093	0.7363	0.6089	0.0384	0.41	0.41	0.2101	0.2101	0.9187	0.9618	0.8439	0.9511	0.5946	0.597	0.8952	0.118	0.6726	0.9788	0.5176	0.8547	0.6738	0.016	0.104	0.721	0	0.3692	0.7667	0.7667
TCGA-AR-A24V	32.34	High	5.1	Low	0.9187	0.7593	0.7593	0.0069	0.3012	0.5055	0.8329	0.1275	0.8336	0.9494	0.0032	0.9274	0.6592	NA	0.3251	0.9817	1	0.4471	0.7036	0.4994	0.0538	0.7117	0.7117	0.3346	0.3346	0.9596	1	0.7115	0.9097	0.4942	0.5839	0.4722	0.0377	1	0.9524	0.3196	0.894	0.6283	0.019	0.0548	0.735	0.0517	0.3851	0.3358	0.3358
TCGA-AR-A24W	24.91	Low	7.82	Low	1	0.6937	0.6937	0.0083	0.4706	0.6533	0.5409	0.1161	0.8129	0.9297	0.0223	0.9532	0.9024	0.8949	0.2584	0.9948	1	0.7105	0.8255	0.8184	0.0619	0.6303	0.6303	0.0902	0.0902	0.9144	0.9812	0.8432	1	0.6906	0.4597	0.4643	0.1939	NA	0.8629	0.3581	0.7934	0.7659	0	0.0912	0.6526	0.0323	0.2264	0.6699	0.6699
TCGA-AR-A24X	35.9	High	8.25	Low	0.9671	0.8537	0.8537	0	0.3128	0.6464	0.9335	0.5083	0.6939	0.9648	0.0088	0.9657	0.9003	0.9637	0.1539	1	0.9887	0.6007	0.6794	0.6621	0.0239	0.4852	0.4852	0.1462	0.1462	0.9376	0.9759	0.7939	0.9526	0.6529	0.5548	0.6465	0.1556	0.7766	0.9838	0.0301	0.7913	0.7122	0.0847	0.0747	0.8385	0.0243	0.2756	0.4858	0.4858
TCGA-AR-A24Z	58.08	High	12.46	High	1	0.7766	0.7766	0.0046	0.411	0.784	0.7093	0.1998	0.7017	0.9534	0.0105	0.9671	0.8487	NA	0.1035	0.9966	0.9892	0.7662	0.6208	0.5974	0.0509	0.6638	0.6638	0.0782	0.0782	0.9126	0.9636	0.8138	0.9558	0.7546	0.5451	0.4804	0.0926	0.897	0.9587	0.251	0.9375	0.4755	0.1466	0.1195	0.8561	0.0123	0.1193	0.4742	0.4742
TCGA-AR-A250	32.22	High	34.83	High	0.9662	0.854	0.854	0.0181	0.628	0.8664	0.9617	0.466	0.8318	0.9654	0.026	0.9495	0.7039	0.6939	0.2637	0.9926	0.9805	0.6372	0.8896	0.7945	0.0301	0.7737	0.7737	0.4457	0.4457	0.9273	0.9763	0.7433	0.9125	0.6499	0.5728	0.6859	0.4782	0.786	0.9317	0.1422	0.87	0.7589	0.0742	0.1385	0.7329	0	0.3446	0.5076	0.5076
TCGA-AR-A252	25.91	Low	8.45	Low	1	0.8417	0.8417	0.0132	0.4913	0.6918	0.7969	0.171	0.4879	0.9094	0.0132	0.8434	0.6854	0.8133	0.1976	1	1	0.4768	0.8518	0.8234	0.0117	0.3574	0.3574	0.2127	0.2127	0.9784	0.9743	0.8338	0.9719	0.4561	0.6335	0.9313	0.7184	0.7913	1	0.4192	0.8944	0.3	0.0442	0.0829	0.5196	0.0261	0.2188	0.4287	0.4287
TCGA-AR-A254	67.15	High	8.58	Low	1	0.8382	0.8382	0.0059	0.6983	0.6688	0.9404	0.386	0.6187	0.9584	0.0025	0.9389	0.5808	NA	0.2101	0.9964	0.9856	0.7687	0.8236	0.6643	0.0827	0.4465	0.4465	0.2581	0.2581	0.9541	0.953	0.8312	0.9762	0.5404	0.6104	0.5533	0.2553	1	1	0.0796	0.9405	0.7915	0.1307	0.1415	0.748	0	0.2011	0.6761	0.6761
TCGA-AR-A255	48.39	High	12.24	High	1	0.7181	0.7181	0.0174	0.7073	0.7157	0.953	0.6386	0.8159	0.8991	0.0092	0.9346	0.8078	0.8699	0.2471	0.9931	0.9952	0.6306	0.6669	0.4486	0.0137	0.5153	0.5153	0.1742	0.1742	0.9461	0.993	0.8023	0.9705	0.6478	0.4894	1	0.3446	1	0.9468	0.1867	0.8489	0.489	0.0385	0.0855	0.7714	0	0.2317	0.2966	0.2966
TCGA-AR-A2LE	31.98	High	10.6	High	1	0.7659	0.7659	0	0.3995	0.7955	0.9609	0.1386	0.6483	0.9922	0.0073	0.9918	0.9393	0.9529	0.2308	1	0.9933	0.8766	0.6482	0.7143	0.0442	0.6997	0.6997	0.0559	0.0559	0.933	0.9857	0.8031	1	0.8014	0.6062	0.8901	0.0679	1	1	0.5776	0.8499	NA	0.0911	0.0567	0.8664	0	0.1654	0.6073	0.6073
TCGA-AR-A2LJ	12.91	Low	5.13	Low	NA	NA	NA	0.0135	0.3506	0.8002	0.8284	0.1665	0.7188	0.9086	0.0117	1	0.7014	0.943	0.203	1	1	0.6361	0.765	0.7736	0.066	NA	NA	NA	NA	0.9458	1	0.7627	0.8631	0.5322	0.7832	0.8357	0.1501	0.8657	0.9288	NA	0.848	NA	NA	0.0592	0.7885	NA	0.2904	0.7505	0.7505
TCGA-AR-A2LK	60.2	High	11.49	High	0.8797	0.8598	0.8598	0.0044	0.3701	0.5865	0.8924	0.3555	0.6741	0.9704	0.0118	0.9726	0.709	0.9748	0.1723	0.9809	0.9821	0.8129	0.3082	0.2305	0.0427	0.7568	0.7568	0.276	0.276	0.9556	0.977	0.792	0.9741	0.6412	0.5843	0.6129	0.051	0.7683	0.9778	0.2828	0.8807	NA	0.0477	0.0696	0.866	0	0.242	0.417	0.417
TCGA-AR-A2LL	57.16	High	14.85	High	1	NA	NA	0	0.6109	0.6758	0.8323	0.4737	0.7215	0.9883	0.0069	0.9923	0.8324	0.9715	0.106	0.9834	0.9907	0.8812	0.3902	0.1318	0.0156	0.756	0.756	0.3696	0.3696	0.9717	0.9931	0.7303	0.8696	0.6214	0.5497	0.6076	0.2521	0.7055	0.9816	0.3321	0.7991	0.8267	0	0.085	0.9261	0	0.3018	0.242	0.242
TCGA-AR-A2LM	21.74	Low	7.02	Low	1	0.9551	0.9551	0	0.3689	0.8139	0.9358	0.1874	0.7654	0.9572	0.0128	0.9473	0.8246	0.9607	0.2434	0.9914	0.992	0.7936	0.8805	0.7147	0.1107	0.472	0.472	0.078	0.078	0.9477	0.9874	0.7629	0.9353	0.6799	0.4008	0.6762	0.1127	0.741	0.9654	0.491	0.6875	0.858	0.0302	0.1187	0.7932	0	0.3217	0.563	0.563
TCGA-AR-A2LN	19.62	Low	6.55	Low	1	0.8225	0.8225	0.0138	0.3126	0.6525	0.9283	0.2034	0.5961	0.9356	0.0137	0.9412	0.772	0.8027	0.2902	0.9875	1	0.5378	0.6443	0.7194	0.0856	0.4878	0.4878	0.1015	0.1015	0.9344	0.9689	0.8165	1	0.6584	0.5615	0.7654	0.1768	0.8963	0.9798	0.6439	0.811	0.8516	0.0567	0.1546	0.5955	0.1205	0.4307	NA	NA
TCGA-AR-A2LO	27.17	Low	8.92	Low	0.903	0.9009	0.9009	0.0101	0.5267	0.7522	0.9766	0.1446	0.7407	0.9271	0	0.9433	0.8553	0.8603	0.182	1	1	0.6079	0.6557	0.7901	0.079	0	0	0.1575	0.1575	0.9558	0.9649	0.7936	1	0.6331	0.5559	0.5658	0.2555	0.7456	0.9697	0.3865	0.6658	NA	0	0.0994	0.571	0.028	0.3056	0.422	0.422
TCGA-AR-A2LQ	13.92	Low	4.34	Low	1	0.7214	0.7214	0.0083	0.6514	0.7196	0.9453	0.3328	0.5674	0.9635	0.0031	0.7987	0.9044	0.9339	0.1949	1	0.9907	0.4702	0.567	0.6214	0.0139	0.3832	0.3832	NA	NA	0.9302	1	0.7631	0.9752	0.4925	0.4179	0.6662	0.1194	NA	0.9218	0.3065	0.8408	0.8432	0	0.0954	0.4819	0.0342	0.3806	0.6073	0.6073
TCGA-AR-A5QM	16.11	Low	13.54	High	1	1	1	0.0049	0.0729	0.7113	0.9737	0.2988	0.4145	0.9171	0.0092	0.9629	0.7863	0.8604	0.1176	1	0.9853	0.7486	0.8617	0.9212	0.0806	0.3119	0.3119	0	0	0.9697	1	0.8351	0.9764	0.5788	0.8434	0.7262	0.0756	1	0.8987	0.6124	0.7888	0.7872	0.0405	0.0616	0.8261	0	0.2415	0.449	0.449
TCGA-AR-A5QN	31.73	High	9.37	Low	1	0.7993	0.7993	0.0049	0.6938	0.6202	0.8911	0.4276	0.7592	0.9542	0.0045	0.9684	0.9092	0.9449	0.1327	1	0.9928	0.8137	0.8727	0.8182	0.0613	0.5223	0.5223	0.0665	0.0665	0.9884	0.9904	0.7163	0.963	0.6062	0.5845	0.7552	0.3572	NA	0.9858	0.1037	0.9046	0.3709	0.051	0.0486	0.6015	0.0126	0.2984	0.4706	0.4706
TCGA-AR-A5QP	35.39	High	17.55	High	0.9505	0.8095	0.8095	0.012	0.6052	0.7579	0.9745	0.2807	0.6364	0.9597	0.0072	0.9758	0.9094	0.7638	0.1754	0.9273	0.9576	0.6347	0.4615	0.3126	0.0238	0.3387	0.3387	0	0	1	1	0.7496	0.8557	0.6217	0.3568	0.7425	0.3101	0.6974	1	NA	0.7797	0.7477	0.0924	0.0476	0.7766	0	0.2237	0.3237	0.3237
TCGA-B6-A0I5	27.38	Low	6.88	Low	NA	NA	NA	0.0065	0.5793	0.6832	0.9511	0.531	0.6635	0.9894	0	1	0.8376	NA	0.1261	1	1	0.5679	0.9545	0.9359	0.0546	NA	NA	NA	NA	1	1	0.6914	1	0.6047	NA	0.3898	0.4915	0.7905	1	NA	NA	NA	0	0.072	0.7991	NA	0	NA	NA
TCGA-B6-A0IA	46.17	High	3.27	Low	0.9418	0.7934	0.7934	0.0057	0.6199	NA	0.9276	0.5755	0.8419	0.9659	0.0089	0.9312	1	0.92	0.1269	1	1	0.7298	0.8234	0.8603	0.0253	0.8065	0.8065	NA	NA	0.9582	1	0.6206	0.9303	0.8347	0.3961	0.6945	0.2049	NA	1	NA	NA	NA	0.0867	0.0476	0.8462	0.0173	0.0391	0.6073	0.6073
TCGA-B6-A0IB	37.03	High	9.51	Low	1	0.8637	0.8637	0	0.4683	0.6287	0.8903	0.3341	0.7933	0.969	0.0116	0.9629	0.9003	0.8701	0.1739	1	1	0.8364	0.61	0.4519	0.0526	0.8263	0.8263	0.4463	0.4463	0.9113	1	0.8435	1	0.8027	0.7544	0.6282	0.3445	0.8501	1	0.749	0.9588	0.6258	0.105	0.0822	0.9201	0.007	0.0761	0.4543	0.4543
TCGA-B6-A0IC	28.64	Low	12	High	0.96	0.812	0.812	0	0.2777	0.6903	0.881	0.1652	0.6385	0.9619	0.0051	0.9848	0.9479	0.6135	0.2595	1	0.9857	0.9056	0.885	0.832	0.0511	NA	NA	0	0	0.9422	0.9843	0.8166	0.9836	0.8473	0.7706	0.7084	0.0843	NA	0.9552	0.8421	0.921	NA	0.0415	0.0548	0.9118	0.0252	0.0424	0.5971	0.5971
TCGA-B6-A0IG	26.2	Low	21.37	High	0.9707	0.8364	0.8364	0	0.5813	0.552	0.9729	0.3886	0.7735	0.9617	0.0045	0.9872	0.9614	0.9402	0.2847	1	1	0.6637	0.9272	0.8233	0.0451	0.7556	0.7556	0.7231	0.7231	1	0.9461	0.7528	1	0.7451	0.4816	0.8528	0.4659	0.419	1	0.4769	0.8855	0.8596	0.0124	0.1216	0.7607	0.0357	0.1034	0.7153	0.7153
TCGA-B6-A0IH	11.75	Low	6.75	Low	1	0.8774	0.8774	0	0.3389	0.862	0.9406	0.1435	0.7993	0.8619	0.0066	0.8897	0.8324	0.9764	0.1988	0.9884	0.9906	0.4578	0.8779	0.7312	0.0579	0	0	0.1285	0.1285	0.9159	1	0.6687	0.9416	0.4906	0.6261	0.4043	0.0975	0.6925	0.7859	0.6085	0.8339	0.7723	0	0.0768	0.5143	0.0503	0.2607	0.3918	0.3918
TCGA-B6-A0IM	32.59	High	4.79	Low	0.9707	0.851	0.851	0.0055	0.2736	0.7912	0.8911	0.0383	0.5399	0.9652	0.0082	0.9905	0.9396	0.8901	0.1787	1	0.9922	0.6389	0.7758	0.8185	0.041	0.9247	0.9247	0.2607	0.2607	0.9423	0.9848	0.8533	0.978	0.7473	0.7405	0.6681	0.0468	0.9219	0.9778	0.4883	0.8098	0.4459	0.0643	0.0795	0.8885	0.0831	0.2264	0.367	0.367
TCGA-B6-A0IN	15.65	Low	9.46	Low	NA	NA	NA	0.016	NA	0.6246	0.8663	0.1069	0.6026	0.9234	0	0.8772	0.8113	0.5367	0.1368	0.9622	1	0.2819	0.731	0.6524	0.0176	0.1768	0.1768	NA	NA	1	1	0.8329	0.9687	0.5699	0.7187	NA	0.4058	NA	1	NA	0.9188	NA	NA	0.1154	0.5063	NA	0.3623	0.575	0.575
TCGA-B6-A0IO	24.6	Low	23.67	High	0.8344	0.944	0.944	0	0.3009	0.7527	0.9299	0.3613	0.8121	0.9647	0.015	1	0.9009	0.8659	0.2304	1	0.9913	0.906	0.8072	0.5282	0.0684	0.9301	0.9301	0.2016	0.2016	0.9748	1	0.7409	0.9177	0.8394	0.6488	0.8314	0.3546	NA	0.984	0.3765	0.8606	NA	0.1074	0.073	0.9091	0.0077	0.092	0.5227	0.5227
TCGA-B6-A0IP	29.9	High	6.72	Low	1	0.8364	0.8364	0.0019	0.2263	0.7718	0.9659	0.4255	0.7061	0.984	0.0182	0.9277	0.974	0.681	0.1325	1	1	0.8634	0.9566	0.9009	0.0678	0.1295	0.1295	0	0	0.9681	1	0.8471	0.9571	0.7778	0.4709	0.6937	0.1581	1	0.9781	0.6573	0.882	0.6183	0.0354	0.0559	0.8616	0	0.0727	0.6262	0.6262
TCGA-B6-A0RH	24.66	Low	5.51	Low	1	0.7214	0.7214	0	0.7325	0.5947	0.9145	0.3381	0.8377	0.9789	0.0522	0.7089	0.8958	0.7609	0.5394	0.9833	1	0.3193	0.8981	0.8524	0.0409	0.7599	0.7599	0	0	1	1	0.8088	0.9835	0.4214	0.8001	0.9419	0.087	0.9155	1	NA	0.914	0.5523	0.1307	0.0906	0.8326	0.0638	0.2167	0.5444	0.5444
TCGA-B6-A0RI	19.12	Low	10.71	High	1	0.9386	0.9386	0	0.4085	0.7253	0.9156	0.3775	0.7902	0.9688	0.0099	0.9445	0.8269	0.9343	0.3144	1	0.9889	0.5531	0.6194	0.6825	0.0722	0.6921	0.6921	0.3235	0.3235	0.9261	1	0.8296	0.904	0.7104	0.6626	0.7033	0.0843	0.8061	0.9659	0.3614	0.8272	0.8191	0.0781	0.057	0.8533	0	0.1824	0.4164	0.4164
TCGA-B6-A0RL	29.81	High	15.35	High	0.9003	0.7698	0.7698	0.0009	0.3452	0.6814	0.9723	0.7527	0.7669	0.9898	0.02	1	0.8539	0.8526	0.2654	0.988	0.9782	0.7708	0.7715	0.7504	0.0976	0.2875	0.2875	0.0702	0.0702	0.9621	1	0.7386	0.884	0.8451	0.4593	0.3604	0.1352	NA	0.9702	0.3321	0.8357	NA	0.1963	0.0427	0.9435	NA	NA	0.4876	0.4876
TCGA-B6-A0RM	52.67	High	11.59	High	1	0.9109	0.9109	0.005	0.3245	0.6545	0.9115	0.1837	0.7062	0.9943	0.0029	1	0.9239	0.9301	0.1426	1	1	0.8662	0.8625	0.6815	0.0461	0.5872	0.5872	0.2385	0.2385	0.8948	0.9849	0.8344	0.9536	0.8056	0.727	0.7229	0.048	1	1	0.6458	0.851	NA	0.0911	0.0487	0.9012	0.0064	0.1465	0.7945	0.7945
TCGA-B6-A0RO	23.8	Low	21.27	High	1	0.7745	0.7745	0	0.4912	0.7966	0.9338	0.2305	0.7488	0.9613	0.0031	0.9237	0.9783	0.6995	0.1343	1	0.9928	0.6108	0.9079	0.9132	0.0324	0.8691	0.8691	0.1025	0.1025	0.93	0.9849	0.869	0.9454	0.7546	0.6836	0.9287	0.3302	1	1	0.5371	NA	NA	0.0157	0.0353	0.8744	0	0.0326	0.5568	0.5568
TCGA-B6-A0RP	31.06	High	6.37	Low	1	0.7316	0.7316	0.0051	0.6099	0.711	0.8697	0.3327	0.8102	0.9514	0.0079	0.9716	0.9044	0.8849	0.1761	0.9885	1	0.687	0.7495	0.5353	0.0294	0.5106	0.5106	0.252	0.252	0.9729	0.9846	0.7305	0.9794	0.553	0.6642	0.5483	0.1123	1	0.9871	0.3209	0.9092	0.7383	0.0329	0.0583	0.7292	0	0.1899	0.5027	0.5027
TCGA-B6-A0RQ	23.95	Low	13.7	High	1	0.7747	0.7747	0.0166	0	0.8303	0.7527	0.0875	0.5961	0.9696	0.0094	0.9138	1	0.9163	0.3538	1	1	0.8875	0.8068	0.729	0.0869	1	1	0.0678	0.0678	0.7965	1	0.8247	1	0.7506	0.381	NA	0.1817	NA	1	0.5673	0.8202	0.7497	0	0.0979	0.6997	0.0187	0.1446	0.4277	0.4277
TCGA-B6-A0RV	31.83	High	11.3	High	1	0.8181	0.8181	0	0.2737	0.7546	0.9239	0.2647	0.6227	0.9879	0.0057	0.9629	0.8604	0.9654	0.1524	0.9864	0.9867	0.818	0.7469	0.9242	0.0236	0.5046	0.5046	0.0988	0.0988	0.9236	0.9572	0.8287	0.95	0.5513	0.7718	NA	0.0578	1	1	0.2989	0.9127	0.6386	0.0766	0.05	0.8477	0.0048	0.1131	0.575	0.575
TCGA-B6-A0WS	35.73	High	8.06	Low	0.9186	0.891	0.891	0.0021	0.4117	0.7355	0.9108	0.2747	0.5964	0.9487	0.0141	0.9318	0.8462	NA	0.2915	1	0.9915	0.6522	0.8884	0.7372	0.0125	0.522	0.522	0.2	0.2	0.9616	0.9797	0.7222	0.9246	0.5505	0.7014	0.9035	0.0187	1	1	0.3501	0.8551	0.6239	0.0649	0.1027	0.9052	0.0212	0.2402	0.537	0.537
TCGA-B6-A0WT	28.95	Low	9.55	Low	0.9159	0.6313	0.6313	0	0.6983	0.8703	0.9004	0.1999	0.7846	0.9763	0.0157	0.9636	0.9233	NA	0.2287	1	0.9879	0.8436	0.8988	0.9042	0.0384	0.6372	0.6372	NA	NA	0.9455	0.9881	0.7311	1	0.7383	0.549	0.644	0.3698	0.8097	0.971	0.6788	0.9106	0.5363	NA	0.0513	0.9079	0	0	0.5819	0.5819
TCGA-B6-A0WV	39.07	High	20.8	High	0.9685	0.802	0.802	0	0.6474	NA	0.7835	0.1777	0.7742	0.9274	0	0.8701	0.9082	0.7575	0.3147	1	1	0.8175	0.8986	0.9698	0.0528	0.9131	0.9131	0.114	0.114	0.9708	0.9867	0.8218	0.9827	0.7937	0.5924	NA	0.3185	0.9309	0.9636	0.8835	0.7409	NA	0.0853	0.0951	0.8378	0.0039	0.0739	0.553	0.553
TCGA-B6-A0WW	59.76	High	10.05	High	0.8573	0.6446	0.6446	0.0146	0.5469	0.7785	0.9729	0.2241	0.7652	0.9726	0.0075	1	1	0.8759	0.0945	1	0.9919	0.7644	0.7964	0.7632	0.0074	NA	NA	NA	NA	1	1	0.8549	0.9709	0.7043	NA	0.8159	0.2639	1	0.9572	0.3833	0.8413	0.4831	0	0.1223	0.9435	0	0.0819	0.4652	0.4652
TCGA-B6-A0WY	31.34	High	19.16	High	0.9104	0.6547	0.6547	0.0169	0.7238	0.4399	0.8505	0.2498	0.7903	0.9413	0.0025	0.8693	0.9021	0.7663	0.3483	1	0.9885	0.7213	0.8503	0.8039	0.0942	0.7307	0.7307	0.5419	0.5419	0.9154	0.9872	0.8607	0.9812	0.7074	0.6431	0.7	0.2196	1	0.9306	0.4335	0.9026	0.4067	0.0518	0.1487	0.6745	0.0636	0.1629	0.537	0.537
TCGA-B6-A0WZ	25.41	Low	7.41	Low	1	NA	NA	0	0	NA	0.869	0.3214	0.6554	0.9896	0.0171	0.9467	0.8958	NA	0.2117	1	1	0.8769	0.8352	0.8455	0.0664	1	1	NA	NA	0.9772	1	0.7661	0.9463	0.494	0.8027	1	0.0874	NA	0.9861	NA	0.8849	0.8274	0.0847	0.0525	0.973	0.0062	0.0679	0.3452	0.3452
TCGA-B6-A0X0	29.96	High	8.48	Low	0.7643	0.8409	0.8409	0.0066	0.5217	0.7177	0.9525	0.4616	0.8327	0.9872	0.009	0.9889	0.9475	0.9408	0.2034	1	1	0.6253	0.7393	0.6712	0.0472	0.8711	0.8711	0.0678	0.0678	0.9405	1	0.7623	0.9704	0.6706	0.6166	1	0.1572	1	0.9842	0.1422	0.811	NA	0.0203	0.127	0.9426	0	0.0774	0.617	0.617
TCGA-B6-A0X4	25.01	Low	9.77	Low	1	0.8417	0.8417	0.002	0.6753	0.7345	0.8549	0.342	0.8515	0.9759	0	0.7987	1	0.8846	0.341	1	0.9607	0.565	0.7996	0.5892	0.0472	NA	NA	NA	NA	0.9516	0.9566	0.8506	0.9679	0.7538	0.6542	0.6454	0.7142	NA	0.9683	0.4153	0.6089	NA	0	0.0985	0.7156	0.0101	0	0.2164	0.2164
TCGA-B6-A0X5	53.42	High	15.34	High	NA	NA	NA	0	0.4585	NA	0.9131	0.3976	0.7752	0.9799	0.0072	0.9028	0.8817	0.7984	0.2678	1	1	0.8845	0.5953	0.6303	0.1242	NA	NA	NA	NA	0.9217	0.9902	0.8495	0.9279	0.8308	0.6672	0.8188	0.0304	1	0.9746	0.3737	NA	NA	0.0218	0.1246	0.9285	0.0051	NA	0.4652	0.4652
TCGA-B6-A0X7	35.54	High	11.1	High	NA	NA	NA	0.0042	0.537	0.8558	0.975	0.2074	0.8886	0.9292	0.0205	0.9739	0.9533	0.9336	0.2726	1	0.9767	0.8742	0.7245	0.6153	0.0562	0.9128	0.9128	0.0344	0.0344	0.9175	0.9809	0.7573	0.965	0.7577	0.6338	0.8982	0.1151	NA	0.9509	1	0.7541	0.8056	0.0542	0.0522	0.8841	0.1407	0.2596	0.5679	0.5679
TCGA-B6-A1KC	34.87	High	14.92	High	1	1	1	0.0067	0.1705	NA	NA	0	0.7308	0.9536	0.025	0.9637	0.8931	0.8832	0.1705	0.9944	0.9817	0.9121	0.7761	0.5747	0	0.4083	0.4083	0.0993	0.0993	0.9519	0.9779	0.9065	0.9602	0.7554	0.627	0.6927	0.8834	0.8482	0.9823	0.6998	0.8261	0.8455	0.0649	0.1821	0.8875	0	0.1209	0.4084	0.4084
TCGA-B6-A1KI	17.92	Low	8.22	Low	1	0.5509	0.5509	0.0032	0.2367	0.7582	0.8747	0.2323	0.6917	0.9361	0.0047	0.9767	0.9519	0.8797	0.1559	1	1	0.6904	0.9359	0.8681	0.0451	NA	NA	0.2584	0.2584	0.9562	1	0.8239	1	0.6705	0.7222	0.6832	0.063	0.9003	0.9895	0.7901	0.8625	0.667	0.0911	0.108	0.6834	0.0179	0.4531	0.575	0.575
TCGA-B6-A2IU	34.01	High	13.43	High	1	0.8513	0.8513	0.0044	0.221	0.6064	0.9461	0.1703	0.746	0.9767	0	0.955	0.9608	0.9641	0.1072	0.9833	1	0.9427	0.6334	0.531	0.0472	1	1	0.2235	0.2235	0.9621	1	0.7371	0.9332	0.8401	0.6392	0.7846	0.1957	NA	0.9679	0.7665	NA	NA	0.0477	0.0817	0.9048	0.012	0.1474	0.3258	0.3258
TCGA-B6-A401	29.15	High	21.24	High	NA	1	1	0.0026	0.7065	0.6754	0.9638	0.5528	0.7825	0.9673	0.0404	0.9494	0.7527	0.9017	0.1575	0.9711	0.9724	0.7292	0.8239	0.7855	0.0273	NA	NA	0.6745	0.6745	0.9744	1	0.8048	0.8403	0.4153	0.757	0.7899	0.1238	1	0.9617	0.2258	0.8393	0.9068	0	0.0511	0.8784	0.0671	0.1175	0.3198	0.3198
TCGA-B6-A408	21.15	Low	8.39	Low	1	0.6366	0.6366	0.0057	0.3541	0.6721	0.7894	0.2191	0.5119	0.9672	0.0162	0.9726	0.8683	0.8608	0.1976	1	0.9574	0.4409	0.3661	0.3001	0.0442	0.5857	0.5857	0.0649	0.0649	0.9889	0.9826	0.7334	1	0.7534	0.6077	0.3229	0.0803	0.8025	0.9223	0.2883	0.7765	0.6143	0.1227	0.0754	0.687	NA	0.2245	0.4293	0.4293
TCGA-B6-A40B	19.47	Low	11.48	High	NA	0.3989	0.3989	0.0145	0.6144	0.8232	0.9635	0.4637	0.813	0.956	0	0.9335	0.8634	0.8838	0.194	0.9642	0.9826	0.6332	0.733	0.7022	0.0564	NA	NA	NA	NA	1	1	0.6818	1	0.603	0.8487	1	0.1104	0.8136	0.9589	0.1956	0.8365	0.7496	0.0451	0.0489	0.8048	0	0.1149	0.4135	0.4135
TCGA-B6-A40C	24.58	Low	8.61	Low	0.949	0.7316	0.7316	0.0075	0.5969	0.6882	0.9546	0.296	0.5866	0.9103	0.0055	0.8945	0.871	0.948	0.1224	1	0.9646	0.6798	0.5937	0.7119	0.0693	0.3269	0.3269	NA	NA	0.9464	1	0.7301	0.9696	0.6388	0.5612	0.3469	0.2467	0.9576	0.9911	0.2127	0.9248	0.7684	0.0318	0.0787	0.7591	0.09	0.2017	0.5436	0.5436
TCGA-BH-A0AU	52.78	High	10.75	High	1	0.698	0.698	0.0114	0.617	0.5321	0.93	0.4129	0.9036	0.8787	0.0109	0.8516	0.8376	0.6414	0.1405	1	0.966	0.7292	0.8162	0.727	0.0476	0.3637	0.3637	0.3396	0.3396	0.9111	0.9717	0.7631	0.9409	0.6024	0.6247	0.3726	0.26	1	0.9268	0.2717	0.932	0.6537	0.0373	0.123	0.7924	NA	0.1691	0.6987	0.6987
TCGA-BH-A0AW	17.98	Low	10.14	High	1	1	1	0	0.2638	NA	0.8792	0.2514	0.6277	0.9559	0	0.6188	0.6886	NA	0.282	1	1	0.4572	0.6743	0.5112	0.1101	0.172	0.172	NA	NA	1	1	0.7466	1	0.5025	0.5601	1	0.0845	0.8113	0.9425	0.0368	0.925	NA	NA	0.0803	0.6989	NA	0.5092	0.3471	0.3471
TCGA-BH-A0AY	34.33	High	8.14	Low	1	0.8957	0.8957	0.0196	0.4481	0.6675	0.9831	0.3691	0.5595	0.9485	0	0.9817	0.6441	0.931	0.2835	1	1	0.4828	0.9046	0.7244	0.044	0.8444	0.8444	0	0	0.9633	0.8475	0.8758	0.7656	0.4282	0.8877	0.2691	0.0713	1	1	0.3065	0.9577	0.5719	0	0.0305	0.8389	0.0153	0.1719	0.3401	0.3401
TCGA-BH-A0AZ	14.83	Low	5.6	Low	0.9276	0.8413	0.8413	0.0186	0.539	NA	0.9352	0.3174	0.8487	0.9405	0	0.9217	0.842	0.9406	0.2632	1	1	0.3309	0.77	0.4685	0.0101	0.4406	0.4406	0.311	0.311	0.9178	0.9819	0.8368	0.9372	0.5537	0.7306	0.8532	0.1351	NA	0.947	0.1629	0.9205	0.3437	NA	0.0699	0.4798	0	0.5653	0.3108	0.3108
TCGA-BH-A0B0	21.96	Low	3.76	Low	1	0.6206	0.6206	0.0152	0.3997	0.3392	0.9357	0.2661	0.661	0.9368	0.0067	0.9065	0.9103	0.7946	0.1604	1	0.9899	0.5336	0.7883	0.6698	0.0399	0.2308	0.2308	0.1749	0.1749	0.8974	1	0.7006	1	0.6036	0.6476	0.3825	0.1125	0.8818	0.9075	0.4153	0.7939	0.78	0	0.0332	0.6862	0.0494	0.2986	0.5076	0.5076
TCGA-BH-A0B1	97.09	High	7.53	Low	1	0.7266	0.7266	0.0053	0.8521	0.6561	0.9006	0.5924	0.8353	0.9692	0.0093	0.9719	0.8113	0.6824	0.2125	0.9773	0.9926	0.6638	0.9161	0.8449	0.0986	0.8423	0.8423	0	0	0.9526	1	0.7613	0.9447	0.7939	0.5189	0.9501	0.2835	0.8699	0.9569	0.1716	0.8317	0.3441	0.1821	0.0693	0.7233	0	0.3058	0.2788	0.2788
TCGA-BH-A0B4	40.39	High	9.28	Low	1	0.5891	0.5891	0.0054	0.6472	0.5462	0.948	0.3325	0.6176	0.8341	0.0113	1	0.8368	0.8794	0.1477	1	1	0.5006	0.588	0.3841	0	NA	NA	NA	NA	0.9589	0.9683	0.8132	0.9779	0.6365	NA	1	0.3245	NA	1	0.2096	NA	NA	0.065	0.135	0.7814	0.0124	0.369	0.7505	0.7505
TCGA-BH-A0B5	28.3	Low	15.63	High	0.834	0.7926	0.7926	0	0.3498	0.7423	0.8945	0.3046	0.7211	0.9436	0.0178	0.9223	0.86	0.8125	0.1998	0.9884	0.994	0.7448	0.6727	0.6738	0.0279	0.4897	0.4897	0.0895	0.0895	0.9758	0.975	0.7202	0.9555	0.7269	0.4979	0.5621	0.1934	1	0.9636	0.5108	0.8486	0.458	0.0156	0.0969	0.8109	0.0382	0.1106	0.6897	0.6897
TCGA-BH-A0B6	27.87	Low	9.04	Low	1	0.7865	0.7865	0.006	0.2126	0.6645	0.834	0.1999	0.6259	0.9281	0	0.7148	0.8257	NA	0.2323	0.9786	0.9905	0.7531	0.5711	0.5627	0	0	0	0.358	0.358	0.9742	0.9885	0.7542	0.9338	0.6124	0.7788	0.4634	0.0567	0.8604	1	0.2448	0.9454	0.6949	0	0.0709	0.8287	0	0.2037	0.4153	0.4153
TCGA-BH-A0B8	27.91	Low	11.09	High	1	1	1	0.006	0	0.7604	0.7817	0.1968	0.7732	0.959	0	0.902	0.9437	0.8494	0.279	1	1	0.6986	0.6287	0.4234	0.0758	0.7986	0.7986	0.419	0.419	0.9652	0.9883	0.874	0.9809	0.686	0.654	0.5938	0.9022	NA	1	0.7026	0.9045	0.4137	0.0192	0.0939	0.721	0.019	0.1935	0.5885	0.5885
TCGA-BH-A0BA	31.05	High	16.73	High	0.9629	0.7774	0.7774	0	0.1738	0.7713	0.8779	0.1317	0.6641	0.9428	0.0207	0.946	0.8958	0.8356	0.1209	1	1	0.7946	0.7129	0.5957	0.0283	0.122	0.122	0	0	0.9846	1	0.8518	1	0.6796	0.5714	0.5019	0.1955	NA	0.9832	0.5306	0.7317	NA	0.0442	0.1038	0.7835	0.0247	0.33	0.6866	0.6866
TCGA-BH-A0BC	19.15	Low	5.91	Low	0.9493	0.7224	0.7224	0.0132	0.3466	0.6812	0.8517	0.2315	0.7353	0.9679	0.0016	0.8717	0.6214	0.8419	0.2684	1	0.9933	0.7045	0.7129	0.6344	0.029	0.174	0.174	0.123	0.123	0.927	0.9674	0.7249	1	0.6241	0.7903	0.8139	0.1177	0.8396	0.9816	0.7303	0.9136	0.3902	0.0466	0.0622	0.7647	0.0181	0.5311	NA	NA
TCGA-BH-A0BD	37.03	High	6.51	Low	0.9432	0.7488	0.7488	0.0154	0.6297	0.5718	0.926	0.4952	0.7572	0.9551	0.0096	0.9809	0.8631	0.8082	0.1659	0.9768	0.9862	0.7924	0.8283	0.7317	0.0512	0.6425	0.6425	0.6394	0.6394	0.9497	0.9758	0.7438	0.9666	0.5339	0.7454	0.7248	0.0861	0.941	0.9786	0.1457	0.9125	0.5128	0.1261	0.1059	0.8548	0	0.1431	0.4531	0.4531
TCGA-BH-A0BF	20.11	Low	8.33	Low	1	0.7844	0.7844	0.0154	0.4049	0.467	0.9259	0.4735	0.6857	0.943	0.0174	0.759	0.6615	0.8954	0.3211	0.983	0.9794	0.5803	0.7214	0.6054	0.0553	0.2928	0.2928	0.1666	0.1666	0.9788	0.973	0.7631	0.8421	0.4041	1	0.5072	0.1754	0.888	0.9825	0.3624	0.8808	0.783	0.0626	0.114	0.6197	0.0846	0.3325	0.361	0.361
TCGA-BH-A0BJ	25.57	Low	9.48	Low	1	0.8297	0.8297	0.0102	0.3358	0.6903	0.9532	0.2619	0.5045	0.9607	0.0022	0.981	0.9253	0.8416	0.1046	0.9942	0.9768	0.3786	0.9208	0.821	0	0.564	0.564	0.1044	0.1044	0.9414	0.993	0.7527	1	0.6829	0.6682	0.7721	0.1901	0.844	1	0.4792	NA	NA	0.0699	0.08	0.7362	0	0.4416	0.595	0.595
TCGA-BH-A0BM	24.24	Low	5.4	Low	1	0.5999	0.5999	0	0.1491	0.7638	0.9839	0.3575	0.6024	0.9721	0.017	1	0.8186	0.8883	0.1692	0.9416	1	0.6867	0.939	0.7578	0.0302	NA	NA	NA	NA	0.8671	1	0.841	0.4757	0.7274	NA	0.7016	0.076	NA	1	NA	0.8476	NA	NA	0.1208	0.804	0.0301	0.4143	0.3064	0.3064
TCGA-BH-A0BO	16.83	Low	5.83	Low	1	0.7266	0.7266	0.0116	0.3489	0.6813	0.957	0.2483	0.6386	0.914	0.006	0.962	0.7633	0.9224	0.3492	0.9943	1	0.6897	0.7088	0.6205	0.0904	0.549	0.549	0.1368	0.1368	0.9829	0.9859	0.6396	0.9617	0.6452	0.5886	0.5617	0.0711	0.7708	0.9561	0.4674	0.8271	0.8102	0.0699	0.1185	0.6944	0	0.2504	0.4706	0.4706
TCGA-BH-A0BP	22.83	Low	8.01	Low	1	0.8035	0.8035	0	0.447	0.3156	0.9332	0.1527	0.7174	0.9965	0	0.937	0.7608	0.7168	0.2563	0.973	0.9663	0.4759	0.8166	0.5454	0.0182	0.8214	0.8214	0	0	0.9776	0.9674	0.7776	0.8835	0.5809	0.6041	0.8776	0.1999	1	0.9722	0.2046	0.946	NA	NA	0.1335	0.6446	0.0247	0.492	0.5153	0.5153
TCGA-BH-A0BQ	22.77	Low	5.63	Low	1	0.8221	0.8221	0	0.5524	0.7997	0.9844	0.4117	0.8191	0.9771	0.0049	0.9481	0.8113	0.9751	0.1588	1	0.9502	0.6687	0.7277	0.5548	0.0077	0.4381	0.4381	0.2662	0.2662	0.9788	1	0.7546	0.95	0.6163	0.4946	0.8837	0.1092	NA	0.9735	0.3797	0.8791	0.6086	0.0766	0.093	0.7518	0.0134	0.1719	0.7204	0.7204
TCGA-BH-A0BR	12.81	Low	14.78	High	1	0.7773	0.7773	0.0234	0.2686	0.6397	0.9774	0.3781	0.7245	0.9545	0.0023	0.7584	0.6203	0.7825	0.2874	1	0.9912	0.4526	0.6964	0.7141	0.0829	0.5719	0.5719	0.1128	0.1128	0.9499	0.991	0.75	0.9754	0.6027	0.6629	0.8354	0.1283	0.893	0.84	0.0321	0.9394	0.1205	0.0266	0.1256	0.8174	0.0237	0.2791	0.2543	0.2543
TCGA-BH-A0BT	34.72	High	24.22	High	1	0.9109	0.9109	0	0.6888	0.7213	0.9423	0.5628	0.7835	0.9617	0.0063	0.9701	0.8926	0.7947	0.1772	1	1	0.6028	0.8765	0.9004	0.0627	NA	NA	0.4973	0.4973	0.9602	1	0.7667	0.8998	0.642	NA	0.6702	0.4645	1	0.9805	NA	0.9007	0.7316	0.0477	0.1059	0.8609	0.0173	0.3018	0.2788	0.2788
TCGA-BH-A0BV	18.99	Low	13.02	High	1	0.849	0.849	0.0089	0.3779	0.6382	0.9583	0.3232	0.589	0.9479	0.0046	0.8124	0.7884	0.9653	0.0943	1	0.995	0.3672	0.5295	0.4346	0.0914	0.7942	0.7942	0.0956	0.0956	0.9857	0.9671	0.7296	0.9423	0.7113	0.7199	0.8346	0.2622	0.8554	1	0.2548	0.897	0.6001	0.0892	0.0937	0.5927	0	0.1743	0.4461	0.4461
TCGA-BH-A0BZ	48.55	High	13.65	High	0.9401	0.7087	0.7087	0.0043	0.5229	0.8149	0.9351	0.469	0.7605	0.9319	0.0147	0.9889	0.7622	0.6735	0.195	1	0.9917	0.4444	0.7048	0.7219	0.0189	0.4856	0.4856	0.0653	0.0653	0.9556	0.9732	0.8127	0.964	0.5236	0.78	0.3759	0.2497	1	0.9863	0.1829	0.9573	0.1697	NA	0.2704	0.6074	0	0.4346	0.5248	0.5248
TCGA-BH-A0C0	53.33	High	12.11	High	1	NA	NA	0	1	0.552	0.8486	0.4798	0.4857	0.9337	0.0183	0.9614	0.7506	0.9167	0.1098	0.9755	1	0.7224	0.723	0.7819	0.0598	0.3057	0.3057	0.3924	0.3924	1	0.9909	0.6322	0.9402	0.6923	0.7667	0.5516	0.4896	0.8246	1	0.4346	0.9057	0.6863	0.0278	0.2332	0.8308	0	0.2395	0.4621	0.4621
TCGA-BH-A0C1	36.07	High	16.05	High	1	0.5794	0.5794	0.0062	0.4304	0.8248	0.9712	0.3439	0.7661	0.9674	0.0036	0.9402	0.7808	0.9698	0.1644	0.9874	0.9816	0.832	0.9453	0.926	0.0498	0.2263	0.2263	0	0	0.9421	0.9674	0.7942	0.9741	0.5088	0.6069	0.6342	0.0745	NA	0.9561	0.3321	0.8291	0.6514	0.0182	0.1234	0.7687	0	0.1888	0.367	0.367
TCGA-BH-A0C3	14.75	Low	5.04	Low	1	0.7227	0.7227	0.0054	0.5588	0.6838	0.9648	0.4803	0.8104	0.8913	0.0063	0.9246	0.6323	0.8099	0.2966	1	0.9926	0.6808	0.8318	0.7331	0.0346	0.5099	0.5099	0.1646	0.1646	0.9592	0.9876	0.8388	0.9111	0.5534	0.5209	0.8632	0.044	1	0.9087	0.3004	0.9237	0.3265	0.0156	0.1077	0.5987	0	0.3918	0.367	0.367
TCGA-BH-A0C7	27.43	Low	12	High	0.9431	0.6476	0.6476	0.013	0.7473	NA	0.8568	0.24	0.6222	0.9432	0.0106	0.9662	0.8493	NA	0.2102	0.9911	0.9923	0.7009	0.7509	0.6255	0.061	0.5965	0.5965	0.1647	0.1647	0.928	0.9776	0.7831	0.9419	0.6387	0.4854	0.4039	0.1409	1	0.9294	0.5744	0.9343	0.3478	0.0558	0.1398	0.7798	0	0.1806	0.483	0.483
TCGA-BH-A0DD	52.51	High	15	High	NA	0.6715	0.6715	0.0074	0.3855	0.7768	0.9209	0.4568	0.7286	0.9671	0.0182	0.9507	0.8228	NA	0.1783	0.9947	0.9952	0.8555	0.7181	0.6206	0.0658	0.8696	0.8696	0.3788	0.3788	0.9633	0.9931	0.7311	0.9657	0.779	0.5957	0.5811	0.0819	0.9	0.9647	0.4748	0.9039	0.7019	0.0699	0.1329	0.9681	0.0256	0.1719	0.537	0.537
TCGA-BH-A0DE	10.99	Low	9	Low	1	0.929	0.929	0.0073	0.5285	0.475	0.5387	0.0542	0.6861	0.9404	0.0207	0.9179	0.8376	0.7796	0.2544	1	1	0.5623	0.6493	0.5487	0.0305	0.5461	0.5461	0.3964	0.3964	0.8634	0.9423	0.7566	0.9535	0.5961	0.6683	0.7553	0.2813	NA	0.8854	0.3713	0.916	0.8101	NA	0.0956	0.5759	0	0.3225	0.5013	0.5013
TCGA-BH-A0DG	26.25	Low	14.54	High	1	0.8742	0.8742	0.013	0.2799	0.7851	0.9003	0.329	0.7831	0.9814	0.0041	0.9363	0.6628	0.8672	0.1516	1	1	0.6716	0.8915	0.7544	0.0307	0.3167	0.3167	0.1742	0.1742	0.9618	0.9868	0.8266	0.9834	0.5731	0.3817	0.8101	0.1169	0.9586	0.9886	0.3457	0.8682	NA	0.202	0.2006	0.6216	0.0331	0.4024	0.4842	0.4842
TCGA-BH-A0DH	27.17	Low	7.66	Low	1	0.9347	0.9347	0.0019	0.4488	0.4579	0.9931	0.5844	0.5917	0.9258	0.0098	0.9367	0.8731	0.5344	0.1249	1	1	0.5377	0.8921	0.7097	0.0165	0.748	0.748	0	0	1	1	0.8078	0.9513	0.8575	0.5975	0.7886	0.1159	0.9394	1	0.1659	0.9269	0.7431	0.0396	0.0946	0.8348	0.0065	0.1565	0.6434	0.6434
TCGA-BH-A0DI	12.82	Low	6.85	Low	0.9846	0.8654	0.8654	0.0042	0.7038	0.6507	0.8692	0.1929	0.5572	0.9592	0.0075	0.9045	0.8068	0.7897	0.2856	0.9757	0.982	0.4832	0.9555	0.8509	0.0748	0.1062	0.1062	NA	NA	0.9386	1	0.7888	0.9323	0.4517	0.6975	0.8844	0.3262	1	1	0.3209	0.8285	0.6116	0.0442	0.094	0.6159	NA	0.6748	0.6073	0.6073
TCGA-BH-A0DK	16.26	Low	8.08	Low	0.9081	1	1	0.0055	0.4014	0.6403	0.9218	0.266	0.6836	0.9448	0.009	0.8598	0.6825	0.926	0.2439	1	0.99	0.4147	0.6961	0.6329	0.115	0.1602	0.1602	0.3872	0.3872	1	0.9809	0.7944	0.8432	0.5771	0.4968	0.7552	0.1162	0.7691	1	0.2656	0.9152	0.4991	0.0605	0.0937	0.6405	0	0.4142	0.2966	0.2966
TCGA-BH-A0DO	28.2	Low	10.26	High	0.9582	0.8553	0.8553	0	0.2483	0.697	0.9095	0.2711	0.768	0.9556	0.0152	0.9676	0.9428	0.9607	0.1713	0.9919	0.9928	0.8534	0.8984	0.8752	0.0763	0.3291	0.3291	0.094	0.094	0.9626	0.9669	0.8673	1	0.6615	0.7322	0.4837	0.0489	NA	0.9671	0.5686	0.6707	0.8049	0.0699	0.0578	0.873	0.0454	0.1884	0.7302	0.7302
TCGA-BH-A0DP	32.42	High	5.25	Low	0.983	0.8775	0.8775	0.0165	0.4413	0.3919	0.9072	0.2936	0.7985	0.9656	0.0062	0.9309	0.9717	0.9644	0.2163	1	1	0.7944	0.5573	0.4412	0.0402	0.5171	0.5171	0.1652	0.1652	0.966	0.987	0.7923	0.9778	0.6695	0.6898	0.805	0.0623	NA	0.9812	0.6053	NA	NA	0.0226	0.0561	0.7377	0	0.2807	NA	NA
TCGA-BH-A0DQ	19.83	Low	11.2	High	0.9289	0.7236	0.7236	0	0.5497	0.6848	0.9032	0.1011	0.4707	0.9429	0.0055	0.9474	0.9024	0.792	0.2014	1	0.9823	0.4124	0.4951	0.551	0.0432	0.718	0.718	0.3931	0.3931	0.9447	1	0.7277	1	0.7305	0.78	0.7312	0.3875	0.9555	1	0.4801	0.8545	0.8596	0.0392	0.0821	0.6863	0	0.4814	0.451	0.451
TCGA-BH-A0DS	63.68	High	3.97	Low	1	1	1	0	0.7719	0.6864	0.9539	0.6863	0.79	0.9471	0	0.9359	0.8642	0.8867	0.1733	1	1	0.7167	0.776	0.8376	0.0748	NA	NA	NA	NA	0.9533	1	0.6455	1	0.6402	0.6114	0.9039	0.1534	0.7823	1	NA	0.9617	0.3926	0.0518	0.0251	0.919	0.0164	0.257	0.6262	0.6262
TCGA-BH-A0DT	34.32	High	8.64	Low	0.976	0.7496	0.7496	0.0083	0.5751	0.8071	0.9781	0.5229	0.8635	0.9738	0.006	0.9288	0.9149	0.9356	0.234	1	0.9862	0.6889	0.9357	0.7356	0.0516	0.6854	0.6854	0.1383	0.1383	0.9566	1	0.7518	0.9295	0.6595	0.5963	0.9362	0.1461	0.874	0.9456	0.4769	0.8391	0.8635	0.0626	0.0894	0.8468	0.0203	0.2237	0.4575	0.4575
TCGA-BH-A0DV	11.62	Low	4.87	Low	1	0.9574	0.9574	0.024	0.2032	0.6162	0.9691	0.136	0.5812	0.9601	0.0048	0.9426	0.815	0.9621	0.2148	0.9929	1	0.566	0.8474	0.8096	0.0253	0.4065	0.4065	0	0	0.9307	1	0.841	0.9164	0.5611	0.8903	0.6966	0.128	0.9339	1	0.5987	0.9029	0.7082	0.2073	0.0981	0.4829	0.0486	0.2641	0.2049	0.2049
TCGA-BH-A0DX	16.07	Low	12.86	High	1	1	1	0.0193	0.3791	0.7	0.9307	0.2525	0.5986	0.9528	0.0144	0.9275	0.7306	NA	0.1681	0.9908	0.9919	0.3657	0.9096	0.8886	0.0256	0.69	0.69	0	0	0.928	0.9576	0.7495	0.9551	0.5053	0.6542	0.8069	0.0966	NA	1	0.3103	0.9457	0.7183	0	0.1014	0.836	0.014	0.3376	0.4706	0.4706
TCGA-BH-A0DZ	23.98	Low	5.31	Low	1	NA	NA	0	0.5522	NA	0.8568	0.159	1	0.9634	0	0.8504	1	0.8263	0.4102	1	1	0.7738	0.2995	0.7542	0	0.137	0.137	0	0	1	1	0.6879	1	0.4132	0.783	1	0.1039	1	0.947	0.206	NA	NA	0.1028	0.0818	0.5392	0.1099	0.2407	0.7945	0.7945
TCGA-BH-A0E1	34.29	High	4.73	Low	NA	0.7266	0.7266	0	0.4964	0.8281	0.9271	0.4787	0.7319	0.9439	0.0122	0.8951	0.8702	0.8943	0.1613	1	1	0.7552	0.8688	0.8906	0.0212	0.886	0.886	0.0619	0.0619	0.9562	1	0.7367	1	0.7781	0.6054	0.847	0.2915	NA	0.9876	0.2637	NA	NA	0.0959	0.0623	0.8673	0.0046	0.0996	0.4436	0.4436
TCGA-BH-A0E2	31.52	High	6.84	Low	1	0.8832	0.8832	0.0098	0.6978	0.4138	0.8567	0.2332	0.6445	0.929	0.0034	0.9603	0.8981	NA	0.2327	0.9812	1	0.5115	0.8185	0.8122	0.0249	0.8073	0.8073	0.087	0.087	0.8924	0.991	0.765	0.9691	0.6731	0.8818	0.8126	0.1208	NA	0.9736	0.1194	NA	NA	0.0203	0.1072	0.7519	0	0.2181	0.7073	0.7073
TCGA-BH-A0E7	33.51	High	9.21	Low	0.9805	0.8049	0.8049	0.0065	0.4893	0.7433	0.967	0.3177	0.8365	0.9826	0.0023	0.9817	0.9214	0.9378	0.1977	1	0.9903	0.8347	0.9464	0.8656	0.0224	1	1	0.3936	0.3936	0.9702	0.9938	0.8203	0.9735	0.8046	0.611	0.7392	0.2201	0.8381	0.9815	0.6794	0.9078	0.6865	0.0613	0.0412	0.9259	0	0.1569	0.4621	0.4621
TCGA-BH-A0E9	27.15	Low	7.93	Low	0.8945	0.714	0.714	0.0109	0.4727	0.706	0.948	0.1918	0.8571	0.9658	0.0134	0.9095	0.9082	0.9543	0.173	1	1	0.8089	0.9001	0.8559	0.0583	0.477	0.477	0.2839	0.2839	0.9207	0.9924	0.8205	0.9531	0.6642	0.6466	0.7129	0.2837	0.9257	0.96	0.5961	0.8393	0.8308	0.0878	0.1205	0.6966	0.0321	0.1521	0.4876	0.4876
TCGA-BH-A0EA	21.16	Low	4.19	Low	1	0.8695	0.8695	0	0.4018	0.8565	0.9434	0.2045	0.7528	0.9568	0.0163	0.9485	0.8376	0.9257	0.2669	1	1	0.5974	0.8626	0.7768	0.0442	0.5005	0.5005	0.1898	0.1898	0.9228	1	0.7924	1	0.5679	0.708	NA	0.0886	1	0.9503	0.2643	0.7064	0.8395	0	0.054	0.6802	0.0399	0.201	0.537	0.537
TCGA-BH-A0EB	20.01	Low	6.77	Low	0.9288	0.8287	0.8287	0	0.3894	0.7637	0.9443	0.3632	0.7011	0.962	0	0.9396	0.8449	0.8201	0.2022	0.9894	1	0.5409	0.8924	0.7384	0.0561	0.2743	0.2743	0.2903	0.2903	0.9759	0.9815	0.7597	0.9165	0.7547	0.5463	0.6925	0.0959	0.8208	0.9895	0.1469	0.875	0.8271	0.0465	0.0568	0.7236	0.0167	0.2202	0.1809	0.1809
[truncated: 345 more rows]
[truncated: 306 more columns]

## Sheet: c_ASE_PSI_ESRP12_correlations
alternative splicing event information (TCGASpliceSeq)															ESRP1 exrpession correlation		ESRP2 expression correlation
[truncated: 352 more rows]

## Sheet: d_dPSI_ESRP12_ER+_patients
event_ID	average(PSI in High ESRP1 patients)	average(PSI in Low ESRP1 patients)	dPSI (High ESRP1 - Low ESRP1)	Wilcoxon_p-value	average(PSI in High ESRP2 patients)	average(PSI in Low ESRP2 patients)	dPSI (High ESRP2 - Low ESRP2)	Wilcoxon_p-value
[truncated: 351 more rows]

[truncated: 2 more sheets: e_ASE_expression_Survival_ER+, f_PEGSAS_correlation_results]
