# Supplementary material for: A Regulatory Axis between Epithelial Splicing Regulatory Proteins and Estrogen Receptor α Modulates the Alternative Transcriptome of Luminal Breast Cancer
Source: Int J Mol Sci. 2022 Jul 16;23(14):7835. doi: 10.3390/ijms23147835 (PMC9319905; doi:10.3390/ijms23147835)
Supplement: Supplementary file 1 [file ijms-23-07835-s001.zip › Supplementary_Table_S6_siESRP12_isoform_switching_analysis.xlsx]

## Sheet: a_switching_isoform_pairs
Supplementary Table S6: Isoform differential usage analysis upon ESRP2/2 combined silencing with respect to siCTRL. Genes, related biological processes and downstream consequences of the switching events are reported.
iso_ref	gene_ref	isoform_id	gene_id	condition_1	condition_2	gene_name	gene_biotype	iso_biotype	gene_overall_mean	gene_value_1	gene_value_2	gene_stderr_1	gene_stderr_2	gene_log2_fold_change	gene_q_value	iso_overall_mean	iso_value_1	iso_value_2	iso_stderr_1	iso_stderr_2	iso_log2_fold_change	iso_q_value	IF_overall	IF1	IF2	dIF	isoform_switch_q_value	gene_switch_q_value	PTC	domain_identified	codingPotentialValue	codingPotential	signal_peptide_identified	IR	switchConsequencesGene
isoComp_00049967	geneComp_00007288	ENST00000514213.6	ENSG00000138768.14	sictr	siESRP12	USO1	protein_coding	protein_coding	7.03595	6.5721	7.49979	0.650092	0.658759	0.242516	0.695023	5.70091	4.05691	7.34492	0.422376	0.607378	0.905512	0.00227632	0.798533	0.6168	0.980267	0.363467	5.03641e-83	5.03641e-83	FALSE	yes	1	TRUE	no	0	TRUE
isoComp_00056785	geneComp_00008313	ENST00000274891.10	ENSG00000146143.17	sictr	siESRP12	PRIM2	protein_coding	protein_coding	7.44388	8.70927	6.17848	0.213911	0.529287	-0.426623	0.183223	1.26035	2.5207	0	0.0894818	0	-10.48	1.21e-14	0.14465	0.2893	0	-0.2893	3.53003e-81	3.53003e-81	FALSE	no	0.904552	TRUE	no	0	TRUE
isoComp_00049964	geneComp_00007288	ENST00000264904.8	ENSG00000138768.14	sictr	siESRP12	USO1	protein_coding	protein_coding	7.03595	6.5721	7.49979	0.650092	0.658759	0.242516	0.695023	1.30124	2.49323	0.109247	0.222543	0.043634	-4.4781	1.19e-16	0.1974	0.380433	0.0143667	-0.366067	3.78635e-78	5.03641e-83	FALSE	yes	1	TRUE	no	0	TRUE
isoComp_00006848	geneComp_00000899	ENST00000369755.3	ENSG00000065613.13	sictr	siESRP12	SLK	protein_coding	protein_coding	7.41598	7.5166	7.31535	0.68477	0.439514	0.0138129	0.991468	2.31336	4.17332	0.453401	0.495422	0.0524468	-3.149	9.19e-34	0.307933	0.552667	0.0632	-0.489467	7.5991e-73	7.5991e-73	FALSE	yes	1	TRUE	no	0	TRUE
isoComp_00031923	geneComp_00004431	ENST00000367926.8	ENSG00000117143.13	sictr	siESRP12	UAP1	protein_coding	protein_coding	6.84062	7.01665	6.66458	0.283892	0.479504	-0.005388	0.996563	1.92558	0.500349	3.3508	0.0808419	0.283121	2.7966	2.77e-21	0.287067	0.0722	0.501933	0.429733	1.70685e-64	1.70685e-64	FALSE	yes	1	TRUE	no	0	TRUE
isoComp_00062127	geneComp_00009224	ENST00000477324.6	ENSG00000154767.14	sictr	siESRP12	XPC	protein_coding	retained_intron	9.41632	9.7571	9.07555	0.985724	0.676077	-0.0510111	0.968139	1.20745	2.41489	0	0.513064	0	-9.57739	1.76e-10	0.12115	0.2423	0	-0.2423	1.55401e-46	1.55401e-46	NA	NA	0.189387	FALSE	NA	0	TRUE
isoComp_00012331	geneComp_00001632	ENST00000558724.1	ENSG00000086666.18	sictr	siESRP12	ZFAND6	protein_coding	protein_coding	37.2062	36.8271	37.5853	2.79945	2.20752	0.0842128	0.924035	3.35015	6.7003	0	1.47207	0	-11.1707	1.58e-15	0.0893333	0.178667	0	-0.178667	1.02078e-45	1.02078e-45	FALSE	yes	0.128378	FALSE	no	0	TRUE
isoComp_00004980	geneComp_00000655	ENST00000568676.5	ENSG00000051108.14	sictr	siESRP12	HERPUD1	protein_coding	retained_intron	6.88199	7.96354	5.80045	2.19817	1.99671	-0.431802	0.861089	1.05912	2.11825	0	0.637158	0	-9.34367	1.48e-08	0.130483	0.260967	0	-0.260967	3.2624e-43	3.2624e-43	NA	NA	0.935323	TRUE	NA	0	TRUE
isoComp_00093114	geneComp_00015153	ENST00000483290.5	ENSG00000188243.12	sictr	siESRP12	COMMD6	protein_coding	retained_intron	22.9641	23.7647	22.1634	1.84727	6.55622	-0.0543941	0.979599	4.67949	9.35897	0	0.861295	0	-11.681	1.69e-18	0.201367	0.402733	0	-0.402733	3.36558e-43	3.36558e-43	NA	NA	0.0250407	FALSE	NA	1	TRUE
isoComp_00006847	geneComp_00000899	ENST00000335753.8	ENSG00000065613.13	sictr	siESRP12	SLK	protein_coding	protein_coding	7.41598	7.5166	7.31535	0.68477	0.439514	0.0138129	0.991468	3.78331	2.37214	5.19449	0.0955124	0.341399	1.18522	1.97e-14	0.514033	0.318433	0.709633	0.3912	8.44929e-42	7.5991e-73	FALSE	yes	1	TRUE	no	0	TRUE
isoComp_00056790	geneComp_00008313	ENST00000615550.4	ENSG00000146143.17	sictr	siESRP12	PRIM2	protein_coding	protein_coding	7.44388	8.70927	6.17848	0.213911	0.529287	-0.426623	0.183223	5.52501	5.3847	5.66532	0.195132	0.563371	0.1364	0.999861	0.766267	0.6179	0.914633	0.296733	1.18665e-40	3.53003e-81	FALSE	yes	1	TRUE	no	0	TRUE
isoComp_00002826	geneComp_00000375	ENST00000359653.4	ENSG00000019995.6	sictr	siESRP12	ZRANB1	protein_coding	protein_coding	4.59676	5.29858	3.89493	0.277014	0.0246204	-0.384059	0.160011	3.98111	4.06728	3.89493	0.306788	0.0246204	-0.00820902	0.999861	0.883033	0.766067	1	0.233933	1.71931e-33	1.71931e-33	FALSE	yes	1	TRUE	no	0	TRUE
isoComp_00066080	geneComp_00009900	ENST00000427171.5	ENSG00000160746.12	sictr	siESRP12	ANO10	protein_coding	protein_coding	2.90895	2.47319	3.34472	0.327576	0.190859	0.494636	0.246301	0.546738	0	1.09348	0	0.0636497	8.59915	1.22e-08	0.163867	0	0.327733	0.327733	2.72273e-33	2.72273e-33	FALSE	no	0.231297	FALSE	no	0	TRUE
isoComp_00046727	geneComp_00006794	ENST00000358537.7	ENSG00000136068.14	sictr	siESRP12	FLNB	protein_coding	protein_coding	9.34052	7.77054	10.9105	0.483864	0.595261	0.544099	0.0310996	1.51309	0	3.02618	0	0.470757	14.8442	3.97e-31	0.13785	0	0.2757	0.2757	6.55531e-33	6.55531e-33	FALSE	yes	1	TRUE	no	0	TRUE
isoComp_00002340	geneComp_00000309	ENST00000557390.5	ENSG00000012983.11	sictr	siESRP12	MAP4K5	protein_coding	protein_coding	6.50093	7.25376	5.7481	0.664271	0.547974	-0.277526	0.593371	0.508512	1.01702	0	0.121551	0	-8.20946	7.73e-07	0.0698333	0.139667	0	-0.139667	2.83519e-32	2.83519e-32	FALSE	yes	0.0799925	FALSE	no	0	TRUE
isoComp_00002827	geneComp_00000375	ENST00000471421.1	ENSG00000019995.6	sictr	siESRP12	ZRANB1	protein_coding	processed_transcript	4.59676	5.29858	3.89493	0.277014	0.0246204	-0.384059	0.160011	0.61565	1.2313	0	0.0809194	0	-8.707	3.74e-08	0.116967	0.233933	0	-0.233933	8.85785e-32	1.71931e-33	NA	NA	0.147807	FALSE	NA	0	TRUE
isoComp_00044543	geneComp_00006470	ENST00000369567.5	ENSG00000134262.12	sictr	siESRP12	AP4B1	protein_coding	protein_coding	18.2743	19.1608	17.3879	1.30227	0.315029	-0.074128	0.913392	0.467443	0.934885	0	0.0440786	0	-10.5977	2.12e-15	0.0246667	0.0493333	0	-0.0493333	2.77493e-31	2.77493e-31	FALSE	yes	1	TRUE	no	1	TRUE
isoComp_00013783	geneComp_00001822	ENST00000563432.5	ENSG00000090863.11	sictr	siESRP12	GLG1	protein_coding	retained_intron	12.0716	12.3904	11.7528	0.185788	0.370618	-0.0146922	0.987711	0.492307	0.984614	0	0.10627	0	-8.47917	3.14e-08	0.03965	0.0793	0	-0.0793	7.55861e-31	7.55861e-31	NA	NA	0.103026	FALSE	NA	0	TRUE
isoComp_00034297	geneComp_00004828	ENST00000546828.6	ENSG00000120802.13	sictr	siESRP12	TMPO	protein_coding	processed_transcript	67.3143	71.755	62.8736	3.77326	3.56079	-0.122597	0.841457	3.1559	6.31181	0	1.63894	0	-10.8618	6.03e-14	0.0429667	0.0859333	0	-0.0859333	8.79701e-31	8.79701e-31	NA	NA	0.00367079	FALSE	NA	0	TRUE
isoComp_00029863	geneComp_00004142	ENST00000263713.9	ENSG00000115109.13	sictr	siESRP12	EPB41L5	protein_coding	protein_coding	12.2596	10.6095	13.9097	0.44108	0.513346	0.454427	0.0472258	2.39509	0.371627	4.41855	0.0466176	0.459895	3.61898	5.3e-45	0.1763	0.0351333	0.317467	0.282333	1.70484e-30	1.70484e-30	FALSE	yes	1	TRUE	no	0	TRUE
isoComp_00073464	geneComp_00011181	ENST00000560234.1	ENSG00000166803.11	sictr	siESRP12	PCLAF	protein_coding	processed_transcript	77.7865	90.2957	65.2773	3.18448	2.11563	-0.404798	0.114406	2.01813	3.47488	0.561384	0.0750269	0.0716506	-2.56028	2.1e-15	0.0235833	0.0386	0.00856667	-0.0300333	6.06533e-30	6.06533e-30	NA	NA	0.432236	FALSE	NA	0	TRUE
isoComp_00054223	geneComp_00007901	ENST00000368849.7	ENSG00000143367.15	sictr	siESRP12	TUFT1	protein_coding	protein_coding	3.99867	4.09549	3.90186	0.563014	0.45512	-0.0147212	0.992368	1.60207	2.50943	0.694715	0.420381	0.0257235	-1.79459	1.74e-09	0.394067	0.6068	0.181333	-0.425467	2.80338e-29	2.80338e-29	FALSE	no	1	TRUE	no	0	FALSE
isoComp_00012332	geneComp_00001632	ENST00000558997.5	ENSG00000086666.18	sictr	siESRP12	ZFAND6	protein_coding	protein_coding	37.2062	36.8271	37.5853	2.79945	2.20752	0.0842128	0.924035	1.26265	0	2.52531	0	0.498529	10.0096	3.5e-12	0.03345	0	0.0669	0.0669	3.747e-29	1.02078e-45	FALSE	yes	0.102919	FALSE	no	0	TRUE
isoComp_00039518	geneComp_00005697	ENST00000392318.7	ENSG00000128641.18	sictr	siESRP12	MYO1B	protein_coding	protein_coding	11.6005	13.7145	9.48656	1.26658	0.252925	-0.468557	0.0859015	1.61274	0.917007	2.30847	0.0708442	0.153986	1.39588	3.72e-18	0.155317	0.0676667	0.242967	0.1753	2.02341e-27	2.02341e-27	FALSE	yes	1	TRUE	no	0	TRUE
isoComp_00088499	geneComp_00014100	ENST00000545094.5	ENSG00000182985.17	sictr	siESRP12	CADM1	protein_coding	protein_coding	2.6023	2.41424	2.79035	0.328893	0.327175	0.265377	0.732631	0.569084	0	1.13817	0	0.237526	8.6751	5.77e-08	0.19885	0	0.3977	0.3977	2.19143e-27	2.19143e-27	FALSE	yes	0.266663	FALSE	no	0	TRUE
isoComp_00035300	geneComp_00004979	ENST00000498303.5	ENSG00000122482.20	sictr	siESRP12	ZNF644	protein_coding	processed_transcript	5.85777	6.0272	5.68834	0.411361	0.24787	-0.0255011	0.98505	0.403356	0.806711	0	0.124887	0	-7.78441	1.84e-05	0.0660833	0.132167	0	-0.132167	2.47895e-27	2.47895e-27	NA	NA	0.0959295	FALSE	NA	0	TRUE
isoComp_00054222	geneComp_00007901	ENST00000368848.6	ENSG00000143367.15	sictr	siESRP12	TUFT1	protein_coding	protein_coding	3.99867	4.09549	3.90186	0.563014	0.45512	-0.0147212	0.992368	2.30734	1.49551	3.11917	0.135504	0.451492	1.11129	0.000536027	0.582917	0.3717	0.794133	0.422433	3.42699e-27	2.80338e-29	FALSE	no	1	TRUE	no	0	FALSE
isoComp_00080653	geneComp_00012443	ENST00000462904.1	ENSG00000172845.14	sictr	siESRP12	SP3	protein_coding	processed_transcript	19.8232	20.7334	18.913	0.789542	0.296882	-0.0693903	0.918218	1.28399	2.56797	0	0.439334	0	-9.60416	1.21e-10	0.0625333	0.125067	0	-0.125067	1.49603e-26	1.49603e-26	NA	NA	0.0211387	FALSE	NA	0	TRUE
isoComp_00028722	geneComp_00003994	ENST00000513210.5	ENSG00000113648.16	sictr	siESRP12	H2AFY	protein_coding	processed_transcript	44.0175	44.2802	43.7548	2.8586	1.18762	0.051395	0.951834	1.28089	2.0835	0.478283	0.141217	0.0392269	-2.05565	1.88e-12	0.0289667	0.047	0.0109333	-0.0360667	9.68754e-26	9.68754e-26	NA	NA	0.988584	TRUE	NA	0	TRUE
isoComp_00046921	geneComp_00006827	ENST00000356142.4	ENSG00000136238.17	sictr	siESRP12	RAC1	protein_coding	protein_coding	49.37	51.5382	47.2017	4.24733	2.84412	-0.0574811	0.951205	7.37166	12.115	2.6283	1.05281	0.558365	-2.13556	1.2e-10	0.144917	0.235133	0.0547	-0.180433	6.1865e-24	6.1865e-24	FALSE	yes	0.998454	TRUE	no	0	TRUE
isoComp_00028410	geneComp_00003955	ENST00000503973.5	ENSG00000113356.11	sictr	siESRP12	POLR3G	protein_coding	protein_coding	2.51116	3.34667	1.67566	0.129192	0.196754	-0.924452	0.00150337	0.569794	1.13959	0	0.147012	0	-8.58562	5.98e-08	0.16905	0.3381	0	-0.3381	2.04579e-23	2.04579e-23	FALSE	yes	0.138365	FALSE	no	0	TRUE
isoComp_00088008	geneComp_00014001	ENST00000411744.6	ENSG00000182473.21	sictr	siESRP12	EXOC7	protein_coding	protein_coding	5.28111	5.25393	5.30828	0.346663	0.403234	0.0847662	0.916036	0.946582	1.61139	0.281778	0.201071	0.0323566	-2.45787	6.88e-20	0.1796	0.304667	0.0545333	-0.250133	1.01615e-22	1.01615e-22	FALSE	yes	1	TRUE	no	0	TRUE
isoComp_00094950	geneComp_00015572	ENST00000615563.4	ENSG00000196586.13	sictr	siESRP12	MYO6	protein_coding	protein_coding	1.60441	1.61997	1.58885	0.0955529	0.0848945	0.0268991	0.984202	0.277793	0.555586	0	0.0615571	0	-10.8899	8.6e-16	0.171233	0.342467	0	-0.342467	4.434e-22	4.434e-22	FALSE	yes	1	TRUE	no	0	TRUE
isoComp_00046925	geneComp_00006827	ENST00000497741.5	ENSG00000136238.17	sictr	siESRP12	RAC1	protein_coding	processed_transcript	49.37	51.5382	47.2017	4.24733	2.84412	-0.0574811	0.951205	22.6103	20.491	24.7297	1.61146	1.68985	0.334806	0.388429	0.46065	0.397867	0.523433	0.125567	4.56056e-22	6.1865e-24	NA	NA	0.966456	TRUE	NA	0	TRUE
isoComp_00028705	geneComp_00003994	ENST00000312469.8	ENSG00000113648.16	sictr	siESRP12	H2AFY	protein_coding	protein_coding	44.0175	44.2802	43.7548	2.8586	1.18762	0.051395	0.951834	6.05093	3.95977	8.14209	0.126954	0.310469	1.10115	1.36e-23	0.138067	0.0899	0.186233	0.0963333	7.68852e-22	9.68754e-26	FALSE	yes	1	TRUE	no	0	TRUE
isoComp_00096315	geneComp_00015841	ENST00000447877.5	ENSG00000197586.12	sictr	siESRP12	ENTPD6	protein_coding	protein_coding	5.8081	6.20158	5.41462	0.177805	0.093485	-0.134616	0.81029	0.326817	0.653634	0	0.0799142	0	-8.8132	8.61e-09	0.0524167	0.104833	0	-0.104833	1.48881e-21	1.48881e-21	NA	NA	0.251785	FALSE	NA	0	TRUE
isoComp_00088996	geneComp_00014218	ENST00000453938.1	ENSG00000183576.12	sictr	siESRP12	SETD3	protein_coding	processed_transcript	17.8311	16.2848	19.3775	0.307529	0.204828	0.31224	0.24847	1.02285	2.04571	0	0.559532	0	-9.33835	5.99e-09	0.0622667	0.124533	0	-0.124533	2.68913e-19	2.68913e-19	NA	NA	0.118635	FALSE	NA	0	TRUE
isoComp_00010997	geneComp_00001428	ENST00000636758.1	ENSG00000080503.22	sictr	siESRP12	SMARCA2	protein_coding	processed_transcript	4.41017	3.89107	4.92927	0.652479	0.764656	0.411173	0.488309	0.576667	0	1.15333	0	0.36379	2.56503	NA	0.112167	0	0.224333	0.224333	4.52487e-19	4.52487e-19	NA	NA	1.32857e-05	FALSE	NA	0	TRUE
isoComp_00071789	geneComp_00010883	ENST00000524921.5	ENSG00000165490.12	sictr	siESRP12	DDIAS	protein_coding	protein_coding	3.2287	4.04288	2.41452	0.436487	0.244316	-0.666496	0.0310996	0.378626	0.757252	0	0.0649296	0	-7.91719	4.74e-06	0.09505	0.1901	0	-0.1901	6.16295e-19	6.16295e-19	FALSE	yes	0.492494	FALSE	no	0	TRUE
isoComp_00087797	geneComp_00013954	ENST00000637955.1	ENSG00000182220.14	sictr	siESRP12	ATP6AP2	protein_coding	protein_coding	24.2359	21.8033	26.6686	1.10991	1.29278	0.346458	0.277062	0.799269	1.59854	0	0.551786	0	-10.0541	1.22e-10	0.0356167	0.0712333	0	-0.0712333	2.30359e-18	2.30359e-18	NA	NA	0.999983	TRUE	NA	0	TRUE
isoComp_00074011	geneComp_00011281	ENST00000591671.1	ENSG00000167220.11	sictr	siESRP12	HDHD2	protein_coding	processed_transcript	3.9043	3.94734	3.86126	0.313928	0.359997	0.0235816	0.987176	0.258525	0.517049	0	0.0271616	0	-7.31263	0.000160534	0.0667333	0.133467	0	-0.133467	1.93978e-17	1.93978e-17	NA	NA	0.0446494	FALSE	NA	0	TRUE
isoComp_00058678	geneComp_00008644	ENST00000524782.5	ENSG00000149182.14	sictr	siESRP12	ARFGAP2	protein_coding	protein_coding	13.2703	15.6452	10.8954	1.28785	0.452508	-0.451924	0.0647062	6.03025	5.13288	6.92763	0.533739	0.232369	0.499756	0.0209764	0.48235	0.327467	0.637233	0.309767	6.93642e-17	6.93642e-17	FALSE	yes	1	TRUE	no	0	TRUE
isoComp_00061322	geneComp_00009065	ENST00000452614.5	ENSG00000153214.9	sictr	siESRP12	TMEM87B	protein_coding	protein_coding	3.64417	2.81705	4.47129	0.356693	0.159632	0.744169	0.00747589	0.163232	0.326464	0	0.0274044	0	-6.4128	0.0239516	0.05945	0.1189	0	-0.1189	7.05868e-17	7.05868e-17	NA	NA	0.121055	FALSE	NA	0	TRUE
isoComp_00030578	geneComp_00004238	ENST00000494110.5	ENSG00000115648.13	sictr	siESRP12	MLPH	protein_coding	retained_intron	25.8303	24.1604	27.5002	0.674251	2.1033	0.246677	0.478535	0.864856	0.277432	1.45228	0.030357	0.100888	2.42277	1.75e-12	0.03225	0.0115667	0.0529333	0.0413667	1.41809e-16	1.41809e-16	NA	NA	0.687647	TRUE	NA	0	TRUE
isoComp_00084864	geneComp_00013283	ENST00000478086.5	ENSG00000177853.14	sictr	siESRP12	ZNF518A	protein_coding	protein_coding	3.62479	3.85772	3.39187	0.24062	0.102672	-0.12784	0.839899	0.218471	0.436943	0	0.0414093	0	-8.55614	5.18e-08	0.0565667	0.113133	0	-0.113133	2.94603e-15	2.94603e-15	FALSE	no	0.464444	FALSE	no	0	TRUE
isoComp_00014822	geneComp_00001958	ENST00000476046.1	ENSG00000095787.21	sictr	siESRP12	WAC	protein_coding	retained_intron	18.7142	22.4884	14.94	2.71091	0.471351	-0.523419	0.0552011	2.23185	4.46369	0	1.77014	0	-10.3183	1.36e-10	0.0925	0.185	0	-0.185	3.80213e-15	3.80213e-15	NA	NA	0.0248185	FALSE	NA	0	TRUE
isoComp_00127284	geneComp_00034431	ENST00000619730.4	ENSG00000273611.4	sictr	siESRP12	ZNHIT3	protein_coding	protein_coding	16.6012	15.6518	17.5507	0.748269	0.993952	0.220916	0.63847	1.84172	0.73083	2.95261	0.10499	0.30085	2.08195	1.81e-09	0.1073	0.0471667	0.167433	0.120267	4.54632e-15	4.54632e-15	FALSE	no	0.111193	FALSE	no	0	TRUE
isoComp_00014669	geneComp_00001930	ENST00000597152.5	ENSG00000095059.15	sictr	siESRP12	DHPS	protein_coding	protein_coding	9.91488	8.5169	11.3129	0.426032	0.873954	0.464581	0.123512	0.651524	0	1.30305	0	0.304806	8.94901	9.15e-09	0.0581333	0	0.116267	0.116267	9.20797e-15	9.20797e-15	FALSE	yes	0.0862657	FALSE	no	0	TRUE
isoComp_00026383	geneComp_00003627	ENST00000547188.1	ENSG00000110851.11	sictr	siESRP12	PRDM4	protein_coding	protein_coding	2.10727	2.48957	1.72498	0.172896	0.0822278	-0.458427	0.0861832	0.269499	0.538998	0	0.0750126	0	-7.69193	3.42e-05	0.108417	0.216833	0	-0.216833	2.68571e-14	2.68571e-14	FALSE	no	0.0456212	FALSE	no	0	TRUE
isoComp_00083188	geneComp_00012922	ENST00000572992.1	ENSG00000175643.8	sictr	siESRP12	RMI2	protein_coding	processed_transcript	16.6562	19.4113	13.9012	0.56699	1.2326	-0.414864	0.208458	0.832979	1.49355	0.172407	0.199922	0.0103008	-3.05057	9.59e-14	0.0446167	0.0765	0.0127333	-0.0637667	3.70077e-14	3.70077e-14	NA	NA	0.119342	FALSE	NA	0	TRUE
isoComp_00052971	geneComp_00007679	ENST00000526383.2	ENSG00000141568.20	sictr	siESRP12	FOXK2	protein_coding	protein_coding	5.22583	5.24974	5.20192	0.174274	0.25015	0.0510871	0.954509	0.447724	0.895448	0	0.241495	0	-9.1347	1.09e-08	0.0839833	0.167967	0	-0.167967	4.11004e-14	4.11004e-14	FALSE	yes	0.431162	FALSE	no	0	TRUE
isoComp_00005802	geneComp_00000766	ENST00000505211.5	ENSG00000059691.11	sictr	siESRP12	GATB	protein_coding	retained_intron	3.3654	3.63614	3.09466	0.300081	0.177785	-0.178447	0.794619	0.21656	0.433121	0	0.0352593	0	-7.71415	6.65e-06	0.0603167	0.120633	0	-0.120633	1.22108e-13	1.22108e-13	NA	NA	0.210839	FALSE	NA	0	TRUE
isoComp_00127324	geneComp_00034459	ENST00000612288.1	ENSG00000273749.4	sictr	siESRP12	CYFIP1	protein_coding	protein_coding	9.03961	10.024	8.05525	0.175012	0.594701	-0.249526	0.542058	0.683573	0.217051	1.1501	0.0514057	0.0695295	2.48955	0.000242897	0.0832	0.0216	0.1448	0.1232	1.71705e-13	1.71705e-13	NA	NA	0.196145	FALSE	NA	0	TRUE
isoComp_00044555	geneComp_00006471	ENST00000322897.10	ENSG00000134265.12	sictr	siESRP12	NAPG	protein_coding	protein_coding	8.65552	8.29234	9.01871	0.382437	0.502753	0.178519	0.739382	4.19054	3.1915	5.18958	0.11783	0.290282	0.754806	4.94e-05	0.480333	0.385233	0.575433	0.1902	1.84283e-13	1.84283e-13	FALSE	yes	1	TRUE	no	0	TRUE
isoComp_00001424	geneComp_00000196	ENST00000480499.5	ENSG00000008130.15	sictr	siESRP12	NADK	protein_coding	retained_intron	5.66538	5.70746	5.6233	0.199062	0.40009	0.0400735	0.968599	0.282448	0.564897	0	0.115135	0	-7.47336	0.000119667	0.0489667	0.0979333	0	-0.0979333	3.43277e-13	3.43277e-13	NA	NA	0.654014	TRUE	NA	1	TRUE
isoComp_00022775	geneComp_00003097	ENST00000419018.1	ENSG00000106080.10	sictr	siESRP12	FKBP14	protein_coding	nonsense_mediated_decay	2.19516	2.66635	1.72397	0.060462	0.0956792	-0.56432	0.0333379	0.22696	0.453921	0	0.0425077	0	-8.39655	2.06e-07	0.0849	0.1698	0	-0.1698	4.2862e-13	4.2862e-13	TRUE	no	0.0682707	FALSE	yes	0	TRUE
isoComp_00026405	geneComp_00003631	ENST00000549384.5	ENSG00000110880.10	sictr	siESRP12	CORO1C	protein_coding	processed_transcript	11.1889	12.8513	9.52645	0.378999	0.389463	-0.367225	0.18995	0.430029	0.860059	0	0.197092	0	-9.0669	1.25e-08	0.0335667	0.0671333	0	-0.0671333	4.43079e-13	4.43079e-13	NA	NA	0.0323173	FALSE	NA	0	TRUE
isoComp_00046729	geneComp_00006794	ENST00000429972.6	ENSG00000136068.14	sictr	siESRP12	FLNB	protein_coding	protein_coding	9.34052	7.77054	10.9105	0.483864	0.595261	0.544099	0.0310996	0.716384	1.05181	0.380955	0.121059	0.0243351	-1.41069	5.02e-09	0.0853667	0.1357	0.0350333	-0.100667	8.03871e-13	6.55531e-33	FALSE	yes	1	TRUE	no	0	TRUE
isoComp_00050942	geneComp_00007448	ENST00000451406.5	ENSG00000139974.15	sictr	siESRP12	SLC38A6	protein_coding	protein_coding	5.37215	4.98438	5.75991	0.249602	0.389259	0.274959	0.600163	0.164697	0.329394	0	0.0310868	0	-8.36145	2.48e-07	0.0335333	0.0670667	0	-0.0670667	1.0959e-12	1.0959e-12	FALSE	yes	1	TRUE	no	0	TRUE
isoComp_00099648	geneComp_00016932	ENST00000478491.5	ENSG00000204371.11	sictr	siESRP12	EHMT2	protein_coding	processed_transcript	4.11674	4.18674	4.04674	0.232413	0.272005	0.0191665	0.987708	0.265439	0.530879	0	0.0841644	0	-9.32506	3.02e-10	0.06495	0.1299	0	-0.1299	2.07692e-12	2.07692e-12	NA	NA	0.999898	TRUE	NA	0	TRUE
isoComp_00028751	geneComp_00003998	ENST00000504676.5	ENSG00000113712.17	sictr	siESRP12	CSNK1A1	protein_coding	protein_coding	16.9979	17.1631	16.8327	1.52252	0.52183	0.0251686	0.985197	1.68614	2.57688	0.795394	0.436175	0.0526893	-1.64864	2.14e-05	0.0977667	0.1481	0.0474333	-0.100667	2.26973e-12	2.26973e-12	FALSE	yes	0.995628	TRUE	no	0	TRUE
isoComp_00016651	geneComp_00002229	ENST00000557184.1	ENSG00000100532.11	sictr	siESRP12	CGRRF1	protein_coding	processed_transcript	5.64448	5.5247	5.76427	0.0412485	0.441995	0.117624	0.863355	0.170215	0.340429	0	0.0450473	0	-6.80319	0.00417616	0.0307833	0.0615667	0	-0.0615667	3.51587e-12	3.51587e-12	NA	NA	0.965915	TRUE	NA	0	TRUE
isoComp_00067227	geneComp_00010054	ENST00000294072.8	ENSG00000162144.9	sictr	siESRP12	CYB561A3	protein_coding	protein_coding	3.30452	4.68087	1.92817	0.541334	0.143936	-1.20476	2.29e-07	0.455393	0.188362	0.722425	0.0404475	0.0857956	2.00518	4.35e-06	0.209517	0.0413	0.377733	0.336433	3.82606e-12	3.82606e-12	FALSE	yes	0.927998	TRUE	no	0	TRUE
isoComp_00037627	geneComp_00005381	ENST00000593899.5	ENSG00000125755.18	sictr	siESRP12	SYMPK	protein_coding	processed_transcript	1.98172	2.31448	1.64896	0.0772332	0.105152	-0.422672	0.172383	0.232425	0.464851	0	0.090057	0	-7.34659	0.000158816	0.0993667	0.198733	0	-0.198733	3.95568e-12	3.95568e-12	NA	NA	0.0897449	FALSE	NA	0	TRUE
isoComp_00035713	geneComp_00005052	ENST00000521079.1	ENSG00000123124.13	sictr	siESRP12	WWP1	protein_coding	processed_transcript	13.6226	12.6942	14.551	1.3194	0.286006	0.255948	0.611335	0.337712	0	0.675424	0	0.129637	7.96309	4.3e-06	0.0233833	0	0.0467667	0.0467667	4.39338e-12	4.39338e-12	NA	NA	0.104198	FALSE	NA	0	TRUE
isoComp_00058679	geneComp_00008644	ENST00000525314.5	ENSG00000149182.14	sictr	siESRP12	ARFGAP2	protein_coding	protein_coding	13.2703	15.6452	10.8954	1.28785	0.452508	-0.451924	0.0647062	2.67597	4.66966	0.682287	0.309986	0.201527	-2.70352	5.28e-09	0.18065	0.2999	0.0614	-0.2385	5.59461e-12	6.93642e-17	FALSE	yes	0.429265	FALSE	no	0	TRUE
isoComp_00016064	geneComp_00002145	ENST00000492582.5	ENSG00000100288.19	sictr	siESRP12	CHKB	protein_coding	retained_intron	1.51524	1.40338	1.6271	0.0884866	0.467091	0.256646	0.822157	0.216558	0	0.433117	0	0.0885642	9.28539	4.76e-10	0.140517	0	0.281033	0.281033	6.30697e-12	6.30697e-12	NA	NA	0.999981	TRUE	NA	2	TRUE
isoComp_00010443	geneComp_00001360	ENST00000556260.6	ENSG00000078304.19	sictr	siESRP12	PPP2R5C	protein_coding	protein_coding	32.2886	29.1882	35.3889	0.897833	0.136947	0.338866	0.184947	4.77859	3.23154	6.32564	0.0356263	0.0655871	1.02689	1.03e-18	0.144817	0.1109	0.178733	0.0678333	6.61039e-12	6.61039e-12	FALSE	no	0.0416359	FALSE	no	0	TRUE
isoComp_00039516	geneComp_00005697	ENST00000339514.8	ENSG00000128641.18	sictr	siESRP12	MYO1B	protein_coding	protein_coding	11.6005	13.7145	9.48656	1.26658	0.252925	-0.468557	0.0859015	5.24752	7.48487	3.01018	0.666594	0.150068	-1.25312	2.37e-16	0.432517	0.547067	0.317967	-0.2291	6.98346e-12	2.02341e-27	FALSE	yes	1	TRUE	no	0	TRUE
isoComp_00063843	geneComp_00009518	ENST00000398598.7	ENSG00000157601.13	sictr	siESRP12	MX1	protein_coding	protein_coding	3.99929	7.5327	0.465872	1.86975	0.0772712	-3.97656	6.87e-33	2.58839	5.07938	0.0973929	1.27738	0.0253488	-5.67699	7.95e-33	0.4384	0.675133	0.201667	-0.473467	6.98346e-12	6.98346e-12	FALSE	yes	1	TRUE	no	0	TRUE
isoComp_00014384	geneComp_00001898	ENST00000348108.8	ENSG00000092841.18	sictr	siESRP12	MYL6	protein_coding	protein_coding	646.723	564.797	728.649	27.2944	36.602	0.426277	0.136787	47.8151	54.8365	40.7936	6.07721	2.56658	-0.377816	0.710381	0.0762333	0.0965333	0.0559333	-0.0406	1.15583e-11	1.15583e-11	FALSE	yes	0.990905	TRUE	no	0	TRUE
isoComp_00116333	geneComp_00026520	ENST00000544905.1	ENSG00000248098.11	sictr	siESRP12	BCKDHA	protein_coding	protein_coding	14.7426	12.5927	16.8926	2.13842	3.44556	0.463591	0.502391	0.687509	1.00511	0.369904	0.143701	0.0683719	-1.39965	0.154585	0.0515167	0.0804667	0.0225667	-0.0579	2.01974e-11	2.01974e-11	NA	NA	0.0433322	FALSE	NA	0	TRUE
isoComp_00012226	geneComp_00001610	ENST00000488942.5	ENSG00000085999.11	sictr	siESRP12	RAD54L	protein_coding	protein_coding	1.46462	1.77592	1.15331	0.0684042	0.0757153	-0.553767	0.0608125	0.21667	0.43334	0	0.0661583	0	-8.49313	7.15e-08	0.1209	0.2418	0	-0.2418	3.32639e-11	3.32639e-11	NA	NA	0.999571	TRUE	NA	0	TRUE
isoComp_00047897	geneComp_00006989	ENST00000602442.1	ENSG00000137145.20	sictr	siESRP12	DENND4C	protein_coding	retained_intron	3.89733	3.69929	4.09536	0.213952	0.123791	0.204425	0.667398	0.175786	0	0.351571	0	0.0460892	6.05769	0.0563097	0.0427167	0	0.0854333	0.0854333	3.5252e-11	3.5252e-11	NA	NA	0.00539141	FALSE	NA	1	TRUE
isoComp_00013193	geneComp_00001744	ENST00000551241.5	ENSG00000089127.12	sictr	siESRP12	OAS1	protein_coding	protein_coding	13.5262	26.1029	0.949504	3.08585	0.128703	-4.72655	5.36e-104	0.0873078	0.0833332	0.0912823	0.00247637	0.00632864	0.173467	0.999861	0.0512	0.0033	0.0991	0.0958	3.76769e-11	3.76769e-11	FALSE	yes	0.999999	TRUE	no	0	TRUE
isoComp_00074888	geneComp_00011407	ENST00000538426.5	ENSG00000167770.11	sictr	siESRP12	OTUB1	protein_coding	protein_coding	9.77153	7.65759	11.8855	0.351795	0.286807	0.69357	0.00036558	2.2317	3.04712	1.41628	0.326169	0.064309	-1.04074	1.5e-05	0.259333	0.399133	0.119533	-0.2796	4.60298e-11	4.60298e-11	FALSE	yes	0.999995	TRUE	no	0	TRUE
isoComp_00051164	geneComp_00007480	ENST00000560491.2	ENSG00000140280.13	sictr	siESRP12	LYSMD2	protein_coding	protein_coding	1.55857	1.96597	1.15117	0.154579	0.230578	-0.697174	0.182372	0.216304	0.432607	0	0.0804912	0	-8.12643	1.52e-06	0.10845	0.2169	0	-0.2169	4.71413e-11	4.71413e-11	FALSE	no	0.938258	TRUE	no	0	TRUE
isoComp_00068611	geneComp_00010337	ENST00000367242.3	ENSG00000163444.11	sictr	siESRP12	TMEM183A	protein_coding	protein_coding	53.028	55.4704	50.5855	2.4672	0.658271	-0.0741799	0.921136	34.8529	34.5394	35.1663	1.59574	0.413203	0.0802818	0.999861	0.658917	0.6226	0.695233	0.0726333	5.08949e-11	5.08949e-11	FALSE	no	0.999977	TRUE	no	0	FALSE
isoComp_00102795	geneComp_00018214	ENST00000532375.5	ENSG00000214063.10	sictr	siESRP12	TSPAN4	protein_coding	protein_coding	3.23634	4.22033	2.25234	0.203579	0.357835	-0.831859	0.00876201	0.237196	0.474393	0	0.0274079	0	-7.07964	0.000596975	0.0567833	0.113567	0	-0.113567	5.29521e-11	5.29521e-11	FALSE	yes	0.0733233	FALSE	no	0	TRUE
isoComp_00006295	geneComp_00000829	ENST00000502316.5	ENSG00000063978.15	sictr	siESRP12	RNF4	protein_coding	protein_coding	6.29197	5.94544	6.63851	0.286214	0.442407	0.221009	0.563559	0.215805	0	0.43161	0	0.0537296	8.20139	3.47e-07	0.0333667	0	0.0667333	0.0667333	6.46467e-11	6.46467e-11	FALSE	yes	0.161891	FALSE	no	0	TRUE
isoComp_00009089	geneComp_00001182	ENST00000535014.5	ENSG00000073614.12	sictr	siESRP12	KDM5A	protein_coding	protein_coding	4.6416	5.06876	4.21444	0.174722	0.347778	-0.205849	0.615344	0.351039	0.702079	0	0.190137	0	-7.78681	8.88e-05	0.0688	0.1376	0	-0.1376	8.12273e-11	8.12273e-11	FALSE	yes	0.143093	FALSE	no	0	TRUE
isoComp_00070101	geneComp_00010558	ENST00000296503.9	ENSG00000164104.11	sictr	siESRP12	HMGB2	protein_coding	protein_coding	106.955	111.175	102.736	1.73902	4.91155	-0.0499924	0.951915	7.03783	10.8402	3.23544	1.30304	0.433732	-1.67545	8.28e-10	0.06425	0.0972	0.0313	-0.0659	1.39587e-10	1.39587e-10	FALSE	yes	0.993639	TRUE	no	0	TRUE
isoComp_00099643	geneComp_00016932	ENST00000395728.7	ENSG00000204371.11	sictr	siESRP12	EHMT2	protein_coding	protein_coding	4.11674	4.18674	4.04674	0.232413	0.272005	0.0191665	0.987708	0.396695	0	0.793389	0	0.243339	11.6771	1.1e-16	0.09735	0	0.1947	0.1947	1.5278e-10	2.07692e-12	FALSE	yes	1	TRUE	no	0	TRUE
isoComp_00037422	geneComp_00005353	ENST00000479999.1	ENSG00000125629.14	sictr	siESRP12	INSIG2	protein_coding	processed_transcript	0.764645	0.991879	0.537411	0.0796656	0.022052	-0.821944	0.059193	0.196361	0.392722	0	0.0360751	0	-6.70885	0.00563813	0.19795	0.3959	0	-0.3959	1.67428e-10	1.67428e-10	NA	NA	0.00599184	FALSE	NA	1	TRUE
isoComp_00090127	geneComp_00014482	ENST00000347004.2	ENSG00000184916.8	sictr	siESRP12	JAG2	protein_coding	protein_coding	1.42195	1.51668	1.32722	0.345881	0.143393	-0.106644	0.94733	0.235794	0.443684	0.027903	0.0919215	0.0230273	-3.90537	0.0452072	0.15705	0.2961	0.018	-0.2781	1.67428e-10	1.67428e-10	FALSE	yes	1	TRUE	yes	0	TRUE
isoComp_00043392	geneComp_00006273	ENST00000373469.1	ENSG00000132792.18	sictr	siESRP12	CTNNBL1	protein_coding	protein_coding	8.14269	8.58076	7.70463	0.091314	0.0677826	-0.0931213	0.863891	0.437632	0.875264	0	0.283995	0	-9.78913	4.09e-10	0.0506833	0.101367	0	-0.101367	2.20421e-10	2.20421e-10	FALSE	no	0.999998	TRUE	no	0	TRUE
isoComp_00096311	geneComp_00015841	ENST00000433259.6	ENSG00000197586.12	sictr	siESRP12	ENTPD6	protein_coding	protein_coding	5.8081	6.20158	5.41462	0.177805	0.093485	-0.134616	0.81029	0.185283	0	0.370565	0	0.0671529	9.76111	1.74e-11	0.0343833	0	0.0687667	0.0687667	2.63547e-10	1.48881e-21	FALSE	yes	1	TRUE	no	0	TRUE
isoComp_00027485	geneComp_00003784	ENST00000438495.6	ENSG00000111912.19	sictr	siESRP12	NCOA7	protein_coding	protein_coding	1.09008	1.49175	0.688405	0.357077	0.177369	-1.07057	0.0653278	0.380025	0.727346	0.0327041	0.225065	0.00400812	-4.42546	1.92e-10	0.259667	0.465	0.0543333	-0.410667	3.4911e-10	3.4911e-10	FALSE	yes	0.998713	TRUE	no	0	TRUE
isoComp_00012707	geneComp_00001675	ENST00000551076.5	ENSG00000087470.17	sictr	siESRP12	DNM1L	protein_coding	processed_transcript	11.7858	12.1854	11.3863	0.617764	0.423909	-0.03468	0.968902	0.944396	1.88879	0	0.616659	0	-9.13267	1.03e-07	0.0773667	0.154733	0	-0.154733	4.33685e-10	4.33685e-10	NA	NA	0.939778	TRUE	NA	0	TRUE
isoComp_00113730	geneComp_00025150	ENST00000510100.1	ENSG00000240303.7	sictr	siESRP12	ACAD11	protein_coding	nonsense_mediated_decay	2.46165	2.10217	2.82113	0.179491	0.101692	0.493192	0.0455994	0.131693	0.263386	0	0.0465161	0	-6.7897	0.00335614	0.06425	0.1285	0	-0.1285	4.41176e-10	4.41176e-10	TRUE	yes	0.836516	TRUE	no	0	TRUE
isoComp_00086866	geneComp_00013757	ENST00000531942.1	ENSG00000180900.18	sictr	siESRP12	SCRIB	protein_coding	protein_coding	9.33096	10.4738	8.18817	1.39887	1.01737	-0.283516	0.675957	1.15608	2.04177	0.270384	0.51441	0.0344667	-2.84866	2.77e-06	0.112667	0.191967	0.0333667	-0.1586	6.91105e-10	6.91105e-10	FALSE	yes	0.153429	FALSE	no	0	TRUE
isoComp_00082562	geneComp_00012818	ENST00000475947.6	ENSG00000175061.17	sictr	siESRP12	LRRC75A-AS1	processed_transcript	antisense_RNA	222.85	192.918	252.783	14.7815	27.7312	0.441458	0.239188	14.5652	10.1723	18.958	0.855229	2.01509	0.946493	0.00303751	0.0639	0.0526667	0.0751333	0.0224667	6.91105e-10	6.91105e-10	NA	NA	0.0535185	FALSE	NA	0	TRUE
isoComp_00044546	geneComp_00006470	ENST00000432415.5	ENSG00000134262.12	sictr	siESRP12	AP4B1	protein_coding	protein_coding	18.2743	19.1608	17.3879	1.30227	0.315029	-0.074128	0.913392	0.358105	0	0.716209	0	0.251354	8.11061	8.76e-06	0.0204333	0	0.0408667	0.0408667	1.14143e-09	2.77493e-31	FALSE	yes	0.181251	FALSE	no	1	TRUE
isoComp_00017615	geneComp_00002353	ENST00000370507.5	ENSG00000101187.15	sictr	siESRP12	SLCO4A1	protein_coding	protein_coding	3.10203	3.33268	2.87138	0.537348	0.619277	-0.12793	0.938097	0.320121	0	0.640241	0	0.19209	10.1908	7.3e-12	0.11685	0	0.2337	0.2337	1.28477e-09	1.28477e-09	FALSE	yes	1	TRUE	no	0	TRUE
isoComp_00127280	geneComp_00034431	ENST00000617429.4	ENSG00000273611.4	sictr	siESRP12	ZNHIT3	protein_coding	protein_coding	16.6012	15.6518	17.5507	0.748269	0.993952	0.220916	0.63847	13.7047	13.8659	13.5436	0.765269	0.558105	0.0184797	0.999861	0.829167	0.885333	0.773	-0.112333	1.86119e-09	4.54632e-15	FALSE	yes	0.985006	TRUE	no	0	TRUE
isoComp_00053858	geneComp_00007828	ENST00000372407.4	ENSG00000142949.16	sictr	siESRP12	PTPRF	protein_coding	protein_coding	5.23963	4.7022	5.77707	0.244092	0.323365	0.355427	0.29642	0.205796	0.00955352	0.402038	0.00955352	0.0407279	5.40137	0.00557634	0.03615	0.00193333	0.0703667	0.0684333	2.38069e-09	2.38069e-09	FALSE	yes	1	TRUE	no	0	TRUE
isoComp_00030954	geneComp_00004280	ENST00000497865.5	ENSG00000115963.13	sictr	siESRP12	RND3	protein_coding	retained_intron	5.14935	5.59992	4.69879	0.565988	0.352311	-0.194387	0.751526	0.236853	0.473705	0	0.144422	0	-8.3371	3.37e-06	0.0413333	0.0826667	0	-0.0826667	2.95529e-09	2.95529e-09	NA	NA	0.998843	TRUE	NA	0	TRUE
isoComp_00032641	geneComp_00004539	ENST00000263268.10	ENSG00000118242.15	sictr	siESRP12	MREG	protein_coding	protein_coding	20.6596	22.2469	19.0722	1.91177	1.024	-0.165342	0.787403	12.7286	12.4831	12.9742	0.781004	0.582353	0.110736	0.999861	0.622183	0.563433	0.680933	0.1175	3.92134e-09	3.92134e-09	FALSE	yes	0.998562	TRUE	no	0	TRUE
isoComp_00011838	geneComp_00001557	ENST00000528499.5	ENSG00000084234.16	sictr	siESRP12	APLP2	protein_coding	protein_coding	9.67414	10.3319	9.01643	0.942989	0.188354	-0.126869	0.813027	4.39187	3.66394	5.11979	0.272538	0.134707	0.545898	0.000426397	0.462083	0.356367	0.5678	0.211433	4.63607e-09	4.63607e-09	FALSE	yes	1	TRUE	yes	0	TRUE
isoComp_00119033	geneComp_00028401	ENST00000517846.1	ENSG00000254485.5	sictr	siESRP12	AC026191.1	antisense_RNA	antisense_RNA	1.26262	1.51319	1.01205	0.174432	0.103116	-0.517261	0.572753	0.423738	0.272094	0.575382	0.0446212	0.0455581	1.1315	0.388811	0.3774	0.183433	0.571367	0.387933	4.93418e-09	4.93418e-09	NA	NA	0.0514305	FALSE	NA	0	FALSE
isoComp_00038442	geneComp_00005514	ENST00000554007.1	ENSG00000126787.12	sictr	siESRP12	DLGAP5	protein_coding	retained_intron	13.1959	13.0291	13.3626	0.614394	1.24234	0.105726	0.893608	0.197653	0.0209724	0.374333	0.0209724	0.0382152	4.55761	0.22403	0.0148667	0.00176667	0.0279667	0.0262	5.71572e-09	5.71572e-09	NA	NA	0.625392	TRUE	NA	0	TRUE
isoComp_00032644	geneComp_00004539	ENST00000620139.4	ENSG00000118242.15	sictr	siESRP12	MREG	protein_coding	protein_coding	20.6596	22.2469	19.0722	1.91177	1.024	-0.165342	0.787403	7.90738	9.73598	6.07879	1.10929	0.43182	-0.626476	0.0808533	0.376783	0.435467	0.3181	-0.117367	6.18603e-09	3.92134e-09	TRUE	yes	0.989901	TRUE	no	0	TRUE
isoComp_00009841	geneComp_00001284	ENST00000462992.1	ENSG00000076258.9	sictr	siESRP12	FMO4	protein_coding	processed_transcript	0.661666	0.743289	0.580043	0.132214	0.072775	-0.276816	0.786691	0.131941	0.263881	0	0.037295	0	-7.06904	0.00120958	0.181733	0.363467	0	-0.363467	6.85484e-09	6.85484e-09	NA	NA	0.999663	TRUE	NA	0	TRUE
isoComp_00026281	geneComp_00003615	ENST00000530063.1	ENSG00000110719.9	sictr	siESRP12	TCIRG1	protein_coding	protein_coding	2.69785	2.83843	2.55726	0.314352	0.057868	-0.0806569	0.935849	0.229661	0.459321	0	0.0625664	0	-4.71647	NA	0.08585	0.1717	0	-0.1717	6.85484e-09	6.85484e-09	FALSE	yes	0.0741852	FALSE	no	0	TRUE
isoComp_00069931	geneComp_00010534	ENST00000426002.5	ENSG00000164054.15	sictr	siESRP12	SHISA5	protein_coding	protein_coding	8.44794	11.0197	5.87621	0.850715	0.224788	-0.84188	1.86e-06	5.00082	7.27566	2.72599	0.738546	0.109399	-1.35559	8.57e-15	0.561317	0.6581	0.464533	-0.193567	8.93015e-09	8.93015e-09	FALSE	yes	0.8142	TRUE	no	0	TRUE
isoComp_00015615	geneComp_00002074	ENST00000496143.5	ENSG00000100034.13	sictr	siESRP12	PPM1F	protein_coding	processed_transcript	2.41968	2.48505	2.35431	0.17643	0.293719	-0.00874578	0.995108	0.140641	0.281281	0	0.0510653	0	-6.43252	0.0128686	0.0576167	0.115233	0	-0.115233	9.40518e-09	9.40518e-09	NA	NA	0.117973	FALSE	NA	0	TRUE
isoComp_00061666	geneComp_00009126	ENST00000442934.6	ENSG00000153944.10	sictr	siESRP12	MSI2	protein_coding	protein_coding	20.7736	21.8459	19.7014	2.59009	2.00743	-0.100817	0.930065	0.234	0.457765	0.0102354	0.084007	0.0102354	-5.35156	0.00145425	0.01095	0.0213667	0.000533333	-0.0208333	9.86614e-09	9.86614e-09	FALSE	yes	0.998793	TRUE	no	0	TRUE
isoComp_00106815	geneComp_00020605	ENST00000411630.6	ENSG00000226950.6	sictr	siESRP12	DANCR	processed_transcript	lincRNA	20.9448	23.9426	17.9469	0.845697	1.34999	-0.347443	0.339052	9.23296	7.71483	10.7511	1.00126	0.680545	0.535845	0.328055	0.460967	0.320433	0.6015	0.281067	1.01695e-08	1.01695e-08	NA	NA	0.038462	FALSE	NA	0	FALSE
isoComp_00051746	geneComp_00007543	ENST00000560095.1	ENSG00000140598.13	sictr	siESRP12	EFL1	protein_coding	processed_transcript	3.46557	3.8461	3.08504	0.285953	0.277194	-0.259613	0.648888	0.166016	0.332033	0	0.0678566	0	-2.76045	NA	0.0433167	0.0866333	0	-0.0866333	1.26857e-08	1.26857e-08	NA	NA	0.103683	FALSE	NA	0	TRUE
isoComp_00022221	geneComp_00003015	ENST00000360798.7	ENSG00000105699.16	sictr	siESRP12	LSR	protein_coding	protein_coding	1.27922	1.44071	1.11772	0.077222	0.128395	-0.310908	0.57584	0.131958	0.263916	0	0.0484768	0	-8.65064	5.06e-08	0.0905	0.181	0	-0.181	2.34489e-08	2.34489e-08	FALSE	no	1	TRUE	no	0	TRUE
isoComp_00099075	geneComp_00016787	ENST00000468738.1	ENSG00000203791.14	sictr	siESRP12	EEF1AKMT2	protein_coding	retained_intron	6.32933	6.76936	5.8893	0.210656	0.0966781	-0.141891	0.808487	0.108658	0	0.217316	0	0.0283088	5.38857	NA	0.0183833	0	0.0367667	0.0367667	2.92958e-08	2.92958e-08	NA	NA	0.00417823	FALSE	NA	0	TRUE
isoComp_00091864	geneComp_00014854	ENST00000338641.8	ENSG00000186575.17	sictr	siESRP12	NF2	protein_coding	protein_coding	1.14989	1.36373	0.936039	0.0853034	0.0516907	-0.475809	0.0884313	0.328964	0.186574	0.471355	0.0145098	0.039195	1.40292	9.64e-09	0.32165	0.137333	0.505967	0.368633	3.71013e-08	3.71013e-08	FALSE	yes	1	TRUE	no	0	TRUE
isoComp_00049145	geneComp_00007175	ENST00000359263.8	ENSG00000138119.16	sictr	siESRP12	MYOF	protein_coding	protein_coding	3.20584	3.37988	3.03181	0.382247	0.232803	-0.0983046	0.915666	0.800045	0.514805	1.08528	0.051533	0.110116	1.13145	1.61e-05	0.25475	0.152833	0.356667	0.203833	4.1157e-08	4.1157e-08	FALSE	yes	1	TRUE	no	0	TRUE
isoComp_00051858	geneComp_00007556	ENST00000561798.1	ENSG00000140740.10	sictr	siESRP12	UQCRC2	protein_coding	retained_intron	58.3407	48.3751	68.3063	1.80452	3.2707	0.562544	0.0102739	2.18794	2.5693	1.80659	0.236903	0.100583	-0.439794	0.649812	0.0397167	0.053	0.0264333	-0.0265667	4.1197e-08	4.1197e-08	NA	NA	0.270381	FALSE	NA	0	TRUE
isoComp_00073861	geneComp_00011255	ENST00000504392.5	ENSG00000167107.12	sictr	siESRP12	ACSF2	protein_coding	protein_coding	2.47253	2.52624	2.41882	0.258887	0.120734	-0.00521317	0.99743	0.117086	0.234171	0	0.0219792	0	-8.57627	2.18e-08	0.0464333	0.0928667	0	-0.0928667	4.63648e-08	4.63648e-08	FALSE	yes	1	TRUE	no	0	TRUE
isoComp_00016071	geneComp_00002148	ENST00000464244.1	ENSG00000100294.12	sictr	siESRP12	MCAT	protein_coding	processed_transcript	3.33124	3.17299	3.48948	0.190911	0.188344	0.207017	0.692915	0.134692	0	0.269384	0	0.0433118	6.22227	0.0423774	0.0385833	0	0.0771667	0.0771667	4.63648e-08	4.63648e-08	NA	NA	0.0971101	FALSE	NA	0	TRUE
isoComp_00092874	geneComp_00015088	ENST00000424149.6	ENSG00000187954.12	sictr	siESRP12	CYHR1	protein_coding	protein_coding	9.94977	9.19498	10.7046	0.202197	0.243827	0.2786	0.358731	0.144352	0	0.288704	0	0.0466802	7.85306	3.92e-06	0.0134167	0	0.0268333	0.0268333	4.93817e-08	4.93817e-08	FALSE	no	0.99637	TRUE	no	0	TRUE
isoComp_00061143	geneComp_00009043	ENST00000565287.5	ENSG00000153048.10	sictr	siESRP12	CARHSP1	protein_coding	protein_coding	27.4382	29.0529	25.8235	4.14036	3.82552	-0.0954553	0.947114	0.283577	0.567154	0	0.129546	0	-7.52255	0.000150758	0.0107667	0.0215333	0	-0.0215333	5.11715e-08	5.11715e-08	FALSE	yes	0.108148	FALSE	no	0	TRUE
isoComp_00029865	geneComp_00004142	ENST00000443124.5	ENSG00000115109.13	sictr	siESRP12	EPB41L5	protein_coding	protein_coding	12.2596	10.6095	13.9097	0.44108	0.513346	0.454427	0.0472258	3.29066	3.84526	2.73606	0.322157	0.179295	-0.435222	0.40222	0.279367	0.3621	0.196633	-0.165467	6.60658e-08	1.70484e-30	FALSE	yes	1	TRUE	no	0	TRUE
isoComp_00103086	geneComp_00018347	ENST00000542710.3	ENSG00000214517.9	sictr	siESRP12	PPME1	protein_coding	processed_transcript	1.01558	1.23833	0.792839	0.0505781	0.119238	-0.594828	0.0921395	0.196214	0.392428	0	0.0705195	0	-7.08437	0.0012506	0.159533	0.319067	0	-0.319067	7.18264e-08	7.18264e-08	NA	NA	0.451961	FALSE	NA	0	TRUE
isoComp_00029867	geneComp_00004142	ENST00000452780.1	ENSG00000115109.13	sictr	siESRP12	EPB41L5	protein_coding	protein_coding	12.2596	10.6095	13.9097	0.44108	0.513346	0.454427	0.0472258	0.222076	0.0205396	0.423612	0.009275	0.0555675	4.36916	4.62e-10	0.0161667	0.0019	0.0304333	0.0285333	8.06528e-08	1.70484e-30	FALSE	yes	1	TRUE	no	0	TRUE
isoComp_00035682	geneComp_00005049	ENST00000545235.1	ENSG00000123104.11	sictr	siESRP12	ITPR2	protein_coding	nonsense_mediated_decay	1.04966	1.08003	1.01929	0.156295	0.0228584	-0.00730378	0.995944	0.111468	0	0.222936	0	0.0330861	5.92687	0.0572335	0.108733	0	0.217467	0.217467	8.15721e-08	8.15721e-08	TRUE	yes	0.177057	FALSE	no	0	TRUE
isoComp_00028328	geneComp_00003938	ENST00000522749.5	ENSG00000113240.12	sictr	siESRP12	CLK4	protein_coding	processed_transcript	4.69484	4.71984	4.66984	0.103564	0.314418	0.0414726	0.969337	0.108768	0.217536	0	0.00640295	0	-6.17172	0.0321672	0.02305	0.0461	0	-0.0461	1.01519e-07	1.01519e-07	NA	NA	0.13584	FALSE	NA	0	TRUE
isoComp_00065495	geneComp_00009817	ENST00000398341.7	ENSG00000160190.13	sictr	siESRP12	SLC37A1	protein_coding	protein_coding	4.13867	4.19362	4.08373	0.497569	0.255973	0.0364631	0.977319	0.362245	0	0.724491	0	0.254708	10.936	1e-12	0.0858333	0	0.171667	0.171667	1.10037e-07	1.10037e-07	FALSE	yes	1	TRUE	no	0	TRUE
isoComp_00073150	geneComp_00011128	ENST00000567430.1	ENSG00000166509.10	sictr	siESRP12	CLEC3A	protein_coding	nonsense_mediated_decay	1.20787	1.29196	1.12378	0.346754	0.105119	-0.131947	0.93882	0.850129	1.1323	0.567961	0.332107	0.033239	-0.924567	0.413467	0.6882	0.865667	0.510733	-0.354933	1.13219e-07	1.13219e-07	TRUE	no	0.38278	FALSE	yes	0	TRUE
isoComp_00026712	geneComp_00003670	ENST00000548259.1	ENSG00000111237.18	sictr	siESRP12	VPS29	protein_coding	processed_transcript	20.5004	20.2008	20.8	1.63349	1.18058	0.109821	0.885363	2.99966	3.85719	2.14213	0.151651	0.152977	-0.783427	0.0159818	0.147833	0.1925	0.103167	-0.0893333	1.15914e-07	1.15914e-07	NA	NA	0.948751	TRUE	NA	0	TRUE
isoComp_00028185	geneComp_00003915	ENST00000460746.1	ENSG00000112983.17	sictr	siESRP12	BRD8	protein_coding	retained_intron	2.65088	2.66244	2.63932	0.204477	0.174475	0.0524595	0.95984	0.118431	0	0.236863	0	0.0384923	5.73586	0.0957551	0.0445333	0	0.0890667	0.0890667	1.20434e-07	1.20434e-07	NA	NA	0.0513399	FALSE	NA	0	TRUE
isoComp_00076717	geneComp_00011699	ENST00000444280.6_PAR_Y	ENSG00000169084.13_PAR_Y	sictr	siESRP12	DHRSX	protein_coding	protein_coding	1.8627	1.74692	1.97849	0.0684121	0.0696437	0.250077	0.577515	0.0934646	0.186929	0	0.00845099	0	-6.57816	0.00692784	0.0534833	0.106967	0	-0.106967	1.50589e-07	1.50589e-07	FALSE	no	0.00838144	FALSE	no	0	TRUE
isoComp_00007929	geneComp_00001045	ENST00000155674.9	ENSG00000069998.12	sictr	siESRP12	HDHD5	protein_coding	protein_coding	11.3023	11.8164	10.7882	0.656541	0.669571	-0.0622278	0.94734	0.169668	0.0270925	0.312243	0.0270925	0.0684784	3.55436	0.474372	0.01525	0.00213333	0.0283667	0.0262333	1.52838e-07	1.52838e-07	FALSE	yes	1	TRUE	no	0	FALSE
isoComp_00002106	geneComp_00000282	ENST00000535826.5	ENSG00000011347.9	sictr	siESRP12	SYT7	protein_coding	protein_coding	1.11831	0.917348	1.31927	0.023245	0.0957798	0.587926	0.0435236	0.11339	0.226781	0	0.0533218	0	-8.63204	2.29e-07	0.1251	0.2502	0	-0.2502	1.54115e-07	1.54115e-07	FALSE	yes	1	TRUE	no	0	TRUE
isoComp_00067230	geneComp_00010054	ENST00000535152.1	ENSG00000162144.9	sictr	siESRP12	CYB561A3	protein_coding	processed_transcript	3.30452	4.68087	1.92817	0.541334	0.143936	-1.20476	2.29e-07	0.399959	0.799918	0	0.15359	0	-8.26421	1.85e-06	0.0894167	0.178833	0	-0.178833	1.58886e-07	3.82606e-12	NA	NA	0.0673884	FALSE	NA	0	TRUE
isoComp_00095396	geneComp_00015665	ENST00000465851.1	ENSG00000196950.13	sictr	siESRP12	SLC39A10	protein_coding	retained_intron	2.7087	2.76154	2.65586	0.10566	0.197131	0.00440659	0.997389	0.107024	0.214049	0	0.0182258	0	-8.38431	1.2e-07	0.0388833	0.0777667	0	-0.0777667	1.87945e-07	1.87945e-07	NA	NA	1	TRUE	NA	0	TRUE
isoComp_00094923	geneComp_00015563	ENST00000495544.5	ENSG00000196562.14	sictr	siESRP12	SULF2	protein_coding	protein_coding	55.7974	59.5685	52.0264	2.02481	1.04093	-0.131741	0.744936	7.63171	11.2555	4.00796	1.05047	0.129229	-1.43199	2.88e-15	0.133683	0.190267	0.0771	-0.113167	1.96843e-07	1.96843e-07	NA	NA	0.779044	TRUE	NA	1	TRUE
isoComp_00022567	geneComp_00003066	ENST00000222690.10	ENSG00000105968.18	sictr	siESRP12	H2AFV	protein_coding	protein_coding	89.1899	88.7276	89.6522	0.899949	3.63975	0.0795991	0.898565	5.77708	4.71717	6.837	0.152841	0.246815	0.596852	1.96e-07	0.0647167	0.0531333	0.0763	0.0231667	1.98386e-07	1.98386e-07	FALSE	yes	0.132979	FALSE	no	0	TRUE
isoComp_00041381	geneComp_00005981	ENST00000592551.5	ENSG00000130813.17	sictr	siESRP12	C19orf66	protein_coding	retained_intron	1.54586	2.64273	0.448987	0.299858	0.0273781	-2.50243	7.26e-28	0.296648	0.356878	0.236417	0.0283952	0.0283955	-0.526198	0.858564	0.3362	0.1387	0.5337	0.395	2.12385e-07	2.12385e-07	NA	NA	0.120318	FALSE	NA	0	TRUE
isoComp_00076710	geneComp_00011698	ENST00000444280.6	ENSG00000169084.13	sictr	siESRP12	DHRSX	protein_coding	protein_coding	1.89193	1.80538	1.97849	0.0795683	0.0696437	0.203093	0.704251	0.0934646	0.186929	0	0.00845099	0	-6.57816	0.00692784	0.0517833	0.103567	0	-0.103567	2.16434e-07	2.16434e-07	FALSE	yes	0.128319	FALSE	no	0	TRUE
isoComp_00013161	geneComp_00001741	ENST00000377071.8	ENSG00000089094.18	sictr	siESRP12	KDM2B	protein_coding	protein_coding	1.62164	1.88865	1.35463	0.112534	0.150509	-0.405556	0.340118	0.0825553	0	0.165111	0	0.0325814	9.59341	7.71e-11	0.06005	0	0.1201	0.1201	2.28226e-07	2.28226e-07	FALSE	yes	1	TRUE	no	1	TRUE
isoComp_00096159	geneComp_00015817	ENST00000514363.1	ENSG00000197530.12	sictr	siESRP12	MIB2	protein_coding	nonsense_mediated_decay	2.96417	2.52214	3.40621	0.179479	0.190825	0.499438	0.0515024	0.135811	0	0.271622	0	0.0237164	6.30196	0.0124339	0.0405167	0	0.0810333	0.0810333	2.28322e-07	2.28322e-07	TRUE	no	0.249443	FALSE	no	0	TRUE
isoComp_00027880	geneComp_00003865	ENST00000540719.1	ENSG00000112531.16	sictr	siESRP12	QKI	protein_coding	retained_intron	2.75246	3.38859	2.11632	0.318708	0.247243	-0.616216	0.0729743	0.282364	0.564727	0	0.198286	0	-7.64254	0.000218773	0.07925	0.1585	0	-0.1585	2.46726e-07	2.46726e-07	NA	NA	0.0796939	FALSE	NA	0	TRUE
isoComp_00024228	geneComp_00003348	ENST00000461706.1	ENSG00000108384.14	sictr	siESRP12	RAD51C	protein_coding	retained_intron	159.293	163.684	154.903	7.96464	8.29969	-0.0202733	0.987176	7.40247	14.8049	0	11.4882	0	-11.3805	3.02e-09	0.0426667	0.0853333	0	-0.0853333	2.57259e-07	2.57259e-07	NA	NA	0.022608	FALSE	NA	0	TRUE
isoComp_00067229	geneComp_00010054	ENST00000447532.6	ENSG00000162144.9	sictr	siESRP12	CYB561A3	protein_coding	protein_coding	3.30452	4.68087	1.92817	0.541334	0.143936	-1.20476	2.29e-07	1.31436	2.40338	0.225342	0.251009	0.0629519	-3.32255	2.29e-15	0.3184	0.519333	0.117467	-0.401867	2.79979e-07	3.82606e-12	FALSE	yes	0.99934	TRUE	no	0	TRUE
isoComp_00128438	geneComp_00035333	ENST00000622215.1	ENSG00000277072.4	sictr	siESRP12	STAG3L2	transcribed_unprocessed_pseudogene	retained_intron	1.04232	1.08633	0.998308	0.100167	0.0850549	-0.0673517	0.962141	0.0995684	0	0.199137	0	0.0266796	7.11293	0.000284708	0.100433	0	0.200867	0.200867	3.01072e-07	3.01072e-07	NA	NA	0.267298	FALSE	NA	1	TRUE
isoComp_00034343	geneComp_00004833	ENST00000551727.5	ENSG00000120837.7	sictr	siESRP12	NFYB	protein_coding	protein_coding	11.9734	11.6578	12.289	1.74772	0.488398	0.131596	0.888261	6.85313	7.62142	6.08484	0.966864	0.174237	-0.269095	0.970061	0.5771	0.6586	0.4956	-0.163	3.21568e-07	3.21568e-07	FALSE	yes	0.999336	TRUE	no	0	TRUE
isoComp_00004068	geneComp_00000537	ENST00000503871.1	ENSG00000040275.16	sictr	siESRP12	SPDL1	protein_coding	nonsense_mediated_decay	9.80068	10.9953	8.60607	0.467358	0.808284	-0.295439	0.486527	0.221616	0.443232	0	0.142671	0	-6.2036	0.0778036	0.0196833	0.0393667	0	-0.0393667	4.00315e-07	4.00315e-07	NA	NA	0.0269703	FALSE	NA	0	TRUE
isoComp_00021485	geneComp_00002904	ENST00000311278.10	ENSG00000105221.16	sictr	siESRP12	AKT2	protein_coding	protein_coding	11.2612	12.6097	9.91261	0.650094	0.448313	-0.281116	0.333429	0.109065	0	0.218129	0	0.0582704	8.09376	8.25e-06	0.0111167	0	0.0222333	0.0222333	4.13244e-07	4.13244e-07	FALSE	yes	1	TRUE	no	0	TRUE
isoComp_00016061	geneComp_00002145	ENST00000481673.5	ENSG00000100288.19	sictr	siESRP12	CHKB	protein_coding	retained_intron	1.51524	1.40338	1.6271	0.0884866	0.467091	0.256646	0.822157	0.0964524	0.192905	0	0.0283991	0	-8.31055	2.64e-07	0.0682	0.1364	0	-0.1364	5.56574e-07	6.30697e-12	NA	NA	0.999996	TRUE	NA	1	TRUE
isoComp_00061247	geneComp_00009053	ENST00000394201.8	ENSG00000153130.17	sictr	siESRP12	SCOC	protein_coding	protein_coding	13.6814	12.5622	14.8006	1.75785	1.25298	0.287146	0.667393	11.5297	10.059	13.0005	1.5203	1.17264	0.418707	0.829934	0.837917	0.798367	0.877467	0.0791	6.21178e-07	6.21178e-07	FALSE	yes	0.288623	FALSE	no	0	TRUE
isoComp_00064669	geneComp_00009677	ENST00000460378.1	ENSG00000159023.19	sictr	siESRP12	EPB41	protein_coding	processed_transcript	2.61542	2.58669	2.64414	0.244242	0.189287	0.0989955	0.907705	0.208569	0.370952	0.0461861	0.0339759	0.0138586	-2.93314	4.08e-07	0.08055	0.143467	0.0176333	-0.125833	7.30271e-07	7.30271e-07	NA	NA	0.328787	FALSE	NA	0	TRUE
isoComp_00052564	geneComp_00007634	ENST00000582448.5	ENSG00000141380.13	sictr	siESRP12	SS18	protein_coding	nonsense_mediated_decay	13.066	13.2278	12.9042	0.205886	0.269509	0.0276656	0.97712	0.158438	0	0.316875	0	0.0889172	6.64552	0.0263495	0.0123333	0	0.0246667	0.0246667	8.70306e-07	8.70306e-07	TRUE	yes	0.0180564	FALSE	no	0	TRUE
isoComp_00002566	geneComp_00000338	ENST00000495054.1	ENSG00000014914.20	sictr	siESRP12	MTMR11	protein_coding	retained_intron	1.36601	1.56216	1.16987	0.11692	0.132519	-0.346282	0.512521	0.206317	0.382172	0.0304623	0.0570725	0.0304623	-3.59476	0.391897	0.131683	0.242133	0.0212333	-0.2209	8.71702e-07	8.71702e-07	NA	NA	0.0855796	FALSE	NA	0	TRUE
isoComp_00030576	geneComp_00004238	ENST00000485956.1	ENSG00000115648.13	sictr	siESRP12	MLPH	protein_coding	processed_transcript	25.8303	24.1604	27.5002	0.674251	2.1033	0.246677	0.478535	0.618292	0.187839	1.04875	0.0447128	0.207705	2.51894	0.000313263	0.0227167	0.00776667	0.0376667	0.0299	9.15547e-07	1.41809e-16	NA	NA	0.434085	FALSE	NA	0	TRUE
isoComp_00011580	geneComp_00001515	ENST00000493238.1	ENSG00000082996.19	sictr	siESRP12	RNF13	protein_coding	retained_intron	23.1898	24.7186	21.661	4.43938	2.75915	-0.14682	0.893737	3.77747	3.13016	4.42478	0.666306	0.660236	0.536524	0.927684	0.164533	0.1258	0.203267	0.0774667	9.40168e-07	9.40168e-07	NA	NA	0.15509	FALSE	NA	0	TRUE
isoComp_00049268	geneComp_00007201	ENST00000435275.5	ENSG00000138326.18	sictr	siESRP12	RPS24	protein_coding	protein_coding	1009.89	839.729	1180.06	100.386	99.166	0.541881	0.136486	180.951	187.417	174.486	33.1865	18.1719	-0.0586225	0.999861	0.18385	0.220367	0.147333	-0.0730333	9.43784e-07	9.43784e-07	FALSE	yes	0.811125	TRUE	no	0	TRUE
isoComp_00010812	geneComp_00001406	ENST00000595530.5	ENSG00000079462.7	sictr	siESRP12	PAFAH1B3	protein_coding	protein_coding	15.5972	16.3626	14.8319	2.97023	1.38907	-0.0649564	0.967568	0.340799	0.125431	0.556167	0.0084229	0.113534	2.22008	0.025793	0.0226333	0.0085	0.0367667	0.0282667	9.94085e-07	9.94085e-07	FALSE	yes	0.116177	FALSE	no	0	TRUE
isoComp_00036698	geneComp_00005211	ENST00000577610.5	ENSG00000124422.11	sictr	siESRP12	USP22	protein_coding	processed_transcript	5.77468	6.24266	5.30669	0.506637	0.0531461	-0.167863	0.74578	0.810301	0.492107	1.12849	0.0906945	0.0557263	1.27834	0.0728868	0.145833	0.0787667	0.2129	0.134133	9.95976e-07	9.95976e-07	NA	NA	0.0940879	FALSE	NA	0	TRUE
isoComp_00019647	geneComp_00002675	ENST00000572954.1	ENSG00000103363.14	sictr	siESRP12	ELOB	protein_coding	protein_coding	139.114	121.559	156.669	8.88141	3.40117	0.425318	0.117823	28.056	27.8924	28.2196	2.25417	0.855512	0.072684	0.999861	0.2047	0.2292	0.1802	-0.049	1.54399e-06	1.54399e-06	FALSE	no	0.150648	FALSE	no	0	TRUE
isoComp_00034047	geneComp_00004784	ENST00000634413.1	ENSG00000120458.10	sictr	siESRP12	MSANTD2	protein_coding	processed_transcript	0.780784	0.898095	0.663472	0.125953	0.0293442	-0.359382	0.580217	0.212174	0.386778	0.0375687	0.100949	0.0194533	-3.2021	0.459298	0.234817	0.415433	0.0542	-0.361233	1.61927e-06	1.61927e-06	NA	NA	0.952365	TRUE	NA	0	TRUE
isoComp_00026402	geneComp_00003631	ENST00000546705.5	ENSG00000110880.10	sictr	siESRP12	CORO1C	protein_coding	protein_coding	11.1889	12.8513	9.52645	0.378999	0.389463	-0.367225	0.18995	0.134842	0.269684	0	0.0675598	0	-6.47336	0.0120948	0.01035	0.0207	0	-0.0207	1.69561e-06	4.43079e-13	FALSE	yes	0.979335	TRUE	no	0	TRUE
isoComp_00010165	geneComp_00001324	ENST00000596905.1	ENSG00000077348.8	sictr	siESRP12	EXOSC5	protein_coding	protein_coding	9.88696	10.225	9.54887	0.378096	0.906049	-0.0448052	0.968759	0.132306	0.264612	0	0.0604034	0	-7.22229	0.000527145	0.0131333	0.0262667	0	-0.0262667	1.73975e-06	1.73975e-06	FALSE	yes	0.998208	TRUE	no	0	TRUE
isoComp_00050941	geneComp_00007448	ENST00000354886.6	ENSG00000139974.15	sictr	siESRP12	SLC38A6	protein_coding	protein_coding	5.37215	4.98438	5.75991	0.249602	0.389259	0.274959	0.600163	0.157581	0.0100436	0.305119	0.0100436	0.0517929	4.97417	0.00320863	0.0273	0.0019	0.0527	0.0508	1.77841e-06	1.0959e-12	FALSE	yes	1	TRUE	no	0	TRUE
isoComp_00103551	geneComp_00018544	ENST00000558423.1	ENSG00000215256.3	sictr	siESRP12	DHRS4-AS1	antisense_RNA	antisense_RNA	3.14079	3.20063	3.08094	0.179086	0.449024	-0.0039324	0.998625	0.159516	0.307872	0.0111597	0.0481081	0.0111597	-4.4419	0.0718223	0.0511833	0.0982333	0.00413333	-0.0941	1.94077e-06	1.94077e-06	NA	NA	0.0144747	FALSE	NA	0	TRUE
isoComp_00047705	geneComp_00006953	ENST00000394125.8	ENSG00000136933.16	sictr	siESRP12	RABEPK	protein_coding	protein_coding	5.16549	5.01734	5.31365	0.603892	0.494145	0.158431	0.850066	2.1018	1.47222	2.73137	0.281966	0.187665	0.962099	0.0546988	0.402833	0.288167	0.5175	0.229333	2.08498e-06	2.08498e-06	FALSE	yes	1	TRUE	no	0	TRUE
isoComp_00018481	geneComp_00002518	ENST00000346693.8	ENSG00000102181.20	sictr	siESRP12	CD99L2	protein_coding	nonsense_mediated_decay	2.03836	1.10465	2.97206	0.0422998	0.127908	1.48519	1.58e-17	0.126852	0.185907	0.0677971	0.0169332	0.0189147	-1.41648	0.0687221	0.09565	0.1689	0.0224	-0.1465	2.1947e-06	2.1947e-06	TRUE	no	0.395709	FALSE	yes	0	TRUE
isoComp_00082576	geneComp_00012818	ENST00000578757.5	ENSG00000175061.17	sictr	siESRP12	LRRC75A-AS1	processed_transcript	retained_intron	222.85	192.918	252.783	14.7815	27.7312	0.441458	0.239188	5.60778	5.97885	5.2367	0.395743	0.513859	-0.14025	0.999861	0.0259167	0.0310667	0.0207667	-0.0103	2.2003e-06	6.91105e-10	NA	NA	0.0128468	FALSE	NA	1	TRUE
isoComp_00054823	geneComp_00007980	ENST00000492281.5	ENSG00000143748.17	sictr	siESRP12	NVL	protein_coding	protein_coding	10.034	9.62554	10.4424	1.12006	1.45159	0.164554	0.863355	0.12906	0.258119	0	0.0938567	0	-6.44339	0.0376819	0.0125833	0.0251667	0	-0.0251667	2.26151e-06	2.26151e-06	FALSE	no	0.276756	FALSE	no	0	TRUE
isoComp_00119463	geneComp_00028712	ENST00000531523.1	ENSG00000255198.4	sictr	siESRP12	SNHG9	lincRNA	lincRNA	36.7599	33.8726	39.6472	0.840062	2.44651	0.295135	0.47421	35.0788	31.7473	38.4102	0.936096	2.45504	0.337121	0.448832	0.952783	0.937033	0.968533	0.0315	2.37183e-06	2.37183e-06	NA	NA	1.81656e-05	FALSE	NA	0	TRUE
isoComp_00022296	geneComp_00003024	ENST00000453535.1	ENSG00000105723.11	sictr	siESRP12	GSK3A	protein_coding	nonsense_mediated_decay	0.495264	0.570826	0.419702	0.041759	0.103351	-0.366813	0.723641	0.140478	0.266646	0.0143099	0.0411234	0.0143099	-4.06764	0.162382	0.243	0.4622	0.0238	-0.4384	2.40189e-06	2.40189e-06	TRUE	yes	1	TRUE	no	0	TRUE
isoComp_00035641	geneComp_00005042	ENST00000550016.5	ENSG00000123064.12	sictr	siESRP12	DDX54	protein_coding	processed_transcript	10.5204	10.6109	10.4299	0.627285	0.347386	0.0396906	0.964064	0.159046	0.318091	0	0.091701	0	-6.98934	0.00327194	0.0151	0.0302	0	-0.0302	2.42519e-06	2.42519e-06	NA	NA	0.879001	TRUE	NA	0	TRUE
isoComp_00068345	geneComp_00010278	ENST00000463726.1	ENSG00000163162.8	sictr	siESRP12	RNF149	protein_coding	retained_intron	13.3135	14.036	12.5911	0.732117	0.995588	-0.0989385	0.890345	3.48755	2.9789	3.9962	0.131085	0.291954	0.476889	0.606096	0.265317	0.212667	0.317967	0.1053	2.47665e-06	2.47665e-06	NA	NA	0.0753333	FALSE	NA	0	TRUE
isoComp_00041731	geneComp_00006033	ENST00000300811.7	ENSG00000131116.11	sictr	siESRP12	ZNF428	protein_coding	protein_coding	12.2013	11.7929	12.6097	0.679642	0.989547	0.14991	0.820684	6.81329	5.75863	7.86795	0.36755	0.367157	0.501318	0.0927531	0.557433	0.487933	0.626933	0.139	2.47665e-06	2.47665e-06	FALSE	no	0.998484	TRUE	no	0	TRUE
isoComp_00067449	geneComp_00010095	ENST00000470888.6	ENSG00000162433.14	sictr	siESRP12	AK4	protein_coding	processed_transcript	4.65406	5.24703	4.0611	0.211945	0.100891	-0.310672	0.356695	0.144465	0.288931	0	0.0711463	0	-7.62174	0.000104816	0.0279833	0.0559667	0	-0.0559667	2.82529e-06	2.82529e-06	NA	NA	0.137432	FALSE	NA	1	TRUE
isoComp_00041733	geneComp_00006033	ENST00000598676.1	ENSG00000131116.11	sictr	siESRP12	ZNF428	protein_coding	protein_coding	12.2013	11.7929	12.6097	0.679642	0.989547	0.14991	0.820684	5.34696	5.95222	4.74171	0.381913	0.62329	-0.279921	0.999861	0.438717	0.504367	0.373067	-0.1313	2.88562e-06	2.47665e-06	FALSE	no	0.345602	FALSE	no	0	TRUE
isoComp_00022440	geneComp_00003043	ENST00000484527.5	ENSG00000105835.11	sictr	siESRP12	NAMPT	protein_coding	processed_transcript	12.1667	13.9244	10.4089	1.61171	1.13652	-0.359737	0.47042	1.26999	1.85461	0.685368	0.204336	0.0792926	-1.37095	0.00496099	0.0997	0.133433	0.0659667	-0.0674667	2.88562e-06	2.88562e-06	NA	NA	0.045851	FALSE	NA	0	TRUE
isoComp_00067978	geneComp_00010211	ENST00000336520.7	ENSG00000162910.18	sictr	siESRP12	MRPL55	protein_coding	protein_coding	27.6029	26.8124	28.3934	2.86043	0.534507	0.144397	0.844502	2.16886	2.69527	1.64245	0.197622	0.105211	-0.660021	0.13655	0.0795167	0.101167	0.0578667	-0.0433	2.88562e-06	2.88562e-06	FALSE	yes	0.809093	TRUE	no	0	TRUE
isoComp_00048286	geneComp_00007052	ENST00000260058.9	ENSG00000137504.13	sictr	siESRP12	CREBZF	protein_coding	nonsense_mediated_decay	23.4714	25.3039	21.6388	1.18735	0.661007	-0.158504	0.703866	1.30793	1.90513	0.710729	0.142996	0.122021	-1.36798	0.000377025	0.0540833	0.0751667	0.033	-0.0421667	2.88562e-06	2.88562e-06	TRUE	yes	0.999978	TRUE	no	0	TRUE
isoComp_00100671	geneComp_00017178	ENST00000389134.9	ENSG00000205423.11	sictr	siESRP12	CNEP1R1	protein_coding	nonsense_mediated_decay	3.52503	3.86	3.19006	0.336785	0.376638	-0.226378	0.76706	0.206856	0.413712	0	0.166888	0	-7.00067	0.00842741	0.0508	0.1016	0	-0.1016	2.97369e-06	2.97369e-06	TRUE	yes	0.0492738	FALSE	no	0	TRUE
isoComp_00087396	geneComp_00013877	ENST00000509889.5	ENSG00000181789.14	sictr	siESRP12	COPG1	protein_coding	protein_coding	23.5399	22.5135	24.5663	1.07501	0.179642	0.192148	0.564655	1.87874	0.747271	3.01021	0.101276	0.373978	2.04795	1.74e-06	0.0782667	0.0338	0.122733	0.0889333	3.04225e-06	3.04225e-06	NA	NA	0.998778	TRUE	NA	0	TRUE
isoComp_00071602	geneComp_00010838	ENST00000468781.5	ENSG00000165233.17	sictr	siESRP12	CARD19	protein_coding	processed_transcript	18.8076	17.0049	20.6104	1.09948	1.10326	0.347461	0.258318	1.14043	0.595628	1.68523	0.0887988	0.0940246	1.54643	0.00149438	0.0587167	0.0357	0.0817333	0.0460333	3.21483e-06	3.21483e-06	NA	NA	0.882642	TRUE	NA	0	FALSE
isoComp_00031219	geneComp_00004320	ENST00000440019.5	ENSG00000116209.11	sictr	siESRP12	TMEM59	protein_coding	protein_coding	60.0939	53.5089	66.6788	3.51043	4.00849	0.372473	0.289637	0.989306	0	1.97861	0	1.00402	9.53693	9.19e-08	0.0158833	0	0.0317667	0.0317667	3.24545e-06	3.24545e-06	FALSE	yes	0.111202	FALSE	no	0	TRUE
isoComp_00074405	geneComp_00011332	ENST00000567815.5	ENSG00000167526.13	sictr	siESRP12	RPL13	protein_coding	protein_coding	1228.58	1049.15	1408.01	41.2719	128.519	0.480741	0.082366	387.687	356.935	418.439	7.93844	37.2296	0.283903	0.621606	0.319017	0.340733	0.2973	-0.0434333	3.26897e-06	3.26897e-06	FALSE	yes	0.996199	TRUE	no	0	TRUE
isoComp_00006047	geneComp_00000799	ENST00000566808.2	ENSG00000062038.13	sictr	siESRP12	CDH3	protein_coding	nonsense_mediated_decay	2.97567	3.18516	2.76618	0.322423	0.157543	-0.136211	0.858146	0.103266	0.206531	0	0.0492001	0	-6.22238	0.0309731	0.0317833	0.0635667	0	-0.0635667	3.64674e-06	3.64674e-06	NA	NA	0.0172304	FALSE	NA	0	TRUE
isoComp_00048226	geneComp_00007048	ENST00000544129.5	ENSG00000137497.17	sictr	siESRP12	NUMA1	protein_coding	protein_coding	17.6733	18.2564	17.0902	0.177604	1.74023	-0.0386743	0.972034	0.627281	0.330189	0.924374	0.0491935	0.138846	1.54682	0.0298825	0.036	0.0181333	0.0538667	0.0357333	3.64674e-06	3.64674e-06	FALSE	no	0.154463	FALSE	no	0	TRUE
isoComp_00022575	geneComp_00003067	ENST00000222693.4	ENSG00000105971.14	sictr	siESRP12	CAV2	protein_coding	protein_coding	9.39676	9.87653	8.917	0.846631	0.663713	-0.0745959	0.940551	4.81061	4.40053	5.2207	0.45743	0.483627	0.315025	0.812829	0.514117	0.444233	0.584	0.139767	3.64674e-06	3.64674e-06	FALSE	yes	0.983683	TRUE	no	0	TRUE
isoComp_00083117	geneComp_00012910	ENST00000541951.5	ENSG00000175575.12	sictr	siESRP12	PAAF1	protein_coding	protein_coding	4.10726	4.20972	4.00481	0.121789	0.183315	-0.00922658	0.994063	0.0954756	0	0.190951	0	0.0171378	7.74571	4.96e-06	0.0239667	0	0.0479333	0.0479333	3.88893e-06	3.88893e-06	FALSE	yes	0.999995	TRUE	no	0	TRUE
isoComp_00085088	geneComp_00013326	ENST00000496263.6	ENSG00000178104.19	sictr	siESRP12	PDE4DIP	protein_coding	retained_intron	3.72867	4.26802	3.18931	0.0393356	0.235053	-0.353677	0.291799	0.160662	0.321323	0	0.0990417	0	-7.21567	0.00082205	0.0374333	0.0748667	0	-0.0748667	3.99987e-06	3.99987e-06	NA	NA	0.0335842	FALSE	NA	0	TRUE
isoComp_00014856	geneComp_00001959	ENST00000496626.5	ENSG00000095794.19	sictr	siESRP12	CREM	protein_coding	processed_transcript	9.85834	9.38038	10.3363	1.05903	0.638784	0.190269	0.793597	0.501815	0.769646	0.233983	0.132853	0.018844	-1.67778	0.173968	0.0526833	0.0824	0.0229667	-0.0594333	4.24163e-06	4.24163e-06	NA	NA	0.0211423	FALSE	NA	0	TRUE
isoComp_00025122	geneComp_00003455	ENST00000226253.8	ENSG00000109107.13	sictr	siESRP12	ALDOC	protein_coding	protein_coding	0.588367	0.560817	0.615917	0.069729	0.0612685	0.193435	0.869221	0.0992984	0	0.198597	0	0.0500541	8.29009	9.93e-07	0.15935	0	0.3187	0.3187	4.32813e-06	4.32813e-06	FALSE	yes	1	TRUE	no	0	TRUE
isoComp_00125463	geneComp_00032968	ENST00000422680.5	ENSG00000269335.5	sictr	siESRP12	IKBKG	protein_coding	protein_coding	3.3212	3.39277	3.24963	0.297083	0.174134	0.00851389	0.99469	0.089988	0.179976	0	0.0315667	0	-6.60158	0.00495536	0.02615	0.0523	0	-0.0523	4.89801e-06	4.89801e-06	FALSE	yes	0.172519	FALSE	no	0	TRUE
isoComp_00066527	geneComp_00009960	ENST00000292807.9	ENSG00000161203.13	sictr	siESRP12	AP2M1	protein_coding	protein_coding	49.041	45.2446	52.8374	3.08085	3.32097	0.292602	0.431194	34.5777	33.001	36.1544	1.81494	2.04137	0.192846	0.858741	0.70785	0.7308	0.6849	-0.0459	4.90381e-06	4.90381e-06	FALSE	yes	1	TRUE	no	0	TRUE
isoComp_00067233	geneComp_00010054	ENST00000537364.5	ENSG00000162144.9	sictr	siESRP12	CYB561A3	protein_coding	protein_coding	3.30452	4.68087	1.92817	0.541334	0.143936	-1.20476	2.29e-07	0.402345	0.353848	0.450841	0.0309663	0.0209493	0.414648	0.480563	0.157217	0.0763333	0.2381	0.161767	5.55186e-06	3.82606e-12	FALSE	yes	0.164061	FALSE	no	0	TRUE
isoComp_00001274	geneComp_00000172	ENST00000490067.5	ENSG00000007341.18	sictr	siESRP12	ST7L	protein_coding	protein_coding	3.52011	3.5681	3.47212	0.0979913	0.177408	0.0184454	0.987708	0.11594	0.00739533	0.224486	0.00739533	0.03655	4.80408	0.00992658	0.0340167	0.00206667	0.0659667	0.0639	6.0798e-06	6.0798e-06	FALSE	yes	1	TRUE	no	0	TRUE
isoComp_00088133	geneComp_00014031	ENST00000409533.5	ENSG00000182600.9	sictr	siESRP12	C2orf82	protein_coding	protein_coding	0.263815	0.266263	0.261366	0.0575108	0.0602027	0.069005	0.985003	0.0784016	0	0.156803	0	0.0459872	5.47834	NA	0.2916	0	0.5832	0.5832	6.37075e-06	6.37075e-06	FALSE	yes	0.917384	TRUE	yes	0	TRUE
isoComp_00011304	geneComp_00001478	ENST00000397721.4	ENSG00000081803.15	sictr	siESRP12	CADPS2	protein_coding	protein_coding	3.52587	3.13886	3.91288	0.192334	0.349814	0.383844	0.323835	0.220439	0	0.440878	0	0.181721	10.1029	5.51e-10	0.0531167	0	0.106233	0.106233	6.54165e-06	6.54165e-06	NA	NA	1	TRUE	NA	0	TRUE
isoComp_00031693	geneComp_00004391	ENST00000444358.1	ENSG00000116809.11	sictr	siESRP12	ZBTB17	protein_coding	protein_coding	3.80295	3.89996	3.70595	0.213863	0.148518	-0.0105289	0.991468	0.0853014	0	0.170603	0	0.00907144	6.35591	0.00761845	0.0231667	0	0.0463333	0.0463333	7.13196e-06	7.13196e-06	NA	NA	0.146944	FALSE	NA	1	TRUE
isoComp_00088952	geneComp_00014208	ENST00000431628.1	ENSG00000183527.11	sictr	siESRP12	PSMG1	protein_coding	nonsense_mediated_decay	38.6861	41.3501	36.0222	1.57526	1.80865	-0.133907	0.81929	1.26944	0.805267	1.73362	0.150835	0.0570228	1.15544	0.0622787	0.0338333	0.0194333	0.0482333	0.0288	7.55826e-06	7.55826e-06	TRUE	yes	0.986994	TRUE	no	0	TRUE
isoComp_00074016	geneComp_00011282	ENST00000595533.1	ENSG00000167232.13	sictr	siESRP12	ZNF91	protein_coding	protein_coding	6.20227	5.28726	7.11727	0.457936	0.306362	0.48332	0.109886	0.0647353	0.129471	0	0.0196853	0	-5.78079	NA	0.0121333	0.0242667	0	-0.0242667	7.56291e-06	7.56291e-06	FALSE	yes	0.199077	FALSE	no	0	TRUE
isoComp_00101041	geneComp_00017280	ENST00000570051.5	ENSG00000205937.11	sictr	siESRP12	RNPS1	protein_coding	retained_intron	17.9918	18.6344	17.3492	2.39972	2.10025	-0.0261757	0.987176	1.73476	1.29583	2.17368	0.11002	0.235636	0.817725	0.0700929	0.0983167	0.0709333	0.1257	0.0547667	9.15991e-06	9.15991e-06	NA	NA	0.985284	TRUE	NA	0	TRUE
isoComp_00119464	geneComp_00028712	ENST00000564014.1	ENSG00000255198.4	sictr	siESRP12	SNHG9	lincRNA	lincRNA	36.7599	33.8726	39.6472	0.840062	2.44651	0.295135	0.47421	1.68109	2.12522	1.23696	0.101432	0.090923	-0.732565	0.461785	0.0472167	0.0629667	0.0314667	-0.0315	1.04109e-05	2.37183e-06	NA	NA	0.168295	FALSE	NA	1	TRUE
isoComp_00080978	geneComp_00012500	ENST00000458337.5	ENSG00000173163.10	sictr	siESRP12	COMMD1	protein_coding	protein_coding	18.3174	17.0637	19.571	0.153809	1.01024	0.260449	0.4692	7.5323	6.07777	8.98684	0.230864	0.455021	0.621529	0.000443194	0.4077	0.356	0.4594	0.1034	1.0956e-05	1.0956e-05	NA	NA	0.183317	FALSE	NA	0	TRUE
isoComp_00082868	geneComp_00012866	ENST00000308108.8	ENSG00000175305.17	sictr	siESRP12	CCNE2	protein_coding	protein_coding	13.1765	13.3763	12.9767	2.08993	2.43306	0.0410264	0.98489	6.75762	5.57067	7.94456	0.523253	1.57511	0.581357	0.600195	0.517467	0.424967	0.609967	0.185	1.1164e-05	1.1164e-05	FALSE	yes	1	TRUE	no	1	TRUE
isoComp_00009410	geneComp_00001227	ENST00000375408.7	ENSG00000074964.16	sictr	siESRP12	ARHGEF10L	protein_coding	protein_coding	2.08875	2.14703	2.03047	0.211472	0.125119	-0.0241061	0.987176	0.247711	0.0922694	0.403152	0.0168473	0.0200701	2.17087	4.17e-08	0.1216	0.0438333	0.199367	0.155533	1.12877e-05	1.12877e-05	FALSE	yes	1	TRUE	no	0	TRUE
isoComp_00010846	geneComp_00001412	ENST00000389253.8	ENSG00000079805.16	sictr	siESRP12	DNM2	protein_coding	protein_coding	12.9552	12.6829	13.2276	0.564611	0.636212	0.127024	0.822605	0.8838	0.525911	1.24169	0.0246958	0.0310912	1.29419	6.23e-14	0.06805	0.0416667	0.0944333	0.0527667	1.13154e-05	1.13154e-05	FALSE	yes	1	TRUE	no	1	TRUE
isoComp_00007513	geneComp_00000986	ENST00000396722.2	ENSG00000068079.7	sictr	siESRP12	IFI35	protein_coding	retained_intron	4.45799	7.06214	1.85383	1.37764	0.313037	-1.87788	6.38e-09	0.329362	0.352273	0.306452	0.080515	0.0276563	-0.133005	0.999861	0.110817	0.0490333	0.1726	0.123567	1.16047e-05	1.16047e-05	NA	NA	0.112277	FALSE	NA	0	TRUE
isoComp_00055848	geneComp_00008137	ENST00000486444.1	ENSG00000144802.11	sictr	siESRP12	NFKBIZ	protein_coding	retained_intron	2.65515	3.93723	1.37306	0.100587	0.157102	-1.46748	2.07e-12	0.391392	0.782784	0	0.214164	0	-8.17702	4.55e-05	0.0991333	0.198267	0	-0.198267	1.17561e-05	1.17561e-05	NA	NA	0.955874	TRUE	NA	0	TRUE
isoComp_00127365	geneComp_00034487	ENST00000504109.5	ENSG00000273841.4	sictr	siESRP12	TAF9	protein_coding	protein_coding	29.158	25.1912	33.1247	3.23341	3.65575	0.44323	0.335608	1.81808	0.60476	3.0314	0.0894317	0.466359	2.36955	2.66e-07	0.0586333	0.0244333	0.0928333	0.0684	1.17561e-05	1.17561e-05	FALSE	yes	0.162369	FALSE	no	0	TRUE
isoComp_00012662	geneComp_00001674	ENST00000477931.5	ENSG00000087460.24	sictr	siESRP12	GNAS	protein_coding	processed_transcript	200.921	195.141	206.701	2.31459	14.4415	0.141201	0.781292	2.14859	1.11756	3.17963	0.0441729	0.561265	1.56387	6.56e-06	0.0104667	0.00573333	0.0152	0.00946667	1.2408e-05	1.2408e-05	NA	NA	1	TRUE	NA	0	NA
isoComp_00082578	geneComp_00012818	ENST00000580180.5	ENSG00000175061.17	sictr	siESRP12	LRRC75A-AS1	processed_transcript	antisense_RNA	222.85	192.918	252.783	14.7815	27.7312	0.441458	0.239188	101.23	79.4735	122.986	6.4147	15.0306	0.679159	0.0724244	0.448417	0.411667	0.485167	0.0735	1.25272e-05	6.91105e-10	NA	NA	0.0615455	FALSE	NA	0	TRUE
isoComp_00085201	geneComp_00013347	ENST00000527303.1	ENSG00000178209.14	sictr	siESRP12	PLEC	protein_coding	protein_coding	7.47189	7.38996	7.55381	0.618355	0.367126	0.103005	0.876839	0.527002	0.212185	0.841818	0.0563448	0.0357385	2.05385	0.0127595	0.0708833	0.0301667	0.1116	0.0814333	1.26684e-05	1.26684e-05	NA	NA	0.105259	FALSE	NA	0	TRUE
isoComp_00048389	geneComp_00007066	ENST00000511317.1	ENSG00000137628.16	sictr	siESRP12	DDX60	protein_coding	protein_coding	6.65148	13.0936	0.209373	3.5396	0.00796655	-5.91571	4.26e-77	2.75281	5.50562	0	1.79879	0	-10.768	7.49e-13	0.205517	0.411033	0	-0.411033	1.44266e-05	1.44266e-05	NA	NA	0.979998	TRUE	NA	0	TRUE
isoComp_00074786	geneComp_00011391	ENST00000570662.2	ENSG00000167720.12	sictr	siESRP12	SRR	protein_coding	protein_coding	4.01472	3.7521	4.27734	0.412332	0.686553	0.256519	0.748674	0.184641	0.333777	0.0355041	0.0941183	0.0216693	-3.1632	0.23319	0.0470167	0.0854	0.00863333	-0.0767667	1.46208e-05	1.46208e-05	FALSE	yes	0.111091	FALSE	no	0	TRUE
isoComp_00097011	geneComp_00015980	ENST00000357006.8	ENSG00000198081.10	sictr	siESRP12	ZBTB14	protein_coding	protein_coding	2.54678	2.74093	2.35263	0.17249	0.205285	-0.150718	0.820457	0.21343	0.363365	0.0634957	0.0274558	0.030047	-2.48905	0.00632997	0.08135	0.1343	0.0284	-0.1059	1.48476e-05	1.48476e-05	FALSE	yes	1	TRUE	no	0	TRUE
isoComp_00071674	geneComp_00010854	ENST00000298048.6	ENSG00000165304.7	sictr	siESRP12	MELK	protein_coding	protein_coding	7.3358	8.1684	6.5032	0.971873	0.933822	-0.250658	0.741922	0.28398	0	0.567959	0	0.179878	10.1761	8.66e-11	0.0482667	0	0.0965333	0.0965333	1.67189e-05	1.67189e-05	FALSE	yes	1	TRUE	no	0	TRUE
isoComp_00069926	geneComp_00010534	ENST00000296444.6	ENSG00000164054.15	sictr	siESRP12	SHISA5	protein_coding	protein_coding	8.44794	11.0197	5.87621	0.850715	0.224788	-0.84188	1.86e-06	1.71229	1.65588	1.76871	0.302599	0.0900559	0.166207	0.999861	0.2253	0.1479	0.3027	0.1548	1.70325e-05	8.93015e-09	FALSE	yes	0.998835	TRUE	yes	0	TRUE
isoComp_00017224	geneComp_00002297	ENST00000557802.5	ENSG00000100897.17	sictr	siESRP12	DCAF11	protein_coding	nonsense_mediated_decay	23.1058	23.2045	23.0071	1.59915	1.50865	0.0412348	0.972642	0.258658	0.0842187	0.433098	0.0174376	0.055461	2.41987	4.88e-10	0.0112167	0.00376667	0.0186667	0.0149	1.70407e-05	1.70407e-05	TRUE	no	1	TRUE	no	2	TRUE
isoComp_00034296	geneComp_00004828	ENST00000393053.6	ENSG00000120802.13	sictr	siESRP12	TMPO	protein_coding	protein_coding	67.3143	71.755	62.8736	3.77326	3.56079	-0.122597	0.841457	6.63486	3.7044	9.56531	0.423838	0.761456	1.41674	2.73e-07	0.103333	0.0524	0.154267	0.101867	1.84804e-05	8.79701e-31	FALSE	yes	0.999993	TRUE	no	1	TRUE
isoComp_00096453	geneComp_00015868	ENST00000435437.2	ENSG00000197713.14	sictr	siESRP12	RPE	protein_coding	protein_coding	23.1924	24.8829	21.5019	0.507329	1.57318	-0.143042	0.813027	1.63697	2.21697	1.05698	0.061789	0.109445	-0.998657	0.00207267	0.0692167	0.0891333	0.0493	-0.0398333	1.97154e-05	1.97154e-05	FALSE	yes	0.999159	TRUE	no	0	TRUE
isoComp_00094348	geneComp_00015465	ENST00000468812.5	ENSG00000196262.13	sictr	siESRP12	PPIA	protein_coding	protein_coding	1014.32	978.019	1050.62	35.4574	56.0673	0.169776	0.723688	17.5443	13.0773	22.0112	0.197976	0.581278	0.808304	2.32e-14	0.01725	0.0134333	0.0210667	0.00763333	2.02899e-05	2.02899e-05	FALSE	yes	0.922152	TRUE	no	0	NA
isoComp_00058132	geneComp_00008552	ENST00000372483.8	ENSG00000148335.14	sictr	siESRP12	NTMT1	protein_coding	protein_coding	14.014	15.4195	12.6085	1.66071	1.83146	-0.214558	0.789295	3.21436	2.9618	3.46692	0.345604	0.477473	0.294797	0.999861	0.233667	0.1917	0.275633	0.0839333	2.07107e-05	2.07107e-05	FALSE	yes	0.995947	TRUE	no	0	TRUE
isoComp_00101899	geneComp_00017830	ENST00000437875.1	ENSG00000213160.9	sictr	siESRP12	KLHL23	protein_coding	protein_coding	1.48916	1.54608	1.43223	0.243153	0.127723	-0.0294952	0.987138	0.0834267	0	0.166853	0	0.0193234	6.65288	0.00278095	0.0605833	0	0.121167	0.121167	2.33137e-05	2.33137e-05	FALSE	yes	0.999418	TRUE	no	0	TRUE
isoComp_00097872	geneComp_00016144	ENST00000482579.1	ENSG00000198715.11	sictr	siESRP12	GLMP	protein_coding	processed_transcript	1.68034	1.83037	1.53031	0.313404	0.0453584	-0.176825	0.866004	0.119341	0.238682	0	0.0923471	0	-6.32392	0.0563097	0.0602667	0.120533	0	-0.120533	2.42979e-05	2.42979e-05	NA	NA	0.0431032	FALSE	NA	0	TRUE
isoComp_00029871	geneComp_00004142	ENST00000489017.5	ENSG00000115109.13	sictr	siESRP12	EPB41L5	protein_coding	processed_transcript	12.2596	10.6095	13.9097	0.44108	0.513346	0.454427	0.0472258	0.16773	0	0.335459	0	0.0918694	5.87465	0.0842785	0.0118833	0	0.0237667	0.0237667	2.48732e-05	1.70484e-30	NA	NA	0.138885	FALSE	NA	0	TRUE
isoComp_00091880	geneComp_00014855	ENST00000636500.1	ENSG00000186577.12	sictr	siESRP12	SMIM29	protein_coding	protein_coding	1.49259	1.55875	1.42643	0.0761887	0.0428639	-0.0562332	0.967931	0.0932353	0	0.186471	0	0.0407371	7.10914	0.000496315	0.06635	0	0.1327	0.1327	2.56728e-05	2.56728e-05	FALSE	yes	0.514861	TRUE	no	0	TRUE
isoComp_00097721	geneComp_00016111	ENST00000545671.5	ENSG00000198598.6	sictr	siESRP12	MMP17	protein_coding	protein_coding	0.868622	0.820296	0.916947	0.0471668	0.0338346	0.234237	0.696201	0.0680947	0.136189	0	0.0143459	0	-6.06079	0.0530336	0.0833	0.1666	0	-0.1666	2.62906e-05	2.62906e-05	FALSE	yes	0.126511	FALSE	no	0	TRUE
isoComp_00055767	geneComp_00008122	ENST00000447745.5	ENSG00000144677.14	sictr	siESRP12	CTDSPL	protein_coding	protein_coding	0.889312	1.03175	0.746871	0.186006	0.117309	-0.379653	0.649619	0.0616554	0	0.123311	0	0.0344744	5.82411	0.10639	0.0792333	0	0.158467	0.158467	2.6545e-05	2.6545e-05	FALSE	yes	0.985224	TRUE	no	0	TRUE
isoComp_00025462	geneComp_00003497	ENST00000505308.5	ENSG00000109586.11	sictr	siESRP12	GALNT7	protein_coding	protein_coding	5.96122	5.58585	6.33659	0.202159	0.163721	0.2468	0.398063	0.155954	0.0199616	0.291946	0.00998484	0.00810817	3.84327	7.21e-05	0.0248333	0.00356667	0.0461	0.0425333	3.07414e-05	3.07414e-05	NA	NA	1	TRUE	NA	0	TRUE
isoComp_00023025	geneComp_00003140	ENST00000401447.1	ENSG00000106399.11	sictr	siESRP12	RPA3	protein_coding	protein_coding	48.2564	46.6988	49.814	1.59964	2.79263	0.151383	0.76162	0.494216	0.215291	0.773141	0.0801363	0.0274394	1.92399	0.265824	0.01005	0.0045	0.0156	0.0111	3.26491e-05	3.26491e-05	FALSE	yes	0.483554	FALSE	no	0	TRUE
isoComp_00000062	geneComp_00000012	ENST00000374804.9	ENSG00000001497.16	sictr	siESRP12	LAS1L	protein_coding	protein_coding	7.13222	7.14233	7.12212	0.158812	0.424088	0.0632808	0.943322	0.0810183	0.162037	0	0.0326118	0	-8.5533	7.97e-08	0.01125	0.0225	0	-0.0225	3.34601e-05	3.34601e-05	FALSE	yes	1	TRUE	no	0	TRUE
isoComp_00017052	geneComp_00002280	ENST00000553931.5	ENSG00000100802.14	sictr	siESRP12	C14orf93	protein_coding	protein_coding	1.36294	1.10065	1.62522	0.110611	0.264518	0.607354	0.185772	0.101187	0	0.202374	0	0.026215	5.95425	0.04299	0.0644	0	0.1288	0.1288	3.51932e-05	3.51932e-05	FALSE	yes	0.0935531	FALSE	no	1	TRUE
isoComp_00012851	geneComp_00001696	ENST00000348286.6	ENSG00000088305.18	sictr	siESRP12	DNMT3B	protein_coding	protein_coding	0.793096	1.08651	0.499683	0.144964	0.0622348	-1.04297	0.00105348	0.292812	0.267009	0.318615	0.051946	0.0547493	0.325645	0.999861	0.437483	0.2424	0.632567	0.390167	3.62748e-05	3.62748e-05	FALSE	yes	1	TRUE	no	0	FALSE
isoComp_00001472	geneComp_00000201	ENST00000582297.5	ENSG00000008283.15	sictr	siESRP12	CYB561	protein_coding	protein_coding	15.3999	16.6623	14.1374	1.68045	0.631528	-0.168079	0.782157	1.25516	2.00077	0.509544	0.0468467	0.0979563	-1.92805	1.96e-05	0.0795833	0.122767	0.0364	-0.0863667	3.66126e-05	3.66126e-05	FALSE	yes	0.986667	TRUE	no	0	TRUE
isoComp_00027154	geneComp_00003724	ENST00000469749.5	ENSG00000111653.19	sictr	siESRP12	ING4	protein_coding	nonsense_mediated_decay	4.68671	4.40988	4.96355	0.807572	0.891365	0.208925	0.855129	0.174477	0.332548	0.0164062	0.105319	0.0164062	-4.24361	0.139239	0.0383167	0.0724	0.00423333	-0.0681667	3.75416e-05	3.75416e-05	TRUE	yes	0.152448	FALSE	no	0	TRUE
isoComp_00028629	geneComp_00003984	ENST00000511334.1	ENSG00000113593.11	sictr	siESRP12	PPWD1	protein_coding	retained_intron	6.58139	6.94805	6.21473	0.766594	0.0941092	-0.0974479	0.910541	0.203472	0.406944	0	0.208647	0	-7.01895	0.0150339	0.0268833	0.0537667	0	-0.0537667	3.88823e-05	3.88823e-05	NA	NA	0.815717	TRUE	NA	0	TRUE
isoComp_00073307	geneComp_00011157	ENST00000372645.3	ENSG00000166681.13	sictr	siESRP12	BEX3	protein_coding	protein_coding	64.3413	62.6563	66.0263	5.33848	5.04783	0.147703	0.817805	18.6186	16.681	20.5563	1.61399	1.52662	0.367829	0.457244	0.288567	0.265667	0.311467	0.0458	4.22375e-05	4.22375e-05	FALSE	yes	0.672367	TRUE	no	0	TRUE
isoComp_00067831	geneComp_00010179	ENST00000613104.1	ENSG00000162772.16	sictr	siESRP12	ATF3	protein_coding	protein_coding	1.16982	1.39113	0.948499	0.718772	0.573337	-0.55655	0.912024	0.117776	0.235552	0	0.0941769	0	-6.47173	0.0280809	0.0962167	0.192433	0	-0.192433	4.3973e-05	4.3973e-05	FALSE	yes	0.873034	TRUE	no	0	TRUE
isoComp_00115213	geneComp_00025998	ENST00000514264.6	ENSG00000243678.11	sictr	siESRP12	NME2	protein_coding	protein_coding	407.313	382.492	432.134	14.3629	25.4957	0.234058	0.565582	5.49358	3.51092	7.47624	0.447129	0.922533	1.13596	0.00612636	0.0131167	0.0091	0.0171333	0.00803333	4.65296e-05	4.65296e-05	FALSE	yes	0.914248	TRUE	no	0	NA
isoComp_00031920	geneComp_00004431	ENST00000271469.7	ENSG00000117143.13	sictr	siESRP12	UAP1	protein_coding	protein_coding	6.84062	7.01665	6.66458	0.283892	0.479504	-0.005388	0.996563	1.50836	2.54183	0.47489	0.340155	0.16708	-2.37448	1.51e-05	0.21735	0.3604	0.0743	-0.2861	4.66295e-05	1.70685e-64	FALSE	yes	1	TRUE	no	0	TRUE
isoComp_00012204	geneComp_00001608	ENST00000464956.1	ENSG00000085982.13	sictr	siESRP12	USP40	protein_coding	processed_transcript	2.37405	2.36711	2.38099	0.173609	0.146449	0.0609933	0.956473	0.0767248	0	0.15345	0	0.0199632	2.22824	NA	0.0319833	0	0.0639667	0.0639667	4.86517e-05	4.86517e-05	NA	NA	0.0189952	FALSE	NA	0	TRUE
isoComp_00000064	geneComp_00000012	ENST00000374811.7	ENSG00000001497.16	sictr	siESRP12	LAS1L	protein_coding	protein_coding	7.13222	7.14233	7.12212	0.158812	0.424088	0.0632808	0.943322	0.247559	0.0656087	0.42951	0.032983	0.0600928	2.78851	0.238773	0.0347667	0.00923333	0.0603	0.0510667	4.95879e-05	3.34601e-05	FALSE	yes	1	TRUE	no	0	TRUE
isoComp_00102765	geneComp_00018209	ENST00000599310.5	ENSG00000214046.8	sictr	siESRP12	SMIM7	protein_coding	nonsense_mediated_decay	40.3562	36.3686	44.3439	2.67142	2.47774	0.339912	0.352774	1.94849	2.2577	1.63927	0.200762	0.166037	-0.415976	0.829105	0.04945	0.0621	0.0368	-0.0253	4.97474e-05	4.97474e-05	TRUE	no	0.18381	FALSE	no	0	TRUE
isoComp_00065603	geneComp_00009830	ENST00000327505.6	ENSG00000160216.18	sictr	siESRP12	AGPAT3	protein_coding	protein_coding	3.16054	3.91802	2.40305	0.0728966	0.0550405	-0.643344	0.000489879	0.540015	1.08003	0	0.401619	0	-11.726	3.03e-14	0.136483	0.272967	0	-0.272967	5.14811e-05	5.14811e-05	FALSE	yes	1	TRUE	no	0	TRUE
isoComp_00029774	geneComp_00004127	ENST00000431828.5	ENSG00000114982.17	sictr	siESRP12	KANSL3	protein_coding	protein_coding	0.992943	0.985043	1.00084	0.164828	0.0945795	0.096121	0.942243	0.0745751	0	0.14915	0	0.0251004	9.45636	8.66e-11	0.0735167	0	0.147033	0.147033	5.19903e-05	5.19903e-05	FALSE	no	1	TRUE	no	0	TRUE
isoComp_00049513	geneComp_00007233	ENST00000394095.6	ENSG00000138468.15	sictr	siESRP12	SENP7	protein_coding	protein_coding	4.55076	4.75282	4.3487	0.227328	0.187059	-0.0704012	0.939672	0.203475	0	0.406949	0	0.184985	10.2342	3.18e-10	0.0455167	0	0.0910333	0.0910333	5.4869e-05	5.4869e-05	FALSE	yes	1	TRUE	no	0	TRUE
isoComp_00094922	geneComp_00015563	ENST00000484875.5	ENSG00000196562.14	sictr	siESRP12	SULF2	protein_coding	protein_coding	55.7974	59.5685	52.0264	2.02481	1.04093	-0.131741	0.744936	20.5585	19.3866	21.7305	0.269658	0.453797	0.222291	0.0855483	0.372067	0.3264	0.417733	0.0913333	5.92604e-05	1.96843e-07	FALSE	yes	1	TRUE	yes	1	TRUE
isoComp_00074615	geneComp_00011365	ENST00000454580.7	ENSG00000167642.12	sictr	siESRP12	SPINT2	protein_coding	protein_coding	165.499	154.635	176.363	13.17	7.87425	0.245685	0.595841	5.4863	6.92381	4.04879	0.773873	0.294728	-0.713961	0.0261911	0.0339833	0.0450667	0.0229	-0.0221667	6.02537e-05	6.02537e-05	FALSE	yes	0.971282	TRUE	yes	0	TRUE
isoComp_00060798	geneComp_00008980	ENST00000392455.7	ENSG00000152492.13	sictr	siESRP12	CCDC50	protein_coding	protein_coding	4.62258	4.53518	4.70997	0.257224	0.293777	0.111293	0.870264	1.10951	0.692361	1.52667	0.0898177	0.0652658	1.20769	2.7e-09	0.239867	0.1538	0.325933	0.172133	6.21051e-05	6.21051e-05	FALSE	yes	0.999954	TRUE	no	0	TRUE
isoComp_00027695	geneComp_00003827	ENST00000468245.2	ENSG00000112249.13	sictr	siESRP12	ASCC3	protein_coding	retained_intron	8.82656	9.36499	8.28813	0.0721667	0.363183	-0.11253	0.848397	0.188211	0.376422	0	0.139166	0	-8.33354	2.14e-05	0.0202167	0.0404333	0	-0.0404333	6.21884e-05	6.21884e-05	NA	NA	0.999992	TRUE	NA	0	TRUE
isoComp_00003030	geneComp_00000402	ENST00000454195.1	ENSG00000023228.13	sictr	siESRP12	NDUFS1	protein_coding	protein_coding	21.0002	19.6498	22.3506	0.868506	0.0930142	0.245998	0.486527	0.667188	1.02224	0.312133	0.158536	0.0712313	-1.64162	0.104973	0.0328667	0.0517667	0.0139667	-0.0378	6.35062e-05	6.35062e-05	FALSE	yes	0.132705	FALSE	no	0	TRUE
isoComp_00026709	geneComp_00003670	ENST00000360579.11	ENSG00000111237.18	sictr	siESRP12	VPS29	protein_coding	protein_coding	20.5004	20.2008	20.8	1.63349	1.18058	0.109821	0.885363	10.1491	7.9447	12.3535	0.307386	0.102017	0.696997	9.37e-12	0.497017	0.396567	0.597467	0.2009	6.77954e-05	1.15914e-07	FALSE	yes	0.996453	TRUE	no	0	TRUE
isoComp_00014388	geneComp_00001898	ENST00000547649.5	ENSG00000092841.18	sictr	siESRP12	MYL6	protein_coding	protein_coding	646.723	564.797	728.649	27.2944	36.602	0.426277	0.136787	537.76	449.254	626.265	17.1794	32.5465	0.534184	0.00661847	0.8278	0.796267	0.859333	0.0630667	7.2076e-05	1.15583e-11	FALSE	yes	0.990755	TRUE	no	0	TRUE
isoComp_00090244	geneComp_00014508	ENST00000338483.6	ENSG00000185022.11	sictr	siESRP12	MAFF	protein_coding	protein_coding	0.281121	0.255228	0.307014	0.0404774	0.0662794	0.31514	0.812503	0.217663	0.134558	0.300767	0.0108128	0.066609	1.1996	0.23542	0.77035	0.564267	0.976433	0.412167	7.48131e-05	7.48131e-05	FALSE	yes	0.743425	TRUE	no	0	TRUE
isoComp_00014391	geneComp_00001898	ENST00000548400.5	ENSG00000092841.18	sictr	siESRP12	MYL6	protein_coding	protein_coding	646.723	564.797	728.649	27.2944	36.602	0.426277	0.136787	17.3476	22.3678	12.3273	3.44591	1.89409	-0.81713	0.204604	0.02805	0.0392333	0.0168667	-0.0223667	7.75679e-05	1.15583e-11	FALSE	no	0.901966	TRUE	no	0	TRUE
isoComp_00091179	geneComp_00014688	ENST00000570391.5	ENSG00000185813.10	sictr	siESRP12	PCYT2	protein_coding	protein_coding	5.44518	5.58298	5.30738	0.728706	0.781268	0.00577957	0.997747	0.564192	0.32678	0.801603	0.0222843	0.0936079	1.35694	0.000242207	0.10705	0.0614667	0.152633	0.0911667	8.29305e-05	8.29305e-05	FALSE	yes	1	TRUE	no	0	TRUE
isoComp_00046226	geneComp_00006715	ENST00000360430.6	ENSG00000135679.22	sictr	siESRP12	MDM2	protein_coding	protein_coding	21.6908	24.3734	19.0083	2.10597	1.10407	-0.303955	0.485126	0.579184	1.15837	0	0.545961	0	-9.48237	9.93e-07	0.0226167	0.0452333	0	-0.0452333	8.29663e-05	8.29663e-05	FALSE	yes	1	TRUE	no	0	TRUE
isoComp_00050522	geneComp_00007378	ENST00000551627.1	ENSG00000139437.17	sictr	siESRP12	TCHP	protein_coding	retained_intron	2.42959	2.28463	2.57454	0.113942	0.271688	0.235142	0.645321	0.158412	0	0.316824	0	0.139573	7.05786	0.00312293	0.0590167	0	0.118033	0.118033	8.57977e-05	8.57977e-05	NA	NA	0.967712	TRUE	NA	0	TRUE
isoComp_00071892	geneComp_00010903	ENST00000487985.1	ENSG00000165568.17	sictr	siESRP12	AKR1E2	protein_coding	protein_coding	2.55064	2.11328	2.98799	0.0587795	0.209818	0.560813	0.0325718	0.0948107	0	0.189621	0	0.0191856	4.97646	NA	0.0316167	0	0.0632333	0.0632333	8.64838e-05	8.64838e-05	NA	NA	0.0274705	FALSE	NA	0	TRUE
isoComp_00025902	geneComp_00003562	ENST00000539241.1	ENSG00000110092.3	sictr	siESRP12	CCND1	protein_coding	retained_intron	54.2828	58.4085	50.1571	7.53881	3.09903	-0.156086	0.835377	7.69573	10.0921	5.29931	1.78752	0.64542	-0.872715	0.101301	0.137933	0.170767	0.1051	-0.0656667	8.8115e-05	8.8115e-05	NA	NA	0.45176	FALSE	NA	0	TRUE
isoComp_00019268	geneComp_00002631	ENST00000574151.5	ENSG00000103145.10	sictr	siESRP12	HCFC1R1	protein_coding	protein_coding	0.585971	0.752183	0.419758	0.217398	0.0251463	-0.761651	0.301276	0.147532	0.273246	0.0218182	0.0942669	0.0218182	-3.60364	0.484344	0.1998	0.3497	0.0499	-0.2998	8.86446e-05	8.86446e-05	FALSE	yes	0.759486	TRUE	no	0	TRUE
isoComp_00072120	geneComp_00010952	ENST00000554143.5	ENSG00000165795.23	sictr	siESRP12	NDRG2	protein_coding	protein_coding	1.42508	1.5095	1.34066	0.304409	0.302155	-0.0774892	0.97475	0.114914	0.018674	0.211155	0.018674	0.0404857	3.659	0.34488	0.08755	0.0103667	0.164733	0.154367	8.86446e-05	8.86446e-05	FALSE	yes	1	TRUE	no	1	TRUE
isoComp_00086360	geneComp_00013618	ENST00000527197.5	ENSG00000179950.13	sictr	siESRP12	PUF60	protein_coding	protein_coding	53.653	53.9566	53.3494	2.78551	1.62252	0.048092	0.956473	5.05987	6.21199	3.90774	0.196969	0.274153	-0.610388	0.0110452	0.0944333	0.1156	0.0732667	-0.0423333	9.22808e-05	9.22808e-05	FALSE	yes	1	TRUE	no	0	TRUE
isoComp_00076637	geneComp_00011689	ENST00000519033.5	ENSG00000169045.17	sictr	siESRP12	HNRNPH1	protein_coding	protein_coding	159.606	160.955	158.257	10.6041	2.81009	0.0441774	0.957632	6.4019	8.26775	4.53604	0.766799	0.582999	-0.79753	0.0465511	0.0398833	0.0512	0.0285667	-0.0226333	9.35286e-05	9.35286e-05	FALSE	yes	0.99215	TRUE	no	0	TRUE
isoComp_00070401	geneComp_00010610	ENST00000312916.11	ENSG00000164252.12	sictr	siESRP12	AGGF1	protein_coding	protein_coding	6.36438	5.98686	6.74189	0.359874	0.340253	0.229227	0.640629	6.22476	5.95209	6.49742	0.383072	0.282738	0.179784	0.999861	0.97905	0.9937	0.9644	-0.0293	9.57651e-05	9.57651e-05	FALSE	yes	1	TRUE	no	0	TRUE
isoComp_00004251	geneComp_00000557	ENST00000639457.1	ENSG00000042429.11	sictr	siESRP12	MED17	protein_coding	nonsense_mediated_decay	4.11924	4.45249	3.78598	0.37473	0.225154	-0.162133	0.789024	0.11428	0	0.22856	0	0.0649021	8.2224	4.84e-06	0.0312667	0	0.0625333	0.0625333	9.73423e-05	9.73423e-05	TRUE	no	0.999971	TRUE	no	0	TRUE
isoComp_00068481	geneComp_00010312	ENST00000369558.5	ENSG00000163349.21	sictr	siESRP12	HIPK1	protein_coding	protein_coding	4.20866	4.25128	4.16605	0.473587	0.252244	0.0452833	0.968868	2.85713	2.5363	3.17796	0.194449	0.154129	0.39071	0.0889746	0.6826	0.601167	0.764033	0.162867	9.86844e-05	9.86844e-05	FALSE	yes	1	TRUE	no	0	TRUE
isoComp_00060468	geneComp_00008913	ENST00000370765.10	ENSG00000151914.19	sictr	siESRP12	DST	protein_coding	protein_coding	8.86961	10.7666	6.97262	1.05765	0.761849	-0.573283	0.0724837	0.627813	0.997229	0.258396	0.105958	0.00995156	-1.89082	1.8e-19	0.06515	0.0925333	0.0377667	-0.0547667	0.00010488	0.00010488	FALSE	yes	1	TRUE	no	0	TRUE
isoComp_00025804	geneComp_00003551	ENST00000525368.1	ENSG00000110057.7	sictr	siESRP12	UNC93B1	protein_coding	retained_intron	9.10371	10.6553	7.55217	0.700996	0.148613	-0.430046	0.0552011	0.21417	0.42834	0	0.156534	0	-6.91038	0.00916044	0.0206167	0.0412333	0	-0.0412333	0.000105249	0.000105249	NA	NA	0.922786	TRUE	NA	0	TRUE
isoComp_00012609	geneComp_00001669	ENST00000556760.5	ENSG00000087302.8	sictr	siESRP12	C14orf166	protein_coding	protein_coding	85.1855	83.2283	87.1427	5.69128	4.7534	0.120591	0.863355	23.7914	25.4348	22.1479	1.99773	1.47813	-0.147844	0.999861	0.279617	0.3054	0.253833	-0.0515667	0.000105295	0.000105295	FALSE	yes	0.998233	TRUE	no	0	TRUE
isoComp_00091703	geneComp_00014818	ENST00000371527.5	ENSG00000186416.13	sictr	siESRP12	NKRF	protein_coding	protein_coding	1.48456	1.57825	1.39087	0.0724342	0.114764	-0.111106	0.889009	0.107997	0.200729	0.015266	0.0335476	0.015266	-3.71826	0.429154	0.0698333	0.1266	0.0130667	-0.113533	0.000105976	0.000105976	FALSE	yes	1	TRUE	no	0	TRUE
isoComp_00003233	geneComp_00000434	ENST00000425428.6	ENSG00000026508.17	sictr	siESRP12	CD44	protein_coding	nonsense_mediated_decay	1.08644	0.853583	1.3193	0.165849	0.306051	0.680659	0.308737	0.230709	0.0154944	0.445925	0.0154944	0.00771107	4.95311	0.0055235	0.19985	0.0252	0.3745	0.3493	0.000109899	0.000109899	TRUE	yes	0.114921	FALSE	yes	0	TRUE
isoComp_00016878	geneComp_00002261	ENST00000555547.5	ENSG00000100650.15	sictr	siESRP12	SRSF5	protein_coding	nonsense_mediated_decay	51.9623	50.0673	53.8574	8.67297	6.29777	0.180104	0.83156	0.725243	1.09741	0.353079	0.093932	0.0423535	-1.57043	2.53e-06	0.0147667	0.0226	0.00693333	-0.0156667	0.000119617	0.000119617	TRUE	yes	0.665571	TRUE	no	2	TRUE
isoComp_00116937	geneComp_00026941	ENST00000285274.9	ENSG00000249459.8	sictr	siESRP12	ZNF286B	protein_coding	protein_coding	1.33008	1.69519	0.964981	0.108942	0.137464	-0.742591	0.0446215	0.109931	0.219861	0	0.031335	0	-9.8672	7.53e-12	0.06605	0.1321	0	-0.1321	0.000120847	0.000120847	FALSE	no	0.999972	TRUE	no	0	TRUE
isoComp_00040202	geneComp_00005786	ENST00000361265.8	ENSG00000129474.15	sictr	siESRP12	AJUBA	protein_coding	protein_coding	3.21231	3.58246	2.84215	0.497764	0.796506	-0.29489	0.77826	0.199329	0.398658	0	0.109422	0	-9.4255	2.25e-09	0.06115	0.1223	0	-0.1223	0.000128503	0.000128503	TRUE	yes	1	TRUE	no	0	TRUE
isoComp_00093231	geneComp_00015179	ENST00000479793.5	ENSG00000188372.14	sictr	siESRP12	ZP3	protein_coding	processed_transcript	1.0204	0.965091	1.07571	0.0550242	0.162006	0.227909	0.807432	0.0570942	0.114188	0	0.01365	0	-4.19773	NA	0.0596167	0.119233	0	-0.119233	0.000128503	0.000128503	NA	NA	0.025404	FALSE	NA	0	TRUE
isoComp_00027987	geneComp_00003883	ENST00000419235.6	ENSG00000112679.14	sictr	siESRP12	DUSP22	protein_coding	protein_coding	1.9711	2.64936	1.29284	0.211886	0.0953159	-0.982671	0.000171941	0.326969	0.281264	0.372674	0.0195979	0.0173872	0.453677	0.668755	0.197917	0.106367	0.289467	0.1831	0.0001292	0.0001292	FALSE	yes	0.940996	TRUE	no	1	TRUE
isoComp_00078468	geneComp_00012027	ENST00000559486.2	ENSG00000170776.21	sictr	siESRP12	AKAP13	protein_coding	protein_coding	1.70141	1.7987	1.60412	0.22443	0.300931	-0.106471	0.936084	0.0780313	0.156063	0	0.0450233	0	-6.53492	0.0111943	0.04185	0.0837	0	-0.0837	0.000131913	0.000131913	FALSE	no	0.573439	TRUE	no	0	TRUE
isoComp_00006849	geneComp_00000899	ENST00000474260.1	ENSG00000065613.13	sictr	siESRP12	SLK	protein_coding	processed_transcript	7.41598	7.5166	7.31535	0.68477	0.439514	0.0138129	0.991468	1.3193	0.97114	1.66746	0.120533	0.157512	0.823823	0.345727	0.178017	0.1289	0.227133	0.0982333	0.000133976	7.5991e-73	NA	NA	0.383757	FALSE	NA	0	TRUE
isoComp_00069073	geneComp_00010407	ENST00000505022.1	ENSG00000163644.14	sictr	siESRP12	PPM1K	protein_coding	protein_coding	8.5061	10.9402	6.07196	1.38026	0.282082	-0.783513	0.00198707	0.386156	0.772313	0	0.323521	0	-7.93604	0.000178968	0.0353333	0.0706667	0	-0.0706667	0.000140599	0.000140599	FALSE	no	0.0880304	FALSE	no	0	TRUE
isoComp_00010240	geneComp_00001335	ENST00000226319.10	ENSG00000077684.15	sictr	siESRP12	JADE1	protein_coding	protein_coding	2.44578	2.69017	2.20139	0.24824	0.204469	-0.230133	0.690957	0.12871	0	0.257419	0	0.0842194	10.1794	9.29e-11	0.0594	0	0.1188	0.1188	0.000140599	0.000140599	FALSE	yes	1	TRUE	no	0	TRUE
isoComp_00042064	geneComp_00006082	ENST00000588779.1	ENSG00000131473.16	sictr	siESRP12	ACLY	protein_coding	processed_transcript	20.5887	13.8042	27.3732	1.57533	2.37577	1.06173	7.24e-06	0.170461	0.246537	0.0943846	0.0602522	0.024551	-1.27118	0.774637	0.0104167	0.0172333	0.0036	-0.0136333	0.000156368	0.000156368	NA	NA	0.808475	TRUE	NA	0	TRUE
isoComp_00002287	geneComp_00000302	ENST00000599218.5	ENSG00000012211.12	sictr	siESRP12	PRICKLE3	protein_coding	protein_coding	0.565131	0.667255	0.463007	0.106262	0.0125554	-0.458749	0.484559	0.0778691	0.155738	0	0.0297305	0	-8.00668	4.49e-06	0.115917	0.231833	0	-0.231833	0.000191335	0.000191335	FALSE	yes	1	TRUE	no	0	TRUE
isoComp_00094152	geneComp_00015430	ENST00000409151.5	ENSG00000196141.13	sictr	siESRP12	SPATS2L	protein_coding	protein_coding	6.76657	7.81055	5.72258	1.32274	1.35016	-0.36945	0.653344	0.472005	0.904737	0.0392722	0.271969	0.0392722	-4.4242	0.649757	0.0592	0.113733	0.00466667	-0.109067	0.000207661	0.000207661	FALSE	yes	1	TRUE	no	0	TRUE
isoComp_00037625	geneComp_00005381	ENST00000245934.11	ENSG00000125755.18	sictr	siESRP12	SYMPK	protein_coding	protein_coding	1.98172	2.31448	1.64896	0.0772332	0.105152	-0.422672	0.172383	1.06024	1.00792	1.11257	0.0993823	0.0424049	0.197989	0.999861	0.555933	0.434067	0.6778	0.243733	0.000213588	3.95568e-12	FALSE	yes	1	TRUE	no	0	TRUE
isoComp_00078106	geneComp_00011949	ENST00000453333.1	ENSG00000170381.12	sictr	siESRP12	SEMA3E	protein_coding	nonsense_mediated_decay	0.419582	0.450854	0.38831	0.0644118	0.0471281	-0.168569	0.882264	0.0701784	0.140357	0	0.0137861	0	-5.60794	NA	0.1586	0.3172	0	-0.3172	0.000218126	0.000218126	TRUE	no	0.0178042	FALSE	yes	0	TRUE
isoComp_00029101	geneComp_00004041	ENST00000468111.1	ENSG00000114166.7	sictr	siESRP12	KAT2B	protein_coding	retained_intron	2.66108	2.43687	2.8853	0.265844	0.110003	0.304022	0.5612	0.161802	0	0.323605	0	0.137232	6.66959	0.0303764	0.0544667	0	0.108933	0.108933	0.000226088	0.000226088	NA	NA	0.939649	TRUE	NA	0	TRUE
isoComp_00044804	geneComp_00006502	ENST00000256858.10	ENSG00000134444.13	sictr	siESRP12	KIAA1468	protein_coding	protein_coding	3.62008	3.53178	3.70839	0.653589	0.0675357	0.13999	0.887218	0.594603	0.345463	0.843743	0.0723198	0.073295	1.35539	0.000271543	0.162717	0.0984667	0.226967	0.1285	0.000228542	0.000228542	FALSE	no	1	TRUE	no	0	TRUE
isoComp_00036634	geneComp_00005201	ENST00000519244.1	ENSG00000124343.12	sictr	siESRP12	XG	protein_coding	retained_intron	0.334302	0.413692	0.254912	0.133141	0.028533	-0.579187	0.638347	0.0994388	0.198878	0	0.0991478	0	-4.57334	NA	0.216467	0.432933	0	-0.432933	0.000229775	0.000229775	NA	NA	0.0718628	FALSE	NA	0	TRUE
isoComp_00068791	geneComp_00010362	ENST00000455904.5	ENSG00000163517.14	sictr	siESRP12	HDAC11	protein_coding	protein_coding	6.43071	5.24378	7.61764	0.0623823	0.878646	0.595969	0.0330606	0.0661462	0.126597	0.00569521	0.030547	0.00569521	-4.29159	0.243484	0.01235	0.0240333	0.000666667	-0.0233667	0.000230885	0.000230885	FALSE	yes	0.286973	FALSE	no	1	TRUE
isoComp_00031384	geneComp_00004344	ENST00000482212.1	ENSG00000116497.17	sictr	siESRP12	S100PBP	protein_coding	protein_coding	6.76405	6.95924	6.56887	0.56409	0.477099	-0.0182597	0.98946	0.119711	0.230925	0.00849691	0.08135	0.00849691	-4.55886	0.0933426	0.0164833	0.0318	0.00116667	-0.0306333	0.000234469	0.000234469	FALSE	yes	0.188721	FALSE	no	0	TRUE
isoComp_00079276	geneComp_00012197	ENST00000598901.1	ENSG00000171574.17	sictr	siESRP12	ZNF584	protein_coding	protein_coding	3.48126	4.10227	2.86024	0.48379	0.182425	-0.452707	0.258062	0.28389	0.520805	0.0469753	0.166395	0.023736	-3.60945	0.138624	0.06865	0.121633	0.0156667	-0.105967	0.000249445	0.000249445	FALSE	no	0.0811343	FALSE	no	0	TRUE
isoComp_00084294	geneComp_00013170	ENST00000564641.1	ENSG00000177200.16	sictr	siESRP12	CHD9	protein_coding	nonsense_mediated_decay	3.84555	4.17167	3.51943	0.143789	0.394764	-0.189561	0.759536	0.0713777	0.142755	0	0.0168615	0	-5.66026	0.137868	0.0170167	0.0340333	0	-0.0340333	0.000264178	0.000264178	NA	NA	0.0599865	FALSE	NA	0	TRUE
isoComp_00076317	geneComp_00011629	ENST00000519534.1	ENSG00000168802.12	sictr	siESRP12	CHTF8	protein_coding	nonsense_mediated_decay	18.0173	19.5262	16.5084	0.710255	0.895648	-0.178285	0.726132	2.31422	3.01527	1.61317	0.0891906	0.156583	-0.841589	0.0153694	0.1261	0.154733	0.0974667	-0.0572667	0.000271409	0.000271409	TRUE	yes	0.460827	FALSE	no	1	TRUE
isoComp_00064930	geneComp_00009719	ENST00000376922.6	ENSG00000159314.11	sictr	siESRP12	ARHGAP27	protein_coding	protein_coding	0.601245	0.707239	0.495252	0.151649	0.0420085	-0.425232	0.544696	0.0799492	0.155754	0.00414397	0.0543296	0.00414397	-5.34185	0.00912357	0.109583	0.210033	0.00913333	-0.2009	0.000274369	0.000274369	FALSE	yes	1	TRUE	no	0	TRUE
isoComp_00083016	geneComp_00012888	ENST00000433542.6	ENSG00000175455.14	sictr	siESRP12	CCDC14	protein_coding	protein_coding	5.24595	5.94054	4.55137	0.86333	0.384141	-0.315686	0.508866	0.0813058	0.162612	0	0.0357657	0	-8.7751	5.06e-08	0.0139	0.0278	0	-0.0278	0.000277553	0.000277553	FALSE	yes	1	TRUE	no	2	TRUE
isoComp_00007152	geneComp_00000945	ENST00000377838.7	ENSG00000066827.15	sictr	siESRP12	ZFAT	protein_coding	protein_coding	0.376013	0.399081	0.352944	0.0129823	0.0360286	-0.121064	0.885434	0.0916247	0.169638	0.0136113	0.0156875	0.0136113	-3.56495	0.484059	0.234567	0.428467	0.0406667	-0.3878	0.000296533	0.000296533	FALSE	yes	1	TRUE	no	0	TRUE
isoComp_00004838	geneComp_00000638	ENST00000493283.5	ENSG00000049883.14	sictr	siESRP12	PTCD2	protein_coding	processed_transcript	1.8557	1.86634	1.84506	0.160476	0.309264	0.0273008	0.987871	0.0686907	0	0.137381	0	0.0181585	5.86654	0.0812154	0.0393667	0	0.0787333	0.0787333	0.000319785	0.000319785	NA	NA	0.126321	FALSE	NA	0	TRUE
isoComp_00050770	geneComp_00007406	ENST00000552635.5	ENSG00000139644.12	sictr	siESRP12	TMBIM6	protein_coding	nonsense_mediated_decay	98.8965	101.527	96.2654	3.58972	5.26564	-0.0151504	0.987711	11.824	8.87444	14.7736	1.11449	0.65334	0.800526	0.00979302	0.12065	0.0868333	0.154467	0.0676333	0.000336568	0.000336568	TRUE	yes	0.721584	TRUE	no	0	TRUE
isoComp_00078801	geneComp_00012097	ENST00000471841.5	ENSG00000171109.18	sictr	siESRP12	MFN1	protein_coding	protein_coding	6.09318	6.69622	5.49015	0.31091	0.161301	-0.220698	0.533757	4.06521	3.91686	4.21355	0.347984	0.155106	0.171469	0.95054	0.67565	0.583733	0.767567	0.183833	0.000338708	0.000338708	FALSE	yes	1	TRUE	no	0	TRUE
isoComp_00070402	geneComp_00010610	ENST00000502408.1	ENSG00000164252.12	sictr	siESRP12	AGGF1	protein_coding	nonsense_mediated_decay	6.36438	5.98686	6.74189	0.359874	0.340253	0.229227	0.640629	0.0705917	0	0.141183	0	0.0398015	5.86983	0.109355	0.0103667	0	0.0207333	0.0207333	0.000342267	9.57651e-05	NA	NA	0.035063	FALSE	NA	0	TRUE
isoComp_00063851	geneComp_00009518	ENST00000468506.5	ENSG00000157601.13	sictr	siESRP12	MX1	protein_coding	retained_intron	3.99929	7.5327	0.465872	1.86975	0.0772712	-3.97656	6.87e-33	0.177238	0.262351	0.0921251	0.0412208	0.019765	-1.45902	0.446817	0.115817	0.0367	0.194933	0.158233	0.000360891	6.98346e-12	NA	NA	0.0845557	FALSE	NA	0	TRUE
isoComp_00047480	geneComp_00006913	ENST00000259339.6	ENSG00000136816.15	sictr	siESRP12	TOR1B	protein_coding	protein_coding	6.56933	6.04647	7.09219	0.227613	0.237179	0.296646	0.325225	3.92913	3.1887	4.66956	0.0847371	0.170242	0.611316	7.48e-07	0.593133	0.5278	0.658467	0.130667	0.00036178	0.00036178	FALSE	yes	0.999998	TRUE	yes	0	TRUE
isoComp_00015561	geneComp_00002069	ENST00000402849.5	ENSG00000100028.11	sictr	siESRP12	SNRPD3	protein_coding	protein_coding	56.0091	55.6	56.4183	1.01	1.55589	0.0829703	0.880022	33.566	31.3702	35.7619	1.01709	1.06467	0.245097	0.318367	0.598933	0.564067	0.6338	0.0697333	0.000362143	0.000362143	FALSE	yes	0.768283	TRUE	no	0	TRUE
isoComp_00055153	geneComp_00008033	ENST00000272424.9	ENSG00000144034.14	sictr	siESRP12	TPRKB	protein_coding	protein_coding	16.3324	16.1792	16.4855	0.608055	0.409235	0.0917803	0.890442	7.44396	9.17192	5.716	0.548409	0.663995	-0.629024	0.104305	0.456867	0.565967	0.347767	-0.2182	0.000372631	0.000372631	FALSE	yes	0.993314	TRUE	no	0	TRUE
isoComp_00072564	geneComp_00011037	ENST00000555659.5	ENSG00000166165.12	sictr	siESRP12	CKB	protein_coding	retained_intron	13.2821	8.73829	17.8259	0.236445	0.772892	1.09279	2.29e-11	0.179809	0.0136634	0.345955	0.0136634	0.0436071	4.80841	0.0122563	0.01045	0.0015	0.0194	0.0179	0.00037368	0.00037368	NA	NA	0.217555	FALSE	NA	0	TRUE
isoComp_00124843	geneComp_00032534	ENST00000591679.5	ENSG00000267508.5	sictr	siESRP12	ZNF285	protein_coding	protein_coding	0.527221	0.483494	0.570949	0.107913	0.0699366	0.2827	0.822747	0.0526511	0.105302	0	0.0204148	0	-7.8412	1.49e-05	0.111217	0.222433	0	-0.222433	0.000376328	0.000376328	FALSE	yes	1	TRUE	no	0	TRUE
isoComp_00095781	geneComp_00015728	ENST00000356126.7	ENSG00000197170.9	sictr	siESRP12	PSMD12	protein_coding	protein_coding	19.0886	20.9111	17.2662	2.19538	1.58639	-0.20206	0.745194	4.05199	3.49089	4.6131	0.300536	0.0644439	0.466002	0.00646878	0.219467	0.167533	0.2714	0.103867	0.000383234	0.000383234	FALSE	yes	1	TRUE	no	0	TRUE
isoComp_00037173	geneComp_00005312	ENST00000276201.6	ENSG00000125351.11	sictr	siESRP12	UPF3B	protein_coding	protein_coding	3.23441	3.39299	3.07584	0.0991518	0.0504249	-0.07779	0.903213	0.425582	0.710943	0.140221	0.156755	0.0293064	-2.27618	0.000233941	0.126433	0.207433	0.0454333	-0.162	0.000418196	0.000418196	FALSE	yes	1	TRUE	no	0	TRUE
isoComp_00085198	geneComp_00013347	ENST00000436759.6	ENSG00000178209.14	sictr	siESRP12	PLEC	protein_coding	protein_coding	7.47189	7.38996	7.55381	0.618355	0.367126	0.103005	0.876839	1.04822	1.33229	0.764145	0.0816758	0.0636875	-0.736918	0.000188131	0.141	0.1812	0.1008	-0.0804	0.000418812	1.26684e-05	FALSE	yes	1	TRUE	no	0	TRUE
isoComp_00073625	geneComp_00011216	ENST00000344300.3	ENSG00000166920.12	sictr	siESRP12	C15orf48	protein_coding	protein_coding	0.356808	0.383087	0.330529	0.100133	0.0582864	-0.184479	0.955688	0.0600528	0	0.120106	0	0.0443547	5.77304	0.140542	0.17035	0	0.3407	0.3407	0.000421619	0.000421619	FALSE	yes	0.259788	FALSE	no	1	TRUE
isoComp_00023154	geneComp_00003161	ENST00000487388.1	ENSG00000106560.10	sictr	siESRP12	GIMAP2	protein_coding	retained_intron	0.767509	0.926952	0.608065	0.149107	0.0354539	-0.568742	0.484278	0.498388	0.47364	0.523137	0.0211074	0.00868265	0.19462	0.999861	0.696917	0.529267	0.864567	0.3353	0.000422735	0.000422735	NA	NA	0.0138786	FALSE	NA	0	TRUE
isoComp_00082225	geneComp_00012751	ENST00000544554.5	ENSG00000174669.11	sictr	siESRP12	SLC29A2	protein_coding	protein_coding	0.550583	0.641126	0.46004	0.0683712	0.0374754	-0.398673	0.471984	0.0522587	0	0.104517	0	0.0175452	7.64842	1.41e-05	0.117733	0	0.235467	0.235467	0.00045074	0.00045074	FALSE	yes	1	TRUE	no	0	TRUE
isoComp_00033477	geneComp_00004679	ENST00000554935.5	ENSG00000119685.19	sictr	siESRP12	TTLL5	protein_coding	processed_transcript	0.928104	1.22645	0.629754	0.0835336	0.0927454	-0.920589	0.00470353	0.195978	0.391956	0	0.14333	0	-6.87456	0.00812868	0.154617	0.309233	0	-0.309233	0.000453693	0.000453693	NA	NA	0.137107	FALSE	NA	0	TRUE
isoComp_00088995	geneComp_00014218	ENST00000453764.5	ENSG00000183576.12	sictr	siESRP12	SETD3	protein_coding	nonsense_mediated_decay	17.8311	16.2848	19.3775	0.307529	0.204828	0.31224	0.24847	2.59785	1.54666	3.64903	0.170749	0.304809	1.294	3.33e-05	0.141733	0.0950667	0.1884	0.0933333	0.000483343	2.68913e-19	TRUE	no	0.226105	FALSE	no	0	TRUE
isoComp_00087719	geneComp_00013949	ENST00000315580.9	ENSG00000182196.13	sictr	siESRP12	ARL6IP4	protein_coding	protein_coding	35.4602	30.5873	40.3331	2.30078	0.883877	0.46257	0.0752957	4.63596	4.68557	4.58634	0.433307	0.270284	0.0291531	0.999861	0.133183	0.152833	0.113533	-0.0393	0.000518541	0.000518541	FALSE	yes	0.999916	TRUE	no	0	TRUE
isoComp_00023772	geneComp_00003269	ENST00000368989.6	ENSG00000107679.14	sictr	siESRP12	PLEKHA1	protein_coding	protein_coding	2.57158	1.79755	3.34561	0.115634	0.198399	0.957335	1.4e-06	0.115373	0	0.230746	0	0.0423749	9.01578	3.2e-09	0.0354833	0	0.0709667	0.0709667	0.000531412	0.000531412	FALSE	yes	0.999885	TRUE	no	1	TRUE
isoComp_00056753	geneComp_00008303	ENST00000510429.1	ENSG00000146067.15	sictr	siESRP12	FAM193B	protein_coding	protein_coding	1.30688	1.25327	1.3605	0.171178	0.254011	0.158144	0.898463	0.0839116	0.157954	0.00986922	0.00675576	0.00986922	-3.938	0.177726	0.0694667	0.129733	0.0092	-0.120533	0.000532375	0.000532375	FALSE	no	0.0618019	FALSE	no	1	TRUE
isoComp_00012181	geneComp_00001607	ENST00000392020.8	ENSG00000085978.21	sictr	siESRP12	ATG16L1	protein_coding	protein_coding	6.5485	6.58642	6.51057	0.421177	0.323669	0.0536944	0.955092	2.3027	1.89798	2.70741	0.149959	0.093043	0.57829	0.000717069	0.352267	0.287633	0.4169	0.129267	0.000532375	0.000532375	FALSE	yes	1	TRUE	no	0	TRUE
isoComp_00030067	geneComp_00004173	ENST00000473240.5	ENSG00000115271.10	sictr	siESRP12	GCA	protein_coding	processed_transcript	11.0771	13.5827	8.5715	0.70177	0.237416	-0.59574	0.00269568	0.278913	0.508975	0.0488508	0.105604	0.0276534	-3.19596	0.0336405	0.0212667	0.037	0.00553333	-0.0314667	0.000550244	0.000550244	NA	NA	0.0797179	FALSE	NA	0	TRUE
isoComp_00091815	geneComp_00014845	ENST00000425498.1	ENSG00000186522.14	sictr	siESRP12	2010-09-01	protein_coding	nonsense_mediated_decay	1.11885	1.11614	1.12157	0.0847924	0.215905	0.04953	0.977909	0.122804	0.245609	0	0.0863249	0	-6.27875	0.0475789	0.112933	0.225867	0	-0.225867	0.000566524	0.000566524	TRUE	no	0.0522819	FALSE	no	0	TRUE
isoComp_00024649	geneComp_00003391	ENST00000590201.1	ENSG00000108639.7	sictr	siESRP12	SYNGR2	protein_coding	protein_coding	28.7351	27.6034	29.8668	2.49364	2.13871	0.185634	0.738919	0.308181	0.533771	0.082592	0.0755248	0.0457051	-2.62508	0.356359	0.0113167	0.0200333	0.0026	-0.0174333	0.000581012	0.000581012	FALSE	yes	0.995204	TRUE	no	1	TRUE
isoComp_00067641	geneComp_00010133	ENST00000483894.5	ENSG00000162613.16	sictr	siESRP12	FUBP1	protein_coding	processed_transcript	34.5438	34.328	34.7596	0.378868	1.00882	0.0825536	0.889755	1.45966	1.05322	1.8661	0.0479028	0.165892	0.895149	0.318739	0.0421167	0.0307	0.0535333	0.0228333	0.000586336	0.000586336	NA	NA	0.0315967	FALSE	NA	0	TRUE
isoComp_00061945	geneComp_00009179	ENST00000403422.7	ENSG00000154328.15	sictr	siESRP12	NEIL2	protein_coding	protein_coding	2.36928	2.52031	2.21826	0.176781	0.117421	-0.114169	0.881459	0.126161	0.252321	0	0.12605	0	-8.88206	2.36e-06	0.0474	0.0948	0	-0.0948	0.000593065	0.000593065	FALSE	yes	0.999817	TRUE	no	0	TRUE
isoComp_00023153	geneComp_00003161	ENST00000223293.9	ENSG00000106560.10	sictr	siESRP12	GIMAP2	protein_coding	protein_coding	0.767509	0.926952	0.608065	0.149107	0.0354539	-0.568742	0.484278	0.26912	0.453312	0.0849288	0.131831	0.0281524	-2.39989	0.0238509	0.303083	0.470733	0.135433	-0.3353	0.000608901	0.000422735	FALSE	yes	0.99999	TRUE	no	0	TRUE
isoComp_00106817	geneComp_00020605	ENST00000441504.1	ENSG00000226950.6	sictr	siESRP12	DANCR	processed_transcript	retained_intron	20.9448	23.9426	17.9469	0.845697	1.34999	-0.347443	0.339052	9.36654	13.208	5.52508	0.652536	0.485461	-1.19929	0.000137621	0.4323	0.553633	0.310967	-0.242667	0.000615097	1.01695e-08	NA	NA	0.177981	FALSE	NA	0	FALSE
isoComp_00079453	geneComp_00012226	ENST00000490738.5	ENSG00000171735.18	sictr	siESRP12	CAMTA1	protein_coding	processed_transcript	17.5369	16.1165	18.9573	0.405102	1.06417	0.292652	0.417418	2.17627	1.45386	2.89867	0.107039	0.157461	1.05674	0.0440287	0.122033	0.0901667	0.1539	0.0637333	0.00062162	0.00062162	NA	NA	0.0236444	FALSE	NA	0	FALSE
isoComp_00077471	geneComp_00011827	ENST00000579004.1	ENSG00000169738.7	sictr	siESRP12	DCXR	protein_coding	protein_coding	8.19691	8.42599	7.96783	2.0548	0.82827	0.00637798	0.997801	0.0923563	0	0.184713	0	0.0520163	4.57624	NA	0.0123667	0	0.0247333	0.0247333	0.000623435	0.000623435	NA	NA	0.302746	FALSE	NA	0	TRUE
isoComp_00090456	geneComp_00014548	ENST00000533846.5	ENSG00000185189.17	sictr	siESRP12	NRBP2	protein_coding	retained_intron	0.459455	0.414902	0.504009	0.0436594	0.0362394	0.352857	0.532866	0.0521757	0.104351	0	0.0311848	0	-7.05404	0.00174762	0.12285	0.2457	0	-0.2457	0.000631935	0.000631935	NA	NA	0.489693	FALSE	NA	1	TRUE
isoComp_00008998	geneComp_00001174	ENST00000509722.5	ENSG00000073331.17	sictr	siESRP12	ALPK1	protein_coding	nonsense_mediated_decay	1.4498	1.36239	1.53721	0.081481	0.18026	0.228078	0.715535	0.0533714	0.106743	0	0.0347715	0	-8.76731	6.12e-07	0.038	0.076	0	-0.076	0.000633858	0.000633858	TRUE	no	1	TRUE	no	0	TRUE
isoComp_00068357	geneComp_00010279	ENST00000497888.1	ENSG00000163166.14	sictr	siESRP12	IWS1	protein_coding	retained_intron	6.45967	6.60227	6.31707	0.269702	0.507624	0.00532021	0.996589	0.493834	0.225529	0.762139	0.0789013	0.0991874	1.85461	0.249662	0.0768667	0.0332667	0.120467	0.0872	0.000641466	0.000641466	NA	NA	0.983724	TRUE	NA	0	TRUE
isoComp_00023203	geneComp_00003169	ENST00000341567.8	ENSG00000106609.16	sictr	siESRP12	TMEM248	protein_coding	protein_coding	19.3917	20.7039	18.0794	0.910339	1.01182	-0.127943	0.815304	4.65953	4.3334	4.98565	0.257307	0.213566	0.266072	0.302267	0.24265	0.2091	0.2762	0.0671	0.000656544	0.000656544	FALSE	yes	0.999966	TRUE	no	1	TRUE
isoComp_00096093	geneComp_00015801	ENST00000354513.9	ENSG00000197461.13	sictr	siESRP12	PDGFA	protein_coding	protein_coding	3.31764	3.2934	3.34189	0.252568	0.274941	0.094764	0.917624	0.737945	0.981173	0.494717	0.0222724	0.0835039	-0.914613	0.140989	0.2238	0.3013	0.1463	-0.155	0.000664869	0.000664869	FALSE	yes	0.975059	TRUE	yes	0	TRUE
isoComp_00031189	geneComp_00004315	ENST00000367635.7	ENSG00000116191.17	sictr	siESRP12	RALGPS2	protein_coding	protein_coding	10.4615	10.1448	10.7782	0.558567	0.618952	0.143717	0.818554	4.29866	4.93332	3.66401	0.518627	0.377825	-0.381039	0.750611	0.411217	0.483767	0.338667	-0.1451	0.000667346	0.000667346	FALSE	yes	1	TRUE	no	0	TRUE
isoComp_00070913	geneComp_00010719	ENST00000533455.5	ENSG00000164733.20	sictr	siESRP12	CTSB	protein_coding	protein_coding	11.6174	11.5631	11.6717	0.754476	1.28688	0.0654439	0.955671	1.88028	1.37547	2.3851	0.107188	0.315162	0.843557	0.0496774	0.16145	0.1192	0.2037	0.0845	0.000679677	0.000679677	FALSE	yes	0.999999	TRUE	yes	0	TRUE
isoComp_00021693	geneComp_00002931	ENST00000376970.6	ENSG00000105357.15	sictr	siESRP12	MYH14	protein_coding	protein_coding	3.04506	3.47393	2.6162	0.137058	0.189303	-0.351556	0.233314	0.341005	0.545692	0.136318	0.0212678	0.0609655	-1.9563	0.0432761	0.103733	0.157133	0.0503333	-0.1068	0.000775099	0.000775099	FALSE	yes	1	TRUE	no	0	TRUE
isoComp_00112769	geneComp_00024540	ENST00000589899.5	ENSG00000237491.8	sictr	siESRP12	AL669831.5	lincRNA	lincRNA	1.1073	1.32721	0.887379	0.18205	0.128196	-0.529031	0.490175	0.0659266	0	0.131853	0	0.042682	6.07169	0.0595458	0.0755	0	0.151	0.151	0.000796607	0.000796607	NA	NA	0.0235165	FALSE	NA	0	TRUE
isoComp_00126247	geneComp_00033591	ENST00000603197.5	ENSG00000271503.5	sictr	siESRP12	CCL5	protein_coding	protein_coding	2.73985	4.78021	0.699499	0.532116	0.104496	-2.73464	9.3e-25	2.30312	4.1495	0.456734	0.515581	0.0547838	-3.1421	1.04e-23	0.762817	0.8658	0.659833	-0.205967	0.000806533	0.000806533	FALSE	yes	0.150338	FALSE	yes	0	TRUE
isoComp_00000647	geneComp_00000085	ENST00000565786.5	ENSG00000005194.14	sictr	siESRP12	CIAPIN1	protein_coding	protein_coding	5.23732	5.69615	4.77849	1.0598	0.246555	-0.182897	0.84434	0.938965	0.702699	1.17523	0.190922	0.16714	0.812529	0.80671	0.182033	0.1198	0.244267	0.124467	0.000815559	0.000815559	FALSE	no	0.0273683	FALSE	no	0	TRUE
isoComp_00028414	geneComp_00003955	ENST00000514483.5	ENSG00000113356.11	sictr	siESRP12	POLR3G	protein_coding	protein_coding	2.51116	3.34667	1.67566	0.129192	0.196754	-0.924452	0.00150337	0.659536	0.673359	0.645712	0.0186461	0.0853743	0.0193864	0.999861	0.293767	0.2014	0.386133	0.184733	0.000853438	2.04579e-23	FALSE	yes	0.255376	FALSE	no	0	TRUE
isoComp_00048261	geneComp_00007050	ENST00000527523.5	ENSG00000137501.17	sictr	siESRP12	SYTL2	protein_coding	protein_coding	50.5171	54.1302	46.904	1.33064	1.31796	-0.145993	0.732342	2.4199	2.02098	2.81882	0.223877	0.173922	0.532194	0.214773	0.0486	0.0372	0.06	0.0228	0.000860997	0.000860997	FALSE	yes	1	TRUE	no	0	TRUE
isoComp_00029883	geneComp_00004146	ENST00000468467.5	ENSG00000115137.11	sictr	siESRP12	DNAJC27	protein_coding	processed_transcript	0.350882	0.328568	0.373197	0.0547135	0.066632	0.235002	0.864836	0.0495839	0.0991677	0	0.0332023	0	-5.13732	NA	0.140967	0.281933	0	-0.281933	0.00086238	0.00086238	NA	NA	0.0223409	FALSE	NA	0	TRUE
isoComp_00088777	geneComp_00014163	ENST00000449723.7	ENSG00000183283.15	sictr	siESRP12	DAZAP2	protein_coding	protein_coding	69.6707	67.573	71.7685	1.28662	2.61157	0.150664	0.718858	3.19683	2.489	3.90466	0.0518769	0.183671	0.704516	3.69e-05	0.04565	0.0368667	0.0544333	0.0175667	0.000894357	0.000894357	FALSE	yes	0.849334	TRUE	no	0	TRUE
isoComp_00084358	geneComp_00013181	ENST00000585031.2	ENSG00000177302.14	sictr	siESRP12	TOP3A	protein_coding	nonsense_mediated_decay	3.16146	3.54642	2.77651	0.259847	0.131102	-0.28661	0.488854	0.212549	0.0526845	0.372413	0.0324303	0.100112	3.03563	0.255273	0.0732333	0.0137	0.132767	0.119067	0.000963826	0.000963826	TRUE	no	0.125842	FALSE	no	0	TRUE
isoComp_00119032	geneComp_00028401	ENST00000517687.1	ENSG00000254485.5	sictr	siESRP12	AC026191.1	antisense_RNA	antisense_RNA	1.26262	1.51319	1.01205	0.174432	0.103116	-0.517261	0.572753	0.648094	1.03819	0.257999	0.175265	0.0755887	-2.20355	0.535201	0.46305	0.6785	0.2476	-0.4309	0.00101022	4.93418e-09	NA	NA	0.00444958	FALSE	NA	0	FALSE
isoComp_00024931	geneComp_00003429	ENST00000589825.5	ENSG00000108883.12	sictr	siESRP12	EFTUD2	protein_coding	retained_intron	15.2637	16.2757	14.2517	1.93356	0.272535	-0.120203	0.868692	2.56204	2.15937	2.96471	0.255732	0.275308	0.530549	0.529803	0.1701	0.132767	0.207433	0.0746667	0.00102308	0.00102308	NA	NA	0.997389	TRUE	NA	0	TRUE
isoComp_00004449	geneComp_00000589	ENST00000399202.8	ENSG00000047346.12	sictr	siESRP12	FAM214A	protein_coding	protein_coding	4.36564	4.1384	4.59288	0.587057	0.671069	0.205367	0.82388	0.29411	0.427992	0.160227	0.0963251	0.0295995	-1.36323	0.149214	0.06755	0.100533	0.0345667	-0.0659667	0.00102311	0.00102311	FALSE	yes	0.99985	TRUE	no	0	TRUE
isoComp_00008232	geneComp_00001087	ENST00000427724.6	ENSG00000070814.17	sictr	siESRP12	TCOF1	protein_coding	protein_coding	1.03824	1.17469	0.90179	0.110609	0.16832	-0.302834	0.708592	0.0652519	0.130504	0	0.00811133	0	-9.27666	1.16e-10	0.0571167	0.114233	0	-0.114233	0.00103425	0.00103425	FALSE	yes	0.999997	TRUE	no	1	TRUE
isoComp_00062747	geneComp_00009329	ENST00000515549.1	ENSG00000155903.11	sictr	siESRP12	RASA2	protein_coding	nonsense_mediated_decay	2.00931	2.0774	1.94122	0.0699364	0.228876	-0.0286234	0.98489	0.126827	0.0269863	0.226667	0.0269863	0.0509995	3.10609	0.752543	0.0637167	0.0124667	0.114967	0.1025	0.00103425	0.00103425	TRUE	no	0.0547891	FALSE	no	0	FALSE
isoComp_00092687	geneComp_00015046	ENST00000396401.7	ENSG00000187735.13	sictr	siESRP12	TCEA1	protein_coding	protein_coding	36.5887	33.3648	39.8125	3.75403	5.04132	0.303309	0.605802	1.68818	1.13323	2.24313	0.187675	0.333506	1.031	0.0583379	0.0448667	0.0336667	0.0560667	0.0224	0.00103745	0.00103745	FALSE	yes	0.999858	TRUE	no	0	TRUE
isoComp_00024571	geneComp_00003383	ENST00000225726.9	ENSG00000108588.13	sictr	siESRP12	CCDC47	protein_coding	protein_coding	60.9257	57.8553	63.9962	2.75952	4.07304	0.202271	0.660297	15.4244	16.2533	14.5954	1.28534	0.713308	-0.102267	0.999861	0.254333	0.280133	0.228533	-0.0516	0.00104228	0.00104228	FALSE	yes	1	TRUE	yes	1	TRUE
isoComp_00045138	geneComp_00006553	ENST00000598774.5	ENSG00000134769.21	sictr	siESRP12	DTNA	protein_coding	protein_coding	2.70717	2.92747	2.48686	0.322674	0.170322	-0.171738	0.79269	0.0487782	0	0.0975564	0	0.00917151	7.59588	1.43e-05	0.0198833	0	0.0397667	0.0397667	0.00104423	0.00104423	FALSE	yes	1	TRUE	no	0	TRUE
isoComp_00074497	geneComp_00011343	ENST00000531472.1	ENSG00000167555.13	sictr	siESRP12	ZNF528	protein_coding	processed_transcript	1.37061	1.30607	1.43515	0.0938129	0.176633	0.181844	0.848397	0.108964	0.217929	0	0.109957	0	-5.97351	0.164364	0.07865	0.1573	0	-0.1573	0.00105283	0.00105283	NA	NA	0.0127944	FALSE	NA	0	TRUE
isoComp_00013966	geneComp_00001849	ENST00000409176.6	ENSG00000091436.16	sictr	siESRP12	MAP3K20	protein_coding	protein_coding	5.41845	4.69018	6.14672	0.247448	0.232955	0.447628	0.0988483	0.767703	0.923633	0.611773	0.0490171	0.0651344	-0.536152	0.292368	0.148667	0.198267	0.0990667	-0.0992	0.00105976	0.00105976	FALSE	yes	1	TRUE	no	0	TRUE
isoComp_00019122	geneComp_00002615	ENST00000470003.5	ENSG00000103037.11	sictr	siESRP12	SETD6	protein_coding	retained_intron	4.86533	5.07516	4.65549	0.109727	0.282983	-0.0642765	0.942547	0.0627975	0.125595	0	0.0248205	0	-5.43588	NA	0.0125	0.025	0	-0.025	0.00108294	0.00108294	NA	NA	0.723767	TRUE	NA	1	TRUE
isoComp_00061673	geneComp_00009126	ENST00000579590.5	ENSG00000153944.10	sictr	siESRP12	MSI2	protein_coding	protein_coding	20.7736	21.8459	19.7014	2.59009	2.00743	-0.100817	0.930065	0.462775	0.925549	0	0.582963	0	-7.76501	0.00360983	0.0208833	0.0417667	0	-0.0417667	0.00111582	9.86614e-09	FALSE	yes	0.182652	FALSE	no	0	TRUE
isoComp_00031331	geneComp_00004336	ENST00000474946.5	ENSG00000116353.15	sictr	siESRP12	MECR	protein_coding	processed_transcript	0.964662	1.10242	0.826904	0.217105	0.0168093	-0.335955	0.707639	0.0500372	0	0.100074	0	0.0206364	5.13174	NA	0.0610667	0	0.122133	0.122133	0.00113913	0.00113913	NA	NA	0.256275	FALSE	NA	0	TRUE
isoComp_00088208	geneComp_00014040	ENST00000487711.5	ENSG00000182670.13	sictr	siESRP12	TTC3	protein_coding	processed_transcript	11.41	11.2013	11.6186	0.691722	0.170439	0.115013	0.850957	0.225844	0.354455	0.0972339	0.04449	0.01945	-1.80564	0.0619558	0.0198667	0.0314	0.00833333	-0.0230667	0.00114157	0.00114157	NA	NA	0.10099	FALSE	NA	0	TRUE
isoComp_00053856	geneComp_00007828	ENST00000359947.8	ENSG00000142949.16	sictr	siESRP12	PTPRF	protein_coding	protein_coding	5.23963	4.7022	5.77707	0.244092	0.323365	0.355427	0.29642	2.33179	2.60341	2.06018	0.229159	0.160334	-0.284432	0.836697	0.455417	0.5533	0.357533	-0.195767	0.00114726	2.38069e-09	FALSE	yes	1	TRUE	yes	1	TRUE
isoComp_00061597	geneComp_00009115	ENST00000587658.5	ENSG00000153885.14	sictr	siESRP12	KCTD15	protein_coding	protein_coding	7.22786	8.61834	5.83738	0.194864	0.235851	-0.503559	0.0208868	0.2391	0.113684	0.364515	0.0344128	0.0879202	1.72425	0.447489	0.0373	0.0131333	0.0614667	0.0483333	0.00115459	0.00115459	FALSE	yes	0.127079	FALSE	no	0	TRUE
isoComp_00019937	geneComp_00002712	ENST00000561455.5	ENSG00000103723.12	sictr	siESRP12	AP3B2	protein_coding	processed_transcript	0.219055	0.199902	0.238208	0.0393306	0.0203299	0.355693	0.815666	0.0663995	0	0.132799	0	0.019028	5.49048	0.144833	0.289667	0	0.579333	0.579333	0.00115459	0.00115459	NA	NA	0.242916	FALSE	NA	0	TRUE
isoComp_00021765	geneComp_00002944	ENST00000527481.2	ENSG00000105397.13	sictr	siESRP12	TYK2	protein_coding	nonsense_mediated_decay	12.6852	12.2889	13.0815	0.847692	0.433028	0.154389	0.74641	0.317623	0.495458	0.139788	0.0468139	0.0429172	-1.83199	0.208605	0.0257333	0.0407333	0.0107333	-0.03	0.00116762	0.00116762	NA	NA	0.106332	FALSE	NA	0	TRUE
isoComp_00120130	geneComp_00029141	ENST00000600703.5	ENSG00000256683.6	sictr	siESRP12	ZNF350	protein_coding	processed_transcript	3.93966	3.7273	4.15202	0.358569	0.518363	0.203145	0.792081	0.566468	0.303796	0.82914	0.0438811	0.181647	1.46898	0.117844	0.139383	0.0832667	0.1955	0.112233	0.00116762	0.00116762	NA	NA	0.104948	FALSE	NA	0	TRUE
isoComp_00060875	geneComp_00008994	ENST00000324210.9	ENSG00000152601.17	sictr	siESRP12	MBNL1	protein_coding	protein_coding	13.3029	14.1069	12.4989	0.759416	0.769444	-0.110715	0.839349	2.56773	1.86136	3.27409	0.200613	0.00510028	0.864584	0.00148321	0.198933	0.134067	0.2638	0.129733	0.00117345	0.00117345	FALSE	yes	0.999972	TRUE	no	0	TRUE
isoComp_00034822	geneComp_00004903	ENST00000616080.1	ENSG00000121671.11	sictr	siESRP12	CRY2	protein_coding	protein_coding	1.68132	1.7705	1.59214	0.192629	0.118364	-0.0781046	0.942547	0.122439	0.219196	0.025683	0.0127807	0.025683	-2.98713	0.705086	0.0699833	0.125667	0.0143	-0.111367	0.0011959	0.0011959	FALSE	yes	1	TRUE	no	0	TRUE
isoComp_00093067	geneComp_00015143	ENST00000430040.5	ENSG00000188191.14	sictr	siESRP12	PRKAR1B	protein_coding	protein_coding	3.7232	3.90214	3.54426	0.344478	0.146741	-0.0700075	0.938547	0.630928	0.373331	0.888525	0.0278747	0.137131	1.31338	0.0173648	0.173767	0.0983	0.249233	0.150933	0.0011959	0.0011959	FALSE	yes	0.557692	TRUE	no	0	TRUE
isoComp_00043814	geneComp_00006354	ENST00000538098.2	ENSG00000133316.15	sictr	siESRP12	WDR74	protein_coding	protein_coding	24.4114	28.1992	20.6235	0.398864	0.875674	-0.391053	0.0858354	7.11464	9.92937	4.29991	0.780148	0.542714	-1.15458	0.000249536	0.279317	0.3516	0.207033	-0.144567	0.00121085	0.00121085	FALSE	no	0.0995145	FALSE	no	0	TRUE
isoComp_00086557	geneComp_00013671	ENST00000559665.6	ENSG00000180304.14	sictr	siESRP12	OAZ2	protein_coding	processed_transcript	7.76182	7.1875	8.33614	0.80138	0.292845	0.276034	0.594371	0.100739	0.013317	0.188161	0.013317	0.0305616	3.96864	0.318712	0.0123	0.0022	0.0224	0.0202	0.00121085	0.00121085	NA	NA	0.00640761	FALSE	NA	1	FALSE
isoComp_00029866	geneComp_00004142	ENST00000443902.6	ENSG00000115109.13	sictr	siESRP12	EPB41L5	protein_coding	protein_coding	12.2596	10.6095	13.9097	0.44108	0.513346	0.454427	0.0472258	1.6747	1.08512	2.26429	0.0796729	0.107116	1.11167	1.28e-07	0.13265	0.1023	0.163	0.0607	0.00124068	1.70484e-30	FALSE	yes	1	TRUE	no	0	TRUE
isoComp_00102568	geneComp_00018156	ENST00000324076.4	ENSG00000213928.8	sictr	siESRP12	IRF9	protein_coding	protein_coding	16.0198	28.2353	3.80427	0.649274	1.12747	-2.84803	9.76e-22	0.458715	0.903414	0.014016	0.047429	0.00704479	-5.69428	8.87e-12	0.0186167	0.032	0.00523333	-0.0267667	0.00124075	0.00124075	FALSE	yes	0.998416	TRUE	no	0	TRUE
isoComp_00029864	geneComp_00004142	ENST00000331393.8	ENSG00000115109.13	sictr	siESRP12	EPB41L5	protein_coding	protein_coding	12.2596	10.6095	13.9097	0.44108	0.513346	0.454427	0.0472258	3.80833	4.57463	3.04203	0.255673	0.408649	-0.523197	0.278377	0.326117	0.431967	0.220267	-0.2117	0.0012428	1.70484e-30	FALSE	yes	1	TRUE	no	0	TRUE
isoComp_00024217	geneComp_00003345	ENST00000580014.1	ENSG00000108375.12	sictr	siESRP12	RNF43	protein_coding	processed_transcript	0.359569	0.481223	0.237915	0.0754686	0.0357618	-0.954337	0.0458747	0.0862609	0.172522	0	0.0480812	0	-5.59013	NA	0.1709	0.3418	0	-0.3418	0.00127478	0.00127478	NA	NA	0.0370814	FALSE	NA	0	TRUE
isoComp_00123462	geneComp_00031558	ENST00000577719.5	ENSG00000263551.5	sictr	siESRP12	AP005328.1	lincRNA	lincRNA	2.85851	2.90704	2.80998	0.245897	0.0413801	0.0185712	0.990154	2.26113	2.07623	2.44602	0.13235	0.0451295	0.295575	0.934958	0.7939	0.717133	0.870667	0.153533	0.00127478	0.00127478	NA	NA	0.212858	FALSE	NA	0	FALSE
isoComp_00071855	geneComp_00010897	ENST00000525812.1	ENSG00000165526.8	sictr	siESRP12	RPUSD4	protein_coding	retained_intron	2.66592	2.80198	2.52985	0.383443	0.0464672	-0.0719115	0.950081	0.0604568	0.120914	0	0.0193661	0	-5.38329	NA	0.0223333	0.0446667	0	-0.0446667	0.00130481	0.00130481	NA	NA	0.0317333	FALSE	NA	0	TRUE
isoComp_00066963	geneComp_00010017	ENST00000592756.1	ENSG00000161914.9	sictr	siESRP12	ZNF653	protein_coding	protein_coding	1.30621	1.14781	1.46461	0.145346	0.0361622	0.4253	0.326917	0.330532	0.129214	0.53185	0.0700078	0.0440373	2.17021	0.599444	0.230933	0.0993667	0.3625	0.263133	0.0013064	0.0013064	NA	NA	0.668269	TRUE	NA	0	TRUE
isoComp_00078201	geneComp_00011970	ENST00000507405.5	ENSG00000170464.9	sictr	siESRP12	DNAJC18	protein_coding	processed_transcript	0.694928	0.732272	0.657584	0.113356	0.322737	-0.111854	0.983444	0.14363	0.246258	0.0410022	0.00247954	0.0410022	-2.54835	0.872395	0.191017	0.3502	0.0318333	-0.318367	0.00130823	0.00130823	NA	NA	0.997769	TRUE	NA	0	TRUE
isoComp_00017546	geneComp_00002341	ENST00000395863.7	ENSG00000101144.12	sictr	siESRP12	BMP7	protein_coding	protein_coding	63.8365	57.9005	69.7726	10.8864	14.7268	0.35232	0.688483	13.0686	9.52556	16.6116	1.66205	2.39701	0.876117	0.0558087	0.205467	0.166233	0.2447	0.0784667	0.00130823	0.00130823	FALSE	yes	1	TRUE	yes	0	TRUE
isoComp_00056689	geneComp_00008287	ENST00000607208.1	ENSG00000145979.17	sictr	siESRP12	TBC1D7	protein_coding	processed_transcript	5.6652	5.54918	5.78121	0.319724	0.116815	0.115727	0.875376	0.0739363	0	0.147873	0	0.0397918	4.35876	NA	0.0128	0	0.0256	0.0256	0.00133384	0.00133384	NA	NA	0.0225187	FALSE	NA	0	TRUE
isoComp_00027261	geneComp_00003741	ENST00000535593.5	ENSG00000111711.9	sictr	siESRP12	GOLT1B	protein_coding	processed_transcript	9.55735	9.11775	9.99694	0.5533	0.625055	0.187094	0.745194	1.5694	1.86483	1.27397	0.0477449	0.163324	-0.499265	0.826632	0.166017	0.205533	0.1265	-0.0790333	0.00134004	0.00134004	NA	NA	0.0844273	FALSE	NA	0	TRUE
isoComp_00066041	geneComp_00009894	ENST00000409991.5	ENSG00000160703.15	sictr	siESRP12	NLRX1	protein_coding	protein_coding	0.302102	0.301445	0.30276	0.012305	0.0508491	0.066566	0.97356	0.0727875	0.138165	0.00740966	0.0150817	0.00740966	-4.14441	0.145735	0.247233	0.463567	0.0309	-0.432667	0.0013446	0.0013446	FALSE	yes	1	TRUE	no	0	TRUE
isoComp_00025718	geneComp_00003536	ENST00000531140.1	ENSG00000109929.9	sictr	siESRP12	SC5D	protein_coding	retained_intron	2.61841	2.80643	2.4304	0.366256	0.123643	-0.135341	0.873644	0.119533	0.220601	0.0184647	0.0561672	0.0184647	-3.62307	0.568495	0.04305	0.0781	0.008	-0.0701	0.00136193	0.00136193	NA	NA	0.996723	TRUE	NA	0	TRUE
isoComp_00070105	geneComp_00010558	ENST00000511316.1	ENSG00000164104.11	sictr	siESRP12	HMGB2	protein_coding	retained_intron	106.955	111.175	102.736	1.73902	4.91155	-0.0499924	0.951915	17.9045	14.8476	20.9614	1.21448	0.623659	0.54879	0.0646492	0.169117	0.133867	0.204367	0.0705	0.00136747	1.39587e-10	NA	NA	0.179602	FALSE	NA	2	TRUE
isoComp_00031193	geneComp_00004315	ENST00000480743.1	ENSG00000116191.17	sictr	siESRP12	RALGPS2	protein_coding	retained_intron	10.4615	10.1448	10.7782	0.558567	0.618952	0.143717	0.818554	0.322048	0.475819	0.168278	0.0293546	0.02021	-1.41856	0.410339	0.0314167	0.0469	0.0159333	-0.0309667	0.00138128	0.000667346	NA	NA	0.885932	TRUE	NA	0	TRUE
isoComp_00083546	geneComp_00013008	ENST00000578295.5	ENSG00000176208.8	sictr	siESRP12	ATAD5	protein_coding	non_stop_decay	0.657692	0.769592	0.545792	0.127155	0.0793874	-0.410901	0.541766	0.148351	0.26698	0.0297223	0.0566144	0.0297223	-3.08059	0.705796	0.193183	0.341567	0.0448	-0.296767	0.00138128	0.00138128	FALSE	yes	0.999992	TRUE	no	0	TRUE
isoComp_00039948	geneComp_00005757	ENST00000570337.6	ENSG00000129195.15	sictr	siESRP12	PIMREG	protein_coding	protein_coding	5.94108	6.02108	5.86108	0.982613	0.686788	0.0367757	0.98489	0.135471	0	0.270943	0	0.0942787	7.55139	0.000395854	0.0256333	0	0.0512667	0.0512667	0.001438	0.001438	TRUE	yes	0.999213	TRUE	no	0	TRUE
isoComp_00003494	geneComp_00000462	ENST00000589265.5	ENSG00000030582.17	sictr	siESRP12	GRN	protein_coding	protein_coding	3.90159	4.37662	3.42657	0.580893	0.598625	-0.305446	0.694523	0.281278	0.562556	0	0.317885	0	-9.61596	4.11e-07	0.0601	0.1202	0	-0.1202	0.00143841	0.00143841	FALSE	yes	1	TRUE	yes	0	TRUE
isoComp_00035877	geneComp_00005071	ENST00000434359.5	ENSG00000123297.17	sictr	siESRP12	TSFM	protein_coding	protein_coding	27.1073	27.9961	26.2184	0.737931	0.517066	-0.0309202	0.974743	0.431091	0.134868	0.727314	0.0639559	0.107832	2.44335	0.0728868	0.0163	0.0049	0.0277	0.0228	0.00146281	0.00146281	FALSE	yes	0.150155	FALSE	no	0	TRUE
isoComp_00081979	geneComp_00012705	ENST00000421599.5	ENSG00000174365.19	sictr	siESRP12	SNHG11	processed_transcript	lincRNA	0.718802	0.804982	0.632622	0.0889641	0.0441912	-0.27439	0.742723	0.10115	0.183114	0.0191857	0.0365771	0.0191857	-3.35875	0.557912	0.129833	0.2249	0.0347667	-0.190133	0.0015611	0.0015611	NA	NA	0.0597306	FALSE	NA	0	TRUE
isoComp_00088692	geneComp_00014137	ENST00000540796.5	ENSG00000183150.7	sictr	siESRP12	GPR19	protein_coding	protein_coding	0.367789	0.311935	0.423643	0.0376838	0.0600721	0.479108	0.567578	0.0745077	0	0.149015	0	0.0526422	5.618	0.152832	0.165717	0	0.331433	0.331433	0.00157207	0.00157207	FALSE	no	0.0610025	FALSE	no	0	TRUE
isoComp_00069481	geneComp_00010468	ENST00000492394.5	ENSG00000163848.19	sictr	siESRP12	ZNF148	protein_coding	protein_coding	9.99392	9.65988	10.328	0.361353	0.314708	0.159281	0.742723	1.30828	1.61395	1.00261	0.0920993	0.0970003	-0.620253	0.0424722	0.1321	0.1675	0.0967	-0.0708	0.00158034	0.00158034	FALSE	yes	1	TRUE	no	0	TRUE
isoComp_00013398	geneComp_00001776	ENST00000555424.1	ENSG00000089775.11	sictr	siESRP12	ZBTB25	protein_coding	protein_coding	2.22806	2.29236	2.16376	0.142719	0.102733	-0.0189531	0.987711	0.277172	0.145903	0.408441	0.0417876	0.0292171	1.51752	0.479798	0.125567	0.0621	0.189033	0.126933	0.00160777	0.00160777	FALSE	yes	0.171742	FALSE	no	0	TRUE
isoComp_00040800	geneComp_00005894	ENST00000351017.8	ENSG00000130396.20	sictr	siESRP12	AFDN	protein_coding	protein_coding	3.57043	3.60246	3.53839	0.174639	0.313088	0.0279087	0.98385	0.172669	0.279708	0.0656298	0.0264075	0.027977	-2.05125	0.0135913	0.0478167	0.0781	0.0175333	-0.0605667	0.00165058	0.00165058	FALSE	yes	1	TRUE	no	1	TRUE
isoComp_00007504	geneComp_00000985	ENST00000260795.6	ENSG00000068078.17	sictr	siESRP12	FGFR3	protein_coding	protein_coding	0.536103	0.617529	0.454677	0.250807	0.100142	-0.334105	0.917385	0.0476161	0	0.0952323	0	0.0192161	8.23255	6.25e-07	0.112633	0	0.225267	0.225267	0.00165058	0.00165058	FALSE	yes	1	TRUE	yes	0	TRUE
isoComp_00021979	geneComp_00002975	ENST00000316273.10	ENSG00000105552.14	sictr	siESRP12	BCAT2	protein_coding	protein_coding	6.18691	6.50206	5.87176	0.509693	0.0648504	-0.0814563	0.918218	3.74605	3.33735	4.15475	0.286589	0.21463	0.374307	0.567857	0.610317	0.513667	0.706967	0.1933	0.0016626	0.0016626	FALSE	yes	1	TRUE	no	0	TRUE
isoComp_00037816	geneComp_00005424	ENST00000246139.9	ENSG00000125931.10	sictr	siESRP12	CITED1	protein_coding	protein_coding	0.476679	0.364077	0.58928	0.0801978	0.0653617	0.740604	0.432753	0.0393017	0.0786034	0	0.0234033	0	-6.11925	0.0797298	0.106233	0.212467	0	-0.212467	0.00167994	0.00167994	FALSE	yes	0.993725	TRUE	no	1	TRUE
isoComp_00037839	geneComp_00005427	ENST00000358664.8	ENSG00000125952.18	sictr	siESRP12	MAX	protein_coding	protein_coding	5.30258	6.10301	4.50215	0.272813	0.370898	-0.37692	0.222941	1.57693	2.14721	1.00664	0.240661	0.126492	-1.03613	0.00796703	0.2861	0.350233	0.221967	-0.128267	0.00167994	0.00167994	FALSE	yes	0.88528	TRUE	no	0	TRUE
isoComp_00013819	geneComp_00001827	ENST00000205194.4	ENSG00000090971.4	sictr	siESRP12	NAT14	protein_coding	protein_coding	2.16961	1.87867	2.46056	0.107928	0.125902	0.4427	0.254874	1.45895	1.5005	1.4174	0.0780787	0.020622	-0.0287615	0.999861	0.689817	0.801067	0.578567	-0.2225	0.00169752	0.00169752	FALSE	yes	0.954347	TRUE	no	0	TRUE
isoComp_00032304	geneComp_00004494	ENST00000475766.2	ENSG00000117616.17	sictr	siESRP12	RSRP1	protein_coding	processed_transcript	9.19289	9.87969	8.5061	0.571609	0.846956	-0.154291	0.78707	0.0794587	0	0.158917	0	0.0645494	5.44123	NA	0.0100333	0	0.0200667	0.0200667	0.00173335	0.00173335	NA	NA	0.219129	FALSE	NA	0	TRUE
isoComp_00085633	geneComp_00013445	ENST00000585115.1	ENSG00000178927.17	sictr	siESRP12	C17orf62	protein_coding	processed_transcript	4.42662	4.51064	4.3426	0.564448	0.230594	0.0220277	0.987711	0.110411	0	0.220821	0	0.0703245	6.03108	0.0775985	0.0262833	0	0.0525667	0.0525667	0.00175444	0.00175444	NA	NA	0.0188274	FALSE	NA	0	TRUE
isoComp_00093415	geneComp_00015230	ENST00000460019.1	ENSG00000188641.12	sictr	siESRP12	DPYD	protein_coding	processed_transcript	1.14545	1.16294	1.12796	0.100872	0.103135	0.018538	0.990654	0.0677066	0.00803181	0.127381	0.00803181	0.0363086	3.57196	NA	0.0573833	0.0059	0.108867	0.102967	0.00175509	0.00175509	NA	NA	0.0474376	FALSE	NA	0	TRUE
isoComp_00018470	geneComp_00002514	ENST00000618282.4	ENSG00000102158.19	sictr	siESRP12	MAGT1	protein_coding	protein_coding	20.9069	19.4078	22.4061	0.792727	0.770574	0.26477	0.456136	4.75199	3.65237	5.85161	0.351562	0.278751	0.73139	0.00511881	0.224417	0.187733	0.2611	0.0733667	0.00176802	0.00176802	FALSE	yes	0.999689	TRUE	yes	0	TRUE
isoComp_00001050	geneComp_00000138	ENST00000478489.5	ENSG00000006607.13	sictr	siESRP12	FARP2	protein_coding	processed_transcript	4.52036	4.60753	4.43319	0.308626	0.42117	0.0149279	0.991468	0.05725	0	0.1145	0	0.0183213	5.27992	NA	0.01285	0	0.0257	0.0257	0.00177083	0.00177083	NA	NA	0.079719	FALSE	NA	0	TRUE
isoComp_00067672	geneComp_00010138	ENST00000473868.5	ENSG00000162627.16	sictr	siESRP12	SNX7	protein_coding	processed_transcript	6.31444	6.24141	6.38748	0.48031	0.273551	0.0874747	0.924826	0.233831	0.0402866	0.427375	0.0402866	0.0558706	3.09564	NA	0.0363667	0.00563333	0.0671	0.0614667	0.00179245	0.00179245	NA	NA	0.034488	FALSE	NA	0	TRUE
isoComp_00016587	geneComp_00002221	ENST00000486200.1	ENSG00000100503.23	sictr	siESRP12	NIN	protein_coding	processed_transcript	1.78869	2.08567	1.49171	0.11127	0.219345	-0.4142	0.389895	0.371704	0.587036	0.156372	0.0786171	0.0238568	-1.83733	0.0973792	0.193467	0.281967	0.104967	-0.177	0.0018079	0.0018079	NA	NA	0.113618	FALSE	NA	0	TRUE
isoComp_00001987	geneComp_00000269	ENST00000537971.5	ENSG00000011105.12	sictr	siESRP12	TSPAN9	protein_coding	protein_coding	1.08906	0.985025	1.19309	0.11371	0.0850518	0.354878	0.516358	0.0896677	0	0.179335	0	0.0462332	9.33091	1.25e-09	0.0786167	0	0.157233	0.157233	0.0018116	0.0018116	FALSE	yes	0.995532	TRUE	no	0	TRUE
isoComp_00007306	geneComp_00000961	ENST00000565240.5	ENSG00000067221.13	sictr	siESRP12	STOML1	protein_coding	protein_coding	2.04799	2.09256	2.00342	0.114755	0.123929	0.000453959	0.999574	0.0826354	0.155555	0.00971624	0.0108334	0.00971624	-4.06966	0.29758	0.0402667	0.0750333	0.0055	-0.0695333	0.00188146	0.00188146	FALSE	yes	0.182806	FALSE	no	0	TRUE
isoComp_00123463	geneComp_00031558	ENST00000581556.1	ENSG00000263551.5	sictr	siESRP12	AP005328.1	lincRNA	lincRNA	2.85851	2.90704	2.80998	0.245897	0.0413801	0.0185712	0.990154	0.597386	0.830811	0.363961	0.132907	0.0470901	-1.11633	0.340719	0.2061	0.282867	0.129333	-0.153533	0.00190032	0.00127478	NA	NA	0.0209864	FALSE	NA	0	FALSE
isoComp_00090462	geneComp_00014550	ENST00000533141.1	ENSG00000185201.16	sictr	siESRP12	IFITM2	protein_coding	protein_coding	17.3581	31.923	2.79318	2.3491	0.975541	-3.49184	1.42e-25	0.105866	0.111107	0.100624	0.0456632	0.0247289	-0.0249977	0.999861	0.0215667	0.00373333	0.0394	0.0356667	0.00195636	0.00195636	FALSE	yes	0.709858	TRUE	no	0	TRUE
isoComp_00037174	geneComp_00005312	ENST00000345865.6	ENSG00000125351.11	sictr	siESRP12	UPF3B	protein_coding	protein_coding	3.23441	3.39299	3.07584	0.0991518	0.0504249	-0.07779	0.903213	2.68982	2.55093	2.82871	0.112695	0.0338487	0.208837	0.750847	0.837283	0.754767	0.9198	0.165033	0.00198784	0.000418196	FALSE	yes	1	TRUE	no	0	TRUE
isoComp_00036589	geneComp_00005194	ENST00000436370.7	ENSG00000124299.13	sictr	siESRP12	PEPD	protein_coding	protein_coding	5.05829	4.57992	5.53666	0.288546	0.0882355	0.34005	0.217657	0.0483524	0.0967048	0	0.0299285	0	-6.91017	0.00315992	0.0104	0.0208	0	-0.0208	0.00199011	0.00199011	FALSE	yes	1	TRUE	no	0	TRUE
isoComp_00082911	geneComp_00012871	ENST00000592411.5	ENSG00000175322.11	sictr	siESRP12	ZNF519	protein_coding	processed_transcript	2.54501	2.92399	2.16604	0.312494	0.206477	-0.357594	0.479079	0.100938	0.184997	0.016879	0.0222421	0.016879	-3.28467	0.639353	0.0361167	0.0631	0.00913333	-0.0539667	0.00201373	0.00201373	NA	NA	0.0606983	FALSE	NA	0	TRUE
isoComp_00068958	geneComp_00010389	ENST00000482229.1	ENSG00000163608.14	sictr	siESRP12	NEPRO	protein_coding	retained_intron	11.1424	10.6874	11.5973	0.605195	0.449053	0.176435	0.718291	0.253202	0	0.506404	0	0.223455	7.58899	0.00180409	0.0217667	0	0.0435333	0.0435333	0.00204172	0.00204172	NA	NA	0.321068	FALSE	NA	1	TRUE
isoComp_00023207	geneComp_00003169	ENST00000433271.6	ENSG00000106609.16	sictr	siESRP12	TMEM248	protein_coding	nonsense_mediated_decay	19.3917	20.7039	18.0794	0.910339	1.01182	-0.127943	0.815304	5.90598	7.0679	4.74406	0.393772	0.378052	-0.513087	0.0259978	0.30175	0.3411	0.2624	-0.0787	0.00209911	0.000656544	TRUE	yes	0.998655	TRUE	no	1	TRUE
isoComp_00044579	geneComp_00006473	ENST00000449194.6	ENSG00000134283.17	sictr	siESRP12	PPHLN1	protein_coding	protein_coding	15.2813	14.8171	15.7455	0.0421533	0.707164	0.152008	0.761168	1.69282	2.08385	1.3018	0.206952	0.0160771	-0.618098	0.0243809	0.11175	0.140567	0.0829333	-0.0576333	0.00209911	0.00209911	FALSE	yes	1	TRUE	no	0	TRUE
isoComp_00065789	geneComp_00009858	ENST00000610902.4	ENSG00000160352.15	sictr	siESRP12	ZNF714	protein_coding	nonsense_mediated_decay	7.49976	6.85875	8.14077	0.513139	0.0520424	0.304514	0.451548	0.648237	0.838794	0.45768	0.11376	0.0293159	-0.822679	0.169089	0.0891333	0.122067	0.0562	-0.0658667	0.00211957	0.00211957	TRUE	yes	1	TRUE	no	0	TRUE
isoComp_00027534	geneComp_00003796	ENST00000490379.1	ENSG00000112062.10	sictr	siESRP12	MAPK14	protein_coding	retained_intron	7.23263	7.98733	6.47794	0.269505	0.0353206	-0.238179	0.432753	0.245894	0.139915	0.351873	0.0160021	0.0396765	1.31535	0.785756	0.03595	0.0176333	0.0542667	0.0366333	0.00211957	0.00211957	NA	NA	0.0375262	FALSE	NA	0	TRUE
isoComp_00042675	geneComp_00006177	ENST00000450670.5	ENSG00000132274.15	sictr	siESRP12	TRIM22	protein_coding	protein_coding	0.903438	1.19427	0.612602	0.171055	0.0791301	-0.904878	0.0435391	0.613706	0.684748	0.542663	0.0775706	0.0839546	-0.277623	0.999861	0.734383	0.589033	0.879733	0.2907	0.00217001	0.00217001	FALSE	no	0.0683588	FALSE	no	0	TRUE
isoComp_00021442	geneComp_00002899	ENST00000597666.5	ENSG00000105197.10	sictr	siESRP12	TIMM50	protein_coding	protein_coding	15.8606	14.9751	16.7461	0.665568	0.752819	0.224077	0.545124	0.252989	0.477773	0.0282052	0.215477	0.0147965	-3.85441	0.0901949	0.0162667	0.0308	0.00173333	-0.0290667	0.00217319	0.00217319	FALSE	yes	0.30738	FALSE	no	0	TRUE
isoComp_00075352	geneComp_00011473	ENST00000396185.7	ENSG00000168036.16	sictr	siESRP12	CTNNB1	protein_coding	protein_coding	50.8898	54.4591	47.3206	2.04171	2.75217	-0.135267	0.810646	17.3721	20.8054	13.9389	1.15317	1.50542	-0.514423	0.128558	0.337233	0.381533	0.292933	-0.0886	0.00219688	0.00219688	FALSE	yes	1	TRUE	no	0	TRUE
isoComp_00033010	geneComp_00004604	ENST00000237822.7	ENSG00000118961.14	sictr	siESRP12	LDAH	protein_coding	protein_coding	2.58438	3.06718	2.10158	0.223756	0.225059	-0.492805	0.150215	0.76848	0.689013	0.847947	0.0194254	0.0250273	0.356508	0.398571	0.319733	0.2282	0.411267	0.183067	0.0022524	0.0022524	FALSE	yes	0.999997	TRUE	no	2	TRUE
isoComp_00073612	geneComp_00011213	ENST00000564787.1	ENSG00000166912.16	sictr	siESRP12	MTMR10	protein_coding	nonsense_mediated_decay	0.426541	0.433777	0.419305	0.0468334	0.0371656	-0.00158799	0.999574	0.0514764	0	0.102953	0	0.0238406	5.11513	NA	0.121017	0	0.242033	0.242033	0.0022524	0.0022524	TRUE	no	0.093904	FALSE	no	0	TRUE
isoComp_00059751	geneComp_00008802	ENST00000280612.9	ENSG00000151012.13	sictr	siESRP12	SLC7A11	protein_coding	protein_coding	2.00262	1.73844	2.26679	0.891835	1.18345	0.386181	0.945406	1.90063	1.53446	2.26679	0.761808	1.18345	0.579982	0.999861	0.951633	0.903267	1	0.0967333	0.00228633	0.00228633	FALSE	yes	0.999998	TRUE	no	0	TRUE
isoComp_00024748	geneComp_00003398	ENST00000589527.5	ENSG00000108679.12	sictr	siESRP12	LGALS3BP	protein_coding	protein_coding	1.33422	2.44739	0.221051	0.611865	0.0133291	-3.40238	5.92e-26	0.309381	0.618762	0	0.149635	0	-8.34023	4.75e-07	0.127267	0.254533	0	-0.254533	0.00230486	0.00230486	FALSE	yes	0.367614	FALSE	yes	0	TRUE
isoComp_00038817	geneComp_00005574	ENST00000312239.9	ENSG00000127483.17	sictr	siESRP12	HP1BP3	protein_coding	protein_coding	27.5857	27.3133	27.8581	1.51898	0.401336	0.0916525	0.881459	2.58445	1.98606	3.18285	0.115305	0.0653501	0.734412	2.07e-05	0.0938833	0.0735667	0.1142	0.0406333	0.00239839	0.00239839	FALSE	yes	1	TRUE	no	2	TRUE
isoComp_00000840	geneComp_00000107	ENST00000504417.1	ENSG00000005884.17	sictr	siESRP12	ITGA3	protein_coding	nonsense_mediated_decay	1.69738	1.96809	1.42667	0.155975	0.1126	-0.398391	0.24316	0.0660389	0.132078	0	0.0250662	0	-2.93662	NA	0.0344167	0.0688333	0	-0.0688333	0.00246082	0.00246082	NA	NA	0.103789	FALSE	NA	0	TRUE
isoComp_00027212	geneComp_00003731	ENST00000523102.5	ENSG00000111671.9	sictr	siESRP12	SPSB2	protein_coding	protein_coding	1.96766	1.89079	2.04453	0.113807	0.14441	0.171807	0.795931	0.321405	0.461266	0.181545	0.0502195	0.0592486	-1.31015	0.259924	0.166317	0.246867	0.0857667	-0.1611	0.0024837	0.0024837	FALSE	yes	0.999441	TRUE	no	0	TRUE
isoComp_00095520	geneComp_00015687	ENST00000354546.9	ENSG00000197043.13	sictr	siESRP12	ANXA6	protein_coding	protein_coding	4.25787	4.95761	3.55813	0.815654	0.154433	-0.414143	0.397561	2.3982	2.21326	2.58314	0.0919851	0.245745	0.281724	0.863707	0.592867	0.462967	0.722767	0.2598	0.00251518	0.00251518	FALSE	yes	1	TRUE	no	0	TRUE
isoComp_00024261	geneComp_00003351	ENST00000577554.5	ENSG00000108395.13	sictr	siESRP12	TRIM37	protein_coding	nonsense_mediated_decay	157.488	147.353	167.623	0.794902	3.44888	0.248077	0.353789	11.8057	13.6894	9.92194	1.06446	0.833417	-0.411135	0.323201	0.0760167	0.0929	0.0591333	-0.0337667	0.00252943	0.00252943	TRUE	no	1	TRUE	no	0	TRUE
isoComp_00088619	geneComp_00014121	ENST00000327898.9	ENSG00000183077.15	sictr	siESRP12	AFMID	protein_coding	protein_coding	4.3156	4.51303	4.11816	0.416243	0.280287	-0.05854	0.959708	0.335167	0.500509	0.169824	0.0656574	0.03413	-1.48328	0.0155385	0.07545	0.110133	0.0407667	-0.0693667	0.00255778	0.00255778	FALSE	yes	0.999999	TRUE	no	0	TRUE
isoComp_00032791	geneComp_00004568	ENST00000524588.5	ENSG00000118513.18	sictr	siESRP12	MYB	protein_coding	nonsense_mediated_decay	8.12029	7.1617	9.07888	0.566807	1.20459	0.392395	0.379902	0.0945264	0	0.189053	0	0.0557408	8.10686	1.09e-05	0.0107833	0	0.0215667	0.0215667	0.00256763	0.00256763	TRUE	yes	1	TRUE	no	0	TRUE
isoComp_00009684	geneComp_00001265	ENST00000392382.6	ENSG00000075711.20	sictr	siESRP12	DLG1	protein_coding	protein_coding	11.6988	11.3142	12.0833	0.177056	0.106491	0.159143	0.690438	1.17478	0.740022	1.60955	0.0407612	0.189588	1.17523	1.24e-06	0.0993833	0.0653667	0.1334	0.0680333	0.0026193	0.0026193	FALSE	yes	1	TRUE	no	0	TRUE
isoComp_00012220	geneComp_00001610	ENST00000442598.5	ENSG00000085999.11	sictr	siESRP12	RAD54L	protein_coding	protein_coding	1.46462	1.77592	1.15331	0.0684042	0.0757153	-0.553767	0.0608125	0.540062	0.494823	0.585301	0.0265951	0.0321093	0.304097	0.909696	0.394667	0.279767	0.509567	0.2298	0.00262962	3.32639e-11	FALSE	yes	1	TRUE	no	1	TRUE
isoComp_00062148	geneComp_00009228	ENST00000462982.1	ENSG00000154813.9	sictr	siESRP12	DPH3	protein_coding	processed_transcript	3.928	4.0314	3.82459	0.181297	0.167612	-0.0192975	0.987176	0.605808	0.895449	0.316168	0.047928	0.0797189	-1.45268	0.142253	0.152517	0.222	0.0830333	-0.138967	0.00262962	0.00262962	NA	NA	0.0844353	FALSE	NA	0	TRUE
isoComp_00006904	geneComp_00000906	ENST00000491458.1	ENSG00000065809.13	sictr	siESRP12	FAM107B	protein_coding	processed_transcript	4.00537	5.48778	2.52295	1.80109	0.382557	-1.08897	0.0404875	0.187803	0.137941	0.237664	0.0407318	0.0408548	0.787737	0.999861	0.06065	0.0267	0.0946	0.0679	0.00262962	0.00262962	NA	NA	0.0116746	FALSE	NA	0	TRUE
isoComp_00066011	geneComp_00009891	ENST00000295530.6	ENSG00000160688.18	sictr	siESRP12	FLAD1	protein_coding	protein_coding	6.37743	7.34142	5.41344	1.01852	0.768895	-0.359686	0.563482	0.152186	0.268228	0.0361449	0.073742	0.0183769	-2.80176	0.315467	0.0213833	0.0352333	0.00753333	-0.0277	0.00264684	0.00264684	FALSE	no	0.996892	TRUE	no	1	TRUE
isoComp_00078864	geneComp_00012111	ENST00000505503.5	ENSG00000171161.12	sictr	siESRP12	ZNF672	protein_coding	protein_coding	1.98339	2.23791	1.72887	0.0923736	0.0649967	-0.30334	0.397566	0.051841	0	0.103682	0	0.0288184	4.98543	NA	0.0298333	0	0.0596667	0.0596667	0.00268934	0.00268934	FALSE	no	0.0236022	FALSE	no	0	TRUE
isoComp_00084610	geneComp_00013231	ENST00000411829.6	ENSG00000177595.17	sictr	siESRP12	PIDD1	protein_coding	protein_coding	1.52712	1.64644	1.4078	0.07453	0.11721	-0.170854	0.848397	0.0558346	0.111669	0	0.0162281	0	-7.99479	2.71e-06	0.0336167	0.0672333	0	-0.0672333	0.00278024	0.00278024	FALSE	yes	1	TRUE	no	0	TRUE
isoComp_00130397	geneComp_00036949	ENST00000485419.7	ENSG00000283154.2	sictr	siESRP12	IQCJ-SCHIP1	protein_coding	protein_coding	0.472086	0.671836	0.272337	0.00719292	0.0629958	-1.28525	0.00219439	0.0549305	0.00769679	0.102164	0.00769679	0.0221947	3.76631	0.25726	0.224483	0.0113	0.437667	0.426367	0.00278024	0.00278024	FALSE	yes	1	TRUE	no	1	TRUE
isoComp_00067448	geneComp_00010095	ENST00000395334.6	ENSG00000162433.14	sictr	siESRP12	AK4	protein_coding	protein_coding	4.65406	5.24703	4.0611	0.211945	0.100891	-0.310672	0.356695	0.0468907	0	0.0937815	0	0.0192395	8.66423	6.74e-08	0.01145	0	0.0229	0.0229	0.00280874	2.82529e-06	FALSE	yes	0.916572	TRUE	no	0	TRUE
isoComp_00069530	geneComp_00010476	ENST00000296214.9	ENSG00000163875.15	sictr	siESRP12	MEAF6	protein_coding	protein_coding	11.8174	11.1128	12.522	0.820953	1.02182	0.226227	0.693602	7.5284	7.6756	7.38121	0.438506	0.604223	-0.00489862	0.999861	0.6412	0.692367	0.590033	-0.102333	0.00286095	0.00286095	FALSE	yes	0.891414	TRUE	no	0	TRUE
isoComp_00084023	geneComp_00013123	ENST00000402136.5	ENSG00000176946.11	sictr	siESRP12	THAP4	protein_coding	protein_coding	3.89313	4.18625	3.60001	0.487297	0.195582	-0.14497	0.828242	0.119525	0	0.239049	0	0.0890736	7.23672	0.00245434	0.03445	0	0.0689	0.0689	0.00287248	0.00287248	FALSE	yes	0.989062	TRUE	no	0	TRUE
isoComp_00042674	geneComp_00006177	ENST00000425490.5	ENSG00000132274.15	sictr	siESRP12	TRIM22	protein_coding	protein_coding	0.903438	1.19427	0.612602	0.171055	0.0791301	-0.904878	0.0435391	0.09605	0.1921	0	0.064753	0	-6.65125	0.0143868	0.0758333	0.151667	0	-0.151667	0.00293336	0.00217001	FALSE	yes	0.24288	FALSE	no	0	TRUE
isoComp_00025648	geneComp_00003527	ENST00000530266.5	ENSG00000109854.13	sictr	siESRP12	HTATIP2	protein_coding	protein_coding	14.4442	13.3734	15.515	0.602919	1.02989	0.280848	0.472774	0.65899	0.284725	1.03325	0.0671979	0.0871671	1.93666	0.00491068	0.0447167	0.0218	0.0676333	0.0458333	0.00293336	0.00293336	FALSE	yes	0.776116	TRUE	no	0	TRUE
isoComp_00024912	geneComp_00003427	ENST00000590342.1	ENSG00000108861.8	sictr	siESRP12	DUSP3	protein_coding	nonsense_mediated_decay	5.12533	5.07434	5.17631	0.163879	0.0976296	0.0928554	0.879235	0.203033	0.325134	0.0809309	0.0130607	0.027746	-1.93001	0.015952	0.0399667	0.0642333	0.0157	-0.0485333	0.00295176	0.00295176	TRUE	no	0.64043	TRUE	no	1	TRUE
isoComp_00097094	geneComp_00015994	ENST00000596929.5	ENSG00000198131.13	sictr	siESRP12	ZNF544	protein_coding	protein_coding	7.44458	7.54692	7.34224	0.190849	0.40285	0.0239206	0.98489	0.395377	0.234991	0.555762	0.0420849	0.0572788	1.27014	0.24184	0.0531333	0.0309333	0.0753333	0.0444	0.00295257	0.00295257	FALSE	yes	0.614576	TRUE	no	0	TRUE
isoComp_00084449	geneComp_00013203	ENST00000548426.1	ENSG00000177425.10	sictr	siESRP12	PAWR	protein_coding	protein_coding	27.4855	26.2237	28.7473	3.29895	2.66141	0.180943	0.821206	0.490397	0.675032	0.305762	0.0753104	0.0290668	-1.08171	0.573324	0.0183333	0.0258333	0.0108333	-0.015	0.00296183	0.00296183	FALSE	no	0.109785	FALSE	no	1	TRUE
isoComp_00043528	geneComp_00006309	ENST00000360416.7	ENSG00000133026.12	sictr	siESRP12	MYH10	protein_coding	protein_coding	1.2174	1.56108	0.873723	0.101508	0.135384	-0.765211	0.0248945	0.0648399	0.016059	0.113621	0.0111744	0.0277067	2.82719	0.396677	0.0703667	0.0110667	0.129667	0.1186	0.00296709	0.00296709	FALSE	yes	1	TRUE	no	0	TRUE
isoComp_00043365	geneComp_00006272	ENST00000450313.5	ENSG00000132781.17	sictr	siESRP12	MUTYH	protein_coding	protein_coding	3.83744	4.14857	3.52632	0.15857	0.288213	-0.177054	0.752713	0.0593904	0	0.118781	0	0.0498564	7.52214	0.000312183	0.0160167	0	0.0320333	0.0320333	0.00304025	0.00304025	FALSE	yes	1	TRUE	no	0	TRUE
isoComp_00051530	geneComp_00007517	ENST00000559827.1	ENSG00000140471.16	sictr	siESRP12	LINS1	protein_coding	processed_transcript	7.58015	7.91309	7.24722	0.174788	0.509992	-0.068147	0.942243	0.196637	0.38061	0.0126648	0.13114	0.0126648	-5.00481	0.0774012	0.0251333	0.0486	0.00166667	-0.0469333	0.00304619	0.00304619	NA	NA	0.0129802	FALSE	NA	0	TRUE
isoComp_00016880	geneComp_00002261	ENST00000556330.5	ENSG00000100650.15	sictr	siESRP12	SRSF5	protein_coding	retained_intron	51.9623	50.0673	53.8574	8.67297	6.29777	0.180104	0.83156	0.828756	1.18826	0.469249	0.407956	0.0181415	-1.27517	0.421084	0.0157	0.0224667	0.00893333	-0.0135333	0.00305167	0.000119617	NA	NA	0.194513	FALSE	NA	0	TRUE
isoComp_00044018	geneComp_00006388	ENST00000256078.8	ENSG00000133703.11	sictr	siESRP12	KRAS	protein_coding	protein_coding	1.50272	1.73834	1.2671	0.212588	0.0607788	-0.387668	0.335494	0.167894	0.299033	0.0367552	0.0738869	0.0196211	-2.88716	0.315894	0.0987	0.169467	0.0279333	-0.141533	0.00307345	0.00307345	FALSE	yes	0.995877	TRUE	no	0	TRUE
isoComp_00044019	geneComp_00006388	ENST00000311936.7	ENSG00000133703.11	sictr	siESRP12	KRAS	protein_coding	protein_coding	1.50272	1.73834	1.2671	0.212588	0.0607788	-0.387668	0.335494	1.29119	1.37461	1.20777	0.174684	0.0429365	-0.122168	0.999861	0.8721	0.7898	0.9544	0.1646	0.00313924	0.00307345	FALSE	yes	0.790749	TRUE	no	0	TRUE
isoComp_00103937	geneComp_00018768	ENST00000345436.8	ENSG00000217555.12	sictr	siESRP12	CKLF	protein_coding	protein_coding	17.3893	18.5432	16.2354	1.77282	0.239316	-0.130405	0.863305	0.56079	0.876598	0.244983	0.0513796	0.0717944	-1.78291	0.183798	0.0317833	0.0485333	0.0150333	-0.0335	0.00314553	0.00314553	FALSE	no	0.806706	TRUE	no	0	FALSE
isoComp_00031476	geneComp_00004356	ENST00000454575.6	ENSG00000116641.17	sictr	siESRP12	DOCK7	protein_coding	protein_coding	3.46315	4.11036	2.81594	0.944174	0.470251	-0.481539	0.485129	0.435206	0.284036	0.586376	0.0335305	0.0289762	1.11269	2.15e-06	0.147467	0.0750333	0.2199	0.144867	0.00324339	0.00324339	FALSE	yes	1	TRUE	no	0	TRUE
isoComp_00043262	geneComp_00006258	ENST00000486670.1	ENSG00000132694.18	sictr	siESRP12	ARHGEF11	protein_coding	processed_transcript	0.315469	0.387028	0.243909	0.0710513	0.0240538	-0.580692	0.265687	0.0621944	0.124389	0	0.0291168	0	-6.31233	0.0202294	0.158667	0.317333	0	-0.317333	0.00324519	0.00324519	NA	NA	0.147092	FALSE	NA	0	TRUE
isoComp_00029179	geneComp_00004053	ENST00000326793.10	ENSG00000114331.13	sictr	siESRP12	ACAP2	protein_coding	protein_coding	7.83159	7.62111	8.04208	0.375359	0.227671	0.138466	0.784905	2.72651	2.21498	3.23803	0.0786223	0.060445	0.608929	3.41e-11	0.347567	0.291833	0.4033	0.111467	0.00330505	0.00330505	FALSE	yes	1	TRUE	no	2	TRUE
isoComp_00098160	geneComp_00016209	ENST00000361822.7	ENSG00000198839.9	sictr	siESRP12	ZNF277	protein_coding	protein_coding	7.28443	7.40292	7.16594	1.54041	1.51291	-0.0101164	0.996563	4.49397	4.01009	4.97784	0.96675	1.08334	0.347378	0.999861	0.61335	0.5346	0.6921	0.1575	0.00330511	0.00330511	FALSE	yes	1	TRUE	no	0	TRUE
isoComp_00047703	geneComp_00006953	ENST00000373538.7	ENSG00000136933.16	sictr	siESRP12	RABEPK	protein_coding	protein_coding	5.16549	5.01734	5.31365	0.603892	0.494145	0.158431	0.850066	2.14441	2.48647	1.80236	0.396029	0.267667	-0.396014	0.993512	0.413683	0.4918	0.335567	-0.156233	0.00332094	2.08498e-06	FALSE	yes	1	TRUE	no	0	TRUE
isoComp_00082890	geneComp_00012867	ENST00000511716.1	ENSG00000175309.14	sictr	siESRP12	PHYKPL	protein_coding	processed_transcript	2.89877	2.60782	3.18972	0.13486	0.397724	0.34208	0.458678	0.0793373	0.146476	0.0121987	0.0206152	0.0121987	-3.39115	0.573949	0.0304667	0.0567667	0.00416667	-0.0526	0.00336633	0.00336633	NA	NA	0.447792	FALSE	NA	0	TRUE
isoComp_00113635	geneComp_00025094	ENST00000374859.2	ENSG00000240065.7	sictr	siESRP12	PSMB9	protein_coding	protein_coding	2.70936	5.35055	0.0681734	1.71933	0.00504316	-6.23197	3.53e-40	2.68539	5.3159	0.0548791	1.72093	0.00596289	-6.49818	9.73e-22	0.896267	0.9908	0.801733	-0.189067	0.00346344	0.00346344	FALSE	yes	0.999863	TRUE	no	0	TRUE
isoComp_00128186	geneComp_00035132	ENST00000616284.1	ENSG00000276234.4	sictr	siESRP12	TADA2A	protein_coding	retained_intron	3.17212	3.22167	3.12257	0.289592	0.199582	0.0145673	0.991468	0.136232	0.0217919	0.250673	0.0217919	0.0666733	3.67826	0.430333	0.0426167	0.00706667	0.0781667	0.0711	0.00347415	0.00347415	NA	NA	0.081951	FALSE	NA	0	TRUE
isoComp_00074699	geneComp_00011378	ENST00000633942.1	ENSG00000167676.4	sictr	siESRP12	PLIN4	protein_coding	protein_coding	0.108331	0.125658	0.0910045	0.0232516	0.00404265	-0.39996	0.608215	0.0772843	0.125658	0.0289106	0.0232516	0.00680358	-2.08265	0.00319613	0.6564	1	0.3128	-0.6872	0.00349448	0.00349448	FALSE	yes	1	TRUE	no	0	TRUE
isoComp_00050563	geneComp_00007389	ENST00000456234.6	ENSG00000139546.10	sictr	siESRP12	TARBP2	protein_coding	protein_coding	11.8061	11.5095	12.1027	0.967277	0.516051	0.140587	0.826159	1.65844	1.18287	2.13401	0.0965393	0.1661	0.914471	0.00332262	0.13985	0.102933	0.176767	0.0738333	0.00352943	0.00352943	FALSE	yes	1	TRUE	no	0	TRUE
isoComp_00009840	geneComp_00001284	ENST00000367749.3	ENSG00000076258.9	sictr	siESRP12	FMO4	protein_coding	protein_coding	0.661666	0.743289	0.580043	0.132214	0.072775	-0.276816	0.786691	0.384306	0.274299	0.494314	0.0247138	0.0656382	0.904563	0.15146	0.627583	0.403633	0.851533	0.4479	0.00355239	6.85484e-09	FALSE	yes	1	TRUE	no	0	TRUE
isoComp_00100007	geneComp_00017002	ENST00000376630.4	ENSG00000204592.8	sictr	siESRP12	HLA-E	protein_coding	protein_coding	19.9072	24.0432	15.7712	1.29487	1.1804	-0.551978	0.0218994	14.4648	16.643	12.2865	1.34324	0.922475	-0.383803	0.381884	0.734617	0.6902	0.779033	0.0888333	0.0035542	0.0035542	FALSE	yes	0.999999	TRUE	yes	0	TRUE
isoComp_00069154	geneComp_00010418	ENST00000511809.5	ENSG00000163683.11	sictr	siESRP12	SMIM14	protein_coding	protein_coding	51.4297	40.6167	62.2427	0.804778	4.50102	0.680134	0.00144701	13.1354	11.4997	14.7712	0.359888	1.38942	0.421067	0.354375	0.259833	0.283	0.236667	-0.0463333	0.00357149	0.00357149	FALSE	yes	0.0932599	FALSE	no	0	TRUE
isoComp_00035572	geneComp_00005032	ENST00000307116.6	ENSG00000122884.12	sictr	siESRP12	P4HA1	protein_coding	protein_coding	7.81206	6.88793	8.73619	0.70473	1.20205	0.392346	0.467214	0.567367	0	1.13473	0	0.70656	11.193	1.21e-09	0.0565667	0	0.113133	0.113133	0.00357149	0.00357149	FALSE	yes	1	TRUE	yes	0	TRUE
isoComp_00048790	geneComp_00007121	ENST00000478421.1	ENSG00000137869.14	sictr	siESRP12	CYP19A1	protein_coding	processed_transcript	0.229812	0.0549207	0.404703	0.0146815	0.186667	2.88888	0.00240482	0.161431	0	0.322863	0	0.170674	1.64245	NA	0.27665	0	0.5533	0.5533	0.00357149	0.00357149	NA	NA	0.00482198	FALSE	NA	0	TRUE
isoComp_00067222	geneComp_00010053	ENST00000529024.1	ENSG00000162139.9	sictr	siESRP12	NEU3	protein_coding	protein_coding	0.976857	0.994483	0.959231	0.121883	0.110893	0.00517385	0.997747	0.0959733	0.165937	0.0260098	0.0361236	0.016498	-3.07849	0.542972	0.0937167	0.1635	0.0239333	-0.139567	0.00362584	0.00362584	FALSE	no	0.541057	TRUE	no	0	TRUE
isoComp_00028509	geneComp_00003968	ENST00000502575.1	ENSG00000113448.18	sictr	siESRP12	PDE4D	protein_coding	protein_coding	0.21551	0.231236	0.199783	0.0246616	0.0816622	-0.214445	0.928741	0.0548031	0.109606	0	0.0224797	0	-6.34344	0.0243781	0.231583	0.463167	0	-0.463167	0.0036608	0.0036608	FALSE	yes	0.987561	TRUE	no	0	TRUE
isoComp_00042807	geneComp_00006195	ENST00000571539.1	ENSG00000132361.16	sictr	siESRP12	CLUH	protein_coding	retained_intron	2.46655	2.86098	2.07212	0.518367	0.256059	-0.382133	0.563531	0.103251	0.206502	0	0.0440763	0	-3.62842	NA	0.04235	0.0847	0	-0.0847	0.00366465	0.00366465	NA	NA	0.160689	FALSE	NA	0	TRUE
isoComp_00053738	geneComp_00007809	ENST00000507454.1	ENSG00000142731.10	sictr	siESRP12	PLK4	protein_coding	retained_intron	11.1544	12.0352	10.2736	1.12958	0.84872	-0.153712	0.823625	0.252971	0.132423	0.373519	0.00623456	0.019101	1.52601	0.705042	0.0241667	0.0112667	0.0370667	0.0258	0.00374997	0.00374997	NA	NA	0.0586282	FALSE	NA	0	FALSE
isoComp_00078998	geneComp_00012138	ENST00000370854.7	ENSG00000171307.18	sictr	siESRP12	ZDHHC16	protein_coding	protein_coding	10.085	9.70212	10.4678	0.284284	0.0294588	0.174538	0.639331	3.61707	4.06258	3.17156	0.320675	0.168339	-0.295683	0.45106	0.360367	0.417833	0.3029	-0.114933	0.00380315	0.00380315	FALSE	yes	0.999907	TRUE	no	1	TRUE
isoComp_00068301	geneComp_00010269	ENST00000511160.5	ENSG00000163138.18	sictr	siESRP12	PACRGL	protein_coding	protein_coding	4.21699	5.09096	3.34301	0.258111	0.139061	-0.541139	0.0404818	0.0440648	0	0.0881297	0	0.0313304	4.68424	NA	0.01285	0	0.0257	0.0257	0.00380315	0.00380315	FALSE	no	0.144339	FALSE	no	1	TRUE
isoComp_00082919	geneComp_00012873	ENST00000445560.6	ENSG00000175334.7	sictr	siESRP12	BANF1	protein_coding	protein_coding	0.831804	0.923979	0.739628	0.0958772	0.0578712	-0.273337	0.779172	0.170704	0.0779008	0.263508	0.043171	0.0223619	1.75177	0.841756	0.220033	0.0807333	0.359333	0.2786	0.00407379	0.00407379	FALSE	yes	0.187025	FALSE	no	0	TRUE
isoComp_00062067	geneComp_00009210	ENST00000482915.1	ENSG00000154642.10	sictr	siESRP12	C21orf91	protein_coding	retained_intron	1.97054	1.84528	2.0958	0.17013	0.0934025	0.245758	0.675527	0.0512521	0	0.102504	0	0.0274724	5.26034	NA	0.0239667	0	0.0479333	0.0479333	0.00414848	0.00414848	NA	NA	0.0436127	FALSE	NA	0	TRUE
isoComp_00025534	geneComp_00003507	ENST00000514045.5	ENSG00000109685.17	sictr	siESRP12	NSD2	protein_coding	protein_coding	16.2466	16.4486	16.0446	0.593703	0.618651	0.0214342	0.98489	1.06594	0.768161	1.36371	0.106579	0.122151	0.873208	0.059355	0.06555	0.0463667	0.0847333	0.0383667	0.00416929	0.00416929	FALSE	yes	1	TRUE	no	1	TRUE
isoComp_00091702	geneComp_00014818	ENST00000304449.5	ENSG00000186416.13	sictr	siESRP12	NKRF	protein_coding	protein_coding	1.48456	1.57825	1.39087	0.0724342	0.114764	-0.111106	0.889009	1.31908	1.30929	1.32887	0.0523841	0.139915	0.0866748	0.999861	0.891017	0.830433	0.9516	0.121167	0.00421013	0.000105976	FALSE	yes	1	TRUE	no	0	TRUE
isoComp_00055759	geneComp_00008121	ENST00000498250.1	ENSG00000144674.16	sictr	siESRP12	GOLGA4	protein_coding	retained_intron	12.7752	13.1959	12.3544	0.254113	0.0987114	-0.0343708	0.969912	0.428772	0.857544	0	0.621719	0	-8.11702	0.00231371	0.0321167	0.0642333	0	-0.0642333	0.00421013	0.00421013	NA	NA	0.288096	FALSE	NA	0	TRUE
isoComp_00007207	geneComp_00000949	ENST00000569314.1	ENSG00000066933.15	sictr	siESRP12	MYO9A	protein_coding	protein_coding	4.78343	4.51791	5.04896	0.183607	0.0271397	0.220282	0.577637	1.59506	1.16578	2.02434	0.174295	0.0526458	0.850658	0.22403	0.328533	0.2562	0.400867	0.144667	0.00421013	0.00421013	FALSE	yes	0.0976954	FALSE	no	0	TRUE
isoComp_00069861	geneComp_00010524	ENST00000510976.1	ENSG00000164038.14	sictr	siESRP12	SLC9B2	protein_coding	processed_transcript	1.02063	0.835808	1.20546	0.16743	0.139046	0.575788	0.391773	0.066781	0	0.133562	0	0.00698906	5.39604	NA	0.05635	0	0.1127	0.1127	0.00422637	0.00422637	NA	NA	0.0128256	FALSE	NA	0	TRUE
isoComp_00014540	geneComp_00001916	ENST00000273156.11	ENSG00000093183.13	sictr	siESRP12	SEC22C	protein_coding	protein_coding	4.44287	4.14576	4.73999	0.105836	0.175371	0.255117	0.433606	1.04595	0.586551	1.50534	0.0730644	0.230084	1.40197	0.00189382	0.2288	0.1426	0.315	0.1724	0.00435144	0.00435144	FALSE	yes	0.999908	TRUE	no	0	TRUE
isoComp_00029011	geneComp_00004032	ENST00000460495.5	ENSG00000114098.17	sictr	siESRP12	ARMC8	protein_coding	retained_intron	15.9536	15.8004	16.1067	0.446806	0.127494	0.0882281	0.888062	0.199335	0.386165	0.0125047	0.166624	0.0125047	-4.84161	0.0457512	0.0124667	0.0241667	0.000766667	-0.0234	0.00445833	0.00445833	NA	NA	1	TRUE	NA	1	TRUE
isoComp_00050660	geneComp_00007399	ENST00000547488.5	ENSG00000139625.12	sictr	siESRP12	MAP3K12	protein_coding	protein_coding	0.579845	0.521058	0.638631	0.027436	0.029867	0.356059	0.358141	0.0908157	0.0216794	0.159952	0.0216794	0.0153383	2.93756	0.771162	0.146533	0.0425667	0.2505	0.207933	0.00452994	0.00452994	FALSE	yes	1	TRUE	no	1	TRUE
isoComp_00034795	geneComp_00004898	ENST00000240922.7	ENSG00000121579.12	sictr	siESRP12	NAA50	protein_coding	protein_coding	42.1493	48.3458	35.9529	2.68536	3.01536	-0.357044	0.291799	1.74355	1.61785	1.86925	0.0695779	0.0836112	0.270863	0.419572	0.04295	0.0335333	0.0523667	0.0188333	0.00459259	0.00459259	FALSE	yes	0.537943	TRUE	no	0	TRUE
isoComp_00030559	geneComp_00004238	ENST00000338530.8	ENSG00000115648.13	sictr	siESRP12	MLPH	protein_coding	protein_coding	25.8303	24.1604	27.5002	0.674251	2.1033	0.246677	0.478535	5.11782	5.96721	4.26843	0.343589	0.140361	-0.430405	0.134274	0.202367	0.2479	0.156833	-0.0910667	0.00462016	1.41809e-16	FALSE	yes	1	TRUE	no	0	TRUE
isoComp_00096811	geneComp_00015943	ENST00000367853.3	ENSG00000197965.11	sictr	siESRP12	MPZL1	protein_coding	protein_coding	12.3891	12.1529	12.6254	0.338216	0.187594	0.118379	0.828704	2.4123	1.70309	3.12152	0.257035	0.0590103	0.942732	0.011293	0.193467	0.139667	0.247267	0.1076	0.00462016	0.00462016	FALSE	yes	0.260119	FALSE	no	0	TRUE
isoComp_00002692	geneComp_00000351	ENST00000493613.5	ENSG00000015676.17	sictr	siESRP12	NUDCD3	protein_coding	processed_transcript	11.4684	11.8674	11.0694	0.76873	0.865791	-0.029961	0.980636	0.330648	0.0932765	0.568019	0.0509316	0.0228597	2.61933	0.332084	0.0299833	0.00826667	0.0517	0.0434333	0.00465532	0.00465532	NA	NA	0.953026	TRUE	NA	0	TRUE
isoComp_00068067	geneComp_00010222	ENST00000422936.5	ENSG00000162959.13	sictr	siESRP12	MEMO1	protein_coding	processed_transcript	13.5807	13.6501	13.5113	0.310019	0.312913	0.050584	0.951915	0.528593	0.718783	0.338403	0.0140956	0.069514	-1.06859	0.858564	0.039	0.0527333	0.0252667	-0.0274667	0.00468573	0.00468573	NA	NA	0.024972	FALSE	NA	0	TRUE
isoComp_00007560	geneComp_00000991	ENST00000396743.7	ENSG00000068308.13	sictr	siESRP12	OTUD5	protein_coding	protein_coding	0.517669	0.511531	0.523807	0.0419907	0.0676019	0.0853223	0.951915	0.0516972	0.0991967	0.00419762	0.0183334	0.00419762	-4.80539	0.0304417	0.102917	0.199467	0.00636667	-0.1931	0.00472886	0.00472886	FALSE	yes	1	TRUE	no	2	TRUE
isoComp_00095067	geneComp_00015599	ENST00000562987.1	ENSG00000196678.13	sictr	siESRP12	ERI2	protein_coding	retained_intron	10.2855	11.0995	9.47156	0.122672	0.241289	-0.163856	0.715188	0.115812	0.0414967	0.190128	0.0296223	0.00173976	2.38896	0.724323	0.0119	0.0037	0.0201	0.0164	0.00474354	0.00474354	NA	NA	0.170634	FALSE	NA	0	TRUE
isoComp_00063388	geneComp_00009448	ENST00000425053.5	ENSG00000156976.16	sictr	siESRP12	EIF4A2	protein_coding	nonsense_mediated_decay	78.2989	79.3972	77.2007	7.30776	5.8397	0.0143066	0.991468	6.15565	7.38767	4.92362	1.29085	0.518466	-0.535298	0.623255	0.0775833	0.0916333	0.0635333	-0.0281	0.00474687	0.00474687	TRUE	yes	1	TRUE	no	0	TRUE
isoComp_00073345	geneComp_00011163	ENST00000544417.5	ENSG00000166710.17	sictr	siESRP12	B2M	protein_coding	protein_coding	331.621	473.244	189.999	107.371	19.2694	-1.26178	0.000492914	17.1291	29.5692	4.68908	1.37231	0.559269	-2.60567	2.12e-32	0.0476	0.0706	0.0246	-0.046	0.00488666	0.00488666	FALSE	yes	0.390585	FALSE	yes	0	TRUE
isoComp_00025385	geneComp_00003484	ENST00000508116.5	ENSG00000109452.12	sictr	siESRP12	INPP4B	protein_coding	protein_coding	16.9661	17.2286	16.7036	0.932583	1.65683	0.0127728	0.991615	4.04096	4.72345	3.35848	0.24021	0.351258	-0.437887	0.250712	0.238067	0.2743	0.201833	-0.0724667	0.00494484	0.00494484	FALSE	no	1	TRUE	no	0	TRUE
isoComp_00078798	geneComp_00012097	ENST00000357390.8	ENSG00000171109.18	sictr	siESRP12	MFN1	protein_coding	nonsense_mediated_decay	6.09318	6.69622	5.49015	0.31091	0.161301	-0.220698	0.533757	0.126062	0.252124	0	0.127345	0	-9.20646	1.06e-06	0.0188333	0.0376667	0	-0.0376667	0.00506214	0.000338708	TRUE	yes	1	TRUE	no	0	TRUE
isoComp_00007202	geneComp_00000949	ENST00000567095.1	ENSG00000066933.15	sictr	siESRP12	MYO9A	protein_coding	retained_intron	4.78343	4.51791	5.04896	0.183607	0.0271397	0.220282	0.577637	0.402693	0.614094	0.191293	0.102073	0.0319919	-1.61927	0.252179	0.0879667	0.138067	0.0378667	-0.1002	0.00506214	0.00421013	NA	NA	0.539012	TRUE	NA	0	TRUE
isoComp_00026473	geneComp_00003637	ENST00000551215.5	ENSG00000110911.14	sictr	siESRP12	SLC11A2	protein_coding	nonsense_mediated_decay	4.89614	4.88224	4.91005	0.193058	0.421108	0.0680774	0.943322	0.108256	0.216512	0	0.115072	0	-6.31334	0.0756959	0.02135	0.0427	0	-0.0427	0.00512645	0.00512645	NA	NA	0.691021	TRUE	NA	0	TRUE
isoComp_00023142	geneComp_00003159	ENST00000242057.8	ENSG00000106546.12	sictr	siESRP12	AHR	protein_coding	protein_coding	6.23377	6.99902	5.46853	0.857273	0.541445	-0.293415	0.567578	2.86387	2.83035	2.89738	0.198336	0.22255	0.092895	0.999861	0.471233	0.410033	0.532433	0.1224	0.005149	0.005149	FALSE	yes	1	TRUE	no	1	TRUE
isoComp_00015816	geneComp_00002104	ENST00000469974.5	ENSG00000100150.16	sictr	siESRP12	DEPDC5	protein_coding	retained_intron	2.36286	2.14997	2.57576	0.283066	0.360782	0.333117	0.619127	0.0387852	0.0775704	0	0.021711	0	-4.92641	NA	0.0186167	0.0372333	0	-0.0372333	0.00519648	0.00519648	NA	NA	0.0173183	FALSE	NA	0	FALSE
isoComp_00007437	geneComp_00000976	ENST00000444338.1	ENSG00000067829.18	sictr	siESRP12	IDH3G	protein_coding	protein_coding	4.02382	4.48948	3.55815	0.354296	0.121141	-0.268202	0.459168	0.155252	0.275151	0.0353527	0.0607988	0.0178855	-2.76892	0.32697	0.0348667	0.0600667	0.00966667	-0.0504	0.00522626	0.00522626	FALSE	yes	0.220201	FALSE	no	0	TRUE
isoComp_00006149	geneComp_00000810	ENST00000083182.7	ENSG00000062725.9	sictr	siESRP12	APPBP2	protein_coding	protein_coding	111.457	104.278	118.636	5.89076	6.35939	0.245887	0.585869	50.3539	43.0587	57.6491	0.596643	3.46812	0.479886	0.00537849	0.45035	0.415067	0.485633	0.0705667	0.00522626	0.00522626	FALSE	yes	1	TRUE	no	0	TRUE
isoComp_00083135	geneComp_00012911	ENST00000544819.5	ENSG00000175581.13	sictr	siESRP12	MRPL48	protein_coding	nonsense_mediated_decay	20.6316	18.2264	23.0367	0.691945	1.13529	0.401222	0.173317	3.33191	3.40101	3.2628	0.119485	0.106674	-0.00159641	0.999861	0.1643	0.186667	0.141933	-0.0447333	0.00523491	0.00523491	TRUE	no	0.807193	TRUE	no	0	TRUE
isoComp_00057319	geneComp_00008424	ENST00000471419.6	ENSG00000147140.15	sictr	siESRP12	NONO	protein_coding	processed_transcript	21.5329	22.4635	20.6023	1.36213	2.23628	-0.0722599	0.947114	3.61909	4.2603	2.97787	0.316976	0.323853	-0.467764	0.553805	0.167033	0.189333	0.144733	-0.0446	0.00532818	0.00532818	NA	NA	0.999323	TRUE	NA	0	TRUE
isoComp_00039373	geneComp_00005673	ENST00000607932.5	ENSG00000128513.14	sictr	siESRP12	POT1	protein_coding	nonsense_mediated_decay	9.84809	9.95491	9.74128	1.63756	1.07559	0.0153427	0.993008	0.802937	1.07266	0.533216	0.198092	0.024876	-0.966613	0.13655	0.0814	0.1071	0.0557	-0.0514	0.00546121	0.00546121	TRUE	yes	1	TRUE	no	0	TRUE
isoComp_00047557	geneComp_00006926	ENST00000373371.7	ENSG00000136856.17	sictr	siESRP12	SLC2A8	protein_coding	protein_coding	5.94603	6.15748	5.73457	0.424778	0.433703	-0.0298133	0.983035	1.49917	1.25163	1.74671	0.15169	0.0847181	0.551465	0.211333	0.253883	0.2018	0.305967	0.104167	0.00546121	0.00546121	FALSE	yes	1	TRUE	no	1	TRUE
isoComp_00011385	geneComp_00001492	ENST00000534780.5	ENSG00000082175.14	sictr	siESRP12	PGR	protein_coding	nonsense_mediated_decay	4.0345	2.70763	5.36137	0.0831498	0.284617	1.04847	2.43e-10	0.424596	0.453622	0.395569	0.0473692	0.0446176	-0.120207	0.999861	0.120433	0.167	0.0738667	-0.0931333	0.00548964	0.00548964	TRUE	yes	1	TRUE	no	0	TRUE
isoComp_00054806	geneComp_00007980	ENST00000281701.10	ENSG00000143748.17	sictr	siESRP12	NVL	protein_coding	protein_coding	10.034	9.62554	10.4424	1.12006	1.45159	0.164554	0.863355	1.74021	2.40441	1.07601	0.472433	0.0714541	-1.11198	0.0178713	0.177567	0.249833	0.1053	-0.144533	0.00564922	2.26151e-06	FALSE	yes	1	TRUE	no	0	TRUE
isoComp_00095357	geneComp_00015658	ENST00000360319.8	ENSG00000196924.14	sictr	siESRP12	FLNA	protein_coding	protein_coding	18.7188	19.2333	18.2043	0.8826	0.895716	-0.0123666	0.990154	4.49596	6.03353	2.95839	0.574908	0.537118	-0.964722	0.0200444	0.23735	0.313967	0.160733	-0.153233	0.00570506	0.00570506	FALSE	yes	1	TRUE	no	0	TRUE
isoComp_00059034	geneComp_00008689	ENST00000620753.4	ENSG00000149547.14	sictr	siESRP12	EI24	protein_coding	protein_coding	13.1291	14.5236	11.7345	0.548218	0.917215	-0.241791	0.595841	2.46361	3.27656	1.65065	0.163995	0.0242458	-0.927622	4.79e-10	0.18445	0.226833	0.142067	-0.0847667	0.00586718	0.00586718	FALSE	yes	0.999966	TRUE	no	0	TRUE
isoComp_00006196	geneComp_00000816	ENST00000593308.1	ENSG00000063176.15	sictr	siESRP12	SPHK2	protein_coding	protein_coding	1.12297	1.26811	0.977833	0.322894	0.127435	-0.304185	0.783411	0.0541161	0.00509127	0.103141	0.00509127	0.0152634	4.66919	0.154597	0.0547167	0.00266667	0.106767	0.1041	0.00588629	0.00588629	FALSE	no	0.175805	FALSE	no	1	TRUE
isoComp_00058972	geneComp_00008681	ENST00000278845.8	ENSG00000149499.11	sictr	siESRP12	EML3	protein_coding	protein_coding	1.11493	1.10019	1.12966	0.125428	0.157223	0.114967	0.926758	0.126989	0.212839	0.0411399	0.020244	0.0210618	-2.31593	0.602024	0.11805	0.194467	0.0416333	-0.152833	0.00605721	0.00605721	FALSE	yes	1	TRUE	no	1	TRUE
isoComp_00123456	geneComp_00031553	ENST00000605726.1	ENSG00000263528.7	sictr	siESRP12	IKBKE	protein_coding	protein_coding	2.18139	2.356	2.00679	0.115471	0.0441955	-0.168777	0.769883	0.0541186	0.108237	0	0.025106	0	-5.24308	NA	0.0230333	0.0460667	0	-0.0460667	0.00605721	0.00605721	FALSE	yes	0.129895	FALSE	no	0	TRUE
isoComp_00086860	geneComp_00013757	ENST00000320476.7	ENSG00000180900.18	sictr	siESRP12	SCRIB	protein_coding	protein_coding	9.33096	10.4738	8.18817	1.39887	1.01737	-0.283516	0.675957	6.83967	6.59496	7.08438	0.767901	0.607039	0.170147	0.999861	0.7545	0.634833	0.874167	0.239333	0.0060663	6.91105e-10	FALSE	yes	1	TRUE	no	0	TRUE
isoComp_00084125	geneComp_00013144	ENST00000396865.6	ENSG00000177058.11	sictr	siESRP12	SLC38A9	protein_coding	protein_coding	4.88605	4.32027	5.45182	0.169573	0.958956	0.384711	0.465637	0.0505151	0.10103	0	0.0281353	0	-7.60288	0.000159879	0.0119333	0.0238667	0	-0.0238667	0.00608733	0.00608733	FALSE	yes	1	TRUE	no	0	TRUE
isoComp_00043089	geneComp_00006233	ENST00000254908.10	ENSG00000132570.14	sictr	siESRP12	PCBD2	protein_coding	protein_coding	5.33322	5.09129	5.57515	0.427709	0.57607	0.18015	0.818566	4.30942	4.38844	4.23041	0.329231	0.444502	-0.00480603	0.999861	0.811033	0.863333	0.758733	-0.1046	0.00619508	0.00619508	FALSE	yes	0.776685	TRUE	no	0	TRUE
isoComp_00031870	geneComp_00004423	ENST00000526930.1	ENSG00000117054.13	sictr	siESRP12	ACADM	protein_coding	retained_intron	7.05149	6.91107	7.19191	1.0283	1.0832	0.100329	0.945603	0.128209	0.256418	0	0.112287	0	-6.40004	0.0554556	0.0215333	0.0430667	0	-0.0430667	0.00619562	0.00619562	NA	NA	0.102903	FALSE	NA	0	TRUE
isoComp_00014336	geneComp_00001894	ENST00000563873.5	ENSG00000092531.9	sictr	siESRP12	SNAP23	protein_coding	protein_coding	6.13877	6.45209	5.82544	0.687978	0.417658	-0.097066	0.928288	0.0777115	0.0155963	0.139827	0.0155963	0.0127595	3.00061	NA	0.013	0.00206667	0.0239333	0.0218667	0.00619562	0.00619562	NA	NA	0.278055	FALSE	NA	0	TRUE
isoComp_00014413	geneComp_00001901	ENST00000517467.1	ENSG00000092853.13	sictr	siESRP12	CLSPN	protein_coding	retained_intron	4.22069	5.16173	3.27965	0.553375	0.607119	-0.575401	0.230007	0.0873456	0	0.174691	0	0.0690167	5.63003	0.206028	0.03385	0	0.0677	0.0677	0.00619562	0.00619562	NA	NA	0.0790922	FALSE	NA	0	TRUE
isoComp_00113636	geneComp_00025094	ENST00000464863.1	ENSG00000240065.7	sictr	siESRP12	PSMB9	protein_coding	retained_intron	2.70936	5.35055	0.0681734	1.71933	0.00504316	-6.23197	3.53e-40	0.0190675	0.0248408	0.0132943	0.00480003	0.00247416	-0.751264	0.999861	0.102967	0.00766667	0.198267	0.1906	0.00623051	0.00346344	NA	NA	0.481534	FALSE	NA	2	TRUE
isoComp_00042869	geneComp_00006202	ENST00000444368.1	ENSG00000132405.18	sictr	siESRP12	TBC1D14	protein_coding	protein_coding	3.58258	3.72522	3.43993	0.152018	0.156447	-0.0502616	0.956301	0.437703	0.615772	0.259633	0.0524471	0.0546058	-1.19517	0.437588	0.120033	0.1647	0.0753667	-0.0893333	0.0062414	0.0062414	FALSE	no	0.115322	FALSE	no	0	TRUE
isoComp_00076845	geneComp_00011722	ENST00000565384.1	ENSG00000169189.16	sictr	siESRP12	NSMCE1	protein_coding	processed_transcript	15.2577	14.4626	16.0527	0.557381	0.531745	0.208996	0.633235	0.201065	0.0385908	0.363539	0.0204542	0.0812874	3.27684	0.125847	0.0127	0.00256667	0.0228333	0.0202667	0.00631698	0.00631698	NA	NA	0.370482	FALSE	NA	0	TRUE
isoComp_00024562	geneComp_00003382	ENST00000451249.6	ENSG00000108587.15	sictr	siESRP12	GOSR1	protein_coding	protein_coding	3.29189	3.07054	3.51324	0.0798931	0.202628	0.249527	0.562257	0.206182	0.412365	0	0.248846	0	-8.86973	4.77e-05	0.0652	0.1304	0	-0.1304	0.00645413	0.00645413	FALSE	yes	0.997752	TRUE	no	0	TRUE
isoComp_00056619	geneComp_00008275	ENST00000394123.7	ENSG00000145907.14	sictr	siESRP12	G3BP1	protein_coding	protein_coding	18.4127	19.2636	17.5618	0.968135	0.787562	-0.0679314	0.93693	1.2266	0.98314	1.47006	0.0738626	0.0863912	0.646324	0.00104293	0.0673833	0.0511667	0.0836	0.0324333	0.00646396	0.00646396	FALSE	yes	1	TRUE	no	0	TRUE
isoComp_00029872	geneComp_00004142	ENST00000495030.1	ENSG00000115109.13	sictr	siESRP12	EPB41L5	protein_coding	processed_transcript	12.2596	10.6095	13.9097	0.44108	0.513346	0.454427	0.0472258	0.447627	0.583671	0.311584	0.0681344	0.0514586	-0.898815	0.967044	0.0387833	0.0548333	0.0227333	-0.0321	0.00657867	1.70484e-30	NA	NA	0.0190167	FALSE	NA	0	TRUE
isoComp_00053442	geneComp_00007749	ENST00000555926.1	ENSG00000142208.15	sictr	siESRP12	AKT1	protein_coding	protein_coding	36.7316	32.9484	40.5148	3.50769	5.0038	0.373509	0.44963	3.23585	2.27188	4.19981	0.269939	0.42079	0.955524	0.0223405	0.08685	0.069	0.1047	0.0357	0.00657867	0.00657867	FALSE	yes	0.11239	FALSE	no	0	TRUE
isoComp_00042673	geneComp_00006177	ENST00000379965.7	ENSG00000132274.15	sictr	siESRP12	TRIM22	protein_coding	protein_coding	0.903438	1.19427	0.612602	0.171055	0.0791301	-0.904878	0.0435391	0.0733557	0.144824	0.00188725	0.0462692	0.00188725	-6.07182	0.000303925	0.0591833	0.1143	0.00406667	-0.110233	0.00658826	0.00217001	FALSE	yes	1	TRUE	no	1	TRUE
isoComp_00071270	geneComp_00010769	ENST00000521716.1	ENSG00000164934.13	sictr	siESRP12	DCAF13	protein_coding	retained_intron	56.5655	56.368	56.7629	2.35791	2.04906	0.0689894	0.936611	7.30871	5.4971	9.12032	0.322068	0.983426	0.786183	0.0276309	0.129183	0.0979	0.160467	0.0625667	0.00670599	0.00670599	NA	NA	0.519531	TRUE	NA	0	TRUE
isoComp_00044829	geneComp_00006503	ENST00000494526.1	ENSG00000134452.19	sictr	siESRP12	FBXO18	protein_coding	processed_transcript	6.75094	6.98019	6.52168	0.414991	0.19183	-0.030543	0.97712	0.180939	0.0749153	0.286963	0.0314861	0.0144639	2.02103	0.44897	0.0278	0.0113667	0.0442333	0.0328667	0.00678195	0.00678195	NA	NA	0.527973	TRUE	NA	0	TRUE
isoComp_00074698	geneComp_00011378	ENST00000301286.4	ENSG00000167676.4	sictr	siESRP12	PLIN4	protein_coding	protein_coding	0.108331	0.125658	0.0910045	0.0232516	0.00404265	-0.39996	0.608215	0.031047	0	0.0620939	0	0.00367637	8.61107	8.61e-09	0.3436	0	0.6872	0.6872	0.00682027	0.00349448	FALSE	yes	1	TRUE	no	0	TRUE
isoComp_00100489	geneComp_00017132	ENST00000378861.9	ENSG00000205133.11	sictr	siESRP12	TRIQK	protein_coding	protein_coding	20.3673	17.7955	22.939	1.43299	1.21203	0.422105	0.180262	1.51847	1.68138	1.35557	0.256548	0.104603	-0.257461	0.999861	0.07625	0.0934333	0.0590667	-0.0343667	0.00682027	0.00682027	FALSE	yes	0.0920625	FALSE	no	0	TRUE
isoComp_00018218	geneComp_00002474	ENST00000623255.1	ENSG00000101901.11	sictr	siESRP12	ALG13	protein_coding	protein_coding	21.4552	20.2703	22.64	1.58911	1.06847	0.215046	0.688368	0.287816	0.0397479	0.535884	0.0397479	0.0936023	3.76369	0.248429	0.0128667	0.0017	0.0240333	0.0223333	0.00682841	0.00682841	FALSE	yes	0.107554	FALSE	no	1	TRUE
isoComp_00089034	geneComp_00014225	ENST00000484960.5	ENSG00000183605.16	sictr	siESRP12	SFXN4	protein_coding	processed_transcript	7.97606	7.80506	8.14706	0.413749	0.216918	0.119679	0.856523	0.165165	0	0.330331	0	0.139383	6.61516	0.0381219	0.0207	0	0.0414	0.0414	0.00682841	0.00682841	NA	NA	0.0780611	FALSE	NA	0	TRUE
isoComp_00059150	geneComp_00008711	ENST00000279069.11	ENSG00000149657.19	sictr	siESRP12	LSM14B	protein_coding	protein_coding	15.0351	17.0741	12.996	1.96409	0.317256	-0.341362	0.470912	2.38376	3.30859	1.45892	0.664954	0.00649046	-1.13839	0.0945902	0.15085	0.1893	0.1124	-0.0769	0.00685432	0.00685432	FALSE	yes	0.27192	FALSE	no	0	TRUE
isoComp_00059752	geneComp_00008802	ENST00000509248.1	ENSG00000151012.13	sictr	siESRP12	SLC7A11	protein_coding	nonsense_mediated_decay	2.00262	1.73844	2.26679	0.891835	1.18345	0.386181	0.945406	0.101992	0.203984	0	0.135467	0	-6.64206	0.406896	0.0483667	0.0967333	0	-0.0967333	0.00696661	0.00228633	TRUE	no	0.713127	TRUE	no	0	TRUE
isoComp_00030279	geneComp_00004201	ENST00000424722.5	ENSG00000115415.18	sictr	siESRP12	STAT1	protein_coding	protein_coding	42.4057	70.1448	14.6667	10.8669	0.750711	-2.20138	1.6e-21	1.70932	2.54591	0.872735	0.482394	0.102045	-1.4908	0.0100377	0.0475333	0.0358667	0.0592	0.0233333	0.00702466	0.00702466	FALSE	yes	0.223144	FALSE	no	0	TRUE
isoComp_00020457	geneComp_00002776	ENST00000522756.5	ENSG00000104413.15	sictr	siESRP12	ESRP1	protein_coding	protein_coding	4.4514	4.33211	4.57069	0.476283	0.566703	0.124179	0.904847	1.50264	1.16821	1.83706	0.0497108	0.150318	0.708228	0.218223	0.3399	0.273967	0.405833	0.131867	0.00702498	0.00702498	FALSE	no	0.0859997	FALSE	no	0	TRUE
isoComp_00039914	geneComp_00005750	ENST00000533328.5	ENSG00000129158.10	sictr	siESRP12	SERGEF	protein_coding	nonsense_mediated_decay	3.32368	3.24027	3.40709	0.287901	0.385386	0.127816	0.886507	0.0782028	0.142691	0.0137144	0.0404683	0.0137144	-3.20044	0.711733	0.0234833	0.0426333	0.00433333	-0.0383	0.00703293	0.00703293	TRUE	no	0.17491	FALSE	no	0	TRUE
isoComp_00042027	geneComp_00006077	ENST00000588056.1	ENSG00000131462.7	sictr	siESRP12	TUBG1	protein_coding	retained_intron	4.48085	4.32606	4.63565	0.854706	0.713334	0.186031	0.873177	0.112011	0.020216	0.203805	0.020216	0.0730612	3.5282	0.500297	0.0222167	0.0036	0.0408333	0.0372333	0.00703293	0.00703293	NA	NA	0.994088	TRUE	NA	0	TRUE
isoComp_00026382	geneComp_00003627	ENST00000228437.9	ENSG00000110851.11	sictr	siESRP12	PRDM4	protein_coding	protein_coding	2.10727	2.48957	1.72498	0.172896	0.0822278	-0.458427	0.0861832	1.65208	1.7654	1.53876	0.15787	0.0900691	-0.131677	0.999861	0.800867	0.71	0.891733	0.181733	0.00708957	2.68571e-14	FALSE	yes	1	TRUE	no	0	TRUE
isoComp_00066528	geneComp_00009960	ENST00000382456.7	ENSG00000161203.13	sictr	siESRP12	AP2M1	protein_coding	protein_coding	49.041	45.2446	52.8374	3.08085	3.32097	0.292602	0.431194	12.1712	9.72844	14.6139	0.384934	1.46266	0.648757	0.0120948	0.245583	0.215933	0.275233	0.0593	0.00708957	4.90381e-06	FALSE	yes	1	TRUE	no	0	TRUE
isoComp_00019075	geneComp_00002611	ENST00000616795.1	ENSG00000103021.9	sictr	siESRP12	CCDC113	protein_coding	protein_coding	0.234578	0.243968	0.225189	0.039386	0.118068	-0.127108	0.969912	0.0781912	0.139802	0.0165802	0.032248	0.0165802	-3.02138	0.720096	0.3011	0.566233	0.0359667	-0.530267	0.00708957	0.00708957	TRUE	no	0.997065	TRUE	no	0	TRUE
isoComp_00029040	geneComp_00004033	ENST00000484888.5	ENSG00000114107.8	sictr	siESRP12	CEP70	protein_coding	protein_coding	5.85905	5.63513	6.08297	0.149843	0.381767	0.166728	0.750644	0.741402	0.959593	0.523211	0.0381584	0.0608442	-0.80752	0.0713352	0.129133	0.170733	0.0875333	-0.0832	0.0071049	0.0071049	FALSE	no	1	TRUE	no	0	TRUE
isoComp_00045667	geneComp_00006636	ENST00000497936.5	ENSG00000135315.11	sictr	siESRP12	CEP162	protein_coding	processed_transcript	0.50388	0.568156	0.439604	0.0554617	0.0272572	-0.31641	0.568257	0.0884095	0.160033	0.0167866	0.0404808	0.0167866	-3.3139	0.625715	0.154183	0.274133	0.0342333	-0.2399	0.00721065	0.00721065	NA	NA	1	TRUE	NA	0	TRUE
isoComp_00051421	geneComp_00007507	ENST00000288398.10	ENSG00000140416.19	sictr	siESRP12	TPM1	protein_coding	protein_coding	35.7254	37.9357	33.5152	2.03418	0.700253	-0.120124	0.852486	2.06001	2.65134	1.46867	0.303381	0.093439	-0.803021	0.0310277	0.0568333	0.0697	0.0439667	-0.0257333	0.007269	0.007269	FALSE	yes	0.999999	TRUE	no	0	TRUE
isoComp_00001204	geneComp_00000161	ENST00000397195.9	ENSG00000007168.12	sictr	siESRP12	PAFAH1B1	protein_coding	protein_coding	7.4187	8.27687	6.56053	0.816888	0.46235	-0.261071	0.6009	1.83543	1.59102	2.07985	0.0342853	0.195259	0.446861	0.260892	0.256517	0.197	0.316033	0.119033	0.00730512	0.00730512	FALSE	yes	0.999999	TRUE	no	0	TRUE
isoComp_00115333	geneComp_00026073	ENST00000379717.5	ENSG00000243943.9	sictr	siESRP12	ZNF512	protein_coding	protein_coding	0.571947	0.541392	0.602502	0.021451	0.0869231	0.203344	0.794261	0.118922	0.22134	0.0165043	0.0591114	0.0165043	-3.68483	0.425341	0.2172	0.4027	0.0317	-0.371	0.00731461	0.00731461	FALSE	yes	1	TRUE	no	0	TRUE
isoComp_00088426	geneComp_00014092	ENST00000360091.3	ENSG00000182944.17	sictr	siESRP12	EWSR1	protein_coding	protein_coding	22.3464	25.0486	19.6442	1.39931	0.79901	-0.283761	0.308737	0.638468	1.05451	0.222422	0.203901	0.0789534	-2.1489	0.0143854	0.0264	0.0416667	0.0111333	-0.0305333	0.00739166	0.00739166	NA	NA	0.999934	TRUE	NA	0	TRUE
isoComp_00098977	geneComp_00016758	ENST00000447569.6	ENSG00000203666.12	sictr	siESRP12	EFCAB2	protein_coding	protein_coding	2.88438	2.8071	2.96166	0.104979	0.135293	0.133324	0.874855	0.732876	0.906075	0.559678	0.0230426	0.0466352	-0.642368	0.730907	0.255983	0.323233	0.188733	-0.1345	0.00753565	0.00753565	FALSE	no	0.959561	TRUE	no	0	TRUE
isoComp_00033947	geneComp_00004762	ENST00000239374.7	ENSG00000120262.9	sictr	siESRP12	CCDC170	protein_coding	protein_coding	3.02386	2.62838	3.41934	0.105968	0.0905904	0.438702	0.0724837	1.27491	1.35917	1.19066	0.152556	0.0420356	-0.131317	0.999861	0.431417	0.5148	0.348033	-0.166767	0.0075883	0.0075883	FALSE	no	1	TRUE	no	0	TRUE
isoComp_00020108	geneComp_00002732	ENST00000473741.1	ENSG00000104067.16	sictr	siESRP12	TJP1	protein_coding	retained_intron	1.30404	1.4228	1.18529	0.108913	0.078352	-0.192496	0.737503	0.0499903	0.0999807	0	0.011446	0	-3.15309	NA	0.035	0.07	0	-0.07	0.0075883	0.0075883	NA	NA	0.0141434	FALSE	NA	0	TRUE
isoComp_00015842	geneComp_00002108	ENST00000402338.5	ENSG00000100162.14	sictr	siESRP12	CENPM	protein_coding	protein_coding	6.77036	6.93606	6.60466	0.775249	0.800449	0.00567436	0.997494	0.62499	0.859807	0.390172	0.120001	0.0723019	-1.07575	0.271668	0.0916667	0.1249	0.0584333	-0.0664667	0.0076891	0.0076891	FALSE	yes	0.930287	TRUE	no	0	TRUE
isoComp_00078567	geneComp_00012048	ENST00000529463.5	ENSG00000170873.18	sictr	siESRP12	MTSS1	protein_coding	processed_transcript	2.55087	1.94435	3.15738	0.231534	0.431293	0.778901	0.0499837	0.342752	0.397602	0.287902	0.0380861	0.042817	-0.414841	0.999861	0.15175	0.207333	0.0961667	-0.111167	0.0076907	0.0076907	NA	NA	0.141816	FALSE	NA	0	TRUE
isoComp_00060442	geneComp_00008910	ENST00000505554.5	ENSG00000151883.17	sictr	siESRP12	PARP8	protein_coding	protein_coding	1.98955	2.33486	1.64425	0.282656	0.0874684	-0.452115	0.287481	0.0947895	0.0327658	0.156813	0.0112193	0.0356215	2.26694	0.0322803	0.054	0.0137	0.0943	0.0806	0.007695	0.007695	FALSE	yes	1	TRUE	no	0	TRUE
isoComp_00019244	geneComp_00002629	ENST00000562828.5	ENSG00000103121.8	sictr	siESRP12	CMC2	protein_coding	processed_transcript	55.3875	55.4776	55.2974	3.08407	3.89352	0.0630671	0.949665	11.3838	12.8284	9.93912	0.460917	1.08026	-0.301322	0.922636	0.205267	0.231767	0.178767	-0.053	0.0078772	0.0078772	NA	NA	0.0594685	FALSE	NA	0	TRUE
isoComp_00057059	geneComp_00008377	ENST00000275605.7	ENSG00000146733.13	sictr	siESRP12	PSPH	protein_coding	protein_coding	3.34904	3.38434	3.31375	0.684803	0.913347	0.00504129	0.999196	0.215495	0.0873525	0.343638	0.0461548	0.11463	1.99433	0.833222	0.0632333	0.0253667	0.1011	0.0757333	0.00798913	0.00798913	FALSE	yes	0.999534	TRUE	no	2	TRUE
isoComp_00037320	geneComp_00005334	ENST00000578407.5	ENSG00000125458.6	sictr	siESRP12	NT5C	protein_coding	protein_coding	15.6324	15.5638	15.701	0.653746	0.0726789	0.0778335	0.899568	0.402383	0.692335	0.112431	0.130477	0.0653002	-2.51115	0.393226	0.0255667	0.044	0.00713333	-0.0368667	0.00811213	0.00811213	FALSE	yes	0.937977	TRUE	no	0	TRUE
isoComp_00026723	geneComp_00003672	ENST00000398012.7	ENSG00000111247.14	sictr	siESRP12	RAD51AP1	protein_coding	nonsense_mediated_decay	6.99806	7.75206	6.24406	0.450432	0.440135	-0.251271	0.615559	0.140636	0.241721	0.0395514	0.0211735	0.0198817	-2.44359	0.321419	0.0186833	0.0312	0.00616667	-0.0250333	0.00829452	0.00829452	TRUE	no	0.999592	TRUE	no	0	TRUE
isoComp_00043091	geneComp_00006233	ENST00000510013.1	ENSG00000132570.14	sictr	siESRP12	PCBD2	protein_coding	processed_transcript	5.33322	5.09129	5.57515	0.427709	0.57607	0.18015	0.818566	0.904993	0.61764	1.19235	0.0916941	0.155217	0.996596	0.683841	0.1667	0.119867	0.213533	0.0936667	0.00831017	0.00619508	NA	NA	0.0257901	FALSE	NA	0	TRUE
isoComp_00033104	geneComp_00004619	ENST00000492079.5	ENSG00000119185.12	sictr	siESRP12	ITGB1BP1	protein_coding	protein_coding	11.9164	12.0145	11.8184	1.23572	0.412794	0.0483568	0.965151	0.309756	0.488445	0.131067	0.0555755	0.037561	-1.89189	0.117737	0.0269	0.0426333	0.0111667	-0.0314667	0.00834686	0.00834686	FALSE	yes	0.0986277	FALSE	no	0	TRUE
isoComp_00024449	geneComp_00003365	ENST00000589643.1	ENSG00000108479.11	sictr	siESRP12	GALK1	protein_coding	retained_intron	18.2884	15.6465	20.9304	1.56536	1.50751	0.484741	0.162819	0.360725	0.65116	0.0702903	0.210474	0.0447658	-3.21209	0.355485	0.0218333	0.0401	0.00356667	-0.0365333	0.00847852	0.00847852	NA	NA	0.0332597	FALSE	NA	0	TRUE
isoComp_00025283	geneComp_00003477	ENST00000505009.5	ENSG00000109332.19	sictr	siESRP12	UBE2D3	protein_coding	retained_intron	59.6762	57.2074	62.145	2.04216	1.21481	0.180284	0.695191	2.01832	0	4.03663	0	2.81774	9.229	0.000178038	0.0329167	0	0.0658333	0.0658333	0.00847852	0.00847852	NA	NA	0.00319047	FALSE	NA	0	TRUE
isoComp_00080657	geneComp_00012443	ENST00000640958.1	ENSG00000172845.14	sictr	siESRP12	SP3	protein_coding	protein_coding	19.8232	20.7334	18.913	0.789542	0.296882	-0.0693903	0.918218	12.3977	12.0049	12.7904	0.831607	0.404901	0.152657	0.958047	0.626867	0.577767	0.675967	0.0982	0.00848928	1.49603e-26	FALSE	yes	1	TRUE	no	0	TRUE
isoComp_00055022	geneComp_00008011	ENST00000409328.5	ENSG00000143889.15	sictr	siESRP12	HNRNPLL	protein_coding	protein_coding	9.71442	9.54845	9.88039	0.309037	0.0618053	0.111955	0.82782	3.29284	3.68525	2.90043	0.114387	0.150877	-0.28755	0.365086	0.3399	0.386333	0.293467	-0.0928667	0.00849239	0.00849239	FALSE	yes	1	TRUE	no	0	TRUE
isoComp_00093789	geneComp_00015330	ENST00000427628.5	ENSG00000189079.15	sictr	siESRP12	ARID2	protein_coding	processed_transcript	1.72781	1.52354	1.93207	0.140227	0.0984269	0.401245	0.244107	0.308245	0.107344	0.509145	0.0544442	0.109744	2.32312	0.619017	0.162083	0.0644667	0.2597	0.195233	0.00849239	0.00849239	NA	NA	4.14117e-06	FALSE	NA	0	TRUE
isoComp_00010733	geneComp_00001397	ENST00000373241.8	ENSG00000079332.14	sictr	siESRP12	SAR1A	protein_coding	protein_coding	16.5524	17.9648	15.1399	0.446618	0.715761	-0.182477	0.698776	15.1842	15.9248	14.4435	0.36997	0.682936	-0.0836408	0.999861	0.920683	0.887367	0.954	0.0666333	0.00850746	0.00850746	FALSE	yes	0.993267	TRUE	no	0	TRUE
isoComp_00080702	geneComp_00012449	ENST00000529840.5	ENSG00000172890.11	sictr	siESRP12	NADSYN1	protein_coding	protein_coding	5.16992	5.17009	5.16974	0.573254	0.249005	0.0719148	0.939672	0.0971354	0.0126486	0.181622	0.0126486	0.0626692	4.00228	0.212284	0.0182667	0.00203333	0.0345	0.0324667	0.00867189	0.00867189	FALSE	yes	0.10975	FALSE	no	0	TRUE
isoComp_00111368	geneComp_00023652	ENST00000444046.5	ENSG00000235123.5	sictr	siESRP12	DSCAM-AS1	antisense_RNA	antisense_RNA	362.233	355.636	368.83	77.4953	58.1852	0.0912845	0.956499	108.829	100.321	117.337	21.1255	17.3429	0.266584	0.999861	0.301067	0.2829	0.319233	0.0363333	0.00867189	0.00867189	NA	NA	0.0344439	FALSE	NA	0	TRUE
isoComp_00049144	geneComp_00007175	ENST00000358334.9	ENSG00000138119.16	sictr	siESRP12	MYOF	protein_coding	protein_coding	3.20584	3.37988	3.03181	0.382247	0.232803	-0.0983046	0.915666	0.986744	1.29126	0.682233	0.190889	0.0407383	-0.856678	0.0170763	0.3042	0.3788	0.2296	-0.1492	0.00867309	4.1157e-08	FALSE	yes	1	TRUE	no	0	TRUE
isoComp_00023988	geneComp_00003310	ENST00000373970.3	ENSG00000107984.9	sictr	siESRP12	DKK1	protein_coding	protein_coding	44.2179	61.025	27.4107	2.00244	2.71607	-1.09137	2.88e-07	24.7902	35.2511	14.3294	1.01612	1.27977	-1.24153	1.92e-11	0.5508	0.5779	0.5237	-0.0542	0.00872932	0.00872932	FALSE	yes	0.998105	TRUE	yes	0	TRUE
isoComp_00053243	geneComp_00007718	ENST00000434325.6	ENSG00000141934.9	sictr	siESRP12	PLPP2	protein_coding	protein_coding	12.3666	12.1051	12.628	0.581334	0.813664	0.126085	0.853229	9.56991	10.2738	8.86606	0.70487	0.41308	-0.151605	0.999861	0.77585	0.847467	0.704233	-0.143233	0.00879812	0.00879812	FALSE	yes	0.999979	TRUE	no	0	TRUE
isoComp_00111667	geneComp_00023860	ENST00000627375.2	ENSG00000235652.7	sictr	siESRP12	AL356599.1	antisense_RNA	antisense_RNA	2.49011	2.21851	2.7617	0.313595	0.037731	0.373912	0.532934	0.0383487	0.0766974	0	0.00799703	0	-5.06417	NA	0.0175667	0.0351333	0	-0.0351333	0.00879812	0.00879812	NA	NA	0.00745781	FALSE	NA	0	FALSE
isoComp_00087479	geneComp_00013898	ENST00000548065.5	ENSG00000181929.11	sictr	siESRP12	PRKAG1	protein_coding	protein_coding	19.7606	18.0741	21.4472	1.61122	1.62343	0.298565	0.525669	2.81497	3.2467	2.38323	0.428585	0.399119	-0.402014	0.981459	0.1441	0.178433	0.109767	-0.0686667	0.00894085	0.00894085	FALSE	yes	1	TRUE	no	1	TRUE
isoComp_00001082	geneComp_00000143	ENST00000432734.1	ENSG00000006652.13	sictr	siESRP12	IFRD1	protein_coding	protein_coding	15.8272	17.3147	14.3396	3.33909	2.74432	-0.230377	0.830351	0.145815	0.0213221	0.270308	0.0106934	0.0618957	3.36853	0.196818	0.0114333	0.00116667	0.0217	0.0205333	0.00897968	0.00897968	FALSE	no	0.0174707	FALSE	no	0	TRUE
isoComp_00106439	geneComp_00020373	ENST00000426282.6	ENSG00000226328.6	sictr	siESRP12	NUP50-AS1	lincRNA	lincRNA	1.9609	2.0673	1.85451	0.0706221	0.260388	-0.109627	0.918218	0.912895	0.78262	1.04317	0.0623683	0.0945447	0.462517	0.615206	0.473733	0.377467	0.57	0.192533	0.0090668	0.0090668	NA	NA	0.657281	TRUE	NA	0	TRUE
isoComp_00029700	geneComp_00004118	ENST00000346169.6	ENSG00000114867.20	sictr	siESRP12	EIF4G1	protein_coding	protein_coding	5.69835	6.08282	5.31387	0.693723	0.673937	-0.121142	0.901866	0.130429	0.240741	0.0201175	0.0459014	0.0201175	-3.51929	0.893584	0.0223833	0.0416667	0.0031	-0.0385667	0.00918932	0.00918932	FALSE	yes	1	TRUE	no	0	TRUE
isoComp_00093731	geneComp_00015319	ENST00000536720.1	ENSG00000189046.10	sictr	siESRP12	ALKBH2	protein_coding	retained_intron	8.01518	8.99042	7.03994	0.116498	0.366167	-0.293338	0.365284	1.06235	1.47072	0.653987	0.110413	0.00902063	-1.10369	7.61e-06	0.12855	0.1638	0.0933	-0.0705	0.00948947	0.00948947	NA	NA	0.733157	TRUE	NA	0	TRUE
isoComp_00110605	geneComp_00023152	ENST00000449538.3	ENSG00000233822.4	sictr	siESRP12	HIST1H2BN	protein_coding	nonsense_mediated_decay	48.5924	50.6911	46.4937	2.11891	5.29865	-0.0701695	0.945996	29.2143	28.5497	29.879	1.92158	3.71261	0.11612	0.999861	0.601717	0.5622	0.641233	0.0790333	0.00958352	0.00958352	TRUE	yes	0.877037	TRUE	no	0	TRUE
isoComp_00026432	geneComp_00003634	ENST00000541765.5	ENSG00000110888.17	sictr	siESRP12	CAPRIN2	protein_coding	protein_coding	0.727631	0.741075	0.714186	0.0866147	0.041464	0.0173843	0.990654	0.0478037	0	0.0956075	0	0.0301127	5.08334	NA	0.0648	0	0.1296	0.1296	0.00959154	0.00959154	FALSE	yes	0.0455576	FALSE	no	2	TRUE
isoComp_00069862	geneComp_00010524	ENST00000512806.1	ENSG00000164038.14	sictr	siESRP12	SLC9B2	protein_coding	processed_transcript	1.02063	0.835808	1.20546	0.16743	0.139046	0.575788	0.391773	0.0597731	0	0.119546	0	0.0103166	4.79012	NA	0.05065	0	0.1013	0.1013	0.00960271	0.00422637	NA	NA	0.178464	FALSE	NA	0	TRUE
isoComp_00054808	geneComp_00007980	ENST00000391875.6	ENSG00000143748.17	sictr	siESRP12	NVL	protein_coding	protein_coding	10.034	9.62554	10.4424	1.12006	1.45159	0.164554	0.863355	2.04786	1.56756	2.52817	0.128202	0.326701	0.741409	0.0739276	0.204367	0.166033	0.2427	0.0766667	0.00961467	2.26151e-06	FALSE	yes	1	TRUE	no	0	TRUE
isoComp_00076983	geneComp_00011748	ENST00000392781.6	ENSG00000169255.13	sictr	siESRP12	B3GALNT1	protein_coding	protein_coding	12.6324	12.1605	13.1043	2.22836	1.9738	0.187398	0.847633	0.326126	0.15416	0.498092	0.066835	0.0633874	1.75375	0.386197	0.0255333	0.0127	0.0383667	0.0256667	0.00972131	0.00972131	FALSE	yes	0.999981	TRUE	no	1	TRUE
isoComp_00093324	geneComp_00015211	ENST00000438823.1	ENSG00000188542.9	sictr	siESRP12	DUSP28	protein_coding	nonsense_mediated_decay	1.48504	1.30415	1.66592	0.0656132	0.139178	0.411369	0.310766	0.662613	0.419262	0.905964	0.0100805	0.10838	1.15935	0.0974005	0.432467	0.323233	0.5417	0.218467	0.00972131	0.00972131	NA	NA	0.346457	FALSE	NA	0	TRUE
isoComp_00096064	geneComp_00015793	ENST00000359942.8	ENSG00000197429.10	sictr	siESRP12	IPP	protein_coding	protein_coding	2.12859	2.17095	2.08622	0.203576	0.171168	0.00287999	0.999574	0.280856	0.409573	0.15214	0.0135555	0.0198728	-1.38981	0.00149232	0.133517	0.192733	0.0743	-0.118433	0.00974771	0.00974771	FALSE	yes	1	TRUE	no	0	TRUE
isoComp_00038819	geneComp_00005574	ENST00000375003.6	ENSG00000127483.17	sictr	siESRP12	HP1BP3	protein_coding	protein_coding	27.5857	27.3133	27.8581	1.51898	0.401336	0.0916525	0.881459	2.06345	2.42563	1.70126	0.1246	0.129936	-0.452095	0.088455	0.075	0.0890333	0.0609667	-0.0280667	0.00987771	0.00239839	FALSE	yes	0.999858	TRUE	no	1	TRUE
isoComp_00110607	geneComp_00023152	ENST00000612898.1	ENSG00000233822.4	sictr	siESRP12	HIST1H2BN	protein_coding	protein_coding	48.5924	50.6911	46.4937	2.11891	5.29865	-0.0701695	0.945996	19.142	21.8974	16.3866	0.67831	1.56323	-0.361651	0.268436	0.393433	0.433	0.353867	-0.0791333	0.00998463	0.00958352	FALSE	yes	0.839841	TRUE	no	0	TRUE
isoComp_00075626	geneComp_00011515	ENST00000608621.5	ENSG00000168255.19	sictr	siESRP12	POLR2J3	protein_coding	nonsense_mediated_decay	9.93271	7.80711	12.0583	0.307338	0.789581	0.688464	0.00059376	0.830898	0.888185	0.773611	0.0913005	0.0525794	-0.138301	0.999861	0.0887833	0.113333	0.0642333	-0.0491	0.0100328	0.0100328	TRUE	yes	0.778812	TRUE	no	0	TRUE
isoComp_00097597	geneComp_00016087	ENST00000616939.4	ENSG00000198522.13	sictr	siESRP12	GPN1	protein_coding	protein_coding	6.61432	6.6909	6.53774	0.155385	0.0631116	0.0313754	0.972661	0.698279	1.2222	0.174354	0.157546	0.0907984	-2.74617	0.327149	0.105117	0.183667	0.0265667	-0.1571	0.0100726	0.0100726	FALSE	yes	1	TRUE	no	0	TRUE
isoComp_00038312	geneComp_00005493	ENST00000612631.1	ENSG00000126581.12	sictr	siESRP12	BECN1	protein_coding	protein_coding	10.014	9.96035	10.0676	0.224196	0.44984	0.0740629	0.913257	0.145193	0.244057	0.0463285	0.0418951	0.0231646	-2.21206	0.748081	0.01465	0.0244667	0.00483333	-0.0196333	0.0103802	0.0103802	FALSE	no	0.0073365	FALSE	no	0	TRUE
isoComp_00071226	geneComp_00010764	ENST00000395951.7	ENSG00000164924.17	sictr	siESRP12	YWHAZ	protein_coding	protein_coding	157.218	158.453	155.982	1.42779	5.32228	0.0410276	0.961127	7.45897	8.52237	6.39557	0.386271	0.212178	-0.360316	0.267048	0.0474333	0.0538	0.0410667	-0.0127333	0.0103802	0.0103802	FALSE	yes	0.999981	TRUE	no	0	TRUE
isoComp_00109589	geneComp_00022460	ENST00000434618.6	ENSG00000231925.11	sictr	siESRP12	TAPBP	protein_coding	protein_coding	1.46843	1.89651	1.04036	0.12976	0.0232419	-0.799598	0.00013956	0.89916	0.981364	0.816957	0.0253073	0.0423453	-0.211567	0.955564	0.654867	0.523533	0.7862	0.262667	0.0103983	0.0103983	FALSE	yes	1	TRUE	yes	0	TRUE
isoComp_00021981	geneComp_00002975	ENST00000545387.6	ENSG00000105552.14	sictr	siESRP12	BCAT2	protein_coding	protein_coding	6.18691	6.50206	5.87176	0.509693	0.0648504	-0.0814563	0.918218	1.84661	2.48849	1.20472	0.28048	0.161246	-0.983712	0.0197766	0.29405	0.3823	0.2058	-0.1765	0.0104842	0.0016626	FALSE	yes	0.999993	TRUE	no	0	TRUE
isoComp_00032503	geneComp_00004514	ENST00000251527.9	ENSG00000117868.15	sictr	siESRP12	ESYT2	protein_coding	protein_coding	13.8558	13.8541	13.8574	0.797344	1.01153	0.0556291	0.956605	2.89973	2.48689	3.31256	0.0736617	0.195527	0.468894	0.0351334	0.209833	0.180067	0.2396	0.0595333	0.0104842	0.0104842	FALSE	yes	1	TRUE	no	1	TRUE
isoComp_00084871	geneComp_00013283	ENST00000624776.3	ENSG00000177853.14	sictr	siESRP12	ZNF518A	protein_coding	protein_coding	3.62479	3.85772	3.39187	0.24062	0.102672	-0.12784	0.839899	0.639737	0.486127	0.793346	0.0577053	0.0735304	0.760598	0.132921	0.180483	0.125567	0.2354	0.109833	0.0106601	2.94603e-15	FALSE	no	1	TRUE	no	0	TRUE
isoComp_00025561	geneComp_00003511	ENST00000503596.5	ENSG00000109736.14	sictr	siESRP12	MFSD10	protein_coding	nonsense_mediated_decay	10.7485	10.659	10.8381	0.801796	0.642527	0.0867923	0.906431	0.5259	0.755649	0.296152	0.163442	0.0425465	-1.28408	0.124385	0.0484	0.0697333	0.0270667	-0.0426667	0.0106912	0.0106912	TRUE	yes	0.998134	TRUE	no	0	TRUE
isoComp_00091102	geneComp_00014676	ENST00000371804.3	ENSG00000185745.9	sictr	siESRP12	IFIT1	protein_coding	protein_coding	28.8053	56.4762	1.13443	12.7861	0.276588	-5.59678	1.22e-65	28.6357	56.1826	1.08882	12.7207	0.268649	-5.6447	1.07e-44	0.976717	0.9949	0.958533	-0.0363667	0.0106912	0.0106912	FALSE	yes	1	TRUE	no	0	TRUE
isoComp_00066479	geneComp_00009950	ENST00000292644.4	ENSG00000161057.11	sictr	siESRP12	PSMC2	protein_coding	protein_coding	87.1553	85.7007	88.6098	0.580266	3.29537	0.111902	0.845144	2.11378	1.47423	2.75333	0.184843	0.173575	0.950542	0.00401787	0.0242167	0.0172	0.0312333	0.0140333	0.0106912	0.0106912	FALSE	yes	1	TRUE	no	0	NA
isoComp_00048440	geneComp_00007074	ENST00000537274.5	ENSG00000137693.13	sictr	siESRP12	YAP1	protein_coding	protein_coding	2.82979	3.4095	2.25007	0.126031	0.183181	-0.531881	0.0427782	0.0853911	0	0.170782	0	0.0882653	9.11106	7.73e-07	0.0391333	0	0.0782667	0.0782667	0.0106912	0.0106912	FALSE	yes	1	TRUE	no	0	TRUE
isoComp_00028221	geneComp_00003919	ENST00000507097.5	ENSG00000113013.12	sictr	siESRP12	HSPA9	protein_coding	retained_intron	98.7668	100.846	96.6879	6.15385	5.59133	-0.00570102	0.996551	3.51179	4.98	2.04359	0.561146	0.342952	-1.23083	0.00150572	0.03555	0.0496333	0.0214667	-0.0281667	0.0107586	0.0107586	NA	NA	1	TRUE	NA	0	TRUE
isoComp_00007755	geneComp_00001014	ENST00000532850.1	ENSG00000068971.13	sictr	siESRP12	PPP2R5B	protein_coding	protein_coding	0.385349	0.488866	0.281831	0.090899	0.0264978	-0.744516	0.214073	0.0931383	0.186277	0	0.0795162	0	-6.57344	0.0607078	0.171317	0.342633	0	-0.342633	0.010843	0.010843	FALSE	yes	0.0998264	FALSE	no	0	TRUE
isoComp_00014996	geneComp_00001982	ENST00000608083.5	ENSG00000097021.19	sictr	siESRP12	ACOT7	protein_coding	protein_coding	2.18265	2.08733	2.27798	0.062595	0.0318295	0.186755	0.723641	1.00761	1.15131	0.863908	0.0383604	0.0343183	-0.3535	0.56478	0.46575	0.552533	0.378967	-0.173567	0.0109169	0.0109169	FALSE	yes	1	TRUE	no	0	TRUE
isoComp_00050915	geneComp_00007443	ENST00000553556.2	ENSG00000139926.15	sictr	siESRP12	FRMD6	protein_coding	protein_coding	4.16473	4.58571	3.74375	0.458753	0.0551062	-0.227577	0.636748	0.235406	0.412177	0.0586343	0.0468791	0.0406388	-2.76962	0.395602	0.0530167	0.0906333	0.0154	-0.0752333	0.0109169	0.0109169	FALSE	no	0.999414	TRUE	no	0	TRUE
isoComp_00090540	geneComp_00014570	ENST00000475864.1	ENSG00000185272.13	sictr	siESRP12	RBM11	protein_coding	processed_transcript	0.515577	0.683	0.348154	0.215161	0.0741534	-0.926299	0.30204	0.156157	0.27466	0.0376543	0.0762607	0.0376543	-2.7883	0.850631	0.243617	0.410833	0.0764	-0.334433	0.0110281	0.0110281	NA	NA	0.916175	TRUE	NA	0	TRUE
isoComp_00047429	geneComp_00006904	ENST00000536334.5	ENSG00000136754.17	sictr	siESRP12	ABI1	protein_coding	protein_coding	9.08243	8.69665	9.46822	0.709569	0.792331	0.173773	0.795259	0.488621	0.941851	0.0353913	0.321953	0.0353906	-4.69046	0.560282	0.0557167	0.107367	0.00406667	-0.1033	0.0110389	0.0110389	FALSE	yes	1	TRUE	no	0	TRUE
isoComp_00071577	geneComp_00010835	ENST00000496533.5	ENSG00000165209.18	sictr	siESRP12	STRBP	protein_coding	nonsense_mediated_decay	19.733	17.7021	21.7639	0.868808	0.506663	0.356299	0.20037	0.37743	0.512152	0.242708	0.0883781	0.0291188	-1.04462	0.648832	0.0200833	0.0290333	0.0111333	-0.0179	0.0110389	0.0110389	TRUE	no	0.0284914	FALSE	no	0	TRUE
isoComp_00019401	geneComp_00002647	ENST00000575422.5	ENSG00000103222.18	sictr	siESRP12	ABCC1	protein_coding	retained_intron	0.420945	0.451511	0.39038	0.00379327	0.0573078	-0.159249	0.858621	0.0515967	0.103193	0	0.0360269	0	-6.63355	0.0160426	0.11475	0.2295	0	-0.2295	0.0110642	0.0110642	NA	NA	0.894696	TRUE	NA	0	TRUE
isoComp_00043532	geneComp_00006309	ENST00000476737.1	ENSG00000133026.12	sictr	siESRP12	MYH10	protein_coding	retained_intron	1.2174	1.56108	0.873723	0.101508	0.135384	-0.765211	0.0248945	0.129721	0.259442	0	0.10616	0	-6.72264	0.0219862	0.0820167	0.164033	0	-0.164033	0.011112	0.00296709	NA	NA	0.0925303	FALSE	NA	0	TRUE
isoComp_00057727	geneComp_00008493	ENST00000531508.1	ENSG00000147676.13	sictr	siESRP12	MAL2	protein_coding	protein_coding	34.1092	34.3094	33.9091	2.69377	2.27264	0.0393228	0.974289	0.932143	1.17562	0.688669	0.13322	0.087616	-0.737165	0.465066	0.0271833	0.0341	0.0202667	-0.0138333	0.0111814	0.0111814	FALSE	yes	0.534106	TRUE	no	0	TRUE
isoComp_00025993	geneComp_00003578	ENST00000530211.5	ENSG00000110321.16	sictr	siESRP12	EIF4G2	protein_coding	protein_coding	12.3187	12.8845	11.7529	1.78588	1.68085	-0.0682048	0.95884	0.208608	0.0148386	0.402377	0.0148386	0.149579	4.67733	0.0952472	0.0177	0.0016	0.0338	0.0322	0.0112176	0.0112176	FALSE	no	0.0162207	FALSE	no	0	TRUE
isoComp_00100049	geneComp_00017012	ENST00000495278.5	ENSG00000204622.11	sictr	siESRP12	HLA-J	transcribed_unprocessed_pseudogene	processed_transcript	0.178497	0.243099	0.113895	0.0756295	0.0161772	-1.03582	0.413756	0.114001	0.118232	0.109771	0.0349981	0.0185739	-0.0550184	0.999861	0.741717	0.5256	0.957833	0.432233	0.0113072	0.0113072	NA	NA	0.829012	TRUE	NA	0	FALSE
isoComp_00087657	geneComp_00013938	ENST00000359941.9	ENSG00000182165.17	sictr	siESRP12	TP53TG1	lincRNA	lincRNA	7.12151	7.04815	7.19488	0.563306	0.531188	0.0865455	0.936611	4.77648	4.38186	5.1711	0.305026	0.415609	0.291362	0.92481	0.67045	0.6228	0.7181	0.0953	0.0113297	0.0113297	NA	NA	0.156004	FALSE	NA	1	TRUE
isoComp_00016384	geneComp_00002198	ENST00000481310.1	ENSG00000100412.15	sictr	siESRP12	ACO2	protein_coding	processed_transcript	4.79864	4.62905	4.96823	0.217903	0.125375	0.168198	0.684593	0.0742436	0.130192	0.0182954	0.0287109	0.0182954	-3.19138	NA	0.01575	0.0279	0.0036	-0.0243	0.0114297	0.0114297	NA	NA	0.0871352	FALSE	NA	0	TRUE
isoComp_00001540	geneComp_00000208	ENST00000543076.5	ENSG00000008394.12	sictr	siESRP12	MGST1	protein_coding	protein_coding	15.639	16.2842	14.9938	1.13424	0.972643	-0.053386	0.956473	0.446832	0.294599	0.599065	0.0801806	0.0232932	1.03541	0.810564	0.0288667	0.0176333	0.0401	0.0224667	0.0115156	0.0115156	FALSE	yes	0.0701832	FALSE	no	0	TRUE
isoComp_00010788	geneComp_00001405	ENST00000220584.8	ENSG00000079459.12	sictr	siESRP12	FDFT1	protein_coding	protein_coding	30.6001	34.7338	26.4664	1.19417	1.92007	-0.324486	0.339516	18.7544	19.9723	17.5366	0.712978	1.12126	-0.129122	0.999861	0.619533	0.5755	0.663567	0.0880667	0.0115417	0.0115417	FALSE	yes	1	TRUE	no	0	TRUE
isoComp_00096095	geneComp_00015801	ENST00000402802.7	ENSG00000197461.13	sictr	siESRP12	PDGFA	protein_coding	protein_coding	3.31764	3.2934	3.34189	0.252568	0.274941	0.094764	0.917624	2.19438	1.955	2.43375	0.180354	0.1431	0.38365	0.460349	0.661867	0.592067	0.731667	0.1396	0.011592	0.000664869	FALSE	yes	0.875887	TRUE	yes	0	TRUE
isoComp_00106519	geneComp_00020431	ENST00000422972.1	ENSG00000226471.6	sictr	siESRP12	Z93930.2	antisense_RNA	antisense_RNA	7.33502	6.24218	8.42785	0.873473	1.41818	0.475377	0.455725	1.2121	0.621554	1.80265	0.104191	0.52703	1.57913	0.19488	0.1529	0.1003	0.2055	0.1052	0.0116483	0.0116483	NA	NA	0.090608	FALSE	NA	0	FALSE
isoComp_00065742	geneComp_00009850	ENST00000397638.6	ENSG00000160310.17	sictr	siESRP12	PRMT2	protein_coding	protein_coding	12.0974	12.3056	11.8893	0.340267	0.281776	0.0157284	0.987711	1.57495	1.09699	2.05291	0.0674794	0.23827	0.955725	0.00470032	0.13115	0.0895333	0.172767	0.0832333	0.0117061	0.0117061	FALSE	yes	1	TRUE	no	0	TRUE
isoComp_00083566	geneComp_00013011	ENST00000638251.1	ENSG00000176225.13	sictr	siESRP12	RTTN	protein_coding	nonsense_mediated_decay	1.10853	1.19165	1.02541	0.0870412	0.0216872	-0.14916	0.791512	0.0684579	0.0142056	0.12271	0.0142056	0.00484036	3.19601	0.654563	0.0665667	0.0132	0.119933	0.106733	0.0117061	0.0117061	TRUE	yes	0.99971	TRUE	no	0	TRUE
isoComp_00053407	geneComp_00007746	ENST00000348990.9	ENSG00000142192.20	sictr	siESRP12	APP	protein_coding	protein_coding	20.2303	22.1703	18.2902	2.37523	0.730929	-0.225714	0.699745	1.87409	1.63525	2.11292	0.227308	0.10885	0.416721	0.80028	0.0948667	0.0735667	0.116167	0.0426	0.0117629	0.0117629	FALSE	yes	1	TRUE	yes	0	TRUE
isoComp_00022141	geneComp_00003003	ENST00000351079.8	ENSG00000105669.13	sictr	siESRP12	COPE	protein_coding	protein_coding	31.1972	29.934	32.4604	3.63399	0.51605	0.177819	0.789921	1.1451	1.37488	0.91531	0.111379	0.0472462	-0.524297	0.366262	0.0374333	0.0466	0.0282667	-0.0183333	0.0117821	0.0117821	FALSE	yes	0.999985	TRUE	no	0	TRUE
isoComp_00034304	geneComp_00004828	ENST00000556029.5	ENSG00000120802.13	sictr	siESRP12	TMPO	protein_coding	protein_coding	67.3143	71.755	62.8736	3.77326	3.56079	-0.122597	0.841457	20.7035	19.6878	21.7192	1.40065	2.0561	0.206948	0.999861	0.308983	0.2741	0.343867	0.0697667	0.0119561	8.79701e-31	FALSE	yes	1	TRUE	no	1	TRUE
isoComp_00089258	geneComp_00014283	ENST00000419706.6	ENSG00000183826.16	sictr	siESRP12	BTBD9	protein_coding	protein_coding	1.16968	1.21126	1.12811	0.047458	0.0211141	-0.0403525	0.967289	0.0468922	0	0.0937843	0	0.0246238	7.16953	0.000550816	0.0418333	0	0.0836667	0.0836667	0.0121186	0.0121186	FALSE	yes	1	TRUE	no	0	TRUE
isoComp_00069698	geneComp_00010499	ENST00000449505.5	ENSG00000163939.18	sictr	siESRP12	PBRM1	protein_coding	protein_coding	4.26935	4.57316	3.96554	0.447169	0.265413	-0.141388	0.835806	0.305473	0.447719	0.163227	0.0565573	0.031568	-1.41024	0.503787	0.0698333	0.0973333	0.0423333	-0.055	0.0122278	0.0122278	FALSE	yes	0.0990966	FALSE	no	0	TRUE
isoComp_00026380	geneComp_00003626	ENST00000551418.5	ENSG00000110844.13	sictr	siESRP12	PRPF40B	protein_coding	retained_intron	1.00513	0.979112	1.03115	0.0316492	0.139223	0.125881	0.893612	0.0447557	0	0.0895114	0	0.024287	4.66638	NA	0.04185	0	0.0837	0.0837	0.0123899	0.0123899	NA	NA	0.101052	FALSE	NA	0	TRUE
isoComp_00093839	geneComp_00015343	ENST00000494605.2	ENSG00000189144.13	sictr	siESRP12	ZNF573	protein_coding	processed_transcript	0.775613	0.715565	0.835662	0.0842003	0.173101	0.269629	0.813515	0.0635611	0.00640296	0.120719	0.00640296	0.00904534	4.51024	0.21749	0.0839833	0.0075	0.160467	0.152967	0.0124128	0.0124128	NA	NA	0.0597294	FALSE	NA	0	TRUE
isoComp_00014539	geneComp_00001916	ENST00000264454.7	ENSG00000093183.13	sictr	siESRP12	SEC22C	protein_coding	protein_coding	4.44287	4.14576	4.73999	0.105836	0.175371	0.255117	0.433606	1.28427	1.50459	1.06396	0.106215	0.0678268	-0.432971	0.42433	0.294583	0.363433	0.225733	-0.1377	0.0124235	0.00435144	FALSE	yes	0.999995	TRUE	no	0	TRUE
isoComp_00009778	geneComp_00001277	ENST00000543243.1	ENSG00000076043.9	sictr	siESRP12	REXO2	protein_coding	retained_intron	8.05236	8.21576	7.88895	0.78886	0.602975	-0.00790165	0.995825	0.108605	0.0310897	0.18612	0.0155695	0.0142724	2.53877	0.668174	0.0137833	0.00393333	0.0236333	0.0197	0.0124235	0.0124235	NA	NA	0.166993	FALSE	NA	0	TRUE
isoComp_00102269	geneComp_00018031	ENST00000569410.5	ENSG00000213614.9	sictr	siESRP12	HEXA	protein_coding	nonsense_mediated_decay	28.428	27.2033	29.6526	1.31845	3.15725	0.178441	0.77826	0.312368	0.162131	0.462606	0.0608924	0.0594618	1.54902	0.392797	0.0106833	0.00583333	0.0155333	0.0097	0.0125535	0.0125535	TRUE	yes	1	TRUE	yes	0	NA
isoComp_00076433	geneComp_00011648	ENST00000306336.5	ENSG00000168887.10	sictr	siESRP12	C2orf68	protein_coding	protein_coding	7.60935	7.84098	7.37773	0.266423	0.169847	-0.023985	0.981574	1.7461	1.46664	2.02557	0.0919778	0.0244378	0.523316	0.00465213	0.231367	0.188033	0.2747	0.0866667	0.0125568	0.0125568	FALSE	yes	0.831527	TRUE	no	0	TRUE
isoComp_00027571	geneComp_00003802	ENST00000476826.5	ENSG00000112110.9	sictr	siESRP12	MRPL18	protein_coding	processed_transcript	8.54897	8.80505	8.29289	0.566857	0.434565	-0.014957	0.989992	0.152973	0.0422012	0.263746	0.0258045	0.0505867	2.6959	0.261279	0.0186333	0.00463333	0.0326333	0.028	0.0125754	0.0125754	NA	NA	0.0314193	FALSE	NA	0	TRUE
isoComp_00091103	geneComp_00014676	ENST00000546318.2	ENSG00000185745.9	sictr	siESRP12	IFIT1	protein_coding	protein_coding	28.8053	56.4762	1.13443	12.7861	0.276588	-5.59678	1.22e-65	0.169587	0.293567	0.0456071	0.0815792	0.00796441	-2.64311	0.000103878	0.0232833	0.0051	0.0414667	0.0363667	0.0126446	0.0106912	FALSE	yes	1	TRUE	no	0	TRUE
isoComp_00120400	geneComp_00029325	ENST00000621159.1	ENSG00000257433.5	sictr	siESRP12	AC004241.1	antisense_RNA	antisense_RNA	0.4685	0.526309	0.410691	0.0356292	0.123832	-0.305185	0.899926	0.113948	0.19442	0.0334768	0.0186553	0.00752405	-2.49654	NA	0.2281	0.369267	0.0869333	-0.282333	0.0126949	0.0126949	NA	NA	0.0162845	FALSE	NA	0	FALSE
isoComp_00071658	geneComp_00010850	ENST00000361778.6	ENSG00000165282.13	sictr	siESRP12	PIGO	protein_coding	protein_coding	0.856102	0.847935	0.864269	0.107682	0.0114911	0.0944862	0.926716	0.427407	0.294533	0.560281	0.0587357	0.0458931	0.97865	0.182583	0.495817	0.343467	0.648167	0.3047	0.0126949	0.0126949	FALSE	yes	1	TRUE	no	0	TRUE
isoComp_00123177	geneComp_00031379	ENST00000641175.1	ENSG00000262454.3	sictr	siESRP12	MIR193BHG	lincRNA	lincRNA	1.88163	1.94736	1.8159	0.166837	0.0670425	-0.0342928	0.975655	0.382395	0.542819	0.221971	0.101888	0.035214	-1.19715	0.554205	0.19825	0.2742	0.1223	-0.1519	0.0127772	0.0127772	NA	NA	0.0245247	FALSE	NA	0	FALSE
isoComp_00060205	geneComp_00008865	ENST00000281243.9	ENSG00000151552.11	sictr	siESRP12	QDPR	protein_coding	protein_coding	0.67584	0.622337	0.729344	0.0451129	0.0111088	0.284881	0.690957	0.59798	0.600773	0.595188	0.0535005	0.0333626	0.0408139	0.999861	0.889717	0.9629	0.816533	-0.146367	0.0127772	0.0127772	FALSE	yes	0.999725	TRUE	no	0	TRUE
isoComp_00069531	geneComp_00010476	ENST00000373073.8	ENSG00000163875.15	sictr	siESRP12	MEAF6	protein_coding	protein_coding	11.8174	11.1128	12.522	0.820953	1.02182	0.226227	0.693602	2.16463	1.47741	2.85186	0.210707	0.342493	0.997879	0.103927	0.179983	0.132033	0.227933	0.0959	0.0128712	0.00286095	FALSE	yes	0.997798	TRUE	no	0	TRUE
isoComp_00016005	geneComp_00002137	ENST00000496342.1	ENSG00000100263.13	sictr	siESRP12	RHBDD3	protein_coding	retained_intron	6.89849	7.55575	6.24123	0.506543	0.160237	-0.208674	0.589752	1.65911	2.10221	1.216	0.185946	0.0926985	-0.732645	0.112456	0.235883	0.2774	0.194367	-0.0830333	0.0130661	0.0130661	NA	NA	0.984697	TRUE	NA	0	TRUE
isoComp_00006147	geneComp_00000809	ENST00000592790.1	ENSG00000062716.12	sictr	siESRP12	VMP1	protein_coding	retained_intron	76.4086	75.2192	77.598	6.08471	7.03286	0.0984405	0.909115	12.5987	15.4277	9.76971	1.90687	2.06418	-0.610865	0.561802	0.1635	0.203767	0.123233	-0.0805333	0.0130756	0.0130756	NA	NA	0.167115	FALSE	NA	2	TRUE
isoComp_00064900	geneComp_00009711	ENST00000635438.1	ENSG00000159247.13	sictr	siESRP12	TUBBP5	transcribed_unprocessed_pseudogene	processed_transcript	0.417831	0.460229	0.375433	0.0933682	0.0736134	-0.204736	0.893496	0.0394557	0	0.0789114	0	0.011344	4.50718	NA	0.110983	0	0.221967	0.221967	0.0130756	0.0130756	NA	NA	0.192524	FALSE	NA	0	TRUE
isoComp_00027213	geneComp_00003731	ENST00000524270.5	ENSG00000111671.9	sictr	siESRP12	SPSB2	protein_coding	protein_coding	1.96766	1.89079	2.04453	0.113807	0.14441	0.171807	0.795931	1.35776	1.08887	1.62666	0.115506	0.0759537	0.629113	0.267816	0.687133	0.576133	0.798133	0.222	0.0131391	0.0024837	FALSE	yes	0.999393	TRUE	no	0	TRUE
isoComp_00040103	geneComp_00005774	ENST00000589998.5	ENSG00000129351.17	sictr	siESRP12	ILF3	protein_coding	protein_coding	21.4256	23.4235	19.4278	2.04301	1.21922	-0.199127	0.675822	3.82403	3.66338	3.98468	0.461386	0.287859	0.190059	0.999861	0.180167	0.155433	0.2049	0.0494667	0.0131391	0.0131391	FALSE	yes	1	TRUE	no	0	TRUE
isoComp_00118405	geneComp_00027953	ENST00000519979.5	ENSG00000253320.5	sictr	siESRP12	AZIN1-AS1	antisense_RNA	antisense_RNA	4.3544	3.74275	4.96605	0.538442	0.312683	0.4545	0.42652	0.155579	0.0352707	0.275887	0.0249503	0.0721602	3.06113	0.396677	0.0325	0.0106667	0.0543333	0.0436667	0.013158	0.013158	NA	NA	0.036721	FALSE	NA	0	FALSE
isoComp_00049493	geneComp_00007229	ENST00000496477.1	ENSG00000138448.11	sictr	siESRP12	ITGAV	protein_coding	retained_intron	6.78746	5.47032	8.1046	0.660584	0.878377	0.628839	0.0775111	0.175792	0	0.351584	0	0.218991	6.20454	0.106617	0.0195	0	0.039	0.039	0.0131906	0.0131906	NA	NA	0.0443922	FALSE	NA	0	TRUE
isoComp_00017614	geneComp_00002353	ENST00000217159.5	ENSG00000101187.15	sictr	siESRP12	SLCO4A1	protein_coding	protein_coding	3.10203	3.33268	2.87138	0.537348	0.619277	-0.12793	0.938097	1.80058	2.43986	1.16131	0.427149	0.397674	-0.99504	0.47004	0.559783	0.729633	0.389933	-0.3397	0.0133677	1.28477e-09	FALSE	yes	1	TRUE	no	0	TRUE
isoComp_00040261	geneComp_00005794	ENST00000454990.5	ENSG00000129534.13	sictr	siESRP12	MIS18BP1	protein_coding	nonsense_mediated_decay	14.641	14.1816	15.1004	0.617319	0.546072	0.155917	0.723688	0.4678	0.620804	0.314795	0.0567218	0.0361343	-0.937155	0.112976	0.0325667	0.0443	0.0208333	-0.0234667	0.0134059	0.0134059	TRUE	yes	1	TRUE	no	0	TRUE
isoComp_00097749	geneComp_00016117	ENST00000391947.6	ENSG00000198625.12	sictr	siESRP12	MDM4	protein_coding	protein_coding	2.49467	3.05531	1.93402	0.427049	0.320205	-0.601596	0.147877	0.0378348	0	0.0756696	0	0.0239253	8.98945	2.87e-08	0.01875	0	0.0375	0.0375	0.0135655	0.0135655	TRUE	yes	0.257845	FALSE	no	1	TRUE
isoComp_00011653	geneComp_00001526	ENST00000429000.6	ENSG00000083444.16	sictr	siESRP12	PLOD1	protein_coding	protein_coding	3.75994	3.72014	3.79974	0.430014	0.133625	0.102551	0.899611	0.0928217	0.0179055	0.167738	0.0179055	0.0133582	3.16945	0.514447	0.0251667	0.00623333	0.0441	0.0378667	0.0135655	0.0135655	FALSE	no	0.466766	FALSE	yes	0	TRUE
isoComp_00096021	geneComp_00015782	ENST00000464215.2	ENSG00000197381.15	sictr	siESRP12	ADARB1	protein_coding	processed_transcript	4.64653	4.21548	5.07758	0.589924	1.18214	0.313498	0.723623	0.93015	1.07405	0.786251	0.205642	0.196919	-0.4109	0.999861	0.202517	0.251233	0.1538	-0.0974333	0.0136447	0.0136447	NA	NA	0.0808273	FALSE	NA	0	FALSE
isoComp_00045770	geneComp_00006654	ENST00000528948.1	ENSG00000135387.20	sictr	siESRP12	CAPRIN1	protein_coding	processed_transcript	31.6104	31.2397	31.9812	0.731299	0.541585	0.0961509	0.849552	0.337583	0.198027	0.47714	0.0173389	0.0346964	1.33696	0.555226	0.0106167	0.0063	0.0149333	0.00863333	0.0136447	0.0136447	NA	NA	0.0492708	FALSE	NA	0	NA
isoComp_00033194	geneComp_00004634	ENST00000419582.5	ENSG00000119383.19	sictr	siESRP12	PTPA	protein_coding	protein_coding	20.0541	20.0254	20.0828	1.84577	2.19106	0.0769111	0.9459	0.568448	0.798486	0.338409	0.178901	0.0340806	-1.15444	0.2979	0.02795	0.0387667	0.0171333	-0.0216333	0.0139329	0.0139329	FALSE	yes	0.0489142	FALSE	no	0	TRUE
isoComp_00066497	geneComp_00009952	ENST00000589063.5	ENSG00000161091.12	sictr	siESRP12	MFSD12	protein_coding	protein_coding	4.38607	4.2972	4.47494	0.59148	0.200751	0.126069	0.891788	0.114194	0.0343913	0.193996	0.0173691	0.0130435	2.52176	0.606096	0.0255667	0.00783333	0.0433	0.0354667	0.0139329	0.0139329	FALSE	no	0.96206	TRUE	no	1	TRUE
isoComp_00039429	geneComp_00005682	ENST00000315322.8	ENSG00000128581.15	sictr	siESRP12	IFT22	protein_coding	protein_coding	9.60692	9.21933	9.99451	0.239957	0.112126	0.176502	0.698698	5.23871	4.55618	5.92124	0.28585	0.0666552	0.431029	0.169996	0.542967	0.4933	0.592633	0.0993333	0.0139329	0.0139329	FALSE	yes	0.994259	TRUE	no	0	TRUE
isoComp_00037582	geneComp_00005378	ENST00000588036.5	ENSG00000125744.11	sictr	siESRP12	RTN2	protein_coding	processed_transcript	0.599414	0.59819	0.600639	0.0602823	0.0736494	0.0496155	0.979599	0.0740313	0	0.148063	0	0.0679122	5.34817	NA	0.114767	0	0.229533	0.229533	0.0139329	0.0139329	NA	NA	0.149266	FALSE	NA	0	TRUE
isoComp_00066039	geneComp_00009894	ENST00000292199.6	ENSG00000160703.15	sictr	siESRP12	NLRX1	protein_coding	protein_coding	0.302102	0.301445	0.30276	0.012305	0.0508491	0.066566	0.97356	0.0418273	0	0.0836545	0	0.0126122	7.87934	3.42e-06	0.139933	0	0.279867	0.279867	0.0140537	0.0013446	FALSE	yes	1	TRUE	no	0	TRUE
isoComp_00034962	geneComp_00004926	ENST00000638451.1	ENSG00000121897.14	sictr	siESRP12	LIAS	protein_coding	protein_coding	3.40661	3.55299	3.26023	0.487881	0.262293	-0.0746839	0.956473	0.0802598	0.151242	0.00927771	0.0200382	0.00927771	-3.90918	0.18325	0.0242667	0.0454	0.00313333	-0.0422667	0.0140824	0.0140824	FALSE	yes	0.998157	TRUE	no	0	TRUE
isoComp_00041364	geneComp_00005979	ENST00000590158.1	ENSG00000130811.11	sictr	siESRP12	EIF3G	protein_coding	retained_intron	62.8444	58.3201	67.3688	0.360775	2.58253	0.268502	0.340227	1.35133	0.943984	1.75867	0.0938206	0.0215773	0.960063	0.000766345	0.0211833	0.0162	0.0261667	0.00996667	0.0140824	0.0140824	NA	NA	0.171618	FALSE	NA	0	NA
isoComp_00039576	geneComp_00005705	ENST00000392350.7	ENSG00000128699.13	sictr	siESRP12	ORMDL1	protein_coding	protein_coding	12.0677	12.1157	12.0196	0.62631	0.30933	0.0483145	0.959462	1.32828	1.02823	1.62833	0.142998	0.0874763	0.718686	0.213791	0.110017	0.0841	0.135933	0.0518333	0.0141392	0.0141392	FALSE	yes	0.861547	TRUE	no	0	TRUE
isoComp_00056629	geneComp_00008275	ENST00000522761.5	ENSG00000145907.14	sictr	siESRP12	G3BP1	protein_coding	nonsense_mediated_decay	18.4127	19.2636	17.5618	0.968135	0.787562	-0.0679314	0.93693	0.893816	1.26573	0.521897	0.171095	0.112792	-1.21452	0.0393016	0.0473667	0.0651667	0.0295667	-0.0356	0.0142061	0.00646396	TRUE	yes	0.999997	TRUE	no	0	TRUE
isoComp_00044339	geneComp_00006433	ENST00000506789.5	ENSG00000134058.11	sictr	siESRP12	CDK7	protein_coding	nonsense_mediated_decay	13.4768	13.9698	12.9838	2.27997	1.77405	-0.0627571	0.969912	0.590582	0.824901	0.356263	0.202352	0.0310172	-1.18776	0.567147	0.04285	0.0579333	0.0277667	-0.0301667	0.0143898	0.0143898	TRUE	yes	0.15772	FALSE	no	1	TRUE
isoComp_00111399	geneComp_00023670	ENST00000612117.4	ENSG00000235162.8	sictr	siESRP12	C12orf75	protein_coding	protein_coding	9.1741	9.12378	9.22441	0.79633	1.21384	0.091723	0.939746	1.45385	0.999153	1.90854	0.205732	0.304498	1.0102	0.321623	0.15705	0.108233	0.205867	0.0976333	0.0144126	0.0144126	FALSE	yes	0.0747409	FALSE	no	0	TRUE
isoComp_00118763	geneComp_00028211	ENST00000524129.5	ENSG00000253972.5	sictr	siESRP12	MAL2	lincRNA	lincRNA	0.108862	0.141363	0.0763605	0.0196843	0.0210677	-0.798996	NA	0.0456592	0.0913185	0	0.0273999	0	-4.90077	NA	0.30835	0.6167	0	-0.6167	0.0144289	0.0144289	NA	NA	0.025384	FALSE	NA	0	FALSE
isoComp_00014331	geneComp_00001894	ENST00000561526.5	ENSG00000092531.9	sictr	siESRP12	SNAP23	protein_coding	protein_coding	6.13877	6.45209	5.82544	0.687978	0.417658	-0.097066	0.928288	0.114344	0.0181237	0.210564	0.0181237	0.0765796	3.37008	0.500111	0.0186333	0.0024	0.0348667	0.0324667	0.014542	0.00619562	FALSE	yes	0.0656525	FALSE	no	0	TRUE
isoComp_00027633	geneComp_00003816	ENST00000378990.6	ENSG00000112186.11	sictr	siESRP12	CAP2	protein_coding	protein_coding	2.38269	2.52576	2.23962	0.194634	0.0733697	-0.119901	0.882264	0.497107	0.350335	0.643878	0.0852959	0.031802	0.933618	0.335579	0.213167	0.139067	0.287267	0.1482	0.0147288	0.0147288	FALSE	yes	1	TRUE	no	0	TRUE
isoComp_00052018	geneComp_00007579	ENST00000568199.1	ENSG00000140939.14	sictr	siESRP12	NOL3	protein_coding	processed_transcript	10.1948	8.55747	11.832	1.161	1.23401	0.541135	0.178055	0.409038	0.51075	0.307326	0.10882	0.0132384	-0.670674	0.949467	0.0424667	0.0583667	0.0265667	-0.0318	0.0148227	0.0148227	NA	NA	0.00701714	FALSE	NA	0	TRUE
isoComp_00052949	geneComp_00007677	ENST00000578820.1	ENSG00000141562.17	sictr	siESRP12	NARF	protein_coding	retained_intron	1.95983	1.92094	1.99871	0.246494	0.0938415	0.134187	0.873772	0.0396469	0.0792937	0	0.0284244	0	-5.11613	NA	0.0203667	0.0407333	0	-0.0407333	0.01514	0.01514	NA	NA	0.974763	TRUE	NA	0	TRUE
isoComp_00016533	geneComp_00002214	ENST00000557443.5	ENSG00000100462.15	sictr	siESRP12	PRMT5	protein_coding	protein_coding	22.8206	23.1796	22.4616	1.90453	2.41619	0.0268108	0.985232	1.8541	1.42761	2.28059	0.104946	0.261162	0.749113	0.668207	0.0821667	0.0616667	0.102667	0.041	0.0154023	0.0154023	NA	NA	0.119354	FALSE	NA	0	TRUE
isoComp_00067615	geneComp_00010130	ENST00000481973.1	ENSG00000162601.9	sictr	siESRP12	MYSM1	protein_coding	processed_transcript	0.764956	0.897926	0.631986	0.148485	0.0305691	-0.439248	0.429608	0.0967158	0.173568	0.019864	0.0273505	0.019864	-3.77667	NA	0.115983	0.198933	0.0330333	-0.1659	0.0154728	0.0154728	NA	NA	0.00477783	FALSE	NA	0	TRUE
isoComp_00020079	geneComp_00002729	ENST00000403028.7	ENSG00000104047.14	sictr	siESRP12	DTWD1	protein_coding	protein_coding	6.14782	6.53385	5.7618	0.681875	0.383873	-0.131153	0.884983	3.21227	3.74978	2.67477	0.486435	0.233348	-0.443959	0.82278	0.517183	0.571233	0.463133	-0.1081	0.0155893	0.0155893	FALSE	yes	0.999971	TRUE	no	0	TRUE
isoComp_00088494	geneComp_00014100	ENST00000541434.5	ENSG00000182985.17	sictr	siESRP12	CADM1	protein_coding	retained_intron	2.6023	2.41424	2.79035	0.328893	0.327175	0.265377	0.732631	0.656837	0.774532	0.539143	0.0756224	0.120987	-0.477772	0.999861	0.256867	0.324667	0.189067	-0.1356	0.0156074	2.19143e-27	NA	NA	1	TRUE	NA	0	TRUE
isoComp_00046736	geneComp_00006794	ENST00000490882.5	ENSG00000136068.14	sictr	siESRP12	FLNB	protein_coding	protein_coding	9.34052	7.77054	10.9105	0.483864	0.595261	0.544099	0.0310996	3.05376	2.88199	3.22554	0.145553	0.166123	0.215009	0.859994	0.333567	0.3714	0.295733	-0.0756667	0.0162879	6.55531e-33	FALSE	yes	1	TRUE	no	0	TRUE
isoComp_00050868	geneComp_00007432	ENST00000326335.8	ENSG00000139842.14	sictr	siESRP12	CUL4A	protein_coding	protein_coding	11.7564	11.3763	12.1365	0.504382	0.351988	0.152286	0.76162	0.123499	0.0256832	0.221314	0.0256832	0.0453023	3.11898	0.691546	0.01025	0.00206667	0.0184333	0.0163667	0.0163827	0.0163827	FALSE	yes	1	TRUE	no	0	TRUE
isoComp_00028495	geneComp_00003966	ENST00000231357.6	ENSG00000113430.9	sictr	siESRP12	IRX4	protein_coding	protein_coding	1.04009	1.11452	0.965663	0.15676	0.132477	-0.123098	0.926716	0.819728	0.997149	0.642307	0.128391	0.14122	-0.563648	0.849499	0.776967	0.898967	0.654967	-0.244	0.0165528	0.0165528	FALSE	yes	1	TRUE	no	0	TRUE
isoComp_00091867	geneComp_00014854	ENST00000361452.8	ENSG00000186575.17	sictr	siESRP12	NF2	protein_coding	protein_coding	1.14989	1.36373	0.936039	0.0853034	0.0516907	-0.475809	0.0884313	0.14146	0.24183	0.0410909	0.0408948	0.0100522	-2.52002	1.12e-05	0.112833	0.182	0.0436667	-0.138333	0.0166452	3.71013e-08	FALSE	yes	1	TRUE	no	0	TRUE
isoComp_00087392	geneComp_00013877	ENST00000314797.10	ENSG00000181789.14	sictr	siESRP12	COPG1	protein_coding	protein_coding	23.5399	22.5135	24.5663	1.07501	0.179642	0.192148	0.564655	20.2131	20.1468	20.2793	0.918942	0.479181	0.0705412	0.999861	0.860467	0.895433	0.8255	-0.0699333	0.0166452	3.04225e-06	FALSE	yes	1	TRUE	no	1	TRUE
isoComp_00047482	geneComp_00006913	ENST00000486372.1	ENSG00000136816.15	sictr	siESRP12	TOR1B	protein_coding	processed_transcript	6.56933	6.04647	7.09219	0.227613	0.237179	0.296646	0.325225	1.63376	1.77945	1.48808	0.102704	0.0215915	-0.197624	0.999861	0.2522	0.293933	0.210467	-0.0834667	0.0167294	0.00036178	NA	NA	0.992088	TRUE	NA	1	TRUE
isoComp_00034031	geneComp_00004782	ENST00000524460.1	ENSG00000120451.10	sictr	siESRP12	SNX19	protein_coding	processed_transcript	1.32624	1.24666	1.40583	0.220276	0.211981	0.239385	0.770802	0.163442	0.0632268	0.263657	0.0321443	0.0487034	2.08962	0.646541	0.118967	0.0507667	0.187167	0.1364	0.0170639	0.0170639	NA	NA	0.493351	FALSE	NA	0	TRUE
isoComp_00069329	geneComp_00010436	ENST00000513083.5	ENSG00000163743.13	sictr	siESRP12	RCHY1	protein_coding	retained_intron	5.70301	6.33811	5.06792	0.581373	0.689223	-0.274344	0.675527	2.61537	3.22602	2.00472	0.371641	0.37297	-0.643436	0.772344	0.44875	0.5067	0.3908	-0.1159	0.0171977	0.0171977	NA	NA	0.994296	TRUE	NA	0	TRUE
isoComp_00030354	geneComp_00004210	ENST00000483672.1	ENSG00000115464.14	sictr	siESRP12	USP34	protein_coding	retained_intron	2.91001	2.76896	3.05107	0.0559749	0.190661	0.199814	0.594843	0.0750515	0	0.150103	0	0.0602786	4.46879	NA	0.0253	0	0.0506	0.0506	0.0171977	0.0171977	NA	NA	0.154963	FALSE	NA	0	TRUE
isoComp_00010845	geneComp_00001412	ENST00000359692.10	ENSG00000079805.16	sictr	siESRP12	DNM2	protein_coding	protein_coding	12.9552	12.6829	13.2276	0.564611	0.636212	0.127024	0.822605	1.59776	0.901789	2.29374	0.23519	0.316646	1.42899	0.00391213	0.1215	0.0706333	0.172367	0.101733	0.0172433	1.13154e-05	FALSE	yes	1	TRUE	no	1	TRUE
isoComp_00049396	geneComp_00007217	ENST00000260970.7	ENSG00000138398.15	sictr	siESRP12	PPIG	protein_coding	protein_coding	10.5231	10.8469	10.1993	0.461769	0.978691	-0.0193842	0.987893	1.24309	0.934463	1.55172	0.0373776	0.0304985	0.786508	4.49e-08	0.12095	0.0864667	0.155433	0.0689667	0.0172433	0.0172433	FALSE	yes	1	TRUE	no	0	TRUE
isoComp_00015406	geneComp_00002043	ENST00000476767.5	ENSG00000099917.17	sictr	siESRP12	MED15	protein_coding	retained_intron	1.07402	1.12838	1.01966	0.162791	0.0969306	-0.0822309	0.956473	0.0582991	0.00933603	0.107262	0.00933603	0.0254855	3.41597	NA	0.0556	0.0092	0.102	0.0928	0.0172433	0.0172433	NA	NA	0.267365	FALSE	NA	0	TRUE
isoComp_00087460	geneComp_00013893	ENST00000394976.3	ENSG00000181904.8	sictr	siESRP12	C5orf24	protein_coding	protein_coding	3.68677	3.03841	4.33512	0.227682	0.481862	0.573149	0.0504405	2.19994	1.49647	2.90341	0.0908898	0.151825	1.0166	4.76e-13	0.586583	0.494433	0.678733	0.1843	0.0172433	0.0172433	FALSE	yes	0.711964	TRUE	no	2	TRUE
isoComp_00029692	geneComp_00004117	ENST00000497355.5	ENSG00000114861.18	sictr	siESRP12	FOXP1	protein_coding	protein_coding	2.93769	2.63294	3.24243	0.238312	0.216212	0.361931	0.361853	0.0502477	0	0.100495	0	0.0247522	7.3611	0.000229436	0.0151167	0	0.0302333	0.0302333	0.0172774	0.0172774	FALSE	yes	1	TRUE	no	0	TRUE
isoComp_00047724	geneComp_00006958	ENST00000259467.8	ENSG00000136940.13	sictr	siESRP12	PDCL	protein_coding	protein_coding	9.62541	10.6913	8.5595	0.994308	1.13666	-0.245616	0.723075	8.2031	9.40232	7.00387	0.917605	0.935825	-0.357605	0.848817	0.84835	0.8786	0.8181	-0.0605	0.017467	0.017467	FALSE	yes	1	TRUE	no	0	TRUE
isoComp_00100048	geneComp_00017012	ENST00000494367.1	ENSG00000204622.11	sictr	siESRP12	HLA-J	transcribed_unprocessed_pseudogene	transcribed_unprocessed_pseudogene	0.178497	0.243099	0.113895	0.0756295	0.0161772	-1.03582	0.413756	0.0634072	0.124867	0.00194723	0.0547272	0.00194723	-5.76472	0.0347322	0.24715	0.4744	0.0199	-0.4545	0.0175679	0.0113072	NA	NA	0.999998	TRUE	NA	0	FALSE
isoComp_00093854	geneComp_00015347	ENST00000424749.6	ENSG00000189157.13	sictr	siESRP12	FAM47E	protein_coding	protein_coding	0.652506	0.590453	0.714559	0.0549103	0.106901	0.347721	0.61811	0.0996649	0.0219961	0.177334	0.0219961	0.00521795	3.07907	0.598287	0.148133	0.0362667	0.26	0.223733	0.0177646	0.0177646	FALSE	yes	1	TRUE	no	0	TRUE
isoComp_00033879	geneComp_00004744	ENST00000639279.1	ENSG00000120071.13	sictr	siESRP12	KANSL1	protein_coding	processed_transcript	3.3783	3.28093	3.47566	0.329882	0.32742	0.133345	0.882732	0.0368502	0.0737004	0	0.0135774	0	-3.73729	NA	0.0110833	0.0221667	0	-0.0221667	0.0178097	0.0178097	NA	NA	0.0232783	FALSE	NA	0	TRUE
isoComp_00066108	geneComp_00009901	ENST00000611010.4	ENSG00000160752.14	sictr	siESRP12	FDPS	protein_coding	protein_coding	52.3105	54.3936	50.2275	5.42555	5.65983	-0.0393992	0.97865	1.56141	1.97277	1.15005	0.356872	0.105274	-0.701023	0.348228	0.0293667	0.0356667	0.0230667	-0.0126	0.0178097	0.0178097	FALSE	yes	0.99997	TRUE	no	0	TRUE
isoComp_00051179	geneComp_00007485	ENST00000478981.1	ENSG00000140299.11	sictr	siESRP12	BNIP2	protein_coding	processed_transcript	12.1454	11.6566	12.6341	0.682453	1.09986	0.170718	0.781628	0.216707	0.371896	0.0615179	0.0986472	0.0379376	-2.56442	0.705516	0.0179667	0.0315	0.00443333	-0.0270667	0.0179668	0.0179668	NA	NA	0.0224872	FALSE	NA	0	TRUE
isoComp_00004814	geneComp_00000634	ENST00000617539.1	ENSG00000049759.17	sictr	siESRP12	NEDD4L	protein_coding	protein_coding	1.11465	1.23908	0.990223	0.186285	0.0394727	-0.247269	0.709856	0.423766	0.313655	0.533876	0.051187	0.0510516	0.804615	0.868157	0.39995	0.2628	0.5371	0.2743	0.0179668	0.0179668	FALSE	no	0.227546	FALSE	no	0	TRUE
isoComp_00068112	geneComp_00010231	ENST00000403506.1	ENSG00000162994.15	sictr	siESRP12	CLHC1	protein_coding	protein_coding	0.488305	0.570175	0.406435	0.0817811	0.0322794	-0.43166	0.726392	0.0673641	0.122045	0.0126836	0.013235	0.0126836	-3.83627	NA	0.12635	0.2174	0.0353	-0.1821	0.0183598	0.0183598	FALSE	no	0.0720922	FALSE	no	0	TRUE
isoComp_00000412	geneComp_00000053	ENST00000465864.1	ENSG00000004487.15	sictr	siESRP12	KDM1A	protein_coding	protein_coding	21.7807	23.2986	20.2629	1.30585	1.26859	-0.131246	0.825042	1.24125	0.941747	1.54075	0.168306	0.157744	0.771484	0.565775	0.0581167	0.0403	0.0759333	0.0356333	0.0183598	0.0183598	FALSE	yes	0.0356631	FALSE	no	0	TRUE
isoComp_00010150	geneComp_00001322	ENST00000243563.7	ENSG00000077312.8	sictr	siESRP12	SNRPA	protein_coding	protein_coding	1.40168	1.70766	1.0957	0.27535	0.138884	-0.563738	0.290225	0.991453	1.00596	0.976945	0.0733676	0.102633	0.022874	0.999861	0.756083	0.615533	0.896633	0.2811	0.0183598	0.0183598	FALSE	yes	0.999978	TRUE	no	1	TRUE
isoComp_00105918	geneComp_00020039	ENST00000451596.2	ENSG00000225434.2	sictr	siESRP12	LINC01504	lincRNA	lincRNA	0.220997	0.275223	0.16677	0.0873464	0.0416371	-0.732673	0.690944	0.0391569	0	0.0783139	0	0.0215265	5.01516	NA	0.251817	0	0.503633	0.503633	0.0183598	0.0183598	NA	NA	0.00630651	FALSE	NA	0	FALSE
isoComp_00064800	geneComp_00009692	ENST00000290271.6	ENSG00000159167.11	sictr	siESRP12	STC1	protein_coding	protein_coding	4.50041	5.14973	3.85108	0.790963	0.556633	-0.371992	0.603713	3.21402	3.43486	2.99317	0.515753	0.450719	-0.154249	0.999861	0.72165	0.667533	0.775767	0.108233	0.0184364	0.0184364	FALSE	yes	0.974824	TRUE	yes	0	TRUE
isoComp_00061385	geneComp_00009077	ENST00000520887.1	ENSG00000153310.19	sictr	siESRP12	FAM49B	protein_coding	retained_intron	19.3222	20.6578	17.9865	0.961377	0.437819	-0.132887	0.783132	0.367328	0.54802	0.186637	0.0644124	0.0483657	-1.43305	0.761055	0.0183833	0.0264333	0.0103333	-0.0161	0.0185275	0.0185275	NA	NA	0.016219	FALSE	NA	0	TRUE
isoComp_00082832	geneComp_00012858	ENST00000473125.5	ENSG00000175265.17	sictr	siESRP12	GOLGA8A	protein_coding	retained_intron	0.421499	0.517906	0.325093	0.0395731	0.0365248	-0.612682	0.0430614	0.338696	0.360132	0.317259	0.0374934	0.0387457	-0.123498	0.999861	0.833867	0.692867	0.974867	0.282	0.0185679	0.0185679	NA	NA	1	TRUE	NA	2	TRUE
isoComp_00085706	geneComp_00013459	ENST00000592558.1	ENSG00000178982.9	sictr	siESRP12	EIF3K	protein_coding	protein_coding	32.8123	32.3225	33.3022	3.7582	0.87684	0.115164	0.861089	2.08166	2.68271	1.48061	0.58828	0.115602	-0.785813	0.396784	0.0628167	0.0812667	0.0443667	-0.0369	0.0185782	0.0185782	FALSE	yes	0.998842	TRUE	no	0	TRUE
isoComp_00011604	geneComp_00001519	ENST00000524153.5	ENSG00000083099.10	sictr	siESRP12	LYRM2	protein_coding	processed_transcript	7.6144	7.36727	7.86153	0.714206	0.366399	0.158883	0.797674	1.64894	1.87425	1.42362	0.245363	0.0662061	-0.340496	0.999861	0.216967	0.2527	0.181233	-0.0714667	0.0186182	0.0186182	NA	NA	0.0288833	FALSE	NA	0	TRUE
isoComp_00010956	geneComp_00001426	ENST00000430328.6	ENSG00000080345.17	sictr	siESRP12	RIF1	protein_coding	protein_coding	2.9691	3.23003	2.70817	0.194776	0.231291	-0.182142	0.752231	0.541678	0.762	0.321356	0.0644242	0.0706526	-1.17677	0.0193901	0.175983	0.235467	0.1165	-0.118967	0.0186338	0.0186338	FALSE	yes	1	TRUE	no	0	TRUE
isoComp_00046931	geneComp_00006829	ENST00000258742.9	ENSG00000136243.16	sictr	siESRP12	NUPL2	protein_coding	protein_coding	6.09534	6.80873	5.38196	0.253449	0.29141	-0.276442	0.461671	0.969729	0.840522	1.09894	0.0997224	0.0336863	0.45545	0.646751	0.16445	0.122833	0.206067	0.0832333	0.0186424	0.0186424	FALSE	no	1	TRUE	no	0	FALSE
isoComp_00077038	geneComp_00011761	ENST00000381362.8	ENSG00000169347.16	sictr	siESRP12	GP2	protein_coding	protein_coding	0.14972	0.176992	0.122447	0.0616599	0.00371656	-0.418507	0.787403	0.0373835	0	0.0747671	0	0.0190332	7.36205	0.000264928	0.307617	0	0.615233	0.615233	0.0188775	0.0188775	FALSE	yes	1	TRUE	yes	0	TRUE
isoComp_00014814	geneComp_00001958	ENST00000375664.8	ENSG00000095787.21	sictr	siESRP12	WAC	protein_coding	protein_coding	18.7142	22.4884	14.94	2.71091	0.471351	-0.523419	0.0552011	1.3155	1.32339	1.30761	0.126933	0.0523065	0.0462844	0.999861	0.07355	0.0593	0.0878	0.0285	0.0190487	3.80213e-15	FALSE	yes	1	TRUE	no	1	TRUE
isoComp_00097778	geneComp_00016126	ENST00000356978.8	ENSG00000198668.10	sictr	siESRP12	CALM1	protein_coding	protein_coding	60.4684	55.9139	65.0229	5.70978	6.18969	0.293301	0.543222	8.14913	6.71013	9.58813	0.502521	0.831458	0.58033	0.0280809	0.134217	0.1207	0.147733	0.0270333	0.0191241	0.0191241	FALSE	yes	0.939328	TRUE	no	0	TRUE
isoComp_00066746	geneComp_00009979	ENST00000423915.1	ENSG00000161542.16	sictr	siESRP12	PRPSAP1	protein_coding	protein_coding	4.36233	4.50254	4.22212	0.223823	0.510785	-0.0252378	0.987176	0.0444031	0	0.0888061	0	0.0298178	4.64382	NA	0.01015	0	0.0203	0.0203	0.0191435	0.0191435	FALSE	yes	0.109813	FALSE	no	0	TRUE
isoComp_00024666	geneComp_00003393	ENST00000477128.5	ENSG00000108651.9	sictr	siESRP12	UTP6	protein_coding	retained_intron	10.2796	9.55068	11.0086	0.448828	0.604076	0.267377	0.4521	1.94997	2.12225	1.77769	0.0846013	0.135091	-0.199114	0.98759	0.19175	0.2224	0.1611	-0.0613	0.0195126	0.0195126	NA	NA	1	TRUE	NA	0	TRUE
isoComp_00086089	geneComp_00013555	ENST00000377566.8	ENSG00000179528.15	sictr	siESRP12	LBX2	protein_coding	protein_coding	0.615474	0.513486	0.717462	0.0329618	0.103267	0.539099	0.439843	0.0557015	0	0.111403	0	0.0337917	6.38183	0.0239149	0.0770667	0	0.154133	0.154133	0.0195126	0.0195126	FALSE	yes	0.991378	TRUE	no	0	TRUE
isoComp_00026570	geneComp_00003650	ENST00000552864.5	ENSG00000111052.7	sictr	siESRP12	LIN7A	protein_coding	protein_coding	6.86503	7.91239	5.81768	1.02969	0.711349	-0.396963	0.474242	2.97114	3.0133	2.92897	0.451794	0.409146	0.00374098	0.999861	0.440317	0.378867	0.501767	0.1229	0.0195435	0.0195435	FALSE	yes	0.98735	TRUE	no	0	TRUE
isoComp_00029633	geneComp_00004112	ENST00000265044.6	ENSG00000114850.6	sictr	siESRP12	SSR3	protein_coding	protein_coding	58.5677	58.5158	58.6196	4.60454	0.759683	0.0597427	0.953421	20.2111	17.2519	23.1703	0.402974	0.663436	0.482838	2.5e-05	0.3466	0.2975	0.3957	0.0982	0.0196792	0.0196792	FALSE	yes	0.957474	TRUE	no	0	TRUE
isoComp_00126651	geneComp_00033929	ENST00000610952.1	ENSG00000272398.5	sictr	siESRP12	CD24	protein_coding	protein_coding	122.443	122.94	121.946	10.03	2.79529	0.0425092	0.97119	8.22618	12.9549	3.49744	4.31565	0.57545	-1.83971	0.00857243	0.0663	0.103733	0.0288667	-0.0748667	0.0199551	0.0199551	FALSE	yes	0.354957	FALSE	yes	0	TRUE
isoComp_00071253	geneComp_00010766	ENST00000521195.1	ENSG00000164930.11	sictr	siESRP12	FZD6	protein_coding	nonsense_mediated_decay	14.6414	13.2608	16.022	0.494417	0.0541051	0.334956	0.184079	0.146799	0.215243	0.078356	0.0412704	0.0171379	-1.42122	0.149936	0.0104833	0.0161	0.00486667	-0.0112333	0.019975	0.019975	TRUE	no	1	TRUE	yes	1	TRUE
isoComp_00001512	geneComp_00000205	ENST00000538208.1	ENSG00000008323.15	sictr	siESRP12	PLEKHG6	protein_coding	processed_transcript	0.818904	0.880769	0.757039	0.133191	0.143732	-0.135644	0.921337	0.0490176	0.0980352	0	0.028813	0	-4.20451	NA	0.06155	0.1231	0	-0.1231	0.0199864	0.0199864	NA	NA	0.0737568	FALSE	NA	0	TRUE
isoComp_00019501	geneComp_00002655	ENST00000566525.5	ENSG00000103254.9	sictr	siESRP12	FAM173A	protein_coding	retained_intron	21.2001	18.4572	23.943	0.715154	1.50184	0.433135	0.115114	1.60551	1.71211	1.49891	0.0911247	0.160641	-0.142883	0.999861	0.0776333	0.0929333	0.0623333	-0.0306	0.0200876	0.0200876	NA	NA	0.278715	FALSE	NA	1	TRUE
isoComp_00101184	geneComp_00017329	ENST00000383693.7	ENSG00000206535.7	sictr	siESRP12	LNP1	protein_coding	protein_coding	0.564453	0.512164	0.616743	0.0484266	0.0201678	0.335987	0.563482	0.534883	0.453023	0.616743	0.0312841	0.0201678	0.507857	0.274172	0.946033	0.892067	1	0.107933	0.0200876	0.0200876	FALSE	yes	0.875165	TRUE	no	0	TRUE
isoComp_00087030	geneComp_00013789	ENST00000395108.2	ENSG00000181085.14	sictr	siESRP12	MAPK15	protein_coding	protein_coding	0.316233	0.308677	0.323788	0.029018	0.0126747	0.129402	0.947657	0.0410113	0	0.0820226	0	0.0217616	5.29722	NA	0.1246	0	0.2492	0.2492	0.0201773	0.0201773	FALSE	yes	0.999941	TRUE	no	0	TRUE
isoComp_00070131	geneComp_00010564	ENST00000481250.1	ENSG00000164114.18	sictr	siESRP12	MAP9	protein_coding	retained_intron	1.31994	1.38617	1.25371	0.180416	0.140412	-0.0988923	0.943322	0.141127	0.282254	0	0.114606	0	-6.9784	0.0244496	0.110967	0.221933	0	-0.221933	0.0204451	0.0204451	NA	NA	0.993549	TRUE	NA	0	TRUE
isoComp_00007778	geneComp_00001019	ENST00000450827.5	ENSG00000069020.18	sictr	siESRP12	MAST4	protein_coding	protein_coding	2.36132	2.52143	2.20121	0.228739	0.239568	-0.119536	0.910541	0.0397218	0	0.0794436	0	0.022201	2.5415	NA	0.0177333	0	0.0354667	0.0354667	0.0204457	0.0204457	FALSE	no	0.0115284	FALSE	no	0	TRUE
isoComp_00091248	geneComp_00014701	ENST00000542338.1	ENSG00000185864.16	sictr	siESRP12	NPIPB4	protein_coding	processed_transcript	1.36482	1.52572	1.20393	0.23708	0.112359	-0.266102	0.798023	0.0393736	0	0.0787472	0	0.0222539	3.65136	NA	0.0338167	0	0.0676333	0.0676333	0.0204457	0.0204457	NA	NA	0.112014	FALSE	NA	0	TRUE
isoComp_00083547	geneComp_00013008	ENST00000585133.1	ENSG00000176208.8	sictr	siESRP12	ATAD5	protein_coding	retained_intron	0.657692	0.769592	0.545792	0.127155	0.0793874	-0.410901	0.541766	0.0968088	0.0471337	0.146484	0.0256243	0.0159813	1.72831	0.51473	0.1683	0.0634	0.2732	0.2098	0.0204481	0.00138128	NA	NA	1	TRUE	NA	0	TRUE
isoComp_00080408	geneComp_00012411	ENST00000441608.6	ENSG00000172716.16	sictr	siESRP12	SLFN11	protein_coding	protein_coding	0.490168	0.692898	0.287437	0.137896	0.0960441	-1.17533	0.067963	0.0297792	0	0.0595584	0	0.0309834	5.00721	NA	0.0886	0	0.1772	0.1772	0.0204481	0.0204481	FALSE	no	0.066499	FALSE	no	0	TRUE
isoComp_00049412	geneComp_00007218	ENST00000487293.2	ENSG00000138399.17	sictr	siESRP12	FASTKD1	protein_coding	retained_intron	2.49477	2.67857	2.31097	0.448237	0.0824063	-0.150319	0.882264	0.0748884	0.138687	0.01109	0.0338775	0.01109	-4.42122	NA	0.02835	0.0517	0.005	-0.0467	0.0207855	0.0207855	NA	NA	0.92505	TRUE	NA	0	TRUE
isoComp_00069554	geneComp_00010479	ENST00000456318.5	ENSG00000163882.9	sictr	siESRP12	POLR2H	protein_coding	protein_coding	30.4571	30.378	30.5362	0.964688	1.03431	0.0743031	0.908873	2.60601	3.15464	2.05737	0.342621	0.100285	-0.553761	0.0612319	0.08555	0.1034	0.0677	-0.0357	0.0207892	0.0207892	FALSE	yes	0.633292	TRUE	no	0	TRUE
isoComp_00093657	geneComp_00015297	ENST00000375412.9	ENSG00000188938.15	sictr	siESRP12	FAM120AOS	protein_coding	protein_coding	24.2074	21.7612	26.6537	0.875895	1.4895	0.356438	0.191723	0.825876	0.956622	0.69513	0.0187079	0.0542632	-0.404203	0.345443	0.0351	0.0440667	0.0261333	-0.0179333	0.0207892	0.0207892	FALSE	no	0.803587	TRUE	no	0	TRUE
isoComp_00103102	geneComp_00018351	ENST00000538437.5	ENSG00000214530.8	sictr	siESRP12	STARD10	protein_coding	processed_transcript	72.2949	64.5017	80.0882	6.93252	1.58693	0.375885	0.286182	10.72	10.5097	10.9303	1.18006	0.576667	0.116653	0.999861	0.149567	0.162767	0.136367	-0.0264	0.0208435	0.0208435	NA	NA	0.2155	FALSE	NA	0	TRUE
isoComp_00007205	geneComp_00000949	ENST00000568438.1	ENSG00000066933.15	sictr	siESRP12	MYO9A	protein_coding	nonsense_mediated_decay	4.78343	4.51791	5.04896	0.183607	0.0271397	0.220282	0.577637	0.26637	0.0442327	0.488508	0.0442327	0.0706707	3.4211	0.42739	0.0528833	0.00906667	0.0967	0.0876333	0.0209126	0.00421013	NA	NA	0.272778	FALSE	NA	0	TRUE
isoComp_00073036	geneComp_00011111	ENST00000305850.9	ENSG00000166451.13	sictr	siESRP12	CENPN	protein_coding	protein_coding	35.0171	34.4241	35.6101	0.977173	1.99578	0.116324	0.847552	0.907718	1.12259	0.69285	0.0419482	0.037494	-0.638308	0.045161	0.0261667	0.0327333	0.0196	-0.0131333	0.0209543	0.0209543	FALSE	yes	0.999979	TRUE	no	0	TRUE
isoComp_00057264	geneComp_00008411	ENST00000486704.1	ENSG00000147099.19	sictr	siESRP12	HDAC8	protein_coding	retained_intron	4.22264	4.19466	4.25062	0.244384	0.203505	0.0831699	0.913392	0.144857	0.289714	0	0.18848	0	-5.24657	NA	0.0328833	0.0657667	0	-0.0657667	0.0209973	0.0209973	NA	NA	0.0887405	FALSE	NA	0	TRUE
isoComp_00125357	geneComp_00032885	ENST00000600686.1	ENSG00000268895.5	sictr	siESRP12	A1BG-AS1	antisense_RNA	antisense_RNA	0.688765	0.69035	0.68718	0.0282965	0.0441315	0.0586843	0.968599	0.0911326	0.0269887	0.155276	0.0155839	0.0207312	2.49617	0.363874	0.132183	0.0403333	0.224033	0.1837	0.0209973	0.0209973	NA	NA	0.0679923	FALSE	NA	1	TRUE
isoComp_00083129	geneComp_00012911	ENST00000537007.5	ENSG00000175581.13	sictr	siESRP12	MRPL48	protein_coding	protein_coding	20.6316	18.2264	23.0367	0.691945	1.13529	0.401222	0.173317	0.782986	0.402471	1.1635	0.111085	0.116019	1.61789	0.402532	0.0360333	0.0218	0.0502667	0.0284667	0.0210004	0.00523491	FALSE	no	0.0118257	FALSE	no	0	TRUE
isoComp_00095932	geneComp_00015760	ENST00000417359.1	ENSG00000197308.9	sictr	siESRP12	GATA3-AS1	lincRNA	lincRNA	16.5156	14.1215	18.9097	1.00788	2.50729	0.470841	0.217657	1.90502	2.13372	1.67632	0.178306	0.0924022	-0.294758	0.999861	0.121233	0.151567	0.0909	-0.0606667	0.0210004	0.0210004	NA	NA	0.0199162	FALSE	NA	0	TRUE
isoComp_00060689	geneComp_00008958	ENST00000357564.4	ENSG00000152359.14	sictr	siESRP12	POC5	protein_coding	processed_transcript	5.85603	5.97437	5.73769	0.56175	0.151424	0.000160117	0.999692	0.091168	0.0214732	0.160863	0.0214732	0.0246059	2.64543	NA	0.0160167	0.00373333	0.0283	0.0245667	0.0210004	0.0210004	NA	NA	0.0955669	FALSE	NA	0	TRUE
isoComp_00064801	geneComp_00009692	ENST00000524323.1	ENSG00000159167.11	sictr	siESRP12	STC1	protein_coding	protein_coding	4.50041	5.14973	3.85108	0.790963	0.556633	-0.371992	0.603713	1.28639	1.71487	0.857912	0.278186	0.11937	-0.954359	0.183527	0.27835	0.332467	0.224233	-0.108233	0.0210987	0.0184364	FALSE	yes	0.907995	TRUE	no	0	TRUE
isoComp_00017733	geneComp_00002378	ENST00000349736.9	ENSG00000101266.17	sictr	siESRP12	CSNK2A1	protein_coding	protein_coding	11.1858	11.8643	10.5072	0.536898	0.388473	-0.107423	0.855385	1.86871	1.631	2.10643	0.0671107	0.0374449	0.42756	0.000149033	0.169583	0.137867	0.2013	0.0634333	0.0211739	0.0211739	FALSE	yes	0.999999	TRUE	no	0	TRUE
isoComp_00038044	geneComp_00005456	ENST00000555856.1	ENSG00000126214.21	sictr	siESRP12	KLC1	protein_coding	protein_coding	17.4278	17.8258	17.0298	1.40706	1.38027	0.00366997	0.997801	0.299419	0.56324	0.0355984	0.130955	0.0355984	-3.79505	0.256207	0.01675	0.0311667	0.00233333	-0.0288333	0.021267	0.021267	NA	NA	0.921336	TRUE	NA	0	TRUE
isoComp_00018887	geneComp_00002587	ENST00000477898.5	ENSG00000102890.14	sictr	siESRP12	ELMO3	protein_coding	protein_coding	1.32549	1.17997	1.471	0.0947273	0.116943	0.371415	0.408583	0.159283	0.0215657	0.297001	0.0215657	0.0862715	3.86737	0.355518	0.10965	0.0165667	0.202733	0.186167	0.021267	0.021267	FALSE	yes	1	TRUE	no	0	TRUE
isoComp_00040036	geneComp_00005768	ENST00000581380.1	ENSG00000129255.15	sictr	siESRP12	MPDU1	protein_coding	protein_coding	17.0298	14.6517	19.4079	1.60313	2.58376	0.482936	0.266293	0.437516	0.616576	0.258456	0.110342	0.0847212	-1.18039	0.74783	0.0277667	0.042	0.0135333	-0.0284667	0.0213725	0.0213725	FALSE	yes	0.0872334	FALSE	no	0	TRUE
isoComp_00066047	geneComp_00009895	ENST00000368471.7	ENSG00000160710.15	sictr	siESRP12	ADAR	protein_coding	protein_coding	3.11023	4.67688	1.54358	0.838108	0.0226727	-1.52031	7.65e-11	0.357951	0.336465	0.379437	0.119135	0.0415097	0.246268	0.999861	0.160383	0.0741667	0.2466	0.172433	0.0214204	0.0214204	FALSE	yes	1	TRUE	no	2	TRUE
isoComp_00047230	geneComp_00006872	ENST00000468210.5	ENSG00000136521.12	sictr	siESRP12	NDUFB5	protein_coding	nonsense_mediated_decay	35.9327	33.6018	38.2636	0.800507	0.234171	0.250257	0.426905	1.40056	1.94085	0.860274	0.436017	0.0718539	-1.14346	0.208761	0.0403167	0.0581	0.0225333	-0.0355667	0.0215046	0.0215046	TRUE	no	0.0902149	FALSE	no	0	FALSE
isoComp_00068484	geneComp_00010312	ENST00000426820.6	ENSG00000163349.21	sictr	siESRP12	HIPK1	protein_coding	protein_coding	4.20866	4.25128	4.16605	0.473587	0.252244	0.0452833	0.968868	0.374922	0.520775	0.229069	0.117384	0.0151669	-1.12071	0.0538523	0.0884833	0.121167	0.0558	-0.0653667	0.0215423	9.86844e-05	FALSE	yes	1	TRUE	no	0	TRUE
isoComp_00069876	geneComp_00010526	ENST00000509070.1	ENSG00000164040.16	sictr	siESRP12	PGRMC2	protein_coding	nonsense_mediated_decay	3.8992	3.99109	3.8073	0.300813	0.0973988	-0.00491119	0.997389	0.0570953	0	0.114191	0	0.0452346	4.31279	NA	0.0152167	0	0.0304333	0.0304333	0.0215423	0.0215423	TRUE	no	0.0182866	FALSE	no	0	TRUE
isoComp_00032713	geneComp_00004551	ENST00000530257.5	ENSG00000118363.11	sictr	siESRP12	SPCS2	protein_coding	protein_coding	10.3962	10.4043	10.3881	0.750276	1.2137	0.0618846	0.958483	0.854795	0.2241	1.48549	0.137869	0.100768	2.81276	0.207354	0.084	0.0199333	0.148067	0.128133	0.0215423	0.0215423	FALSE	yes	0.97772	TRUE	no	1	TRUE
isoComp_00034820	geneComp_00004903	ENST00000496667.1	ENSG00000121671.11	sictr	siESRP12	CRY2	protein_coding	retained_intron	1.68132	1.7705	1.59214	0.192629	0.118364	-0.0781046	0.942547	0.0434342	0	0.0868684	0	0.0373193	4.6415	NA	0.02595	0	0.0519	0.0519	0.021692	0.0011959	NA	NA	0.118548	FALSE	NA	0	TRUE
isoComp_00029517	geneComp_00004097	ENST00000441361.1	ENSG00000114742.13	sictr	siESRP12	WDR48	protein_coding	protein_coding	4.93521	4.79545	5.07498	0.61422	0.114562	0.138267	0.873078	0.637447	0.922971	0.351923	0.306285	0.0497118	-1.35598	0.3457	0.126183	0.1827	0.0696667	-0.113033	0.0217427	0.0217427	FALSE	yes	0.148867	FALSE	no	0	TRUE
isoComp_00070578	geneComp_00010642	ENST00000506778.1	ENSG00000164347.17	sictr	siESRP12	GFM2	protein_coding	protein_coding	9.47685	8.17712	10.7766	0.880398	1.02791	0.449541	0.299218	0.412615	0.537774	0.287456	0.107932	0.0369627	-0.853979	0.950029	0.0467667	0.066	0.0275333	-0.0384667	0.0219708	0.0219708	FALSE	yes	0.037789	FALSE	no	0	TRUE
isoComp_00021302	geneComp_00002878	ENST00000377011.6	ENSG00000105053.10	sictr	siESRP12	VRK3	protein_coding	protein_coding	2.17308	2.34715	1.99902	0.104099	0.21219	-0.17191	0.791374	0.0870377	0.158169	0.0159067	0.0249016	0.0159067	-3.19568	0.627239	0.0377667	0.0673	0.00823333	-0.0590667	0.0221137	0.0221137	FALSE	yes	1	TRUE	no	1	TRUE
isoComp_00075974	geneComp_00011569	ENST00000564656.5	ENSG00000168488.18	sictr	siESRP12	ATXN2L	protein_coding	protein_coding	1.33839	1.57016	1.10663	0.158783	0.115404	-0.439604	0.400927	0.286794	0.458997	0.114592	0.041961	0.0189528	-1.95945	0.107996	0.203367	0.297867	0.108867	-0.189	0.0221843	0.0221843	FALSE	yes	0.04621	FALSE	no	0	TRUE
isoComp_00045093	geneComp_00006549	ENST00000540135.5	ENSG00000134759.13	sictr	siESRP12	ELP2	protein_coding	processed_transcript	42.921	40.9903	44.8518	0.258087	1.53937	0.190879	0.566665	0.510558	0.0495174	0.971598	0.0495174	0.256179	4.32385	0.124929	0.0115167	0.0012	0.0218333	0.0206333	0.022295	0.022295	NA	NA	0.950369	TRUE	NA	0	TRUE
isoComp_00070662	geneComp_00010664	ENST00000502393.5	ENSG00000164466.12	sictr	siESRP12	SFXN1	protein_coding	protein_coding	27.7364	28.9563	26.5165	1.31651	0.725563	-0.0669524	0.940551	6.25396	5.87266	6.63526	0.220933	0.254951	0.232864	0.897843	0.226733	0.2032	0.250267	0.0470667	0.022295	0.022295	FALSE	yes	0.982491	TRUE	no	0	TRUE
isoComp_00069074	geneComp_00010407	ENST00000506423.1	ENSG00000163644.14	sictr	siESRP12	PPM1K	protein_coding	processed_transcript	8.5061	10.9402	6.07196	1.38026	0.282082	-0.783513	0.00198707	0.324117	0.28557	0.362665	0.085181	0.00761304	0.395474	0.999861	0.0425167	0.0249333	0.0601	0.0351667	0.0224474	0.000140599	NA	NA	0.999524	TRUE	NA	0	TRUE
isoComp_00031687	geneComp_00004390	ENST00000481652.1	ENSG00000116793.15	sictr	siESRP12	PHTF1	protein_coding	processed_transcript	11.4214	12.1541	10.6886	1.50388	1.12231	-0.107456	0.912549	0.962323	1.25788	0.666761	0.193632	0.0939021	-0.836791	0.610702	0.0827167	0.102933	0.0625	-0.0404333	0.0225113	0.0225113	NA	NA	0.743764	TRUE	NA	0	TRUE
isoComp_00025693	geneComp_00003533	ENST00000302503.7	ENSG00000109919.9	sictr	siESRP12	MTCH2	protein_coding	protein_coding	87.6099	87.3456	87.8741	2.11555	6.04748	0.0758025	0.926758	9.20536	7.83525	10.5755	0.242497	0.421831	0.49289	0.000166914	0.1055	0.0898	0.1212	0.0314	0.0225508	0.0225508	FALSE	yes	0.999952	TRUE	no	0	TRUE
isoComp_00004301	geneComp_00000566	ENST00000292782.8	ENSG00000043093.13	sictr	siESRP12	DCUN1D1	protein_coding	protein_coding	8.07307	8.21365	7.9325	0.343851	0.352129	0.0177461	0.987176	1.66346	1.41578	1.91113	0.0718232	0.0818698	0.49655	0.00494257	0.206617	0.172267	0.240967	0.0687	0.0226581	0.0226581	FALSE	yes	0.998513	TRUE	no	0	TRUE
isoComp_00004314	geneComp_00000567	ENST00000512386.5	ENSG00000043143.20	sictr	siESRP12	JADE2	protein_coding	protein_coding	4.03479	4.56621	3.50338	0.18399	0.040365	-0.315791	0.225263	1.1922	1.56825	0.816155	0.0250663	0.0238171	-0.878698	0.0353548	0.28865	0.3444	0.2329	-0.1115	0.0228263	0.0228263	FALSE	no	0.153021	FALSE	no	0	TRUE
isoComp_00058130	geneComp_00008552	ENST00000372480.1	ENSG00000148335.14	sictr	siESRP12	NTMT1	protein_coding	protein_coding	14.014	15.4195	12.6085	1.66071	1.83146	-0.214558	0.789295	1.14868	1.57066	0.726692	0.129652	0.127876	-1.04009	0.0840365	0.08035	0.1029	0.0578	-0.0451	0.0230283	2.07107e-05	FALSE	yes	0.999009	TRUE	no	0	TRUE
isoComp_00068108	geneComp_00010230	ENST00000295101.2	ENSG00000162989.4	sictr	siESRP12	KCNJ3	protein_coding	protein_coding	3.25889	3.87872	2.63905	0.515929	0.318883	-0.477419	0.298995	1.67161	2.23822	1.105	0.231746	0.18963	-0.949268	0.0261602	0.4989	0.5832	0.4146	-0.1686	0.0230283	0.0230283	FALSE	yes	1	TRUE	no	0	TRUE
isoComp_00003667	geneComp_00000482	ENST00000437266.5	ENSG00000033867.16	sictr	siESRP12	SLC4A7	protein_coding	nonsense_mediated_decay	8.6173	9.04074	8.19387	0.808247	0.560702	-0.0863326	0.927332	1.51514	1.31715	1.71312	0.149578	0.0756358	0.427162	0.589678	0.177767	0.145733	0.2098	0.0640667	0.0230283	0.0230283	TRUE	yes	1	TRUE	no	0	TRUE
isoComp_00065110	geneComp_00009748	ENST00000379463.6	ENSG00000159593.14	sictr	siESRP12	NAE1	protein_coding	protein_coding	11.1718	11.8293	10.5143	0.905843	0.158384	-0.114761	0.879673	0.801358	0.601255	1.00146	0.0729102	0.0976251	0.780399	0.162719	0.0731667	0.0512	0.0951333	0.0439333	0.023069	0.023069	FALSE	yes	1	TRUE	no	0	TRUE
isoComp_00014699	geneComp_00001933	ENST00000264028.4	ENSG00000095139.13	sictr	siESRP12	ARCN1	protein_coding	protein_coding	9.9865	10.309	9.66399	0.788167	0.223775	-0.0253132	0.981574	3.52461	3.19562	3.8536	0.398671	0.0455713	0.337164	0.412242	0.353567	0.308067	0.399067	0.091	0.023069	0.023069	FALSE	yes	1	TRUE	no	1	TRUE
isoComp_00018285	geneComp_00002484	ENST00000458700.5	ENSG00000101972.18	sictr	siESRP12	STAG2	protein_coding	protein_coding	26.4276	24.2782	28.577	2.11592	2.86755	0.285562	0.580089	0.666382	0.876252	0.456512	0.0558798	0.0497032	-0.784027	0.999861	0.0266333	0.0368	0.0164667	-0.0203333	0.0232999	0.0232999	FALSE	no	0.0263628	FALSE	no	0	TRUE
isoComp_00014542	geneComp_00001916	ENST00000416880.5	ENSG00000093183.13	sictr	siESRP12	SEC22C	protein_coding	protein_coding	4.44287	4.14576	4.73999	0.105836	0.175371	0.255117	0.433606	0.058805	0.11761	0	0.0611423	0	-5.21124	NA	0.01385	0.0277	0	-0.0277	0.0234813	0.00435144	FALSE	yes	0.049843	FALSE	no	0	TRUE
isoComp_00074638	geneComp_00011367	ENST00000591755.5	ENSG00000167645.16	sictr	siESRP12	YIF1B	protein_coding	protein_coding	3.58267	5.01501	2.15033	0.865635	0.316178	-1.18271	0.00151137	0.832552	0.95274	0.712364	0.0857336	0.0760746	-0.369116	0.999861	0.266867	0.1974	0.336333	0.138933	0.0237336	0.0237336	FALSE	yes	0.999996	TRUE	no	0	TRUE
isoComp_00019508	geneComp_00002657	ENST00000568223.6	ENSG00000103260.8	sictr	siESRP12	METRN	protein_coding	protein_coding	47.3839	41.4045	53.3633	2.1082	2.91535	0.434101	0.102166	1.50667	1.01973	1.9936	0.132626	0.173146	1.03485	0.00152321	0.03085	0.0244667	0.0372333	0.0127667	0.0239187	0.0239187	FALSE	no	0.9981	TRUE	yes	0	TRUE
isoComp_00025355	geneComp_00003480	ENST00000503453.5	ENSG00000109390.11	sictr	siESRP12	NDUFC1	protein_coding	processed_transcript	35.7633	33.7751	37.7514	2.20113	3.05731	0.214928	0.714679	5.89253	10.0238	1.76125	3.27389	0.534226	-2.45294	0.00397753	0.172783	0.296233	0.0493333	-0.2469	0.0240575	0.0240575	NA	NA	0.0548525	FALSE	NA	0	TRUE
isoComp_00060143	geneComp_00008859	ENST00000535752.5	ENSG00000151491.12	sictr	siESRP12	EPS8	protein_coding	protein_coding	0.776661	0.99957	0.553752	0.0901515	0.0714733	-0.793232	0.0617098	0.0555141	0.111028	0	0.0149765	0	-5.06395	NA	0.0554833	0.110967	0	-0.110967	0.0240637	0.0240637	FALSE	yes	0.072174	FALSE	no	0	TRUE
isoComp_00000522	geneComp_00000067	ENST00000570740.1	ENSG00000004897.11	sictr	siESRP12	CDC27	protein_coding	nonsense_mediated_decay	22.5846	21.0684	24.1008	1.94076	1.2485	0.248134	0.633571	5.69505	4.68003	6.71008	0.561797	0.281866	0.570264	0.319657	0.250083	0.221433	0.278733	0.0573	0.0241833	0.0241833	NA	NA	0.13508	FALSE	NA	0	TRUE
isoComp_00059874	geneComp_00008819	ENST00000506635.5	ENSG00000151150.21	sictr	siESRP12	ANK3	protein_coding	protein_coding	5.88389	5.57333	6.19446	0.705183	0.465942	0.209316	0.771984	0.0849075	0.144182	0.0256327	0.0251441	0.0132107	-2.47879	NA	0.0154667	0.0270667	0.00386667	-0.0232	0.0242439	0.0242439	FALSE	no	0.0267849	FALSE	no	0	TRUE
isoComp_00095356	geneComp_00015658	ENST00000344736.8	ENSG00000196924.14	sictr	siESRP12	FLNA	protein_coding	protein_coding	18.7188	19.2333	18.2043	0.8826	0.895716	-0.0123666	0.990154	0.589589	0.843692	0.335485	0.148742	0.072311	-1.25832	0.011065	0.03075	0.0433333	0.0181667	-0.0251667	0.0243587	0.00570506	FALSE	yes	1	TRUE	no	0	TRUE
isoComp_00004736	geneComp_00000631	ENST00000352131.7	ENSG00000049541.10	sictr	siESRP12	RFC2	protein_coding	protein_coding	18.7541	19.3471	18.1612	0.431222	0.509109	-0.0295432	0.975655	1.72502	2.12943	1.3206	0.0194046	0.165233	-0.628632	0.140761	0.0913667	0.110167	0.0725667	-0.0376	0.0249024	0.0249024	FALSE	yes	1	TRUE	no	0	TRUE
isoComp_00063409	geneComp_00009448	ENST00000495049.5	ENSG00000156976.16	sictr	siESRP12	EIF4A2	protein_coding	retained_intron	78.2989	79.3972	77.2007	7.30776	5.8397	0.0143066	0.991468	3.83708	3.17844	4.49573	0.263472	0.281809	0.549917	0.422572	0.0493833	0.0401	0.0586667	0.0185667	0.024959	0.00474687	NA	NA	0.398472	FALSE	NA	1	TRUE
isoComp_00041141	geneComp_00005948	ENST00000422569.5	ENSG00000130707.17	sictr	siESRP12	ASS1	protein_coding	protein_coding	57.5532	49.2851	65.8213	11.5098	23.9713	0.44407	0.860098	0.742676	0.847498	0.637854	0.112372	0.270763	-0.3804	0.999861	0.0136667	0.0181	0.00923333	-0.00886667	0.0250972	0.0250972	FALSE	yes	0.168834	FALSE	no	0	NA
isoComp_00004745	geneComp_00000631	ENST00000494019.5	ENSG00000049541.10	sictr	siESRP12	RFC2	protein_coding	nonsense_mediated_decay	18.7541	19.3471	18.1612	0.431222	0.509109	-0.0295432	0.975655	0.298752	0.474558	0.122947	0.0959292	0.0379142	-1.90483	0.176902	0.0157	0.0246333	0.00676667	-0.0178667	0.0252144	0.0249024	NA	NA	0.189878	FALSE	NA	0	TRUE
isoComp_00000358	geneComp_00000045	ENST00000494857.5	ENSG00000003989.17	sictr	siESRP12	SLC7A2	protein_coding	protein_coding	16.1577	14.1159	18.1995	1.33109	1.66895	0.422961	0.233242	10.847	8.87421	12.8197	0.966871	1.12675	0.585691	0.100578	0.666	0.626833	0.705167	0.0783333	0.0252144	0.0252144	FALSE	yes	1	TRUE	no	0	TRUE
isoComp_00094303	geneComp_00015457	ENST00000421092.1	ENSG00000196227.10	sictr	siESRP12	FAM217B	protein_coding	protein_coding	3.77462	3.75523	3.79401	0.088898	0.107935	0.0773633	0.903693	1.45173	1.17132	1.73214	0.0209634	0.173886	0.599954	0.621023	0.38365	0.312533	0.454767	0.142233	0.0253217	0.0253217	FALSE	no	0.145335	FALSE	no	0	TRUE
isoComp_00082454	geneComp_00012797	ENST00000414952.6	ENSG00000174939.10	sictr	siESRP12	ASPHD1	protein_coding	nonsense_mediated_decay	1.0541	1.19144	0.916764	0.0559405	0.13815	-0.300631	0.738919	0.0349523	0	0.0699047	0	0.0086405	6.20223	0.0178713	0.0417333	0	0.0834667	0.0834667	0.0254046	0.0254046	TRUE	yes	0.999991	TRUE	no	0	TRUE
isoComp_00017301	geneComp_00002302	ENST00000548758.1	ENSG00000100916.13	sictr	siESRP12	BRMS1L	protein_coding	retained_intron	1.37821	1.32338	1.43303	0.196337	0.200633	0.195384	0.848397	0.29771	0.43951	0.15591	0.0821008	0.0876956	-1.40679	0.999861	0.212633	0.330667	0.0946	-0.236067	0.0254413	0.0254413	NA	NA	0.999992	TRUE	NA	0	TRUE
isoComp_00022581	geneComp_00003067	ENST00000495841.1	ENSG00000105971.14	sictr	siESRP12	CAV2	protein_coding	processed_transcript	9.39676	9.87653	8.917	0.846631	0.663713	-0.0745959	0.940551	3.59847	4.27542	2.92152	0.272716	0.0712793	-0.485986	0.160248	0.38275	0.435333	0.330167	-0.105167	0.0255831	3.64674e-06	NA	NA	0.12659	FALSE	NA	0	TRUE
isoComp_00102962	geneComp_00018276	ENST00000474120.5	ENSG00000214253.8	sictr	siESRP12	FIS1	protein_coding	protein_coding	64.5999	57.5395	71.6603	4.69678	4.87468	0.37014	0.346317	1.50813	1.6891	1.32716	0.114164	0.00988354	-0.29669	0.899599	0.0241667	0.0296667	0.0186667	-0.011	0.0255831	0.0255831	FALSE	no	0.320603	FALSE	no	0	TRUE
isoComp_00043075	geneComp_00006231	ENST00000521689.5	ENSG00000132561.13	sictr	siESRP12	MATN2	protein_coding	protein_coding	3.19026	3.33719	3.04333	0.318792	0.212926	-0.0622753	0.956473	0.256988	0.158981	0.354995	0.0328871	0.021986	1.21593	0.0447145	0.08385	0.0505333	0.117167	0.0666333	0.0255831	0.0255831	FALSE	yes	1	TRUE	yes	0	TRUE
isoComp_00047725	geneComp_00006958	ENST00000394285.3	ENSG00000136940.13	sictr	siESRP12	PDCL	protein_coding	protein_coding	9.62541	10.6913	8.5595	0.994308	1.13666	-0.245616	0.723075	1.42231	1.289	1.55563	0.0890146	0.227452	0.333712	0.999861	0.15165	0.1214	0.1819	0.0605	0.0255889	0.017467	NA	NA	0.153979	FALSE	NA	0	TRUE
isoComp_00005801	geneComp_00000766	ENST00000263985.10	ENSG00000059691.11	sictr	siESRP12	GATB	protein_coding	protein_coding	3.3654	3.63614	3.09466	0.300081	0.177785	-0.178447	0.794619	0.614585	0.500431	0.728739	0.0714068	0.0297043	0.595527	0.514393	0.187083	0.136867	0.2373	0.100433	0.0256629	1.22108e-13	FALSE	yes	1	TRUE	no	0	TRUE
isoComp_00040022	geneComp_00005768	ENST00000396501.8	ENSG00000129255.15	sictr	siESRP12	MPDU1	protein_coding	protein_coding	17.0298	14.6517	19.4079	1.60313	2.58376	0.482936	0.266293	2.3621	2.93941	1.78478	0.127293	0.0892324	-0.662638	0.0178713	0.151617	0.2073	0.0959333	-0.111367	0.0256746	0.0213725	FALSE	yes	0.972332	TRUE	no	0	TRUE
isoComp_00004598	geneComp_00000608	ENST00000517517.1	ENSG00000048392.11	sictr	siESRP12	RRM2B	protein_coding	retained_intron	14.2714	12.1072	16.4355	0.890236	1.61777	0.493145	0.126723	0.536318	0.670087	0.40255	0.0267728	0.094558	-0.689959	0.999861	0.0401	0.0558	0.0244	-0.0314	0.0260879	0.0260879	NA	NA	0.353707	FALSE	NA	0	TRUE
isoComp_00057393	geneComp_00008441	ENST00000412432.6	ENSG00000147256.11	sictr	siESRP12	ARHGAP36	protein_coding	protein_coding	3.91932	2.52473	5.31392	0.907304	1.44953	1.16809	0.328405	0.637082	0	1.27416	0	0.711113	11.414	1.73e-11	0.1394	0	0.2788	0.2788	0.0264381	0.0264381	FALSE	yes	1	TRUE	no	0	TRUE
isoComp_00024237	geneComp_00003348	ENST00000583539.5	ENSG00000108384.14	sictr	siESRP12	RAD51C	protein_coding	protein_coding	159.293	163.684	154.903	7.96464	8.29969	-0.0202733	0.987176	7.70044	9.64906	5.75181	0.885486	0.740785	-0.68558	0.105356	0.0479667	0.0588333	0.0371	-0.0217333	0.0265358	2.57259e-07	FALSE	yes	1	TRUE	no	0	TRUE
isoComp_00051839	geneComp_00007555	ENST00000431610.6	ENSG00000140718.20	sictr	siESRP12	FTO	protein_coding	protein_coding	2.83933	2.85855	2.82011	0.332625	0.226389	0.0321331	0.98489	0.0653563	0	0.130713	0	0.051343	5.73509	0.158346	0.0241333	0	0.0482667	0.0482667	0.0265358	0.0265358	FALSE	yes	0.54325	TRUE	no	0	TRUE
isoComp_00049231	geneComp_00007195	ENST00000372921.9	ENSG00000138279.15	sictr	siESRP12	ANXA7	protein_coding	protein_coding	35.2463	34.3319	36.1607	1.7866	1.68056	0.133258	0.83156	21.5011	17.9339	25.0684	1.22719	0.623179	0.539331	0.00719487	0.6103	0.5257	0.6949	0.1692	0.0266389	0.0266389	FALSE	yes	1	TRUE	no	0	TRUE
isoComp_00019481	geneComp_00002653	ENST00000569851.6	ENSG00000103249.17	sictr	siESRP12	CLCN7	protein_coding	protein_coding	3.63302	3.41338	3.85266	0.365419	0.420233	0.22429	0.742867	0.072564	0.123107	0.0220207	0.029362	0.0111307	-2.51928	0.51403	0.0202333	0.0351	0.00536667	-0.0297333	0.0267178	0.0267178	FALSE	yes	0.257009	FALSE	no	0	TRUE
isoComp_00107673	geneComp_00021167	ENST00000456793.1	ENSG00000228474.5	sictr	siESRP12	OST4	protein_coding	protein_coding	85.1876	78.7826	91.5925	4.1648	2.59788	0.280667	0.418344	83.2421	76.4591	90.0251	4.07444	2.58392	0.292977	0.385884	0.976683	0.970467	0.9829	0.0124333	0.0267178	0.0267178	FALSE	yes	0.0208666	FALSE	no	0	TRUE
isoComp_00016674	geneComp_00002232	ENST00000556532.1	ENSG00000100558.8	sictr	siESRP12	PLEK2	protein_coding	protein_coding	2.18125	1.93224	2.43025	0.179879	0.0557209	0.393581	0.326495	0.265443	0.0330908	0.497796	0.0330908	0.159724	3.91304	0.25218	0.1085	0.0145667	0.202433	0.187867	0.0267178	0.0267178	NA	NA	0.0266154	FALSE	NA	0	TRUE
isoComp_00024227	geneComp_00003348	ENST00000461271.5	ENSG00000108384.14	sictr	siESRP12	RAD51C	protein_coding	protein_coding	159.293	163.684	154.903	7.96464	8.29969	-0.0202733	0.987176	12.4745	11.6687	13.2803	0.616179	0.646298	0.239448	0.87705	0.0785667	0.0713667	0.0857667	0.0144	0.0268285	2.57259e-07	FALSE	yes	0.116576	FALSE	no	0	TRUE
isoComp_00066049	geneComp_00009895	ENST00000463920.5	ENSG00000160710.15	sictr	siESRP12	ADAR	protein_coding	retained_intron	3.11023	4.67688	1.54358	0.838108	0.0226727	-1.52031	7.65e-11	0.347696	0.404669	0.290724	0.0483415	0.0186199	-0.413502	0.798773	0.13905	0.0900333	0.188067	0.0980333	0.0268672	0.0214204	NA	NA	0.999796	TRUE	NA	0	TRUE
isoComp_00006173	geneComp_00000813	ENST00000416762.7	ENSG00000063046.17	sictr	siESRP12	EIF4B	protein_coding	protein_coding	138.273	115.365	161.182	7.60426	9.75382	0.538525	0.0332104	18.9749	14.5194	23.4304	1.16928	1.85346	0.740924	0.00493483	0.135333	0.1256	0.145067	0.0194667	0.0268672	0.0268672	FALSE	no	1	TRUE	no	1	TRUE
isoComp_00083719	geneComp_00013049	ENST00000555769.5	ENSG00000176463.13	sictr	siESRP12	SLCO3A1	protein_coding	processed_transcript	0.351776	0.436819	0.266734	0.0365941	0.0266133	-0.62569	0.162686	0.0355391	0	0.0710782	0	0.0365774	6.4549	0.410078	0.12095	0	0.2419	0.2419	0.0268672	0.0268672	NA	NA	1	TRUE	NA	0	FALSE
isoComp_00025778	geneComp_00003546	ENST00000529915.1	ENSG00000110031.12	sictr	siESRP12	LPXN	protein_coding	retained_intron	0.283628	0.294101	0.273154	0.0371465	0.035793	-0.0651922	0.979599	0.0400824	0.0801648	0	0.0187942	0	-4.38539	NA	0.137083	0.274167	0	-0.274167	0.0270654	0.0270654	NA	NA	0.922101	TRUE	NA	0	TRUE
isoComp_00083189	geneComp_00012922	ENST00000576027.1	ENSG00000175643.8	sictr	siESRP12	RMI2	protein_coding	protein_coding	16.6562	19.4113	13.9012	0.56699	1.2326	-0.414864	0.208458	1.33792	1.28228	1.39355	0.130393	0.150091	0.182819	0.999861	0.0828333	0.0657667	0.0999	0.0341333	0.0273574	3.70077e-14	FALSE	no	0.06088	FALSE	no	0	TRUE
isoComp_00062105	geneComp_00009220	ENST00000400075.3	ENSG00000154727.10	sictr	siESRP12	GABPA	protein_coding	protein_coding	3.09224	3.08906	3.09543	0.355089	0.180581	0.0565237	0.965151	2.34135	2.13175	2.55095	0.136692	0.173114	0.311692	0.694553	0.760583	0.6977	0.823467	0.125767	0.0273574	0.0273574	FALSE	yes	1	TRUE	no	0	TRUE
isoComp_00088232	geneComp_00014047	ENST00000451270.6	ENSG00000182718.16	sictr	siESRP12	ANXA2	protein_coding	protein_coding	75.3954	71.8542	78.9366	3.69269	3.60683	0.203523	0.616349	58.7962	54.8516	62.7409	2.81435	2.52651	0.255856	0.2791	0.779317	0.7634	0.795233	0.0318333	0.0274713	0.0274713	FALSE	yes	1	TRUE	no	0	FALSE
isoComp_00009160	geneComp_00001194	ENST00000529760.5	ENSG00000073921.17	sictr	siESRP12	PICALM	protein_coding	protein_coding	25.2126	25.1275	25.2978	1.93598	0.144951	0.0715152	0.934472	1.38954	1.77756	1.00152	0.157484	0.158205	-0.777727	0.270479	0.0552167	0.0708	0.0396333	-0.0311667	0.0276106	0.0276106	NA	NA	0.999874	TRUE	NA	0	TRUE
isoComp_00083876	geneComp_00013083	ENST00000619594.4	ENSG00000176731.11	sictr	siESRP12	C8orf59	protein_coding	protein_coding	47.0679	48.9891	45.1467	3.03936	1.58599	-0.0624066	0.948963	13.7474	12.444	15.0508	1.66251	0.393349	0.32218	0.927259	0.292933	0.2523	0.333567	0.0812667	0.0276323	0.0276323	FALSE	yes	0.404294	FALSE	no	0	TRUE
isoComp_00079582	geneComp_00012253	ENST00000498343.5	ENSG00000171848.14	sictr	siESRP12	RRM2	protein_coding	retained_intron	9.89984	12.1717	7.62798	2.8307	1.05427	-0.587108	0.275938	0.136184	0.232297	0.0400699	0.0543677	0.027005	-2.56089	0.668415	0.0129333	0.0194333	0.00643333	-0.013	0.0276375	0.0276375	NA	NA	0.81156	TRUE	NA	0	TRUE
isoComp_00003206	geneComp_00000432	ENST00000355279.2	ENSG00000026103.21	sictr	siESRP12	FAS	protein_coding	protein_coding	0.715797	0.787852	0.643742	0.127776	0.0343735	-0.243428	0.819156	0.070509	0	0.141018	0	0.0729636	6.58401	0.0292868	0.10435	0	0.2087	0.2087	0.0281243	0.0281243	FALSE	yes	0.985432	TRUE	yes	0	TRUE
isoComp_00084648	geneComp_00013240	ENST00000491081.5	ENSG00000177628.15	sictr	siESRP12	GBA	protein_coding	processed_transcript	0.795581	0.830695	0.760466	0.084872	0.0238259	-0.045481	0.975803	0.0360253	0.0720505	0	0.0165471	0	-5.52798	NA	0.0428167	0.0856333	0	-0.0856333	0.0283335	0.0283335	NA	NA	0.467712	FALSE	NA	0	TRUE
isoComp_00043656	geneComp_00006332	ENST00000344312.5	ENSG00000133121.20	sictr	siESRP12	STARD13	protein_coding	processed_transcript	0.927787	0.863419	0.992154	0.0673352	0.0367453	0.266568	0.506938	0.0505713	0	0.101143	0	0.0352627	4.75055	NA	0.04985	0	0.0997	0.0997	0.0283335	0.0283335	NA	NA	0.0435505	FALSE	NA	0	TRUE
isoComp_00028905	geneComp_00004020	ENST00000485313.5	ENSG00000113924.11	sictr	siESRP12	HGD	protein_coding	processed_transcript	0.502375	0.518856	0.485895	0.186528	0.160236	-0.0710925	0.987176	0.0435456	0.0870912	0	0.0437104	0	-4.76557	NA	0.0624667	0.124933	0	-0.124933	0.0285009	0.0285009	NA	NA	0.254938	FALSE	NA	0	TRUE
isoComp_00039585	geneComp_00005706	ENST00000460481.1	ENSG00000128708.12	sictr	siESRP12	HAT1	protein_coding	processed_transcript	21.2684	21.1924	21.3443	1.1471	1.58453	0.074466	0.94116	0.589069	0.847298	0.330841	0.0920821	0.0943935	-1.28119	0.656108	0.0277833	0.0405667	0.015	-0.0255667	0.0285009	0.0285009	NA	NA	0.0154476	FALSE	NA	0	TRUE
isoComp_00046202	geneComp_00006712	ENST00000552346.1	ENSG00000135655.15	sictr	siESRP12	USP15	protein_coding	processed_transcript	19.7388	17.9822	21.4954	0.816936	0.201538	0.317142	0.285092	5.12015	3.61114	6.62916	0.508004	0.346448	0.931577	0.00945273	0.254117	0.200067	0.308167	0.1081	0.0285009	0.0285009	NA	NA	0.938894	TRUE	NA	0	TRUE
isoComp_00095160	geneComp_00015610	ENST00000601593.5	ENSG00000196724.12	sictr	siESRP12	ZNF418	protein_coding	protein_coding	1.85959	2.10019	1.619	0.0984119	0.0903096	-0.315867	0.433606	0.0742172	0.13903	0.00940409	0.0282871	0.00940409	-3.75525	0.465748	0.0353167	0.0653	0.00533333	-0.0599667	0.0287677	0.0287677	FALSE	yes	0.0450357	FALSE	no	0	TRUE
isoComp_00063094	geneComp_00009397	ENST00000521291.5	ENSG00000156482.10	sictr	siESRP12	RPL30	protein_coding	protein_coding	1580.47	1431.31	1729.62	122.49	78.2199	0.327155	0.417905	42.3738	50.4486	34.2989	3.3132	1.17939	-0.494789	0.00659077	0.028	0.0360333	0.0199667	-0.0160667	0.0288691	0.0288691	FALSE	yes	0.5	TRUE	no	1	TRUE
isoComp_00071659	geneComp_00010850	ENST00000378617.3	ENSG00000165282.13	sictr	siESRP12	PIGO	protein_coding	protein_coding	0.856102	0.847935	0.864269	0.107682	0.0114911	0.0944862	0.926716	0.362489	0.482442	0.242537	0.0687614	0.0510484	-0.913794	0.325991	0.424867	0.569067	0.280667	-0.2884	0.0289942	0.0126949	FALSE	yes	1	TRUE	no	1	TRUE
isoComp_00012244	geneComp_00001614	ENST00000223500.8	ENSG00000086065.13	sictr	siESRP12	CHMP5	protein_coding	protein_coding	27.7272	28.6267	26.8277	2.7699	2.48183	-0.0421952	0.975803	27.2554	28.188	26.3227	2.75504	2.37123	-0.0487496	0.999861	0.983067	0.984533	0.9816	-0.00293333	0.0289942	0.0289942	FALSE	yes	0.999877	TRUE	no	0	NA
isoComp_00093007	geneComp_00015131	ENST00000328300.10	ENSG00000188153.12	sictr	siESRP12	COL4A5	protein_coding	protein_coding	4.42619	3.85245	4.99994	0.152358	0.959323	0.431097	0.36228	0.785827	0.486843	1.08481	0.0466264	0.126109	1.21967	1.44e-06	0.174883	0.1264	0.223367	0.0969667	0.0292316	0.0292316	FALSE	yes	1	TRUE	yes	0	TRUE
isoComp_00040312	geneComp_00005802	ENST00000511865.6	ENSG00000129625.12	sictr	siESRP12	REEP5	protein_coding	nonsense_mediated_decay	21.5158	22.5275	20.504	1.06964	2.20212	-0.0801594	0.93162	4.65799	5.57971	3.73628	0.1123	0.628527	-0.525829	0.404922	0.21455	0.2489	0.1802	-0.0687	0.0293012	0.0293012	NA	NA	0.848564	TRUE	NA	0	TRUE
isoComp_00122447	geneComp_00030857	ENST00000442196.7	ENSG00000260916.7	sictr	siESRP12	CCPG1	protein_coding	protein_coding	9.59616	8.55444	10.6379	0.914528	0.739754	0.37325	0.339081	0.319092	0.067756	0.570428	0.0513231	0.14807	3.17335	0.197283	0.0299167	0.0072	0.0526333	0.0454333	0.0293158	0.0293158	FALSE	no	1	TRUE	no	1	TRUE
isoComp_00044510	geneComp_00006464	ENST00000483260.5	ENSG00000134248.13	sictr	siESRP12	LAMTOR5	protein_coding	protein_coding	8.12194	8.5889	7.65499	0.912824	0.363293	-0.0968744	0.910541	0.572519	0.437206	0.707832	0.0143335	0.0342195	0.757732	0.520976	0.0725333	0.0523333	0.0927333	0.0404	0.0293592	0.0293592	FALSE	yes	0.309827	FALSE	no	0	TRUE
isoComp_00076226	geneComp_00011615	ENST00000379987.6	ENSG00000168743.12	sictr	siESRP12	NPNT	protein_coding	protein_coding	5.17841	4.70506	5.65175	0.255462	0.433149	0.318692	0.41637	3.01514	2.42238	3.60791	0.184253	0.235	0.627802	0.0158447	0.577717	0.515967	0.639467	0.1235	0.0294339	0.0294339	FALSE	yes	1	TRUE	yes	0	TRUE
isoComp_00042845	geneComp_00006198	ENST00000570451.5	ENSG00000132383.11	sictr	siESRP12	RPA1	protein_coding	protein_coding	8.89574	8.62156	9.16992	1.01902	0.855399	0.16246	0.843524	1.66459	1.25654	2.07263	0.224	0.200449	0.790183	0.43214	0.185267	0.1435	0.227033	0.0835333	0.0294782	0.0294782	FALSE	yes	0.169328	FALSE	no	0	FALSE
isoComp_00051427	geneComp_00007507	ENST00000404484.8	ENSG00000140416.19	sictr	siESRP12	TPM1	protein_coding	protein_coding	35.7254	37.9357	33.5152	2.03418	0.700253	-0.120124	0.852486	12.2559	11.7426	12.7693	0.26847	0.202329	0.177337	0.74783	0.346133	0.310767	0.3815	0.0707333	0.0294911	0.007269	FALSE	yes	0.999982	TRUE	no	0	TRUE
isoComp_00062407	geneComp_00009271	ENST00000337540.11	ENSG00000155256.17	sictr	siESRP12	ZFYVE27	protein_coding	protein_coding	3.65692	3.49842	3.81541	0.159967	0.202117	0.186402	0.68036	0.726626	0.934867	0.518385	0.0858156	0.0999694	-0.803399	0.363922	0.201183	0.267567	0.1348	-0.132767	0.0294911	0.0294911	FALSE	yes	1	TRUE	no	0	FALSE
isoComp_00012257	geneComp_00001617	ENST00000509182.1	ENSG00000086189.9	sictr	siESRP12	DIMT1	protein_coding	retained_intron	10.4651	11.1115	9.81865	0.323941	0.802392	-0.122581	0.855129	4.45635	5.20769	3.70501	0.152693	0.235593	-0.436794	0.172422	0.424	0.4689	0.3791	-0.0898	0.0296605	0.0296605	NA	NA	0.997826	TRUE	NA	0	TRUE
isoComp_00093624	geneComp_00015289	ENST00000578648.5	ENSG00000188895.11	sictr	siESRP12	MSL1	protein_coding	protein_coding	2.87352	2.91059	2.83645	0.302342	0.14556	0.0372226	0.976732	0.035545	0.0666508	0.00443928	0.0217253	0.00443928	-4.179	0.269351	0.0125333	0.0233333	0.00173333	-0.0216	0.0297463	0.0297463	FALSE	yes	1	TRUE	no	0	TRUE
isoComp_00068133	geneComp_00010235	ENST00000490934.1	ENSG00000163001.11	sictr	siESRP12	CFAP36	protein_coding	processed_transcript	7.30019	8.00059	6.59979	0.434563	0.223114	-0.218572	0.666708	0.21629	0.362226	0.0703545	0.0311551	0.0336595	-2.32261	0.155418	0.0284167	0.0459	0.0109333	-0.0349667	0.0301104	0.0301104	NA	NA	0.081306	FALSE	NA	0	TRUE
isoComp_00077262	geneComp_00011799	ENST00000303698.7	ENSG00000169599.12	sictr	siESRP12	NFU1	protein_coding	protein_coding	13.9915	12.1817	15.8013	0.650226	0.794108	0.431725	0.148821	1.65029	1.91551	1.38507	0.181224	0.0730074	-0.405028	0.686586	0.123583	0.1595	0.0876667	-0.0718333	0.0302946	0.0302946	FALSE	yes	0.999932	TRUE	no	0	TRUE
isoComp_00060040	geneComp_00008841	ENST00000477202.1	ENSG00000151353.14	sictr	siESRP12	TMEM18	protein_coding	retained_intron	20.5145	17.5395	23.4894	0.300614	1.64228	0.478588	0.039568	0.524288	0.653733	0.394842	0.0304388	0.0760275	-0.657489	0.609289	0.02715	0.0373333	0.0169667	-0.0203667	0.0302946	0.0302946	NA	NA	0.796563	TRUE	NA	2	TRUE
isoComp_00019230	geneComp_00002627	ENST00000569788.5	ENSG00000103091.14	sictr	siESRP12	WDR59	protein_coding	retained_intron	2.53183	2.75676	2.3069	0.37831	0.250613	-0.186736	0.815442	0.0389378	0.0778755	0	0.0239902	0	-5.29772	NA	0.0135167	0.0270333	0	-0.0270333	0.0304966	0.0304966	NA	NA	0.22244	FALSE	NA	0	TRUE
isoComp_00055842	geneComp_00008137	ENST00000326172.9	ENSG00000144802.11	sictr	siESRP12	NFKBIZ	protein_coding	protein_coding	2.65515	3.93723	1.37306	0.100587	0.157102	-1.46748	2.07e-12	0.910096	1.18598	0.63421	0.0179972	0.0829402	-0.852389	0.00350684	0.381	0.301733	0.460267	0.158533	0.030514	1.17561e-05	FALSE	yes	1	TRUE	no	0	TRUE
isoComp_00009095	geneComp_00001182	ENST00000543507.1	ENSG00000073614.12	sictr	siESRP12	KDM5A	protein_coding	protein_coding	4.6416	5.06876	4.21444	0.174722	0.347778	-0.205849	0.615344	0.0731473	0.132617	0.013678	0.0309125	0.013678	-3.27446	NA	0.01505	0.0263667	0.00373333	-0.0226333	0.0306203	8.12273e-11	FALSE	yes	0.118155	FALSE	no	0	TRUE
isoComp_00028706	geneComp_00003994	ENST00000360597.8	ENSG00000113648.16	sictr	siESRP12	H2AFY	protein_coding	processed_transcript	44.0175	44.2802	43.7548	2.8586	1.18762	0.051395	0.951834	1.41488	2.36917	0.46059	0.394572	0.194548	-2.29643	0.0242795	0.0317167	0.0528333	0.0106	-0.0422333	0.0315041	9.68754e-26	NA	NA	0.992944	TRUE	NA	0	TRUE
isoComp_00077843	geneComp_00011899	ENST00000559448.5	ENSG00000170113.15	sictr	siESRP12	NIPA1	protein_coding	nonsense_mediated_decay	1.56565	1.71173	1.41957	0.268646	0.0463568	-0.196028	0.781606	0.0554174	0.10756	0.00327436	0.0147541	0.00327436	-4.76448	0.00970811	0.03275	0.0633333	0.00216667	-0.0611667	0.0315119	0.0315119	TRUE	no	0.958189	TRUE	no	0	TRUE
isoComp_00055331	geneComp_00008065	ENST00000483881.1	ENSG00000144283.21	sictr	siESRP12	PKP4	protein_coding	retained_intron	5.11948	5.52521	4.71374	0.471777	0.27415	-0.164544	0.745194	0.167741	0.0907356	0.244746	0.0174348	0.0371976	1.49549	0.650091	0.0338667	0.0162667	0.0514667	0.0352	0.0315119	0.0315119	NA	NA	0.441942	FALSE	NA	0	TRUE
isoComp_00019591	geneComp_00002669	ENST00000434724.6	ENSG00000103342.12	sictr	siESRP12	GSPT1	protein_coding	protein_coding	22.012	22.4179	21.6061	2.27911	1.54489	0.018273	0.987962	2.27812	1.97898	2.57725	0.219861	0.168328	0.449614	0.202136	0.103883	0.0883333	0.119433	0.0311	0.0317526	0.0317526	FALSE	yes	1	TRUE	no	0	TRUE
isoComp_00102596	geneComp_00018157	ENST00000554944.5	ENSG00000213930.11	sictr	siESRP12	GALT	protein_coding	retained_intron	1.31867	1.28993	1.34741	0.0442137	0.184624	0.109156	0.926342	0.0353056	0.0706112	0	0.00861282	0	-5.55739	NA	0.0276667	0.0553333	0	-0.0553333	0.0317932	0.0317932	NA	NA	0.5	TRUE	NA	3	TRUE
isoComp_00025483	geneComp_00003501	ENST00000437508.6	ENSG00000109654.14	sictr	siESRP12	TRIM2	protein_coding	protein_coding	0.635436	0.670435	0.600438	0.111746	0.057757	-0.0835947	0.956473	0.0534663	0.0954298	0.0115028	0.0201047	0.0115028	-3.02755	0.750847	0.0827333	0.142833	0.0226333	-0.1202	0.031968	0.031968	FALSE	yes	1	TRUE	no	0	TRUE
isoComp_00031202	geneComp_00004317	ENST00000460038.5	ENSG00000116198.12	sictr	siESRP12	CEP104	protein_coding	processed_transcript	0.606476	0.662734	0.550218	0.0350729	0.0607509	-0.213777	0.775827	0.0604476	0.114434	0.0064617	0.0344643	0.0064617	-3.70745	NA	0.0914667	0.170967	0.0119667	-0.159	0.0320687	0.0320687	NA	NA	0.199875	FALSE	NA	0	TRUE
isoComp_00070296	geneComp_00010591	ENST00000513487.5	ENSG00000164180.13	sictr	siESRP12	TMEM161B	protein_coding	processed_transcript	4.55991	4.27186	4.84796	0.706104	0.375626	0.229259	0.784905	0.376521	0.195263	0.557778	0.0944943	0.0119161	1.5125	0.790181	0.0790333	0.0415	0.116567	0.0750667	0.0321085	0.0321085	NA	NA	0.0316611	FALSE	NA	0	TRUE
isoComp_00025647	geneComp_00003527	ENST00000451739.6	ENSG00000109854.13	sictr	siESRP12	HTATIP2	protein_coding	protein_coding	14.4442	13.3734	15.515	0.602919	1.02989	0.280848	0.472774	1.28155	1.50264	1.06047	0.122094	0.0459122	-0.433881	0.386887	0.0908667	0.113067	0.0686667	-0.0444	0.0321596	0.00293336	FALSE	yes	0.998123	TRUE	no	1	TRUE
isoComp_00064055	geneComp_00009551	ENST00000447513.6	ENSG00000157911.9	sictr	siESRP12	PEX10	protein_coding	protein_coding	6.00801	5.45708	6.55894	0.233599	0.276298	0.322727	0.318702	4.99865	4.28306	5.71425	0.321065	0.306522	0.467158	0.210582	0.826567	0.782667	0.870467	0.0878	0.0324477	0.0324477	FALSE	yes	0.999996	TRUE	no	0	TRUE
isoComp_00073626	geneComp_00011216	ENST00000396650.6	ENSG00000166920.12	sictr	siESRP12	C15orf48	protein_coding	protein_coding	0.356808	0.383087	0.330529	0.100133	0.0582864	-0.184479	0.955688	0.282185	0.353947	0.210424	0.0907649	0.0149426	-0.704311	0.999861	0.798883	0.938467	0.6593	-0.279167	0.032922	0.000421619	FALSE	yes	0.178206	FALSE	no	0	TRUE
isoComp_00053433	geneComp_00007749	ENST00000553506.5	ENSG00000142208.15	sictr	siESRP12	AKT1	protein_coding	retained_intron	36.7316	32.9484	40.5148	3.50769	5.0038	0.373509	0.44963	0.590373	0.707288	0.473457	0.125962	0.0595495	-0.499808	0.848961	0.01645	0.0212	0.0117	-0.0095	0.032922	0.00657867	NA	NA	0.993122	TRUE	NA	2	TRUE
isoComp_00062561	geneComp_00009294	ENST00000285896.10	ENSG00000155508.13	sictr	siESRP12	CNOT8	protein_coding	protein_coding	15.5433	14.8411	16.2454	0.45035	0.463783	0.189405	0.661384	4.99203	4.19529	5.78878	0.109263	0.163432	0.521968	0.00265467	0.320017	0.2828	0.357233	0.0744333	0.032922	0.032922	FALSE	yes	0.999997	TRUE	no	0	TRUE
isoComp_00031188	geneComp_00004315	ENST00000367634.6	ENSG00000116191.17	sictr	siESRP12	RALGPS2	protein_coding	protein_coding	10.4615	10.1448	10.7782	0.558567	0.618952	0.143717	0.818554	1.07518	0.647221	1.50315	0.106082	0.224207	1.27928	0.00396517	0.102083	0.0637667	0.1404	0.0766333	0.0329397	0.000667346	FALSE	yes	1	TRUE	no	0	TRUE
isoComp_00030562	geneComp_00004238	ENST00000415753.5	ENSG00000115648.13	sictr	siESRP12	MLPH	protein_coding	protein_coding	25.8303	24.1604	27.5002	0.674251	2.1033	0.246677	0.478535	0.742198	0.0819725	1.40242	0.0819725	0.0275726	4.20954	0.13851	0.0274833	0.00336667	0.0516	0.0482333	0.0331839	1.41809e-16	NA	NA	0.999681	TRUE	NA	0	TRUE
isoComp_00075969	geneComp_00011569	ENST00000562867.5	ENSG00000168488.18	sictr	siESRP12	ATXN2L	protein_coding	retained_intron	1.33839	1.57016	1.10663	0.158783	0.115404	-0.439604	0.400927	0.171948	0.117275	0.226621	0.0251751	0.00853406	1.00831	0.920329	0.140633	0.0730667	0.2082	0.135133	0.0334696	0.0221843	NA	NA	0.381055	FALSE	NA	0	TRUE
isoComp_00128943	geneComp_00035694	ENST00000620199.4	ENSG00000278558.4	sictr	siESRP12	TMEM191B	protein_coding	retained_intron	1.73244	1.41657	2.04831	0.149187	0.0892509	0.615265	0.211201	0.0779114	0.155823	0	0.103537	0	-5.24927	NA	0.0495	0.099	0	-0.099	0.0334696	0.0334696	NA	NA	0.0485558	FALSE	NA	0	TRUE
isoComp_00096146	geneComp_00015817	ENST00000489635.5	ENSG00000197530.12	sictr	siESRP12	MIB2	protein_coding	nonsense_mediated_decay	2.96417	2.52214	3.40621	0.179479	0.190825	0.499438	0.0515024	0.168783	0.242144	0.095422	0.0421853	0.0142276	-1.26575	0.087871	0.0619833	0.0954	0.0285667	-0.0668333	0.0335471	2.28322e-07	TRUE	no	1	TRUE	no	2	TRUE
isoComp_00076435	geneComp_00011648	ENST00000420686.5	ENSG00000168887.10	sictr	siESRP12	C2orf68	protein_coding	nonsense_mediated_decay	7.60935	7.84098	7.37773	0.266423	0.169847	-0.023985	0.981574	3.75518	4.2967	3.21365	0.235276	0.0313162	-0.361326	0.35565	0.492083	0.548	0.436167	-0.111833	0.0335655	0.0125568	NA	NA	0.0267782	FALSE	NA	1	TRUE
isoComp_00003699	geneComp_00000488	ENST00000432381.2	ENSG00000034677.12	sictr	siESRP12	RNF19A	protein_coding	protein_coding	9.11395	8.76467	9.46323	0.576614	0.255353	0.17081	0.729394	0.243596	0.460889	0.0263024	0.163408	0.0263024	-4.17083	0.260135	0.0276	0.0523	0.0029	-0.0494	0.0337063	0.0337063	FALSE	no	0.130914	FALSE	no	0	FALSE
isoComp_00019298	geneComp_00002636	ENST00000568857.5	ENSG00000103160.11	sictr	siESRP12	HSDL1	protein_coding	protein_coding	9.60574	8.50827	10.7032	0.552504	0.479831	0.391495	0.221985	0.218269	0.0839886	0.35255	0.0233408	0.0323876	2.13125	0.181051	0.0214167	0.00996667	0.0328667	0.0229	0.0337795	0.0337795	FALSE	yes	0.103777	FALSE	no	0	TRUE
isoComp_00061059	geneComp_00009028	ENST00000512785.5	ENSG00000152942.18	sictr	siESRP12	RAD17	protein_coding	protein_coding	4.67205	4.5008	4.8433	0.192718	0.657485	0.15681	0.844502	0.0822799	0	0.16456	0	0.076675	6.56576	0.0416583	0.0190833	0	0.0381667	0.0381667	0.0337795	0.0337795	FALSE	yes	0.048354	FALSE	no	0	TRUE
isoComp_00030975	geneComp_00004282	ENST00000402360.6	ENSG00000115970.18	sictr	siESRP12	THADA	protein_coding	protein_coding	2.59512	2.73326	2.45698	0.193898	0.110089	-0.0834342	0.913082	0.407999	0.284932	0.531066	0.0347194	0.0163414	0.948254	0.046255	0.1614	0.105933	0.216867	0.110933	0.0339262	0.0339262	FALSE	no	1	TRUE	no	0	TRUE
isoComp_00097776	geneComp_00016125	ENST00000359359.6	ENSG00000198663.16	sictr	siESRP12	C6orf89	protein_coding	protein_coding	6.85252	6.99977	6.70526	0.218633	0.248613	-0.000596803	0.999574	1.42355	1.69678	1.15032	0.0679693	0.0598952	-0.506041	0.0072449	0.206867	0.242367	0.171367	-0.071	0.0340614	0.0340614	FALSE	no	0.999999	TRUE	no	0	TRUE
isoComp_00028945	geneComp_00004026	ENST00000497785.1	ENSG00000114021.11	sictr	siESRP12	NIT2	protein_coding	protein_coding	20.1536	20.4329	19.8743	0.359311	0.962486	0.0255854	0.981952	1.11792	1.47887	0.756958	0.131943	0.148408	-0.897823	0.419666	0.0551333	0.0726	0.0376667	-0.0349333	0.0341194	0.0341194	NA	NA	0.0522764	FALSE	NA	0	TRUE
isoComp_00080966	geneComp_00012497	ENST00000545035.1	ENSG00000173153.13	sictr	siESRP12	ESRRA	protein_coding	protein_coding	8.6208	9.11352	8.12808	1.02693	0.620767	-0.0992647	0.909967	0.118397	0.236794	0	0.163793	0	-6.68455	0.0703847	0.0117667	0.0235333	0	-0.0235333	0.0341194	0.0341194	NA	NA	0.988576	TRUE	NA	0	TRUE
isoComp_00021913	geneComp_00002964	ENST00000354276.7	ENSG00000105499.13	sictr	siESRP12	PLA2G4C	protein_coding	protein_coding	1.04676	1.30406	0.78946	0.222245	0.141962	-0.676029	0.254605	0.0622546	0.0288716	0.0956375	0.0161395	0.0135515	1.75519	0.808429	0.0759833	0.0201667	0.1318	0.111633	0.0341194	0.0341194	FALSE	yes	1	TRUE	no	1	TRUE
isoComp_00034191	geneComp_00004815	ENST00000360541.9	ENSG00000120705.12	sictr	siESRP12	ETF1	protein_coding	protein_coding	28.0541	29.1728	26.9353	0.415839	0.485665	-0.0531233	0.947357	15.306	14.446	16.1661	0.66915	0.183042	0.219	0.519509	0.547967	0.4952	0.600733	0.105533	0.0346074	0.0346074	FALSE	yes	1	TRUE	no	0	TRUE
isoComp_00030065	geneComp_00004173	ENST00000446271.5	ENSG00000115271.10	sictr	siESRP12	GCA	protein_coding	protein_coding	11.0771	13.5827	8.5715	0.70177	0.237416	-0.59574	0.00269568	0.152611	0.26242	0.0428028	0.0386189	0.00834926	-2.45892	0.0524986	0.0121833	0.0194	0.00496667	-0.0144333	0.0346536	0.000550244	FALSE	yes	0.126151	FALSE	no	0	TRUE
isoComp_00090464	geneComp_00014550	ENST00000616316.1	ENSG00000185201.16	sictr	siESRP12	IFITM2	protein_coding	protein_coding	17.3581	31.923	2.79318	2.3491	0.975541	-3.49184	1.42e-25	0.495686	0.718966	0.272406	0.193919	0.0313955	-1.3384	0.277722	0.0731167	0.0236667	0.122567	0.0989	0.0346536	0.00195636	FALSE	yes	0.89227	TRUE	no	0	TRUE
isoComp_00054551	geneComp_00007946	ENST00000359280.8	ENSG00000143537.13	sictr	siESRP12	ADAM15	protein_coding	protein_coding	12.0859	11.3976	12.7741	1.49201	1.56485	0.24152	0.734466	0.359771	0.587676	0.131865	0.25451	0.00432495	-2.09655	0.0280809	0.0299167	0.0492333	0.0106	-0.0386333	0.0348094	0.0348094	FALSE	yes	1	TRUE	yes	0	TRUE
isoComp_00108822	geneComp_00021961	ENST00000423992.2	ENSG00000230590.9	sictr	siESRP12	FTX	lincRNA	lincRNA	2.0258	2.28301	1.76859	0.0703857	0.039148	-0.30425	0.345904	0.0574816	0.108821	0.0061418	0.0130468	0.0061418	-4.61652	NA	0.02575	0.0479333	0.00356667	-0.0443667	0.0349453	0.0349453	NA	NA	0.0354423	FALSE	NA	0	FALSE
isoComp_00063243	geneComp_00009426	ENST00000524254.5	ENSG00000156795.6	sictr	siESRP12	WDYHV1	protein_coding	processed_transcript	15.2134	14.907	15.5199	2.17537	1.5497	0.122646	0.898565	2.41617	2.02934	2.803	0.396936	0.255067	0.527844	0.821871	0.157667	0.134333	0.181	0.0466667	0.0349453	0.0349453	NA	NA	0.965763	TRUE	NA	0	TRUE
isoComp_00062540	geneComp_00009290	ENST00000604262.5	ENSG00000155463.12	sictr	siESRP12	OXA1L	protein_coding	protein_coding	12.3876	12.5396	12.2356	0.641972	0.556322	0.0292137	0.975803	10.5528	10.3686	10.737	0.430625	0.493538	0.109757	0.999861	0.852617	0.827733	0.8775	0.0497667	0.0349453	0.0349453	FALSE	yes	1	TRUE	no	0	TRUE
isoComp_00045155	geneComp_00006555	ENST00000590842.5	ENSG00000134779.14	sictr	siESRP12	TPGS2	protein_coding	protein_coding	6.0129	6.41815	5.60764	0.313891	0.214023	-0.127123	0.833917	0.767771	0.605643	0.929899	0.0420408	0.0741941	0.677837	0.146502	0.1307	0.0941667	0.167233	0.0730667	0.0349453	0.0349453	FALSE	no	0.999994	TRUE	no	0	TRUE
isoComp_00033411	geneComp_00004669	ENST00000555135.1	ENSG00000119640.8	sictr	siESRP12	ACYP1	protein_coding	protein_coding	5.51912	5.93963	5.09861	0.2995	0.22431	-0.162935	0.83156	0.223556	0.355676	0.0914362	0.0631032	0.0205013	-2.10697	0.467293	0.03955	0.0613333	0.0177667	-0.0435667	0.0351095	0.0351095	FALSE	yes	0.0456334	FALSE	no	0	TRUE
isoComp_00029524	geneComp_00004098	ENST00000473414.5	ENSG00000114744.8	sictr	siESRP12	COMMD2	protein_coding	protein_coding	15.0361	16.6116	13.4606	0.930864	0.401845	-0.246773	0.560676	3.81831	3.60383	4.03279	0.13185	0.154754	0.217336	0.705459	0.259183	0.2182	0.300167	0.0819667	0.0351781	0.0351781	FALSE	yes	0.972816	TRUE	no	0	TRUE
isoComp_00011987	geneComp_00001580	ENST00000602391.1	ENSG00000085274.15	sictr	siESRP12	MYNN	protein_coding	nonsense_mediated_decay	6.39322	6.48202	6.30442	0.445705	0.129517	0.0174036	0.987962	0.379109	0.59294	0.165278	0.0545519	0.0619597	-1.75137	0.196719	0.0593833	0.0927333	0.0260333	-0.0667	0.035522	0.035522	NA	NA	0.996431	TRUE	NA	0	TRUE
isoComp_00073889	geneComp_00011256	ENST00000611957.4	ENSG00000167110.17	sictr	siESRP12	GOLGA2	protein_coding	protein_coding	19.5949	19.8821	19.3077	0.532888	0.821949	0.0197226	0.984854	1.70502	2.04116	1.36889	0.0533776	0.203481	-0.522823	0.264986	0.0866	0.1029	0.0703	-0.0326	0.035522	0.035522	FALSE	yes	1	TRUE	no	1	TRUE
isoComp_00073589	geneComp_00011208	ENST00000551997.1	ENSG00000166896.7	sictr	siESRP12	ATP23	protein_coding	processed_transcript	4.15089	4.04995	4.25183	0.0764582	0.374643	0.138194	0.863262	0.401359	0.530935	0.271783	0.0579675	0.0407918	-0.879873	0.859994	0.09705	0.130967	0.0631333	-0.0678333	0.0355413	0.0355413	NA	NA	0.33329	FALSE	NA	0	TRUE
isoComp_00040912	geneComp_00005908	ENST00000348495.10	ENSG00000130511.15	sictr	siESRP12	SSBP4	protein_coding	protein_coding	9.1339	9.79638	8.47143	0.356015	0.680733	-0.142666	0.820457	2.84905	2.71407	2.98403	0.184619	0.192593	0.203415	0.98759	0.314883	0.2765	0.353267	0.0767667	0.0355413	0.0355413	FALSE	yes	0.999999	TRUE	no	1	TRUE
isoComp_00058899	geneComp_00008672	ENST00000534233.5	ENSG00000149428.18	sictr	siESRP12	HYOU1	protein_coding	protein_coding	9.7876	8.97378	10.6014	0.218444	0.0421551	0.301102	0.279672	0.546735	0.0538102	1.03966	0.0538102	0.231199	4.36377	0.078505	0.0522667	0.0063	0.0982333	0.0919333	0.0355413	0.0355413	FALSE	yes	0.328564	FALSE	yes	0	TRUE
isoComp_00055740	geneComp_00008116	ENST00000488863.5	ENSG00000144649.8	sictr	siESRP12	FAM198A	protein_coding	protein_coding	0.182971	0.203558	0.162385	0.0798296	0.0602262	-0.202108	0.955671	0.041278	0.0825559	0	0.0504817	0	-5.27629	NA	0.1432	0.2864	0	-0.2864	0.0356978	0.0356978	FALSE	yes	0.0803126	FALSE	no	1	TRUE
isoComp_00057442	geneComp_00008451	ENST00000406022.6	ENSG00000147403.16	sictr	siESRP12	RPL10	protein_coding	protein_coding	864.634	778.928	950.34	58.3	89.944	0.339168	0.422972	110.887	109.753	112.021	6.31859	11.7606	0.0810907	0.999861	0.129633	0.1416	0.117667	-0.0239333	0.0357223	0.0357223	FALSE	yes	0.956395	TRUE	no	0	TRUE
isoComp_00007085	geneComp_00000934	ENST00000369061.8	ENSG00000066468.22	sictr	siESRP12	FGFR2	protein_coding	protein_coding	0.366161	0.478382	0.25394	0.0662103	0.00347211	-0.845528	0.0124394	0.0489038	0.0978077	0	0.0292074	0	-8.25551	4.54e-06	0.10145	0.2029	0	-0.2029	0.0357404	0.0357404	FALSE	yes	1	TRUE	yes	0	TRUE
isoComp_00051720	geneComp_00007541	ENST00000560373.1	ENSG00000140575.12	sictr	siESRP12	IQGAP1	protein_coding	protein_coding	8.09763	7.21874	8.97651	0.743597	0.456127	0.388103	0.215272	0.0819772	0.149737	0.0142171	0.0534576	0.0142171	-2.93429	NA	0.0107167	0.0199333	0.0015	-0.0184333	0.0359467	0.0359467	FALSE	yes	0.144383	FALSE	no	0	TRUE
isoComp_00019201	geneComp_00002625	ENST00000473183.6	ENSG00000103067.13	sictr	siESRP12	ESRP2	protein_coding	protein_coding	3.11469	4.20478	2.0246	0.524292	0.162877	-0.979583	0.000139617	1.05795	1.61521	0.500688	0.147073	0.0494145	-1.62133	1.15e-10	0.318033	0.3886	0.247467	-0.141133	0.0360558	0.0360558	FALSE	no	1	TRUE	no	0	TRUE
isoComp_00015840	geneComp_00002108	ENST00000215980.9	ENSG00000100162.14	sictr	siESRP12	CENPM	protein_coding	protein_coding	6.77036	6.93606	6.60466	0.775249	0.800449	0.00567436	0.997494	5.09948	4.95489	5.24406	0.545752	0.647564	0.150386	0.999861	0.754083	0.714667	0.7935	0.0788333	0.036388	0.0076891	FALSE	yes	0.995403	TRUE	no	0	TRUE
isoComp_00035846	geneComp_00005067	ENST00000510354.1	ENSG00000123219.12	sictr	siESRP12	CENPK	protein_coding	protein_coding	8.0444	4.93946	11.1493	0.283557	0.881734	1.23703	4.15e-08	0.585944	0.524739	0.647149	0.0224117	0.0238707	0.353704	0.999861	0.0827	0.1065	0.0589	-0.0476	0.036388	0.036388	FALSE	yes	0.556254	TRUE	no	0	TRUE
isoComp_00030275	geneComp_00004201	ENST00000392322.7	ENSG00000115415.18	sictr	siESRP12	STAT1	protein_coding	protein_coding	42.4057	70.1448	14.6667	10.8669	0.750711	-2.20138	1.6e-21	11.4702	19.6797	3.26066	2.1228	0.112745	-2.53763	1.18e-41	0.254117	0.285333	0.2229	-0.0624333	0.0365874	0.00702466	FALSE	yes	1	TRUE	no	0	TRUE
isoComp_00079166	geneComp_00012170	ENST00000457965.5	ENSG00000171469.10	sictr	siESRP12	ZNF561	protein_coding	nonsense_mediated_decay	3.37214	3.52126	3.22303	0.0976072	0.223223	-0.0682041	0.936802	0.0665661	0.123439	0.00969302	0.0217096	0.00969302	-3.51385	0.466388	0.01925	0.0354667	0.00303333	-0.0324333	0.0366762	0.0366762	TRUE	no	0.0361965	FALSE	no	0	TRUE
isoComp_00051934	geneComp_00007569	ENST00000565874.5	ENSG00000140848.16	sictr	siESRP12	CPNE2	protein_coding	protein_coding	0.203713	0.242399	0.165027	0.0884001	0.0280467	-0.450553	0.76208	0.100315	0.178738	0.0218917	0.0571901	0.0218917	-2.9291	0.749728	0.436433	0.7597	0.113167	-0.646533	0.0367999	0.0367999	FALSE	yes	1	TRUE	no	0	TRUE
isoComp_00012512	geneComp_00001657	ENST00000581882.5	ENSG00000087191.12	sictr	siESRP12	PSMC5	protein_coding	protein_coding	31.9326	29.1065	34.7588	0.421279	0.512482	0.319373	0.156185	0.754351	0.898567	0.610134	0.111629	0.053572	-0.49966	0.672745	0.0241833	0.0308333	0.0175333	-0.0133	0.0368427	0.0368427	FALSE	yes	1	TRUE	no	1	TRUE
isoComp_00092781	geneComp_00015055	ENST00000553173.5	ENSG00000187778.13	sictr	siESRP12	MCRS1	protein_coding	protein_coding	3.58622	3.66141	3.51102	0.120923	0.131905	0.00195343	0.999574	0.174875	0.283458	0.0662915	0.0545509	0.0366664	-2.03304	0.73202	0.0475833	0.0766667	0.0185	-0.0581667	0.0368927	0.0368927	FALSE	yes	0.630871	TRUE	no	0	TRUE
isoComp_00075555	geneComp_00011507	ENST00000307365.3	ENSG00000168209.4	sictr	siESRP12	DDIT4	protein_coding	protein_coding	22.596	21.6938	23.4982	8.63468	9.74447	0.128776	0.981853	20.5085	19.3407	21.6764	7.72236	9.03004	0.186843	0.999861	0.905433	0.890433	0.920433	0.03	0.0369575	0.0369575	FALSE	yes	0.999859	TRUE	no	0	TRUE
isoComp_00073374	geneComp_00011167	ENST00000562934.1	ENSG00000166747.12	sictr	siESRP12	AP1G1	protein_coding	processed_transcript	5.27696	5.66583	4.88808	0.599925	0.185879	-0.146085	0.822157	0.134561	0.217658	0.0514634	0.0301368	0.0149882	-2.02513	0.637981	0.0252333	0.0400667	0.0104	-0.0296667	0.0370132	0.0370132	NA	NA	0.0621818	FALSE	NA	0	TRUE
isoComp_00023440	geneComp_00003208	ENST00000491133.1	ENSG00000106948.16	sictr	siESRP12	AKNA	protein_coding	processed_transcript	0.166235	0.252042	0.080429	0.0298271	0.00180162	-1.56499	2.25e-06	0.074337	0.148674	0	0.03754	0	-3.35751	NA	0.285633	0.571267	0	-0.571267	0.037216	0.037216	NA	NA	0.118258	FALSE	NA	0	TRUE
isoComp_00042871	geneComp_00006202	ENST00000451522.6	ENSG00000132405.18	sictr	siESRP12	TBC1D14	protein_coding	protein_coding	3.58258	3.72522	3.43993	0.152018	0.156447	-0.0502616	0.956301	1.75954	1.60226	1.91682	0.128816	0.0921541	0.318984	0.631157	0.493483	0.428967	0.558	0.129033	0.0372936	0.0062414	FALSE	yes	0.999999	TRUE	no	0	TRUE
isoComp_00100504	geneComp_00017132	ENST00000524037.5	ENSG00000205133.11	sictr	siESRP12	TRIQK	protein_coding	protein_coding	20.3673	17.7955	22.939	1.43299	1.21203	0.422105	0.180262	2.30757	2.39145	2.22369	0.261382	0.0973209	-0.052894	0.999861	0.11555	0.133967	0.0971333	-0.0368333	0.0372936	0.00682027	FALSE	yes	0.0486733	FALSE	no	0	TRUE
isoComp_00021563	geneComp_00002912	ENST00000589996.5	ENSG00000105254.11	sictr	siESRP12	TBCB	protein_coding	protein_coding	32.4498	31.8083	33.0913	2.31926	0.371991	0.124091	0.827538	1.92089	1.17136	2.67042	0.126485	0.388498	1.24429	0.00272097	0.0591167	0.0373	0.0809333	0.0436333	0.0372936	0.0372936	FALSE	yes	0.998752	TRUE	no	0	TRUE
isoComp_00098076	geneComp_00016193	ENST00000454417.1	ENSG00000198815.8	sictr	siESRP12	FOXJ3	protein_coding	protein_coding	0.961899	0.900282	1.02352	0.0753571	0.127868	0.238204	0.75625	0.136403	0.0263995	0.246406	0.0263995	0.105943	3.1472	0.713256	0.1258	0.0252667	0.226333	0.201067	0.0372936	0.0372936	FALSE	yes	0.0794062	FALSE	no	0	TRUE
isoComp_00054196	geneComp_00007897	ENST00000366927.3	ENSG00000143353.11	sictr	siESRP12	LYPLAL1	protein_coding	protein_coding	7.33665	7.90132	6.77198	1.4286	0.750724	-0.176259	0.873644	1.97097	1.77577	2.16617	0.367903	0.105379	0.329082	0.999861	0.274517	0.2239	0.325133	0.101233	0.0373673	0.0373673	FALSE	yes	0.975985	TRUE	no	0	TRUE
isoComp_00084986	geneComp_00013309	ENST00000318753.12	ENSG00000178026.12	sictr	siESRP12	LRRC75B	protein_coding	protein_coding	0.228825	0.204741	0.25291	0.0418191	0.0167318	0.397797	0.750944	0.0288043	0.0576086	0	0.0103242	0	-5.64946	0.137602	0.1559	0.3118	0	-0.3118	0.0374217	0.0374217	FALSE	no	0.999988	TRUE	no	0	TRUE
isoComp_00089546	geneComp_00014340	ENST00000417231.5	ENSG00000184182.18	sictr	siESRP12	UBE2F	protein_coding	nonsense_mediated_decay	2.61174	2.83996	2.38352	0.261228	0.135522	-0.184401	0.77826	0.202007	0.0796141	0.324399	0.0261254	0.0876516	2.15245	0.122138	0.08465	0.0283	0.141	0.1127	0.037954	0.037954	TRUE	no	0.401925	FALSE	no	0	TRUE
isoComp_00012829	geneComp_00001692	ENST00000600480.1	ENSG00000088247.17	sictr	siESRP12	KHSRP	protein_coding	protein_coding	2.01578	2.53844	1.49312	0.366027	0.15423	-0.682028	0.0807305	0.0719763	0.143953	0	0.0647852	0	-6.2954	0.0698886	0.0273833	0.0547667	0	-0.0547667	0.0380105	0.0380105	NA	NA	0.0289452	FALSE	NA	0	TRUE
isoComp_00090797	geneComp_00014621	ENST00000348655.10	ENSG00000185507.19	sictr	siESRP12	IRF7	protein_coding	protein_coding	3.71776	5.60846	1.82705	0.513983	0.250889	-1.56915	1.24e-10	0.373289	0.68147	0.0651067	0.0139096	0.0471187	-3.34179	0.164259	0.0772167	0.124033	0.0304	-0.0936333	0.0384125	0.0384125	FALSE	yes	1	TRUE	no	0	TRUE
isoComp_00000883	geneComp_00000113	ENST00000450195.6	ENSG00000006015.17	sictr	siESRP12	C19orf60	protein_coding	protein_coding	20.8509	18.882	22.8199	1.20452	0.64176	0.337271	0.249032	5.82088	4.54485	7.0969	0.0262515	0.362681	0.697149	0.000229384	0.27665	0.242567	0.310733	0.0681667	0.0384125	0.0384125	FALSE	yes	0.995226	TRUE	no	0	TRUE
isoComp_00124764	geneComp_00032478	ENST00000586251.5	ENSG00000267395.5	sictr	siESRP12	DM1-AS	antisense_RNA	antisense_RNA	0.403865	0.393493	0.414237	0.089455	0.0779965	0.15155	0.96964	0.0741573	0.0121614	0.136153	0.0121614	0.0256248	3.2363	NA	0.202217	0.0264667	0.377967	0.3515	0.038507	0.038507	NA	NA	0.0269202	FALSE	NA	0	TRUE
isoComp_00046920	geneComp_00006827	ENST00000348035.8	ENSG00000136238.17	sictr	siESRP12	RAC1	protein_coding	protein_coding	49.37	51.5382	47.2017	4.24733	2.84412	-0.0574811	0.951205	18.7721	18.109	19.4353	1.54862	0.52077	0.16614	0.901824	0.382333	0.351233	0.413433	0.0622	0.0385325	6.1865e-24	FALSE	yes	0.959848	TRUE	no	0	TRUE
isoComp_00068454	geneComp_00010305	ENST00000503217.2	ENSG00000163322.13	sictr	siESRP12	ABRAXAS1	protein_coding	protein_coding	1.25182	1.04491	1.45873	0.0636751	0.177377	0.530785	0.194956	0.0269586	0.0539172	0	0.00450719	0	-4.12598	NA	0.0262833	0.0525667	0	-0.0525667	0.0385326	0.0385326	FALSE	no	0.208287	FALSE	no	0	TRUE
isoComp_00097089	geneComp_00015994	ENST00000595981.5	ENSG00000198131.13	sictr	siESRP12	ZNF544	protein_coding	protein_coding	7.44458	7.54692	7.34224	0.190849	0.40285	0.0239206	0.98489	0.20298	0.112679	0.29328	0.0124981	0.0244921	1.39525	0.140089	0.0274333	0.0149	0.0399667	0.0250667	0.0388176	0.00295257	FALSE	yes	0.9798	TRUE	no	0	TRUE
isoComp_00062225	geneComp_00009237	ENST00000496196.5	ENSG00000154889.16	sictr	siESRP12	MPPE1	protein_coding	nonsense_mediated_decay	3.90567	4.02772	3.78362	0.172703	0.260725	-0.0281945	0.980636	0.407124	0.296551	0.517697	0.0112976	0.0313921	0.853974	0.0106342	0.105667	0.0739	0.137433	0.0635333	0.0388176	0.0388176	TRUE	yes	0.999999	TRUE	no	2	TRUE
isoComp_00054134	geneComp_00007883	ENST00000522237.1	ENSG00000143303.11	sictr	siESRP12	RRNAD1	protein_coding	protein_coding	2.65186	2.47402	2.8297	0.0795974	0.10516	0.258029	0.520453	0.0671218	0.00868178	0.125562	0.00868178	0.0410258	3.11878	NA	0.0238167	0.00376667	0.0438667	0.0401	0.0389237	0.0389237	NA	NA	0.103714	FALSE	NA	0	TRUE
isoComp_00071564	geneComp_00010831	ENST00000638131.1	ENSG00000165195.15	sictr	siESRP12	PIGA	protein_coding	nonsense_mediated_decay	3.3152	3.39514	3.23525	0.174676	0.160122	-0.00812627	0.995108	0.0354046	0	0.0708092	0	0.0230696	6.93937	0.00412096	0.01065	0	0.0213	0.0213	0.0389898	0.0389898	TRUE	no	0.998382	TRUE	no	0	TRUE
isoComp_00037421	geneComp_00005353	ENST00000411929.5	ENSG00000125629.14	sictr	siESRP12	INSIG2	protein_coding	nonsense_mediated_decay	0.764645	0.991879	0.537411	0.0796656	0.022052	-0.821944	0.059193	0.158753	0.0613038	0.256203	0.0613038	0.0319992	2.06303	0.999861	0.263583	0.0536333	0.473533	0.4199	0.0392088	1.67428e-10	TRUE	no	0.635687	TRUE	no	1	TRUE
isoComp_00037163	geneComp_00005311	ENST00000245414.8	ENSG00000125347.13	sictr	siESRP12	IRF1	protein_coding	protein_coding	2.00425	3.08594	0.922557	0.62769	0.0517231	-1.68172	3.23e-08	0.496778	0.632637	0.360919	0.0516339	0.0192109	-0.752806	0.0203943	0.307283	0.2199	0.394667	0.174767	0.0392224	0.0392224	FALSE	yes	0.999974	TRUE	no	0	TRUE
isoComp_00107671	geneComp_00021167	ENST00000429985.1	ENSG00000228474.5	sictr	siESRP12	OST4	protein_coding	protein_coding	85.1876	78.7826	91.5925	4.1648	2.59788	0.280667	0.418344	1.87786	2.22764	1.52807	0.216465	0.142044	-0.473402	0.809386	0.0225167	0.0283667	0.0166667	-0.0117	0.0393979	0.0267178	FALSE	yes	0.0209775	FALSE	no	1	TRUE
isoComp_00002387	geneComp_00000317	ENST00000468404.5	ENSG00000013374.15	sictr	siESRP12	NUB1	protein_coding	nonsense_mediated_decay	5.66534	5.84852	5.48217	0.306687	0.125819	-0.0347393	0.975235	2.4027	2.78233	2.02307	0.122687	0.0790999	-0.401648	0.225549	0.423	0.476167	0.369833	-0.106333	0.0394179	0.0394179	TRUE	yes	0.999947	TRUE	no	0	TRUE
isoComp_00123243	geneComp_00031428	ENST00000613733.4	ENSG00000262728.5	sictr	siESRP12	AC123768.3	antisense_RNA	antisense_RNA	0.313518	0.277477	0.349558	0.0440776	0.0416459	0.370239	0.855129	0.0280746	0.0561492	0	0.0139254	0	-4.14285	NA	0.108417	0.216833	0	-0.216833	0.039583	0.039583	NA	NA	0.023282	FALSE	NA	0	FALSE
isoComp_00067644	geneComp_00010133	ENST00000489495.5	ENSG00000162613.16	sictr	siESRP12	FUBP1	protein_coding	processed_transcript	34.5438	34.328	34.7596	0.378868	1.00882	0.0825536	0.889755	2.22493	1.84512	2.60474	0.143609	0.191751	0.563248	0.23182	0.0642167	0.0536667	0.0747667	0.0211	0.0401262	0.000586336	NA	NA	0.0180375	FALSE	NA	1	TRUE
isoComp_00021303	geneComp_00002878	ENST00000424804.6	ENSG00000105053.10	sictr	siESRP12	VRK3	protein_coding	processed_transcript	2.17308	2.34715	1.99902	0.104099	0.21219	-0.17191	0.791374	0.105495	0.044552	0.166438	0.0184623	0.0230804	1.95633	0.342181	0.0531833	0.0197333	0.0866333	0.0669	0.0401262	0.0221137	NA	NA	0.999974	TRUE	NA	0	TRUE
isoComp_00012477	geneComp_00001652	ENST00000584080.5	ENSG00000087111.20	sictr	siESRP12	PIGS	protein_coding	nonsense_mediated_decay	1.74732	1.71277	1.78186	0.127771	0.0411481	0.123925	0.844502	0.0693845	0.123036	0.0157326	0.0113866	0.0157326	-2.74544	NA	0.0402167	0.0716667	0.00876667	-0.0629	0.0401262	0.0401262	TRUE	no	0.92212	TRUE	no	0	TRUE
isoComp_00025626	geneComp_00003523	ENST00000501493.6	ENSG00000109814.11	sictr	siESRP12	UGDH	protein_coding	protein_coding	94.2388	97.0429	91.4348	19.6725	19.3554	-0.000224098	0.999692	3.61606	4.74333	2.4888	1.19088	0.832284	-0.849465	0.692486	0.0370667	0.0479333	0.0262	-0.0217333	0.0401262	0.0401262	FALSE	yes	1	TRUE	no	0	TRUE
isoComp_00048609	geneComp_00007099	ENST00000352331.8	ENSG00000137807.13	sictr	siESRP12	KIF23	protein_coding	protein_coding	14.1186	15.6572	12.58	0.741474	0.814075	-0.248449	0.50162	6.49958	6.71535	6.2838	0.490096	0.340096	-0.0312326	0.999861	0.46415	0.428133	0.500167	0.0720333	0.0401314	0.0401314	FALSE	yes	1	TRUE	no	0	TRUE
isoComp_00069573	geneComp_00010485	ENST00000296255.7	ENSG00000163902.11	sictr	siESRP12	RPN1	protein_coding	protein_coding	82.5247	77.8137	87.2358	4.04447	3.08102	0.231632	0.518128	79.9506	74.4077	85.4934	3.33025	3.08756	0.260758	0.273901	0.9685	0.957	0.98	0.023	0.0402563	0.0402563	FALSE	yes	1	TRUE	yes	0	TRUE
isoComp_00051933	geneComp_00007569	ENST00000290776.12	ENSG00000140848.16	sictr	siESRP12	CPNE2	protein_coding	protein_coding	0.203713	0.242399	0.165027	0.0884001	0.0280467	-0.450553	0.76208	0.0699301	0.0366341	0.103226	0.0174209	0.0144025	1.59287	0.598226	0.394183	0.1367	0.651667	0.514967	0.0403008	0.0367999	FALSE	yes	1	TRUE	no	0	TRUE
isoComp_00082844	geneComp_00012860	ENST00000530035.5	ENSG00000175274.18	sictr	siESRP12	TP53I11	protein_coding	protein_coding	0.602174	0.662865	0.541483	0.0660066	0.0530362	-0.231527	0.855923	0.0463076	0.0926151	0	0.0212269	0	-5.06297	NA	0.0740833	0.148167	0	-0.148167	0.0403748	0.0403748	FALSE	yes	0.15704	FALSE	no	1	TRUE
isoComp_00058280	geneComp_00008576	ENST00000277632.7	ENSG00000148481.13	sictr	siESRP12	MINDY3	protein_coding	protein_coding	3.21472	3.04191	3.38754	0.365936	0.206447	0.209617	0.781302	2.07995	2.17435	1.98554	0.190208	0.0974397	-0.0771697	0.999861	0.65375	0.720167	0.587333	-0.132833	0.0403748	0.0403748	FALSE	yes	1	TRUE	no	0	TRUE
isoComp_00028214	geneComp_00003918	ENST00000515647.1	ENSG00000112996.10	sictr	siESRP12	MRPS30	protein_coding	processed_transcript	10.3597	10.4925	10.2269	1.01884	0.986693	0.0135692	0.99222	0.4679	0.648297	0.287503	0.146574	0.0636809	-1.1398	0.66875	0.0441167	0.0606333	0.0276	-0.0330333	0.0403748	0.0403748	NA	NA	0.0247075	FALSE	NA	0	FALSE
isoComp_00082362	geneComp_00012780	ENST00000370360.7	ENSG00000174842.16	sictr	siESRP12	GLMN	protein_coding	protein_coding	1.12815	1.46605	0.79024	0.09201	0.0586843	-0.829423	0.0206642	0.917301	1.11897	0.715635	0.0547202	0.0703037	-0.581437	0.447218	0.8338	0.765033	0.902567	0.137533	0.0403748	0.0403748	FALSE	yes	1	TRUE	no	0	TRUE
isoComp_00052817	geneComp_00007668	ENST00000392339.5	ENSG00000141526.16	sictr	siESRP12	SLC16A3	protein_coding	protein_coding	4.9816	3.76789	6.1953	0.212699	0.481558	0.787153	0.000792496	2.09327	1.26234	2.92419	0.201507	0.10993	1.27118	0.000100669	0.40395	0.332767	0.475133	0.142367	0.0403748	0.0403748	FALSE	yes	1	TRUE	no	0	TRUE
isoComp_00034371	geneComp_00004837	ENST00000522413.5	ENSG00000120885.21	sictr	siESRP12	CLU	protein_coding	protein_coding	3.80443	4.07919	3.52966	0.498968	0.0763666	-0.134495	0.873772	0.096472	0.17166	0.0212844	0.0221707	0.0212844	-2.84269	0.750413	0.02395	0.0421	0.0058	-0.0363	0.0404102	0.0404102	FALSE	yes	0.0942278	FALSE	yes	0	TRUE
isoComp_00019080	geneComp_00002612	ENST00000564628.1	ENSG00000103024.7	sictr	siESRP12	NME3	protein_coding	protein_coding	28.123	23.5917	32.6542	2.1976	3.07799	0.523475	0.119536	1.94941	2.06245	1.83638	0.26239	0.0761043	-0.119899	0.999861	0.0721667	0.0875333	0.0568	-0.0307333	0.0404102	0.0404102	FALSE	yes	0.117897	FALSE	no	0	TRUE
isoComp_00030814	geneComp_00004260	ENST00000490217.5	ENSG00000115827.13	sictr	siESRP12	DCAF17	protein_coding	processed_transcript	2.22533	2.55561	1.89505	0.143214	0.100685	-0.377105	0.301513	0.113531	0.196914	0.030148	0.0269083	0.00598733	-2.59549	0.256222	0.04665	0.0771333	0.0161667	-0.0609667	0.040417	0.040417	NA	NA	0.108871	FALSE	NA	0	TRUE
isoComp_00089419	geneComp_00014315	ENST00000530044.5	ENSG00000184014.7	sictr	siESRP12	DENND5A	protein_coding	protein_coding	1.28133	1.47133	1.09132	0.112303	0.0865204	-0.364783	0.423981	0.154933	0.0983672	0.211498	0.0243001	0.0125751	1.15047	0.248483	0.1301	0.0654333	0.194767	0.129333	0.0404389	0.0404389	FALSE	yes	1	TRUE	no	0	TRUE
isoComp_00080643	geneComp_00012441	ENST00000570032.1	ENSG00000172831.11	sictr	siESRP12	CES2	protein_coding	nonsense_mediated_decay	0.831081	0.882526	0.779635	0.0973632	0.0646706	-0.108206	0.915666	0.0586653	0.107954	0.00937628	0.0458515	0.00937628	-3.59689	0.668307	0.0626	0.113833	0.0113667	-0.102467	0.0404708	0.0404708	TRUE	no	0.636075	TRUE	no	1	TRUE
isoComp_00004014	geneComp_00000530	ENST00000566522.5	ENSG00000039523.19	sictr	siESRP12	RIPOR1	protein_coding	processed_transcript	0.428368	0.482926	0.37381	0.141579	0.0609999	-0.266976	0.88919	0.0679351	0.13587	0	0.0687395	0	-5.55768	NA	0.108683	0.217367	0	-0.217367	0.0405087	0.0405087	NA	NA	0.180228	FALSE	NA	0	TRUE
isoComp_00104148	geneComp_00018909	ENST00000482067.3	ENSG00000219545.11	sictr	siESRP12	UMAD1	protein_coding	protein_coding	3.94232	3.29326	4.59137	0.194716	0.225506	0.53635	0.0812952	0.630949	0.703467	0.558432	0.119511	0.0384769	-0.292187	0.999861	0.166517	0.211367	0.121667	-0.0897	0.0405087	0.0405087	FALSE	no	0.119331	FALSE	no	0	TRUE
isoComp_00051868	geneComp_00007556	ENST00000630839.2	ENSG00000140740.10	sictr	siESRP12	UQCRC2	protein_coding	protein_coding	58.3407	48.3751	68.3063	1.80452	3.2707	0.562544	0.0102739	6.2102	4.06185	8.35855	0.184191	1.07845	1.10765	0.00157416	0.102683	0.0839667	0.1214	0.0374333	0.0407498	4.1197e-08	FALSE	yes	0.817224	TRUE	no	0	TRUE
isoComp_00050629	geneComp_00007397	ENST00000548701.5	ENSG00000139620.12	sictr	siESRP12	KANSL2	protein_coding	processed_transcript	12.4502	13.2284	11.672	0.620544	0.644269	-0.112881	0.851811	0.565455	0.317157	0.813754	0.0663586	0.154749	1.39017	0.105356	0.04745	0.0239667	0.0709333	0.0469667	0.0407498	0.0407498	NA	NA	0.924736	TRUE	NA	0	TRUE
isoComp_00052345	geneComp_00007612	ENST00000574451.5	ENSG00000141127.14	sictr	siESRP12	PRPSAP2	protein_coding	protein_coding	10.7368	11.2521	10.2214	0.437251	0.315935	-0.0775048	0.920977	0.139687	0.0690408	0.210334	0.0241503	0.0324134	1.64218	0.529803	0.0133	0.00606667	0.0205333	0.0144667	0.0409489	0.0409489	NA	NA	0.995996	TRUE	NA	0	TRUE
isoComp_00024749	geneComp_00003398	ENST00000589775.6	ENSG00000108679.12	sictr	siESRP12	LGALS3BP	protein_coding	protein_coding	1.33422	2.44739	0.221051	0.611865	0.0133291	-3.40238	5.92e-26	0.0818849	0.112243	0.0515269	0.0359115	0.0109962	-1.01313	0.999861	0.143483	0.046	0.240967	0.194967	0.0409793	0.00230486	FALSE	yes	0.264727	FALSE	yes	0	TRUE
isoComp_00076543	geneComp_00011670	ENST00000456345.1	ENSG00000168958.19	sictr	siESRP12	MFF	protein_coding	protein_coding	19.6951	18.4401	20.9502	0.754393	1.37304	0.242774	0.532732	1.02197	0.680121	1.36382	0.150093	0.084474	1.05612	0.270845	0.0508	0.0363333	0.0652667	0.0289333	0.0409793	0.0409793	FALSE	yes	0.823441	TRUE	no	0	TRUE
isoComp_00087167	geneComp_00013816	ENST00000415922.6	ENSG00000181315.10	sictr	siESRP12	ZNF322	protein_coding	protein_coding	6.46857	6.72545	6.21168	0.360946	0.460157	-0.0584847	0.956473	4.0776	3.9368	4.2184	0.180922	0.226697	0.153086	0.999861	0.63385	0.586233	0.681467	0.0952333	0.040999	0.040999	FALSE	yes	0.999998	TRUE	no	0	TRUE
isoComp_00017549	geneComp_00002341	ENST00000450594.6	ENSG00000101144.12	sictr	siESRP12	BMP7	protein_coding	protein_coding	63.8365	57.9005	69.7726	10.8864	14.7268	0.35232	0.688483	10.5643	11.0755	10.0532	2.6565	2.29074	-0.0601617	0.999861	0.16495	0.187	0.1429	-0.0441	0.0412028	0.00130823	FALSE	yes	1	TRUE	yes	0	TRUE
isoComp_00012506	geneComp_00001657	ENST00000375812.8	ENSG00000087191.12	sictr	siESRP12	PSMC5	protein_coding	protein_coding	31.9326	29.1065	34.7588	0.421279	0.512482	0.319373	0.156185	9.75727	8.08279	11.4317	0.261893	0.168223	0.559823	1.74e-12	0.30335	0.277533	0.329167	0.0516333	0.0412744	0.0368427	FALSE	yes	1	TRUE	no	0	TRUE
isoComp_00025802	geneComp_00003551	ENST00000227471.6	ENSG00000110057.7	sictr	siESRP12	UNC93B1	protein_coding	protein_coding	9.10371	10.6553	7.55217	0.700996	0.148613	-0.430046	0.0552011	8.10713	9.14767	7.06659	0.787821	0.126242	-0.311026	0.294583	0.896267	0.856633	0.9359	0.0792667	0.0412911	0.000105249	FALSE	yes	1	TRUE	no	0	TRUE
isoComp_00003778	geneComp_00000496	ENST00000521972.1	ENSG00000035681.7	sictr	siESRP12	NSMAF	protein_coding	retained_intron	2.70943	2.59112	2.82775	0.28264	0.374395	0.184581	0.804648	0.0917449	0.0296456	0.153844	0.00604307	0.0184711	2.44176	0.247476	0.03355	0.0115	0.0556	0.0441	0.0413968	0.0413968	NA	NA	0.58943	TRUE	NA	1	TRUE
isoComp_00017927	geneComp_00002420	ENST00000473516.1	ENSG00000101444.12	sictr	siESRP12	AHCY	protein_coding	processed_transcript	5.65063	5.71148	5.58978	0.263929	0.222333	0.0314313	0.974692	0.185836	0.279127	0.0925445	0.0433842	0.0115767	-1.51624	0.446817	0.0324667	0.0483667	0.0165667	-0.0318	0.0414542	0.0414542	NA	NA	0.10972	FALSE	NA	0	TRUE
isoComp_00017139	geneComp_00002287	ENST00000557702.5	ENSG00000100836.10	sictr	siESRP12	PABPN1	protein_coding	protein_coding	24.4739	27.4668	21.481	2.37863	1.59859	-0.282624	0.483827	2.72411	2.57121	2.87702	0.150715	0.185125	0.228171	0.999861	0.114367	0.0941333	0.1346	0.0404667	0.0414542	0.0414542	FALSE	yes	0.900156	TRUE	no	0	TRUE
isoComp_00110824	geneComp_00023313	ENST00000366105.2	ENSG00000234222.6	sictr	siESRP12	LIX1L-AS1	antisense_RNA	antisense_RNA	1.99734	1.90047	2.09421	0.0565133	0.689739	0.162958	0.948949	0.590603	0.39885	0.782356	0.0812079	0.263963	0.951579	0.999861	0.2899	0.208767	0.371033	0.162267	0.0415289	0.0415289	NA	NA	0.0450019	FALSE	NA	0	FALSE
isoComp_00084798	geneComp_00013265	ENST00000493600.6	ENSG00000177731.15	sictr	siESRP12	FLII	protein_coding	retained_intron	13.208	12.9448	13.4712	1.1162	1.08739	0.130231	0.855129	0.269531	0.385066	0.153996	0.0842859	0.0289472	-1.27624	0.479848	0.0204833	0.0292	0.0117667	-0.0174333	0.0416792	0.0416792	NA	NA	0.0573132	FALSE	NA	2	TRUE
isoComp_00016925	geneComp_00002267	ENST00000216602.10	ENSG00000100711.13	sictr	siESRP12	ZFYVE21	protein_coding	protein_coding	27.9739	32.827	23.1209	2.43029	1.92432	-0.435119	0.146342	3.14591	2.6725	3.61931	0.144842	0.435443	0.492602	0.314201	0.121033	0.0824	0.159667	0.0772667	0.0416792	0.0416792	FALSE	yes	0.998551	TRUE	no	0	TRUE
isoComp_00026927	geneComp_00003701	ENST00000261318.4	ENSG00000111412.5	sictr	siESRP12	C12orf49	protein_coding	protein_coding	4.59371	4.19771	4.98972	0.222285	0.182244	0.315565	0.339154	0.92633	0.638157	1.2145	0.0413537	0.0700491	0.991986	1.37e-09	0.198333	0.153167	0.2435	0.0903333	0.0416792	0.0416792	FALSE	yes	0.805362	TRUE	no	0	TRUE
isoComp_00005350	geneComp_00000705	ENST00000393569.6	ENSG00000054983.16	sictr	siESRP12	GALC	protein_coding	protein_coding	2.48624	2.46215	2.51034	0.155638	0.172039	0.0908497	0.907968	0.0554683	0.102106	0.0088301	0.0147558	0.00471639	-3.60656	0.0376614	0.0223333	0.041	0.00366667	-0.0373333	0.041756	0.041756	FALSE	yes	1	TRUE	no	0	TRUE
isoComp_00013543	geneComp_00001791	ENST00000570099.5	ENSG00000090238.11	sictr	siESRP12	YPEL3	protein_coding	nonsense_mediated_decay	0.633103	0.545662	0.720545	0.117252	0.187887	0.4394	0.77235	0.0284153	0.0568305	0	0.00853523	0	-4.49016	NA	0.05885	0.1177	0	-0.1177	0.042072	0.042072	NA	NA	0.116324	FALSE	NA	0	TRUE
isoComp_00041829	geneComp_00006051	ENST00000414893.5	ENSG00000131236.16	sictr	siESRP12	CAP1	protein_coding	protein_coding	10.1471	9.67366	10.6205	0.719064	0.694234	0.19641	0.746291	0.316953	0.171405	0.462501	0.0120205	0.073085	1.52274	0.301879	0.0306333	0.0180333	0.0432333	0.0252	0.0421293	0.0421293	FALSE	yes	0.129552	FALSE	no	0	TRUE
isoComp_00026063	geneComp_00003590	ENST00000227868.8	ENSG00000110435.11	sictr	siESRP12	PDHX	protein_coding	protein_coding	5.65239	4.86354	6.44125	0.636221	0.385215	0.454548	0.30865	2.24412	2.21657	2.27166	0.154043	0.19565	0.0845481	0.999861	0.407183	0.462767	0.3516	-0.111167	0.0423179	0.0423179	FALSE	yes	1	TRUE	no	0	TRUE
isoComp_00093474	geneComp_00015244	ENST00000406492.2	ENSG00000188706.12	sictr	siESRP12	ZDHHC9	protein_coding	protein_coding	0.439232	0.558029	0.320435	0.0846907	0.0161221	-0.726659	0.0569009	0.0718045	0.143609	0	0.0631454	0	-6.05131	0.114172	0.1175	0.235	0	-0.235	0.0423712	0.0423712	FALSE	yes	0.18312	FALSE	no	0	TRUE
isoComp_00029429	geneComp_00004082	ENST00000475042.5	ENSG00000114626.17	sictr	siESRP12	ABTB1	protein_coding	nonsense_mediated_decay	0.161116	0.121025	0.201206	0.0386164	0.0893568	0.735788	0.671432	0.0240418	0.0480835	0	0.0132895	0	-6.3715	0.0304417	0.208933	0.417867	0	-0.417867	0.0426421	0.0426421	TRUE	no	1	TRUE	no	0	TRUE
isoComp_00075475	geneComp_00011490	ENST00000589065.5	ENSG00000168096.14	sictr	siESRP12	ANKS3	protein_coding	protein_coding	3.04164	2.93577	3.1475	0.134879	0.158227	0.164038	0.735289	0.0415049	0	0.0830098	0	0.0266706	4.64694	NA	0.01355	0	0.0271	0.0271	0.0427192	0.0427192	FALSE	yes	0.0858013	FALSE	no	0	TRUE
isoComp_00078498	geneComp_00012032	ENST00000523975.5	ENSG00000170791.17	sictr	siESRP12	CHCHD7	protein_coding	protein_coding	12.6895	14.0348	11.3442	0.891446	0.339564	-0.247914	0.605109	1.76365	1.52198	2.00532	0.112669	0.189246	0.451507	0.600694	0.142733	0.1088	0.176667	0.0678667	0.0427192	0.0427192	FALSE	no	0.122398	FALSE	no	0	TRUE
isoComp_00102296	geneComp_00018038	ENST00000358506.6	ENSG00000213639.9	sictr	siESRP12	PPP1CB	protein_coding	protein_coding	34.5067	34.5106	34.5028	3.14111	0.935954	0.0554212	0.958618	3.5663	2.43512	4.69749	0.261631	0.632328	1.01166	0.00474735	0.104083	0.0708667	0.1373	0.0664333	0.0438934	0.0438934	FALSE	yes	0.999967	TRUE	no	0	TRUE
isoComp_00001188	geneComp_00000157	ENST00000588533.5	ENSG00000007047.14	sictr	siESRP12	MARK4	protein_coding	retained_intron	0.286603	0.327094	0.246112	0.105818	0.0828735	-0.343637	0.863355	0.048029	0.096058	0	0.051992	0	-5.25118	NA	0.113967	0.227933	0	-0.227933	0.0441071	0.0441071	NA	NA	0.0889098	FALSE	NA	0	TRUE
isoComp_00126926	geneComp_00034135	ENST00000556895.5	ENSG00000272888.5	sictr	siESRP12	LINC01578	processed_transcript	lincRNA	42.8937	37.3733	48.414	8.45748	11.6582	0.409729	0.653344	20.5525	16.7876	24.3174	4.01485	6.29465	0.573693	0.924535	0.472467	0.446667	0.498267	0.0516	0.0441346	0.0441346	NA	NA	0.013183	FALSE	NA	0	FALSE
isoComp_00085805	geneComp_00013489	ENST00000546590.2	ENSG00000179104.8	sictr	siESRP12	TMTC2	protein_coding	nonsense_mediated_decay	0.937614	0.907332	0.967895	0.0934164	0.120271	0.139307	0.888124	0.0671101	0.00946442	0.124756	0.00527785	0.0446816	3.72924	0.0190479	0.0661333	0.00976667	0.1225	0.112733	0.0449374	0.0449374	TRUE	no	1	TRUE	yes	0	TRUE
isoComp_00073148	geneComp_00011128	ENST00000299642.8	ENSG00000166509.10	sictr	siESRP12	CLEC3A	protein_coding	protein_coding	1.20787	1.29196	1.12378	0.346754	0.105119	-0.131947	0.93882	0.255272	0.159661	0.350882	0.0185132	0.0317154	1.18723	0.0686041	0.2265	0.134333	0.318667	0.184333	0.0455334	1.13219e-07	FALSE	yes	0.98359	TRUE	yes	0	TRUE
isoComp_00065342	geneComp_00009788	ENST00000614079.1	ENSG00000160007.18	sictr	siESRP12	ARHGAP35	protein_coding	protein_coding	2.12587	1.88718	2.36456	0.0319059	0.0698767	0.385913	0.0812952	1.41894	1.10292	1.73496	0.043407	0.0832963	0.711098	1.62e-07	0.658533	0.5841	0.732967	0.148867	0.0458271	0.0458271	TRUE	yes	1	TRUE	no	0	TRUE
isoComp_00005925	geneComp_00000782	ENST00000531385.1	ENSG00000060656.19	sictr	siESRP12	PTPRU	protein_coding	retained_intron	1.05081	1.16317	0.938448	0.139027	0.032433	-0.235387	0.65322	0.0368114	0.0736227	0	0.00970316	0	-5.0477	NA	0.0333833	0.0667667	0	-0.0667667	0.0458422	0.0458422	NA	NA	0.164909	FALSE	NA	0	TRUE
isoComp_00089050	geneComp_00014229	ENST00000417226.6	ENSG00000183624.13	sictr	siESRP12	HMCES	protein_coding	protein_coding	14.5719	15.5033	13.6404	1.90679	1.41762	-0.109299	0.912549	3.12568	3.79362	2.45775	0.560707	0.262911	-0.551752	0.434459	0.212217	0.244367	0.180067	-0.0643	0.0462224	0.0462224	FALSE	yes	0.999948	TRUE	no	0	TRUE
isoComp_00083879	geneComp_00013084	ENST00000465360.1	ENSG00000176732.6	sictr	siESRP12	PFN4	protein_coding	processed_transcript	0.296325	0.247531	0.345119	0.0520445	0.0793676	0.5093	0.772868	0.0394913	0	0.0789827	0	0.0029201	4.85766	NA	0.127067	0	0.254133	0.254133	0.0462321	0.0462321	NA	NA	0.0144306	FALSE	NA	0	TRUE
isoComp_00018886	geneComp_00002587	ENST00000393997.6	ENSG00000102890.14	sictr	siESRP12	ELMO3	protein_coding	protein_coding	1.32549	1.17997	1.471	0.0947273	0.116943	0.371415	0.408583	1.08552	1.08877	1.08228	0.0534283	0.102341	0.0445512	0.999861	0.832767	0.927867	0.737667	-0.1902	0.0463085	0.021267	FALSE	yes	1	TRUE	no	0	TRUE
isoComp_00093156	geneComp_00015167	ENST00000469266.1	ENSG00000188313.12	sictr	siESRP12	PLSCR1	protein_coding	retained_intron	24.4953	39.8136	9.17694	6.07562	0.120193	-2.05049	4.11e-20	2.73362	3.87866	1.58857	0.321827	0.073226	-1.23831	4.1e-06	0.137433	0.101567	0.1733	0.0717333	0.0463512	0.0463512	NA	NA	0.589832	TRUE	NA	0	TRUE
isoComp_00052527	geneComp_00007632	ENST00000588569.1	ENSG00000141376.22	sictr	siESRP12	BCAS3	protein_coding	processed_transcript	58.713	51.1293	66.2968	1.45499	4.26989	0.432105	0.0752957	15.0552	11.4198	18.6906	0.887246	0.817157	0.768141	3.69e-05	0.25295	0.223267	0.282633	0.0593667	0.0464529	0.0464529	NA	NA	0.992089	TRUE	NA	0	TRUE
isoComp_00034955	geneComp_00004926	ENST00000340169.7	ENSG00000121897.14	sictr	siESRP12	LIAS	protein_coding	protein_coding	3.40661	3.55299	3.26023	0.487881	0.262293	-0.0746839	0.956473	0.623297	0.438715	0.80788	0.0523826	0.168697	0.92125	0.350793	0.185483	0.1275	0.243467	0.115967	0.0465	0.0140824	FALSE	yes	0.999999	TRUE	no	0	TRUE
isoComp_00009940	geneComp_00001293	ENST00000461195.5	ENSG00000076604.14	sictr	siESRP12	TRAF4	protein_coding	retained_intron	14.6456	15.3015	13.9896	1.24905	0.954369	-0.0644988	0.943042	0.349601	0.22829	0.470912	0.0361683	0.0766743	1.08825	0.606096	0.0244	0.0155667	0.0332333	0.0176667	0.0467394	0.0467394	NA	NA	0.20474	FALSE	NA	1	TRUE
isoComp_00028540	geneComp_00003971	ENST00000618457.4	ENSG00000113494.16	sictr	siESRP12	PRLR	protein_coding	protein_coding	6.74955	7.42123	6.07787	0.925588	0.711438	-0.240664	0.746291	1.86859	1.72287	2.01431	0.223203	0.313373	0.272037	0.999861	0.280433	0.2323	0.328567	0.0962667	0.0467394	0.0467394	FALSE	yes	1	TRUE	yes	1	TRUE
isoComp_00060914	geneComp_00009002	ENST00000282587.9	ENSG00000152683.14	sictr	siESRP12	SLC30A6	protein_coding	protein_coding	5.4174	5.73233	5.10246	0.301468	0.251134	-0.104225	0.850381	2.36571	2.10071	2.63071	0.128706	0.219206	0.382445	0.385416	0.442017	0.367567	0.516467	0.1489	0.0467394	0.0467394	FALSE	yes	0.999995	TRUE	no	0	TRUE
isoComp_00083922	geneComp_00013098	ENST00000359236.9	ENSG00000176834.13	sictr	siESRP12	VSIG10	protein_coding	protein_coding	9.2337	9.0288	9.43859	0.435062	0.123301	0.131367	0.781079	2.06843	2.3094	1.82746	0.110805	0.0463207	-0.275078	0.126202	0.224733	0.255867	0.1936	-0.0622667	0.0470835	0.0470835	FALSE	yes	1	TRUE	yes	1	TRUE
isoComp_00058847	geneComp_00008664	ENST00000531957.1	ENSG00000149311.18	sictr	siESRP12	ATM	protein_coding	retained_intron	2.82325	2.77501	2.8715	0.210722	0.271752	0.102464	0.902718	0.108981	0.180951	0.0370098	0.0669959	0.0194441	-2.21655	NA	0.0371167	0.0622	0.0120333	-0.0501667	0.0470835	0.0470835	NA	NA	0.113872	FALSE	NA	0	TRUE
isoComp_00094438	geneComp_00015479	ENST00000602917.5	ENSG00000196312.12	sictr	siESRP12	MFSD14C	protein_coding	protein_coding	4.73697	5.2172	4.25675	0.470484	0.70026	-0.236785	0.790682	0.399919	0.219705	0.580133	0.021398	0.0890091	1.43626	0.248429	0.0951667	0.0436667	0.146667	0.103	0.0470835	0.0470835	FALSE	no	0.949771	TRUE	no	0	TRUE
isoComp_00116218	geneComp_00026481	ENST00000505295.1	ENSG00000247572.7	sictr	siESRP12	CKMT2-AS1	antisense_RNA	antisense_RNA	1.38993	1.54669	1.23317	0.133351	0.145321	-0.280241	0.694116	0.129857	0.0724552	0.187259	0.0387051	0.0310131	1.43881	0.999861	0.0980167	0.0457667	0.150267	0.1045	0.0470835	0.0470835	NA	NA	0.34233	FALSE	NA	0	FALSE
isoComp_00032949	geneComp_00004595	ENST00000264266.12	ENSG00000118855.18	sictr	siESRP12	MFSD1	protein_coding	protein_coding	15.0302	15.441	14.6194	0.268387	0.722069	-0.0132486	0.990139	7.46627	7.14716	7.78539	0.29891	0.221699	0.18513	0.630768	0.498083	0.462533	0.533633	0.0711	0.0472052	0.0472052	FALSE	yes	1	TRUE	no	0	TRUE
isoComp_00021699	geneComp_00002932	ENST00000253099.10	ENSG00000105364.13	sictr	siESRP12	MRPL4	protein_coding	protein_coding	5.00802	5.02269	4.99335	0.363486	0.0910667	0.0557285	0.956473	3.27054	3.02514	3.51595	0.254745	0.137565	0.275791	0.875537	0.6525	0.6014	0.7036	0.1022	0.0475249	0.0475249	FALSE	yes	0.999995	TRUE	no	0	TRUE
isoComp_00050750	geneComp_00007406	ENST00000267115.9	ENSG00000139644.12	sictr	siESRP12	TMBIM6	protein_coding	protein_coding	98.8965	101.527	96.2654	3.58972	5.26564	-0.0151504	0.987711	16.334	19.5102	13.1578	0.471529	0.853851	-0.510741	0.00311406	0.165183	0.192867	0.1375	-0.0553667	0.0475813	0.000336568	FALSE	yes	0.992829	TRUE	no	0	TRUE
isoComp_00014289	geneComp_00001888	ENST00000558566.1	ENSG00000092330.15	sictr	siESRP12	TINF2	protein_coding	protein_coding	11.1474	9.85158	12.4433	0.707757	0.292194	0.403429	0.129041	0.176358	0.267949	0.0847674	0.0430532	0.0446785	-1.57444	0.965286	0.017	0.0273333	0.00666667	-0.0206667	0.0475813	0.0475813	FALSE	yes	0.763666	TRUE	no	4	TRUE
isoComp_00094617	geneComp_00015520	ENST00000360079.7	ENSG00000196419.12	sictr	siESRP12	XRCC6	protein_coding	protein_coding	61.4621	64.0084	58.9157	2.66134	2.51101	-0.0544426	0.951049	42.1617	35.1726	49.1508	4.67529	1.5011	0.530884	0.287011	0.695617	0.554533	0.8367	0.282167	0.0475813	0.0475813	FALSE	yes	1	TRUE	no	0	TRUE
isoComp_00090341	geneComp_00014527	ENST00000373045.10	ENSG00000185090.14	sictr	siESRP12	MANEAL	protein_coding	protein_coding	2.79857	3.18153	2.41562	0.391054	0.385626	-0.316936	0.651546	1.57846	1.57409	1.58282	0.157551	0.226709	0.0771138	0.999861	0.579133	0.499367	0.6589	0.159533	0.0477112	0.0477112	FALSE	yes	1	TRUE	no	0	TRUE
isoComp_00091176	geneComp_00014688	ENST00000538721.6	ENSG00000185813.10	sictr	siESRP12	PCYT2	protein_coding	protein_coding	5.44518	5.58298	5.30738	0.728706	0.781268	0.00577957	0.997747	1.46134	1.87128	1.0514	0.120062	0.0540614	-0.767477	0.000672846	0.274617	0.3426	0.206633	-0.135967	0.0477962	8.29305e-05	FALSE	yes	1	TRUE	no	0	TRUE
isoComp_00012245	geneComp_00001614	ENST00000419016.6	ENSG00000086065.13	sictr	siESRP12	CHMP5	protein_coding	protein_coding	27.7272	28.6267	26.8277	2.7699	2.48183	-0.0421952	0.975803	0.277353	0.16585	0.388855	0.0276977	0.07828	1.28338	0.217012	0.0100667	0.0059	0.0142333	0.00833333	0.0479208	0.0289942	FALSE	yes	0.910876	TRUE	no	0	NA
isoComp_00036517	geneComp_00005181	ENST00000395814.5	ENSG00000124225.15	sictr	siESRP12	PMEPA1	protein_coding	protein_coding	10.6731	10.7358	10.6104	0.279692	0.604364	0.0456638	0.959708	7.15729	7.63483	6.67975	0.31241	0.46725	-0.13201	0.999861	0.669667	0.710633	0.6287	-0.0819333	0.0479208	0.0479208	FALSE	no	0.999837	TRUE	yes	0	TRUE
isoComp_00017376	geneComp_00002308	ENST00000560163.1	ENSG00000100949.14	sictr	siESRP12	RABGGTA	protein_coding	processed_transcript	1.13101	1.17676	1.08525	0.201393	0.144385	-0.0377065	0.98489	0.106144	0.0389365	0.173352	0.0389365	0.009901	2.26941	0.962441	0.0938167	0.0247	0.162933	0.138233	0.0480464	0.0480464	NA	NA	0.0184508	FALSE	NA	1	TRUE
isoComp_00105768	geneComp_00019940	ENST00000495064.1	ENSG00000225163.4	sictr	siESRP12	LINC00618	sense_overlapping	sense_overlapping	0.484857	0.341385	0.628328	0.0546789	0.0212019	0.940558	0.357855	0.313391	0.149837	0.476944	0.0415672	0.0104944	1.68231	0.753804	0.589983	0.418233	0.761733	0.3435	0.0480829	0.0480829	NA	NA	0.0707936	FALSE	NA	0	TRUE
isoComp_00050280	geneComp_00007334	ENST00000544679.1	ENSG00000139180.10	sictr	siESRP12	NDUFA9	protein_coding	retained_intron	31.4251	29.4095	33.4407	1.54501	1.1587	0.252594	0.470324	0.317138	0.414264	0.220011	0.039274	0.00721425	-0.881708	0.668415	0.01045	0.0143	0.0066	-0.0077	0.0482176	0.0482176	NA	NA	0.250498	FALSE	NA	0	NA
isoComp_00012599	geneComp_00001667	ENST00000556393.1	ENSG00000087299.11	sictr	siESRP12	L2HGDH	protein_coding	processed_transcript	4.86508	5.80308	3.92708	0.259172	0.141829	-0.503093	0.0594317	0.0885368	0.0442946	0.132779	0.00880277	0.0221572	1.80066	0.786069	0.0205667	0.00766667	0.0334667	0.0258	0.0491528	0.0491528	NA	NA	0.140585	FALSE	NA	0	TRUE
isoComp_00127547	geneComp_00034628	ENST00000623050.1	ENSG00000274333.4	sictr	siESRP12	CU633967.1	lincRNA	lincRNA	1.81335	1.95563	1.67107	0.307343	0.36347	-0.138706	0.937569	0.0301227	0	0.0602455	0	0.00971197	5.89362	0.0643141	0.0187667	0	0.0375333	0.0375333	0.0491528	0.0491528	NA	NA	0.279652	FALSE	NA	0	FALSE
isoComp_00026102	geneComp_00003597	ENST00000359803.7	ENSG00000110492.15	sictr	siESRP12	MDK	protein_coding	protein_coding	2.31495	3.43849	1.19141	0.172088	0.25691	-1.44975	1.4e-05	0.0185647	0	0.0371294	0	0.0214943	4.45934	NA	0.0130167	0	0.0260333	0.0260333	0.0494372	0.0494372	FALSE	yes	0.810028	TRUE	yes	0	TRUE
isoComp_00028743	geneComp_00003997	ENST00000511116.5	ENSG00000113658.16	sictr	siESRP12	SMAD5	protein_coding	protein_coding	5.17278	4.70445	5.64112	0.277383	0.56245	0.329877	0.398914	0.439742	0.258339	0.621145	0.0506722	0.0695169	1.30684	0.142705	0.0822167	0.0545667	0.109867	0.0553	0.0494372	0.0494372	FALSE	yes	0.149945	FALSE	no	0	TRUE
isoComp_00068343	geneComp_00010278	ENST00000295317.3	ENSG00000163162.8	sictr	siESRP12	RNF149	protein_coding	protein_coding	13.3135	14.036	12.5911	0.732117	0.995588	-0.0989385	0.890345	7.62922	8.72828	6.53017	0.743117	0.711792	-0.365495	0.702673	0.568183	0.619967	0.5164	-0.103567	0.0494698	2.47665e-06	FALSE	yes	1	TRUE	yes	0	TRUE
isoComp_00055516	geneComp_00008089	ENST00000424132.1	ENSG00000144468.16	sictr	siESRP12	RHBDD1	protein_coding	protein_coding	4.19706	4.06535	4.32876	0.323595	0.388479	0.142174	0.871628	1.35621	1.67694	1.03547	0.333566	0.0852846	-0.659466	0.86572	0.323133	0.406767	0.2395	-0.167267	0.0494698	0.0494698	FALSE	yes	0.138003	FALSE	no	0	TRUE
isoComp_00075990	geneComp_00011572	ENST00000306433.8	ENSG00000168495.12	sictr	siESRP12	POLR3D	protein_coding	protein_coding	1.60073	1.74299	1.45848	0.109179	0.0893703	-0.185856	0.752132	1.46772	1.66953	1.26591	0.107668	0.0456453	-0.33653	0.39913	0.914567	0.957633	0.8715	-0.0861333	0.0494698	0.0494698	FALSE	yes	1	TRUE	no	0	TRUE
isoComp_00062122	geneComp_00009224	ENST00000285021.11	ENSG00000154767.14	sictr	siESRP12	XPC	protein_coding	protein_coding	9.41632	9.7571	9.07555	0.985724	0.676077	-0.0510111	0.968139	6.59201	6.18472	6.9993	0.30097	0.687133	0.231299	0.932136	0.70475	0.6402	0.7693	0.1291	0.0494863	1.55401e-46	FALSE	yes	1	TRUE	no	0	TRUE
isoComp_00035153	geneComp_00004960	ENST00000393728.6	ENSG00000122203.14	sictr	siESRP12	KIAA1191	protein_coding	processed_transcript	6.77015	6.99037	6.54993	0.898297	0.418624	-0.0185048	0.98946	1.63616	2.02648	1.24583	0.151178	0.199041	-0.634641	0.265952	0.241467	0.2947	0.188233	-0.106467	0.0495444	0.0495444	NA	NA	0.111698	FALSE	NA	0	TRUE
isoComp_00098373	geneComp_00016255	ENST00000567391.5	ENSG00000198931.10	sictr	siESRP12	APRT	protein_coding	nonsense_mediated_decay	90.4869	81.1812	99.7925	4.17292	2.61731	0.362955	0.165549	2.48141	3.66874	1.29408	1.35638	0.235428	-1.44891	0.190617	0.0284667	0.0440333	0.0129	-0.0311333	0.0495444	0.0495444	TRUE	no	0.263489	FALSE	no	1	TRUE
isoComp_00015625	geneComp_00002076	ENST00000437103.1	ENSG00000100038.19	sictr	siESRP12	TOP3B	protein_coding	protein_coding	3.17204	3.26529	3.0788	0.161001	0.448665	-0.0125336	0.993826	0.0334306	0	0.0668612	0	0.0204589	4.33238	NA	0.0103667	0	0.0207333	0.0207333	0.0495444	0.0495444	FALSE	no	0.109831	FALSE	no	0	TRUE
isoComp_00006356	geneComp_00000833	ENST00000535423.5	ENSG00000064115.10	sictr	siESRP12	TM7SF3	protein_coding	protein_coding	17.2163	16.2511	18.1816	0.172033	0.914111	0.227518	0.565479	0.242793	0.342929	0.142657	0.0636078	0.0395262	-1.24181	0.909713	0.0143333	0.021	0.00766667	-0.0133333	0.0497116	0.0497116	FALSE	no	0.159729	FALSE	no	0	TRUE

## Sheet: b_GO_enrichments
GroupID	Category	Term	Description	LogP	Log(q-value)	InTerm_InList	Genes	Symbols
1_Summary	Hallmark Gene Sets	M5911	HALLMARK INTERFERON ALPHA RESPONSE	-7.17285	-5.47388	13/97	103,3430,3659,3665,3959,4599,4938,5359,5698,10581,51667,55601,135112,355,6352,6772,6892,10135,27348,256586	ADAR,IFI35,IRF1,IRF7,LGALS3BP,MX1,OAS1,PLSCR1,PSMB9,IFITM2,NUB1,DDX60,NCOA7,FAS,CCL5,STAT1,TAPBP,NAMPT,TOR1B,LYSMD2
1_Member	Hallmark Gene Sets	M5911	HALLMARK INTERFERON ALPHA RESPONSE	-7.17285	-5.47388	13/97	103,3430,3659,3665,3959,4599,4938,5359,5698,10581,51667,55601,135112	ADAR,IFI35,IRF1,IRF7,LGALS3BP,MX1,OAS1,PLSCR1,PSMB9,IFITM2,NUB1,DDX60,NCOA7
1_Member	Hallmark Gene Sets	M5913	HALLMARK INTERFERON GAMMA RESPONSE	-6.22416	-4.82622	17/200	103,355,3430,3659,3665,3959,4599,5359,5698,6352,6772,6892,10135,10581,27348,55601,256586	ADAR,FAS,IFI35,IRF1,IRF7,LGALS3BP,MX1,PLSCR1,PSMB9,CCL5,STAT1,TAPBP,NAMPT,IFITM2,TOR1B,DDX60,LYSMD2
2_Summary	Hallmark Gene Sets	M5893	HALLMARK MITOTIC SPINDLE	-5.57738	-4.35553	16/199	667,996,1739,2035,2316,2317,4628,5048,5922,9493,9826,10006,11214,51199,57787,201176	DST,CDC27,DLG1,EPB41,FLNA,FLNB,MYH10,PAFAH1B1,RASA2,KIF23,ARHGEF11,ABI1,AKAP13,NIN,MARK4,ARHGAP27
2_Member	Hallmark Gene Sets	M5893	HALLMARK MITOTIC SPINDLE	-5.57738	-4.35553	16/199	667,996,1739,2035,2316,2317,4628,5048,5922,9493,9826,10006,11214,51199,57787,201176	DST,CDC27,DLG1,EPB41,FLNA,FLNB,MYH10,PAFAH1B1,RASA2,KIF23,ARHGEF11,ABI1,AKAP13,NIN,MARK4,ARHGAP27
3_Summary	Hallmark Gene Sets	M5924	HALLMARK MTORC1 SIGNALING	-4.28596	-3.18905	14/200	205,2107,5033,5718,5723,5860,6117,6309,6781,7323,8615,10135,10622,23657	AK4,ETF1,P4HA1,PSMD12,PSPH,QDPR,RPA1,SC5D,STC1,UBE2D3,USO1,NAMPT,POLR3G,SLC7A11
3_Member	Hallmark Gene Sets	M5924	HALLMARK MTORC1 SIGNALING	-4.28596	-3.18905	14/200	205,2107,5033,5718,5723,5860,6117,6309,6781,7323,8615,10135,10622,23657	AK4,ETF1,P4HA1,PSMD12,PSPH,QDPR,RPA1,SC5D,STC1,UBE2D3,USO1,NAMPT,POLR3G,SLC7A11
4_Summary	Hallmark Gene Sets	M5902	HALLMARK APOPTOSIS	-4.01456	-3.03478	12/161	355,467,595,960,1499,1806,2107,3148,3659,5526,6309,10059,6352,10135,23258,23764,56937	FAS,ATF3,CCND1,CD44,CTNNB1,DPYD,ETF1,HMGB2,IRF1,PPP2R5B,SC5D,DNM1L,CCL5,NAMPT,DENND5A,MAFF,PMEPA1
4_Member	Hallmark Gene Sets	M5902	HALLMARK APOPTOSIS	-4.01456	-3.03478	12/161	355,467,595,960,1499,1806,2107,3148,3659,5526,6309,10059	FAS,ATF3,CCND1,CD44,CTNNB1,DPYD,ETF1,HMGB2,IRF1,PPP2R5B,SC5D,DNM1L
4_Member	Hallmark Gene Sets	M5890	HALLMARK TNFA SIGNALING VIA NFKB	-1.71839	-1.32045	9/200	467,595,960,3659,6352,10135,23258,23764,56937	ATF3,CCND1,CD44,IRF1,CCL5,NAMPT,DENND5A,MAFF,PMEPA1
5_Summary	Hallmark Gene Sets	M5892	HALLMARK CHOLESTEROL HOMEOSTASIS	-3.9556	-3.03478	8/74	230,467,1499,2222,5359,5833,6309,114569	ALDOC,ATF3,CTNNB1,FDFT1,PLSCR1,PCYT2,SC5D,MAL2
5_Member	Hallmark Gene Sets	M5892	HALLMARK CHOLESTEROL HOMEOSTASIS	-3.9556	-3.03478	8/74	230,467,1499,2222,5359,5833,6309,114569	ALDOC,ATF3,CTNNB1,FDFT1,PLSCR1,PCYT2,SC5D,MAL2
6_Summary	Hallmark Gene Sets	M5939	HALLMARK P53 PATHWAY	-3.70105	-2.84718	13/200	355,467,3275,3714,5154,5889,7508,9538,10668,23657,25898,51002,55367	FAS,ATF3,PRMT2,JAG2,PDGFA,RAD51C,XPC,EI24,CGRRF1,SLC7A11,RCHY1,TPRKB,PIDD1
6_Member	Hallmark Gene Sets	M5939	HALLMARK P53 PATHWAY	-3.70105	-2.84718	13/200	355,467,3275,3714,5154,5889,7508,9538,10668,23657,25898,51002,55367	FAS,ATF3,PRMT2,JAG2,PDGFA,RAD51C,XPC,EI24,CGRRF1,SLC7A11,RCHY1,TPRKB,PIDD1
7_Summary	Hallmark Gene Sets	M5910	HALLMARK PROTEIN SECRETION	-3.17637	-2.38049	8/96	372,667,858,1173,2803,8615,8774,10059	ARCN1,DST,CAV2,AP2M1,GOLGA4,USO1,NAPG,DNM1L
7_Member	Hallmark Gene Sets	M5910	HALLMARK PROTEIN SECRETION	-3.17637	-2.38049	8/96	372,667,858,1173,2803,8615,8774,10059	ARCN1,DST,CAV2,AP2M1,GOLGA4,USO1,NAPG,DNM1L
8_Summary	Hallmark Gene Sets	M5915	HALLMARK APICAL JUNCTION	-2.6338	-1.93483	11/200	1001,1739,3675,4628,4771,7082,7106,8189,8517,9019,51776	CDH3,DLG1,ITGA3,MYH10,NF2,TJP1,TSPAN4,SYMPK,IKBKG,MPZL1,MAP3K20
8_Member	Hallmark Gene Sets	M5915	HALLMARK APICAL JUNCTION	-2.6338	-1.93483	11/200	1001,1739,3675,4628,4771,7082,7106,8189,8517,9019,51776	CDH3,DLG1,ITGA3,MYH10,NF2,TJP1,TSPAN4,SYMPK,IKBKG,MPZL1,MAP3K20
9_Summary	Hallmark Gene Sets	M5906	HALLMARK ESTROGEN RESPONSE EARLY	-2.6338	-1.93483	11/200	595,960,2222,2317,5241,6542,26509,54020,55686,79083,80004,2261,5618,29988,51599	CCND1,CD44,FDFT1,FLNB,PGR,SLC7A2,MYOF,SLC37A1,MREG,MLPH,ESRP2,FGFR3,PRLR,SLC2A8,LSR
9_Member	Hallmark Gene Sets	M5906	HALLMARK ESTROGEN RESPONSE EARLY	-2.6338	-1.93483	11/200	595,960,2222,2317,5241,6542,26509,54020,55686,79083,80004	CCND1,CD44,FDFT1,FLNB,PGR,SLC7A2,MYOF,SLC37A1,MREG,MLPH,ESRP2
9_Member	Hallmark Gene Sets	M5907	HALLMARK ESTROGEN RESPONSE LATE	-2.15585	-1.63297	10/200	595,960,2222,2261,2317,5241,5618,26509,29988,51599	CCND1,CD44,FDFT1,FGFR3,FLNB,PGR,PRLR,MYOF,SLC2A8,LSR
10_Summary	Hallmark Gene Sets	M5928	HALLMARK MYC TARGETS V2	-2.2304	-1.63297	5/58	3177,6949,10244,54663,81887	SLC29A2,TCOF1,RABEPK,WDR74,LAS1L
10_Member	Hallmark Gene Sets	M5928	HALLMARK MYC TARGETS V2	-2.2304	-1.63297	5/58	3177,6949,10244,54663,81887	SLC29A2,TCOF1,RABEPK,WDR74,LAS1L
11_Summary	Hallmark Gene Sets	M5947	HALLMARK IL2 STAT5 SIGNALING	-2.17058	-1.63297	10/199	196,960,3177,5033,5339,5359,23191,23258,23764,64332	AHR,CD44,SLC29A2,P4HA1,PLEC,PLSCR1,CYFIP1,DENND5A,MAFF,NFKBIZ
11_Member	Hallmark Gene Sets	M5947	HALLMARK IL2 STAT5 SIGNALING	-2.17058	-1.63297	10/199	196,960,3177,5033,5339,5359,23191,23258,23764,64332	AHR,CD44,SLC29A2,P4HA1,PLEC,PLSCR1,CYFIP1,DENND5A,MAFF,NFKBIZ
12_Summary	Hallmark Gene Sets	M5921	HALLMARK COMPLEMENT	-2.15585	-1.63297	10/200	1508,3659,3665,5359,5698,6047,6352,9958,11108,23764	CTSB,IRF1,IRF7,PLSCR1,PSMB9,RNF4,CCL5,USP15,PRDM4,MAFF
12_Member	Hallmark Gene Sets	M5921	HALLMARK COMPLEMENT	-2.15585	-1.63297	10/200	1508,3659,3665,5359,5698,6047,6352,9958,11108,23764	CTSB,IRF1,IRF7,PLSCR1,PSMB9,RNF4,CCL5,USP15,PRDM4,MAFF
13_Summary	Hallmark Gene Sets	M5930	HALLMARK EPITHELIAL MESENCHYMAL TRANSITION	-2.15585	-1.63297	10/200	355,667,960,2316,4147,7168,10486,22943,23705,56937	FAS,DST,CD44,FLNA,MATN2,TPM1,CAP2,DKK1,CADM1,PMEPA1
13_Member	Hallmark Gene Sets	M5930	HALLMARK EPITHELIAL MESENCHYMAL TRANSITION	-2.15585	-1.63297	10/200	355,667,960,2316,4147,7168,10486,22943,23705,56937	FAS,DST,CD44,FLNA,MATN2,TPM1,CAP2,DKK1,CADM1,PMEPA1
14_Summary	Hallmark Gene Sets	M5922	HALLMARK UNFOLDED PROTEIN RESPONSE	-2.12579	-1.63094	7/113	467,4801,8570,8815,9709,10525,55033	ATF3,NFYB,KHSRP,BANF1,HERPUD1,HYOU1,FKBP14
14_Member	Hallmark Gene Sets	M5922	HALLMARK UNFOLDED PROTEIN RESPONSE	-2.12579	-1.63094	7/113	467,4801,8570,8815,9709,10525,55033	ATF3,NFYB,KHSRP,BANF1,HERPUD1,HYOU1,FKBP14
15_Summary	Hallmark Gene Sets	M5908	HALLMARK ANDROGEN RESPONSE	-1.82647	-1.35795	6/100	595,2547,6675,8821,10513,56937	CCND1,XRCC6,UAP1,INPP4B,APPBP2,PMEPA1
15_Member	Hallmark Gene Sets	M5908	HALLMARK ANDROGEN RESPONSE	-1.82647	-1.35795	6/100	595,2547,6675,8821,10513,56937	CCND1,XRCC6,UAP1,INPP4B,APPBP2,PMEPA1
16_Summary	Hallmark Gene Sets	M5925	HALLMARK E2F TARGETS	-1.71839	-1.32045	9/200	2547,3148,5558,5889,6117,7112,9833,79019,84312	XRCC6,HMGB2,PRIM2,RAD51C,RPA1,TMPO,MELK,CENPM,BRMS1L
16_Member	Hallmark Gene Sets	M5925	HALLMARK E2F TARGETS	-1.71839	-1.32045	9/200	2547,3148,5558,5889,6117,7112,9833,79019,84312	XRCC6,HMGB2,PRIM2,RAD51C,RPA1,TMPO,MELK,CENPM,BRMS1L
17_Summary	Hallmark Gene Sets	M5950	HALLMARK ALLOGRAFT REJECTION	-1.71839	-1.32045	9/200	355,2316,3133,3665,6352,6772,6892,10006,11146,196,3659,6542,10135	FAS,FLNA,HLA-E,IRF7,CCL5,STAT1,TAPBP,ABI1,GLMN,AHR,IRF1,SLC7A2,NAMPT
17_Member	Hallmark Gene Sets	M5950	HALLMARK ALLOGRAFT REJECTION	-1.71839	-1.32045	9/200	355,2316,3133,3665,6352,6772,6892,10006,11146	FAS,FLNA,HLA-E,IRF7,CCL5,STAT1,TAPBP,ABI1,GLMN
17_Member	Hallmark Gene Sets	M5932	HALLMARK INFLAMMATORY RESPONSE	-1.32436	-1.05676	8/200	196,3659,3665,6352,6542,6892,10006,10135	AHR,IRF1,IRF7,CCL5,SLC7A2,TAPBP,ABI1,NAMPT
18_Summary	Hallmark Gene Sets	M5896	HALLMARK TGF BETA SIGNALING	-1.65041	-1.27365	4/54	1499,7082,7323,56937	CTNNB1,TJP1,UBE2D3,PMEPA1
18_Member	Hallmark Gene Sets	M5896	HALLMARK TGF BETA SIGNALING	-1.65041	-1.27365	4/54	1499,7082,7323,56937	CTNNB1,TJP1,UBE2D3,PMEPA1
19_Summary	Hallmark Gene Sets	M5942	HALLMARK UV RESPONSE DN	-1.59548	-1.23893	7/144	390,1739,4363,5922,7082,8821,10486	RND3,DLG1,ABCC1,RASA2,TJP1,INPP4B,CAP2
19_Member	Hallmark Gene Sets	M5942	HALLMARK UV RESPONSE DN	-1.59548	-1.23893	7/144	390,1739,4363,5922,7082,8821,10486	RND3,DLG1,ABCC1,RASA2,TJP1,INPP4B,CAP2
20_Summary	Hallmark Gene Sets	M5897	HALLMARK IL6 JAK STAT3 SIGNALING	-1.52531	-1.18807	5/87	2,355,960,3659,6772	A2M,FAS,CD44,IRF1,STAT1
20_Member	Hallmark Gene Sets	M5897	HALLMARK IL6 JAK STAT3 SIGNALING	-1.52531	-1.18807	5/87	2,355,960,3659,6772	A2M,FAS,CD44,IRF1,STAT1
1_Summary	GO Biological Processes	GO:0016569	covalent chromatin modification	-10.1216	-5.93033	35/484	472,1499,1789,3275,5927,6871,6880,7786,8850,9555,9647,9958,10445,10902,10919,11108,23326,23338,28989,51147,51322,51535,55183,55611,55677,55683,55869,56848,64769,79960,84193,84312,84678,114803,221477,1725,6047,11019,11097,57337,51114,84287	ATM,CTNNB1,DNMT3B,PRMT2,KDM5A,TADA2A,TAF9,MAP3K12,KAT2B,MACROH2A1,PPM1F,USP15,MCRS1,BRD8,EHMT2,PRDM4,USP22,JADE2,NTMT1,ING4,WAC,PPHLN1,RIF1,OTUB1,IWS1,KANSL3,HDAC8,SPHK2,MEAF6,JADE1,SETD3,BRMS1L,KDM2B,MYSM1,C6orf89,DHPS,RNF4,LIAS,NUP42,SENP7,ZDHHC9,ZDHHC16
1_Member	GO Biological Processes	GO:0016569	covalent chromatin modification	-10.1216	-5.93033	35/484	472,1499,1789,3275,5927,6871,6880,7786,8850,9555,9647,9958,10445,10902,10919,11108,23326,23338,28989,51147,51322,51535,55183,55611,55677,55683,55869,56848,64769,79960,84193,84312,84678,114803,221477	ATM,CTNNB1,DNMT3B,PRMT2,KDM5A,TADA2A,TAF9,MAP3K12,KAT2B,MACROH2A1,PPM1F,USP15,MCRS1,BRD8,EHMT2,PRDM4,USP22,JADE2,NTMT1,ING4,WAC,PPHLN1,RIF1,OTUB1,IWS1,KANSL3,HDAC8,SPHK2,MEAF6,JADE1,SETD3,BRMS1L,KDM2B,MYSM1,C6orf89
1_Member	GO Biological Processes	GO:0016570	histone modification	-9.82796	-5.93033	34/471	472,1499,1789,3275,5927,6871,6880,7786,8850,9555,9647,9958,10445,10902,10919,11108,23326,23338,28989,51147,51322,55183,55611,55677,55683,55869,56848,64769,79960,84193,84312,84678,114803,221477	ATM,CTNNB1,DNMT3B,PRMT2,KDM5A,TADA2A,TAF9,MAP3K12,KAT2B,MACROH2A1,PPM1F,USP15,MCRS1,BRD8,EHMT2,PRDM4,USP22,JADE2,NTMT1,ING4,WAC,RIF1,OTUB1,IWS1,KANSL3,HDAC8,SPHK2,MEAF6,JADE1,SETD3,BRMS1L,KDM2B,MYSM1,C6orf89
1_Member	GO Biological Processes	GO:0043981	histone H4-K5 acetylation	-6.37538	-3.2559	2016-06-01	10445,23338,51147,55683,64769,79960	MCRS1,JADE2,ING4,KANSL3,MEAF6,JADE1
1_Member	GO Biological Processes	GO:0043982	histone H4-K8 acetylation	-6.37538	-3.2559	2016-06-01	10445,23338,51147,55683,64769,79960	MCRS1,JADE2,ING4,KANSL3,MEAF6,JADE1
1_Member	GO Biological Processes	GO:0018205	peptidyl-lysine modification	-5.51739	-2.69451	24/408	1499,1725,1789,6047,6871,6880,8850,9555,10445,10902,10919,11019,11097,23326,23338,51147,55183,55677,55683,56848,57337,64769,79960,84193	CTNNB1,DHPS,DNMT3B,RNF4,TADA2A,TAF9,KAT2B,MACROH2A1,MCRS1,BRD8,EHMT2,LIAS,NUP42,USP22,JADE2,ING4,RIF1,IWS1,KANSL3,SPHK2,SENP7,MEAF6,JADE1,SETD3
1_Member	GO Biological Processes	GO:0043983	histone H4-K12 acetylation	-5.27687	-2.54061	2022-07-04	23338,51147,64769,79960	JADE2,ING4,MEAF6,JADE1
1_Member	GO Biological Processes	GO:0043967	histone H4 acetylation	-4.97561	-2.38974	1970-09-01	10445,10902,23326,23338,51147,55677,55683,64769,79960	MCRS1,BRD8,USP22,JADE2,ING4,IWS1,KANSL3,MEAF6,JADE1
1_Member	GO Biological Processes	GO:0043984	histone H4-K16 acetylation	-4.79157	-2.23871	2028-06-01	10445,23338,51147,55683,64769,79960	MCRS1,JADE2,ING4,KANSL3,MEAF6,JADE1
1_Member	GO Biological Processes	GO:0016573	histone acetylation	-4.60937	-2.11828	13/162	6871,6880,8850,10445,10902,23326,23338,51147,55677,55683,56848,64769,79960	TADA2A,TAF9,KAT2B,MCRS1,BRD8,USP22,JADE2,ING4,IWS1,KANSL3,SPHK2,MEAF6,JADE1
1_Member	GO Biological Processes	GO:0018393	internal peptidyl-lysine acetylation	-4.47045	-2.07113	13/167	6871,6880,8850,10445,10902,23326,23338,51147,55677,55683,56848,64769,79960	TADA2A,TAF9,KAT2B,MCRS1,BRD8,USP22,JADE2,ING4,IWS1,KANSL3,SPHK2,MEAF6,JADE1
1_Member	GO Biological Processes	GO:0043966	histone H3 acetylation	-4.44452	-2.05953	1963-08-01	6871,6880,8850,23338,51147,56848,64769,79960	TADA2A,TAF9,KAT2B,JADE2,ING4,SPHK2,MEAF6,JADE1
1_Member	GO Biological Processes	GO:0006475	internal protein amino acid acetylation	-4.41642	-2.05661	13/169	6871,6880,8850,10445,10902,23326,23338,51147,55677,55683,56848,64769,79960	TADA2A,TAF9,KAT2B,MCRS1,BRD8,USP22,JADE2,ING4,IWS1,KANSL3,SPHK2,MEAF6,JADE1
1_Member	GO Biological Processes	GO:0018394	peptidyl-lysine acetylation	-4.25934	-1.93657	13/175	6871,6880,8850,10445,10902,23326,23338,51147,55677,55683,56848,64769,79960	TADA2A,TAF9,KAT2B,MCRS1,BRD8,USP22,JADE2,ING4,IWS1,KANSL3,SPHK2,MEAF6,JADE1
1_Member	GO Biological Processes	GO:0043543	protein acylation	-3.78523	-1.63965	15/249	6871,6880,8850,10445,10902,23326,23338,51114,51147,55677,55683,56848,64769,79960,84287	TADA2A,TAF9,KAT2B,MCRS1,BRD8,USP22,JADE2,ZDHHC9,ING4,IWS1,KANSL3,SPHK2,MEAF6,JADE1,ZDHHC16
1_Member	GO Biological Processes	GO:0006473	protein acetylation	-3.59212	-1.53141	13/204	6871,6880,8850,10445,10902,23326,23338,51147,55677,55683,56848,64769,79960	TADA2A,TAF9,KAT2B,MCRS1,BRD8,USP22,JADE2,ING4,IWS1,KANSL3,SPHK2,MEAF6,JADE1
2_Summary	GO Biological Processes	GO:0048729	tissue morphogenesis	-8.50973	-4.78819	39/668	104,655,960,1173,1499,1739,2263,2316,2909,3675,3714,3845,4435,4649,4771,5048,5154,5241,5698,5705,5718,5879,6772,6781,7168,9723,9788,10413,11019,11146,22943,23513,57669,79810,80004,84678,84962,90627,255743,6670,23657,595,858,1001,2896,3148,6352,57599,55959,2261,54845,221477	ADARB1,BMP7,CD44,AP2M1,CTNNB1,DLG1,FGFR2,FLNA,ARHGAP35,ITGA3,JAG2,KRAS,CITED1,MYO9A,NF2,PAFAH1B1,PDGFA,PGR,PSMB9,PSMC5,PSMD12,RAC1,STAT1,STC1,TPM1,SEMA3E,MTSS1,YAP1,LIAS,GLMN,DKK1,SCRIB,EPB41L5,PTCD2,ESRP2,KDM2B,AJUBA,STARD13,NPNT,SP3,SLC7A11,CCND1,CAV2,CDH3,GRN,HMGB2,CCL5,WDR48,SULF2,FGFR3,ESRP1,C6orf89
2_Member	GO Biological Processes	GO:0048729	tissue morphogenesis	-8.50973	-4.78819	39/668	104,655,960,1173,1499,1739,2263,2316,2909,3675,3714,3845,4435,4649,4771,5048,5154,5241,5698,5705,5718,5879,6772,6781,7168,9723,9788,10413,11019,11146,22943,23513,57669,79810,80004,84678,84962,90627,255743	ADARB1,BMP7,CD44,AP2M1,CTNNB1,DLG1,FGFR2,FLNA,ARHGAP35,ITGA3,JAG2,KRAS,CITED1,MYO9A,NF2,PAFAH1B1,PDGFA,PGR,PSMB9,PSMC5,PSMD12,RAC1,STAT1,STC1,TPM1,SEMA3E,MTSS1,YAP1,LIAS,GLMN,DKK1,SCRIB,EPB41L5,PTCD2,ESRP2,KDM2B,AJUBA,STARD13,NPNT
2_Member	GO Biological Processes	GO:0002009	morphogenesis of an epithelium	-7.43573	-3.93605	33/557	655,960,1173,1499,1739,2263,2316,2909,3714,3845,4435,4649,5048,5154,5241,5698,5705,5718,5879,6772,9723,9788,10413,11019,11146,22943,23513,57669,80004,84678,84962,90627,255743	BMP7,CD44,AP2M1,CTNNB1,DLG1,FGFR2,FLNA,ARHGAP35,JAG2,KRAS,CITED1,MYO9A,PAFAH1B1,PDGFA,PGR,PSMB9,PSMC5,PSMD12,RAC1,STAT1,SEMA3E,MTSS1,YAP1,LIAS,GLMN,DKK1,SCRIB,EPB41L5,ESRP2,KDM2B,AJUBA,STARD13,NPNT
2_Member	GO Biological Processes	GO:0060562	epithelial tube morphogenesis	-3.85734	-1.68398	18/331	655,1499,1739,2263,2909,3845,4435,5241,9723,9788,10413,11019,11146,23513,80004,84678,90627,255743	BMP7,CTNNB1,DLG1,FGFR2,ARHGAP35,KRAS,CITED1,PGR,SEMA3E,MTSS1,YAP1,LIAS,GLMN,SCRIB,ESRP2,KDM2B,STARD13,NPNT
2_Member	GO Biological Processes	GO:0060441	epithelial tube branching involved in lung morphogenesis	-3.6001	-1.53141	2029-05-01	1499,2263,3845,10413,80004	CTNNB1,FGFR2,KRAS,YAP1,ESRP2
2_Member	GO Biological Processes	GO:0048754	branching morphogenesis of an epithelial tube	-3.52067	-1.49102	11/155	655,1499,1739,2263,3845,4435,5241,9723,10413,80004,255743	BMP7,CTNNB1,DLG1,FGFR2,KRAS,CITED1,PGR,SEMA3E,YAP1,ESRP2,NPNT
2_Member	GO Biological Processes	GO:0061138	morphogenesis of a branching epithelium	-3.38687	-1.41144	12/187	655,1499,1739,2263,3845,4435,5154,5241,9723,10413,80004,255743	BMP7,CTNNB1,DLG1,FGFR2,KRAS,CITED1,PDGFA,PGR,SEMA3E,YAP1,ESRP2,NPNT
2_Member	GO Biological Processes	GO:0001763	morphogenesis of a branching structure	-3.10828	-1.22768	12/201	655,1499,1739,2263,3845,4435,5154,5241,9723,10413,80004,255743	BMP7,CTNNB1,DLG1,FGFR2,KRAS,CITED1,PDGFA,PGR,SEMA3E,YAP1,ESRP2,NPNT
2_Member	GO Biological Processes	GO:0030324	lung development	-2.50741	-0.851578	10/177	1499,2263,3675,3845,5154,5241,6670,10413,23657,80004	CTNNB1,FGFR2,ITGA3,KRAS,PDGFA,PGR,SP3,YAP1,SLC7A11,ESRP2
2_Member	GO Biological Processes	GO:0030323	respiratory tube development	-2.4383	-0.81265	10/181	1499,2263,3675,3845,5154,5241,6670,10413,23657,80004	CTNNB1,FGFR2,ITGA3,KRAS,PDGFA,PGR,SP3,YAP1,SLC7A11,ESRP2
2_Member	GO Biological Processes	GO:0050679	positive regulation of epithelial cell proliferation	-2.43616	-0.81265	11/211	595,858,1001,1499,2263,2896,3148,6352,10413,57599,80004	CCND1,CAV2,CDH3,CTNNB1,FGFR2,GRN,HMGB2,CCL5,YAP1,WDR48,ESRP2
2_Member	GO Biological Processes	GO:0060425	lung morphogenesis	-2.42357	-0.811288	1952-05-01	1499,2263,3845,10413,80004	CTNNB1,FGFR2,KRAS,YAP1,ESRP2
2_Member	GO Biological Processes	GO:0050678	regulation of epithelial cell proliferation	-2.09372	-0.613933	16/405	595,858,1001,1499,1739,2263,2896,3148,5241,6352,6772,9788,10413,55959,57599,80004	CCND1,CAV2,CDH3,CTNNB1,DLG1,FGFR2,GRN,HMGB2,PGR,CCL5,STAT1,MTSS1,YAP1,SULF2,WDR48,ESRP2
2_Member	GO Biological Processes	GO:0060541	respiratory system development	-2.08086	-0.60648	10/204	1499,2263,3675,3845,5154,5241,6670,10413,23657,80004	CTNNB1,FGFR2,ITGA3,KRAS,PDGFA,PGR,SP3,YAP1,SLC7A11,ESRP2
2_Member	GO Biological Processes	GO:0044344	cellular response to fibroblast growth factor stimulus	-2.03146	-0.578661	8/146	960,1499,2261,2263,6352,54845,55959,80004	CD44,CTNNB1,FGFR3,FGFR2,CCL5,ESRP1,SULF2,ESRP2
2_Member	GO Biological Processes	GO:0071774	response to fibroblast growth factor	-1.91671	-0.508642	8/153	960,1499,2261,2263,6352,54845,55959,80004	CD44,CTNNB1,FGFR3,FGFR2,CCL5,ESRP1,SULF2,ESRP2
2_Member	GO Biological Processes	GO:0050673	epithelial cell proliferation	-1.88012	-0.489558	17/465	595,858,1001,1499,1739,2263,2896,3148,5241,6352,6772,9788,10413,55959,57599,80004,221477	CCND1,CAV2,CDH3,CTNNB1,DLG1,FGFR2,GRN,HMGB2,PGR,CCL5,STAT1,MTSS1,YAP1,SULF2,WDR48,ESRP2,C6orf89
2_Member	GO Biological Processes	GO:0008543	fibroblast growth factor receptor signaling pathway	-1.50164	-0.263925	6/118	1499,2261,2263,54845,55959,80004	CTNNB1,FGFR3,FGFR2,ESRP1,SULF2,ESRP2
3_Summary	GO Biological Processes	GO:0051640	organelle localization	-7.81245	-4.21585	40/738	372,472,858,1001,1499,1739,1785,4430,4599,4628,4646,5048,8120,8517,8615,8825,9066,9493,9527,10059,10244,10312,22820,22832,23277,23513,51199,55669,55686,56681,56848,57488,57787,79083,79567,80321,84364,85440,93664,225689,2803,6892,8774,9117,10525,57533,65258,90522,150684,340371,1173,23603,399979	ARCN1,ATM,CAV2,CDH3,CTNNB1,DLG1,DNM2,MYO1B,MX1,MYH10,MYO6,PAFAH1B1,AP3B2,IKBKG,USO1,LIN7A,SYT7,KIF23,GOSR1,DNM1L,RABEPK,TCIRG1,COPG1,CEP162,CLUH,SCRIB,NIN,MFN1,MREG,SAR1A,SPHK2,ESYT2,MARK4,MLPH,RIPOR1,CEP70,ARFGAP2,DOCK7,CADPS2,MAPK15,GOLGA4,TAPBP,NAPG,SEC22C,HYOU1,TBC1D14,MPPE1,YIF1B,COMMD1,NRBP2,AP2M1,CORO1C,SNX19
3_Member	GO Biological Processes	GO:0051640	organelle localization	-7.81245	-4.21585	40/738	372,472,858,1001,1499,1739,1785,4430,4599,4628,4646,5048,8120,8517,8615,8825,9066,9493,9527,10059,10244,10312,22820,22832,23277,23513,51199,55669,55686,56681,56848,57488,57787,79083,79567,80321,84364,85440,93664,225689	ARCN1,ATM,CAV2,CDH3,CTNNB1,DLG1,DNM2,MYO1B,MX1,MYH10,MYO6,PAFAH1B1,AP3B2,IKBKG,USO1,LIN7A,SYT7,KIF23,GOSR1,DNM1L,RABEPK,TCIRG1,COPG1,CEP162,CLUH,SCRIB,NIN,MFN1,MREG,SAR1A,SPHK2,ESYT2,MARK4,MLPH,RIPOR1,CEP70,ARFGAP2,DOCK7,CADPS2,MAPK15
3_Member	GO Biological Processes	GO:0051650	establishment of vesicle localization	-6.83305	-3.47949	23/319	1001,1499,1785,4430,4599,4646,5048,8120,8517,8615,8825,9066,9493,9527,10059,10312,23513,55686,56681,79083,84364,93664,225689	CDH3,CTNNB1,DNM2,MYO1B,MX1,MYO6,PAFAH1B1,AP3B2,IKBKG,USO1,LIN7A,SYT7,KIF23,GOSR1,DNM1L,TCIRG1,SCRIB,MREG,SAR1A,MLPH,ARFGAP2,CADPS2,MAPK15
3_Member	GO Biological Processes	GO:0051648	vesicle localization	-6.47853	-3.26784	23/334	1001,1499,1785,4430,4599,4646,5048,8120,8517,8615,8825,9066,9493,9527,10059,10312,23513,55686,56681,79083,84364,93664,225689	CDH3,CTNNB1,DNM2,MYO1B,MX1,MYO6,PAFAH1B1,AP3B2,IKBKG,USO1,LIN7A,SYT7,KIF23,GOSR1,DNM1L,TCIRG1,SCRIB,MREG,SAR1A,MLPH,ARFGAP2,CADPS2,MAPK15
3_Member	GO Biological Processes	GO:0051656	establishment of organelle localization	-6.20543	-3.18286	30/541	472,1001,1499,1739,1785,4430,4599,4628,4646,5048,8120,8517,8615,8825,9066,9493,9527,10059,10312,22820,23513,55686,56681,56848,79083,79567,84364,85440,93664,225689	ATM,CDH3,CTNNB1,DLG1,DNM2,MYO1B,MX1,MYH10,MYO6,PAFAH1B1,AP3B2,IKBKG,USO1,LIN7A,SYT7,KIF23,GOSR1,DNM1L,TCIRG1,COPG1,SCRIB,MREG,SAR1A,SPHK2,MLPH,RIPOR1,ARFGAP2,DOCK7,CADPS2,MAPK15
3_Member	GO Biological Processes	GO:0048209	regulation of vesicle targeting, to, from or within Golgi	-4.11197	-1.83759	2022-05-03	9527,56681,225689	GOSR1,SAR1A,MAPK15
3_Member	GO Biological Processes	GO:0048193	Golgi vesicle transport	-4.02609	-1.77682	20/380	372,1785,2803,4430,6892,8615,8774,9117,9493,9527,10525,22820,56681,57533,65258,84364,90522,150684,225689,340371	ARCN1,DNM2,GOLGA4,MYO1B,TAPBP,USO1,NAPG,SEC22C,KIF23,GOSR1,HYOU1,COPG1,SAR1A,TBC1D14,MPPE1,ARFGAP2,YIF1B,COMMD1,MAPK15,NRBP2
3_Member	GO Biological Processes	GO:0006888	ER to Golgi vesicle-mediated transport	-2.90823	-1.09874	12/212	372,8615,9117,9527,10525,22820,56681,65258,84364,90522,225689,340371	ARCN1,USO1,SEC22C,GOSR1,HYOU1,COPG1,SAR1A,MPPE1,ARFGAP2,YIF1B,MAPK15,NRBP2
3_Member	GO Biological Processes	GO:0006900	vesicle budding from membrane	-2.17436	-0.658746	7/110	1173,1785,4599,8615,56681,84364,225689	AP2M1,DNM2,MX1,USO1,SAR1A,ARFGAP2,MAPK15
3_Member	GO Biological Processes	GO:0016050	vesicle organization	-2.0422	-0.580763	14/340	858,1173,1785,4599,5048,6892,8615,9066,9527,23603,56681,84364,225689,399979	CAV2,AP2M1,DNM2,MX1,PAFAH1B1,TAPBP,USO1,SYT7,GOSR1,CORO1C,SAR1A,ARFGAP2,MAPK15,SNX19
3_Member	GO Biological Processes	GO:0006903	vesicle targeting	-1.91631	-0.508642	1995-06-01	8615,9527,23513,56681,84364,225689	USO1,GOSR1,SCRIB,SAR1A,ARFGAP2,MAPK15
3_Member	GO Biological Processes	GO:0048199	vesicle targeting, to, from or within Golgi	-1.78589	-0.427963	1974-05-01	8615,9527,56681,84364,225689	USO1,GOSR1,SAR1A,ARFGAP2,MAPK15
4_Summary	GO Biological Processes	GO:0030036	actin cytoskeleton organization	-6.86974	-3.47949	37/708	390,1739,2035,2059,2316,2317,2909,3845,4430,4628,4646,4771,5048,5154,5879,7082,7168,9493,9647,9723,9788,9826,10006,10486,11214,23191,23603,26499,54828,55160,57669,79767,79784,84193,90627,122786,375189,1499,6047,8850,51199,57787,79884,80321,225689,100505385,5144,6781,667,5033,9748	RND3,DLG1,EPB41,EPS8,FLNA,FLNB,ARHGAP35,KRAS,MYO1B,MYH10,MYO6,NF2,PAFAH1B1,PDGFA,RAC1,TJP1,TPM1,KIF23,PPM1F,SEMA3E,MTSS1,ARHGEF11,ABI1,CAP2,AKAP13,CYFIP1,CORO1C,PLEK2,BCAS3,ARHGEF10L,EPB41L5,ELMO3,MYH14,SETD3,STARD13,FRMD6,PFN4,CTNNB1,RNF4,KAT2B,NIN,MARK4,MAP9,CEP70,MAPK15,IQCJ-SCHIP1,PDE4D,STC1,DST,P4HA1,SLK
4_Member	GO Biological Processes	GO:0030036	actin cytoskeleton organization	-6.86974	-3.47949	37/708	390,1739,2035,2059,2316,2317,2909,3845,4430,4628,4646,4771,5048,5154,5879,7082,7168,9493,9647,9723,9788,9826,10006,10486,11214,23191,23603,26499,54828,55160,57669,79767,79784,84193,90627,122786,375189	RND3,DLG1,EPB41,EPS8,FLNA,FLNB,ARHGAP35,KRAS,MYO1B,MYH10,MYO6,NF2,PAFAH1B1,PDGFA,RAC1,TJP1,TPM1,KIF23,PPM1F,SEMA3E,MTSS1,ARHGEF11,ABI1,CAP2,AKAP13,CYFIP1,CORO1C,PLEK2,BCAS3,ARHGEF10L,EPB41L5,ELMO3,MYH14,SETD3,STARD13,FRMD6,PFN4
4_Member	GO Biological Processes	GO:0051493	regulation of cytoskeleton organization	-4.61814	-2.11845	27/555	390,1499,1739,2059,2316,2909,4771,5048,5154,5879,6047,7082,7168,8850,9647,9723,11214,23191,51199,54828,55160,57787,79884,80321,225689,375189,100505385	RND3,CTNNB1,DLG1,EPS8,FLNA,ARHGAP35,NF2,PAFAH1B1,PDGFA,RAC1,RNF4,TJP1,TPM1,KAT2B,PPM1F,SEMA3E,AKAP13,CYFIP1,NIN,BCAS3,ARHGEF10L,MARK4,MAP9,CEP70,MAPK15,PFN4,IQCJ-SCHIP1
4_Member	GO Biological Processes	GO:0031032	actomyosin structure organization	-3.65487	-1.55312	13/201	2035,4628,4771,5879,7082,7168,9493,9647,11214,55160,57669,79784,122786	EPB41,MYH10,NF2,RAC1,TJP1,TPM1,KIF23,PPM1F,AKAP13,ARHGEF10L,EPB41L5,MYH14,FRMD6
4_Member	GO Biological Processes	GO:0032970	regulation of actin filament-based process	-3.64427	-1.54942	20/406	390,1739,2059,2316,2909,4771,5144,5154,5879,6781,7082,7168,9647,9723,11214,23191,54828,55160,122786,375189	RND3,DLG1,EPS8,FLNA,ARHGAP35,NF2,PDE4D,PDGFA,RAC1,STC1,TJP1,TPM1,PPM1F,SEMA3E,AKAP13,CYFIP1,BCAS3,ARHGEF10L,FRMD6,PFN4
4_Member	GO Biological Processes	GO:0032956	regulation of actin cytoskeleton organization	-2.9698	-1.13287	17/361	390,1739,2059,2316,2909,4771,5154,5879,7082,7168,9647,9723,11214,23191,54828,55160,375189	RND3,DLG1,EPS8,FLNA,ARHGAP35,NF2,PDGFA,RAC1,TJP1,TPM1,PPM1F,SEMA3E,AKAP13,CYFIP1,BCAS3,ARHGEF10L,PFN4
4_Member	GO Biological Processes	GO:0007015	actin filament organization	-2.85622	-1.06239	19/436	390,1739,2059,2316,2909,4430,4646,4771,5879,7082,7168,9647,10006,10486,23191,23603,55160,79767,375189	RND3,DLG1,EPS8,FLNA,ARHGAP35,MYO1B,MYO6,NF2,RAC1,TJP1,TPM1,PPM1F,ABI1,CAP2,CYFIP1,CORO1C,ARHGEF10L,ELMO3,PFN4
4_Member	GO Biological Processes	GO:0032233	positive regulation of actin filament bundle assembly	-2.82813	-1.04875	1962-06-01	2316,4771,5879,7168,9647,55160	FLNA,NF2,RAC1,TPM1,PPM1F,ARHGEF10L
4_Member	GO Biological Processes	GO:0097435	supramolecular fiber organization	-2.52998	-0.864078	26/719	390,667,1739,2059,2316,2909,4430,4628,4646,4771,5033,5048,5879,7082,7168,9647,9748,10006,10486,11214,23191,23603,51199,55160,79767,375189	RND3,DST,DLG1,EPS8,FLNA,ARHGAP35,MYO1B,MYH10,MYO6,NF2,P4HA1,PAFAH1B1,RAC1,TJP1,TPM1,PPM1F,SLK,ABI1,CAP2,AKAP13,CYFIP1,CORO1C,NIN,ARHGEF10L,ELMO3,PFN4
4_Member	GO Biological Processes	GO:0051496	positive regulation of stress fiber assembly	-2.42357	-0.811288	1952-05-01	4771,5879,7168,9647,55160	NF2,RAC1,TPM1,PPM1F,ARHGEF10L
4_Member	GO Biological Processes	GO:0110020	regulation of actomyosin structure organization	-2.35187	-0.769937	7/102	4771,5879,7082,7168,9647,11214,55160	NF2,RAC1,TJP1,TPM1,PPM1F,AKAP13,ARHGEF10L
4_Member	GO Biological Processes	GO:0032231	regulation of actin filament bundle assembly	-2.30576	-0.737533	7/104	2316,4771,5879,7082,7168,9647,55160	FLNA,NF2,RAC1,TJP1,TPM1,PPM1F,ARHGEF10L
4_Member	GO Biological Processes	GO:0051017	actin filament bundle assembly	-2.29619	-0.73039	9/160	2059,2316,4430,4771,5879,7082,7168,9647,55160	EPS8,FLNA,MYO1B,NF2,RAC1,TJP1,TPM1,PPM1F,ARHGEF10L
4_Member	GO Biological Processes	GO:0061572	actin filament bundle organization	-2.22733	-0.686257	9/164	2059,2316,4430,4771,5879,7082,7168,9647,55160	EPS8,FLNA,MYO1B,NF2,RAC1,TJP1,TPM1,PPM1F,ARHGEF10L
4_Member	GO Biological Processes	GO:0051495	positive regulation of cytoskeleton organization	-2.16001	-0.648883	11/230	1739,2316,4771,5879,7168,9647,23191,51199,54828,55160,225689	DLG1,FLNA,NF2,RAC1,TPM1,PPM1F,CYFIP1,NIN,BCAS3,ARHGEF10L,MAPK15
4_Member	GO Biological Processes	GO:0051492	regulation of stress fiber assembly	-2.00281	-0.558504	1991-06-01	4771,5879,7082,7168,9647,55160	NF2,RAC1,TJP1,TPM1,PPM1F,ARHGEF10L
4_Member	GO Biological Processes	GO:0110053	regulation of actin filament organization	-1.97126	-0.542719	12/278	1739,2059,2316,2909,4771,5879,7082,7168,9647,23191,55160,375189	DLG1,EPS8,FLNA,ARHGAP35,NF2,RAC1,TJP1,TPM1,PPM1F,CYFIP1,ARHGEF10L,PFN4
4_Member	GO Biological Processes	GO:1902903	regulation of supramolecular fiber organization	-1.73232	-0.400543	14/372	1739,2059,2316,2909,4771,5879,7082,7168,9647,11214,23191,51199,55160,375189	DLG1,EPS8,FLNA,ARHGAP35,NF2,RAC1,TJP1,TPM1,PPM1F,AKAP13,CYFIP1,NIN,ARHGEF10L,PFN4
4_Member	GO Biological Processes	GO:0030038	contractile actin filament bundle assembly	-1.66654	-0.364992	6/108	4771,5879,7082,7168,9647,55160	NF2,RAC1,TJP1,TPM1,PPM1F,ARHGEF10L
4_Member	GO Biological Processes	GO:0043149	stress fiber assembly	-1.66654	-0.364992	6/108	4771,5879,7082,7168,9647,55160	NF2,RAC1,TJP1,TPM1,PPM1F,ARHGEF10L
4_Member	GO Biological Processes	GO:1902905	positive regulation of supramolecular fiber organization	-1.60672	-0.328705	9/208	1739,2316,4771,5879,7168,9647,23191,51199,55160	DLG1,FLNA,NF2,RAC1,TPM1,PPM1F,CYFIP1,NIN,ARHGEF10L
5_Summary	GO Biological Processes	GO:0031400	negative regulation of protein modification process	-6.50603	-3.26784	34/641	103,104,467,655,1408,1499,1739,1789,2629,4771,5048,5144,5575,5927,6047,6895,8850,9555,9647,10217,11146,22943,23603,51231,51400,51637,55611,55869,56848,56937,56940,57447,135112,284996,472,960,2909,2931,3675,5526,5527,5922,6772,6880,7009,9709,10525,59338,79671,79915,84962,220042,5154,25913	ADAR,ADARB1,ATF3,BMP7,CRY2,CTNNB1,DLG1,DNMT3B,GBA,NF2,PAFAH1B1,PDE4D,PRKAR1B,KDM5A,RNF4,TARBP2,KAT2B,MACROH2A1,PPM1F,CTDSPL,GLMN,DKK1,CORO1C,VRK3,PPME1,RTRAF,OTUB1,HDAC8,SPHK2,PMEPA1,DUSP22,NDRG2,NCOA7,RNF149,ATM,CD44,ARHGAP35,GSK3A,ITGA3,PPP2R5B,PPP2R5C,RASA2,STAT1,TAF9,TMBIM6,HERPUD1,HYOU1,PLEKHA1,NLRX1,ATAD5,AJUBA,DDIAS,PDGFA,POT1
5_Member	GO Biological Processes	GO:0031400	negative regulation of protein modification process	-6.50603	-3.26784	34/641	103,104,467,655,1408,1499,1739,1789,2629,4771,5048,5144,5575,5927,6047,6895,8850,9555,9647,10217,11146,22943,23603,51231,51400,51637,55611,55869,56848,56937,56940,57447,135112,284996	ADAR,ADARB1,ATF3,BMP7,CRY2,CTNNB1,DLG1,DNMT3B,GBA,NF2,PAFAH1B1,PDE4D,PRKAR1B,KDM5A,RNF4,TARBP2,KAT2B,MACROH2A1,PPM1F,CTDSPL,GLMN,DKK1,CORO1C,VRK3,PPME1,RTRAF,OTUB1,HDAC8,SPHK2,PMEPA1,DUSP22,NDRG2,NCOA7,RNF149
5_Member	GO Biological Processes	GO:1902532	negative regulation of intracellular signal transduction	-4.69391	-2.18545	28/581	467,472,655,960,1739,2629,2909,2931,3675,4771,5048,5144,5526,5527,5922,6772,6880,7009,9709,10525,51231,57447,59338,79671,79915,84962,220042,284996	ATF3,ATM,BMP7,CD44,DLG1,GBA,ARHGAP35,GSK3A,ITGA3,NF2,PAFAH1B1,PDE4D,PPP2R5B,PPP2R5C,RASA2,STAT1,TAF9,TMBIM6,HERPUD1,HYOU1,VRK3,NDRG2,PLEKHA1,NLRX1,ATAD5,AJUBA,DDIAS,RNF149
5_Member	GO Biological Processes	GO:0001933	negative regulation of protein phosphorylation	-4.43379	-2.05953	23/444	103,104,467,655,1739,2629,4771,5048,5144,5575,6895,8850,9555,9647,10217,22943,23603,51231,51637,56937,56940,57447,284996	ADAR,ADARB1,ATF3,BMP7,DLG1,GBA,NF2,PAFAH1B1,PDE4D,PRKAR1B,TARBP2,KAT2B,MACROH2A1,PPM1F,CTDSPL,DKK1,CORO1C,VRK3,RTRAF,PMEPA1,DUSP22,NDRG2,RNF149
5_Member	GO Biological Processes	GO:0010563	negative regulation of phosphorus metabolic process	-4.38339	-2.03599	28/605	103,104,467,655,1408,1739,2629,2931,4771,5048,5144,5154,5575,6895,8850,9555,9647,10217,22943,23603,51231,51400,51637,56937,56940,57447,84962,284996	ADAR,ADARB1,ATF3,BMP7,CRY2,DLG1,GBA,GSK3A,NF2,PAFAH1B1,PDE4D,PDGFA,PRKAR1B,TARBP2,KAT2B,MACROH2A1,PPM1F,CTDSPL,DKK1,CORO1C,VRK3,PPME1,RTRAF,PMEPA1,DUSP22,NDRG2,AJUBA,RNF149
5_Member	GO Biological Processes	GO:0042326	negative regulation of phosphorylation	-4.2998	-1.96447	24/484	103,104,467,655,1739,2629,4771,5048,5144,5575,6895,8850,9555,9647,10217,22943,23603,51231,51637,56937,56940,57447,84962,284996	ADAR,ADARB1,ATF3,BMP7,DLG1,GBA,NF2,PAFAH1B1,PDE4D,PRKAR1B,TARBP2,KAT2B,MACROH2A1,PPM1F,CTDSPL,DKK1,CORO1C,VRK3,RTRAF,PMEPA1,DUSP22,NDRG2,AJUBA,RNF149
5_Member	GO Biological Processes	GO:0045936	negative regulation of phosphate metabolic process	-3.99728	-1.76587	27/604	103,104,467,655,1408,1739,2629,4771,5048,5144,5154,5575,6895,8850,9555,9647,10217,22943,23603,51231,51400,51637,56937,56940,57447,84962,284996	ADAR,ADARB1,ATF3,BMP7,CRY2,DLG1,GBA,NF2,PAFAH1B1,PDE4D,PDGFA,PRKAR1B,TARBP2,KAT2B,MACROH2A1,PPM1F,CTDSPL,DKK1,CORO1C,VRK3,PPME1,RTRAF,PMEPA1,DUSP22,NDRG2,AJUBA,RNF149
5_Member	GO Biological Processes	GO:0051348	negative regulation of transferase activity	-3.44868	-1.45142	16/297	103,104,655,2629,2931,4771,5575,6895,8850,9555,9647,23603,25913,51637,56940,84962	ADAR,ADARB1,BMP7,GBA,GSK3A,NF2,PRKAR1B,TARBP2,KAT2B,MACROH2A1,PPM1F,CORO1C,POT1,RTRAF,DUSP22,AJUBA
5_Member	GO Biological Processes	GO:0033673	negative regulation of kinase activity	-2.96064	-1.12747	14/268	103,104,655,2629,4771,5575,6895,8850,9555,9647,23603,51637,56940,84962	ADAR,ADARB1,BMP7,GBA,NF2,PRKAR1B,TARBP2,KAT2B,MACROH2A1,PPM1F,CORO1C,RTRAF,DUSP22,AJUBA
5_Member	GO Biological Processes	GO:0006469	negative regulation of protein kinase activity	-2.83344	-1.04875	13/246	103,104,655,2629,4771,5575,6895,8850,9555,9647,23603,51637,56940	ADAR,ADARB1,BMP7,GBA,NF2,PRKAR1B,TARBP2,KAT2B,MACROH2A1,PPM1F,CORO1C,RTRAF,DUSP22
5_Member	GO Biological Processes	GO:0043409	negative regulation of MAPK cascade	-1.87481	-0.489068	9/187	467,655,1739,2629,4771,5048,51231,57447,284996	ATF3,BMP7,DLG1,GBA,NF2,PAFAH1B1,VRK3,NDRG2,RNF149
6_Summary	GO Biological Processes	GO:0051607	defense response to virus	-6.46649	-3.26784	20/260	103,104,661,2316,3659,3665,4599,4938,5359,6772,6895,9958,10346,10581,10622,55337,55601,79671,81622,91607,6352,8517,8815,3133,3430,55054,858,960,2317,4435,51667,23265,2896,7784,84236,1508,11097,23327,3148	ADAR,ADARB1,POLR3D,FLNA,IRF1,IRF7,MX1,OAS1,PLSCR1,STAT1,TARBP2,USP15,TRIM22,IFITM2,POLR3G,SHFL,DDX60,NLRX1,UNC93B1,SLFN11,CCL5,IKBKG,BANF1,HLA-E,IFI35,ATG16L1,CAV2,CD44,FLNB,CITED1,NUB1,EXOC7,GRN,ZP3,RHBDD1,CTSB,NUP42,NEDD4L,HMGB2
6_Member	GO Biological Processes	GO:0051607	defense response to virus	-6.46649	-3.26784	20/260	103,104,661,2316,3659,3665,4599,4938,5359,6772,6895,9958,10346,10581,10622,55337,55601,79671,81622,91607	ADAR,ADARB1,POLR3D,FLNA,IRF1,IRF7,MX1,OAS1,PLSCR1,STAT1,TARBP2,USP15,TRIM22,IFITM2,POLR3G,SHFL,DDX60,NLRX1,UNC93B1,SLFN11
6_Member	GO Biological Processes	GO:0009615	response to virus	-6.10271	-3.10817	23/351	103,104,661,2316,3659,3665,4599,4938,5359,6352,6772,6895,8517,8815,9958,10346,10581,10622,55337,55601,79671,81622,91607	ADAR,ADARB1,POLR3D,FLNA,IRF1,IRF7,MX1,OAS1,PLSCR1,CCL5,STAT1,TARBP2,IKBKG,BANF1,USP15,TRIM22,IFITM2,POLR3G,SHFL,DDX60,NLRX1,UNC93B1,SLFN11
6_Member	GO Biological Processes	GO:0034340	response to type I interferon	-4.52341	-2.0956	1999-10-01	103,3133,3430,3659,3665,4599,4938,6772,10581,55337	ADAR,HLA-E,IFI35,IRF1,IRF7,MX1,OAS1,STAT1,IFITM2,SHFL
6_Member	GO Biological Processes	GO:0045069	regulation of viral genome replication	-4.48538	-2.07912	10/100	103,104,4599,4938,5359,6352,6895,8815,10581,55337	ADAR,ADARB1,MX1,OAS1,PLSCR1,CCL5,TARBP2,BANF1,IFITM2,SHFL
6_Member	GO Biological Processes	GO:0019079	viral genome replication	-4.29101	-1.96158	11/127	103,104,4599,4938,5359,6352,6895,8815,10581,55054,55337	ADAR,ADARB1,MX1,OAS1,PLSCR1,CCL5,TARBP2,BANF1,IFITM2,ATG16L1,SHFL
6_Member	GO Biological Processes	GO:1903900	regulation of viral life cycle	-4.09503	-1.83087	12/157	103,104,858,4599,4938,5359,6352,6895,8815,10346,10581,55337	ADAR,ADARB1,CAV2,MX1,OAS1,PLSCR1,CCL5,TARBP2,BANF1,TRIM22,IFITM2,SHFL
6_Member	GO Biological Processes	GO:0060337	type I interferon signaling pathway	-3.9104	-1.70738	1995-09-01	103,3133,3430,3659,3665,4599,4938,6772,10581	ADAR,HLA-E,IFI35,IRF1,IRF7,MX1,OAS1,STAT1,IFITM2
6_Member	GO Biological Processes	GO:0071357	cellular response to type I interferon	-3.9104	-1.70738	1995-09-01	103,3133,3430,3659,3665,4599,4938,6772,10581	ADAR,HLA-E,IFI35,IRF1,IRF7,MX1,OAS1,STAT1,IFITM2
6_Member	GO Biological Processes	GO:0045071	negative regulation of viral genome replication	-3.67454	-1.56006	1961-07-01	4599,4938,5359,6352,8815,10581,55337	MX1,OAS1,PLSCR1,CCL5,BANF1,IFITM2,SHFL
6_Member	GO Biological Processes	GO:0034341	response to interferon-gamma	-3.63381	-1.54909	13/202	960,2317,3133,3659,3665,4435,4938,6352,6772,10346,10581,51667,55337	CD44,FLNB,HLA-E,IRF1,IRF7,CITED1,OAS1,CCL5,STAT1,TRIM22,IFITM2,NUB1,SHFL
6_Member	GO Biological Processes	GO:0043903	regulation of symbiosis, encompassing mutualism through parasitism	-3.56021	-1.51384	14/233	103,104,858,4599,4938,5359,6352,6772,6895,8815,10346,10581,23265,55337	ADAR,ADARB1,CAV2,MX1,OAS1,PLSCR1,CCL5,STAT1,TARBP2,BANF1,TRIM22,IFITM2,EXOC7,SHFL
6_Member	GO Biological Processes	GO:0035456	response to interferon-beta	-3.39219	-1.41144	1932-05-01	3659,5359,6772,10581,55337	IRF1,PLSCR1,STAT1,IFITM2,SHFL
6_Member	GO Biological Processes	GO:0043900	regulation of multi-organism process	-3.33764	-1.37898	20/429	103,104,858,2896,4599,4938,5359,6352,6772,6895,7784,8815,9958,10346,10581,23265,55337,55601,79671,84236	ADAR,ADARB1,CAV2,GRN,MX1,OAS1,PLSCR1,CCL5,STAT1,TARBP2,ZP3,BANF1,USP15,TRIM22,IFITM2,EXOC7,SHFL,DDX60,NLRX1,RHBDD1
6_Member	GO Biological Processes	GO:0050792	regulation of viral process	-3.3346	-1.37898	13/217	103,104,858,4599,4938,5359,6352,6772,6895,8815,10346,10581,55337	ADAR,ADARB1,CAV2,MX1,OAS1,PLSCR1,CCL5,STAT1,TARBP2,BANF1,TRIM22,IFITM2,SHFL
6_Member	GO Biological Processes	GO:0043901	negative regulation of multi-organism process	-3.03663	-1.17443	11/177	4599,4938,5359,6352,6772,6895,7784,8815,10581,55337,79671	MX1,OAS1,PLSCR1,CCL5,STAT1,TARBP2,ZP3,BANF1,IFITM2,SHFL,NLRX1
6_Member	GO Biological Processes	GO:0048525	negative regulation of viral process	-2.98624	-1.14403	8/102	4599,4938,5359,6352,6772,8815,10581,55337	MX1,OAS1,PLSCR1,CCL5,STAT1,BANF1,IFITM2,SHFL
6_Member	GO Biological Processes	GO:0019058	viral life cycle	-2.79917	-1.03348	16/342	103,104,858,1508,4599,4938,5359,6352,6895,8815,10346,10581,11097,23327,55054,55337	ADAR,ADARB1,CAV2,CTSB,MX1,OAS1,PLSCR1,CCL5,TARBP2,BANF1,TRIM22,IFITM2,NUP42,NEDD4L,ATG16L1,SHFL
6_Member	GO Biological Processes	GO:1903901	negative regulation of viral life cycle	-2.7699	-1.01529	1986-07-01	4599,4938,5359,6352,8815,10581,55337	MX1,OAS1,PLSCR1,CCL5,BANF1,IFITM2,SHFL
6_Member	GO Biological Processes	GO:0060333	interferon-gamma-mediated signaling pathway	-2.62896	-0.923061	1991-07-01	960,3133,3659,3665,4938,6772,10346	CD44,HLA-E,IRF1,IRF7,OAS1,STAT1,TRIM22
6_Member	GO Biological Processes	GO:0098542	defense response to other organism	-2.45842	-0.820861	23/617	103,104,661,2316,2896,3133,3148,3659,3665,4599,4938,5359,6772,6895,9958,10346,10581,10622,55337,55601,79671,81622,91607	ADAR,ADARB1,POLR3D,FLNA,GRN,HLA-E,HMGB2,IRF1,IRF7,MX1,OAS1,PLSCR1,STAT1,TARBP2,USP15,TRIM22,IFITM2,POLR3G,SHFL,DDX60,NLRX1,UNC93B1,SLFN11
6_Member	GO Biological Processes	GO:0071346	cellular response to interferon-gamma	-1.94569	-0.523339	9/182	960,2317,3133,3659,3665,4938,6352,6772,10346	CD44,FLNB,HLA-E,IRF1,IRF7,OAS1,CCL5,STAT1,TRIM22
7_Summary	GO Biological Processes	GO:0080135	regulation of cellular response to stress	-6.30682	-3.2221	38/778	355,472,655,960,1499,1739,2896,3845,5048,5792,6117,6880,7009,7786,9709,10135,10525,11097,11179,11183,11342,22943,23657,25913,51141,51776,55183,55611,56940,79794,79915,83719,84142,84962,116028,135112,196528,220042	FAS,ATM,BMP7,CD44,CTNNB1,DLG1,GRN,KRAS,PAFAH1B1,PTPRF,RPA1,TAF9,TMBIM6,MAP3K12,HERPUD1,NAMPT,HYOU1,NUP42,ZNF277,MAP4K5,RNF13,DKK1,SLC7A11,POT1,INSIG2,MAP3K20,RIF1,OTUB1,DUSP22,SPRING1,ATAD5,YPEL3,ABRAXAS1,AJUBA,RMI2,NCOA7,ARID2,DDIAS
7_Member	GO Biological Processes	GO:0080135	regulation of cellular response to stress	-6.30682	-3.2221	38/778	355,472,655,960,1499,1739,2896,3845,5048,5792,6117,6880,7009,7786,9709,10135,10525,11097,11179,11183,11342,22943,23657,25913,51141,51776,55183,55611,56940,79794,79915,83719,84142,84962,116028,135112,196528,220042	FAS,ATM,BMP7,CD44,CTNNB1,DLG1,GRN,KRAS,PAFAH1B1,PTPRF,RPA1,TAF9,TMBIM6,MAP3K12,HERPUD1,NAMPT,HYOU1,NUP42,ZNF277,MAP4K5,RNF13,DKK1,SLC7A11,POT1,INSIG2,MAP3K20,RIF1,OTUB1,DUSP22,SPRING1,ATAD5,YPEL3,ABRAXAS1,AJUBA,RMI2,NCOA7,ARID2,DDIAS
8_Summary	GO Biological Processes	GO:0034330	cell junction organization	-6.25768	-3.20515	22/318	667,1001,1499,1739,2316,4301,4649,4771,5339,5879,7082,9647,9748,23603,23705,51599,54828,56940,57669,81671,84962,204851,960,3675,9723,255743,1785,9404	DST,CDH3,CTNNB1,DLG1,FLNA,AFDN,MYO9A,NF2,PLEC,RAC1,TJP1,PPM1F,SLK,CORO1C,CADM1,LSR,BCAS3,DUSP22,EPB41L5,VMP1,AJUBA,HIPK1,CD44,ITGA3,SEMA3E,NPNT,DNM2,LPXN
8_Member	GO Biological Processes	GO:0034330	cell junction organization	-6.25768	-3.20515	22/318	667,1001,1499,1739,2316,4301,4649,4771,5339,5879,7082,9647,9748,23603,23705,51599,54828,56940,57669,81671,84962,204851	DST,CDH3,CTNNB1,DLG1,FLNA,AFDN,MYO9A,NF2,PLEC,RAC1,TJP1,PPM1F,SLK,CORO1C,CADM1,LSR,BCAS3,DUSP22,EPB41L5,VMP1,AJUBA,HIPK1
8_Member	GO Biological Processes	GO:0034329	cell junction assembly	-5.88934	-2.92114	19/258	667,1499,1739,2316,4301,4649,5339,5879,7082,9647,9748,23603,51599,54828,56940,57669,81671,84962,204851	DST,CTNNB1,DLG1,FLNA,AFDN,MYO9A,PLEC,RAC1,TJP1,PPM1F,SLK,CORO1C,LSR,BCAS3,DUSP22,EPB41L5,VMP1,AJUBA,HIPK1
8_Member	GO Biological Processes	GO:0034332	adherens junction organization	-5.71688	-2.79697	14/149	1001,1499,4301,5879,7082,9647,9748,23603,23705,54828,56940,57669,84962,204851	CDH3,CTNNB1,AFDN,RAC1,TJP1,PPM1F,SLK,CORO1C,CADM1,BCAS3,DUSP22,EPB41L5,AJUBA,HIPK1
8_Member	GO Biological Processes	GO:0034333	adherens junction assembly	-4.72105	-2.20363	1994-10-01	1499,5879,9647,9748,23603,54828,56940,57669,84962,204851	CTNNB1,RAC1,PPM1F,SLK,CORO1C,BCAS3,DUSP22,EPB41L5,AJUBA,HIPK1
8_Member	GO Biological Processes	GO:0007044	cell-substrate junction assembly	-4.52341	-2.0956	1999-10-01	667,5339,5879,9647,9748,23603,54828,56940,57669,84962	DST,PLEC,RAC1,PPM1F,SLK,CORO1C,BCAS3,DUSP22,EPB41L5,AJUBA
8_Member	GO Biological Processes	GO:0007160	cell-matrix adhesion	-3.59844	-1.53141	14/231	960,1499,3675,4771,5879,9647,9723,9748,23603,54828,56940,57669,84962,255743	CD44,CTNNB1,ITGA3,NF2,RAC1,PPM1F,SEMA3E,SLK,CORO1C,BCAS3,DUSP22,EPB41L5,AJUBA,NPNT
8_Member	GO Biological Processes	GO:0007045	cell-substrate adherens junction assembly	-3.58808	-1.53141	1983-08-01	5879,9647,9748,23603,54828,56940,57669,84962	RAC1,PPM1F,SLK,CORO1C,BCAS3,DUSP22,EPB41L5,AJUBA
8_Member	GO Biological Processes	GO:0048041	focal adhesion assembly	-3.58808	-1.53141	1983-08-01	5879,9647,9748,23603,54828,56940,57669,84962	RAC1,PPM1F,SLK,CORO1C,BCAS3,DUSP22,EPB41L5,AJUBA
8_Member	GO Biological Processes	GO:0051893	regulation of focal adhesion assembly	-3.58628	-1.53141	1963-07-01	5879,9647,9748,23603,54828,56940,57669	RAC1,PPM1F,SLK,CORO1C,BCAS3,DUSP22,EPB41L5
8_Member	GO Biological Processes	GO:0090109	regulation of cell-substrate junction assembly	-3.58628	-1.53141	1963-07-01	5879,9647,9748,23603,54828,56940,57669	RAC1,PPM1F,SLK,CORO1C,BCAS3,DUSP22,EPB41L5
8_Member	GO Biological Processes	GO:0010810	regulation of cell-substrate adhesion	-3.3346	-1.37898	13/217	1785,2316,3675,4771,5879,9647,9723,9748,23603,54828,56940,57669,255743	DNM2,FLNA,ITGA3,NF2,RAC1,PPM1F,SEMA3E,SLK,CORO1C,BCAS3,DUSP22,EPB41L5,NPNT
8_Member	GO Biological Processes	GO:1903391	regulation of adherens junction organization	-3.30263	-1.35597	1970-07-01	5879,9647,9748,23603,54828,56940,57669	RAC1,PPM1F,SLK,CORO1C,BCAS3,DUSP22,EPB41L5
8_Member	GO Biological Processes	GO:1901888	regulation of cell junction assembly	-3.18983	-1.27276	1995-08-01	5879,7082,9647,9748,23603,54828,56940,57669	RAC1,TJP1,PPM1F,SLK,CORO1C,BCAS3,DUSP22,EPB41L5
8_Member	GO Biological Processes	GO:0001952	regulation of cell-matrix adhesion	-3.02474	-1.16454	9/125	4771,5879,9647,9723,9748,23603,54828,56940,57669	NF2,RAC1,PPM1F,SEMA3E,SLK,CORO1C,BCAS3,DUSP22,EPB41L5
8_Member	GO Biological Processes	GO:0031589	cell-substrate adhesion	-2.98285	-1.14403	17/360	960,1499,1785,2316,3675,4771,5879,9404,9647,9723,9748,23603,54828,56940,57669,84962,255743	CD44,CTNNB1,DNM2,FLNA,ITGA3,NF2,RAC1,LPXN,PPM1F,SEMA3E,SLK,CORO1C,BCAS3,DUSP22,EPB41L5,AJUBA,NPNT
8_Member	GO Biological Processes	GO:0001953	negative regulation of cell-matrix adhesion	-2.79113	-1.02864	1943-05-01	4771,9723,23603,54828,56940	NF2,SEMA3E,CORO1C,BCAS3,DUSP22
8_Member	GO Biological Processes	GO:0051895	negative regulation of focal adhesion assembly	-2.28449	-0.727309	2018-03-01	23603,54828,56940	CORO1C,BCAS3,DUSP22
8_Member	GO Biological Processes	GO:1903392	negative regulation of adherens junction organization	-2.0916	-0.613933	2021-03-01	23603,54828,56940	CORO1C,BCAS3,DUSP22
8_Member	GO Biological Processes	GO:0010811	positive regulation of cell-substrate adhesion	-1.93901	-0.519617	7/122	1785,2316,3675,5879,9647,57669,255743	DNM2,FLNA,ITGA3,RAC1,PPM1F,EPB41L5,NPNT
8_Member	GO Biological Processes	GO:0010812	negative regulation of cell-substrate adhesion	-1.93294	-0.519617	1968-05-01	4771,9723,23603,54828,56940	NF2,SEMA3E,CORO1C,BCAS3,DUSP22
8_Member	GO Biological Processes	GO:1901889	negative regulation of cell junction assembly	-1.92846	-0.516551	2024-03-01	23603,54828,56940	CORO1C,BCAS3,DUSP22
8_Member	GO Biological Processes	GO:0051894	positive regulation of focal adhesion assembly	-1.87933	-0.489558	2025-03-01	5879,9647,57669	RAC1,PPM1F,EPB41L5
8_Member	GO Biological Processes	GO:1903393	positive regulation of adherens junction organization	-1.62652	-0.340617	1931-03-01	5879,9647,57669	RAC1,PPM1F,EPB41L5
8_Member	GO Biological Processes	GO:1901890	positive regulation of cell junction assembly	-1.45719	-0.237621	1936-03-01	5879,9647,57669	RAC1,PPM1F,EPB41L5
9_Summary	GO Biological Processes	GO:0030048	actin filament-based movement	-5.75181	-2.80843	14/148	1739,2316,3760,4430,4628,4637,4646,5144,6781,7168,23327,57669,79784,122786,309,4090,9826,26509,55959,84193,255743,2931,11214,3709,10059,10413,2909,6772,10135,10159	DLG1,FLNA,KCNJ3,MYO1B,MYH10,MYL6,MYO6,PDE4D,STC1,TPM1,NEDD4L,EPB41L5,MYH14,FRMD6,ANXA6,SMAD5,ARHGEF11,MYOF,SULF2,SETD3,NPNT,GSK3A,AKAP13,ITPR2,DNM1L,YAP1,ARHGAP35,STAT1,NAMPT,ATP6AP2
9_Member	GO Biological Processes	GO:0030048	actin filament-based movement	-5.75181	-2.80843	14/148	1739,2316,3760,4430,4628,4637,4646,5144,6781,7168,23327,57669,79784,122786	DLG1,FLNA,KCNJ3,MYO1B,MYH10,MYL6,MYO6,PDE4D,STC1,TPM1,NEDD4L,EPB41L5,MYH14,FRMD6
9_Member	GO Biological Processes	GO:0070252	actin-mediated cell contraction	-3.87385	-1.68398	10/118	1739,2316,3760,4637,5144,6781,7168,23327,57669,122786	DLG1,FLNA,KCNJ3,MYL6,PDE4D,STC1,TPM1,NEDD4L,EPB41L5,FRMD6
9_Member	GO Biological Processes	GO:0086003	cardiac muscle cell contraction	-2.58897	-0.89877	1969-06-01	1739,2316,3760,5144,6781,23327	DLG1,FLNA,KCNJ3,PDE4D,STC1,NEDD4L
9_Member	GO Biological Processes	GO:0006936	muscle contraction	-2.58822	-0.89877	16/359	309,1739,2316,3760,4090,4637,5144,6781,7168,9826,23327,26509,55959,79784,84193,255743	ANXA6,DLG1,FLNA,KCNJ3,SMAD5,MYL6,PDE4D,STC1,TPM1,ARHGEF11,NEDD4L,MYOF,SULF2,MYH14,SETD3,NPNT
9_Member	GO Biological Processes	GO:0006941	striated muscle contraction	-2.54283	-0.869301	10/175	1739,2316,3760,4090,5144,6781,7168,9826,23327,79784	DLG1,FLNA,KCNJ3,SMAD5,PDE4D,STC1,TPM1,ARHGEF11,NEDD4L,MYH14
9_Member	GO Biological Processes	GO:0003012	muscle system process	-2.24718	-0.701733	18/460	309,1739,2316,2931,3760,4090,4637,5144,6781,7168,9826,11214,23327,26509,55959,79784,84193,255743	ANXA6,DLG1,FLNA,GSK3A,KCNJ3,SMAD5,MYL6,PDE4D,STC1,TPM1,ARHGEF11,AKAP13,NEDD4L,MYOF,SULF2,MYH14,SETD3,NPNT
9_Member	GO Biological Processes	GO:0060048	cardiac muscle contraction	-2.1913	-0.670253	8/137	1739,2316,3760,4090,5144,6781,7168,23327	DLG1,FLNA,KCNJ3,SMAD5,PDE4D,STC1,TPM1,NEDD4L
9_Member	GO Biological Processes	GO:0003015	heart process	-2.16425	-0.650442	13/295	1739,2316,2931,3709,3760,4090,5144,6781,7168,10059,10413,11214,23327	DLG1,FLNA,GSK3A,ITPR2,KCNJ3,SMAD5,PDE4D,STC1,TPM1,DNM1L,YAP1,AKAP13,NEDD4L
9_Member	GO Biological Processes	GO:0086004	regulation of cardiac muscle cell contraction	-1.97655	-0.54653	1943-04-01	1739,2316,5144,6781	DLG1,FLNA,PDE4D,STC1
9_Member	GO Biological Processes	GO:1903115	regulation of actin filament-based movement	-1.84363	-0.466571	1947-04-01	1739,2316,5144,6781	DLG1,FLNA,PDE4D,STC1
9_Member	GO Biological Processes	GO:0086009	membrane repolarization	-1.78235	-0.426301	1949-04-01	1739,2316,3760,23327	DLG1,FLNA,KCNJ3,NEDD4L
9_Member	GO Biological Processes	GO:0086013	membrane repolarization during cardiac muscle cell action potential	-1.74484	-0.407718	2028-03-01	1739,2316,3760	DLG1,FLNA,KCNJ3
9_Member	GO Biological Processes	GO:0006937	regulation of muscle contraction	-1.62799	-0.340617	8/173	309,1739,2316,5144,6781,7168,84193,255743	ANXA6,DLG1,FLNA,PDE4D,STC1,TPM1,SETD3,NPNT
9_Member	GO Biological Processes	GO:0086011	membrane repolarization during action potential	-1.62652	-0.340617	1931-03-01	1739,2316,3760	DLG1,FLNA,KCNJ3
9_Member	GO Biological Processes	GO:0086002	cardiac muscle cell action potential involved in contraction	-1.59047	-0.32291	1956-04-01	1739,2316,3760,23327	DLG1,FLNA,KCNJ3,NEDD4L
9_Member	GO Biological Processes	GO:0060047	heart contraction	-1.53275	-0.283971	11/285	1739,2316,2931,3709,3760,4090,5144,6781,7168,10059,23327	DLG1,FLNA,GSK3A,ITPR2,KCNJ3,SMAD5,PDE4D,STC1,TPM1,DNM1L,NEDD4L
9_Member	GO Biological Processes	GO:0003013	circulatory system process	-1.47201	-0.247223	18/559	1739,2316,2909,2931,3709,3760,4090,5144,6772,6781,7168,10059,10135,10159,10413,11214,23327,26509	DLG1,FLNA,ARHGAP35,GSK3A,ITPR2,KCNJ3,SMAD5,PDE4D,STAT1,STC1,TPM1,DNM1L,NAMPT,ATP6AP2,YAP1,AKAP13,NEDD4L,MYOF
9_Member	GO Biological Processes	GO:0060306	regulation of membrane repolarization	-1.39735	-0.200427	1938-03-01	1739,2316,23327	DLG1,FLNA,NEDD4L
9_Member	GO Biological Processes	GO:0086005	ventricular cardiac muscle cell action potential	-1.39735	-0.200427	1938-03-01	1739,3760,23327	DLG1,KCNJ3,NEDD4L
9_Member	GO Biological Processes	GO:0099622	cardiac muscle cell membrane repolarization	-1.31458	-0.147735	1941-03-01	1739,2316,3760	DLG1,FLNA,KCNJ3
10_Summary	GO Biological Processes	GO:0045088	regulation of innate immune response	-5.6251	-2.73497	26/459	2,103,661,1508,2547,2896,3133,3148,3659,3665,3845,5359,5698,5705,5718,6352,6772,7323,8517,9958,10622,23705,55601,79671,80216,81622,4363,7784,64332,196,1390,1408,3275,5241,10413,56937,5144,5879,9404,10006,23191,56940,57181,59338,100133941,6895	A2M,ADAR,POLR3D,CTSB,XRCC6,GRN,HLA-E,HMGB2,IRF1,IRF7,KRAS,PLSCR1,PSMB9,PSMC5,PSMD12,CCL5,STAT1,UBE2D3,IKBKG,USP15,POLR3G,CADM1,DDX60,NLRX1,ALPK1,UNC93B1,ABCC1,ZP3,NFKBIZ,AHR,CREM,CRY2,PRMT2,PGR,YAP1,PMEPA1,PDE4D,RAC1,LPXN,ABI1,CYFIP1,DUSP22,SLC39A10,PLEKHA1,CD24,TARBP2
10_Member	GO Biological Processes	GO:0045088	regulation of innate immune response	-5.6251	-2.73497	26/459	2,103,661,1508,2547,2896,3133,3148,3659,3665,3845,5359,5698,5705,5718,6352,6772,7323,8517,9958,10622,23705,55601,79671,80216,81622	A2M,ADAR,POLR3D,CTSB,XRCC6,GRN,HLA-E,HMGB2,IRF1,IRF7,KRAS,PLSCR1,PSMB9,PSMC5,PSMD12,CCL5,STAT1,UBE2D3,IKBKG,USP15,POLR3G,CADM1,DDX60,NLRX1,ALPK1,UNC93B1
10_Member	GO Biological Processes	GO:0045089	positive regulation of innate immune response	-4.85943	-2.28403	22/388	661,1508,2547,3133,3148,3659,3665,3845,5359,5698,5705,5718,6352,7323,8517,9958,10622,23705,55601,79671,80216,81622	POLR3D,CTSB,XRCC6,HLA-E,HMGB2,IRF1,IRF7,KRAS,PLSCR1,PSMB9,PSMC5,PSMD12,CCL5,UBE2D3,IKBKG,USP15,POLR3G,CADM1,DDX60,NLRX1,ALPK1,UNC93B1
10_Member	GO Biological Processes	GO:0031349	positive regulation of defense response	-4.55749	-2.0956	26/528	661,1508,2547,2896,3133,3148,3659,3665,3845,4363,5359,5698,5705,5718,6352,7323,7784,8517,9958,10622,23705,55601,64332,79671,80216,81622	POLR3D,CTSB,XRCC6,GRN,HLA-E,HMGB2,IRF1,IRF7,KRAS,ABCC1,PLSCR1,PSMB9,PSMC5,PSMD12,CCL5,UBE2D3,ZP3,IKBKG,USP15,POLR3G,CADM1,DDX60,NFKBIZ,NLRX1,ALPK1,UNC93B1
10_Member	GO Biological Processes	GO:0002753	cytoplasmic pattern recognition receptor signaling pathway	-2.58897	-0.89877	1969-06-01	3665,8517,9958,55601,79671,80216	IRF7,IKBKG,USP15,DDX60,NLRX1,ALPK1
10_Member	GO Biological Processes	GO:0002218	activation of innate immune response	-2.55273	-0.875215	15/329	1508,2547,3659,3665,3845,5698,5705,5718,7323,8517,9958,55601,79671,80216,81622	CTSB,XRCC6,IRF1,IRF7,KRAS,PSMB9,PSMC5,PSMD12,UBE2D3,IKBKG,USP15,DDX60,NLRX1,ALPK1,UNC93B1
10_Member	GO Biological Processes	GO:0030522	intracellular receptor signaling pathway	-2.50909	-0.852012	13/268	196,1390,1408,3275,3665,5241,8517,9958,10413,55601,56937,79671,80216	AHR,CREM,CRY2,PRMT2,IRF7,PGR,IKBKG,USP15,YAP1,DDX60,PMEPA1,NLRX1,ALPK1
10_Member	GO Biological Processes	GO:0002764	immune response-regulating signaling pathway	-2.46449	-0.822468	25/690	1508,3659,3665,3845,5144,5359,5698,5705,5718,5879,7323,8517,9404,9958,10006,23191,55601,56940,57181,59338,64332,79671,80216,81622,100133941	CTSB,IRF1,IRF7,KRAS,PDE4D,PLSCR1,PSMB9,PSMC5,PSMD12,RAC1,UBE2D3,IKBKG,LPXN,USP15,ABI1,CYFIP1,DDX60,DUSP22,SLC39A10,PLEKHA1,NFKBIZ,NLRX1,ALPK1,UNC93B1,CD24
10_Member	GO Biological Processes	GO:0039528	cytoplasmic pattern recognition receptor signaling pathway in response to virus	-2.43729	-0.81265	1932-04-01	3665,9958,55601,79671	IRF7,USP15,DDX60,NLRX1
10_Member	GO Biological Processes	GO:0002758	innate immune response-activating signal transduction	-2.43205	-0.81265	14/306	1508,3659,3665,3845,5698,5705,5718,7323,8517,9958,55601,79671,80216,81622	CTSB,IRF1,IRF7,KRAS,PSMB9,PSMC5,PSMD12,UBE2D3,IKBKG,USP15,DDX60,NLRX1,ALPK1,UNC93B1
10_Member	GO Biological Processes	GO:0002757	immune response-activating signal transduction	-2.43152	-0.81265	24/657	1508,3659,3665,3845,5144,5359,5698,5705,5718,5879,7323,8517,9404,9958,10006,23191,55601,56940,57181,59338,64332,79671,80216,81622	CTSB,IRF1,IRF7,KRAS,PDE4D,PLSCR1,PSMB9,PSMC5,PSMD12,RAC1,UBE2D3,IKBKG,LPXN,USP15,ABI1,CYFIP1,DDX60,DUSP22,SLC39A10,PLEKHA1,NFKBIZ,NLRX1,ALPK1,UNC93B1
10_Member	GO Biological Processes	GO:0002253	activation of immune response	-2.36696	-0.774684	26/740	2,1508,2547,3659,3665,3845,5144,5359,5698,5705,5718,5879,7323,8517,9404,9958,10006,23191,55601,56940,57181,59338,64332,79671,80216,81622	A2M,CTSB,XRCC6,IRF1,IRF7,KRAS,PDE4D,PLSCR1,PSMB9,PSMC5,PSMD12,RAC1,UBE2D3,IKBKG,LPXN,USP15,ABI1,CYFIP1,DDX60,DUSP22,SLC39A10,PLEKHA1,NFKBIZ,NLRX1,ALPK1,UNC93B1
10_Member	GO Biological Processes	GO:0039535	regulation of RIG-I signaling pathway	-2.21629	-0.684882	2019-03-01	9958,55601,79671	USP15,DDX60,NLRX1
10_Member	GO Biological Processes	GO:0002221	pattern recognition receptor signaling pathway	-2.06672	-0.594786	10/205	1508,3659,3665,7323,8517,9958,55601,79671,80216,81622	CTSB,IRF1,IRF7,UBE2D3,IKBKG,USP15,DDX60,NLRX1,ALPK1,UNC93B1
10_Member	GO Biological Processes	GO:0039531	regulation of viral-induced cytoplasmic pattern recognition receptor signaling pathway	-2.03435	-0.580763	2022-03-01	9958,55601,79671	USP15,DDX60,NLRX1
10_Member	GO Biological Processes	GO:0098586	cellular response to virus	-1.98578	-0.547807	1966-05-01	103,3665,9958,55601,79671	ADAR,IRF7,USP15,DDX60,NLRX1
10_Member	GO Biological Processes	GO:0039529	RIG-I signaling pathway	-1.83247	-0.461179	2026-03-01	9958,55601,79671	USP15,DDX60,NLRX1
10_Member	GO Biological Processes	GO:0050688	regulation of defense response to virus	-1.69633	-0.383306	1978-05-01	6772,6895,9958,55601,79671	STAT1,TARBP2,USP15,DDX60,NLRX1
10_Member	GO Biological Processes	GO:0044764	multi-organism cellular process	-1.64203	-0.346646	1954-04-01	3665,9958,55601,79671	IRF7,USP15,DDX60,NLRX1
11_Summary	GO Biological Processes	GO:0006511	ubiquitin-dependent protein catabolic process	-5.61141	-2.73497	32/640	996,1452,1457,1499,2629,2931,5527,5698,5705,5718,6047,6880,7323,9709,9736,9958,11146,11342,23321,23326,23327,25898,51322,51667,54764,54894,55230,57003,84727,150684,202052,284996,1173,1508,10312,84236,472,8517,8570,9337,10346,25807,60592,207063,55611,140739,142678,2316	CDC27,CSNK1A1,CSNK2A1,CTNNB1,GBA,GSK3A,PPP2R5C,PSMB9,PSMC5,PSMD12,RNF4,TAF9,UBE2D3,HERPUD1,USP34,USP15,GLMN,RNF13,TRIM2,USP22,NEDD4L,RCHY1,WAC,NUB1,ZRANB1,RNF43,USP40,CCDC47,SPSB2,COMMD1,DNAJC18,RNF149,AP2M1,CTSB,TCIRG1,RHBDD1,ATM,IKBKG,KHSRP,CNOT8,TRIM22,RHBDD3,SCOC,DHRSX,OTUB1,UBE2F,MIB2,FLNA
11_Member	GO Biological Processes	GO:0006511	ubiquitin-dependent protein catabolic process	-5.61141	-2.73497	32/640	996,1452,1457,1499,2629,2931,5527,5698,5705,5718,6047,6880,7323,9709,9736,9958,11146,11342,23321,23326,23327,25898,51322,51667,54764,54894,55230,57003,84727,150684,202052,284996	CDC27,CSNK1A1,CSNK2A1,CTNNB1,GBA,GSK3A,PPP2R5C,PSMB9,PSMC5,PSMD12,RNF4,TAF9,UBE2D3,HERPUD1,USP34,USP15,GLMN,RNF13,TRIM2,USP22,NEDD4L,RCHY1,WAC,NUB1,ZRANB1,RNF43,USP40,CCDC47,SPSB2,COMMD1,DNAJC18,RNF149
11_Member	GO Biological Processes	GO:0019941	modification-dependent protein catabolic process	-5.52692	-2.69451	32/646	996,1452,1457,1499,2629,2931,5527,5698,5705,5718,6047,6880,7323,9709,9736,9958,11146,11342,23321,23326,23327,25898,51322,51667,54764,54894,55230,57003,84727,150684,202052,284996	CDC27,CSNK1A1,CSNK2A1,CTNNB1,GBA,GSK3A,PPP2R5C,PSMB9,PSMC5,PSMD12,RNF4,TAF9,UBE2D3,HERPUD1,USP34,USP15,GLMN,RNF13,TRIM2,USP22,NEDD4L,RCHY1,WAC,NUB1,ZRANB1,RNF43,USP40,CCDC47,SPSB2,COMMD1,DNAJC18,RNF149
11_Member	GO Biological Processes	GO:0043632	modification-dependent macromolecule catabolic process	-5.37527	-2.59158	32/657	996,1452,1457,1499,2629,2931,5527,5698,5705,5718,6047,6880,7323,9709,9736,9958,11146,11342,23321,23326,23327,25898,51322,51667,54764,54894,55230,57003,84727,150684,202052,284996	CDC27,CSNK1A1,CSNK2A1,CTNNB1,GBA,GSK3A,PPP2R5C,PSMB9,PSMC5,PSMD12,RNF4,TAF9,UBE2D3,HERPUD1,USP34,USP15,GLMN,RNF13,TRIM2,USP22,NEDD4L,RCHY1,WAC,NUB1,ZRANB1,RNF43,USP40,CCDC47,SPSB2,COMMD1,DNAJC18,RNF149
11_Member	GO Biological Processes	GO:0044257	cellular protein catabolic process	-5.26069	-2.53915	36/795	996,1173,1452,1457,1499,1508,2629,2931,5527,5698,5705,5718,6047,6880,7323,9709,9736,9958,10312,11146,11342,23321,23326,23327,25898,51322,51667,54764,54894,55230,57003,84236,84727,150684,202052,284996	CDC27,AP2M1,CSNK1A1,CSNK2A1,CTNNB1,CTSB,GBA,GSK3A,PPP2R5C,PSMB9,PSMC5,PSMD12,RNF4,TAF9,UBE2D3,HERPUD1,USP34,USP15,TCIRG1,GLMN,RNF13,TRIM2,USP22,NEDD4L,RCHY1,WAC,NUB1,ZRANB1,RNF43,USP40,CCDC47,RHBDD1,SPSB2,COMMD1,DNAJC18,RNF149
11_Member	GO Biological Processes	GO:0051603	proteolysis involved in cellular protein catabolic process	-5.18149	-2.47419	34/736	996,1452,1457,1499,1508,2629,2931,5527,5698,5705,5718,6047,6880,7323,9709,9736,9958,11146,11342,23321,23326,23327,25898,51322,51667,54764,54894,55230,57003,84236,84727,150684,202052,284996	CDC27,CSNK1A1,CSNK2A1,CTNNB1,CTSB,GBA,GSK3A,PPP2R5C,PSMB9,PSMC5,PSMD12,RNF4,TAF9,UBE2D3,HERPUD1,USP34,USP15,GLMN,RNF13,TRIM2,USP22,NEDD4L,RCHY1,WAC,NUB1,ZRANB1,RNF43,USP40,CCDC47,RHBDD1,SPSB2,COMMD1,DNAJC18,RNF149
11_Member	GO Biological Processes	GO:0043161	proteasome-mediated ubiquitin-dependent protein catabolic process	-4.72966	-2.20363	23/425	996,1452,1499,2629,2931,5527,5698,5705,5718,6047,6880,7323,9709,11146,23321,23327,25898,51322,51667,57003,84727,150684,202052	CDC27,CSNK1A1,CTNNB1,GBA,GSK3A,PPP2R5C,PSMB9,PSMC5,PSMD12,RNF4,TAF9,UBE2D3,HERPUD1,GLMN,TRIM2,NEDD4L,RCHY1,WAC,NUB1,CCDC47,SPSB2,COMMD1,DNAJC18
11_Member	GO Biological Processes	GO:0010498	proteasomal protein catabolic process	-4.31386	-1.97254	24/483	996,1452,1499,2629,2931,5527,5698,5705,5718,6047,6880,7323,9709,11146,23321,23327,25898,51322,51667,57003,84236,84727,150684,202052	CDC27,CSNK1A1,CTNNB1,GBA,GSK3A,PPP2R5C,PSMB9,PSMC5,PSMD12,RNF4,TAF9,UBE2D3,HERPUD1,GLMN,TRIM2,NEDD4L,RCHY1,WAC,NUB1,CCDC47,RHBDD1,SPSB2,COMMD1,DNAJC18
11_Member	GO Biological Processes	GO:0032434	regulation of proteasomal ubiquitin-dependent protein catabolic process	-3.4762	-1.46787	10/132	1452,2629,2931,6880,9709,11146,25898,51322,51667,150684	CSNK1A1,GBA,GSK3A,TAF9,HERPUD1,GLMN,RCHY1,WAC,NUB1,COMMD1
11_Member	GO Biological Processes	GO:2000058	regulation of ubiquitin-dependent protein catabolic process	-3.37965	-1.41144	11/161	1452,1457,2629,2931,6880,9709,11146,25898,51322,51667,150684	CSNK1A1,CSNK2A1,GBA,GSK3A,TAF9,HERPUD1,GLMN,RCHY1,WAC,NUB1,COMMD1
11_Member	GO Biological Processes	GO:0061136	regulation of proteasomal protein catabolic process	-2.24381	-0.699813	10/193	1452,2629,2931,6880,9709,11146,25898,51322,51667,150684	CSNK1A1,GBA,GSK3A,TAF9,HERPUD1,GLMN,RCHY1,WAC,NUB1,COMMD1
11_Member	GO Biological Processes	GO:1903050	regulation of proteolysis involved in cellular protein catabolic process	-2.21515	-0.684882	11/226	1452,1457,2629,2931,6880,9709,11146,25898,51322,51667,150684	CSNK1A1,CSNK2A1,GBA,GSK3A,TAF9,HERPUD1,GLMN,RCHY1,WAC,NUB1,COMMD1
11_Member	GO Biological Processes	GO:0032436	positive regulation of proteasomal ubiquitin-dependent protein catabolic process	-2.07113	-0.598383	1988-06-01	1452,2629,2931,9709,25898,51667	CSNK1A1,GBA,GSK3A,HERPUD1,RCHY1,NUB1
11_Member	GO Biological Processes	GO:0009896	positive regulation of catabolic process	-1.9828	-0.547807	17/453	472,1452,1457,2629,2931,8517,8570,9337,9709,10346,23327,25807,25898,51322,51667,60592,207063	ATM,CSNK1A1,CSNK2A1,GBA,GSK3A,IKBKG,KHSRP,CNOT8,HERPUD1,TRIM22,NEDD4L,RHBDD3,RCHY1,WAC,NUB1,SCOC,DHRSX
11_Member	GO Biological Processes	GO:0010508	positive regulation of autophagy	-1.83322	-0.461179	7/128	2629,2931,8517,10346,51322,60592,207063	GBA,GSK3A,IKBKG,TRIM22,WAC,SCOC,DHRSX
11_Member	GO Biological Processes	GO:1903362	regulation of cellular protein catabolic process	-1.79041	-0.429139	11/260	1452,1457,2629,2931,6880,9709,11146,25898,51322,51667,150684	CSNK1A1,CSNK2A1,GBA,GSK3A,TAF9,HERPUD1,GLMN,RCHY1,WAC,NUB1,COMMD1
11_Member	GO Biological Processes	GO:2000060	positive regulation of ubiquitin-dependent protein catabolic process	-1.73873	-0.40518	6/104	1452,2629,2931,9709,25898,51667	CSNK1A1,GBA,GSK3A,HERPUD1,RCHY1,NUB1
11_Member	GO Biological Processes	GO:0000209	protein polyubiquitination	-1.69341	-0.38173	13/340	996,1499,5698,5705,5718,6047,7323,10346,23321,23327,55611,140739,142678	CDC27,CTNNB1,PSMB9,PSMC5,PSMD12,RNF4,UBE2D3,TRIM22,TRIM2,NEDD4L,OTUB1,UBE2F,MIB2
11_Member	GO Biological Processes	GO:1901800	positive regulation of proteasomal protein catabolic process	-1.63184	-0.340617	6/110	1452,2629,2931,9709,25898,51667	CSNK1A1,GBA,GSK3A,HERPUD1,RCHY1,NUB1
11_Member	GO Biological Processes	GO:0031331	positive regulation of cellular catabolic process	-1.57852	-0.313349	14/390	472,1452,2629,2931,8517,8570,9337,9709,10346,25898,51322,51667,60592,207063	ATM,CSNK1A1,GBA,GSK3A,IKBKG,KHSRP,CNOT8,HERPUD1,TRIM22,RCHY1,WAC,NUB1,SCOC,DHRSX
11_Member	GO Biological Processes	GO:0042176	regulation of protein catabolic process	-1.52228	-0.276845	14/397	1452,1457,2316,2629,2931,6880,9709,11146,23327,25807,25898,51322,51667,150684	CSNK1A1,CSNK2A1,FLNA,GBA,GSK3A,TAF9,HERPUD1,GLMN,NEDD4L,RHBDD3,RCHY1,WAC,NUB1,COMMD1
11_Member	GO Biological Processes	GO:0045732	positive regulation of protein catabolic process	-1.40959	-0.204809	9/226	1452,1457,2629,2931,9709,23327,25807,25898,51667	CSNK1A1,CSNK2A1,GBA,GSK3A,HERPUD1,NEDD4L,RHBDD3,RCHY1,NUB1
11_Member	GO Biological Processes	GO:1903052	positive regulation of proteolysis involved in cellular protein catabolic process	-1.35599	-0.173948	6/128	1452,2629,2931,9709,25898,51667	CSNK1A1,GBA,GSK3A,HERPUD1,RCHY1,NUB1
12_Summary	GO Biological Processes	GO:0044770	cell cycle phase transition	-5.51296	-2.69451	32/647	472,595,996,1785,2059,3275,4149,5048,5500,5558,5698,5705,5718,5889,6117,7508,8612,9134,9337,9555,9833,10217,51400,55367,63967,79915,79960,80321,84142,84962,91607,225689,655,858,1457,1499,5526,6047,8850,9493,10919,55869,57787,79884,116028,1739,3659,5571,10668,23513,51147,51322,51776,220042,23326,960,4646,2263,221477	ATM,CCND1,CDC27,DNM2,EPS8,PRMT2,MAX,PAFAH1B1,PPP1CB,PRIM2,PSMB9,PSMC5,PSMD12,RAD51C,RPA1,XPC,PLPP2,CCNE2,CNOT8,MACROH2A1,MELK,CTDSPL,PPME1,PIDD1,CLSPN,ATAD5,JADE1,CEP70,ABRAXAS1,AJUBA,SLFN11,MAPK15,BMP7,CAV2,CSNK2A1,CTNNB1,PPP2R5B,RNF4,KAT2B,KIF23,EHMT2,HDAC8,MARK4,MAP9,RMI2,DLG1,IRF1,PRKAG1,CGRRF1,SCRIB,ING4,WAC,MAP3K20,DDIAS,USP22,CD44,MYO6,FGFR2,C6orf89
12_Member	GO Biological Processes	GO:0044770	cell cycle phase transition	-5.51296	-2.69451	32/647	472,595,996,1785,2059,3275,4149,5048,5500,5558,5698,5705,5718,5889,6117,7508,8612,9134,9337,9555,9833,10217,51400,55367,63967,79915,79960,80321,84142,84962,91607,225689	ATM,CCND1,CDC27,DNM2,EPS8,PRMT2,MAX,PAFAH1B1,PPP1CB,PRIM2,PSMB9,PSMC5,PSMD12,RAD51C,RPA1,XPC,PLPP2,CCNE2,CNOT8,MACROH2A1,MELK,CTDSPL,PPME1,PIDD1,CLSPN,ATAD5,JADE1,CEP70,ABRAXAS1,AJUBA,SLFN11,MAPK15
12_Member	GO Biological Processes	GO:0010564	regulation of cell cycle process	-5.30905	-2.54176	36/791	472,595,655,858,996,1457,1499,3275,4149,5048,5526,5698,5705,5718,5889,6047,7508,8612,8850,9337,9493,9555,10217,10919,55367,55869,57787,63967,79884,79915,79960,80321,84142,91607,116028,225689	ATM,CCND1,BMP7,CAV2,CDC27,CSNK2A1,CTNNB1,PRMT2,MAX,PAFAH1B1,PPP2R5B,PSMB9,PSMC5,PSMD12,RAD51C,RNF4,XPC,PLPP2,KAT2B,CNOT8,KIF23,MACROH2A1,CTDSPL,EHMT2,PIDD1,HDAC8,MARK4,CLSPN,MAP9,ATAD5,JADE1,CEP70,ABRAXAS1,SLFN11,RMI2,MAPK15
12_Member	GO Biological Processes	GO:0045786	negative regulation of cell cycle	-4.78415	-2.23871	30/638	472,595,655,1499,1739,3275,3659,4149,5526,5571,5698,5705,5718,7508,8850,9337,9555,10217,10668,10919,23513,51147,51322,51776,55367,63967,79960,84142,91607,220042	ATM,CCND1,BMP7,CTNNB1,DLG1,PRMT2,IRF1,MAX,PPP2R5B,PRKAG1,PSMB9,PSMC5,PSMD12,XPC,KAT2B,CNOT8,MACROH2A1,CTDSPL,CGRRF1,EHMT2,SCRIB,ING4,WAC,MAP3K20,PIDD1,CLSPN,JADE1,ABRAXAS1,SLFN11,DDIAS
12_Member	GO Biological Processes	GO:0044772	mitotic cell cycle phase transition	-4.42108	-2.05661	28/602	472,595,996,1785,2059,3275,4149,5048,5500,5558,5698,5705,5718,5889,6117,7508,9134,9337,9833,10217,51400,55367,63967,79915,79960,80321,84962,91607	ATM,CCND1,CDC27,DNM2,EPS8,PRMT2,MAX,PAFAH1B1,PPP1CB,PRIM2,PSMB9,PSMC5,PSMD12,RAD51C,RPA1,XPC,CCNE2,CNOT8,MELK,CTDSPL,PPME1,PIDD1,CLSPN,ATAD5,JADE1,CEP70,AJUBA,SLFN11
12_Member	GO Biological Processes	GO:0045930	negative regulation of mitotic cell cycle	-4.17781	-1.86876	19/341	472,595,655,1499,1739,3275,5698,5705,5718,7508,9337,10217,23513,51776,55367,63967,79960,91607,220042	ATM,CCND1,BMP7,CTNNB1,DLG1,PRMT2,PSMB9,PSMC5,PSMD12,XPC,CNOT8,CTDSPL,SCRIB,MAP3K20,PIDD1,CLSPN,JADE1,SLFN11,DDIAS
12_Member	GO Biological Processes	GO:0010948	negative regulation of cell cycle process	-3.88549	-1.69115	19/359	472,595,655,3275,4149,5526,5698,5705,5718,8850,9337,9555,10217,10919,55367,63967,79960,84142,91607	ATM,CCND1,BMP7,PRMT2,MAX,PPP2R5B,PSMB9,PSMC5,PSMD12,KAT2B,CNOT8,MACROH2A1,CTDSPL,EHMT2,PIDD1,CLSPN,JADE1,ABRAXAS1,SLFN11
12_Member	GO Biological Processes	GO:0007346	regulation of mitotic cell cycle	-3.62784	-1.54646	28/671	472,595,655,858,996,1499,1739,3275,5048,5698,5705,5718,5889,7508,9337,9555,10217,23326,23513,51776,55367,63967,79884,79915,79960,80321,91607,220042	ATM,CCND1,BMP7,CAV2,CDC27,CTNNB1,DLG1,PRMT2,PAFAH1B1,PSMB9,PSMC5,PSMD12,RAD51C,XPC,CNOT8,MACROH2A1,CTDSPL,USP22,SCRIB,MAP3K20,PIDD1,CLSPN,MAP9,ATAD5,JADE1,CEP70,SLFN11,DDIAS
12_Member	GO Biological Processes	GO:1901987	regulation of cell cycle phase transition	-3.43834	-1.4438	22/486	472,595,996,3275,5048,5698,5705,5718,5889,7508,8612,9337,9555,10217,55367,63967,79915,79960,80321,84142,91607,225689	ATM,CCND1,CDC27,PRMT2,PAFAH1B1,PSMB9,PSMC5,PSMD12,RAD51C,XPC,PLPP2,CNOT8,MACROH2A1,CTDSPL,PIDD1,CLSPN,ATAD5,JADE1,CEP70,ABRAXAS1,SLFN11,MAPK15
12_Member	GO Biological Processes	GO:1901988	negative regulation of cell cycle phase transition	-2.92995	-1.11306	14/270	472,595,3275,5698,5705,5718,9337,9555,10217,55367,63967,79960,84142,91607	ATM,CCND1,PRMT2,PSMB9,PSMC5,PSMD12,CNOT8,MACROH2A1,CTDSPL,PIDD1,CLSPN,JADE1,ABRAXAS1,SLFN11
12_Member	GO Biological Processes	GO:0007050	cell cycle arrest	-2.53565	-0.867198	12/235	472,595,3659,5526,5571,8850,9337,10668,51147,51776,55367,220042	ATM,CCND1,IRF1,PPP2R5B,PRKAG1,KAT2B,CNOT8,CGRRF1,ING4,MAP3K20,PIDD1,DDIAS
12_Member	GO Biological Processes	GO:0000077	DNA damage checkpoint	-2.46064	-0.821648	9/151	472,595,7508,9337,51322,51776,55367,63967,84142	ATM,CCND1,XPC,CNOT8,WAC,MAP3K20,PIDD1,CLSPN,ABRAXAS1
12_Member	GO Biological Processes	GO:2000134	negative regulation of G1/S transition of mitotic cell cycle	-2.40815	-0.80187	8/126	472,595,3275,9337,10217,55367,79960,91607	ATM,CCND1,PRMT2,CNOT8,CTDSPL,PIDD1,JADE1,SLFN11
12_Member	GO Biological Processes	GO:1901990	regulation of mitotic cell cycle phase transition	-2.36331	-0.772109	18/448	472,595,996,3275,5048,5698,5705,5718,5889,7508,9337,10217,55367,63967,79915,79960,80321,91607	ATM,CCND1,CDC27,PRMT2,PAFAH1B1,PSMB9,PSMC5,PSMD12,RAD51C,XPC,CNOT8,CTDSPL,PIDD1,CLSPN,ATAD5,JADE1,CEP70,SLFN11
12_Member	GO Biological Processes	GO:1901991	negative regulation of mitotic cell cycle phase transition	-2.30773	-0.738482	12/251	472,595,3275,5698,5705,5718,9337,10217,55367,63967,79960,91607	ATM,CCND1,PRMT2,PSMB9,PSMC5,PSMD12,CNOT8,CTDSPL,PIDD1,CLSPN,JADE1,SLFN11
12_Member	GO Biological Processes	GO:1902807	negative regulation of cell cycle G1/S phase transition	-2.28673	-0.727309	8/132	472,595,3275,9337,10217,55367,79960,91607	ATM,CCND1,PRMT2,CNOT8,CTDSPL,PIDD1,JADE1,SLFN11
12_Member	GO Biological Processes	GO:0031570	DNA integrity checkpoint	-2.27875	-0.722552	9/161	472,595,7508,9337,51322,51776,55367,63967,84142	ATM,CCND1,XPC,CNOT8,WAC,MAP3K20,PIDD1,CLSPN,ABRAXAS1
12_Member	GO Biological Processes	GO:0042770	signal transduction in response to DNA damage	-2.26724	-0.717915	8/133	472,960,4646,9337,51147,55367,79915,84142	ATM,CD44,MYO6,CNOT8,ING4,PIDD1,ATAD5,ABRAXAS1
12_Member	GO Biological Processes	GO:0044783	G1 DNA damage checkpoint	-2.04071	-0.580763	1964-05-01	472,595,9337,51322,55367	ATM,CCND1,CNOT8,WAC,PIDD1
12_Member	GO Biological Processes	GO:0044843	cell cycle G1/S phase transition	-1.99426	-0.551477	13/310	472,595,3275,4149,5558,6117,8612,9134,9337,10217,55367,79960,91607	ATM,CCND1,PRMT2,MAX,PRIM2,RPA1,PLPP2,CCNE2,CNOT8,CTDSPL,PIDD1,JADE1,SLFN11
12_Member	GO Biological Processes	GO:0000075	cell cycle checkpoint	-1.87937	-0.489558	10/219	472,595,1739,7508,9337,51322,51776,55367,63967,84142	ATM,CCND1,DLG1,XPC,CNOT8,WAC,MAP3K20,PIDD1,CLSPN,ABRAXAS1
12_Member	GO Biological Processes	GO:0000082	G1/S transition of mitotic cell cycle	-1.8708	-0.486122	12/287	472,595,3275,4149,5558,6117,9134,9337,10217,55367,79960,91607	ATM,CCND1,PRMT2,MAX,PRIM2,RPA1,CCNE2,CNOT8,CTDSPL,PIDD1,JADE1,SLFN11
[truncated: 148 more rows]

## Sheet: c_Isoform_switch_consequences
gene_ref	gene_id	gene_name	condition_1	condition_2	isoformUpregulated	isoformDownregulated	iso_ref_up	iso_ref_down	featureCompared	isoformsDifferent	switchConsequence
[truncated: 5,698 more rows]

## Sheet: d_predicted_ASEs_enrichment
gene_id	gene_name	AStype	isoformUpregulated	isoformDownregulated	condition_1	condition_2	nrDiff	ASchange
[truncated: 7,326 more rows]

[truncated: 1 more sheets: e_overlap_with_rMATS]
