# Supplementary material for: A Regulatory Axis between Epithelial Splicing Regulatory Proteins and Estrogen Receptor α Modulates the Alternative Transcriptome of Luminal Breast Cancer
Source: Int J Mol Sci. 2022 Jul 16;23(14):7835. doi: 10.3390/ijms23147835 (PMC9319905; doi:10.3390/ijms23147835)
Supplement: Supplementary file 1 [file ijms-23-07835-s001.zip › Supplementary_Table_S7_Networks.xlsx]

## Sheet: a.Global_network
Supplementary Table S7: Protein-Protein Interaction network analysis upon ESRP1/2 combined silencing. Protein domains of interacting pairs modulated by ES events are reported. The interaction (IS) per condition and differential interaction score (dIS) of each interacting pair are reported.
Gene	Interactor	Domain1	Domain2	Gene_Domain1	Interactor_Domain2	IS_siCTR	IS_siESRP1/2	dIS
AAAS	ANLN	PF00400	PF00169	AAAS_PF00400	ANLN_PF00169	0.178172	0.241703	0.354377
ABCE1	ETF1	PF04068	PF03465	ABCE1_PF04068	ETF1_PF03465	0.0848341	0.0629878	-0.255018
ABI1	BAIAP2	PF00018	PF07653	ABI1_PF00018	BAIAP2_PF07653	0.13498	0.124478	-0.0843214
ABI1	RAPH1	PF00018	PF00169	ABI1_PF00018	RAPH1_PF00169	0.238873	0.238421	-0.00225493
ABI1	NCK1	PF00018	PF00018	ABI1_PF00018	NCK1_PF00018	0.47065	0.509068	0.10271
ABI1	ABL1	PF00018	PF00017	ABI1_PF00018	ABL1_PF00017	0.43354	0.471068	0.107836
ABI1	NCK2	PF00018	PF00017	ABI1_PF00018	NCK2_PF00017	0.522462	0.580364	0.139004
ABI1	PIK3R1	PF00018	PF00017	ABI1_PF00018	PIK3R1_PF00017	0.404891	0.476026	0.209613
ABI1	EPS8L1	PF00018	PF00018	ABI1_PF00018	EPS8L1_PF00018	0.282054	0.338393	0.226101
ABI1	ABI2	PF00018	PF00018	ABI1_PF00018	ABI2_PF00018	0.357419	0.431773	0.241839
ABI1	NCK2	PF00018	PF00018	ABI1_PF00018	NCK2_PF00018	0.209004	0.26183	0.267782
ABI1	NCK1	PF00018	PF00017	ABI1_PF00018	NCK1_PF00017	0.152291	0.202281	0.318596
ABI1	ABI1	PF00018	PF00018	ABI1_PF00018	ABI1_PF00018	0.535043	0.714138	0.385289
ABI1	PLEKHA4	PF00018	PF00169	ABI1_PF00018	PLEKHA4_PF00169	0.349178	0.471942	0.386857
ABI1	EPS8	PF00018	PF00018	ABI1_PF00018	EPS8_PF00018	0.135614	0.354815	1.12496
ABI2	ABI1	PF00018	PF00018	ABI2_PF00018	ABI1_PF00018	0.357419	0.431773	0.241839
ABI2	CYFIP1	PF07815	PF05994	ABI2_PF07815	CYFIP1_PF05994	0.102502	0.138191	0.303372
ABL1	SPTAN1	PF00017	PF00018	ABL1_PF00017	SPTAN1_PF00018	0.0649007	0.0652011	0.00376777
ABL1	NEDD4L	PF00017	PF00168	ABL1_PF00017	NEDD4L_PF00168	0.122096	0.134249	0.0984378
ABL1	ABI1	PF00017	PF00018	ABL1_PF00017	ABI1_PF00018	0.43354	0.471068	0.107836
ABL2	NEDD4L	PF00017	PF00168	ABL2_PF00017	NEDD4L_PF00168	0.129045	0.132338	0.0262902
ABR	RAC1	PF00621	PF00071	ABR_PF00621	RAC1_PF00071	0.150305	0.127769	-0.172195
ACAP2	RASA1	PF01412	PF00169	ACAP2_PF01412	RASA1_PF00169	0.0123945	0.0087384	-0.0871155
ACAP2	RASA1	PF16746	PF00169	ACAP2_PF16746	RASA1_PF00169	0.0108225	0.0133194	0.0580425
ACAP2	RAB35	PF00169	PF00071	ACAP2_PF00169	RAB35_PF00071	0.54886	0.586711	0.0884214
ACAP2	RAB5A	PF00169	PF00071	ACAP2_PF00169	RAB5A_PF00071	0.459195	0.514461	0.148657
ACAP2	RASA1	PF00169	PF00169	ACAP2_PF00169	RASA1_PF00169	0.249571	0.313523	0.279148
ACAT1	AUH	PF00108	PF00378	ACAT1_PF00108	AUH_PF00378	0.77831	0.783226	0.00853704
ACIN1	HNRNPH1	PF16294	PF00076	ACIN1_PF16294	HNRNPH1_PF00076	0.125237	0.115806	-0.0798108
ACIN1	RBM39	PF16294	PF00076	ACIN1_PF16294	RBM39_PF00076	0.0578664	0.0525131	-0.0734369
ACIN1	RNPS1	PF16294	PF00076	ACIN1_PF16294	RNPS1_PF00076	0.209975	0.212807	0.0156341
ACLY	CS	PF00285	PF00285	ACLY_PF00285	CS_PF00285	0.378022	0.428573	0.161056
ACTL6A	ATG16L1	PF00022	PF00400	ACTL6A_PF00022	ATG16L1_PF00400	0.417281	0.49116	0.211765
ACTN4	FLNA	PF00435	PF00307	ACTN4_PF00435	FLNA_PF00307	0.144277	0.0940918	-0.431129
ACTN4	FLNA	PF08726	PF00307	ACTN4_PF08726	FLNA_PF00307	0.122374	0.0930957	-0.268562
ACTN4	FLNB	PF00435	PF00307	ACTN4_PF00435	FLNB_PF00307	0.172379	0.188544	0.101235
ACTN4	MYH10	PF00435	PF00063	ACTN4_PF00435	MYH10_PF00063	0.175156	0.198193	0.140536
ACTN4	FLNB	PF08726	PF00307	ACTN4_PF08726	FLNB_PF00307	0.146209	0.186548	0.269738
ACTR10	PAFAH1B1	PF00022	PF00400	ACTR10_PF00022	PAFAH1B1_PF00400	0.0214177	0.0230135	0.0318826
ACTR1A	PLEC	PF00022	PF00307	ACTR1A_PF00022	PLEC_PF00307	0.711959	0.681942	-0.0579838
ACTR2	FLNA	PF00022	PF00307	ACTR2_PF00022	FLNA_PF00307	0.6356	0.430386	-0.513173
ACTR2	ARPC4-TTLL3	PF00022	PF05856	ACTR2_PF00022	ARPC4-TTLL3_PF05856	0.739083	0.512605	-0.488055
ACTR2	PPP1CB	PF00022	PF00149	ACTR2_PF00022	PPP1CB_PF00149	0.875401	0.875949	0.000854951
ACTR2	TPM1	PF00022	PF00261	ACTR2_PF00022	TPM1_PF00261	0.857271	0.867521	0.0162077
ACTR2	CORO1C	PF00022	PF00400	ACTR2_PF00022	CORO1C_PF00400	0.47678	0.530442	0.139954
ACTR2	INF2	PF00022	PF02181	ACTR2_PF00022	INF2_PF02181	0.0235807	0.0349784	0.207769
ACTR2	MYH10	PF00022	PF00063	ACTR2_PF00022	MYH10_PF00063	0.771633	0.906555	0.219354
ACTR2	MYO6	PF00022	PF00063	ACTR2_PF00022	MYO6_PF00063	0.0221861	0.0417586	0.346123
ACTR3	FLNA	PF00022	PF00307	ACTR3_PF00022	FLNA_PF00307	0.568821	0.388321	-0.497532
ACTR3	ARPC4-TTLL3	PF00022	PF05856	ACTR3_PF00022	ARPC4-TTLL3_PF05856	0.66143	0.462504	-0.47316
ACTR3	PPP1CB	PF00022	PF00149	ACTR3_PF00022	PPP1CB_PF00149	0.783426	0.790336	0.0119115
ACTR3	TPM1	PF00022	PF00261	ACTR3_PF00022	TPM1_PF00261	0.767201	0.782732	0.0271596
ACTR3	CORO1C	PF00022	PF00400	ACTR3_PF00022	CORO1C_PF00400	0.426686	0.478598	0.149131
ACTR3	DST	PF00022	PF00307	ACTR3_PF00022	DST_PF00307	0.00740312	0.015008	0.179488
ACTR3	MYH10	PF00022	PF00063	ACTR3_PF00022	MYH10_PF00063	0.690561	0.81795	0.228994
ACTR3	NEDD1	PF00022	PF00400	ACTR3_PF00022	NEDD1_PF00400	0.222292	0.313338	0.416159
ACVR1	BMP7	PF01064	PF00019	ACVR1_PF01064	BMP7_PF00019	0.0451667	0.00679728	-0.744636
ADAM32	ADAM9	PF00200	PF00200	ADAM32_PF00200	ADAM9_PF00200	0.144551	0.323388	0.940523
ADAM9	ADAM32	PF00200	PF00200	ADAM9_PF00200	ADAM32_PF00200	0.144551	0.323388	0.940523
ADAP1	CSNK1A1	PF00169	PF00069	ADAP1_PF00169	CSNK1A1_PF00069	0.198556	0.171049	-0.169208
ADARB1	STAU1	PF00035	PF00035	ADARB1_PF00035	STAU1_PF00035	0.15176	0.124017	-0.213416
ADARB1	ADARB1	PF00035	PF00035	ADARB1_PF00035	ADARB1_PF00035	0.0373778	0.0277778	-0.167908
ADARB1	TARBP2	PF00035	PF00035	ADARB1_PF00035	TARBP2_PF00035	0.139535	0.119911	-0.157685
ADARB1	EIF2AK2	PF00035	PF00035	ADARB1_PF00035	EIF2AK2_PF00035	0.060436	0.0567	-0.0496504
ADRM1	UCHL5	PF16550	PF18031	ADRM1_PF16550	UCHL5_PF18031	0.000836971	0	-0.02395
ADRM1	ADRM1	PF04683	PF04683	ADRM1_PF04683	ADRM1_PF04683	0.875659	0.869618	-0.00944586
ADRM1	RAD23B	PF04683	PF00240	ADRM1_PF04683	RAD23B_PF00240	0.930994	0.928182	-0.00414249
ADRM1	UBB	PF04683	PF00240	ADRM1_PF04683	UBB_PF00240	0.58579	0.588211	0.00548317
ADRM1	BAG1	PF04683	PF00240	ADRM1_PF04683	BAG1_PF00240	0.636103	0.649105	0.0270848
ADRM1	UBB	PF16550	PF00240	ADRM1_PF16550	UBB_PF00240	0.0192391	0.0210256	0.0367519
ADRM1	ADRM1	PF04683	PF16550	ADRM1_PF04683	ADRM1_PF16550	0.0287592	0.0310844	0.0419762
ADRM1	ADRM1	PF16550	PF04683	ADRM1_PF16550	ADRM1_PF04683	0.0287592	0.0310844	0.0419762
ADRM1	RAD23B	PF16550	PF00240	ADRM1_PF16550	RAD23B_PF00240	0.0305766	0.0331778	0.0458373
ADRM1	BAG1	PF16550	PF00240	ADRM1_PF16550	BAG1_PF00240	0.0208915	0.0232022	0.0462749
ADRM1	UCHL5	PF16550	PF01088	ADRM1_PF16550	UCHL5_PF01088	0.0271939	0.0302278	0.0556154
AFAP1	CORO1C	PF00169	PF00400	AFAP1_PF00169	CORO1C_PF00400	0.202195	0.28307	0.401288
AFAP1	ANLN	PF00169	PF00169	AFAP1_PF00169	ANLN_PF00169	0.198687	0.308635	0.528186
AFF3	MLLT3	PF05110	PF17793	AFF3_PF05110	MLLT3_PF17793	0.210214	0.176111	-0.202665
AFF3	CDK9	PF05110	PF00069	AFF3_PF05110	CDK9_PF00069	0.103366	0.0943033	-0.0878698
AGAP1	KRAS	PF00071	PF00071	AGAP1_PF00071	KRAS_PF00071	0.0826925	0.0225735	-0.870571
AGAP1	RAC1	PF00169	PF00071	AGAP1_PF00169	RAC1_PF00071	0.0969655	0.0413986	-0.685234
AGAP1	KRAS	PF00169	PF00071	AGAP1_PF00169	KRAS_PF00071	0.0328032	0.00403256	-0.615858
AGAP1	MELK	PF00169	PF00069	AGAP1_PF00169	MELK_PF00069	0.0604856	0.0377758	-0.331964
AGAP1	RAC1	PF00071	PF00071	AGAP1_PF00071	RAC1_PF00071	0.244437	0.231742	-0.063585
AGAP1	MAGI1	PF00071	PF00595	AGAP1_PF00071	MAGI1_PF00595	0.0429234	0.0480677	0.0777371
AGAP1	XPO1	PF00071	PF03810	AGAP1_PF00071	XPO1_PF03810	0.207336	0.252285	0.232261
AGAP1	MELK	PF00071	PF00069	AGAP1_PF00071	MELK_PF00069	0.152476	0.211462	0.368849
AGAP2	RAC1	PF00071	PF00071	AGAP2_PF00071	RAC1_PF00071	0.316912	0.250685	-0.287178
AGAP2	AKT1	PF00071	PF00169	AGAP2_PF00071	AKT1_PF00169	0.351447	0.357875	0.0229147
AGAP2	NF2	PF00071	PF00373	AGAP2_PF00071	NF2_PF00373	0.463756	0.53093	0.177281
AGAP3	RACGAP1	PF00071	PF00130	AGAP3_PF00071	RACGAP1_PF00130	0.132664	0.122984	-0.0785465
AGAP3	RACGAP1	PF00169	PF00130	AGAP3_PF00169	RACGAP1_PF00130	0.0662926	0.0665124	0.00272344
AGAP3	RACGAP1	PF00071	PF00620	AGAP3_PF00071	RACGAP1_PF00620	0.16703	0.18172	0.0944842
AGRN	AGRN	PF07648	PF07648	AGRN_PF07648	AGRN_PF07648	0.619002	0.636219	0.0366589
AGRN	PRSS1	PF07648	PF00089	AGRN_PF07648	PRSS1_PF00089	0.585853	0.774289	0.374458
AHI1	PAFAH1B1	PF00400	PF00400	AHI1_PF00400	PAFAH1B1_PF00400	0.0462808	0.0613942	0.210354
AHI1	DNM2	PF00400	PF00169	AHI1_PF00400	DNM2_PF00169	0.0563315	0.0735536	0.216567
AHI1	DNM2	PF00018	PF00169	AHI1_PF00018	DNM2_PF00169	0.0767161	0.128124	0.491281
AHNAK	PPP1CB	PF00595	PF00149	AHNAK_PF00595	PPP1CB_PF00149	0.472732	0.461613	-0.0310183
AHR	HIF1A	PF00010	PF00989	AHR_PF00010	HIF1A_PF00989	0.00705257	0.0095838	0.0626282
AHR	ARNT	PF00010	PF00010	AHR_PF00010	ARNT_PF00010	0.220584	0.257751	0.185685
AHR	NCOA1	PF00010	PF00989	AHR_PF00010	NCOA1_PF00989	0.00385431	0.0183689	0.344279
AHR	FHL2	PF00010	PF00412	AHR_PF00010	FHL2_PF00412	0.389641	0.516407	0.365513
AHR	AHR	PF00010	PF00010	AHR_PF00010	AHR_PF00010	0.168127	0.283485	0.612452
AHR	ARNTL	PF00010	PF00010	AHR_PF00010	ARNTL_PF00010	0.25377	0.41654	0.619024
AIP	CSNK2A1	PF00254	PF00069	AIP_PF00254	CSNK2A1_PF00069	0.110706	0.0886487	-0.21299
AJUBA	TFAP4	PF00412	PF00010	AJUBA_PF00412	TFAP4_PF00010	0.681566	0.649287	-0.0651022
AJUBA	TRIP6	PF00412	PF00412	AJUBA_PF00412	TRIP6_PF00412	0.558296	0.591746	0.0772294
AK2	AK4	PF00406	PF00406	AK2_PF00406	AK4_PF00406	0.354031	0.339212	-0.0539115
AK3	AK4	PF00406	PF00406	AK3_PF00406	AK4_PF00406	0.481264	0.45364	-0.0770377
AK4	AK3	PF00406	PF00406	AK4_PF00406	AK3_PF00406	0.481264	0.45364	-0.0770377
AK4	AK2	PF00406	PF00406	AK4_PF00406	AK2_PF00406	0.354031	0.339212	-0.0539115
AKAP1	PRKAR1B	PF10522	PF02197	AKAP1_PF10522	PRKAR1B_PF02197	0.0180332	0	-0.44431
AKAP13	PRKD1	PF00621	PF00169	AKAP13_PF00621	PRKD1_PF00169	0.00899795	0	-0.238737
AKAP13	GNAQ	PF00621	PF00503	AKAP13_PF00621	GNAQ_PF00503	0.0491333	0.0348667	-0.224172
AKAP13	RHOA	PF00621	PF00071	AKAP13_PF00621	RHOA_PF00071	0.0484143	0.0345761	-0.218618
AKAP13	PRKAR2A	PF10522	PF02197	AKAP13_PF10522	PRKAR2A_PF02197	0.0360775	0.030067	-0.104428
AKAP13	RHOA	PF17838	PF00071	AKAP13_PF17838	RHOA_PF00071	0.181505	0.167757	-0.0883218
AKAP13	RTKN	PF00621	PF00169	AKAP13_PF00621	RTKN_PF00169	0.00082544	0.000552056	-0.00778104
AKAP13	PRKCH	PF00621	PF00130	AKAP13_PF00621	PRKCH_PF00130	0.000193258	0.00239883	0.0620409
AKT1	MAP3K8	PF00169	PF00069	AKT1_PF00169	MAP3K8_PF00069	0.13842	0.0886389	-0.442621
AKT1	ILK	PF00169	PF07714	AKT1_PF00169	ILK_PF07714	0.0214371	0.00327467	-0.423224
AKT1	RAC1	PF00169	PF00071	AKT1_PF00169	RAC1_PF00071	0.381295	0.312854	-0.249287
AKT1	APPL1	PF00169	PF16746	AKT1_PF00169	APPL1_PF16746	0.0266826	0.0165738	-0.203944
AKT1	CSNK2A1	PF00169	PF00069	AKT1_PF00169	CSNK2A1_PF00069	0.0784872	0.0620182	-0.197891
AKT1	PDPK1	PF00169	PF00069	AKT1_PF00169	PDPK1_PF00069	0.174488	0.146291	-0.193647
AKT1	MAP2K4	PF00169	PF00069	AKT1_PF00169	MAP2K4_PF00069	0.375247	0.323992	-0.185295
AKT1	MAP3K5	PF00169	PF00069	AKT1_PF00169	MAP3K5_PF00069	0.625188	0.547048	-0.177442
AKT1	FBXW7	PF00169	PF00400	AKT1_PF00169	FBXW7_PF00400	0.176244	0.150768	-0.172346
AKT1	MAPK8	PF00169	PF00069	AKT1_PF00169	MAPK8_PF00069	0.192067	0.171798	-0.126163
AKT1	CDK4	PF00169	PF00069	AKT1_PF00169	CDK4_PF00069	0.475648	0.448273	-0.0771606
AKT1	CLK2	PF00169	PF00069	AKT1_PF00169	CLK2_PF00069	0.425014	0.414881	-0.0311106
AKT1	MATK	PF00169	PF00018	AKT1_PF00169	MATK_PF00018	0.203598	0.198463	-0.0295162
AKT1	MAPK9	PF00169	PF00069	AKT1_PF00169	MAPK9_PF00069	0.409278	0.400423	-0.0280864
AKT1	BRAF	PF00169	PF00130	AKT1_PF00169	BRAF_PF00130	0.20698	0.202673	-0.0243833
AKT1	CHEK1	PF00169	PF00069	AKT1_PF00169	CHEK1_PF00069	0.530162	0.522432	-0.0193515
AKT1	LATS2	PF00169	PF00069	AKT1_PF00169	LATS2_PF00069	0.640144	0.635821	-0.00906651
AKT1	CHUK	PF00169	PF00069	AKT1_PF00169	CHUK_PF00069	0.61008	0.608933	-0.00251021
AKT1	MAPK14	PF00169	PF00069	AKT1_PF00169	MAPK14_PF00069	0.61292	0.612564	-0.000774754
AKT1	CHFR	PF00169	PF00498	AKT1_PF00169	CHFR_PF00498	0.32496	0.32613	0.00449649
AKT1	AKT2	PF00169	PF00169	AKT1_PF00169	AKT2_PF00169	0.284058	0.286923	0.0123216
AKT1	CD2AP	PF00169	PF00018	AKT1_PF00169	CD2AP_PF00018	0.592024	0.598596	0.0146926
AKT1	GSK3B	PF00169	PF00069	AKT1_PF00169	GSK3B_PF00069	0.469558	0.477122	0.0208523
AKT1	AGAP2	PF00169	PF00071	AKT1_PF00169	AGAP2_PF00071	0.351447	0.357875	0.0229147
AKT1	MAPKAPK2	PF00169	PF00069	AKT1_PF00169	MAPKAPK2_PF00069	0.616496	0.62769	0.0240282
AKT1	TBK1	PF00169	PF00069	AKT1_PF00169	TBK1_PF00069	0.615759	0.632947	0.0367731
AKT1	IRAK1	PF00169	PF00069	AKT1_PF00169	IRAK1_PF00069	0.556	0.572132	0.0379028
AKT1	GNB1	PF00169	PF00400	AKT1_PF00169	GNB1_PF00400	0.619878	0.638516	0.039593
AKT1	PHLPP1	PF00169	PF00169	AKT1_PF00169	PHLPP1_PF00169	0.28072	0.289931	0.0396303
AKT1	AURKA	PF00169	PF00069	AKT1_PF00169	AURKA_PF00069	0.30853	0.321876	0.0527267
AKT1	RAF1	PF00169	PF00130	AKT1_PF00169	RAF1_PF00130	0.488112	0.508554	0.0537908
AKT1	ERBB3	PF00169	PF07714	AKT1_PF00169	ERBB3_PF07714	0.00823671	0.0106928	0.0595965
AKT1	STK11	PF00169	PF00069	AKT1_PF00169	STK11_PF00069	0.532287	0.558342	0.063154
AKT1	AKT1	PF00169	PF00169	AKT1_PF00169	AKT1_PF00169	0.422847	0.446625	0.0707839
AKT1	BUB1	PF00169	PF00069	AKT1_PF00169	BUB1_PF00069	0.400846	0.42388	0.0718882
AKT1	RPS6KB1	PF00169	PF00069	AKT1_PF00169	RPS6KB1_PF00069	0.443937	0.470528	0.0756479
AKT1	CSK	PF00169	PF00018	AKT1_PF00169	CSK_PF00018	0.508747	0.540298	0.079249
AKT1	APPL1	PF00169	PF00169	AKT1_PF00169	APPL1_PF00169	0.411315	0.437759	0.0804146
AKT1	STK4	PF00169	PF00069	AKT1_PF00169	STK4_PF00069	0.489889	0.526153	0.0937875
AKT1	TNK2	PF00169	PF07714	AKT1_PF00169	TNK2_PF07714	0.283278	0.308799	0.106451
AKT1	EIF2AK3	PF00169	PF00069	AKT1_PF00169	EIF2AK3_PF00069	0.423627	0.459969	0.106657
AKT1	GRB10	PF00169	PF00788	AKT1_PF00169	GRB10_PF00788	0.330509	0.360281	0.108681
AKT1	RPS6KA1	PF00169	PF00069	AKT1_PF00169	RPS6KA1_PF00069	0.554981	0.606616	0.11816
AKT1	STK3	PF00169	PF00069	AKT1_PF00169	STK3_PF00069	0.380666	0.421341	0.130201
AKT1	MATK	PF00169	PF07714	AKT1_PF00169	MATK_PF07714	0.363434	0.403809	0.134428
AKT1	CSNK1D	PF00169	PF00069	AKT1_PF00169	CSNK1D_PF00069	0.327951	0.368412	0.146723
AKT1	MARK2	PF00169	PF00069	AKT1_PF00169	MARK2_PF00069	0.00914708	0.0154823	0.146798
AKT1	SRPK2	PF00169	PF00069	AKT1_PF00169	SRPK2_PF00069	0.478856	0.537982	0.152895
AKT1	RNF8	PF00169	PF00498	AKT1_PF00169	RNF8_PF00498	0.26054	0.296302	0.157251
AKT1	PRKCZ	PF00169	PF00069	AKT1_PF00169	PRKCZ_PF00069	0.520603	0.590666	0.167083
AKT1	PLEKHA4	PF00169	PF00169	AKT1_PF00169	PLEKHA4_PF00169	0.310416	0.373223	0.231757
AKT1	PKN2	PF00169	PF00069	AKT1_PF00169	PKN2_PF00069	0.254991	0.31047	0.241111
AKT1	RPTOR	PF00169	PF00400	AKT1_PF00169	RPTOR_PF00400	0.173209	0.218512	0.266588
AKT1	PAK1	PF00169	PF00069	AKT1_PF00169	PAK1_PF00069	0.461906	0.569236	0.274609
AKT1	AKT2	PF00169	PF00069	AKT1_PF00169	AKT2_PF00069	0.0140241	0.034462	0.399688
AKT1	IKBKB	PF00169	PF00069	AKT1_PF00169	IKBKB_PF00069	0.0812833	0.142771	0.554205
AKT1	MAP2K5	PF00169	PF00069	AKT1_PF00169	MAP2K5_PF00069	0.266999	0.428135	0.592938
AKT1	CAMK2D	PF00169	PF00069	AKT1_PF00169	CAMK2D_PF00069	0.1141	0.220985	0.723634
AKT1	GSK3A	PF00169	PF00069	AKT1_PF00169	GSK3A_PF00069	0.265244	0.508042	0.823905
AKT1	SH3RF1	PF00169	PF00018	AKT1_PF00169	SH3RF1_PF00018	0.119064	0.338472	1.20024
AKT2	KRAS	PF00169	PF00071	AKT2_PF00169	KRAS_PF00071	0.0866532	0.0195776	-0.973824
AKT2	PDPK1	PF00169	PF00069	AKT2_PF00169	PDPK1_PF00069	0.117217	0.0939811	-0.215842
AKT2	APPL1	PF00169	PF16746	AKT2_PF00169	APPL1_PF16746	0.0179247	0.0106475	-0.163489
AKT2	RAB35	PF00169	PF00071	AKT2_PF00169	RAB35_PF00071	0.348506	0.319123	-0.110497
AKT2	RACGAP1	PF00169	PF00130	AKT2_PF00169	RACGAP1_PF00130	0.128269	0.115877	-0.10394
AKT2	RAB2A	PF00169	PF00071	AKT2_PF00169	RAB2A_PF00071	0.222479	0.209772	-0.0688988
AKT2	WDR26	PF00169	PF00400	AKT2_PF00169	WDR26_PF00400	0.308273	0.295267	-0.0533487
AKT2	KRAS	PF00069	PF00071	AKT2_PF00069	KRAS_PF00071	0.00427811	0.00235144	-0.0521412
AKT2	CDK12	PF00169	PF00069	AKT2_PF00169	CDK12_PF00069	0.320301	0.309707	-0.0418763
AKT2	GSK3B	PF00169	PF00069	AKT2_PF00169	GSK3B_PF00069	0.315437	0.306515	-0.0356598
AKT2	GNB1	PF00169	PF00400	AKT2_PF00169	GNB1_PF00400	0.416419	0.410199	-0.0193665
AKT2	PDPK1	PF00433	PF00069	AKT2_PF00433	PDPK1_PF00069	0.00288011	0.00287489	-0.000142542
AKT2	SNX27	PF00169	PF00787	AKT2_PF00169	SNX27_PF00787	0.315073	0.317363	0.00902087
AKT2	AKT1	PF00169	PF00169	AKT2_PF00169	AKT1_PF00169	0.284058	0.286923	0.0123216
AKT2	CDK5	PF00169	PF00069	AKT2_PF00169	CDK5_PF00069	0.415618	0.421534	0.0182149
AKT2	CSK	PF00169	PF00018	AKT2_PF00169	CSK_PF00018	0.341764	0.347102	0.0195243
AKT2	APPL1	PF00169	PF00169	AKT2_PF00169	APPL1_PF00169	0.276312	0.281228	0.0215726
AKT2	CDK12	PF00433	PF00069	AKT2_PF00433	CDK12_PF00069	0.00787004	0.00947395	0.0394413
AKT2	GSK3B	PF00433	PF00069	AKT2_PF00433	GSK3B_PF00069	0.00775054	0.00937632	0.0400534
AKT2	CDK5	PF00433	PF00069	AKT2_PF00433	CDK5_PF00069	0.0102121	0.0128947	0.0628872
AKT2	PRKCZ	PF00433	PF00069	AKT2_PF00433	PRKCZ_PF00069	0.00859311	0.0116077	0.0723792
AKT2	PRKCZ	PF00169	PF00069	AKT2_PF00169	PRKCZ_PF00069	0.349729	0.379459	0.103499
AKT2	PDPK1	PF00069	PF00069	AKT2_PF00069	PDPK1_PF00069	0.00578706	0.0112879	0.135673
AKT2	PLEKHA4	PF00169	PF00169	AKT2_PF00169	PLEKHA4_PF00169	0.20853	0.239768	0.16457
AKT2	RACGAP1	PF00069	PF00130	AKT2_PF00069	RACGAP1_PF00130	0.00633269	0.0139178	0.182246
AKT2	HNRNPH1	PF00069	PF00076	AKT2_PF00069	HNRNPH1_PF00076	0.00932111	0.0216786	0.272997
AKT2	RAB2A	PF00069	PF00071	AKT2_PF00069	RAB2A_PF00071	0.0109839	0.0251955	0.302217
AKT2	HSP90AA1	PF00069	PF00183	AKT2_PF00069	HSP90AA1_PF00183	0.011981	0.0279251	0.330261
AKT2	UBB	PF00069	PF00240	AKT2_PF00069	UBB_PF00240	0.0135007	0.0325265	0.378085
AKT2	PLEKHA4	PF00069	PF00169	AKT2_PF00069	PLEKHA4_PF00169	0.0102952	0.0287983	0.386121
AKT2	RAB35	PF00069	PF00071	AKT2_PF00069	RAB35_PF00071	0.0172059	0.0383295	0.394308
AKT2	APPL1	PF00069	PF00169	AKT2_PF00069	APPL1_PF00169	0.0136416	0.0337779	0.396599
AKT2	AKT1	PF00069	PF00169	AKT2_PF00069	AKT1_PF00169	0.0140241	0.034462	0.399688
AKT2	GSK3B	PF00069	PF00069	AKT2_PF00069	GSK3B_PF00069	0.0155733	0.0368152	0.404839
AKT2	CDK12	PF00069	PF00069	AKT2_PF00069	CDK12_PF00069	0.0158134	0.0371985	0.405922
AKT2	FKBP5	PF00069	PF00254	AKT2_PF00069	FKBP5_PF00254	0.0193834	0.0432301	0.426205
AKT2	PRKAB1	PF00069	PF04739	AKT2_PF00069	PRKAB1_PF04739	0.00942391	0.0315657	0.456919
AKT2	PRKCZ	PF00069	PF00069	AKT2_PF00069	PRKCZ_PF00069	0.0172663	0.0455763	0.50677
AKT2	CDK5	PF00069	PF00069	AKT2_PF00069	CDK5_PF00069	0.0205192	0.0506299	0.51297
AKT2	SH3RF1	PF00169	PF00018	AKT2_PF00169	SH3RF1_PF00018	0.0799842	0.217443	1.0409
ALDOA	ALDOC	PF00274	PF00274	ALDOA_PF00274	ALDOC_PF00274	0.257949	0.218455	-0.19801
ALDOC	ALDOA	PF00274	PF00274	ALDOC_PF00274	ALDOA_PF00274	0.257949	0.218455	-0.19801
ALKBH3	HNRNPH1	PF13532	PF00076	ALKBH3_PF13532	HNRNPH1_PF00076	0.181351	0.259219	0.418543
ALKBH5	HNRNPH1	PF13532	PF00076	ALKBH5_PF13532	HNRNPH1_PF00076	0.407032	0.395975	-0.0353317
ALYREF	LARP7	PF00076	PF00076	ALYREF_PF00076	LARP7_PF00076	0.176443	0.121958	-0.397092
ALYREF	RBM39	PF00076	PF00076	ALYREF_PF00076	RBM39_PF00076	0.195067	0.185499	-0.0574554
ALYREF	VRK3	PF00076	PF00069	ALYREF_PF00076	VRK3_PF00069	0.195393	0.195035	-0.0021037
ALYREF	CSNK1E	PF00076	PF00069	ALYREF_PF00076	CSNK1E_PF00069	0.517346	0.518385	0.00264017
ALYREF	LARP7	PF00076	PF05383	ALYREF_PF00076	LARP7_PF05383	0.446853	0.497399	0.139773
ALYREF	EWSR1	PF00076	PF00076	ALYREF_PF00076	EWSR1_PF00076	0.208286	0.262631	0.275488
ANAPC2	GLMN	PF00888	PF08568	ANAPC2_PF00888	GLMN_PF08568	0.468438	0.564833	0.246023
ANK3	SPTBN1	PF00791	PF00435	ANK3_PF00791	SPTBN1_PF00435	0.0353336	0.0300553	-0.0921173
ANK3	KRAS	PF00023	PF00071	ANK3_PF00023	KRAS_PF00071	0.00130922	0.00101688	-0.00824342
ANK3	PEAK1	PF00023	PF00069	ANK3_PF00023	PEAK1_PF00069	0.000429	0.00099235	0.0160272
ANK3	ANKRD28	PF00023	PF12796	ANK3_PF00023	ANKRD28_PF12796	0.00141416	0.00479747	0.0919436
ANK3	HIF1AN	PF00023	PF13621	ANK3_PF00023	HIF1AN_PF13621	0.00324346	0.0102082	0.177356
ANK3	RAB35	PF00023	PF00071	ANK3_PF00023	RAB35_PF00071	0.00526548	0.0165756	0.268615
ANK3	SRPK2	PF00023	PF00069	ANK3_PF00023	SRPK2_PF00069	0.00486024	0.0179515	0.308744
ANK3	MAPK6	PF00023	PF00069	ANK3_PF00023	MAPK6_PF00069	0.00515988	0.0186331	0.315286
ANK3	SCN1B	PF00023	PF07686	ANK3_PF00023	SCN1B_PF07686	0.00624558	0.0213946	0.344076
ANKEF1	HIF1AN	PF00023	PF13621	ANKEF1_PF00023	HIF1AN_PF13621	0.34782	0.337008	-0.0397536
ANKFY1	CLK1	PF00023	PF00069	ANKFY1_PF00023	CLK1_PF00069	0.143153	0.205111	0.401378
ANKHD1	ANKRD17	PF12796	PF12796	ANKHD1_PF12796	ANKRD17_PF12796	0.0869569	0.0412703	-0.585505
ANKHD1	ANKRD17	PF12796	PF13637	ANKHD1_PF12796	ANKRD17_PF13637	0.137572	0.0846382	-0.478357
ANKHD1	ANKRD17	PF00013	PF00013	ANKHD1_PF00013	ANKRD17_PF00013	0.0452834	0.059528	0.201003
ANKRD11	KRAS	PF12796	PF00071	ANKRD11_PF12796	KRAS_PF00071	0.0161272	0.00420584	-0.286796
ANKRD11	KRAS	PF00023	PF00071	ANKRD11_PF00023	KRAS_PF00071	0.010401	0.00222984	-0.209699
ANKRD11	HRAS	PF00023	PF00071	ANKRD11_PF00023	HRAS_PF00071	0.0236981	0.0181207	-0.113534
ANKRD11	HRAS	PF12796	PF00071	ANKRD11_PF12796	HRAS_PF00071	0.0367449	0.0341786	-0.0433253
ANKRD11	HECTD1	PF00023	PF12796	ANKRD11_PF00023	HECTD1_PF12796	0.00830544	0.00729262	-0.0252812
ANKRD11	ANKRD11	PF00023	PF00023	ANKRD11_PF00023	ANKRD11_PF00023	0.00274925	0.00239121	-0.00982592
ANKRD11	SETD5	PF00023	PF00856	ANKRD11_PF00023	SETD5_PF00856	0.00392027	0.00362023	-0.00805019
ANKRD11	ANKRD11	PF00023	PF12796	ANKRD11_PF00023	ANKRD11_PF12796	0.00426283	0.00451021	0.00656219
ANKRD11	ANKRD11	PF12796	PF00023	ANKRD11_PF12796	ANKRD11_PF00023	0.00426283	0.00451021	0.00656219
ANKRD11	PTEN	PF12796	PF00782	ANKRD11_PF12796	PTEN_PF00782	0.0223385	0.0228892	0.0109416
ANKRD11	HECTD1	PF12796	PF12796	ANKRD11_PF12796	HECTD1_PF12796	0.0128779	0.0137551	0.0199865
ANKRD11	KPNA6	PF12796	PF00514	ANKRD11_PF12796	KPNA6_PF00514	0.0268832	0.0285985	0.0318331
ANKRD11	ANKRD11	PF12796	PF12796	ANKRD11_PF12796	ANKRD11_PF12796	0.00660969	0.00850699	0.0475599
ANKRD11	KANK2	PF00023	PF00023	ANKRD11_PF00023	KANK2_PF00023	0.0150012	0.0189357	0.0847857
ANKRD11	KPNA3	PF12796	PF00514	ANKRD11_PF12796	KPNA3_PF00514	0.0805141	0.0902626	0.103925
ANKRD11	KANK2	PF12796	PF00023	ANKRD11_PF12796	KANK2_PF00023	0.0232599	0.0357158	0.226537
ANKRD13C	KRAS	PF12796	PF00071	ANKRD13C_PF12796	KRAS_PF00071	0.141997	0.0330205	-1.20955
ANKRD17	AURKB	PF12796	PF00069	ANKRD17_PF12796	AURKB_PF00069	0.130033	0.0640567	-0.658507
ANKRD17	ANKHD1	PF12796	PF12796	ANKRD17_PF12796	ANKHD1_PF12796	0.0869569	0.0412703	-0.585505
ANKRD17	CSNK1A1	PF13637	PF00069	ANKRD17_PF13637	CSNK1A1_PF00069	0.0709331	0.0347073	-0.513652
ANKRD17	CSNK1A1	PF12796	PF00069	ANKRD17_PF12796	CSNK1A1_PF00069	0.0448356	0.0169236	-0.502915
ANKRD17	AURKB	PF13637	PF00069	ANKRD17_PF13637	AURKB_PF00069	0.205721	0.131369	-0.495641
ANKRD17	ANKHD1	PF13637	PF12796	ANKRD17_PF13637	ANKHD1_PF12796	0.137572	0.0846382	-0.478357
ANKRD17	ITSN2	PF12796	PF14604	ANKRD17_PF12796	ITSN2_PF14604	0.0313306	0.0160791	-0.299604
ANKRD17	APC	PF12796	PF00514	ANKRD17_PF12796	APC_PF00514	0.0112679	0.00450632	-0.168708
ANKRD17	ITSN2	PF12796	PF00018	ANKRD17_PF12796	ITSN2_PF00018	0.0143415	0.00970181	-0.107974
ANKRD17	FMR1	PF00013	PF00013	ANKRD17_PF00013	FMR1_PF00013	0.306648	0.318593	0.0475293
ANKRD17	FUBP3	PF00013	PF00013	ANKRD17_PF00013	FUBP3_PF00013	0.319639	0.344671	0.0945356
ANKRD17	FXR2	PF00013	PF00013	ANKRD17_PF00013	FXR2_PF00013	0.324121	0.353282	0.108283
ANKRD17	ANKHD1	PF00013	PF00013	ANKRD17_PF00013	ANKHD1_PF00013	0.0452834	0.059528	0.201003
ANKRD26	KRAS	PF00023	PF00071	ANKRD26_PF00023	KRAS_PF00071	0.171237	0.0417134	-1.27039
ANKRD28	ANK3	PF12796	PF00023	ANKRD28_PF12796	ANK3_PF00023	0.00141416	0.00479747	0.0919436
ANKRD28	DUSP13	PF12796	PF00782	ANKRD28_PF12796	DUSP13_PF00782	0.0381038	0.0539268	0.238292
ANKRD28	EPS8	PF12796	PF00018	ANKRD28_PF12796	EPS8_PF00018	0.039725	0.0903273	0.645213
ANKRD35	CTNNB1	PF12796	PF00514	ANKRD35_PF12796	CTNNB1_PF00514	0	0.0376917	0.810512
ANKRD50	KRAS	PF00023	PF00071	ANKRD50_PF00023	KRAS_PF00071	0.198367	0.0456	-1.37739
ANKRD50	ZDHHC17	PF00023	PF12796	ANKRD50_PF00023	ZDHHC17_PF12796	0.0175	0.0224333	0.101766
ANKRD6	CSNK1E	PF00023	PF00069	ANKRD6_PF00023	CSNK1E_PF00069	0.32523	0.174772	-0.739313
ANKRD6	CSNK1E	PF13857	PF00069	ANKRD6_PF13857	CSNK1E_PF00069	0.00850944	0.00603764	-0.0622732
ANKRD6	CSNK1E	PF12796	PF00069	ANKRD6_PF12796	CSNK1E_PF00069	0.0581008	0.0701255	0.152165
ANKS1A	KRAS	PF12796	PF00071	ANKS1A_PF12796	KRAS_PF00071	0.189348	0.0443977	-1.34228
ANKS3	NEK7	PF12796	PF00069	ANKS3_PF12796	NEK7_PF00069	0.0702106	0.10199	0.338414
ANLN	FYN	PF00169	PF00018	ANLN_PF00169	FYN_PF00018	0.157051	0.0279083	-1.41013
ANLN	ARHGAP21	PF00169	PF00169	ANLN_PF00169	ARHGAP21_PF00169	0.0355918	0.0183554	-0.324417
ANLN	RAB7A	PF08174	PF00071	ANLN_PF08174	RAB7A_PF00071	0.0926345	0.0721966	-0.223119
ANLN	RAB7A	PF00169	PF00071	ANLN_PF00169	RAB7A_PF00071	0.229367	0.20982	-0.104653
ANLN	PLD1	PF00169	PF00169	ANLN_PF00169	PLD1_PF00169	0.154587	0.145829	-0.0631178
ANLN	CSNK1A1	PF00169	PF00069	ANLN_PF00169	CSNK1A1_PF00069	0.143517	0.141448	-0.0155046
ANLN	RAB2A	PF08174	PF00071	ANLN_PF08174	RAB2A_PF00071	0.101351	0.102297	0.00898794
ANLN	RAB10	PF08174	PF00071	ANLN_PF08174	RAB10_PF00071	0.0647148	0.0666275	0.0238559
ANLN	RAP2C	PF08174	PF00071	ANLN_PF08174	RAP2C_PF00071	0.11999	0.123387	0.0285407
ANLN	BMP2K	PF00169	PF00069	ANLN_PF00169	BMP2K_PF00069	0.0240125	0.0260221	0.038649
ANLN	RHOT1	PF08174	PF00071	ANLN_PF08174	RHOT1_PF00071	0.162119	0.169231	0.0475807
ANLN	RAB21	PF08174	PF00071	ANLN_PF08174	RAB21_PF00071	0.018434	0.0208878	0.0508237
ANLN	RAB13	PF08174	PF00071	ANLN_PF08174	RAB13_PF00071	0.185169	0.193657	0.0511518
ANLN	RAB1A	PF08174	PF00071	ANLN_PF08174	RAB1A_PF00071	0.198801	0.208983	0.0578642
ANLN	RAB3D	PF08174	PF00071	ANLN_PF08174	RAB3D_PF00071	0.199	0.209367	0.0588473
ANLN	RHOA	PF08174	PF00071	ANLN_PF08174	RHOA_PF00071	0.196088	0.207622	0.0660814
ANLN	ANLN	PF08174	PF08174	ANLN_PF08174	ANLN_PF08174	0.039601	0.0438344	0.0666021
ANLN	WDR12	PF00169	PF00400	ANLN_PF00169	WDR12_PF00400	0.0649587	0.0704402	0.0672011
ANLN	RHOC	PF08174	PF00071	ANLN_PF08174	RHOC_PF00071	0.191577	0.203483	0.0694067
ANLN	ARPC1B	PF00169	PF00400	ANLN_PF00169	ARPC1B_PF00400	0.0306644	0.0350071	0.0756508
ANLN	ROCK1	PF00169	PF00069	ANLN_PF00169	ROCK1_PF00069	0.171603	0.183797	0.0772847
ANLN	RHOT2	PF08174	PF00071	ANLN_PF08174	RHOT2_PF00071	0.0675074	0.0741228	0.0790159
ANLN	DYRK1A	PF00169	PF00069	ANLN_PF00169	DYRK1A_PF00069	0.174345	0.19041	0.0997718
ANLN	PWP2	PF00169	PF00400	ANLN_PF00169	PWP2_PF00400	0.0827464	0.0928723	0.106054
ANLN	RALA	PF08174	PF00071	ANLN_PF08174	RALA_PF00071	0.155989	0.174835	0.126297
ANLN	RACGAP1	PF00169	PF00130	ANLN_PF00169	RACGAP1_PF00130	0.144683	0.164225	0.138001
ANLN	PACSIN3	PF00169	PF00018	ANLN_PF00169	PACSIN3_PF00018	0.00573213	0.0121693	0.157694
ANLN	RAN	PF08174	PF00071	ANLN_PF08174	RAN_PF00071	0.0601842	0.0754348	0.18702
ANLN	PIK3C2A	PF00169	PF00787	ANLN_PF00169	PIK3C2A_PF00787	0.215587	0.254684	0.198127
ANLN	WDR75	PF00169	PF00400	ANLN_PF00169	WDR75_PF00400	0.442392	0.516304	0.201769
ANLN	RAB2A	PF00169	PF00071	ANLN_PF00169	RAB2A_PF00071	0.250949	0.297297	0.20665
ANLN	RAB21	PF00169	PF00071	ANLN_PF00169	RAB21_PF00071	0.0456435	0.0607047	0.210977
ANLN	RAB10	PF00169	PF00071	ANLN_PF00169	RAB10_PF00071	0.160237	0.193634	0.212702
ANLN	UTP15	PF00169	PF00400	ANLN_PF00169	UTP15_PF00400	0.360418	0.427407	0.218126
ANLN	MPRIP	PF00169	PF00169	ANLN_PF00169	MPRIP_PF00169	0.119849	0.147817	0.219911
ANLN	SPTAN1	PF00169	PF00018	ANLN_PF00169	SPTAN1_PF00018	0.0539543	0.0711703	0.221087
ANLN	RAP2C	PF00169	PF00071	ANLN_PF00169	RAP2C_PF00071	0.297102	0.35859	0.235294
ANLN	GNB4	PF00169	PF00400	ANLN_PF00169	GNB4_PF00400	0.444199	0.531962	0.235833
ANLN	CD2AP	PF00169	PF00018	ANLN_PF00169	CD2AP_PF00018	0.448601	0.545004	0.255013
ANLN	PLEKHG3	PF00169	PF00621	ANLN_PF00169	PLEKHG3_PF00621	0.217279	0.26953	0.257607
ANLN	RHOT1	PF00169	PF00071	ANLN_PF00169	RHOT1_PF00071	0.401413	0.491824	0.263374
ANLN	CSNK1G3	PF00169	PF00069	ANLN_PF00169	CSNK1G3_PF00069	0.0960502	0.125344	0.263725
ANLN	RAB13	PF00169	PF00071	ANLN_PF00169	RAB13_PF00071	0.458488	0.562811	0.269228
ANLN	RAB1A	PF00169	PF00071	ANLN_PF00169	RAB1A_PF00071	0.492241	0.607351	0.277731
ANLN	RAB3D	PF00169	PF00071	ANLN_PF00169	RAB3D_PF00071	0.492733	0.608467	0.278867
ANLN	CORO1B	PF00169	PF00400	ANLN_PF00169	CORO1B_PF00400	0.314577	0.39242	0.279193
ANLN	GNB2	PF00169	PF00400	ANLN_PF00169	GNB2_PF00400	0.480399	0.594107	0.280223
ANLN	GNB1	PF00169	PF00400	ANLN_PF00169	GNB1_PF00400	0.469706	0.581349	0.280742
ANLN	PHIP	PF00169	PF00400	ANLN_PF00169	PHIP_PF00400	0.437662	0.543462	0.283274
ANLN	ARHGEF17	PF00169	PF00621	ANLN_PF00169	ARHGEF17_PF00621	0.236348	0.298818	0.284706
ANLN	RHOA	PF00169	PF00071	ANLN_PF00169	RHOA_PF00071	0.485523	0.603396	0.287009
ANLN	RAB5C	PF08174	PF00071	ANLN_PF08174	RAB5C_PF00071	0.14005	0.182205	0.289022
ANLN	FRS2	PF00169	PF02174	ANLN_PF00169	FRS2_PF02174	0.380275	0.47572	0.289034
ANLN	RHOT2	PF00169	PF00071	ANLN_PF00169	RHOT2_PF00071	0.167152	0.215417	0.289561
ANLN	RHOC	PF00169	PF00071	ANLN_PF00169	RHOC_PF00071	0.474354	0.591369	0.290612
ANLN	TRIOBP	PF00169	PF00169	ANLN_PF00169	TRIOBP_PF00169	0.455729	0.570377	0.29478
ANLN	CSNK1G2	PF00169	PF00069	ANLN_PF00169	CSNK1G2_PF00069	0.404978	0.517947	0.319961
ANLN	BOP1	PF00169	PF00400	ANLN_PF00169	BOP1_PF00400	0.427873	0.546687	0.320347
ANLN	AURKB	PF00169	PF00069	ANLN_PF00169	AURKB_PF00069	0.416228	0.53539	0.328361
ANLN	RBBP7	PF00169	PF00400	ANLN_PF00169	RBBP7_PF00400	0.357363	0.463165	0.333107
ANLN	WDR36	PF00169	PF00400	ANLN_PF00169	WDR36_PF00400	0.408016	0.530116	0.340944
ANLN	AAAS	PF00169	PF00400	ANLN_PF00169	AAAS_PF00400	0.178172	0.241703	0.354377
ANLN	CDK9	PF00169	PF00069	ANLN_PF00169	CDK9_PF00069	0.225228	0.302002	0.354955
ANLN	RALA	PF00169	PF00071	ANLN_PF00169	RALA_PF00071	0.386237	0.50811	0.355437
ANLN	CSNK1G1	PF00169	PF00069	ANLN_PF00169	CSNK1G1_PF00069	0.119077	0.166984	0.359903
ANLN	MDC1	PF00169	PF00498	ANLN_PF00169	MDC1_PF00498	0.0907286	0.131125	0.364066
ANLN	CSNK1D	PF00169	PF00069	ANLN_PF00169	CSNK1D_PF00069	0.248502	0.335427	0.368719
ANLN	ARHGEF2	PF00169	PF00621	ANLN_PF00169	ARHGEF2_PF00621	0.312869	0.419416	0.371417
ANLN	CORO1C	PF00169	PF00400	ANLN_PF00169	CORO1C_PF00400	0.247073	0.339565	0.391047
ANLN	PLEKHG3	PF00169	PF00169	ANLN_PF00169	PLEKHG3_PF00169	0.194695	0.271396	0.393367
ANLN	TBL3	PF00169	PF00400	ANLN_PF00169	TBL3_PF00400	0.0885442	0.13224	0.395494
ANLN	WDR43	PF00169	PF00400	ANLN_PF00169	WDR43_PF00400	0.0355096	0.0655319	0.434132
ANLN	RAN	PF00169	PF00071	ANLN_PF00169	RAN_PF00071	0.149019	0.219231	0.435936
ANLN	ATG16L1	PF00169	PF00400	ANLN_PF00169	ATG16L1_PF00400	0.2735	0.391427	0.448409
ANLN	ECT2	PF00169	PF00621	ANLN_PF00169	ECT2_PF00621	0.0613125	0.105062	0.478229
ANLN	PHLDB1	PF00169	PF00169	ANLN_PF00169	PHLDB1_PF00169	0.103343	0.165442	0.490542
ANLN	CEP170	PF00169	PF00498	ANLN_PF00169	CEP170_PF00498	0.252559	0.377128	0.497452
ANLN	CAMK2G	PF00169	PF00069	ANLN_PF00169	CAMK2G_PF00069	0.212844	0.326483	0.518376
ANLN	ANLN	PF00169	PF00169	ANLN_PF00169	ANLN_PF00169	0.242786	0.370232	0.521338
ANLN	AFAP1	PF00169	PF00169	ANLN_PF00169	AFAP1_PF00169	0.198687	0.308635	0.528186
ANLN	RAB5C	PF00169	PF00071	ANLN_PF00169	RAB5C_PF00071	0.346769	0.529528	0.546579
ANLN	ARHGEF2	PF00169	PF00130	ANLN_PF00169	ARHGEF2_PF00130	0.0129917	0.0475212	0.630554
ANLN	WDR1	PF00169	PF00400	ANLN_PF00169	WDR1_PF00400	0.198834	0.376012	0.775709
ANLN	FYN	PF00169	PF07714	ANLN_PF00169	FYN_PF07714	0.0293669	0.143274	1.28404
ANP32A	HNRNPH1	PF14580	PF00076	ANP32A_PF14580	HNRNPH1_PF00076	0.328097	0.329818	0.00654954
ANP32E	EWSR1	PF14580	PF00076	ANP32E_PF14580	EWSR1_PF00076	0.19245	0.248155	0.298374
ANP32E	G3BP1	PF14580	PF00076	ANP32E_PF14580	G3BP1_PF00076	0.0461796	0.0768646	0.399487
ANXA11	ANXA2	PF00191	PF00191	ANXA11_PF00191	ANXA2_PF00191	0.618062	0.655018	0.0776787
ANXA2	S100A14	PF00191	PF01023	ANXA2_PF00191	S100A14_PF01023	0.955114	0.960185	0.00726008
ANXA2	ANXA11	PF00191	PF00191	ANXA2_PF00191	ANXA11_PF00191	0.618062	0.655018	0.0776787
ANXA2	ANXA5	PF00191	PF00191	ANXA2_PF00191	ANXA5_PF00191	0.727669	0.914398	0.310473
ANXA4	ANXA7	PF00191	PF00191	ANXA4_PF00191	ANXA7_PF00191	0.369093	0.392475	0.0783267
ANXA5	ANXA2	PF00191	PF00191	ANXA5_PF00191	ANXA2_PF00191	0.727669	0.914398	0.310473
ANXA7	ANXA4	PF00191	PF00191	ANXA7_PF00191	ANXA4_PF00191	0.369093	0.392475	0.0783267
AP1B1	AP1G1	PF09066	PF02883	AP1B1_PF09066	AP1G1_PF02883	0.0342045	0.0258854	-0.150075
AP1B1	AP2A2	PF09066	PF02883	AP1B1_PF09066	AP2A2_PF02883	0.128875	0.111676	-0.145848
AP1B1	AP1G1	PF02883	PF02883	AP1B1_PF02883	AP1G1_PF02883	0.00525422	0.00684544	0.0409601
AP1B1	AP2A2	PF02883	PF02883	AP1B1_PF02883	AP2A2_PF02883	0.0197967	0.0295328	0.188392
AP1B1	CLTC	PF02883	PF00637	AP1B1_PF02883	CLTC_PF00637	0.083515	0.118375	0.334676
AP1G1	AP1B1	PF02883	PF09066	AP1G1_PF02883	AP1B1_PF09066	0.0342045	0.0258854	-0.150075
AP1G1	AP1B1	PF02883	PF02883	AP1G1_PF02883	AP1B1_PF02883	0.00525422	0.00684544	0.0409601
AP1G1	NECAP2	PF01602	PF07933	AP1G1_PF01602	NECAP2_PF07933	0.502894	0.53825	0.0894269
AP1G1	AP2M1	PF01602	PF01217	AP1G1_PF01602	AP2M1_PF01217	0.619258	0.666141	0.0976796
AP1G2	AP2M1	PF01602	PF01217	AP1G2_PF01602	AP2M1_PF01217	0.424105	0.448062	0.0711195
AP1M1	NECAP2	PF00928	PF07933	AP1M1_PF00928	NECAP2_PF07933	0.591079	0.647457	0.121602
AP1S1	AP2M1	PF01217	PF01217	AP1S1_PF01217	AP2M1_PF01217	0.530108	0.527625	-0.00618654
AP1S2	AP2M1	PF01217	PF01217	AP1S2_PF01217	AP2M1_PF01217	0.0672496	0.086732	0.221768
AP1S3	AP2M1	PF01217	PF01217	AP1S3_PF01217	AP2M1_PF01217	0.55892	0.718756	0.336273
AP2A2	AP1B1	PF02883	PF09066	AP2A2_PF02883	AP1B1_PF09066	0.128875	0.111676	-0.145848
AP2A2	AP1B1	PF02883	PF02883	AP2A2_PF02883	AP1B1_PF02883	0.0197967	0.0295328	0.188392
AP2B1	NECAP2	PF01602	PF07933	AP2B1_PF01602	NECAP2_PF07933	0.20533	0.3255	0.556451
AP2B1	AP2M1	PF01602	PF01217	AP2B1_PF01602	AP2M1_PF01217	0.252841	0.40284	0.580441
AP2M1	AP1S1	PF01217	PF01217	AP2M1_PF01217	AP1S1_PF01217	0.530108	0.527625	-0.00618654
AP2M1	AP2S1	PF01217	PF01217	AP2M1_PF01217	AP2S1_PF01217	0.938623	0.95386	0.0220664
AP2M1	AP2M1	PF01217	PF01217	AP2M1_PF01217	AP2M1_PF01217	0.896304	0.921856	0.0384389
AP2M1	AP1G2	PF01217	PF01602	AP2M1_PF01217	AP1G2_PF01602	0.424105	0.448062	0.0711195
AP2M1	AP1G1	PF01217	PF01602	AP2M1_PF01217	AP1G1_PF01602	0.619258	0.666141	0.0976796
AP2M1	AP1S2	PF01217	PF01217	AP2M1_PF01217	AP1S2_PF01217	0.0672496	0.086732	0.221768
AP2M1	AP1S3	PF01217	PF01217	AP2M1_PF01217	AP1S3_PF01217	0.55892	0.718756	0.336273
AP2M1	AP2B1	PF01217	PF01602	AP2M1_PF01217	AP2B1_PF01602	0.252841	0.40284	0.580441
AP2S1	AP2M1	PF01217	PF01217	AP2S1_PF01217	AP2M1_PF01217	0.938623	0.95386	0.0220664
AP3B1	AP3S1	PF01602	PF01217	AP3B1_PF01602	AP3S1_PF01217	0.331525	0.353743	0.0816594
AP3D1	AP3S1	PF01602	PF01217	AP3D1_PF01602	AP3S1_PF01217	0.00908861	0.0220771	0.286661
AP3D1	COPG1	PF01602	PF08752	AP3D1_PF01602	COPG1_PF08752	0.0162073	0.0345884	0.353469
AP3M1	AP3S1	PF01217	PF01217	AP3M1_PF01217	AP3S1_PF01217	0.464021	0.493214	0.0796909
AP3M2	AP3S1	PF00928	PF01217	AP3M2_PF00928	AP3S1_PF01217	0.398861	0.386551	-0.040118
AP3S1	AP3M2	PF01217	PF00928	AP3S1_PF01217	AP3M2_PF00928	0.398861	0.386551	-0.040118
AP3S1	AP3M1	PF01217	PF01217	AP3S1_PF01217	AP3M1_PF01217	0.464021	0.493214	0.0796909
AP3S1	AP3B1	PF01217	PF01602	AP3S1_PF01217	AP3B1_PF01602	0.331525	0.353743	0.0816594
AP3S1	AP3D1	PF01217	PF01602	AP3S1_PF01217	AP3D1_PF01602	0.00908861	0.0220771	0.286661
AP4B1	AP4S1	PF01602	PF01217	AP4B1_PF01602	AP4S1_PF01217	0.00205209	0.000567403	-0.0417484
AP4B1	AP4M1	PF01602	PF00928	AP4B1_PF01602	AP4M1_PF00928	0.00704374	0.00561589	-0.0365714
AP4B1	AP4M1	PF01602	PF01217	AP4B1_PF01602	AP4M1_PF01217	0.0142557	0.012864	-0.0315894
AP4B1	AP4E1	PF01602	PF01602	AP4B1_PF01602	AP4E1_PF01602	0.0291915	0.0305989	0.0254141
AP4E1	AP4B1	PF01602	PF01602	AP4E1_PF01602	AP4B1_PF01602	0.0291915	0.0305989	0.0254141
AP4M1	AP4B1	PF00928	PF01602	AP4M1_PF00928	AP4B1_PF01602	0.00704374	0.00561589	-0.0365714
AP4M1	AP4B1	PF01217	PF01602	AP4M1_PF01217	AP4B1_PF01602	0.0142557	0.012864	-0.0315894
AP4S1	AP4B1	PF01217	PF01602	AP4S1_PF01217	AP4B1_PF01602	0.00205209	0.000567403	-0.0417484
APC	CTNNB1	PF18797	PF00514	APC_PF18797	CTNNB1_PF00514	0.0362967	0.0192238	-0.318039
APC	ANKRD17	PF00514	PF12796	APC_PF00514	ANKRD17_PF12796	0.0112679	0.00450632	-0.168708
APC	CTNNB1	PF00514	PF00514	APC_PF00514	CTNNB1_PF00514	0.071104	0.0610231	-0.125387
APP	APP	PF12924	PF02177	APP_PF12924	APP_PF02177	0.0223723	0.0109033	-0.248917
APP	APP	PF02177	PF12924	APP_PF02177	APP_PF12924	0.0223723	0.0109033	-0.248917
APP	APP	PF12924	PF12924	APP_PF12924	APP_PF12924	0.00961707	0.00226893	-0.189772
APP	APP	PF02177	PF02177	APP_PF02177	APP_PF02177	0.0520448	0.0523952	0.00494531
APP	TFPI	PF00014	PF00014	APP_PF00014	TFPI_PF00014	0.482267	0.554609	0.183853
APP	SPINT2	PF00014	PF00014	APP_PF00014	SPINT2_PF00014	0.533168	0.621319	0.203089
APP	APP	PF00014	PF00014	APP_PF00014	APP_PF00014	0.338918	0.452839	0.370631
APPL1	AKT1	PF16746	PF00169	APPL1_PF16746	AKT1_PF00169	0.0266826	0.0165738	-0.203944
APPL1	AKT2	PF16746	PF00169	APPL1_PF16746	AKT2_PF00169	0.0179247	0.0106475	-0.163489
APPL1	DNM2	PF16746	PF00169	APPL1_PF16746	DNM2_PF00169	0.0110544	0.00946616	-0.0380259
APPL1	AKT2	PF00169	PF00169	APPL1_PF00169	AKT2_PF00169	0.276312	0.281228	0.0215726
APPL1	AKT1	PF00169	PF00169	APPL1_PF00169	AKT1_PF00169	0.411315	0.437759	0.0804146
APPL1	AKT2	PF00169	PF00069	APPL1_PF00169	AKT2_PF00069	0.0136416	0.0337779	0.396599
APPL1	DNM2	PF00169	PF00169	APPL1_PF00169	DNM2_PF00169	0.170404	0.250026	0.444935
ARAP1	RAC1	PF00169	PF00071	ARAP1_PF00169	RAC1_PF00071	0.388018	0.354595	-0.114511
ARAP1	GRB2	PF00169	PF00018	ARAP1_PF00169	GRB2_PF00018	0.0058012	0.0119175	0.150051
ARAP1	CD2AP	PF00169	PF00018	ARAP1_PF00169	CD2AP_PF00018	0.602464	0.678463	0.158957
ARAP1	CDC42	PF00169	PF00071	ARAP1_PF00169	CDC42_PF00071	0.651851	0.742242	0.174775
ARAP1	PSD3	PF00169	PF01369	ARAP1_PF00169	PSD3_PF01369	0.305302	0.370351	0.242549
ARAP1	NCK2	PF00169	PF00018	ARAP1_PF00169	NCK2_PF00018	0.189079	0.234688	0.251895
ARAP2	KRAS	PF00169	PF00071	ARAP2_PF00169	KRAS_PF00071	0.133137	0.0314822	-1.16837
ARAP2	RAC1	PF00169	PF00071	ARAP2_PF00169	RAC1_PF00071	0.39355	0.323199	-0.24915
ARCN1	ARCN1	PF01217	PF01217	ARCN1_PF01217	ARCN1_PF01217	0.15992	0.115306	-0.344705
ARCN1	COPZ1	PF01217	PF01217	ARCN1_PF01217	COPZ1_PF01217	0.230796	0.178397	-0.297977
ARCN1	COPB1	PF01217	PF01602	ARCN1_PF01217	COPB1_PF01602	0.314748	0.283685	-0.128412
ARCN1	COPG2	PF01217	PF01602	ARCN1_PF01217	COPG2_PF01602	0.371174	0.336216	-0.125007
ARCN1	ARCN1	PF00928	PF01217	ARCN1_PF00928	ARCN1_PF01217	0.236607	0.214663	-0.114921
ARCN1	ARCN1	PF01217	PF00928	ARCN1_PF01217	ARCN1_PF00928	0.236607	0.214663	-0.114921
ARCN1	COPZ1	PF00928	PF01217	ARCN1_PF00928	COPZ1_PF01217	0.341471	0.332119	-0.0348807
ARCN1	COPB1	PF00928	PF01602	ARCN1_PF00928	COPB1_PF01602	0.465681	0.528133	0.164922
ARCN1	ARCN1	PF00928	PF00928	ARCN1_PF00928	ARCN1_PF00928	0.350069	0.399635	0.168503
ARCN1	COPG2	PF00928	PF01602	ARCN1_PF00928	COPG2_PF01602	0.549165	0.625929	0.173918
ARF3	KIF23	PF00025	PF16540	ARF3_PF00025	KIF23_PF16540	0.135982	0.136276	0.00227466
ARF5	KIF23	PF00025	PF16540	ARF5_PF00025	KIF23_PF16540	0.117224	0.0933924	-0.221814
ARFGAP1	ARFGAP2	PF01412	PF01412	ARFGAP1_PF01412	ARFGAP2_PF01412	0.416497	0.528362	0.310104
ARFGAP2	SAR1A	PF01412	PF00025	ARFGAP2_PF01412	SAR1A_PF00025	0.642278	0.759767	0.226157
ARFGAP2	ARL5A	PF01412	PF00025	ARFGAP2_PF01412	ARL5A_PF00025	0.588101	0.727774	0.285566
ARFGAP2	ARFGAP1	PF01412	PF01412	ARFGAP2_PF01412	ARFGAP1_PF01412	0.416497	0.528362	0.310104
ARFGAP3	ZDHHC17	PF01412	PF12796	ARFGAP3_PF01412	ZDHHC17_PF12796	0.0141044	0.0195282	0.117175
ARFIP2	RAC1	PF06456	PF00071	ARFIP2_PF06456	RAC1_PF00071	0.384187	0.275216	-0.416922
ARHGAP12	KRAS	PF00169	PF00071	ARHGAP12_PF00169	KRAS_PF00071	0.181201	0.0427758	-1.31733
ARHGAP12	RAC1	PF00169	PF00071	ARHGAP12_PF00169	RAC1_PF00071	0.535626	0.43914	-0.259732
ARHGAP21	KRAS	PF00620	PF00071	ARHGAP21_PF00620	KRAS_PF00071	0.0339141	0.00979032	-0.489001
ARHGAP21	CSNK1E	PF00169	PF00069	ARHGAP21_PF00169	CSNK1E_PF00069	0.0382572	0.0160708	-0.417701
ARHGAP21	CORO1C	PF00169	PF00400	ARHGAP21_PF00169	CORO1C_PF00400	0.0362202	0.016835	-0.367422
ARHGAP21	ANLN	PF00169	PF00169	ARHGAP21_PF00169	ANLN_PF00169	0.0355918	0.0183554	-0.324417
ARHGAP21	KRAS	PF00169	PF00071	ARHGAP21_PF00169	KRAS_PF00071	0.0143287	0.0013756	-0.324379
ARHGAP22	RAC1	PF00620	PF00071	ARHGAP22_PF00620	RAC1_PF00071	0.0218715	0.00550837	-0.372714
ARHGAP27	RAC1	PF00169	PF00071	ARHGAP27_PF00169	RAC1_PF00071	0.183767	0.168544	-0.0971521
ARHGAP27	GRB2	PF00169	PF00018	ARHGAP27_PF00169	GRB2_PF00018	0.00274747	0.00566452	0.0776562
ARHGAP27	BUB3	PF00169	PF00400	ARHGAP27_PF00169	BUB3_PF00400	0.296988	0.334411	0.147763
ARHGAP27	CD2AP	PF00169	PF00018	ARHGAP27_PF00169	CD2AP_PF00018	0.28533	0.322482	0.151589
ARHGAP33	RAC1	PF00620	PF00071	ARHGAP33_PF00620	RAC1_PF00071	0.201612	0.08584	-0.889294
ARHGAP36	POTEE	PF00620	PF00022	ARHGAP36_PF00620	POTEE_PF00022	0.0266953	0.00733628	-0.41969
ARHGAP4	RAC1	PF00620	PF00071	ARHGAP4_PF00620	RAC1_PF00071	0.0167505	0.0189438	0.0466412
ARHGAP44	RAC1	PF00620	PF00071	ARHGAP44_PF00620	RAC1_PF00071	0.379047	0.290211	-0.334704
ARHGAP5	CTNNB1	PF00071	PF00514	ARHGAP5_PF00071	CTNNB1_PF00514	0.852536	0.902465	0.0776809
ARHGEF10	RAC1	PF00621	PF00071	ARHGEF10_PF00621	RAC1_PF00071	0.271116	0.249952	-0.0983647
ARHGEF11	PTPRF	PF00595	PF00041	ARHGEF11_PF00595	PTPRF_PF00041	0.4366	0.465138	0.0822236
ARHGEF11	ARHGEF12	PF00595	PF00595	ARHGEF11_PF00595	ARHGEF12_PF00595	0.31347	0.405422	0.325367
ARHGEF12	SH3BP4	PF00621	PF00018	ARHGEF12_PF00621	SH3BP4_PF00018	0.173748	0.150265	-0.159961
ARHGEF12	PTPRF	PF00621	PF00041	ARHGEF12_PF00621	PTPRF_PF00041	0.183805	0.159921	-0.155454
ARHGEF12	PTPRF	PF00595	PF00041	ARHGEF12_PF00595	PTPRF_PF00041	0.526049	0.475578	-0.132285
ARHGEF12	GNA13	PF00621	PF00503	ARHGEF12_PF00621	GNA13_PF00503	0.214733	0.2165	0.00959567
ARHGEF12	GNAQ	PF00621	PF00503	ARHGEF12_PF00621	GNAQ_PF00503	0.214733	0.2165	0.00959567
ARHGEF12	ARHGEF12	PF00621	PF00621	ARHGEF12_PF00621	ARHGEF12_PF00621	0.0461104	0.0468722	0.0113908
ARHGEF12	RHOA	PF00621	PF00071	ARHGEF12_PF00621	RHOA_PF00071	0.211591	0.214696	0.0170222
ARHGEF12	RHOC	PF00621	PF00071	ARHGEF12_PF00621	RHOC_PF00071	0.206724	0.210416	0.0206031
ARHGEF12	GNA12	PF00621	PF00503	ARHGEF12_PF00621	GNA12_PF00503	0.169382	0.175827	0.0417743
ARHGEF12	CSK	PF00621	PF00018	ARHGEF12_PF00621	CSK_PF00018	0.168	0.175033	0.0458073
ARHGEF12	RHOA	PF00595	PF00071	ARHGEF12_PF00595	RHOA_PF00071	0.605574	0.638468	0.0706322
ARHGEF12	RHOC	PF00595	PF00071	ARHGEF12_PF00595	RHOC_PF00071	0.591643	0.625742	0.0747001
ARHGEF12	GIPC1	PF00595	PF00595	ARHGEF12_PF00595	GIPC1_PF00595	0.382814	0.413663	0.0993306
ARHGEF12	ARHGEF12	PF00595	PF00595	ARHGEF12_PF00595	ARHGEF12_PF00595	0.377692	0.414521	0.119172
ARHGEF12	ARHGEF40	PF00621	PF00621	ARHGEF12_PF00621	ARHGEF40_PF00621	0.031122	0.038905	0.132172
ARHGEF12	PLEKHA4	PF00621	PF00169	ARHGEF12_PF00621	PLEKHA4_PF00169	0.102507	0.120908	0.164349
ARHGEF12	ARHGEF11	PF00595	PF00595	ARHGEF12_PF00595	ARHGEF11_PF00595	0.31347	0.405422	0.325367
ARHGEF16	DLG1	PF00621	PF00018	ARHGEF16_PF00621	DLG1_PF00018	0.603149	0.610721	0.0166289
ARHGEF17	ANLN	PF00621	PF00169	ARHGEF17_PF00621	ANLN_PF00169	0.236348	0.298818	0.284706
ARHGEF19	SRGAP1	PF00621	PF00018	ARHGEF19_PF00621	SRGAP1_PF00018	0.175633	0.138322	-0.260779
ARHGEF19	RHOA	PF00621	PF00071	ARHGEF19_PF00621	RHOA_PF00071	0.782381	0.779516	-0.00497426
ARHGEF2	RAC1	PF00621	PF00071	ARHGEF2_PF00621	RAC1_PF00071	0.372323	0.322684	-0.180394
ARHGEF2	PTPRF	PF00621	PF00041	ARHGEF2_PF00621	PTPRF_PF00041	0.54351	0.509163	-0.0860043
ARHGEF2	ANLN	PF00621	PF00169	ARHGEF2_PF00621	ANLN_PF00169	0.312869	0.419416	0.371417
ARHGEF2	RAC1	PF00130	PF00071	ARHGEF2_PF00130	RAC1_PF00071	0.0154605	0.0365612	0.403095
ARHGEF2	ANLN	PF00130	PF00169	ARHGEF2_PF00130	ANLN_PF00169	0.0129917	0.0475212	0.630554
ARHGEF2	YWHAZ	PF00130	PF00244	ARHGEF2_PF00130	YWHAZ_PF00244	0.0252013	0.074471	0.72698
ARHGEF25	RAC1	PF00621	PF00071	ARHGEF25_PF00621	RAC1_PF00071	0.535587	0.439062	-0.259866
ARHGEF26	KRAS	PF00621	PF00071	ARHGEF26_PF00621	KRAS_PF00071	0.0915132	0.0297586	-0.827225
ARHGEF26	RAC1	PF00621	PF00071	ARHGEF26_PF00621	RAC1_PF00071	0.27051	0.305504	0.149493
ARHGEF26	DLG1	PF00621	PF00018	ARHGEF26_PF00621	DLG1_PF00018	0.308678	0.447096	0.470835
ARHGEF4	RAC1	PF00621	PF00071	ARHGEF4_PF00621	RAC1_PF00071	0.00887368	0.0158853	0.162334
ARHGEF40	ARHGEF12	PF00621	PF00621	ARHGEF40_PF00621	ARHGEF12_PF00621	0.031122	0.038905	0.132172
ARHGEF7	RAC1	PF00621	PF00071	ARHGEF7_PF00621	RAC1_PF00071	0.227628	0.195992	-0.17454
ARHGEF7	RAC1	PF00169	PF00071	ARHGEF7_PF00169	RAC1_PF00071	0.17292	0.158682	-0.0952196
ARIH2	NEDD8	PF01485	PF00240	ARIH2_PF01485	NEDD8_PF00240	0.363773	0.376472	0.043612
ARIH2	UBB	PF01485	PF00240	ARIH2_PF01485	UBB_PF00240	0.250943	0.262946	0.0564239
ARIH2	ARIH2	PF01485	PF01485	ARIH2_PF01485	ARIH2_PF01485	0.160694	0.173778	0.0869172
ARL5A	SAR1A	PF00025	PF00025	ARL5A_PF00025	SAR1A_PF00025	0.836028	0.905124	0.108335
ARL5A	ARFGAP2	PF00025	PF01412	ARL5A_PF00025	ARFGAP2_PF01412	0.588101	0.727774	0.285566
ARMC8	HBP1	PF00514	PF00505	ARMC8_PF00514	HBP1_PF00505	0.541563	0.439133	-0.274304
ARMC8	CTNNB1	PF00514	PF00514	ARMC8_PF00514	CTNNB1_PF00514	0.751903	0.647232	-0.201787
ARNT	AHR	PF00010	PF00010	ARNT_PF00010	AHR_PF00010	0.220584	0.257751	0.185685
ARNTL	MAX	PF00010	PF00010	ARNTL_PF00010	MAX_PF00010	0.526148	0.65643	0.294108
ARNTL	ARNTL2	PF00010	PF00989	ARNTL_PF00010	ARNTL2_PF00989	0.262826	0.369913	0.42473
ARNTL	AHR	PF00010	PF00010	ARNTL_PF00010	AHR_PF00010	0.25377	0.41654	0.619024
ARNTL2	CLOCK	PF00989	PF00010	ARNTL2_PF00989	CLOCK_PF00010	0.304698	0.29872	-0.024522
ARNTL2	ARNTL	PF00989	PF00010	ARNTL2_PF00989	ARNTL_PF00010	0.262826	0.369913	0.42473
ARPC1A	ARPC4-TTLL3	PF00400	PF05856	ARPC1A_PF00400	ARPC4-TTLL3_PF05856	0.60904	0.412996	-0.509367
ARPC1B	ARPC4-TTLL3	PF00400	PF05856	ARPC1B_PF00400	ARPC4-TTLL3_PF05856	0.048374	0.0310277	-0.279861
ARPC1B	CORO1C	PF00400	PF00400	ARPC1B_PF00400	CORO1C_PF00400	0.0312059	0.0321074	0.0159289
ARPC1B	CORO1C	PF00400	PF08953	ARPC1B_PF00400	CORO1C_PF08953	0.0131271	0.0164296	0.0735672
ARPC1B	ANLN	PF00400	PF00169	ARPC1B_PF00400	ANLN_PF00169	0.0306644	0.0350071	0.0756508
ARPC2	ARPC4-TTLL3	PF04045	PF05856	ARPC2_PF04045	ARPC4-TTLL3_PF05856	0.725169	0.506043	-0.479314
ARPC4	CORO1C	PF05856	PF00400	ARPC4_PF05856	CORO1C_PF00400	0.448315	0.500735	0.1443
ARPC4-TTLL3	ARPC1A	PF05856	PF00400	ARPC4-TTLL3_PF05856	ARPC1A_PF00400	0.60904	0.412996	-0.509367
ARPC4-TTLL3	ACTR2	PF05856	PF00022	ARPC4-TTLL3_PF05856	ACTR2_PF00022	0.739083	0.512605	-0.488055
ARPC4-TTLL3	ARPC2	PF05856	PF04045	ARPC4-TTLL3_PF05856	ARPC2_PF04045	0.725169	0.506043	-0.479314
ARPC4-TTLL3	ACTR3	PF05856	PF00022	ARPC4-TTLL3_PF05856	ACTR3_PF00022	0.66143	0.462504	-0.47316
ARPC4-TTLL3	ARPC1B	PF05856	PF00400	ARPC4-TTLL3_PF05856	ARPC1B_PF00400	0.048374	0.0310277	-0.279861
ARVCF	KRAS	PF00514	PF00071	ARVCF_PF00514	KRAS_PF00071	0.111806	0.026711	-1.07676
ARVCF	CTNNB1	PF00514	PF00514	ARVCF_PF00514	CTNNB1_PF00514	0.547495	0.577468	0.0706168
ASB3	CUL5	PF07525	PF00888	ASB3_PF07525	CUL5_PF00888	0.275712	0.334561	0.239614
ASB3	CRACR2A	PF12796	PF13499	ASB3_PF12796	CRACR2A_PF13499	0.0602238	0.0907688	0.352892
ASB3	KATNA1	PF12796	PF17862	ASB3_PF12796	KATNA1_PF17862	0.0939283	0.143228	0.424953
ASB3	ASB6	PF12796	PF07525	ASB3_PF12796	ASB6_PF07525	0.130167	0.198633	0.464688
ASB6	ASB3	PF07525	PF12796	ASB6_PF07525	ASB3_PF12796	0.130167	0.198633	0.464688
ASB8	IKBKE	PF00023	PF00069	ASB8_PF00023	IKBKE_PF00069	0.0681293	0.0724816	0.0521989
ASCC3	DDX60	PF00270	PF00271	ASCC3_PF00270	DDX60_PF00271	0.431315	0.643879	0.527703
ASS1	ASS1	PF00764	PF00764	ASS1_PF00764	ASS1_PF00764	0.871236	0.859576	-0.0183756
ATG10	ATG7	PF03987	PF16420	ATG10_PF03987	ATG7_PF16420	0.341433	0.355169	0.0497563
ATG10	ATG3	PF03987	PF03987	ATG10_PF03987	ATG3_PF03987	0.509054	0.553181	0.109602
ATG10	ATG7	PF03987	PF00899	ATG10_PF03987	ATG7_PF00899	0.109528	0.13976	0.250362
ATG16L1	RAB3D	PF08614	PF00071	ATG16L1_PF08614	RAB3D_PF00071	0.101567	0.016	-1.19941
ATG16L1	RAB11A	PF08614	PF00071	ATG16L1_PF08614	RAB11A_PF00071	0.101336	0.0159568	-1.19817
ATG16L1	RHOA	PF08614	PF00071	ATG16L1_PF08614	RHOA_PF00071	0.10008	0.0158667	-1.18812
ATG16L1	RAB35	PF08614	PF00071	ATG16L1_PF08614	RAB35_PF00071	0.0810299	0.0118928	-1.08205
ATG16L1	CORO7	PF00400	PF00400	ATG16L1_PF00400	CORO7_PF00400	0.0476987	0	-0.966412
ATG16L1	RAB26	PF08614	PF00071	ATG16L1_PF08614	RAB26_PF00071	0.0639904	0.0116096	-0.887685
ATG16L1	KRAS	PF08614	PF00071	ATG16L1_PF08614	KRAS_PF00071	0.0201474	0.0007296	-0.467563
ATG16L1	ATG16L1	PF08614	PF08614	ATG16L1_PF08614	ATG16L1_PF08614	0.0103158	0.000256	-0.26324
ATG16L1	CSTF1	PF00400	PF00400	ATG16L1_PF00400	CSTF1_PF00400	0.194107	0.178409	-0.095896
ATG16L1	RBBP7	PF00400	PF12265	ATG16L1_PF00400	RBBP7_PF12265	0.121245	0.117016	-0.0360737
ATG16L1	ZC3H13	PF00400	PF00642	ATG16L1_PF00400	ZC3H13_PF00642	0.0731763	0.0708917	-0.0270098
ATG16L1	WDR48	PF00400	PF00400	ATG16L1_PF00400	WDR48_PF00400	0.316703	0.320664	0.0155002
ATG16L1	RBBP4	PF00400	PF00400	ATG16L1_PF00400	RBBP4_PF00400	0.23039	0.243082	0.0638693
ATG16L1	THOC3	PF00400	PF00400	ATG16L1_PF00400	THOC3_PF00400	0.433563	0.456228	0.0660857
ATG16L1	TAF6	PF00400	PF02969	ATG16L1_PF00400	TAF6_PF02969	0.224025	0.237099	0.067241
ATG16L1	WDR33	PF00400	PF00400	ATG16L1_PF00400	WDR33_PF00400	0.191424	0.207357	0.0922022
ATG16L1	WDR77	PF00400	PF00400	ATG16L1_PF00400	WDR77_PF00400	0.398686	0.434356	0.110362
ATG16L1	COPA	PF00400	PF00400	ATG16L1_PF00400	COPA_PF00400	0.460372	0.510158	0.134285
ATG16L1	ZC3H11A	PF00400	PF15663	ATG16L1_PF00400	ZC3H11A_PF15663	0.126685	0.144935	0.14182
ATG16L1	WDR26	PF00400	PF00400	ATG16L1_PF00400	WDR26_PF00400	0.391711	0.442419	0.156785
ATG16L1	MPRIP	PF00400	PF00169	ATG16L1_PF00400	MPRIP_PF00169	0.135011	0.156279	0.156988
ATG16L1	EIF2A	PF00400	PF08662	ATG16L1_PF00400	EIF2A_PF08662	0.313243	0.357096	0.164435
ATG16L1	WDR37	PF00400	PF00400	ATG16L1_PF00400	WDR37_PF00400	0.49351	0.563145	0.173922
ATG16L1	UTP18	PF00400	PF00400	ATG16L1_PF00400	UTP18_PF00400	0.012637	0.0211002	0.182839
ATG16L1	EML4	PF00400	PF00400	ATG16L1_PF00400	EML4_PF00400	0.493491	0.569621	0.189128
ATG16L1	RAE1	PF00400	PF00400	ATG16L1_PF00400	RAE1_PF00400	0.344493	0.401012	0.193166
ATG16L1	WDR18	PF00400	PF00400	ATG16L1_PF00400	WDR18_PF00400	0.519764	0.601507	0.193415
ATG16L1	NHP2	PF00400	PF01248	ATG16L1_PF00400	NHP2_PF01248	0.533419	0.617225	0.193641
ATG16L1	EIF3D	PF00400	PF05091	ATG16L1_PF00400	EIF3D_PF05091	0.442092	0.512989	0.194178
ATG16L1	CPSF4	PF00400	PF00642	ATG16L1_PF00400	CPSF4_PF00642	0.418206	0.486892	0.19749
ATG16L1	GNB2	PF00400	PF00400	ATG16L1_PF00400	GNB2_PF00400	0.541171	0.628118	0.19796
ATG16L1	USP5	PF00400	PF00443	ATG16L1_PF00400	USP5_PF00443	0.378796	0.441883	0.198023
ATG16L1	THOC6	PF00400	PF00400	ATG16L1_PF00400	THOC6_PF00400	0.522836	0.607254	0.198329
ATG16L1	GNB1	PF00400	PF00400	ATG16L1_PF00400	GNB1_PF00400	0.529127	0.61463	0.198673
ATG16L1	OSBPL8	PF00400	PF00169	ATG16L1_PF00400	OSBPL8_PF00169	0.0987649	0.120833	0.199554
ATG16L1	RPS12	PF00400	PF01248	ATG16L1_PF00400	RPS12_PF01248	0.531051	0.61894	0.203213
ATG16L1	FTSJ3	PF00400	PF01728	ATG16L1_PF00400	FTSJ3_PF01728	0.365511	0.429489	0.206608
ATG16L1	STRN	PF00400	PF00400	ATG16L1_PF00400	STRN_PF00400	0.250798	0.297912	0.20993
ATG16L1	ACTL6A	PF00400	PF00022	ATG16L1_PF00400	ACTL6A_PF00022	0.417281	0.49116	0.211765
ATG16L1	TRIOBP	PF00400	PF00169	ATG16L1_PF00400	TRIOBP_PF00169	0.513381	0.603029	0.213037
ATG16L1	TAF10	PF00400	PF03540	ATG16L1_PF00400	TAF10_PF03540	0.496304	0.583323	0.213239
ATG16L1	WDR70	PF00400	PF00400	ATG16L1_PF00400	WDR70_PF00400	0.276238	0.328362	0.213841
ATG16L1	GEMIN5	PF00400	PF00400	ATG16L1_PF00400	GEMIN5_PF00400	0.507497	0.59724	0.215335
ATG16L1	DEF6	PF00400	PF00169	ATG16L1_PF00400	DEF6_PF00169	0.505481	0.596146	0.218124
ATG16L1	TBL2	PF00400	PF00400	ATG16L1_PF00400	TBL2_PF00400	0.117582	0.14575	0.224151
ATG16L1	MBNL1	PF00400	PF00642	ATG16L1_PF00400	MBNL1_PF00642	0.347731	0.41643	0.229867
ATG16L1	PRMT5	PF00400	PF17285	ATG16L1_PF00400	PRMT5_PF17285	0.123817	0.154328	0.233316
ATG16L1	DDB1	PF00400	PF10433	ATG16L1_PF00400	DDB1_PF10433	0.463555	0.556154	0.239167
ATG16L1	EIF3I	PF00400	PF00400	ATG16L1_PF00400	EIF3I_PF00400	0.466848	0.560057	0.239204
ATG16L1	PWP1	PF00400	PF00400	ATG16L1_PF00400	PWP1_PF00400	0.403718	0.48612	0.240759
ATG16L1	RBBP7	PF00400	PF00400	ATG16L1_PF00400	RBBP7_PF00400	0.402571	0.48968	0.253959
ATG16L1	SEC13	PF00400	PF00400	ATG16L1_PF00400	SEC13_PF00400	0.0206485	0.0356174	0.277245
ATG16L1	SWAP70	PF00400	PF00169	ATG16L1_PF00400	SWAP70_PF00169	0.493047	0.611971	0.285691
ATG16L1	SETD7	PF00400	PF00856	ATG16L1_PF00400	SETD7_PF00856	0.376298	0.475291	0.301255
ATG16L1	CORO7	PF00400	PF16300	ATG16L1_PF00400	CORO7_PF16300	0.224191	0.290943	0.314348
ATG16L1	TOE1	PF00400	PF00642	ATG16L1_PF00400	TOE1_PF00642	0.293112	0.376974	0.315467
ATG16L1	RBBP4	PF00400	PF12265	ATG16L1_PF00400	RBBP4_PF12265	0.129534	0.173777	0.317803
ATG16L1	SEH1L	PF00400	PF00400	ATG16L1_PF00400	SEH1L_PF00400	0.319478	0.416858	0.337497
ATG16L1	ATG16L2	PF00400	PF00400	ATG16L1_PF00400	ATG16L2_PF00400	0.224802	0.301343	0.354488
ATG16L1	ATG16L1	PF00400	PF00400	ATG16L1_PF00400	ATG16L1_PF00400	0.308099	0.413835	0.373253
ATG16L1	WDR74	PF00400	PF00400	ATG16L1_PF00400	WDR74_PF00400	0.261954	0.366724	0.417756
ATG16L1	ANLN	PF00400	PF00169	ATG16L1_PF00400	ANLN_PF00169	0.2735	0.391427	0.448409
ATG16L1	WDR83	PF00400	PF00400	ATG16L1_PF00400	WDR83_PF00400	0.335501	0.476342	0.449267
ATG16L1	DNM2	PF00400	PF00169	ATG16L1_PF00400	DNM2_PF00169	0.149535	0.245548	0.566749
ATG16L2	ATG16L1	PF00400	PF00400	ATG16L2_PF00400	ATG16L1_PF00400	0.224802	0.301343	0.354488
ATG3	ATG10	PF03987	PF03987	ATG3_PF03987	ATG10_PF03987	0.509054	0.553181	0.109602
ATG7	ATG10	PF16420	PF03987	ATG7_PF16420	ATG10_PF03987	0.341433	0.355169	0.0497563
ATG7	UBA3	PF00899	PF00899	ATG7_PF00899	UBA3_PF00899	0.0945034	0.11442	0.186283
ATG7	ATG10	PF00899	PF03987	ATG7_PF00899	ATG10_PF03987	0.109528	0.13976	0.250362
ATG9A	ATG9A	PF04109	PF04109	ATG9A_PF04109	ATG9A_PF04109	0.35625	0.190387	-0.75701
ATP6AP1	ATP6AP2	PF05827	PF07850	ATP6AP1_PF05827	ATP6AP2_PF07850	0.666952	0.662617	-0.00874929
ATP6AP2	ATP6AP1	PF07850	PF05827	ATP6AP2_PF07850	ATP6AP1_PF05827	0.666952	0.662617	-0.00874929
ATP6AP2	ATP6V0D1	PF07850	PF01992	ATP6AP2_PF07850	ATP6V0D1_PF01992	0.629209	0.634929	0.0120983
ATP6AP2	ATP6V0D2	PF07850	PF01992	ATP6AP2_PF07850	ATP6V0D2_PF01992	0.463235	0.496298	0.090068
ATP6V0A2	ATP6V1C1	PF01496	PF03223	ATP6V0A2_PF01496	ATP6V1C1_PF03223	0.383042	0.373605	-0.0317854
ATP6V0D1	TCIRG1	PF01992	PF01496	ATP6V0D1_PF01992	TCIRG1_PF01496	0.458578	0.45486	-0.0105861
ATP6V0D1	ATP6AP2	PF01992	PF07850	ATP6V0D1_PF01992	ATP6AP2_PF07850	0.629209	0.634929	0.0120983
ATP6V0D2	TCIRG1	PF01992	PF01496	ATP6V0D2_PF01992	TCIRG1_PF01496	0.337614	0.355546	0.0652448
ATP6V0D2	ATP6AP2	PF01992	PF07850	ATP6V0D2_PF01992	ATP6AP2_PF07850	0.463235	0.496298	0.090068
ATP6V1C1	ATP6V1E1	PF03223	PF01991	ATP6V1C1_PF03223	ATP6V1E1_PF01991	0.864961	0.796964	-0.111409
ATP6V1C1	ATP6V0A2	PF03223	PF01496	ATP6V1C1_PF03223	ATP6V0A2_PF01496	0.383042	0.373605	-0.0317854
ATP6V1E1	TCIRG1	PF01991	PF01496	ATP6V1E1_PF01991	TCIRG1_PF01496	0.517786	0.459071	-0.157481
ATP6V1E1	ATP6V1C1	PF01991	PF03223	ATP6V1E1_PF01991	ATP6V1C1_PF03223	0.864961	0.796964	-0.111409
ATXN1	ATXN1	PF08517	PF08517	ATXN1_PF08517	ATXN1_PF08517	0.0305434	0.0852056	0.747317
AUH	ACAT1	PF00378	PF00108	AUH_PF00378	ACAT1_PF00108	0.77831	0.783226	0.00853704
AUH	ECH1	PF00378	PF00378	AUH_PF00378	ECH1_PF00378	0.676677	0.685127	0.0166788
AUH	AUH	PF00378	PF00378	AUH_PF00378	AUH_PF00378	0.662487	0.732337	0.134925
AUH	ECI2	PF00378	PF00378	AUH_PF00378	ECI2_PF00378	0.680313	0.754587	0.139733
AUH	ECHDC2	PF00378	PF00378	AUH_PF00378	ECHDC2_PF00378	0.275028	0.339254	0.260149
AURKA	PASK	PF00069	PF00069	AURKA_PF00069	PASK_PF00069	0.194563	0.134408	-0.407306
AURKA	LARP7	PF00069	PF00076	AURKA_PF00069	LARP7_PF00076	0.0857045	0.0603647	-0.29819
AURKA	CSNK2A1	PF00069	PF00069	AURKA_PF00069	CSNK2A1_PF00069	0.0572681	0.0446956	-0.179853
AURKA	HNRNPA2B1	PF00069	PF00076	AURKA_PF00069	HNRNPA2B1_PF00076	0.351738	0.350565	-0.00421895
AURKA	TLK2	PF00069	PF00069	AURKA_PF00069	TLK2_PF00069	0.296779	0.299785	0.0124508
AURKA	AKT1	PF00069	PF00169	AURKA_PF00069	AKT1_PF00169	0.30853	0.321876	0.0527267
AURKB	KRAS	PF00069	PF00071	AURKB_PF00069	KRAS_PF00071	0.167567	0.0401234	-1.27149
AURKB	ANKRD17	PF00069	PF12796	AURKB_PF00069	ANKRD17_PF12796	0.130033	0.0640567	-0.658507
AURKB	ANKRD17	PF00069	PF13637	AURKB_PF00069	ANKRD17_PF13637	0.205721	0.131369	-0.495641
AURKB	ZNF148	PF00069	PF00096	AURKB_PF00069	ZNF148_PF00096	0.579712	0.530169	-0.11822
AURKB	RACGAP1	PF00069	PF00130	AURKB_PF00069	RACGAP1_PF00130	0.248042	0.237485	-0.0520283
AURKB	HNRNPA2B1	PF00069	PF00076	AURKB_PF00069	HNRNPA2B1_PF00076	0.626229	0.64045	0.0300249
AURKB	CALM1	PF00069	PF00036	AURKB_PF00069	CALM1_PF00036	0.329136	0.349291	0.074724
AURKB	CALM1	PF00069	PF13499	AURKB_PF00069	CALM1_PF13499	0.348537	0.391673	0.148264
AURKB	ANLN	PF00069	PF00169	AURKB_PF00069	ANLN_PF00169	0.416228	0.53539	0.328361
AURKB	G3BP1	PF00069	PF00076	AURKB_PF00069	G3BP1_PF00076	0.0432222	0.0735596	0.406462
AXIN1	CSNK1A1	PF00615	PF00069	AXIN1_PF00615	CSNK1A1_PF00069	0.164381	0.133645	-0.223258
AXIN1	CSNK1E	PF00615	PF00069	AXIN1_PF00615	CSNK1E_PF00069	0.298907	0.306268	0.0301203
B2M	HLA-A	PF07654	PF00129	B2M_PF07654	HLA-A_PF00129	0.0692257	0.0240416	-0.687287
B2M	HLA-B	PF07654	PF07654	B2M_PF07654	HLA-B_PF07654	0.044671	0.0100499	-0.65676
B2M	HLA-F	PF07654	PF00129	B2M_PF07654	HLA-F_PF00129	0.0498977	0.0180761	-0.553304
B2M	HLA-E	PF07654	PF00129	B2M_PF07654	HLA-E_PF00129	0.0487281	0.0191642	-0.513435
B2M	HFE	PF07654	PF00129	B2M_PF07654	HFE_PF00129	0.0453276	0.0197554	-0.450588
B2M	TAPBP	PF07654	PF07654	B2M_PF07654	TAPBP_PF07654	0.0412798	0.0195258	-0.392747
B2M	HFE	PF07654	PF07654	B2M_PF07654	HFE_PF07654	0.0139623	0.00248624	-0.285283
B2M	FCGRT	PF07654	PF00129	B2M_PF07654	FCGRT_PF00129	0.0256184	0.0140466	-0.239615
B2M	ERBB3	PF07654	PF00757	B2M_PF07654	ERBB3_PF00757	0.0108395	0.00422792	-0.165971
B2M	B2M	PF07654	PF07654	B2M_PF07654	B2M_PF07654	0.00498436	0.00060516	-0.119737
B2M	HLA-F	PF07654	PF07654	B2M_PF07654	HLA-F_PF07654	0.000948393	0.0016195	0.0188795
B2M	HLA-B	PF07654	PF00129	B2M_PF07654	HLA-B_PF00129	0	0.00385974	0.107279
BAG1	ADRM1	PF00240	PF04683	BAG1_PF00240	ADRM1_PF04683	0.636103	0.649105	0.0270848
BAG1	ADRM1	PF00240	PF16550	BAG1_PF00240	ADRM1_PF16550	0.0208915	0.0232022	0.0462749
BAG4	HSPA8	PF02179	PF00012	BAG4_PF02179	HSPA8_PF00012	0.782918	0.70985	-0.13246
BAG4	HSPA4	PF02179	PF00012	BAG4_PF02179	HSPA4_PF00012	0.632989	0.606279	-0.0575523
BAG6	PASK	PF00240	PF00069	BAG6_PF00240	PASK_PF00069	0.0753019	0.046353	-0.379007
BAG6	MDM2	PF00240	PF00641	BAG6_PF00240	MDM2_PF00641	0.0413359	0.0312047	-0.169619
BAG6	UBQLN1	PF00240	PF00627	BAG6_PF00240	UBQLN1_PF00627	0.170461	0.152175	-0.124915
BAG6	EWSR1	PF00240	PF00641	BAG6_PF00240	EWSR1_PF00641	0.0975399	0.087197	-0.104857
BAG6	OTUB1	PF00240	PF10275	BAG6_PF00240	OTUB1_PF10275	0.17013	0.158614	-0.0775179
BAG6	RNF4	PF00240	PF13923	BAG6_PF00240	RNF4_PF13923	0.12697	0.120672	-0.0522831
BAG6	MDM2	PF00240	PF13920	BAG6_PF00240	MDM2_PF13920	0.0719475	0.0688817	-0.0367344
BAG6	PRMT2	PF00240	PF00018	BAG6_PF00240	PRMT2_PF00018	0.0349515	0.0427597	0.126858
BAIAP2	ABI1	PF07653	PF00018	BAIAP2_PF07653	ABI1_PF00018	0.13498	0.124478	-0.0843214
BAIAP2	EPS8	PF07653	PF00018	BAIAP2_PF07653	EPS8_PF00018	0.0342125	0.0618464	0.409412
BANF1	LMNA	PF02961	PF00932	BANF1_PF02961	LMNA_PF00932	0.0167988	0.00783524	-0.207874
BANF1	BANF1	PF02961	PF02961	BANF1_PF02961	BANF1_PF02961	0.921472	0.870054	-0.0784544
BANF1	EMD	PF02961	PF03020	BANF1_PF02961	EMD_PF03020	0.432546	0.428979	-0.0107028
BANF1	TMPO	PF02961	PF03020	BANF1_PF02961	TMPO_PF03020	0.372614	0.501891	0.385041
BARD1	KRAS	PF12796	PF00071	BARD1_PF12796	KRAS_PF00071	0.0618111	0.0133517	-0.819608
BCAT2	BCAT2	PF01063	PF01063	BCAT2_PF01063	BCAT2_PF01063	0.936766	0.944914	0.0118634
BCKDHA	BCKDHB	PF00676	PF02779	BCKDHA_PF00676	BCKDHB_PF02779	0.809207	0.738665	-0.123592
BCKDHA	PDHA1	PF00676	PF00676	BCKDHA_PF00676	PDHA1_PF00676	0.185133	0.175654	-0.0593588
BCKDHA	PDHB	PF00676	PF02780	BCKDHA_PF00676	PDHB_PF02780	0.792031	0.783075	-0.0154271
BCKDHB	BCKDHA	PF02779	PF00676	BCKDHB_PF02779	BCKDHA_PF00676	0.809207	0.738665	-0.123592
BCL2L2-PABPN1	PABPC1	PF00076	PF00076	BCL2L2-PABPN1_PF00076	PABPC1_PF00076	0.0733051	0.0678686	-0.0650538
BCL2L2-PABPN1	HNRNPH1	PF00076	PF00076	BCL2L2-PABPN1_PF00076	HNRNPH1_PF00076	0.13767	0.129553	-0.063787
BCL2L2-PABPN1	HNRNPH1	PF00076	PF08080	BCL2L2-PABPN1_PF00076	HNRNPH1_PF08080	0.0405387	0.0478275	0.111705
BCL2L2-PABPN1	PRR3	PF00076	PF00642	BCL2L2-PABPN1_PF00076	PRR3_PF00642	0.0207896	0.0265742	0.113322
BCL9L	CTNNB1	PF11502	PF00514	BCL9L_PF11502	CTNNB1_PF00514	0.180577	0.183956	0.0209913
BCOR	CSNK2A1	PF12796	PF00069	BCOR_PF12796	CSNK2A1_PF00069	0.00743512	0.0101678	0.0670581
BCR	RAC1	PF00620	PF00071	BCR_PF00620	RAC1_PF00071	0.384598	0.34052	-0.154284
BIRC2	PPM1K	PF00653	PF00481	BIRC2_PF00653	PPM1K_PF00481	0.567481	0.673314	0.228229
BMP2K	ANLN	PF00069	PF00169	BMP2K_PF00069	ANLN_PF00169	0.0240125	0.0260221	0.038649
BMP7	ACVR1	PF00019	PF01064	BMP7_PF00019	ACVR1_PF01064	0.0451667	0.00679728	-0.744636
BMP7	BMP7	PF00019	PF00019	BMP7_PF00019	BMP7_PF00019	0.034969	0.0204204	-0.270943
BMP7	BMP7	PF00688	PF00019	BMP7_PF00688	BMP7_PF00019	0.10361	0.0868022	-0.167185
BMP7	BMP7	PF00019	PF00688	BMP7_PF00019	BMP7_PF00688	0.10361	0.0868022	-0.167185
BMP7	PTPRK	PF00019	PF00041	BMP7_PF00019	PTPRK_PF00041	0.0870485	0.0793476	-0.0834332
BMP7	BMP7	PF00688	PF00688	BMP7_PF00688	BMP7_PF00688	0.30699	0.368975	0.230982
BMPR2	KRAS	PF00069	PF00071	BMPR2_PF00069	KRAS_PF00071	0.0191754	0.0036556	-0.366531
BOP1	WDR48	PF00400	PF00400	BOP1_PF00400	WDR48_PF00400	0.495461	0.447856	-0.131749
BOP1	RPL30	PF00400	PF01248	BOP1_PF00400	RPL30_PF01248	0.852562	0.88475	0.050554
BOP1	WDR48	PF08145	PF00400	BOP1_PF08145	WDR48_PF00400	0.0137507	0.0165325	0.0616186
BOP1	RPL30	PF08145	PF01248	BOP1_PF08145	RPL30_PF01248	0.0236614	0.0326603	0.166287
BOP1	WDR74	PF08145	PF00400	BOP1_PF08145	WDR74_PF00400	0.0113736	0.0189072	0.167037
BOP1	WDR74	PF00400	PF00400	BOP1_PF00400	WDR74_PF00400	0.409811	0.512186	0.290006
BOP1	ANLN	PF00400	PF00169	BOP1_PF00400	ANLN_PF00169	0.427873	0.546687	0.320347
BPTF	CBX6	PF00628	PF00385	BPTF_PF00628	CBX6_PF00385	0.121298	0.111718	-0.0830337
BPTF	PHF1	PF00628	PF00628	BPTF_PF00628	PHF1_PF00628	0.0807032	0.0744998	-0.0701512
BPTF	PHF1	PF00439	PF00628	BPTF_PF00439	PHF1_PF00628	0.0348661	0.0362632	0.0235572
BPTF	MTA3	PF00628	PF01426	BPTF_PF00628	MTA3_PF01426	0.0249106	0.028206	0.0621092
BPTF	CHD4	PF00628	PF00628	BPTF_PF00628	CHD4_PF00628	0.0439484	0.0481226	0.0627174
BPTF	MTF2	PF00628	PF00628	BPTF_PF00628	MTF2_PF00628	0.0307227	0.0352747	0.0791438
BPTF	MTF2	PF00439	PF00628	BPTF_PF00439	MTF2_PF00628	0.0132731	0.0171702	0.086229
BPTF	CHD4	PF00439	PF00628	BPTF_PF00439	CHD4_PF00628	0.018987	0.023424	0.0899275
BPTF	CHD3	PF00628	PF00385	BPTF_PF00628	CHD3_PF00385	0.00895922	0.0128068	0.0912033
BPTF	PHF12	PF00439	PF00628	BPTF_PF00439	PHF12_PF00628	0.00550954	0.00965223	0.103841
BPTF	PHF12	PF00628	PF00628	BPTF_PF00628	PHF12_PF00628	0.0127527	0.0198297	0.154163
BRAF	KRAS	PF02196	PF00071	BRAF_PF02196	KRAS_PF00071	0.0735213	0.01653	-0.892683
BRAF	KRAS	PF00130	PF00071	BRAF_PF00130	KRAS_PF00071	0.0631401	0.013829	-0.825827
BRAF	MYOF	PF00130	PF00168	BRAF_PF00130	MYOF_PF00168	0.120572	0.06963	-0.511802
BRAF	RAP1B	PF00130	PF00071	BRAF_PF00130	RAP1B_PF00071	0.275563	0.245606	-0.139263
BRAF	RAP1B	PF02196	PF00071	BRAF_PF02196	RAP1B_PF00071	0.32087	0.293577	-0.11028
BRAF	YWHAZ	PF00130	PF00244	BRAF_PF00130	YWHAZ_PF00244	0.304231	0.289175	-0.0626617
BRAF	AKT1	PF00130	PF00169	BRAF_PF00130	AKT1_PF00169	0.20698	0.202673	-0.0243833
BRAF	NEDD4L	PF00130	PF00168	BRAF_PF00130	NEDD4L_PF00168	0.0655698	0.0730367	0.0903245
BRAF	FGFR2	PF00130	PF07714	BRAF_PF00130	FGFR2_PF07714	0.00693894	0.0294573	0.480764
BRD1	BRPF1	PF00855	PF00855	BRD1_PF00855	BRPF1_PF00855	0.149786	0.0863106	-0.551555
BRD1	BRPF3	PF13832	PF13831	BRD1_PF13832	BRPF3_PF13831	0.133507	0.108753	-0.20905
BRD1	BRPF1	PF13832	PF13831	BRD1_PF13832	BRPF1_PF13831	0.0633206	0.084964	0.252164
BRD1	JADE1	PF13832	PF13831	BRD1_PF13832	JADE1_PF13831	0.177419	0.239378	0.347603
BRD1	JADE3	PF13832	PF13831	BRD1_PF13832	JADE3_PF13831	0.113801	0.164185	0.386917
BRD8	KDM5A	PF00439	PF00628	BRD8_PF00439	KDM5A_PF00628	0.0966297	0.152104	0.462923
BRD9	DPF2	PF00439	PF00628	BRD9_PF00439	DPF2_PF00628	0.3331	0.255372	-0.327151
BRD9	PHF10	PF00439	PF00628	BRD9_PF00439	PHF10_PF00628	0.332421	0.332195	-0.000854273
BRD9	DPF1	PF00439	PF00628	BRD9_PF00439	DPF1_PF00628	0.268884	0.295829	0.11703
BRD9	PBRM1	PF00439	PF00439	BRD9_PF00439	PBRM1_PF00439	0.220547	0.244381	0.121805
BRD9	SMARCA4	PF00439	PF00439	BRD9_PF00439	SMARCA4_PF00439	0.00579198	0.0164957	0.253203
BRPF1	BRD1	PF00855	PF00855	BRPF1_PF00855	BRD1_PF00855	0.149786	0.0863106	-0.551555
BRPF1	BRD1	PF13831	PF13832	BRPF1_PF13831	BRD1_PF13832	0.0633206	0.084964	0.252164
BRPF3	BRD1	PF13831	PF13832	BRPF3_PF13831	BRD1_PF13832	0.133507	0.108753	-0.20905
BRWD3	WDR74	PF00400	PF00400	BRWD3_PF00400	WDR74_PF00400	0.217168	0.261262	0.22038
BTBD9	CUL3	PF00651	PF00888	BTBD9_PF00651	CUL3_PF00888	0.191856	0.276243	0.431798
BTN3A1	BTN3A2	PF07686	PF07686	BTN3A1_PF07686	BTN3A2_PF07686	0.104781	0.116435	0.104727
BTN3A2	KRAS	PF07686	PF00071	BTN3A2_PF07686	KRAS_PF00071	0.129771	0.0366335	-1.05317
BTN3A2	BTN3A1	PF07686	PF07686	BTN3A2_PF07686	BTN3A1_PF07686	0.104781	0.116435	0.104727
BTRC	CUL4A	PF12937	PF00888	BTRC_PF12937	CUL4A_PF00888	0.123721	0.142471	0.14787
BUB1	AKT1	PF00069	PF00169	BUB1_PF00069	AKT1_PF00169	0.400846	0.42388	0.0718882
BUB1	RHOT2	PF00069	PF00071	BUB1_PF00069	RHOT2_PF00071	0.209115	0.224552	0.083486
BUB3	ARHGAP27	PF00400	PF00169	BUB3_PF00400	ARHGAP27_PF00169	0.296988	0.334411	0.147763
BUB3	DNM2	PF00400	PF00169	BUB3_PF00400	DNM2_PF00169	0.255292	0.354536	0.406075
C2CD5	RACGAP1	PF00168	PF00130	C2CD5_PF00168	RACGAP1_PF00130	0.239096	0.204026	-0.186569
CADM4	CSNK1E	PF07686	PF00069	CADM4_PF07686	CSNK1E_PF00069	0.459651	0.379022	-0.248458
CADPS2	SRPK2	PF00169	PF00069	CADPS2_PF00169	SRPK2_PF00069	0.597294	0.725359	0.260443
CALM1	FLNA	PF13499	PF00307	CALM1_PF13499	FLNA_PF00307	0.275809	0.201556	-0.373146
CALM1	CAMK2B	PF00036	PF00069	CALM1_PF00036	CAMK2B_PF00069	0.155827	0.111812	-0.347114
CALM1	CAMK2B	PF13499	PF00069	CALM1_PF13499	CAMK2B_PF00069	0.165012	0.125379	-0.293943
CALM1	CSNK2A1	PF00036	PF00069	CALM1_PF00036	CSNK2A1_PF00069	0.0470287	0.0368385	-0.160077
CALM1	CSNK2A1	PF13499	PF00069	CALM1_PF13499	CSNK2A1_PF00069	0.0498008	0.0413084	-0.128305
CALM1	SYNE2	PF13499	PF00307	CALM1_PF13499	SYNE2_PF00307	0.212241	0.190858	-0.122711
CALM1	SPATA17	PF00036	PF00612	CALM1_PF00036	SPATA17_PF00612	0.0280796	0.0228388	-0.100238
CALM1	FKBP4	PF13499	PF00254	CALM1_PF13499	FKBP4_PF00254	0.0387844	0.0336669	-0.0856489
CALM1	SPATA17	PF13499	PF00612	CALM1_PF13499	SPATA17_PF00612	0.0297347	0.02561	-0.0766307
CALM1	MYO1C	PF13499	PF00063	CALM1_PF13499	MYO1C_PF00063	0.121717	0.113435	-0.0713176
CALM1	PPP1CC	PF13499	PF00149	CALM1_PF13499	PPP1CC_PF00149	0.0115803	0.0101787	-0.0332157
CALM1	SPTBN1	PF13499	PF00307	CALM1_PF13499	SPTBN1_PF00307	0.262276	0.255225	-0.0329507
CALM1	PRKCSH	PF00036	PF13202	CALM1_PF00036	PRKCSH_PF13202	0.0539382	0.0519365	-0.0280562
CALM1	MAPK14	PF00036	PF00069	CALM1_PF00036	MAPK14_PF00069	0.367255	0.36386	-0.0117891
CALM1	MYO18A	PF13499	PF00063	CALM1_PF13499	MYO18A_PF00063	0.274214	0.272718	-0.00667057
CALM1	CAMK1D	PF00036	PF00069	CALM1_PF00036	CAMK1D_PF00069	0.38962	0.389332	-0.000947639
CALM1	IQCE	PF00036	PF00612	CALM1_PF00036	IQCE_PF00612	0.215779	0.21591	0.000712164
CALM1	UTRN	PF13499	PF00307	CALM1_PF13499	UTRN_PF00307	0.107634	0.107975	0.00311682
CALM1	PRKCSH	PF13499	PF13202	CALM1_PF13499	PRKCSH_PF13202	0.0571176	0.0582383	0.0150153
CALM1	CAMK1	PF00036	PF00069	CALM1_PF00036	CAMK1_PF00069	0.327824	0.341907	0.0527965
CALM1	CAMKK2	PF00036	PF00069	CALM1_PF00036	CAMKK2_PF00069	0.327487	0.342238	0.0553038
CALM1	MAPK14	PF13499	PF00069	CALM1_PF13499	MAPK14_PF00069	0.388903	0.408009	0.0614745
CALM1	DYNC1LI2	PF13499	PF05783	CALM1_PF13499	DYNC1LI2_PF05783	0.258535	0.271991	0.0615868
CALM1	MYO1B	PF13499	PF00063	CALM1_PF13499	MYO1B_PF00063	0.340533	0.359252	0.0675477
CALM1	IQCE	PF13499	PF00612	CALM1_PF13499	IQCE_PF00612	0.228498	0.242108	0.0688356
CALM1	PPP3CA	PF13499	PF00149	CALM1_PF13499	PPP3CA_PF00149	0.40758	0.430296	0.0698984
CALM1	CAMK1D	PF13499	PF00069	CALM1_PF13499	CAMK1D_PF00069	0.412586	0.436572	0.0729307
CALM1	AURKB	PF00036	PF00069	CALM1_PF00036	AURKB_PF00069	0.329136	0.349291	0.074724
CALM1	FKBP3	PF13499	PF00254	CALM1_PF13499	FKBP3_PF00254	0.362868	0.388052	0.085423
CALM1	PDIA3	PF13499	PF00085	CALM1_PF13499	PDIA3_PF00085	0.0541469	0.0608052	0.0894062
CALM1	DST	PF00036	PF13499	CALM1_PF00036	DST_PF13499	0.0123903	0.0166197	0.0946256
CALM1	IQCB1	PF00036	PF00612	CALM1_PF00036	IQCB1_PF00612	0.266769	0.289084	0.0982133
CALM1	PPP1CB	PF13499	PF00149	CALM1_PF13499	PPP1CB_PF00149	0.379867	0.41022	0.0984332
CALM1	DST	PF13499	PF00307	CALM1_PF13499	DST_PF00307	0.00358962	0.00778983	0.108862
CALM1	CDK9	PF00036	PF00069	CALM1_PF00036	CDK9_PF00069	0.178101	0.197028	0.114998
CALM1	FKBP8	PF13499	PF00254	CALM1_PF13499	FKBP8_PF00254	0.379014	0.415502	0.117762
CALM1	DST	PF13499	PF13499	CALM1_PF13499	DST_PF13499	0.0131207	0.0186362	0.120858
CALM1	CAMK1	PF13499	PF00069	CALM1_PF13499	CAMK1_PF00069	0.347148	0.383393	0.126001
CALM1	CAMKK2	PF13499	PF00069	CALM1_PF13499	CAMKK2_PF00069	0.34679	0.383764	0.128535
CALM1	IQGAP3	PF13499	PF00307	CALM1_PF13499	IQGAP3_PF00307	0.324785	0.363036	0.140204
CALM1	DYNC1LI1	PF13499	PF05783	CALM1_PF13499	DYNC1LI1_PF05783	0.327412	0.367042	0.144053
CALM1	AURKB	PF13499	PF00069	CALM1_PF13499	AURKB_PF00069	0.348537	0.391673	0.148264
CALM1	GAK	PF00036	PF00069	CALM1_PF00036	GAK_PF00069	0.201466	0.228798	0.148856
CALM1	GRK4	PF00036	PF00069	CALM1_PF00036	GRK4_PF00069	0.0600295	0.0724861	0.154728
CALM1	IQCB1	PF13499	PF00612	CALM1_PF13499	IQCB1_PF00612	0.282493	0.324161	0.170333
CALM1	CDK9	PF13499	PF00069	CALM1_PF13499	CDK9_PF00069	0.188599	0.220935	0.183353
CALM1	GRK4	PF13499	PF00069	CALM1_PF13499	GRK4_PF00069	0.0635679	0.0812813	0.209107
CALM1	GAK	PF13499	PF00069	CALM1_PF13499	GAK_PF00069	0.213342	0.25656	0.219234
CALM1	FLNB	PF13499	PF00307	CALM1_PF13499	FLNB_PF00307	0.32953	0.403884	0.258111
CALM1	CAMK2G	PF00036	PF00069	CALM1_PF00036	CAMK2G_PF00069	0.168309	0.212999	0.268689
CALM1	MYO5A	PF13499	PF00063	CALM1_PF13499	MYO5A_PF00063	0.162454	0.205948	0.2687
CALM1	MYH10	PF13499	PF00063	CALM1_PF13499	MYH10_PF00063	0.334839	0.424553	0.302317
CALM1	PRKD1	PF00036	PF00069	CALM1_PF00036	PRKD1_PF00069	0.233312	0.301364	0.310572
CALM1	LMO7	PF13499	PF00307	CALM1_PF13499	LMO7_PF00307	0.069193	0.0984487	0.316664
CALM1	DST	PF13499	PF02187	CALM1_PF13499	DST_PF02187	0.0172329	0.0343049	0.326449
CALM1	CAMK2G	PF13499	PF00069	CALM1_PF13499	CAMK2G_PF00069	0.178229	0.238844	0.339804
CALM1	TRPV1	PF13499	PF00520	CALM1_PF13499	TRPV1_PF00520	0.330135	0.445133	0.381305
CALM1	PRKD1	PF13499	PF00069	CALM1_PF13499	PRKD1_PF00069	0.247065	0.33793	0.38502
CALM1	PPP3CB	PF13499	PF00149	CALM1_PF13499	PPP3CB_PF00149	0.0623026	0.112826	0.535944
CALM1	ITPR1	PF13499	PF00520	CALM1_PF13499	ITPR1_PF00520	0.0171229	0.0483266	0.550777
CALM1	DCLK1	PF00036	PF00069	CALM1_PF00036	DCLK1_PF00069	0.0417297	0.0904422	0.614516
CALM1	CAMK2D	PF00036	PF00069	CALM1_PF00036	CAMK2D_PF00069	0.0683677	0.131264	0.614815
CALM1	DCLK1	PF13499	PF00069	CALM1_PF13499	DCLK1_PF00069	0.0441895	0.101416	0.684882
CALM1	CAMK2D	PF13499	PF00069	CALM1_PF13499	CAMK2D_PF00069	0.0723975	0.147191	0.688017
CALM1	MYO9B	PF00036	PF00612	CALM1_PF00036	MYO9B_PF00612	0	0.0436134	0.904787
CALM1	MYO9B	PF13499	PF00612	CALM1_PF13499	MYO9B_PF00612	0	0.0489053	0.98412
CALM1	SPTBN4	PF13499	PF00307	CALM1_PF13499	SPTBN4_PF00307	0	0.137902	1.90998
CALM2	MYO6	PF13499	PF00063	CALM2_PF13499	MYO6_PF00063	0.0202378	0.0396747	0.352454
CAMK1	CALM1	PF00069	PF00036	CAMK1_PF00069	CALM1_PF00036	0.327824	0.341907	0.0527965
CAMK1	CALM1	PF00069	PF13499	CAMK1_PF00069	CALM1_PF13499	0.347148	0.383393	0.126001
CAMK1D	HNRNPH1	PF00069	PF00076	CAMK1D_PF00069	HNRNPH1_PF00076	0.432186	0.412314	-0.0607145
CAMK1D	CALM1	PF00069	PF00036	CAMK1D_PF00069	CALM1_PF00036	0.38962	0.389332	-0.000947639
CAMK1D	CALM1	PF00069	PF13499	CAMK1D_PF00069	CALM1_PF13499	0.412586	0.436572	0.0729307
CAMK2B	CALM1	PF00069	PF00036	CAMK2B_PF00069	CALM1_PF00036	0.155827	0.111812	-0.347114
CAMK2B	CALM1	PF00069	PF13499	CAMK2B_PF00069	CALM1_PF13499	0.165012	0.125379	-0.293943
CAMK2D	CALM1	PF00069	PF00036	CAMK2D_PF00069	CALM1_PF00036	0.0683677	0.131264	0.614815
CAMK2D	CALM1	PF00069	PF13499	CAMK2D_PF00069	CALM1_PF13499	0.0723975	0.147191	0.688017
CAMK2D	AKT1	PF00069	PF00169	CAMK2D_PF00069	AKT1_PF00169	0.1141	0.220985	0.723634
CAMK2G	CALM1	PF00069	PF00036	CAMK2G_PF00069	CALM1_PF00036	0.168309	0.212999	0.268689
CAMK2G	CALM1	PF00069	PF13499	CAMK2G_PF00069	CALM1_PF13499	0.178229	0.238844	0.339804
CAMK2G	ANLN	PF00069	PF00169	CAMK2G_PF00069	ANLN_PF00169	0.212844	0.326483	0.518376
CAMKK1	CSNK1E	PF00069	PF00069	CAMKK1_PF00069	CSNK1E_PF00069	0.442721	0.399088	-0.13377
CAMKK2	CALM1	PF00069	PF00036	CAMKK2_PF00069	CALM1_PF00036	0.327487	0.342238	0.0553038
CAMKK2	CALM1	PF00069	PF13499	CAMKK2_PF00069	CALM1_PF13499	0.34679	0.383764	0.128535
CAND1	CUL4A	PF08623	PF00888	CAND1_PF08623	CUL4A_PF00888	0.226956	0.198098	-0.158752
CAP1	CAP1	PF01213	PF01213	CAP1_PF01213	CAP1_PF01213	0.322283	0.284836	-0.152948
CAP1	CAP2	PF01213	PF01213	CAP1_PF01213	CAP2_PF01213	0.369383	0.394831	0.0849882
CAP2	CAP2	PF08603	PF08603	CAP2_PF08603	CAP2_PF08603	0.110091	0.0602212	-0.538493
CAP2	CAP1	PF01213	PF01213	CAP2_PF01213	CAP1_PF01213	0.369383	0.394831	0.0849882
CAP2	CAP2	PF01213	PF01213	CAP2_PF01213	CAP2_PF01213	0.423367	0.547304	0.335506
CAPN8	CAST	PF00648	PF00748	CAPN8_PF00648	CAST_PF00748	0.121667	0.207316	0.583926
CASK	PARD6G	PF00018	PF00564	CASK_PF00018	PARD6G_PF00564	0.878233	0.871538	-0.0104445
CASK	DLG1	PF00018	PF00018	CASK_PF00018	DLG1_PF00018	0.587626	0.59711	0.0213014
CASP8	CHEK1	PF01335	PF00069	CASP8_PF01335	CHEK1_PF00069	0.132704	0.205648	0.484653
CAST	CAPN8	PF00748	PF00648	CAST_PF00748	CAPN8_PF00648	0.121667	0.207316	0.583926
CBFA2T2	CBFA2T2	PF01753	PF01753	CBFA2T2_PF01753	CBFA2T2_PF01753	0.0803912	0.0514685	-0.361814
CBR4	HSD17B8	PF00106	PF13561	CBR4_PF00106	HSD17B8_PF13561	0.0688265	0.0617558	-0.088506
CBR4	HSD17B8	PF13561	PF13561	CBR4_PF13561	HSD17B8_PF13561	0.397817	0.428255	0.0948725
CBWD1	CBWD2	PF02492	PF02492	CBWD1_PF02492	CBWD2_PF02492	0.0608971	0.161743	0.933091
CBWD2	CBWD1	PF02492	PF02492	CBWD2_PF02492	CBWD1_PF02492	0.0608971	0.161743	0.933091
CBX1	CHD1L	PF00385	PF00176	CBX1_PF00385	CHD1L_PF00176	0.79734	0.840483	0.0716473
CBX1	SUV39H2	PF00385	PF00385	CBX1_PF00385	SUV39H2_PF00385	0.34409	0.401024	0.194679
CBX1	DNMT3B	PF00385	PF00145	CBX1_PF00385	DNMT3B_PF00145	0.238239	0.623943	1.22536
CBX3	CHD1L	PF00385	PF00176	CBX3_PF00385	CHD1L_PF00176	0.707397	0.751495	0.0816436
CBX3	SUV39H2	PF00385	PF00385	CBX3_PF00385	SUV39H2_PF00385	0.305276	0.358565	0.201626
CBX3	DNMT3B	PF00385	PF00145	CBX3_PF00385	DNMT3B_PF00145	0.211365	0.557882	1.21773
CBX6	BPTF	PF00385	PF00628	CBX6_PF00385	BPTF_PF00628	0.121298	0.111718	-0.0830337
CCNB1	VRK3	PF00134	PF00069	CCNB1_PF00134	VRK3_PF00069	0.169695	0.167656	-0.0134532
CCNE2	CDK2	PF00134	PF00069	CCNE2_PF00134	CDK2_PF00069	0.0465829	0.0310145	-0.253587
CCNE2	CDK2	PF02984	PF00069	CCNE2_PF02984	CDK2_PF00069	0.645034	0.754905	0.211735
CCNT1	CSNK1E	PF00134	PF00069	CCNT1_PF00134	CSNK1E_PF00069	0.40547	0.406991	0.00480936
CCT3	PFDN5	PF00118	PF02996	CCT3_PF00118	PFDN5_PF02996	0.867591	0.887947	0.0316552
CCT4	PFDN5	PF00118	PF02996	CCT4_PF00118	PFDN5_PF02996	0.771737	0.838425	0.112573
CCT6A	PFDN5	PF00118	PF02996	CCT6A_PF00118	PFDN5_PF02996	0.517129	0.544025	0.0668463
CCT7	PFDN5	PF00118	PF02996	CCT7_PF00118	PFDN5_PF02996	0.780301	0.786619	0.0109366
CCT8	PFDN5	PF00118	PF02996	CCT8_PF00118	PFDN5_PF02996	0.799495	0.832716	0.0553428
CD276	KRAS	PF07686	PF00071	CD276_PF07686	KRAS_PF00071	0.00461533	0.00223136	-0.0643897
CD2AP	AKT1	PF00018	PF00169	CD2AP_PF00018	AKT1_PF00169	0.592024	0.598596	0.0146926
CD2AP	ARHGAP27	PF00018	PF00169	CD2AP_PF00018	ARHGAP27_PF00169	0.28533	0.322482	0.151589
CD2AP	ARAP1	PF00018	PF00169	CD2AP_PF00018	ARAP1_PF00169	0.602464	0.678463	0.158957
CD2AP	ANLN	PF00018	PF00169	CD2AP_PF00018	ANLN_PF00169	0.448601	0.545004	0.255013
CD2AP	DNM2	PF00018	PF00169	CD2AP_PF00018	DNM2_PF00169	0.245271	0.341889	0.408406
CD44	CD44	PF00193	PF00193	CD44_PF00193	CD44_PF00193	0.0930453	0.0666328	-0.294499
CD46	ITGA2	PF00084	PF00092	CD46_PF00084	ITGA2_PF00092	0.15279	0.166616	0.0951543
CD47	PVR	PF08204	PF07686	CD47_PF08204	PVR_PF07686	0.0302989	0.035871	0.0967922
CD81	TSPAN4	PF00335	PF00335	CD81_PF00335	TSPAN4_PF00335	0.806152	0.812548	0.0107382
CD9	TSPAN4	PF00335	PF00335	CD9_PF00335	TSPAN4_PF00335	0.829327	0.830003	0.00110941
CDC14A	CHEK2	PF00782	PF00069	CDC14A_PF00782	CHEK2_PF00069	0.0895383	0.0668861	-0.255557
CDC14A	CHEK1	PF00782	PF00069	CDC14A_PF00782	CHEK1_PF00069	0.381669	0.324967	-0.203164
CDC14B	CSNK2A1	PF00782	PF00069	CDC14B_PF00782	CSNK2A1_PF00069	0.050871	0.0377294	-0.20138
CDC23	KRAS	PF13181	PF00071	CDC23_PF13181	KRAS_PF00071	0.0922669	0.0225279	-0.971992
CDC23	RAC1	PF13181	PF00071	CDC23_PF13181	RAC1_PF00071	0.272739	0.231273	-0.198393
CDC25A	CSNK1A1	PF00581	PF00069	CDC25A_PF00581	CSNK1A1_PF00069	0.184906	0.153343	-0.208169
CDC25A	CHEK2	PF00581	PF00069	CDC25A_PF00581	CHEK2_PF00069	0.121422	0.106135	-0.134762
CDC25A	CHEK1	PF00581	PF00069	CDC25A_PF00581	CHEK1_PF00069	0.51758	0.515657	-0.00489435
CDC25B	CSNK2A1	PF00581	PF00069	CDC25B_PF00581	CSNK2A1_PF00069	0.0938966	0.0718891	-0.239463
CDC25B	CHEK1	PF00581	PF00069	CDC25B_PF00581	CHEK1_PF00069	0.634249	0.605583	-0.0617436
CDC25B	MELK	PF00581	PF00069	CDC25B_PF00581	MELK_PF00069	0.284542	0.330912	0.187269
CDC25C	CHEK2	PF00581	PF00069	CDC25C_PF00581	CHEK2_PF00069	0.0932425	0.0813296	-0.125268
CDC25C	CHEK1	PF00581	PF00069	CDC25C_PF00581	CHEK1_PF00069	0.397459	0.39514	-0.00749508
CDC34	XPO1	PF00179	PF03810	CDC34_PF00179	XPO1_PF03810	0.475284	0.488636	0.0362153
CDC34	MDM2	PF00179	PF13920	CDC34_PF00179	MDM2_PF13920	0.374404	0.397614	0.0768178
CDC34	ZFAND6	PF00179	PF01754	CDC34_PF00179	ZFAND6_PF01754	0.597983	0.760201	0.322324
CDC37	CSNK2A1	PF03234	PF00069	CDC37_PF03234	CSNK2A1_PF00069	0.104297	0.0830746	-0.213474
CDC37	IKBKE	PF08565	PF00069	CDC37_PF08565	IKBKE_PF00069	0.0128618	0.0110009	-0.0433523
CDC37	CSNK2A1	PF08565	PF00069	CDC37_PF08565	CSNK2A1_PF00069	0.00203178	0.00120331	-0.0231562
CDC37	VRK3	PF08565	PF00069	CDC37_PF08565	VRK3_PF00069	0.00336723	0.00259895	-0.02092
CDC37	VRK3	PF03234	PF00069	CDC37_PF03234	VRK3_PF00069	0.172849	0.179428	0.0419758
CDC37	IKBKE	PF03234	PF00069	CDC37_PF03234	IKBKE_PF00069	0.66023	0.759488	0.188723
CDC42	KRAS	PF00071	PF00071	CDC42_PF00071	KRAS_PF00071	0.195404	0.0446834	-1.37398
CDC42	MYO9A	PF00071	PF00620	CDC42_PF00071	MYO9A_PF00620	0.12425	0.0669272	-0.575546
CDC42	RAP1GDS1	PF00071	PF00514	CDC42_PF00071	RAP1GDS1_PF00514	0.511217	0.470581	-0.108436
CDC42	RAP1B	PF00071	PF00071	CDC42_PF00071	RAP1B_PF00071	0.852805	0.793588	-0.0978753
CDC42	XPO1	PF00071	PF03810	CDC42_PF00071	XPO1_PF03810	0.489939	0.49939	0.0250326
CDC42	OPHN1	PF00071	PF00169	CDC42_PF00071	OPHN1_PF00169	0.839704	0.864076	0.0389889
CDC42	IQGAP1	PF00071	PF00616	CDC42_PF00071	IQGAP1_PF00616	0.596491	0.654018	0.122983
CDC42	ARHGAP27	PF00071	PF00169	CDC42_PF00071	ARHGAP27_PF00169	0.30872	0.352797	0.167194
CDC42	ARAP1	PF00071	PF00169	CDC42_PF00071	ARAP1_PF00169	0.651851	0.742242	0.174775
CDC42	DOCK7	PF00071	PF06920	CDC42_PF00071	DOCK7_PF06920	0.297326	0.508045	0.684092
CDC42	MYO9A	PF00071	PF00788	CDC42_PF00071	MYO9A_PF00788	0	0.0665352	1.22077
CDC42BPA	KRAS	PF00069	PF00071	CDC42BPA_PF00069	KRAS_PF00071	0.101709	0.0201415	-1.11297
CDC42BPA	KRAS	PF00130	PF00071	CDC42BPA_PF00130	KRAS_PF00071	0.00780903	0.00144096	-0.168377
CDC42BPB	KRAS	PF00130	PF00071	CDC42BPB_PF00130	KRAS_PF00071	0.0823486	0.0184923	-0.950329
CDC42BPB	KRAS	PF00069	PF00071	CDC42BPB_PF00069	KRAS_PF00071	0.0291335	0.0101445	-0.395855
CDC42BPB	CDKN3	PF00069	PF05706	CDC42BPB_PF00069	CDKN3_PF05706	0.133683	0.202415	0.45858
CDC42SE2	RAC1	PF00786	PF00071	CDC42SE2_PF00786	RAC1_PF00071	0.520342	0.409507	-0.311739
CDC7	CDK4	PF00069	PF00069	CDC7_PF00069	CDK4_PF00069	0.657077	0.576233	-0.175166
CDC7	CDC7	PF00069	PF00069	CDC7_PF00069	CDC7_PF00069	0.806943	0.737996	-0.121012
CDC7	DBF4	PF00069	PF07535	CDC7_PF00069	DBF4_PF07535	0.01057	0.0107383	0.00400399
CDC7	CDK2	PF00069	PF00069	CDC7_PF00069	CDK2_PF00069	0.793528	0.807379	0.0234975
CDC7	MAPK6	PF00069	PF00069	CDC7_PF00069	MAPK6_PF00069	0.702291	0.717807	0.0294539
CDC7	CDK9	PF00069	PF00069	CDC7_PF00069	CDK9_PF00069	0.410613	0.426383	0.0485683
CDC7	DBF4B	PF00069	PF07535	CDC7_PF00069	DBF4B_PF07535	0.0624917	0.0731638	0.13076
CDC7	PLEKHA4	PF00069	PF00169	CDC7_PF00069	PLEKHA4_PF00169	0.428818	0.47976	0.14586
CDCA2	PPP1CB	PF15276	PF00149	CDCA2_PF15276	PPP1CB_PF00149	0.855729	0.848824	-0.0110402
CDH1	MPZL1	PF00028	PF07686	CDH1_PF00028	MPZL1_PF07686	0.358647	0.449661	0.290095
CDH11	CTNNB1	PF01049	PF00514	CDH11_PF01049	CTNNB1_PF00514	0.058023	0.0747919	0.208186
CDH18	CTNNB1	PF01049	PF00514	CDH18_PF01049	CTNNB1_PF00514	0.531046	0.511516	-0.0493255
CDH3	CTNNB1	PF01049	PF00514	CDH3_PF01049	CTNNB1_PF00514	0.0486655	0.0695998	0.277598
CDH3	CTNND1	PF01049	PF00514	CDH3_PF01049	CTNND1_PF00514	0.00894619	0.0237051	0.322366
CDK1	KRAS	PF00069	PF00071	CDK1_PF00069	KRAS_PF00071	0.185486	0.0426162	-1.3463
CDK1	LARP7	PF00069	PF00076	CDK1_PF00069	LARP7_PF00076	0.168904	0.117132	-0.389309
CDK1	CSNK2A1	PF00069	PF00069	CDK1_PF00069	CSNK2A1_PF00069	0.112863	0.0867278	-0.252348
CDK1	RACGAP1	PF00069	PF00130	CDK1_PF00069	RACGAP1_PF00130	0.274567	0.25224	-0.102823
CDK1	CHEK1	PF00069	PF00069	CDK1_PF00069	CHEK1_PF00069	0.76236	0.730582	-0.0575689
CDK1	CDKN3	PF00069	PF05706	CDK1_PF00069	CDKN3_PF05706	0.851129	0.850331	-0.00127782
CDK1	DUSP22	PF00069	PF00782	CDK1_PF00069	DUSP22_PF00782	0.664801	0.681829	0.0339639
CDK1	MSI2	PF00069	PF00076	CDK1_PF00069	MSI2_PF00076	0.594827	0.633979	0.0850394
CDK1	RNPS1	PF00069	PF00076	CDK1_PF00069	RNPS1_PF00076	0.67758	0.721984	0.0854639
CDK1	G3BP1	PF00069	PF00076	CDK1_PF00069	G3BP1_PF00076	0.0478442	0.0781298	0.389047
CDK1	SCMH1	PF00069	PF00536	CDK1_PF00069	SCMH1_PF00536	0.18985	0.331989	0.671401
CDK11B	LARP7	PF00069	PF00076	CDK11B_PF00069	LARP7_PF00076	0.167568	0.1129	-0.417474
CDK11B	CHEK2	PF00069	PF00069	CDK11B_PF00069	CHEK2_PF00069	0.177432	0.144939	-0.222413
CDK11B	HNRNPH1	PF00069	PF00076	CDK11B_PF00069	HNRNPH1_PF00076	0.400938	0.378696	-0.0729716
CDK11B	CHEK2	PF00069	PF00498	CDK11B_PF00069	CHEK2_PF00498	0.0400443	0.0410164	0.0154923
CDK11B	RNPS1	PF00069	PF00076	CDK11B_PF00069	RNPS1_PF00076	0.672218	0.695898	0.0465437
CDK12	LARP7	PF00069	PF00076	CDK12_PF00069	LARP7_PF00076	0.132446	0.0904113	-0.377814
CDK12	RBM39	PF00069	PF00076	CDK12_PF00069	RBM39_PF00076	0.146427	0.137517	-0.0669732
CDK12	AKT2	PF00069	PF00169	CDK12_PF00069	AKT2_PF00169	0.320301	0.309707	-0.0418763
CDK12	CLK1	PF00069	PF00069	CDK12_PF00069	CLK1_PF00069	0.284715	0.282295	-0.0104673
CDK12	AKT2	PF00069	PF00433	CDK12_PF00069	AKT2_PF00433	0.00787004	0.00947395	0.0394413
CDK12	RNPS1	PF00069	PF00076	CDK12_PF00069	RNPS1_PF00076	0.531325	0.55728	0.0630156
CDK12	EWSR1	PF00069	PF00076	CDK12_PF00069	EWSR1_PF00076	0.15635	0.194697	0.245904
CDK12	AKT2	PF00069	PF00069	CDK12_PF00069	AKT2_PF00069	0.0158134	0.0371985	0.405922
CDK13	LARP7	PF00069	PF00076	CDK13_PF00069	LARP7_PF00076	0.172463	0.120867	-0.380687
CDK16	KRAS	PF00069	PF00071	CDK16_PF00069	KRAS_PF00071	0.147796	0.0367794	-1.18859
CDK16	ZBTB14	PF00069	PF00096	CDK16_PF00069	ZBTB14_PF00096	0.100062	0.0229065	-1.04144
CDK16	LARP7	PF00069	PF00076	CDK16_PF00069	LARP7_PF00076	0.134584	0.10109	-0.288871
CDK16	CSNK2A1	PF00069	PF00069	CDK16_PF00069	CSNK2A1_PF00069	0.0899295	0.0748494	-0.164512
CDK16	MELK	PF00069	PF00069	CDK16_PF00069	MELK_PF00069	0.272521	0.344538	0.290775
CDK17	KRAS	PF00069	PF00071	CDK17_PF00069	KRAS_PF00071	0.111952	0.0272399	-1.06814
CDK17	LARP7	PF00069	PF00076	CDK17_PF00069	LARP7_PF00076	0.101943	0.07487	-0.283108
CDK18	LARP7	PF00069	PF00076	CDK18_PF00069	LARP7_PF00076	0.00695438	0	-0.187879
CDK2	MAPK15	PF00069	PF00069	CDK2_PF00069	MAPK15_PF00069	0.206531	0.0672607	-1.12941
CDK2	PRKAR1A	PF00069	PF00027	CDK2_PF00069	PRKAR1A_PF00027	0.0549749	0.0208643	-0.566913
CDK2	LARP7	PF00069	PF00076	CDK2_PF00069	LARP7_PF00076	0.159565	0.117792	-0.320723
CDK2	CCNE2	PF00069	PF00134	CDK2_PF00069	CCNE2_PF00134	0.0465829	0.0310145	-0.253587
CDK2	RAC1	PF00069	PF00071	CDK2_PF00069	RAC1_PF00071	0.517977	0.439967	-0.213146
CDK2	CDC7	PF00069	PF00069	CDK2_PF00069	CDC7_PF00069	0.793528	0.807379	0.0234975
CDK2	HNRNPC	PF00069	PF00076	CDK2_PF00069	HNRNPC_PF00076	0.618445	0.654876	0.0765603
CDK2	CDKN3	PF00069	PF05706	CDK2_PF00069	CDKN3_PF05706	0.80407	0.855123	0.0837599
CDK2	PUF60	PF00069	PF00076	CDK2_PF00069	PUF60_PF00076	0.795413	0.855593	0.0992068
CDK2	DST	PF00069	PF13499	CDK2_PF00069	DST_PF13499	0.0280911	0.0393477	0.194273
CDK2	CCNE2	PF00069	PF02984	CDK2_PF00069	CCNE2_PF02984	0.645034	0.754905	0.211735
CDK2	SNRPA	PF00069	PF00076	CDK2_PF00069	SNRPA_PF00076	0.669562	0.842686	0.311033
CDK20	LARP7	PF00069	PF00076	CDK20_PF00069	LARP7_PF00076	0.0787862	0.078701	-0.000955432
CDK4	LARP7	PF00069	PF00076	CDK4_PF00069	LARP7_PF00076	0.132127	0.0840694	-0.441967
CDK4	CHEK2	PF00069	PF00069	CDK4_PF00069	CHEK2_PF00069	0.139905	0.107926	-0.266027
CDK4	CDC7	PF00069	PF00069	CDK4_PF00069	CDC7_PF00069	0.657077	0.576233	-0.175166
CDK4	AKT1	PF00069	PF00169	CDK4_PF00069	AKT1_PF00169	0.475648	0.448273	-0.0771606
CDK4	CHEK2	PF00069	PF00498	CDK4_PF00069	CHEK2_PF00498	0.031575	0.0305422	-0.0183811
CDK5	LMTK2	PF00069	PF07714	CDK5_PF00069	LMTK2_PF07714	0.488529	0.225691	-0.965974
CDK5	LARP7	PF00069	PF00076	CDK5_PF00069	LARP7_PF00076	0.171861	0.123056	-0.358411
CDK5	AKT2	PF00069	PF00169	CDK5_PF00069	AKT2_PF00169	0.415618	0.421534	0.0182149
CDK5	AKT2	PF00069	PF00433	CDK5_PF00069	AKT2_PF00433	0.0102121	0.0128947	0.0628872
CDK5	AKT2	PF00069	PF00069	CDK5_PF00069	AKT2_PF00069	0.0205192	0.0506299	0.51297
CDK8	KRAS	PF00069	PF00071	CDK8_PF00069	KRAS_PF00071	0.144351	0.0332363	-1.22338
CDK9	LARP7	PF00069	PF00076	CDK9_PF00069	LARP7_PF00076	0.0825675	0.0622071	-0.240563
CDK9	CSNK1A1	PF00069	PF00069	CDK9_PF00069	CSNK1A1_PF00069	0.133138	0.115381	-0.147138
CDK9	CSNK2A1	PF00069	PF00069	CDK9_PF00069	CSNK2A1_PF00069	0.055172	0.0460597	-0.130747
CDK9	AFF3	PF00069	PF05110	CDK9_PF00069	AFF3_PF05110	0.103366	0.0943033	-0.0878698
CDK9	RBM39	PF00069	PF00076	CDK9_PF00069	RBM39_PF00076	0.0912829	0.0946177	0.0336574
CDK9	CDC7	PF00069	PF00069	CDK9_PF00069	CDC7_PF00069	0.410613	0.426383	0.0485683
CDK9	CHEK1	PF00069	PF00069	CDK9_PF00069	CHEK1_PF00069	0.372674	0.388	0.0513878
CDK9	HNRNPH1	PF00069	PF00076	CDK9_PF00069	HNRNPH1_PF00076	0.197559	0.208659	0.0632786
CDK9	HNRNPA2B1	PF00069	PF00076	CDK9_PF00069	HNRNPA2B1_PF00076	0.338863	0.361264	0.0808028
CDK9	HNRNPC	PF00069	PF00076	CDK9_PF00069	HNRNPC_PF00076	0.320016	0.345845	0.0973493
CDK9	CALM1	PF00069	PF00036	CDK9_PF00069	CALM1_PF00036	0.178101	0.197028	0.114998
CDK9	CALM1	PF00069	PF13499	CDK9_PF00069	CALM1_PF13499	0.188599	0.220935	0.183353
CDK9	EWSR1	PF00069	PF00076	CDK9_PF00069	EWSR1_PF00076	0.097469	0.13396	0.318984
CDK9	ANLN	PF00069	PF00169	CDK9_PF00069	ANLN_PF00169	0.225228	0.302002	0.354955
CDK9	DNM2	PF00069	PF00169	CDK9_PF00069	DNM2_PF00169	0.123143	0.18945	0.467765
CDKL3	KRAS	PF00069	PF00071	CDKL3_PF00069	KRAS_PF00071	0.0263497	0.00444752	-0.487756
CDKL3	ZBTB14	PF00069	PF00096	CDKL3_PF00069	ZBTB14_PF00096	0.0178395	0.00276995	-0.362409
CDKL3	ZBTB8A	PF00069	PF00096	CDKL3_PF00069	ZBTB8A_PF00096	0.132833	0.0975333	-0.309488
CDKL3	SRPK1	PF00069	PF00069	CDKL3_PF00069	SRPK1_PF00069	0.02538	0.0135246	-0.246866
CDKL3	HNRNPH1	PF00069	PF00076	CDKL3_PF00069	HNRNPH1_PF00076	0.0574106	0.041003	-0.23915
CDKL3	SNRNP70	PF00069	PF00076	CDKL3_PF00069	SNRNP70_PF00076	0.0367816	0.0258203	-0.194804
CDKL3	KANK2	PF00069	PF00023	CDKL3_PF00069	KANK2_PF00023	0.0380036	0.0377682	-0.00386519
CDKL5	KRAS	PF00069	PF00071	CDKL5_PF00069	KRAS_PF00071	0.0590339	0.00927352	-0.879317
CDKN3	ROCK1	PF05706	PF00069	CDKN3_PF05706	ROCK1_PF00069	0.317004	0.27484	-0.176064
CDKN3	CDK1	PF05706	PF00069	CDKN3_PF05706	CDK1_PF00069	0.851129	0.850331	-0.00127782
CDKN3	CDKN3	PF05706	PF05706	CDKN3_PF05706	CDKN3_PF05706	0.828525	0.827857	-0.00109636
CDKN3	CDK2	PF05706	PF00069	CDKN3_PF05706	CDK2_PF00069	0.80407	0.855123	0.0837599
CDKN3	ROCK2	PF05706	PF00069	CDKN3_PF05706	ROCK2_PF00069	0.401322	0.429275	0.0866973
CDKN3	CDC42BPB	PF05706	PF00069	CDKN3_PF05706	CDC42BPB_PF00069	0.133683	0.202415	0.45858
CELF1	RBM39	PF00076	PF00076	CELF1_PF00076	RBM39_PF00076	0.159813	0.152373	-0.0520874
CELF1	HNRNPH1	PF00076	PF00076	CELF1_PF00076	HNRNPH1_PF00076	0.345875	0.336026	-0.0363489
CELF1	HNRNPA2B1	PF00076	PF00076	CELF1_PF00076	HNRNPA2B1_PF00076	0.593264	0.581784	-0.0259807
CELF1	HNRNPC	PF00076	PF00076	CELF1_PF00076	HNRNPC_PF00076	0.560267	0.556952	-0.00785686
CELF1	LARP4	PF00076	PF05383	CELF1_PF00076	LARP4_PF05383	0.687029	0.68548	-0.00303577
CELF1	LARP4B	PF00076	PF05383	CELF1_PF00076	LARP4B_PF05383	0.158213	0.160526	0.0159408
CELF1	MBNL1	PF00076	PF00642	CELF1_PF00076	MBNL1_PF00642	0.50134	0.517414	0.0414573
CELF1	YBX3	PF00076	PF00313	CELF1_PF00076	YBX3_PF00313	0.578326	0.600274	0.049535
CELF1	MBNL2	PF00076	PF00642	CELF1_PF00076	MBNL2_PF00642	0.42993	0.458319	0.0829093
CELF1	HNRNPH1	PF00076	PF08080	CELF1_PF00076	HNRNPH1_PF08080	0.101847	0.124051	0.196892
CELF1	EWSR1	PF00076	PF00076	CELF1_PF00076	EWSR1_PF00076	0.170644	0.215731	0.268249
CELF1	G3BP1	PF00076	PF00076	CELF1_PF00076	G3BP1_PF00076	0.040947	0.0668215	0.361208
CENPA	UBN2	PF00125	PF08729	CENPA_PF00125	UBN2_PF08729	0.543189	0.373022	-0.48776
CENPA	CENPN	PF00125	PF05238	CENPA_PF00125	CENPN_PF05238	0.640028	0.46023	-0.435507
CENPA	XPO1	PF00125	PF03810	CENPA_PF00125	XPO1_PF03810	0.36767	0.286431	-0.312053
CENPA	PBRM1	PF00125	PF01426	CENPA_PF00125	PBRM1_PF01426	0.0249368	0.017704	-0.146432
CENPH	CENPK	PF05837	PF11802	CENPH_PF05837	CENPK_PF11802	0.40205	0.499943	0.282801
CENPI	CENPK	PF07778	PF11802	CENPI_PF07778	CENPK_PF11802	0.407859	0.501512	0.268489
CENPK	CENPI	PF11802	PF07778	CENPK_PF11802	CENPI_PF07778	0.407859	0.501512	0.268489
CENPK	CENPH	PF11802	PF05837	CENPK_PF11802	CENPH_PF05837	0.40205	0.499943	0.282801
CENPN	CENPO	PF05238	PF09496	CENPN_PF05238	CENPO_PF09496	0.303145	0.203543	-0.478032
CENPN	CENPA	PF05238	PF00125	CENPN_PF05238	CENPA_PF00125	0.640028	0.46023	-0.435507
CENPO	CENPN	PF09496	PF05238	CENPO_PF09496	CENPN_PF05238	0.303145	0.203543	-0.478032
CEP170	CSNK2A1	PF00498	PF00069	CEP170_PF00498	CSNK2A1_PF00069	0.0618668	0.0575174	-0.0572112
CEP170	CSNK1A1	PF00498	PF00069	CEP170_PF00498	CSNK1A1_PF00069	0.149294	0.144083	-0.0382227
CEP170	ANLN	PF00498	PF00169	CEP170_PF00498	ANLN_PF00169	0.252559	0.377128	0.497452
CEP72	HNRNPH1	PF14580	PF00076	CEP72_PF14580	HNRNPH1_PF00076	0.345529	0.327365	-0.0678228
CEP72	PPP1CB	PF14580	PF00149	CEP72_PF14580	PPP1CB_PF00149	0.736042	0.717624	-0.0342072
CEP78	PASK	PF13516	PF00069	CEP78_PF13516	PASK_PF00069	0.288345	0.200937	-0.431169
CFAP44	GADD45G	PF00400	PF01248	CFAP44_PF00400	GADD45G_PF01248	0.1957	0.259167	0.331488
CHAF1B	EHMT2	PF00400	PF00856	CHAF1B_PF00400	EHMT2_PF00856	0.116765	0.141112	0.196607
CHD1L	HLTF	PF00271	PF00271	CHD1L_PF00271	HLTF_PF00271	0.0169859	0.0120054	-0.111463
CHD1L	EIF4A1	PF00271	PF00271	CHD1L_PF00271	EIF4A1_PF00271	0.0120729	0.0086768	-0.0811723
CHD1L	HLTF	PF00271	PF00176	CHD1L_PF00271	HLTF_PF00176	0.00857407	0.00553645	-0.0768272
CHD1L	EIF4A1	PF00271	PF00270	CHD1L_PF00271	EIF4A1_PF00270	0.0117333	0.00859701	-0.0752208
CHD1L	HLTF	PF00176	PF00176	CHD1L_PF00176	HLTF_PF00176	0.261498	0.252278	-0.0433463
CHD1L	CBX1	PF00176	PF00385	CHD1L_PF00176	CBX1_PF00385	0.79734	0.840483	0.0716473
CHD1L	HLTF	PF00176	PF00271	CHD1L_PF00176	HLTF_PF00271	0.518048	0.547048	0.0718349
CHD1L	CBX3	PF00176	PF00385	CHD1L_PF00176	CBX3_PF00385	0.707397	0.751495	0.0816436
CHD1L	EIF4A1	PF00176	PF00271	CHD1L_PF00176	EIF4A1_PF00271	0.368207	0.395374	0.0908018
CHD3	BPTF	PF00385	PF00628	CHD3_PF00385	BPTF_PF00628	0.00895922	0.0128068	0.0912033
CHD4	LARP7	PF00628	PF00076	CHD4_PF00628	LARP7_PF00076	0.0565021	0.0439711	-0.180593
CHD4	RBM39	PF00628	PF00076	CHD4_PF00628	RBM39_PF00076	0.0624662	0.0668805	0.0555436
CHD4	BPTF	PF00628	PF00628	CHD4_PF00628	BPTF_PF00628	0.0439484	0.0481226	0.0627174
CHD4	BPTF	PF00628	PF00439	CHD4_PF00628	BPTF_PF00439	0.018987	0.023424	0.0899275
CHD4	HNRNPH1	PF00628	PF00076	CHD4_PF00628	HNRNPH1_PF00076	0.135192	0.14749	0.092759
CHD4	HNRNPA2B1	PF00628	PF00076	CHD4_PF00628	HNRNPA2B1_PF00076	0.231889	0.25536	0.115383
CHD4	HNRNPC	PF00628	PF00076	CHD4_PF00628	HNRNPC_PF00076	0.218991	0.244461	0.130516
CHD4	PUF60	PF00628	PF00076	CHD4_PF00628	PUF60_PF00076	0.281656	0.319387	0.155447
CHD4	G3BP1	PF00628	PF00076	CHD4_PF00628	G3BP1_PF00076	0.0160049	0.0293297	0.265287
CHD4	EWSR1	PF00628	PF00076	CHD4_PF00628	EWSR1_PF00076	0.0666994	0.0946899	0.310167
CHEK1	KSR1	PF00069	PF07714	CHEK1_PF00069	KSR1_PF07714	0.0584027	0.0313996	-0.413306
CHEK1	PRKAA1	PF00069	PF16579	CHEK1_PF00069	PRKAA1_PF16579	0.0876447	0.0610534	-0.309696
CHEK1	CSNK2A1	PF00069	PF00069	CHEK1_PF00069	CSNK2A1_PF00069	0.0984067	0.0725449	-0.276246
CHEK1	CHEK2	PF00069	PF00069	CHEK1_PF00069	CHEK2_PF00069	0.15594	0.125781	-0.228444
CHEK1	CDC14A	PF00069	PF00782	CHEK1_PF00069	CDC14A_PF00782	0.381669	0.324967	-0.203164
CHEK1	PTEN	PF00069	PF00782	CHEK1_PF00069	PTEN_PF00782	0.224017	0.194	-0.167385
CHEK1	HNRNPD	PF00069	PF00076	CHEK1_PF00069	HNRNPD_PF00076	0.597316	0.527566	-0.164485
CHEK1	RACGAP1	PF00069	PF00130	CHEK1_PF00069	RACGAP1_PF00130	0.239399	0.21099	-0.149068
CHEK1	WEE1	PF00069	PF00069	CHEK1_PF00069	WEE1_PF00069	0.730563	0.669737	-0.117046
CHEK1	CHEK1	PF00069	PF00069	CHEK1_PF00069	CHEK1_PF00069	0.664714	0.611107	-0.112482
CHEK1	LATS2	PF00069	PF00069	CHEK1_PF00069	LATS2_PF00069	0.802608	0.743741	-0.103215
CHEK1	HSP90AA1	PF00069	PF00183	CHEK1_PF00069	HSP90AA1_PF00183	0.452926	0.423335	-0.0874865
CHEK1	MAPKAPK2	PF00069	PF00069	CHEK1_PF00069	MAPKAPK2_PF00069	0.772959	0.73423	-0.0695433
CHEK1	CDC25B	PF00069	PF00581	CHEK1_PF00069	CDC25B_PF00581	0.634249	0.605583	-0.0617436
CHEK1	CDK1	PF00069	PF00069	CHEK1_PF00069	CDK1_PF00069	0.76236	0.730582	-0.0575689
CHEK1	ZCCHC17	PF00069	PF00575	CHEK1_PF00069	ZCCHC17_PF00575	0.721078	0.693997	-0.0515813
CHEK1	MAPK1	PF00069	PF00069	CHEK1_PF00069	MAPK1_PF00069	0.489533	0.476936	-0.0340856
CHEK1	AKT1	PF00069	PF00169	CHEK1_PF00069	AKT1_PF00169	0.530162	0.522432	-0.0193515
CHEK1	ILKAP	PF00069	PF00481	CHEK1_PF00069	ILKAP_PF00481	0.616312	0.609335	-0.015187
CHEK1	DDB1	PF00069	PF10433	CHEK1_PF00069	DDB1_PF10433	0.680884	0.675835	-0.0100022
CHEK1	CDC25C	PF00069	PF00581	CHEK1_PF00069	CDC25C_PF00581	0.397459	0.39514	-0.00749508
CHEK1	CDC25A	PF00069	PF00581	CHEK1_PF00069	CDC25A_PF00581	0.51758	0.515657	-0.00489435
CHEK1	TLK1	PF00069	PF00069	CHEK1_PF00069	TLK1_PF00069	0.537391	0.539396	0.00491511
CHEK1	CHEK2	PF00069	PF00498	CHEK1_PF00069	CHEK2_PF00498	0.0351938	0.0355949	0.00677709
CHEK1	PTBP1	PF00069	PF00076	CHEK1_PF00069	PTBP1_PF00076	0.475755	0.48001	0.0116305
CHEK1	CLPB	PF00069	PF13857	CHEK1_PF00069	CLPB_PF13857	0.0178279	0.018475	0.0136979
CHEK1	MAP2K1	PF00069	PF00069	CHEK1_PF00069	MAP2K1_PF00069	0.542256	0.553233	0.0264936
CHEK1	PPM1A	PF00069	PF00481	CHEK1_PF00069	PPM1A_PF00481	0.394524	0.407935	0.0428811
CHEK1	CDK9	PF00069	PF00069	CHEK1_PF00069	CDK9_PF00069	0.372674	0.388	0.0513878
CHEK1	PRKAA1	PF00069	PF00069	CHEK1_PF00069	PRKAA1_PF00069	0.277284	0.289919	0.0546493
CHEK1	ZBTB21	PF00069	PF00096	CHEK1_PF00069	ZBTB21_PF00096	0.200591	0.220214	0.108769
CHEK1	PLEKHA4	PF00069	PF00169	CHEK1_PF00069	PLEKHA4_PF00169	0.389197	0.436572	0.147785
CHEK1	RAD23A	PF00069	PF00627	CHEK1_PF00069	RAD23A_PF00627	0.0615552	0.091098	0.33894
CHEK1	RAVER1	PF00069	PF00076	CHEK1_PF00069	RAVER1_PF00076	0.117566	0.16505	0.35994
CHEK1	CASP8	PF00069	PF01335	CHEK1_PF00069	CASP8_PF01335	0.132704	0.205648	0.484653
CHEK2	PLK3	PF00069	PF00069	CHEK2_PF00069	PLK3_PF00069	0.0778455	0.028431	-0.704905
CHEK2	FOXK1	PF00069	PF00498	CHEK2_PF00069	FOXK1_PF00498	0.0925348	0.0629334	-0.335843
CHEK2	RBM25	PF00069	PF00076	CHEK2_PF00069	RBM25_PF00076	0.102825	0.0761593	-0.276633
CHEK2	CDK4	PF00069	PF00069	CHEK2_PF00069	CDK4_PF00069	0.139905	0.107926	-0.266027
CHEK2	SRPK1	PF00069	PF00069	CHEK2_PF00069	SRPK1_PF00069	0.0365447	0.0223115	-0.259221
CHEK2	CDC14A	PF00069	PF00782	CHEK2_PF00069	CDC14A_PF00782	0.0895383	0.0668861	-0.255557
CHEK2	WEE1	PF00069	PF00069	CHEK2_PF00069	WEE1_PF00069	0.171388	0.137848	-0.237006
CHEK2	SFPQ	PF00069	PF00076	CHEK2_PF00069	SFPQ_PF00076	0.15374	0.123131	-0.234863
CHEK2	LATS2	PF00069	PF00069	CHEK2_PF00069	LATS2_PF00069	0.188289	0.15308	-0.230664
CHEK2	CHEK1	PF00069	PF00069	CHEK2_PF00069	CHEK1_PF00069	0.15594	0.125781	-0.228444
CHEK2	CDK11B	PF00069	PF00069	CHEK2_PF00069	CDK11B_PF00069	0.177432	0.144939	-0.222413
CHEK2	PLK3	PF00498	PF00069	CHEK2_PF00498	PLK3_PF00069	0.0175688	0.00804574	-0.219168
CHEK2	RAB11A	PF00069	PF00071	CHEK2_PF00069	RAB11A_PF00071	0.190833	0.160466	-0.19445
CHEK2	SYNCRIP	PF00069	PF00076	CHEK2_PF00069	SYNCRIP_PF00076	0.191254	0.1609	-0.193993
CHEK2	CHEK2	PF00069	PF00069	CHEK2_PF00069	CHEK2_PF00069	0.0365829	0.0258888	-0.190196
CHEK2	PUF60	PF00069	PF00076	CHEK2_PF00069	PUF60_PF00076	0.172223	0.146478	-0.17764
CHEK2	MAPK3	PF00069	PF00069	CHEK2_PF00069	MAPK3_PF00069	0.147116	0.125116	-0.170735
CHEK2	CSNK2A1	PF00069	PF00069	CHEK2_PF00069	CSNK2A1_PF00069	0.0230859	0.0149315	-0.170674
CHEK2	PPM1D	PF00069	PF00481	CHEK2_PF00069	PPM1D_PF00481	0.136124	0.115478	-0.169629
CHEK2	HNRNPAB	PF00069	PF00076	CHEK2_PF00069	HNRNPAB_PF00076	0.134766	0.114389	-0.168588
CHEK2	ELAVL1	PF00069	PF00076	CHEK2_PF00069	ELAVL1_PF00076	0.172548	0.149304	-0.159143
CHEK2	MAPK1	PF00069	PF00069	CHEK2_PF00069	MAPK1_PF00069	0.114843	0.0981651	-0.153886
CHEK2	ILKAP	PF00069	PF00481	CHEK2_PF00069	ILKAP_PF00481	0.144585	0.125416	-0.149618
CHEK2	CDC25A	PF00069	PF00581	CHEK2_PF00069	CDC25A_PF00581	0.121422	0.106135	-0.134762
CHEK2	DAPK3	PF00069	PF00069	CHEK2_PF00069	DAPK3_PF00069	0.0970997	0.0840005	-0.134556
CHEK2	FKBP4	PF00069	PF00254	CHEK2_PF00069	FKBP4_PF00254	0.0179791	0.0121694	-0.128886
CHEK2	CDC25C	PF00069	PF00581	CHEK2_PF00069	CDC25C_PF00581	0.0932425	0.0813296	-0.125268
CHEK2	SRPK2	PF00069	PF00069	CHEK2_PF00069	SRPK2_PF00069	0.140849	0.129524	-0.0882492
CHEK2	FOXK1	PF00498	PF00498	CHEK2_PF00498	FOXK1_PF00498	0.020884	0.0178096	-0.0639711
CHEK2	RNF8	PF00069	PF00498	CHEK2_PF00069	RNF8_PF00498	0.0766342	0.0713377	-0.061639
CHEK2	SRPK1	PF00498	PF00069	CHEK2_PF00498	SRPK1_PF00069	0.00824771	0.00631396	-0.0487089
CHEK2	SF3B3	PF00069	PF10433	CHEK2_PF00069	SF3B3_PF10433	0.0149826	0.0130436	-0.043702
CHEK2	CSNK2A1	PF00498	PF00069	CHEK2_PF00498	CSNK2A1_PF00069	0.00521022	0.00422549	-0.025964
CHEK2	CHEK2	PF00069	PF00498	CHEK2_PF00069	CHEK2_PF00498	0.00825634	0.00732631	-0.0232177
CHEK2	CHEK2	PF00498	PF00069	CHEK2_PF00498	CHEK2_PF00069	0.00825634	0.00732631	-0.0232177
CHEK2	PPP2R1A	PF00069	PF13646	CHEK2_PF00069	PPP2R1A_PF13646	0.00795669	0.00719223	-0.0191561
CHEK2	CDK4	PF00498	PF00069	CHEK2_PF00498	CDK4_PF00069	0.031575	0.0305422	-0.0183811
CHEK2	PLEKHA4	PF00069	PF00169	CHEK2_PF00069	PLEKHA4_PF00169	0.0913043	0.0898573	-0.0148503
CHEK2	MDC1	PF00069	PF00498	CHEK2_PF00069	MDC1_PF00498	0.0352186	0.034674	-0.00924963
CHEK2	NONO	PF00069	PF00076	CHEK2_PF00069	NONO_PF00076	0.10542	0.10525	-0.00157665
CHEK2	WEE1	PF00498	PF00069	CHEK2_PF00498	WEE1_PF00069	0.0386802	0.0390099	0.005354
CHEK2	CHEK2	PF00498	PF00498	CHEK2_PF00498	CHEK2_PF00498	0.00186336	0.00207328	0.0058277
CHEK2	CHEK1	PF00498	PF00069	CHEK2_PF00498	CHEK1_PF00069	0.0351938	0.0355949	0.00677709
CHEK2	PPP2R1A	PF00069	PF02985	CHEK2_PF00069	PPP2R1A_PF02985	0.0787509	0.0793612	0.00682336
CHEK2	CSNK2A2	PF00069	PF00069	CHEK2_PF00069	CSNK2A2_PF00069	0.10118	0.102354	0.0111581
CHEK2	LATS2	PF00498	PF00069	CHEK2_PF00498	LATS2_PF00069	0.0424947	0.0433204	0.0128219
CHEK2	CDK11B	PF00498	PF00069	CHEK2_PF00498	CDK11B_PF00069	0.0400443	0.0410164	0.0154923
CHEK2	MAPK1	PF00498	PF00069	CHEK2_PF00498	MAPK1_PF00069	0.0259187	0.0277799	0.0349417
CHEK2	DAPK3	PF00498	PF00069	CHEK2_PF00498	DAPK3_PF00069	0.0219143	0.0237714	0.0367841
CHEK2	MAPK3	PF00498	PF00069	CHEK2_PF00498	MAPK3_PF00069	0.0332024	0.0354067	0.0377251
CHEK2	MDC1	PF00498	PF00498	CHEK2_PF00498	MDC1_PF00498	0.00794842	0.00981243	0.045676
CHEK2	RNF8	PF00498	PF00498	CHEK2_PF00498	RNF8_PF00498	0.0172954	0.020188	0.0607148
CHEK2	SRPK2	PF00498	PF00069	CHEK2_PF00498	SRPK2_PF00069	0.0317879	0.0366543	0.0833839
CHEK2	PLEKHA4	PF00498	PF00169	CHEK2_PF00498	PLEKHA4_PF00169	0.0206063	0.0254288	0.0953189
CHEK2	CSNK2A2	PF00498	PF00069	CHEK2_PF00498	CSNK2A2_PF00069	0.0228352	0.0289653	0.116583
CHFR	AKT1	PF00498	PF00169	CHFR_PF00498	AKT1_PF00169	0.32496	0.32613	0.00449649
CHM	RAB6A	PF00996	PF00071	CHM_PF00996	RAB6A_PF00071	0.696296	0.793325	0.176342
CHMP1A	CHMP5	PF03357	PF03357	CHMP1A_PF03357	CHMP5_PF03357	0.812849	0.838724	0.042628
CHMP3	CHMP5	PF03357	PF03357	CHMP3_PF03357	CHMP5_PF03357	0.425523	0.424391	-0.0034391
CHMP4A	CHMP5	PF03357	PF03357	CHMP4A_PF03357	CHMP5_PF03357	0.425523	0.45005	0.0725575
CHMP5	CHMP3	PF03357	PF03357	CHMP5_PF03357	CHMP3_PF03357	0.425523	0.424391	-0.0034391
CHMP5	CHMP5	PF03357	PF03357	CHMP5_PF03357	CHMP5_PF03357	0.980958	0.991684	0.0149319
CHMP5	VTA1	PF03357	PF04652	CHMP5_PF03357	VTA1_PF04652	0.633646	0.641881	0.0172739
CHMP5	CHMP1A	PF03357	PF03357	CHMP5_PF03357	CHMP1A_PF03357	0.812849	0.838724	0.042628
CHMP5	CHMP4A	PF03357	PF03357	CHMP5_PF03357	CHMP4A_PF03357	0.425523	0.45005	0.0725575
CHN1	KRAS	PF00620	PF00071	CHN1_PF00620	KRAS_PF00071	0.0512976	0.00792832	-0.80626
CHN1	RAC1	PF00620	PF00071	CHN1_PF00620	RAC1_PF00071	0.151634	0.0813928	-0.617856
CHN1	KRAS	PF00130	PF00071	CHN1_PF00130	KRAS_PF00071	0.0227328	0.00631712	-0.369033
CHN1	RAC1	PF00130	PF00071	CHN1_PF00130	RAC1_PF00071	0.0671976	0.0648521	-0.0291664
CHTF18	RFC2	PF00004	PF08542	CHTF18_PF00004	RFC2_PF08542	0.0406588	0.0279769	-0.217402
CHTF18	RFC2	PF00004	PF00004	CHTF18_PF00004	RFC2_PF00004	0.234493	0.262034	0.133313
CHTF8	DSCC1	PF09696	PF09724	CHTF8_PF09696	DSCC1_PF09724	0.291832	0.328714	0.147823
CHUK	CSNK2A1	PF00069	PF00069	CHUK_PF00069	CSNK2A1_PF00069	0.113241	0.0845563	-0.278792
CHUK	AKT1	PF00069	PF00169	CHUK_PF00069	AKT1_PF00169	0.61008	0.608933	-0.00251021
CHUK	IKBKE	PF00069	PF00069	CHUK_PF00069	IKBKE_PF00069	0.716847	0.773034	0.102012
CIAO1	ELP2	PF00400	PF00400	CIAO1_PF00400	ELP2_PF00400	0.241805	0.272171	0.14282
CIAO1	WDR43	PF00400	PF00400	CIAO1_PF00400	WDR43_PF00400	0.0593061	0.0903136	0.360282
CIAO1	PAFAH1B1	PF00400	PF00400	CIAO1_PF00400	PAFAH1B1_PF00400	0.182143	0.267167	0.450233
CIAPIN1	CIAPIN1	PF08241	PF08241	CIAPIN1_PF08241	CIAPIN1_PF08241	0.300267	0.30603	0.0235428
CIB1	ZDHHC17	PF13499	PF12796	CIB1_PF13499	ZDHHC17_PF12796	0.0175	0.0224333	0.101766
CIRBP	LARP7	PF00076	PF00076	CIRBP_PF00076	LARP7_PF00076	0.15505	0.11191	-0.34078
CIRBP	CSNK2A1	PF00076	PF00069	CIRBP_PF00076	CSNK2A1_PF00069	0.103605	0.0828611	-0.209305
CIRBP	LARP7	PF00076	PF05383	CIRBP_PF00076	LARP7_PF05383	0.392674	0.456421	0.194091
CIRBP	SNRPA	PF00076	PF00076	CIRBP_PF00076	SNRPA_PF00076	0.650613	0.800604	0.279869
CIT	CSNK2A1	PF00433	PF00069	CIT_PF00433	CSNK2A1_PF00069	0.0553088	0.0402938	-0.221927
CIT	HIPK1	PF00433	PF00069	CIT_PF00433	HIPK1_PF00069	0.382518	0.377653	-0.0163203
CLINT1	PICALM	PF01417	PF07651	CLINT1_PF01417	PICALM_PF07651	0.310196	0.235007	-0.337783
CLIP1	DCTN1	PF01302	PF01302	CLIP1_PF01302	DCTN1_PF01302	0.327105	0.368539	0.150395
CLK1	PHLDB2	PF00069	PF00169	CLK1_PF00069	PHLDB2_PF00169	0.130275	0.0150011	-1.47166
CLK1	INSR	PF00069	PF07714	CLK1_PF00069	INSR_PF07714	0.14006	0.0651961	-0.722361
CLK1	SRPK1	PF00069	PF00069	CLK1_PF00069	SRPK1_PF00069	0.0741912	0.0542649	-0.252309
CLK1	SPEN	PF00069	PF00076	CLK1_PF00069	SPEN_PF00076	0.179252	0.150963	-0.190003
CLK1	ZNF148	PF00069	PF00096	CLK1_PF00069	ZNF148_PF00096	0.266477	0.235791	-0.14714
CLK1	DNAJC13	PF00069	PF00226	CLK1_PF00069	DNAJC13_PF00226	0.212167	0.186914	-0.146124
CLK1	RAPH1	PF00069	PF00169	CLK1_PF00069	RAPH1_PF00169	0.126806	0.110408	-0.140418
CLK1	UNC13B	PF00069	PF00130	CLK1_PF00069	UNC13B_PF00130	0.156744	0.139067	-0.128948
CLK1	CLK2	PF00069	PF00069	CLK1_PF00069	CLK2_PF00069	0.253793	0.24294	-0.0524842
CLK1	SH2B2	PF00069	PF00169	CLK1_PF00069	SH2B2_PF00169	0.339491	0.326515	-0.0488796
CLK1	HNRNPA3	PF00069	PF00076	CLK1_PF00069	HNRNPA3_PF00076	0.384818	0.371675	-0.0442798
CLK1	SFMBT2	PF00069	PF00536	CLK1_PF00069	SFMBT2_PF00536	0.299483	0.289169	-0.0432163
CLK1	RBM39	PF00069	PF00076	CLK1_PF00069	RBM39_PF00076	0.0775435	0.0746012	-0.0336718
CLK1	PATZ1	PF00069	PF00096	CLK1_PF00069	PATZ1_PF00096	0.0265597	0.0250975	-0.0278205
CLK1	SRSF3	PF00069	PF00076	CLK1_PF00069	SRSF3_PF00076	0.174062	0.171456	-0.0168764
CLK1	CDK12	PF00069	PF00069	CLK1_PF00069	CDK12_PF00069	0.284715	0.282295	-0.0104673
CLK1	HTATSF1	PF00069	PF00076	CLK1_PF00069	HTATSF1_PF00076	0.3883	0.391307	0.00986475
CLK1	NCL	PF00069	PF00076	CLK1_PF00069	NCL_PF00076	0.217953	0.220099	0.011509
CLK1	RBMX	PF00069	PF00076	CLK1_PF00069	RBMX_PF00076	0.292895	0.296552	0.0153079
CLK1	CLK1	PF00069	PF00069	CLK1_PF00069	CLK1_PF00069	0.150777	0.153142	0.0168938
CLK1	PRPF4B	PF00069	PF00069	CLK1_PF00069	PRPF4B_PF00069	0.321965	0.326463	0.0173408
CLK1	UBL5	PF00069	PF00240	CLK1_PF00069	UBL5_PF00240	0.378334	0.384459	0.0204848
CLK1	SRSF10	PF00069	PF00076	CLK1_PF00069	SRSF10_PF00076	0.211908	0.216251	0.0237243
CLK1	TRA2A	PF00069	PF00076	CLK1_PF00069	TRA2A_PF00076	0.212089	0.218338	0.0339916
CLK1	HNRNPA1	PF00069	PF00076	CLK1_PF00069	HNRNPA1_PF00076	0.209462	0.217986	0.046633
CLK1	SRSF7	PF00069	PF00076	CLK1_PF00069	SRSF7_PF00076	0.243076	0.253127	0.0486506
CLK1	SRPK2	PF00069	PF00069	CLK1_PF00069	SRPK2_PF00069	0.285944	0.315023	0.119767
CLK1	SRSF5	PF00069	PF00076	CLK1_PF00069	SRSF5_PF00076	0.246842	0.272616	0.120121
CLK1	TRA2B	PF00069	PF00076	CLK1_PF00069	TRA2B_PF00076	0.149301	0.167412	0.125483
CLK1	HIVEP1	PF00069	PF00096	CLK1_PF00069	HIVEP1_PF00096	0.149094	0.170687	0.148547
CLK1	DOCK9	PF00069	PF00169	CLK1_PF00069	DOCK9_PF00169	0.108983	0.129257	0.173161
CLK1	ANKFY1	PF00069	PF00023	CLK1_PF00069	ANKFY1_PF00023	0.143153	0.205111	0.401378
CLK1	KIF1B	PF00069	PF00169	CLK1_PF00069	KIF1B_PF00169	0.00867203	0.0290369	0.429854
CLK1	RBM15	PF00069	PF00076	CLK1_PF00069	RBM15_PF00076	0.0201916	0.0529996	0.553268
CLK2	RBM39	PF00069	PF00076	CLK2_PF00069	RBM39_PF00076	0.130524	0.118345	-0.100768
CLK2	HNRNPH1	PF00069	PF00076	CLK2_PF00069	HNRNPH1_PF00076	0.282486	0.260984	-0.0964514
CLK2	CLK1	PF00069	PF00069	CLK2_PF00069	CLK1_PF00069	0.253793	0.24294	-0.0524842
CLK2	AKT1	PF00069	PF00169	CLK2_PF00069	AKT1_PF00169	0.425014	0.414881	-0.0311106
CLK2	RNPS1	PF00069	PF00076	CLK2_PF00069	RNPS1_PF00076	0.47362	0.479589	0.0163512
CLK2	REPIN1	PF00069	PF00096	CLK2_PF00069	REPIN1_PF00096	0.0247061	0.0287844	0.0766848
CLK3	RBM39	PF00069	PF00076	CLK3_PF00069	RBM39_PF00076	0.0976134	0.101106	0.0337335
CLK3	HNRNPC	PF00069	PF00076	CLK3_PF00069	HNRNPC_PF00076	0.342209	0.369559	0.0972532
CLK3	RNPS1	PF00069	PF00076	CLK3_PF00069	RNPS1_PF00076	0.354201	0.409726	0.185702
CLK4	SRPK1	PF00069	PF00069	CLK4_PF00069	SRPK1_PF00069	0.0517536	0.0414613	-0.153846
CLK4	UBL5	PF00069	PF00240	CLK4_PF00069	UBL5_PF00240	0.263914	0.293748	0.130978
CLK4	PIM2	PF00069	PF00069	CLK4_PF00069	PIM2_PF00069	0.215799	0.259253	0.218449
CLNS1A	SNRPD3	PF03517	PF01423	CLNS1A_PF03517	SNRPD3_PF01423	0.785526	0.854089	0.113779
CLOCK	MAX	PF00010	PF00010	CLOCK_PF00010	MAX_PF00010	0.609971	0.530094	-0.186114
CLOCK	ARNTL2	PF00010	PF00989	CLOCK_PF00010	ARNTL2_PF00989	0.304698	0.29872	-0.024522
CLPB	CHEK1	PF13857	PF00069	CLPB_PF13857	CHEK1_PF00069	0.0178279	0.018475	0.0136979
CLTC	AP1B1	PF00637	PF02883	CLTC_PF00637	AP1B1_PF02883	0.083515	0.118375	0.334676
CMYA5	VRK3	PF00041	PF00069	CMYA5_PF00041	VRK3_PF00069	0.166974	0.10965	-0.442609
CNOT1	CNOT2	PF04054	PF04153	CNOT1_PF04054	CNOT2_PF04153	0.153159	0.138262	-0.109867
CNOT2	CNOT1	PF04153	PF04054	CNOT2_PF04153	CNOT1_PF04054	0.153159	0.138262	-0.109867
COMMD1	COMMD1	PF07258	PF07258	COMMD1_PF07258	COMMD1_PF07258	0.283485	0.213968	-0.33726
COMMD1	COMMD9	PF07258	PF07258	COMMD1_PF07258	COMMD9_PF07258	0.207081	0.165522	-0.25439
COMMD1	COMMD3	PF07258	PF07258	COMMD1_PF07258	COMMD3_PF07258	0.373147	0.30975	-0.234164
COMMD1	COMMD7	PF07258	PF07258	COMMD1_PF07258	COMMD7_PF07258	0.511473	0.442445	-0.189255
COMMD1	COMMD10	PF07258	PF07258	COMMD1_PF07258	COMMD10_PF07258	0.504853	0.438606	-0.183436
COMMD1	COMMD4	PF07258	PF07258	COMMD1_PF07258	COMMD4_PF07258	0.159251	0.145123	-0.100852
COMMD1	COMMD2	PF07258	PF07258	COMMD1_PF07258	COMMD2_PF07258	0.116177	0.138847	0.184498
COMMD1	COMMD6	PF07258	PF07258	COMMD1_PF07258	COMMD6_PF07258	0.0937793	0.207245	0.839289
COMMD10	COMMD1	PF07258	PF07258	COMMD10_PF07258	COMMD1_PF07258	0.504853	0.438606	-0.183436
COMMD10	COMMD2	PF07258	PF07258	COMMD10_PF07258	COMMD2_PF07258	0.206897	0.284618	0.381324
COMMD2	COMMD1	PF07258	PF07258	COMMD2_PF07258	COMMD1_PF07258	0.116177	0.138847	0.184498
COMMD2	COMMD9	PF07258	PF07258	COMMD2_PF07258	COMMD9_PF07258	0.0848653	0.10741	0.223005
COMMD2	COMMD3	PF07258	PF07258	COMMD2_PF07258	COMMD3_PF07258	0.152922	0.201002	0.306772
COMMD2	COMMD4	PF07258	PF07258	COMMD2_PF07258	COMMD4_PF07258	0.0652636	0.0941723	0.322857
COMMD2	COMMD7	PF07258	PF07258	COMMD2_PF07258	COMMD7_PF07258	0.20961	0.287109	0.37687
COMMD2	COMMD10	PF07258	PF07258	COMMD2_PF07258	COMMD10_PF07258	0.206897	0.284618	0.381324
COMMD2	COMMD6	PF07258	PF07258	COMMD2_PF07258	COMMD6_PF07258	0.0384323	0.134485	1.06086
COMMD3	COMMD1	PF07258	PF07258	COMMD3_PF07258	COMMD1_PF07258	0.373147	0.30975	-0.234164
COMMD3	COMMD2	PF07258	PF07258	COMMD3_PF07258	COMMD2_PF07258	0.152922	0.201002	0.306772
COMMD4	COMMD1	PF07258	PF07258	COMMD4_PF07258	COMMD1_PF07258	0.159251	0.145123	-0.100852
COMMD4	COMMD2	PF07258	PF07258	COMMD4_PF07258	COMMD2_PF07258	0.0652636	0.0941723	0.322857
COMMD6	COMMD1	PF07258	PF07258	COMMD6_PF07258	COMMD1_PF07258	0.0937793	0.207245	0.839289
COMMD6	COMMD2	PF07258	PF07258	COMMD6_PF07258	COMMD2_PF07258	0.0384323	0.134485	1.06086
COMMD7	COMMD1	PF07258	PF07258	COMMD7_PF07258	COMMD1_PF07258	0.511473	0.442445	-0.189255
COMMD7	COMMD2	PF07258	PF07258	COMMD7_PF07258	COMMD2_PF07258	0.20961	0.287109	0.37687
COMMD9	COMMD1	PF07258	PF07258	COMMD9_PF07258	COMMD1_PF07258	0.207081	0.165522	-0.25439
COMMD9	COMMD2	PF07258	PF07258	COMMD9_PF07258	COMMD2_PF07258	0.0848653	0.10741	0.223005
COPA	UNK	PF00400	PF00642	COPA_PF00400	UNK_PF00642	0.0243291	0.0183719	-0.120522
COPA	ATG16L1	PF00400	PF00400	COPA_PF00400	ATG16L1_PF00400	0.460372	0.510158	0.134285
COPB1	ARCN1	PF01602	PF01217	COPB1_PF01602	ARCN1_PF01217	0.314748	0.283685	-0.128412
COPB1	COPG1	PF01602	PF08752	COPB1_PF01602	COPG1_PF08752	0.704766	0.68965	-0.0291857
COPB1	ARCN1	PF01602	PF00928	COPB1_PF01602	ARCN1_PF00928	0.465681	0.528133	0.164922
COPB2	UNK	PF00400	PF00642	COPB2_PF00400	UNK_PF00642	0.0277347	0.0220601	-0.109358
COPG1	COPB1	PF08752	PF01602	COPG1_PF08752	COPB1_PF01602	0.704766	0.68965	-0.0291857
COPG1	COPG2	PF08752	PF01602	COPG1_PF08752	COPG2_PF01602	0.831111	0.817355	-0.0227017
COPG1	AP3D1	PF08752	PF01602	COPG1_PF08752	AP3D1_PF01602	0.0162073	0.0345884	0.353469
COPG2	ARCN1	PF01602	PF01217	COPG2_PF01602	ARCN1_PF01217	0.371174	0.336216	-0.125007
COPG2	COPG1	PF01602	PF08752	COPG2_PF01602	COPG1_PF08752	0.831111	0.817355	-0.0227017
COPG2	ARCN1	PF01602	PF00928	COPG2_PF01602	ARCN1_PF00928	0.549165	0.625929	0.173918
COPS5	EIF3K	PF18323	PF10075	COPS5_PF18323	EIF3K_PF10075	0.84575	0.834867	-0.0176345
COPS6	CUL4A	PF01398	PF10557	COPS6_PF01398	CUL4A_PF10557	0.186174	0.230115	0.246167
COPZ1	ARCN1	PF01217	PF01217	COPZ1_PF01217	ARCN1_PF01217	0.230796	0.178397	-0.297977
COPZ1	ARCN1	PF01217	PF00928	COPZ1_PF01217	ARCN1_PF00928	0.341471	0.332119	-0.0348807
CORO1B	CORO1C	PF00400	PF00400	CORO1B_PF00400	CORO1C_PF00400	0.320132	0.359916	0.147289
CORO1B	CORO1C	PF08953	PF00400	CORO1B_PF08953	CORO1C_PF00400	0.104967	0.133024	0.240078
CORO1B	ANLN	PF00400	PF00169	CORO1B_PF00400	ANLN_PF00169	0.314577	0.39242	0.279193
CORO1B	CORO1C	PF00400	PF08953	CORO1B_PF00400	CORO1C_PF08953	0.134667	0.184171	0.34264
CORO1C	PHLDB2	PF00400	PF00169	CORO1C_PF00400	PHLDB2_PF00169	0.168231	0.0213926	-1.61201
CORO1C	ARHGAP21	PF00400	PF00169	CORO1C_PF00400	ARHGAP21_PF00169	0.0362202	0.016835	-0.367422
CORO1C	PLD1	PF00400	PF00169	CORO1C_PF00400	PLD1_PF00169	0.157316	0.13375	-0.17409
CORO1C	POC1B	PF00400	PF00400	CORO1C_PF00400	POC1B_PF00400	0.289594	0.288074	-0.00647382
CORO1C	ARPC1B	PF00400	PF00400	CORO1C_PF00400	ARPC1B_PF00400	0.0312059	0.0321074	0.0159289
CORO1C	WDR77	PF00400	PF00400	CORO1C_PF00400	WDR77_PF00400	0.360163	0.376807	0.0573857
CORO1C	ARPC1B	PF08953	PF00400	CORO1C_PF08953	ARPC1B_PF00400	0.0131271	0.0164296	0.0735672
CORO1C	GNAS	PF00400	PF00503	CORO1C_PF00400	GNAS_PF00503	0.330779	0.358223	0.100404
CORO1C	MPRIP	PF00400	PF00169	CORO1C_PF00400	MPRIP_PF00169	0.121965	0.135573	0.109869
CORO1C	GNA11	PF00400	PF00503	CORO1C_PF00400	GNA11_PF00503	0.43949	0.484086	0.125793
CORO1C	GNAI2	PF00400	PF00503	CORO1C_PF00400	GNAI2_PF00503	0.444604	0.489834	0.126241
CORO1C	ACTR2	PF00400	PF00022	CORO1C_PF00400	ACTR2_PF00022	0.47678	0.530442	0.139954
CORO1C	ARPC4	PF00400	PF05856	CORO1C_PF00400	ARPC4_PF05856	0.448315	0.500735	0.1443
CORO1C	CORO1B	PF00400	PF00400	CORO1C_PF00400	CORO1B_PF00400	0.320132	0.359916	0.147289
CORO1C	ACTR3	PF00400	PF00022	CORO1C_PF00400	ACTR3_PF00022	0.426686	0.478598	0.149131
CORO1C	EIF3I	PF00400	PF00400	CORO1C_PF00400	EIF3I_PF00400	0.421739	0.485853	0.183848
CORO1C	POC1B	PF08953	PF00400	CORO1C_PF08953	POC1B_PF00400	0.121821	0.14741	0.200285
CORO1C	PREB	PF00400	PF00400	CORO1C_PF00400	PREB_PF00400	0.33586	0.39898	0.218575
CORO1C	USP45	PF00400	PF00443	CORO1C_PF00400	USP45_PF00443	0.157166	0.19257	0.227616
CORO1C	RASA1	PF00400	PF00169	CORO1C_PF00400	RASA1_PF00169	0.181903	0.221664	0.2283
CORO1C	CORO1B	PF00400	PF08953	CORO1C_PF00400	CORO1B_PF08953	0.104967	0.133024	0.240078
CORO1C	RC3H1	PF00400	PF00642	CORO1C_PF00400	RC3H1_PF00642	0.441913	0.541418	0.265774
CORO1C	PLEKHG3	PF00400	PF00169	CORO1C_PF00400	PLEKHG3_PF00169	0.198133	0.248916	0.268628
CORO1C	WDR77	PF08953	PF00400	CORO1C_PF08953	WDR77_PF00400	0.151506	0.192815	0.26903
CORO1C	PLEKHA4	PF00400	PF00169	CORO1C_PF00400	PLEKHA4_PF00169	0.239368	0.311662	0.321737
CORO1C	CORO1B	PF08953	PF00400	CORO1C_PF08953	CORO1B_PF00400	0.134667	0.184171	0.34264
CORO1C	ANLN	PF00400	PF00169	CORO1C_PF00400	ANLN_PF00169	0.247073	0.339565	0.391047
CORO1C	EIF3I	PF08953	PF00400	CORO1C_PF08953	EIF3I_PF00400	0.177409	0.248614	0.392994
CORO1C	AFAP1	PF00400	PF00169	CORO1C_PF00400	AFAP1_PF00169	0.202195	0.28307	0.401288
CORO1C	PREB	PF08953	PF00400	CORO1C_PF08953	PREB_PF00400	0.141283	0.204161	0.410034
CORO1C	WDR1	PF00400	PF00400	CORO1C_PF00400	WDR1_PF00400	0.202345	0.344867	0.645967
CORO1C	WDR1	PF08953	PF00400	CORO1C_PF08953	WDR1_PF00400	0.0851186	0.176471	0.745098
CORO7	ATG16L1	PF00400	PF00400	CORO7_PF00400	ATG16L1_PF00400	0.0476987	0	-0.966412
CORO7	ATG16L1	PF16300	PF00400	CORO7_PF16300	ATG16L1_PF00400	0.224191	0.290943	0.314348
COX4I1	UQCRC2	PF02936	PF05193	COX4I1_PF02936	UQCRC2_PF05193	0.306903	0.272489	-0.146284
COX4I1	UQCRC2	PF02936	PF00675	COX4I1_PF02936	UQCRC2_PF00675	0.0778931	0.111858	0.33979
CPSF4	ATG16L1	PF00642	PF00400	CPSF4_PF00642	ATG16L1_PF00400	0.418206	0.486892	0.19749
CPSF6	CSNK1A1	PF00076	PF00069	CPSF6_PF00076	CSNK1A1_PF00069	0.0627388	0.0523282	-0.13978
CPSF6	CSNK2A1	PF00076	PF00069	CPSF6_PF00076	CSNK2A1_PF00069	0.0259988	0.0208893	-0.100409
CPSF6	RBM39	PF00076	PF00076	CPSF6_PF00076	RBM39_PF00076	0.0430154	0.0429116	-0.00161113
CPSF6	PUF60	PF00076	PF00076	CPSF6_PF00076	PUF60_PF00076	0.193953	0.204924	0.0634593
CPSF6	RNPS1	PF00076	PF00076	CPSF6_PF00076	RNPS1_PF00076	0.156086	0.173897	0.11959
CPSF6	G3BP1	PF00076	PF00076	CPSF6_PF00076	G3BP1_PF00076	0.0110213	0.0188184	0.173481
CPSF6	EWSR1	PF00076	PF00076	CPSF6_PF00076	EWSR1_PF00076	0.0459305	0.0607545	0.207304
CRACR2A	PLS1	PF13499	PF00036	CRACR2A_PF13499	PLS1_PF00036	0.0129701	0.00979432	-0.0746583
CRACR2A	PLS1	PF13499	PF13499	CRACR2A_PF13499	PLS1_PF13499	0.338148	0.326777	-0.0428952
CRACR2A	PLS1	PF13499	PF00307	CRACR2A_PF13499	PLS1_PF00307	0.0626451	0.0833203	0.243112
CRACR2A	ASB3	PF13499	PF12796	CRACR2A_PF13499	ASB3_PF12796	0.0602238	0.0907688	0.352892
CRBN	GZF1	PF03226	PF00096	CRBN_PF03226	GZF1_PF00096	0.0267887	0.0202604	-0.128181
CRBN	CSNK1A1	PF03226	PF00069	CRBN_PF03226	CSNK1A1_PF00069	0.0114953	0.00712898	-0.106254
CRBN	ZNF692	PF03226	PF00096	CRBN_PF03226	ZNF692_PF00096	0.00981536	0.00801524	-0.044084
CRBN	GSPT1	PF03226	PF03143	CRBN_PF03226	GSPT1_PF03143	0.00430055	0.00352667	-0.020709
CRBN	GZF1	PF02190	PF00096	CRBN_PF02190	GZF1_PF00096	0.330582	0.374928	0.159012
CRBN	GSPT1	PF02190	PF03143	CRBN_PF02190	GSPT1_PF03143	0.0530704	0.0652625	0.161293
CRBN	ZNF692	PF02190	PF00096	CRBN_PF02190	ZNF692_PF00096	0.121125	0.148326	0.212819
CRKL	TYK2	PF00017	PF18379	CRKL_PF00017	TYK2_PF18379	0.0413598	0.0362241	-0.0834686
CS	SUCLG1	PF00285	PF02629	CS_PF00285	SUCLG1_PF02629	0.436862	0.455476	0.0541279
CS	SUCLG2	PF00285	PF00549	CS_PF00285	SUCLG2_PF00549	0.389181	0.420866	0.100501
CS	ACLY	PF00285	PF00285	CS_PF00285	ACLY_PF00285	0.378022	0.428573	0.161056
CS	SUCLA2	PF00285	PF00549	CS_PF00285	SUCLA2_PF00549	0.0144642	0.0329362	0.363504
CSDE1	G3BP1	PF00313	PF00076	CSDE1_PF00313	G3BP1_PF00076	0.031853	0.0543121	0.349801
CSE1L	KRAS	PF03378	PF00071	CSE1L_PF03378	KRAS_PF00071	0.191675	0.044308	-1.35762
CSE1L	RAC1	PF03378	PF00071	CSE1L_PF03378	RAC1_PF00071	0.566587	0.45487	-0.288393
CSE1L	XPO1	PF03378	PF03810	CSE1L_PF03378	XPO1_PF03810	0.480589	0.495194	0.0391746
CSK	MATK	PF00018	PF00018	CSK_PF00018	MATK_PF00018	0.244959	0.240088	-0.0240256
CSK	AKT2	PF00018	PF00169	CSK_PF00018	AKT2_PF00169	0.341764	0.347102	0.0195243
CSK	ARHGEF12	PF00018	PF00621	CSK_PF00018	ARHGEF12_PF00621	0.168	0.175033	0.0458073
CSK	DLG1	PF00018	PF00018	CSK_PF00018	DLG1_PF00018	0.523482	0.553881	0.0745161
CSK	AKT1	PF00018	PF00169	CSK_PF00018	AKT1_PF00169	0.508747	0.540298	0.079249
CSK	MATK	PF00018	PF07714	CSK_PF00018	MATK_PF07714	0.437265	0.488503	0.144247
CSK	RALGPS2	PF00018	PF00169	CSK_PF00018	RALGPS2_PF00169	0.457684	0.544448	0.227619
CSK	DLG2	PF00018	PF00625	CSK_PF00018	DLG2_PF00625	0.144034	0.220684	0.480305
CSNK1A1	PRKD1	PF00069	PF00169	CSNK1A1_PF00069	PRKD1_PF00169	0.0533406	0	-1.04741
CSNK1A1	KRAS	PF00069	PF00071	CSNK1A1_PF00069	KRAS_PF00071	0.0577776	0.0106005	-0.830656
CSNK1A1	ANKRD17	PF00069	PF13637	CSNK1A1_PF00069	ANKRD17_PF13637	0.0709331	0.0347073	-0.513652
CSNK1A1	ANKRD17	PF00069	PF12796	CSNK1A1_PF00069	ANKRD17_PF12796	0.0448356	0.0169236	-0.502915
CSNK1A1	RAC1	PF00069	PF00071	CSNK1A1_PF00069	RAC1_PF00071	0.170789	0.108825	-0.475227
CSNK1A1	UBAC2	PF00069	PF00627	CSNK1A1_PF00069	UBAC2_PF00627	0.146206	0.0988758	-0.398261
CSNK1A1	FKBP5	PF00069	PF00254	CSNK1A1_PF00069	FKBP5_PF00254	0.261781	0.194885	-0.34843
CSNK1A1	WEE1	PF00069	PF00069	CSNK1A1_PF00069	WEE1_PF00069	0.260994	0.199162	-0.319805
CSNK1A1	NINL	PF00069	PF13499	CSNK1A1_PF00069	NINL_PF13499	0.253004	0.19559	-0.303086
CSNK1A1	MAPK14	PF00069	PF00069	CSNK1A1_PF00069	MAPK14_PF00069	0.274538	0.213079	-0.302893
CSNK1A1	NFKBIA	PF00069	PF00023	CSNK1A1_PF00069	NFKBIA_PF00023	0.267528	0.212188	-0.276285
CSNK1A1	PTEN	PF00069	PF00782	CSNK1A1_PF00069	PTEN_PF00782	0.0800304	0.0576905	-0.271958
CSNK1A1	HSP90AA1	PF00069	PF00183	CSNK1A1_PF00069	HSP90AA1_PF00183	0.161808	0.125888	-0.268099
CSNK1A1	HNRNPC	PF00069	PF00076	CSNK1A1_PF00069	HNRNPC_PF00076	0.203916	0.161983	-0.260403
CSNK1A1	KSR1	PF00069	PF07714	CSNK1A1_PF00069	KSR1_PF07714	0.0208644	0.00933741	-0.256119
CSNK1A1	HNRNPM	PF00069	PF00076	CSNK1A1_PF00069	HNRNPM_PF00076	0.276004	0.223989	-0.250771
CSNK1A1	RAB18	PF00069	PF00071	CSNK1A1_PF00069	RAB18_PF00071	0.145303	0.11456	-0.247106
CSNK1A1	RAF1	PF00069	PF00130	CSNK1A1_PF00069	RAF1_PF00130	0.218634	0.176899	-0.243592
CSNK1A1	ELAVL1	PF00069	PF00076	CSNK1A1_PF00069	ELAVL1_PF00076	0.262761	0.215714	-0.23519
CSNK1A1	CSNK1E	PF00069	PF00069	CSNK1A1_PF00069	CSNK1E_PF00069	0.154265	0.123843	-0.232656
CSNK1A1	AXIN1	PF00069	PF00615	CSNK1A1_PF00069	AXIN1_PF00615	0.164381	0.133645	-0.223258
CSNK1A1	PHLPP1	PF00069	PF00169	CSNK1A1_PF00069	PHLPP1_PF00169	0.12574	0.100852	-0.220309
CSNK1A1	ZNF217	PF00069	PF00096	CSNK1A1_PF00069	ZNF217_PF00096	0.204819	0.169267	-0.216784
CSNK1A1	CDC25A	PF00069	PF00581	CSNK1A1_PF00069	CDC25A_PF00581	0.184906	0.153343	-0.208169
CSNK1A1	TGFBR1	PF00069	PF00069	CSNK1A1_PF00069	TGFBR1_PF00069	0.274169	0.232172	-0.200172
CSNK1A1	MAP2K1	PF00069	PF00069	CSNK1A1_PF00069	MAP2K1_PF00069	0.193721	0.164517	-0.184144
CSNK1A1	MPRIP	PF00069	PF00169	CSNK1A1_PF00069	MPRIP_PF00169	0.0708458	0.0564739	-0.182667
CSNK1A1	SQSTM1	PF00069	PF00564	CSNK1A1_PF00069	SQSTM1_PF00564	0.0655544	0.0523747	-0.174713
CSNK1A1	ADAP1	PF00069	PF00169	CSNK1A1_PF00069	ADAP1_PF00169	0.198556	0.171049	-0.169208
CSNK1A1	CDK9	PF00069	PF00069	CSNK1A1_PF00069	CDK9_PF00069	0.133138	0.115381	-0.147138
CSNK1A1	CSNK1D	PF00069	PF00069	CSNK1A1_PF00069	CSNK1D_PF00069	0.146895	0.128151	-0.144328
CSNK1A1	CPSF6	PF00069	PF00076	CSNK1A1_PF00069	CPSF6_PF00076	0.0627388	0.0523282	-0.13978
CSNK1A1	CRBN	PF00069	PF03226	CSNK1A1_PF00069	CRBN_PF03226	0.0114953	0.00712898	-0.106254
CSNK1A1	TIAM1	PF00069	PF00169	CSNK1A1_PF00069	TIAM1_PF00169	0.198644	0.183951	-0.0878752
CSNK1A1	ZBTB21	PF00069	PF00096	CSNK1A1_PF00069	ZBTB21_PF00096	0.0716613	0.0654859	-0.0751542
CSNK1A1	RANGAP1	PF00069	PF13516	CSNK1A1_PF00069	RANGAP1_PF13516	0.00989336	0.00743118	-0.0605617
CSNK1A1	CEP170	PF00069	PF00498	CSNK1A1_PF00069	CEP170_PF00498	0.149294	0.144083	-0.0382227
CSNK1A1	ANLN	PF00069	PF00169	CSNK1A1_PF00069	ANLN_PF00169	0.143517	0.141448	-0.0155046
CSNK1A1	PRKD1	PF00069	PF00069	CSNK1A1_PF00069	PRKD1_PF00069	0.17441	0.176481	0.0132496
CSNK1A1	KIF1B	PF00069	PF00169	CSNK1A1_PF00069	KIF1B_PF00169	0.00650496	0.017249	0.251136
CSNK1D	CSNK1A1	PF00069	PF00069	CSNK1D_PF00069	CSNK1A1_PF00069	0.146895	0.128151	-0.144328
CSNK1D	HNRNPH1	PF00069	PF00076	CSNK1D_PF00069	HNRNPH1_PF00076	0.217973	0.231753	0.0723415
CSNK1D	ZDHHC17	PF00069	PF12796	CSNK1D_PF00069	ZDHHC17_PF12796	0.00882583	0.0123667	0.0843272
CSNK1D	CSNK1E	PF00069	PF00069	CSNK1D_PF00069	CSNK1E_PF00069	0.267112	0.293678	0.116067
CSNK1D	AKT1	PF00069	PF00169	CSNK1D_PF00069	AKT1_PF00169	0.327951	0.368412	0.146723
CSNK1D	ANLN	PF00069	PF00169	CSNK1D_PF00069	ANLN_PF00169	0.248502	0.335427	0.368719
CSNK1E	ANKRD6	PF00069	PF00023	CSNK1E_PF00069	ANKRD6_PF00023	0.32523	0.174772	-0.739313
CSNK1E	ARHGAP21	PF00069	PF00169	CSNK1E_PF00069	ARHGAP21_PF00169	0.0382572	0.0160708	-0.417701
CSNK1E	CADM4	PF00069	PF07686	CSNK1E_PF00069	CADM4_PF07686	0.459651	0.379022	-0.248458
CSNK1E	CSNK1A1	PF00069	PF00069	CSNK1E_PF00069	CSNK1A1_PF00069	0.154265	0.123843	-0.232656
CSNK1E	PRKAR2A	PF00069	PF02197	CSNK1E_PF00069	PRKAR2A_PF02197	0.0875837	0.0722386	-0.170609
CSNK1E	CAMKK1	PF00069	PF00069	CSNK1E_PF00069	CAMKK1_PF00069	0.442721	0.399088	-0.13377
CSNK1E	ANKRD6	PF00069	PF13857	CSNK1E_PF00069	ANKRD6_PF13857	0.00850944	0.00603764	-0.0622732
CSNK1E	MAPK9	PF00069	PF00069	CSNK1E_PF00069	MAPK9_PF00069	0.333351	0.319196	-0.0542796
CSNK1E	MAPKAPK5	PF00069	PF00069	CSNK1E_PF00069	MAPKAPK5_PF00069	0.329997	0.320297	-0.0373045
CSNK1E	ALYREF	PF00069	PF00076	CSNK1E_PF00069	ALYREF_PF00076	0.517346	0.518385	0.00264017
CSNK1E	PPIL4	PF00069	PF00076	CSNK1E_PF00069	PPIL4_PF00076	0.521583	0.5227	0.00281731
CSNK1E	CCNT1	PF00069	PF00134	CSNK1E_PF00069	CCNT1_PF00134	0.40547	0.406991	0.00480936
CSNK1E	CSNK1E	PF00069	PF00069	CSNK1E_PF00069	CSNK1E_PF00069	0.280511	0.283805	0.0143044
CSNK1E	FKBP8	PF00069	PF00254	CSNK1E_PF00069	FKBP8_PF00254	0.486521	0.497271	0.0286204
CSNK1E	AXIN1	PF00069	PF00615	CSNK1E_PF00069	AXIN1_PF00615	0.298907	0.306268	0.0301203
CSNK1E	TRA2A	PF00069	PF00076	CSNK1E_PF00069	TRA2A_PF00076	0.289286	0.29723	0.0333895
CSNK1E	PPM1B	PF00069	PF00481	CSNK1E_PF00069	PPM1B_PF00481	0.40494	0.416864	0.0373256
CSNK1E	ELAVL1	PF00069	PF00076	CSNK1E_PF00069	ELAVL1_PF00076	0.4778	0.494341	0.0445197
CSNK1E	PRKAR2A	PF00069	PF00027	CSNK1E_PF00069	PRKAR2A_PF00027	0.442032	0.460495	0.0531439
CSNK1E	STK3	PF00069	PF00069	CSNK1E_PF00069	STK3_PF00069	0.310047	0.335871	0.0999305
CSNK1E	TAOK1	PF00069	PF00069	CSNK1E_PF00069	TAOK1_PF00069	0.227901	0.249213	0.106599
CSNK1E	CSNK1D	PF00069	PF00069	CSNK1E_PF00069	CSNK1D_PF00069	0.267112	0.293678	0.116067
CSNK1E	PRKACA	PF00069	PF00069	CSNK1E_PF00069	PRKACA_PF00069	0.419876	0.460672	0.120119
CSNK1E	ANKRD6	PF00069	PF12796	CSNK1E_PF00069	ANKRD6_PF12796	0.0581008	0.0701255	0.152165
CSNK1E	ZNF227	PF00069	PF00096	CSNK1E_PF00069	ZNF227_PF00096	0.129407	0.151119	0.16481
CSNK1E	PRKAR2B	PF00069	PF00027	CSNK1E_PF00069	PRKAR2B_PF00027	0.468002	0.532733	0.169879
CSNK1E	TIAM1	PF00069	PF00169	CSNK1E_PF00069	TIAM1_PF00169	0.36121	0.421552	0.197541
CSNK1E	RAN	PF00069	PF00071	CSNK1E_PF00069	RAN_PF00071	0.160179	0.191944	0.203055
CSNK1G1	CSNK1G3	PF00069	PF00069	CSNK1G1_PF00069	CSNK1G3_PF00069	0.0471089	0.0565333	0.133629
CSNK1G1	ANLN	PF00069	PF00169	CSNK1G1_PF00069	ANLN_PF00169	0.119077	0.166984	0.359903
CSNK1G2	KRAS	PF00069	PF00071	CSNK1G2_PF00069	KRAS_PF00071	0.163038	0.0388162	-1.26221
CSNK1G2	CSNK1G3	PF00069	PF00069	CSNK1G2_PF00069	CSNK1G3_PF00069	0.160216	0.175354	0.100323
CSNK1G2	ANLN	PF00069	PF00169	CSNK1G2_PF00069	ANLN_PF00169	0.404978	0.517947	0.319961
CSNK1G2	G3BP1	PF00069	PF00076	CSNK1G2_PF00069	G3BP1_PF00076	0.0420539	0.0711631	0.3964
CSNK1G3	KRAS	PF00069	PF00071	CSNK1G3_PF00069	KRAS_PF00071	0.0386683	0.0093936	-0.578111
CSNK1G3	HRAS	PF00069	PF00071	CSNK1G3_PF00069	HRAS_PF00071	0.0881034	0.0763367	-0.128474
CSNK1G3	RAB35	PF00069	PF00071	CSNK1G3_PF00069	RAB35_PF00071	0.155518	0.15312	-0.0169326
CSNK1G3	RAB2A	PF00069	PF00071	CSNK1G3_PF00069	RAB2A_PF00071	0.0992795	0.100652	0.0131995
CSNK1G3	RAB11A	PF00069	PF00071	CSNK1G3_PF00069	RAB11A_PF00071	0.194491	0.205444	0.0632217
CSNK1G3	UBB	PF00069	PF00240	CSNK1G3_PF00069	UBB_PF00240	0.122028	0.129938	0.0648537
CSNK1G3	CSNK1G3	PF00069	PF00069	CSNK1G3_PF00069	CSNK1G3_PF00069	0.037999	0.042436	0.0709676
CSNK1G3	DUSP22	PF00069	PF00782	CSNK1G3_PF00069	DUSP22_PF00782	0.138591	0.150291	0.0868341
CSNK1G3	ELAVL1	PF00069	PF00076	CSNK1G3_PF00069	ELAVL1_PF00076	0.175856	0.191154	0.094554
CSNK1G3	CSNK1G2	PF00069	PF00069	CSNK1G3_PF00069	CSNK1G2_PF00069	0.160216	0.175354	0.100323
CSNK1G3	CSNK1G1	PF00069	PF00069	CSNK1G3_PF00069	CSNK1G1_PF00069	0.0471089	0.0565333	0.133629
CSNK1G3	PLEKHA4	PF00069	PF00169	CSNK1G3_PF00069	PLEKHA4_PF00169	0.0930547	0.115044	0.206285
CSNK1G3	ANLN	PF00069	PF00169	CSNK1G3_PF00069	ANLN_PF00169	0.0960502	0.125344	0.263725
CSNK1G3	RAB5C	PF00069	PF00071	CSNK1G3_PF00069	RAB5C_PF00071	0.137188	0.179275	0.292594
CSNK2A1	WEE1	PF00069	PF00069	CSNK2A1_PF00069	WEE1_PF00069	0.108155	0.0795049	-0.288335
CSNK2A1	SLC4A1AP	PF00069	PF00498	CSNK2A1_PF00069	SLC4A1AP_PF00498	0.114625	0.0853729	-0.282242
CSNK2A1	ZNF707	PF00069	PF00096	CSNK2A1_PF00069	ZNF707_PF00096	0.0393925	0.0235155	-0.282104
CSNK2A1	SFPQ	PF00069	PF00076	CSNK2A1_PF00069	SFPQ_PF00076	0.0970187	0.0710167	-0.280793
CSNK2A1	CHUK	PF00069	PF00069	CSNK2A1_PF00069	CHUK_PF00069	0.113241	0.0845563	-0.278792
CSNK2A1	MAPK14	PF00069	PF00069	CSNK2A1_PF00069	MAPK14_PF00069	0.113768	0.0850605	-0.278046
CSNK2A1	CHEK1	PF00069	PF00069	CSNK2A1_PF00069	CHEK1_PF00069	0.0984067	0.0725449	-0.276246
CSNK2A1	HNRNPDL	PF00069	PF00076	CSNK2A1_PF00069	HNRNPDL_PF00076	0.100088	0.0749484	-0.264481
CSNK2A1	IGSF8	PF00069	PF07686	CSNK2A1_PF00069	IGSF8_PF07686	0.119823	0.0917297	-0.260889
CSNK2A1	HTATSF1	PF00069	PF00076	CSNK2A1_PF00069	HTATSF1_PF00076	0.1207	0.0927938	-0.25753
CSNK2A1	UBAC1	PF00069	PF00627	CSNK2A1_PF00069	UBAC1_PF00627	0.117163	0.090115	-0.254649
CSNK2A1	CDK1	PF00069	PF00069	CSNK2A1_PF00069	CDK1_PF00069	0.112863	0.0867278	-0.252348
CSNK2A1	SLIRP	PF00069	PF00076	CSNK2A1_PF00069	SLIRP_PF00076	0.11553	0.0894406	-0.247442
CSNK2A1	HNRNPA2B1	PF00069	PF00076	CSNK2A1_PF00069	HNRNPA2B1_PF00076	0.0894789	0.067546	-0.246821
CSNK2A1	ZCCHC17	PF00069	PF00575	CSNK2A1_PF00069	ZCCHC17_PF00575	0.106751	0.0823847	-0.243739
CSNK2A1	CDC25B	PF00069	PF00581	CSNK2A1_PF00069	CDC25B_PF00581	0.0938966	0.0718891	-0.239463
CSNK2A1	SSB	PF00069	PF00076	CSNK2A1_PF00069	SSB_PF00076	0.108859	0.0852832	-0.231767
CSNK2A1	EIF4B	PF00069	PF00076	CSNK2A1_PF00069	EIF4B_PF00076	0.0971233	0.0753691	-0.230844
CSNK2A1	HNRNPC	PF00069	PF00076	CSNK2A1_PF00069	HNRNPC_PF00076	0.0845021	0.064663	-0.230228
CSNK2A1	RBMX	PF00069	PF00076	CSNK2A1_PF00069	RBMX_PF00076	0.091044	0.0703238	-0.229223
CSNK2A1	ZSCAN5A	PF00069	PF00096	CSNK2A1_PF00069	ZSCAN5A_PF00096	0.0264615	0.0152749	-0.228205
CSNK2A1	DNAJB2	PF00069	PF00226	CSNK2A1_PF00069	DNAJB2_PF00226	0.107733	0.084912	-0.225464
CSNK2A1	HSP90AA1	PF00069	PF00183	CSNK2A1_PF00069	HSP90AA1_PF00183	0.0670529	0.0502543	-0.223496
CSNK2A1	ELAVL1	PF00069	PF00076	CSNK2A1_PF00069	ELAVL1_PF00076	0.108887	0.0861122	-0.223209
CSNK2A1	STK11	PF00069	PF00069	CSNK2A1_PF00069	STK11_PF00069	0.098801	0.0775313	-0.222533
CSNK2A1	CIT	PF00069	PF00433	CSNK2A1_PF00069	CIT_PF00433	0.0553088	0.0402938	-0.221927
CSNK2A1	OSBP	PF00069	PF00169	CSNK2A1_PF00069	OSBP_PF00169	0.109177	0.086502	-0.221712
CSNK2A1	LARP7	PF00069	PF00076	CSNK2A1_PF00069	LARP7_PF00076	0.0218024	0.0116309	-0.220378
CSNK2A1	CDC37	PF00069	PF03234	CSNK2A1_PF00069	CDC37_PF03234	0.104297	0.0830746	-0.213474
CSNK2A1	AIP	PF00069	PF00254	CSNK2A1_PF00069	AIP_PF00254	0.110706	0.0886487	-0.21299
CSNK2A1	SUPT6H	PF00069	PF00575	CSNK2A1_PF00069	SUPT6H_PF00575	0.0784872	0.0608551	-0.212949
CSNK2A1	CIRBP	PF00069	PF00076	CSNK2A1_PF00069	CIRBP_PF00076	0.103605	0.0828611	-0.209305
CSNK2A1	OBSL1	PF00069	PF07679	CSNK2A1_PF00069	OBSL1_PF07679	0.0782699	0.0609665	-0.209059
CSNK2A1	NCL	PF00069	PF00076	CSNK2A1_PF00069	NCL_PF00076	0.0677489	0.0521938	-0.204406
CSNK2A1	CDC14B	PF00069	PF00782	CSNK2A1_PF00069	CDC14B_PF00782	0.050871	0.0377294	-0.20138
CSNK2A1	E4F1	PF00069	PF00096	CSNK2A1_PF00069	E4F1_PF00096	0.0925085	0.0740266	-0.200399
CSNK2A1	MAPK1	PF00069	PF00069	CSNK2A1_PF00069	MAPK1_PF00069	0.0724723	0.0566173	-0.200014
CSNK2A1	RPS6KB1	PF00069	PF00069	CSNK2A1_PF00069	RPS6KB1_PF00069	0.0824019	0.0653374	-0.199063
CSNK2A1	AKT1	PF00069	PF00169	CSNK2A1_PF00069	AKT1_PF00169	0.0784872	0.0620182	-0.197891
CSNK2A1	SRSF10	PF00069	PF00076	CSNK2A1_PF00069	SRSF10_PF00076	0.06587	0.0512813	-0.19414
CSNK2A1	RPS6KA3	PF00069	PF00069	CSNK2A1_PF00069	RPS6KA3_PF00069	0.0692134	0.0545478	-0.189383
CSNK2A1	RIPK1	PF00069	PF00069	CSNK2A1_PF00069	RIPK1_PF00069	0.0475115	0.0355981	-0.187995
CSNK2A1	PTEN	PF00069	PF00782	CSNK2A1_PF00069	PTEN_PF00782	0.0331643	0.0230299	-0.187478
CSNK2A1	AURKA	PF00069	PF00069	CSNK2A1_PF00069	AURKA_PF00069	0.0572681	0.0446956	-0.179853
CSNK2A1	RNPS1	PF00069	PF00076	CSNK2A1_PF00069	RNPS1_PF00076	0.0874632	0.0716911	-0.175822
CSNK2A1	CHEK2	PF00069	PF00069	CSNK2A1_PF00069	CHEK2_PF00069	0.0230859	0.0149315	-0.170674
CSNK2A1	HSP90B1	PF00069	PF00183	CSNK2A1_PF00069	HSP90B1_PF00183	0.104055	0.0870835	-0.168395
CSNK2A1	NFKBIB	PF00069	PF13637	CSNK2A1_PF00069	NFKBIB_PF13637	0.0664534	0.053824	-0.165613
CSNK2A1	CDK16	PF00069	PF00069	CSNK2A1_PF00069	CDK16_PF00069	0.0899295	0.0748494	-0.164512
CSNK2A1	MAZ	PF00069	PF00096	CSNK2A1_PF00069	MAZ_PF00096	0.0416938	0.0318366	-0.164078
CSNK2A1	SNRNP70	PF00069	PF00076	CSNK2A1_PF00069	SNRNP70_PF00076	0.0334218	0.0245673	-0.161883
CSNK2A1	CALM1	PF00069	PF00036	CSNK2A1_PF00069	CALM1_PF00036	0.0470287	0.0368385	-0.160077
CSNK2A1	PRKCZ	PF00069	PF00069	CSNK2A1_PF00069	PRKCZ_PF00069	0.0966324	0.0820197	-0.151451
CSNK2A1	EIF2S1	PF00069	PF00575	CSNK2A1_PF00069	EIF2S1_PF00575	0.0330597	0.0249787	-0.147669
CSNK2A1	CSNK2A1	PF00069	PF00069	CSNK2A1_PF00069	CSNK2A1_PF00069	0.0145685	0.00861184	-0.139638
CSNK2A1	RIPK1	PF00069	PF07714	CSNK2A1_PF00069	RIPK1_PF07714	0.0640917	0.0539849	-0.13382
CSNK2A1	CDK9	PF00069	PF00069	CSNK2A1_PF00069	CDK9_PF00069	0.055172	0.0460597	-0.130747
CSNK2A1	RBM39	PF00069	PF00076	CSNK2A1_PF00069	RBM39_PF00076	0.0241038	0.0176908	-0.130588
CSNK2A1	PRKCI	PF00069	PF00069	CSNK2A1_PF00069	PRKCI_PF00069	0.0682961	0.0580928	-0.130132
CSNK2A1	CALM1	PF00069	PF13499	CSNK2A1_PF00069	CALM1_PF13499	0.0498008	0.0413084	-0.128305
CSNK2A1	KSR1	PF00069	PF07714	CSNK2A1_PF00069	KSR1_PF07714	0.00864614	0.00372747	-0.126376
CSNK2A1	SQSTM1	PF00069	PF00564	CSNK2A1_PF00069	SQSTM1_PF00564	0.0271655	0.0209078	-0.122012
CSNK2A1	SRSF11	PF00069	PF00076	CSNK2A1_PF00069	SRSF11_PF00076	0.0359243	0.0290557	-0.120198
CSNK2A1	RBM17	PF00069	PF00076	CSNK2A1_PF00069	RBM17_PF00076	0.0358439	0.0292691	-0.114956
CSNK2A1	ZSCAN25	PF00069	PF00096	CSNK2A1_PF00069	ZSCAN25_PF00096	0.00480386	0.000934187	-0.105643
CSNK2A1	CPSF6	PF00069	PF00076	CSNK2A1_PF00069	CPSF6_PF00076	0.0259988	0.0208893	-0.100409
CSNK2A1	PLEKHA4	PF00069	PF00169	CSNK2A1_PF00069	PLEKHA4_PF00169	0.0576182	0.0518257	-0.0798197
CSNK2A1	CSNK2A2	PF00069	PF00069	CSNK2A1_PF00069	CSNK2A2_PF00069	0.0638503	0.0590332	-0.062371
CSNK2A1	CEP170	PF00069	PF00498	CSNK2A1_PF00069	CEP170_PF00498	0.0618668	0.0575174	-0.0572112
CSNK2A1	MDC1	PF00069	PF00498	CSNK2A1_PF00069	MDC1_PF00498	0.0222249	0.0199984	-0.0451742
CSNK2A1	RANGAP1	PF00069	PF13516	CSNK2A1_PF00069	RANGAP1_PF13516	0.00409978	0.00296651	-0.0305423
CSNK2A1	CHEK2	PF00069	PF00498	CSNK2A1_PF00069	CHEK2_PF00498	0.00521022	0.00422549	-0.025964
CSNK2A1	CDC37	PF00069	PF08565	CSNK2A1_PF00069	CDC37_PF08565	0.00203178	0.00120331	-0.0231562
CSNK2A1	MECOM	PF00069	PF00096	CSNK2A1_PF00069	MECOM_PF00096	0.00301348	0.00221792	-0.0218142
CSNK2A1	NIFK	PF00069	PF00076	CSNK2A1_PF00069	NIFK_PF00076	0.00184671	0.00159925	-0.00690225
CSNK2A1	SREK1	PF00069	PF00076	CSNK2A1_PF00069	SREK1_PF00076	0.0130155	0.01276	-0.005861
CSNK2A1	KANK2	PF00069	PF00023	CSNK2A1_PF00069	KANK2_PF00023	0.0345323	0.0359353	0.0237479
CSNK2A1	RBM34	PF00069	PF00076	CSNK2A1_PF00069	RBM34_PF00076	0.0128425	0.0155131	0.0600426
CSNK2A1	BCOR	PF00069	PF12796	CSNK2A1_PF00069	BCOR_PF12796	0.00743512	0.0101678	0.0670581
CSNK2A1	PHC1	PF00069	PF00536	CSNK2A1_PF00069	PHC1_PF00536	0.019304	0.0262686	0.138151
CSNK2A2	LARP7	PF00069	PF00076	CSNK2A2_PF00069	LARP7_PF00076	0.095555	0.0797287	-0.166067
CSNK2A2	CSNK2A1	PF00069	PF00069	CSNK2A2_PF00069	CSNK2A1_PF00069	0.0638503	0.0590332	-0.062371
CSNK2A2	CHEK2	PF00069	PF00069	CSNK2A2_PF00069	CHEK2_PF00069	0.10118	0.102354	0.0111581
CSNK2A2	CHEK2	PF00069	PF00498	CSNK2A2_PF00069	CHEK2_PF00498	0.0228352	0.0289653	0.116583
CSNK2A2	RNPS1	PF00069	PF00076	CSNK2A2_PF00069	RNPS1_PF00076	0.383331	0.491434	0.321316
CSTB	CTSB	PF00031	PF00112	CSTB_PF00031	CTSB_PF00112	0.615441	0.629381	0.0299107
CSTF1	ATG16L1	PF00400	PF00400	CSTF1_PF00400	ATG16L1_PF00400	0.194107	0.178409	-0.095896
CSTF1	PAFAH1B1	PF00400	PF00400	CSTF1_PF00400	PAFAH1B1_PF00400	0.0774003	0.0883584	0.119042
CSTF2	EIF4B	PF00076	PF00076	CSTF2_PF00076	EIF4B_PF00076	0.716931	0.755505	0.0707955
CSTF2	EWSR1	PF00076	PF00076	CSTF2_PF00076	EWSR1_PF00076	0.189984	0.25107	0.327162
CTDSP1	CTDSPL	PF03031	PF03031	CTDSP1_PF03031	CTDSPL_PF03031	0.156701	0.260498	0.587042
CTDSP2	TIMM50	PF03031	PF03031	CTDSP2_PF03031	TIMM50_PF03031	0.479137	0.501064	0.058579
CTDSPL	CTDSP1	PF03031	PF03031	CTDSPL_PF03031	CTDSP1_PF03031	0.156701	0.260498	0.587042
CTIF	MIF4GD	PF02854	PF02854	CTIF_PF02854	MIF4GD_PF02854	0.26644	0.324932	0.244696
CTNNA1	EIF4B	PF01044	PF00076	CTNNA1_PF01044	EIF4B_PF00076	0.520271	0.537329	0.0425233
CTNNB1	KRAS	PF00514	PF00071	CTNNB1_PF00514	KRAS_PF00071	0.192687	0.044954	-1.35379
CTNNB1	APC	PF00514	PF18797	CTNNB1_PF00514	APC_PF18797	0.0362967	0.0192238	-0.318039
CTNNB1	RAC1	PF00514	PF00071	CTNNB1_PF00514	RAC1_PF00071	0.569577	0.461501	-0.276545
CTNNB1	HRAS	PF00514	PF00071	CTNNB1_PF00514	HRAS_PF00071	0.439025	0.365317	-0.235696
CTNNB1	ARMC8	PF00514	PF00514	CTNNB1_PF00514	ARMC8_PF00514	0.751903	0.647232	-0.201787
CTNNB1	PKP4	PF00514	PF00514	CTNNB1_PF00514	PKP4_PF00514	0.466288	0.409942	-0.166724
CTNNB1	PPP1R13B	PF00514	PF12796	CTNNB1_PF00514	PPP1R13B_PF12796	0.0701327	0.0583942	-0.148341
CTNNB1	APC	PF00514	PF00514	CTNNB1_PF00514	APC_PF00514	0.071104	0.0610231	-0.125387
CTNNB1	RAB35	PF00514	PF00071	CTNNB1_PF00514	RAB35_PF00071	0.774956	0.73277	-0.0757294
CTNNB1	CDH18	PF00514	PF01049	CTNNB1_PF00514	CDH18_PF01049	0.531046	0.511516	-0.0493255
CTNNB1	HECTD1	PF00514	PF12796	CTNNB1_PF00514	HECTD1_PF12796	0.153864	0.147021	-0.0492639
CTNNB1	PPP1R12B	PF00514	PF12796	CTNNB1_PF00514	PPP1R12B_PF12796	0.446149	0.433734	-0.0365592
CTNNB1	PPP1R12A	PF00514	PF12796	CTNNB1_PF00514	PPP1R12A_PF12796	0.442458	0.432124	-0.0305962
CTNNB1	PKP3	PF00514	PF00514	CTNNB1_PF00514	PKP3_PF00514	0.82414	0.806149	-0.0300026
CTNNB1	TFAM	PF00514	PF00505	CTNNB1_PF00514	TFAM_PF00505	0.71512	0.715584	0.000873542
CTNNB1	RAB11A	PF00514	PF00071	CTNNB1_PF00514	RAB11A_PF00071	0.969165	0.983172	0.0196924
CTNNB1	CTNNBIP1	PF00514	PF06384	CTNNB1_PF00514	CTNNBIP1_PF06384	0.971367	0.985833	0.020291
CTNNB1	BCL9L	PF00514	PF11502	CTNNB1_PF00514	BCL9L_PF11502	0.180577	0.183956	0.0209913
CTNNB1	HMGB1	PF00514	PF00505	CTNNB1_PF00514	HMGB1_PF00505	0.886437	0.904206	0.0271196
CTNNB1	RHOA	PF00514	PF00071	CTNNB1_PF00514	RHOA_PF00071	0.957152	0.977618	0.0290222
CTNNB1	RAB8B	PF00514	PF00071	CTNNB1_PF00514	RAB8B_PF00071	0.920791	0.946301	0.0374218
CTNNB1	JUP	PF00514	PF00514	CTNNB1_PF00514	JUP_PF00514	0.612932	0.633266	0.0435866
CTNNB1	PPP2R1A	PF00514	PF13646	CTNNB1_PF00514	PPP2R1A_PF13646	0.0404089	0.0440668	0.0572208
CTNNB1	ARVCF	PF00514	PF00514	CTNNB1_PF00514	ARVCF_PF00514	0.547495	0.577468	0.0706168
CTNNB1	ILK	PF00514	PF12796	CTNNB1_PF00514	ILK_PF12796	0.0148943	0.0183036	0.0738709
CTNNB1	HERC5	PF00514	PF00415	CTNNB1_PF00514	HERC5_PF00415	0.924806	0.977881	0.0764864
CTNNB1	ARHGAP5	PF00514	PF00071	CTNNB1_PF00514	ARHGAP5_PF00071	0.852536	0.902465	0.0776809
CTNNB1	UACA	PF00514	PF12796	CTNNB1_PF00514	UACA_PF12796	0.470141	0.532711	0.163878
CTNNB1	PKP2	PF00514	PF00514	CTNNB1_PF00514	PKP2_PF00514	0.576733	0.652326	0.16429
CTNNB1	CDH11	PF00514	PF01049	CTNNB1_PF00514	CDH11_PF01049	0.058023	0.0747919	0.208186
CTNNB1	CDH3	PF00514	PF01049	CTNNB1_PF00514	CDH3_PF01049	0.0486655	0.0695998	0.277598
CTNNB1	CTNND1	PF00514	PF00514	CTNNB1_PF00514	CTNND1_PF00514	0.173454	0.33101	0.769853
CTNNB1	ANKRD35	PF00514	PF12796	CTNNB1_PF00514	ANKRD35_PF12796	0	0.0376917	0.810512
CTNNBIP1	CTNNB1	PF06384	PF00514	CTNNBIP1_PF06384	CTNNB1_PF00514	0.971367	0.985833	0.020291
CTNNBL1	CTNNBL1	PF08216	PF08216	CTNNBL1_PF08216	CTNNBL1_PF08216	0.000244401	0.00016129	-0.00238839
CTNND1	KRAS	PF00514	PF00071	CTNND1_PF00514	KRAS_PF00071	0.0354217	0.015311	-0.387277
CTNND1	CDH3	PF00514	PF01049	CTNND1_PF00514	CDH3_PF01049	0.00894619	0.0237051	0.322366
CTNND1	HRAS	PF00514	PF00071	CTNND1_PF00514	HRAS_PF00071	0.0807062	0.124424	0.416271
CTNND1	RAB4A	PF00514	PF00071	CTNND1_PF00514	RAB4A_PF00071	0.0687601	0.129584	0.596605
CTNND1	RAB2A	PF00514	PF00071	CTNND1_PF00514	RAB2A_PF00071	0.090944	0.164056	0.602863
CTNND1	RAB35	PF00514	PF00071	CTNND1_PF00514	RAB35_PF00071	0.14246	0.249575	0.638357
CTNND1	RAB5A	PF00514	PF00071	CTNND1_PF00514	RAB5A_PF00071	0.119187	0.218842	0.668135
CTNND1	RAB9A	PF00514	PF00071	CTNND1_PF00514	RAB9A_PF00071	0.13036	0.241495	0.692593
CTNND1	JUP	PF00514	PF00514	CTNND1_PF00514	JUP_PF00514	0.112676	0.215685	0.707721
CTNND1	RAB11A	PF00514	PF00071	CTNND1_PF00514	RAB11A_PF00071	0.178162	0.33486	0.754276
CTNND1	CTNNB1	PF00514	PF00514	CTNND1_PF00514	CTNNB1_PF00514	0.173454	0.33101	0.769853
CTNND1	RAB5C	PF00514	PF00071	CTNND1_PF00514	RAB5C_PF00071	0.125669	0.292207	0.962005
CTSB	CSTB	PF00112	PF00031	CTSB_PF00112	CSTB_PF00031	0.615441	0.629381	0.0299107
CUL1	CUL4A	PF10557	PF00888	CUL1_PF10557	CUL4A_PF00888	0.559981	0.507157	-0.130681
CUL1	DCUN1D1	PF10557	PF03556	CUL1_PF10557	DCUN1D1_PF03556	0.170314	0.236975	0.38136
CUL2	CUL4A	PF00888	PF00888	CUL2_PF00888	CUL4A_PF00888	0.195842	0.172399	-0.144586
CUL2	CUL4A	PF10557	PF00888	CUL2_PF10557	CUL4A_PF00888	0.305139	0.279131	-0.109719
CUL2	CUL4A	PF00888	PF10557	CUL2_PF00888	CUL4A_PF10557	0.125974	0.131748	0.0465716
CUL2	GLMN	PF00888	PF08568	CUL2_PF00888	GLMN_PF08568	0.287828	0.305606	0.0739917
CUL2	DCUN1D1	PF10557	PF03556	CUL2_PF10557	DCUN1D1_PF03556	0.0928058	0.130427	0.337363
CUL3	CUL4A	PF00888	PF00888	CUL3_PF00888	CUL4A_PF00888	0.485122	0.458853	-0.0726188
CUL3	RHOBTB3	PF00888	PF00651	CUL3_PF00888	RHOBTB3_PF00651	0.0650369	0.0652496	0.00266448
CUL3	IPP	PF00888	PF07707	CUL3_PF00888	IPP_PF07707	0.467421	0.469411	0.00553973
CUL3	CUL4A	PF00888	PF10557	CUL3_PF00888	CUL4A_PF10557	0.312051	0.350657	0.146173
CUL3	GLMN	PF00888	PF08568	CUL3_PF00888	GLMN_PF08568	0.712979	0.813395	0.178377
CUL3	BTBD9	PF00888	PF00651	CUL3_PF00888	BTBD9_PF00651	0.191856	0.276243	0.431798
CUL4A	CUL4A	PF00888	PF00888	CUL4A_PF00888	CUL4A_PF00888	0.320809	0.265946	-0.230996
CUL4A	RBX1	PF00888	PF12678	CUL4A_PF00888	RBX1_PF12678	0.495071	0.42602	-0.195424
CUL4A	SKP1	PF00888	PF03931	CUL4A_PF00888	SKP1_PF03931	0.106049	0.0870158	-0.187657
CUL4A	CAND1	PF00888	PF08623	CUL4A_PF00888	CAND1_PF08623	0.226956	0.198098	-0.158752
CUL4A	CUL2	PF00888	PF00888	CUL4A_PF00888	CUL2_PF00888	0.195842	0.172399	-0.144586
CUL4A	SKP2	PF00888	PF12937	CUL4A_PF00888	SKP2_PF12937	0.540742	0.488591	-0.133337
CUL4A	RNF7	PF00888	PF12861	CUL4A_PF00888	RNF7_PF12861	0.368103	0.33187	-0.130778
CUL4A	CUL1	PF00888	PF10557	CUL4A_PF00888	CUL1_PF10557	0.559981	0.507157	-0.130681
CUL4A	NEDD8	PF00888	PF00240	CUL4A_PF00888	NEDD8_PF00240	0.513989	0.465729	-0.129055
CUL4A	CUL2	PF00888	PF10557	CUL4A_PF00888	CUL2_PF10557	0.305139	0.279131	-0.109719
CUL4A	FBXW8	PF00888	PF12937	CUL4A_PF00888	FBXW8_PF12937	0.547029	0.5157	-0.0777641
CUL4A	DDB1	PF00888	PF10433	CUL4A_PF00888	DDB1_PF10433	0.47302	0.44584	-0.0769906
CUL4A	CUL3	PF00888	PF00888	CUL4A_PF00888	CUL3_PF00888	0.485122	0.458853	-0.0726188
CUL4A	RNF7	PF00888	PF12678	CUL4A_PF00888	RNF7_PF12678	0.0889248	0.0826151	-0.0670587
CUL4A	UBE2V1	PF10557	PF00179	CUL4A_PF10557	UBE2V1_PF00179	0.0543707	0.0508126	-0.0500401
CUL4A	SF3B3	PF00888	PF10433	CUL4A_PF00888	SF3B3_PF10433	0.044368	0.0418061	-0.039708
CUL4A	WSB2	PF00888	PF07525	CUL4A_PF00888	WSB2_PF07525	0.480836	0.470868	-0.0273466
CUL4A	CUL4A	PF00888	PF10557	CUL4A_PF00888	CUL4A_PF10557	0.206358	0.203237	-0.0176719
CUL4A	CUL4A	PF10557	PF00888	CUL4A_PF10557	CUL4A_PF00888	0.206358	0.203237	-0.0176719
CUL4A	GLMN	PF00888	PF08568	CUL4A_PF00888	GLMN_PF08568	0.47149	0.471436	-0.000150754
CUL4A	RBX1	PF10557	PF12678	CUL4A_PF10557	RBX1_PF12678	0.318452	0.325566	0.0275913
CUL4A	DCUN1D4	PF10557	PF03556	CUL4A_PF10557	DCUN1D4_PF03556	0.0867963	0.090262	0.0360949
CUL4A	CUL2	PF10557	PF00888	CUL4A_PF10557	CUL2_PF00888	0.125974	0.131748	0.0465716
CUL4A	RNF7	PF10557	PF12678	CUL4A_PF10557	RNF7_PF12678	0.0572003	0.0631348	0.0777336
CUL4A	CUL5	PF00888	PF00888	CUL4A_PF00888	CUL5_PF00888	0.260997	0.278444	0.0787445
CUL4A	NEDD8	PF10557	PF00240	CUL4A_PF10557	NEDD8_PF00240	0.33062	0.355912	0.0928132
CUL4A	EIF3H	PF10557	PF01398	CUL4A_PF10557	EIF3H_PF01398	0.319375	0.347885	0.107268
CUL4A	DCUN1D5	PF10557	PF03556	CUL4A_PF10557	DCUN1D5_PF03556	0.281107	0.315333	0.141911
CUL4A	CUL3	PF10557	PF00888	CUL4A_PF10557	CUL3_PF00888	0.312051	0.350657	0.146173
CUL4A	BTRC	PF00888	PF12937	CUL4A_PF00888	BTRC_PF12937	0.123721	0.142471	0.14787
CUL4A	UBE2E3	PF10557	PF00179	CUL4A_PF10557	UBE2E3_PF00179	0.297199	0.346191	0.190432
CUL4A	COPS6	PF10557	PF01398	CUL4A_PF10557	COPS6_PF01398	0.186174	0.230115	0.246167
CUL4A	CUL5	PF10557	PF00888	CUL4A_PF10557	CUL5_PF00888	0.167885	0.212788	0.270332
CUL4A	DCUN1D2	PF10557	PF03556	CUL4A_PF10557	DCUN1D2_PF03556	0.12646	0.163473	0.274709
CUL4A	DCUN1D1	PF10557	PF03556	CUL4A_PF10557	DCUN1D1_PF03556	0.0627625	0.094965	0.362417
CUL4A	FBXW11	PF00888	PF12937	CUL4A_PF00888	FBXW11_PF12937	0.0174074	0.0378696	0.382458
CUL4A	FBXO44	PF00888	PF12937	CUL4A_PF00888	FBXO44_PF12937	0.0650794	0.102195	0.403288
CUL5	CUL4A	PF00888	PF00888	CUL5_PF00888	CUL4A_PF00888	0.260997	0.278444	0.0787445
CUL5	ASB3	PF00888	PF07525	CUL5_PF00888	ASB3_PF07525	0.275712	0.334561	0.239614
CUL5	CUL4A	PF00888	PF10557	CUL5_PF00888	CUL4A_PF10557	0.167885	0.212788	0.270332
CWC27	LARP7	PF00160	PF00076	CWC27_PF00160	LARP7_PF00076	0.177009	0.123386	-0.388756
CXXC1	HNRNPH1	PF00628	PF00076	CXXC1_PF00628	HNRNPH1_PF00076	0.0501064	0.0390131	-0.169444
CXXC1	KMT2C	PF00628	PF00628	CXXC1_PF00628	KMT2C_PF00628	0.0246204	0.017898	-0.1362
CYFIP1	NCKAP1	PF05994	PF09735	CYFIP1_PF05994	NCKAP1_PF09735	0.59019	0.591388	0.00269687
CYFIP1	ABI2	PF05994	PF07815	CYFIP1_PF05994	ABI2_PF07815	0.102502	0.138191	0.303372
DAB2IP	KRAS	PF00616	PF00071	DAB2IP_PF00616	KRAS_PF00071	0.00782887	0	-0.209862
DAPK3	CHEK2	PF00069	PF00069	DAPK3_PF00069	CHEK2_PF00069	0.0970997	0.0840005	-0.134556
DAPK3	CHEK2	PF00069	PF00498	DAPK3_PF00069	CHEK2_PF00498	0.0219143	0.0237714	0.0367841
DAZAP1	RBM39	PF00076	PF00076	DAZAP1_PF00076	RBM39_PF00076	0.186207	0.17007	-0.102087
DAZAP1	HNRNPH1	PF00076	PF00076	DAZAP1_PF00076	HNRNPH1_PF00076	0.402998	0.375053	-0.0918614
DAZAP1	HNRNPH1	PF00076	PF08080	DAZAP1_PF00076	HNRNPH1_PF08080	0.118668	0.138459	0.160068
DAZAP1	SNRPA	PF00076	PF00076	DAZAP1_PF00076	SNRPA_PF00076	0.706753	0.799916	0.167498
DAZAP1	EWSR1	PF00076	PF00076	DAZAP1_PF00076	EWSR1_PF00076	0.198826	0.240787	0.224825
DAZAP1	G3BP1	PF00076	PF00076	DAZAP1_PF00076	G3BP1_PF00076	0.0477095	0.0745823	0.350529
DBF4	CDC7	PF07535	PF00069	DBF4_PF07535	CDC7_PF00069	0.01057	0.0107383	0.00400399
DBF4B	CDC7	PF07535	PF00069	DBF4B_PF07535	CDC7_PF00069	0.0624917	0.0731638	0.13076
DCAF15	RBM39	PF14939	PF00076	DCAF15_PF14939	RBM39_PF00076	0.0917755	0.103724	0.116731
DCAF15	EIF4B	PF14939	PF00076	DCAF15_PF14939	EIF4B_PF00076	0.369798	0.4419	0.228669
DCAF8	PRMT5	PF00400	PF17285	DCAF8_PF00400	PRMT5_PF17285	0.0907956	0.0997424	0.0888811
DCBLD2	SEMA4B	PF00431	PF01403	DCBLD2_PF00431	SEMA4B_PF01403	0.114061	0.0758608	-0.382407
DCLK1	CALM1	PF00069	PF00036	DCLK1_PF00069	CALM1_PF00036	0.0417297	0.0904422	0.614516
DCLK1	CALM1	PF00069	PF13499	DCLK1_PF00069	CALM1_PF13499	0.0441895	0.101416	0.684882
DCLK1	MELK	PF00069	PF00069	DCLK1_PF00069	MELK_PF00069	0.0391736	0.0973228	0.724292
DCTN1	CLIP1	PF01302	PF01302	DCTN1_PF01302	CLIP1_PF01302	0.327105	0.368539	0.150395
DCUN1D1	NEDD8	PF14555	PF00240	DCUN1D1_PF14555	NEDD8_PF00240	0.67573	0.621875	-0.111241
DCUN1D1	DCUN1D2	PF14555	PF14555	DCUN1D1_PF14555	DCUN1D2_PF14555	0.0215199	0.040329	0.336845
DCUN1D1	CUL2	PF03556	PF10557	DCUN1D1_PF03556	CUL2_PF10557	0.0928058	0.130427	0.337363
DCUN1D1	CUL4A	PF03556	PF10557	DCUN1D1_PF03556	CUL4A_PF10557	0.0627625	0.094965	0.362417
DCUN1D1	CUL1	PF03556	PF10557	DCUN1D1_PF03556	CUL1_PF10557	0.170314	0.236975	0.38136
DCUN1D1	DCUN1D2	PF03556	PF03556	DCUN1D1_PF03556	DCUN1D2_PF03556	0.0597938	0.099953	0.449714
DCUN1D2	CUL4A	PF03556	PF10557	DCUN1D2_PF03556	CUL4A_PF10557	0.12646	0.163473	0.274709
DCUN1D2	DCUN1D1	PF14555	PF14555	DCUN1D2_PF14555	DCUN1D1_PF14555	0.0215199	0.040329	0.336845
DCUN1D2	DCUN1D1	PF03556	PF03556	DCUN1D2_PF03556	DCUN1D1_PF03556	0.0597938	0.099953	0.449714
DCUN1D4	CUL4A	PF03556	PF10557	DCUN1D4_PF03556	CUL4A_PF10557	0.0867963	0.090262	0.0360949
DCUN1D5	CUL4A	PF03556	PF10557	DCUN1D5_PF03556	CUL4A_PF10557	0.281107	0.315333	0.141911
DCXR	DCXR	PF13561	PF13561	DCXR_PF13561	DCXR_PF13561	0.411394	0.336516	-0.255471
DDB1	CUL4A	PF10433	PF00888	DDB1_PF10433	CUL4A_PF00888	0.47302	0.44584	-0.0769906
DDB1	CHEK1	PF10433	PF00069	DDB1_PF10433	CHEK1_PF00069	0.680884	0.675835	-0.0100022
DDB1	ATG16L1	PF10433	PF00400	DDB1_PF10433	ATG16L1_PF00400	0.463555	0.556154	0.239167
DDOST	RPN1	PF03345	PF04597	DDOST_PF03345	RPN1_PF04597	0.763431	0.763975	0.000965457
DDX17	DDX5	PF00270	PF00270	DDX17_PF00270	DDX5_PF00270	0.132945	0.147525	0.110622
DDX17	DDX5	PF00271	PF00270	DDX17_PF00271	DDX5_PF00270	0.161708	0.183645	0.142242
DDX19A	MIF4GD	PF00271	PF02854	DDX19A_PF00271	MIF4GD_PF02854	0.0199029	0.00535118	-0.336738
DDX19A	MIF4GD	PF00270	PF02854	DDX19A_PF00270	MIF4GD_PF02854	0.499135	0.643084	0.335871
DDX19B	MIF4GD	PF00270	PF02854	DDX19B_PF00270	MIF4GD_PF02854	0.0184755	0.0132867	-0.113685
DDX19B	TOP3B	PF00270	PF01751	DDX19B_PF00270	TOP3B_PF01751	0.00413734	0.00254091	-0.0431828
DDX19B	MIF4GD	PF00271	PF02854	DDX19B_PF00271	MIF4GD_PF02854	0.497384	0.616633	0.284338
DDX23	NKRF	PF00271	PF01585	DDX23_PF00271	NKRF_PF01585	0.027536	0.0237452	-0.0723178
DDX23	DDX5	PF00271	PF00270	DDX23_PF00271	DDX5_PF00270	0.20528	0.240498	0.186449
DDX27	RPL10A	PF00271	PF00687	DDX27_PF00271	RPL10A_PF00687	0.551508	0.590974	0.0916828
DDX3X	TOP3B	PF00270	PF01751	DDX3X_PF00270	TOP3B_PF01751	0.0613183	0.0591096	-0.0289123
DDX3X	EIF4G2	PF00270	PF02847	DDX3X_PF00270	EIF4G2_PF02847	0.109024	0.114605	0.0497599
DDX47	DDX60	PF00271	PF00271	DDX47_PF00271	DDX60_PF00271	0.500259	0.716227	0.477661
DDX5	SMARCA4	PF00270	PF00271	DDX5_PF00270	SMARCA4_PF00271	0.0221913	0.0119647	-0.220379
DDX5	DHX36	PF00270	PF00271	DDX5_PF00270	DHX36_PF00271	0.0597991	0.060563	0.0100017
DDX5	RECQL4	PF00270	PF00270	DDX5_PF00270	RECQL4_PF00270	0.00469431	0.00663246	0.0502385
DDX5	DDX58	PF00270	PF00270	DDX5_PF00270	DDX58_PF00270	0.00745755	0.00967433	0.0546139
DDX5	DDX17	PF00270	PF00270	DDX5_PF00270	DDX17_PF00270	0.132945	0.147525	0.110622
DDX5	DHX36	PF00270	PF00270	DDX5_PF00270	DHX36_PF00270	0.0329775	0.039926	0.116017
DDX5	RECQL4	PF00270	PF00271	DDX5_PF00270	RECQL4_PF00271	0.136018	0.154121	0.133987
DDX5	DDX58	PF00270	PF00271	DDX5_PF00270	DDX58_PF00271	0.312609	0.348192	0.13505
DDX5	DHX15	PF00270	PF00270	DDX5_PF00270	DHX15_PF00270	0.230608	0.259179	0.139886
DDX5	DDX17	PF00270	PF00271	DDX5_PF00270	DDX17_PF00271	0.161708	0.183645	0.142242
DDX5	DDX23	PF00270	PF00271	DDX5_PF00270	DDX23_PF00271	0.20528	0.240498	0.186449
DDX5	DHX38	PF00270	PF00270	DDX5_PF00270	DHX38_PF00270	0.23191	0.271024	0.18745
DDX5	DDX5	PF00270	PF00270	DDX5_PF00270	DDX5_PF00270	0.102443	0.128069	0.224166
DDX58	EIF4G1	PF00271	PF02854	DDX58_PF00271	EIF4G1_PF02854	0.155035	0.0951561	-0.498264
DDX58	TMTC2	PF00270	PF13181	DDX58_PF00270	TMTC2_PF13181	0.00822179	0.0049489	-0.0834686
DDX58	EIF4G1	PF00270	PF02854	DDX58_PF00270	EIF4G1_PF02854	0.00369849	0.00264386	-0.0286162
DDX58	EIF4G1	PF00270	PF02847	DDX58_PF00270	EIF4G1_PF02847	0.00078754	0.00182024	0.0290412
DDX58	DDX5	PF00270	PF00270	DDX58_PF00270	DDX5_PF00270	0.00745755	0.00967433	0.0546139
DDX58	TTC7A	PF00270	PF13181	DDX58_PF00270	TTC7A_PF13181	0.0122993	0.0147746	0.0562128
DDX58	DDX5	PF00271	PF00270	DDX58_PF00271	DDX5_PF00270	0.312609	0.348192	0.13505
DDX58	EIF4G1	PF00271	PF02847	DDX58_PF00271	EIF4G1_PF02847	0.0330125	0.0655131	0.476657
DDX6	TOP3B	PF00270	PF01751	DDX6_PF00270	TOP3B_PF01751	0.158311	0.153879	-0.0310214
DDX60	EIF4G1	PF00271	PF02854	DDX60_PF00271	EIF4G1_PF02854	0.0923775	0.0815163	-0.11448
DDX60	PDCD4	PF00271	PF02847	DDX60_PF00271	PDCD4_PF02847	0.151331	0.201457	0.320744
DDX60	DDX47	PF00271	PF00271	DDX60_PF00271	DDX47_PF00271	0.500259	0.716227	0.477661
DDX60	EIF4G2	PF00271	PF02847	DDX60_PF00271	EIF4G2_PF02847	0.187219	0.28189	0.484486
DDX60	ASCC3	PF00271	PF00270	DDX60_PF00271	ASCC3_PF00270	0.431315	0.643879	0.527703
DDX60	EIF4G1	PF00271	PF02847	DDX60_PF00271	EIF4G1_PF02847	0.0196705	0.0561223	0.607109
DEF6	ATG16L1	PF00169	PF00400	DEF6_PF00169	ATG16L1_PF00400	0.505481	0.596146	0.218124
DEF8	PASK	PF00130	PF00069	DEF8_PF00130	PASK_PF00069	0.0640387	0.0458879	-0.250104
DEPDC1B	KRAS	PF00620	PF00071	DEPDC1B_PF00620	KRAS_PF00071	0.119999	0.0277218	-1.12913
DGCR8	DROSHA	PF00035	PF00035	DGCR8_PF00035	DROSHA_PF00035	0.0667251	0.0614371	-0.0668849
DGCR8	ILF3	PF00035	PF00035	DGCR8_PF00035	ILF3_PF00035	0.157837	0.164634	0.0464251
DGKD	KRAS	PF00130	PF00071	DGKD_PF00130	KRAS_PF00071	0.101002	0.0193146	-1.12333
DGKH	KRAS	PF00130	PF00071	DGKH_PF00130	KRAS_PF00071	0.158118	0.0336908	-1.31426
DHPS	DHPS	PF01916	PF01916	DHPS_PF01916	DHPS_PF01916	0.321867	0.48567	0.526556
DHRSX	HSD17B11	PF00106	PF00106	DHRSX_PF00106	HSD17B11_PF00106	0.743084	0.733875	-0.0168496
DHX15	DDX5	PF00270	PF00270	DHX15_PF00270	DDX5_PF00270	0.230608	0.259179	0.139886
DHX16	MIF4GD	PF00271	PF02854	DHX16_PF00271	MIF4GD_PF02854	0.0648259	0.0541503	-0.14078
DHX30	NKRF	PF07717	PF01585	DHX30_PF07717	NKRF_PF01585	0.0167869	0.0120946	-0.105098
DHX30	NKRF	PF04408	PF01585	DHX30_PF04408	NKRF_PF01585	0.000599636	0.000895111	0.00840009
DHX30	NKRF	PF00271	PF01585	DHX30_PF00271	NKRF_PF01585	0.00041216	0.000952822	0.0153903
DHX36	DDX5	PF00271	PF00270	DHX36_PF00271	DDX5_PF00270	0.0597991	0.060563	0.0100017
DHX36	DDX5	PF00270	PF00270	DHX36_PF00270	DDX5_PF00270	0.0329775	0.039926	0.116017
DHX38	DDX5	PF00270	PF00270	DHX38_PF00270	DDX5_PF00270	0.23191	0.271024	0.18745
DHX40	NKRF	PF00271	PF01585	DHX40_PF00271	NKRF_PF01585	0.00481855	0.00374651	-0.0284931
DHX40	NKRF	PF04408	PF01585	DHX40_PF04408	NKRF_PF01585	0.00174309	0.00147222	-0.00757223
DHX57	TOP3B	PF00270	PF01751	DHX57_PF00270	TOP3B_PF01751	0.119705	0.127592	0.0655347
DHX58	NKRF	PF00271	PF01585	DHX58_PF00271	NKRF_PF01585	0.0218373	0.0201329	-0.0346415
DHX8	SON	PF00271	PF01585	DHX8_PF00271	SON_PF01585	0.102397	0.0954724	-0.0670843
DHX8	RPL10A	PF00271	PF00687	DHX8_PF00271	RPL10A_PF00687	0.811352	0.804772	-0.0110623
DHX9	ILF3	PF00035	PF00035	DHX9_PF00035	ILF3_PF00035	0.230591	0.26641	0.173325
DIAPH1	KRAS	PF06371	PF00071	DIAPH1_PF06371	KRAS_PF00071	0.00352431	0.0010108	-0.0693917
DIS3	EXOSC5	PF00773	PF01138	DIS3_PF00773	EXOSC5_PF01138	0.632703	0.650909	0.0379683
DIS3L	EXOSC5	PF00773	PF01138	DIS3L_PF00773	EXOSC5_PF01138	0.254526	0.279512	0.113764
DLAT	PDHX	PF00364	PF00364	DLAT_PF00364	PDHX_PF00364	0.0843195	0.13452	0.458106
DLG1	LIN7A	PF09058	PF02828	DLG1_PF09058	LIN7A_PF02828	0.020282	0.00560306	-0.337991
DLG1	DLG1	PF09058	PF09058	DLG1_PF09058	DLG1_PF09058	0.00286582	0.000124694	-0.0768137
DLG1	NET1	PF00018	PF00169	DLG1_PF00018	NET1_PF00169	0.41502	0.40905	-0.0186416
DLG1	ARHGEF16	PF00018	PF00621	DLG1_PF00018	ARHGEF16_PF00621	0.603149	0.610721	0.0166289
DLG1	CASK	PF00018	PF00018	DLG1_PF00018	CASK_PF00018	0.587626	0.59711	0.0213014
DLG1	DLG1	PF00018	PF00018	DLG1_PF00018	DLG1_PF00018	0.447695	0.469362	0.0614791
DLG1	CSK	PF00018	PF00018	DLG1_PF00018	CSK_PF00018	0.523482	0.553881	0.0745161
DLG1	ARHGEF26	PF00018	PF00621	DLG1_PF00018	ARHGEF26_PF00621	0.308678	0.447096	0.470835
DLG1	KIF1B	PF00018	PF00169	DLG1_PF00018	KIF1B_PF00169	0.0149432	0.0508344	0.634737
DLG1	DLG3	PF00018	PF00625	DLG1_PF00018	DLG3_PF00625	0	0.0593753	1.12929
DLG2	KRAS	PF00595	PF00071	DLG2_PF00595	KRAS_PF00071	0.00225477	0.00040888	-0.0518848
DLG2	PPP1CA	PF00595	PF00149	DLG2_PF00595	PPP1CA_PF00149	0.00988786	0.00781863	-0.0507291
DLG2	DLG4	PF00625	PF00018	DLG2_PF00625	DLG4_PF00018	0.0760578	0.101716	0.267292
DLG2	CSK	PF00625	PF00018	DLG2_PF00625	CSK_PF00018	0.144034	0.220684	0.480305
DLG3	KRAS	PF00595	PF00071	DLG3_PF00595	KRAS_PF00071	0.060601	0.0130006	-0.811928
DLG3	DLG1	PF00625	PF00018	DLG3_PF00625	DLG1_PF00018	0	0.0593753	1.12929
DLG4	DLG2	PF00018	PF00625	DLG4_PF00018	DLG2_PF00625	0.0760578	0.101716	0.267292
DMPK	RAC1	PF00069	PF00071	DMPK_PF00069	RAC1_PF00071	0.285795	0.215716	-0.337697
DMPK	HNRNPH1	PF00069	PF00076	DMPK_PF00069	HNRNPH1_PF00076	0.210654	0.19372	-0.096911
DMWD	WDR48	PF00400	PF00400	DMWD_PF00400	WDR48_PF00400	0.0102512	0.010501	0.00597021
DNAJA3	KRAS	PF00226	PF00071	DNAJA3_PF00226	KRAS_PF00071	0.053116	0.0128014	-0.715398
DNAJA4	HYOU1	PF00226	PF00012	DNAJA4_PF00226	HYOU1_PF00012	0.455862	0.661097	0.491303
DNAJB11	HYOU1	PF00226	PF00012	DNAJB11_PF00226	HYOU1_PF00012	0.806172	0.850349	0.0725843
DNAJB12	HYOU1	PF00226	PF00012	DNAJB12_PF00226	HYOU1_PF00012	0.562812	0.604555	0.0950693
DNAJB2	CSNK2A1	PF00226	PF00069	DNAJB2_PF00226	CSNK2A1_PF00069	0.107733	0.084912	-0.225464
DNAJB4	HYOU1	PF00226	PF00012	DNAJB4_PF00226	HYOU1_PF00012	0.29352	0.30403	0.0434788
DNAJC1	KRAS	PF00226	PF00071	DNAJC1_PF00226	KRAS_PF00071	0.194188	0.0447473	-1.36583
DNAJC11	RHOT2	PF00226	PF00071	DNAJC11_PF00226	RHOT2_PF00071	0.26372	0.268003	0.019564
DNAJC13	CLK1	PF00226	PF00069	DNAJC13_PF00226	CLK1_PF00069	0.212167	0.186914	-0.146124
DNAJC16	KRAS	PF00226	PF00071	DNAJC16_PF00226	KRAS_PF00071	0.070764	0.0179816	-0.828974
DNAJC16	HYOU1	PF00226	PF00012	DNAJC16_PF00226	HYOU1_PF00012	0.299394	0.345502	0.178828
DNAJC18	HYOU1	PF00226	PF00012	DNAJC18_PF00226	HYOU1_PF00012	0.251081	0.517318	0.914008
DNAJC2	HYOU1	PF00226	PF00012	DNAJC2_PF00226	HYOU1_PF00012	0.0227162	0.0308411	0.152813
DNAJC3	HYOU1	PF00226	PF00012	DNAJC3_PF00226	HYOU1_PF00012	0.839267	0.876167	0.0586557
DNAJC7	HYOU1	PF00226	PF00012	DNAJC7_PF00226	HYOU1_PF00012	0.690185	0.702686	0.0241617
DNAJC8	HYOU1	PF00226	PF00012	DNAJC8_PF00226	HYOU1_PF00012	0.737715	0.742434	0.00861708
DNM1	DNM2	PF00350	PF00350	DNM1_PF00350	DNM2_PF00350	0.0246915	0.0235839	-0.0215534
DNM1	DNM2	PF02212	PF00169	DNM1_PF02212	DNM2_PF00169	0.013012	0.0167948	0.0841087
DNM2	DNM2	PF00350	PF00350	DNM2_PF00350	DNM2_PF00350	0.219242	0.100933	-0.834995
DNM2	KRAS	PF00169	PF00071	DNM2_PF00169	KRAS_PF00071	0.05344	0.0174055	-0.617855
DNM2	APPL1	PF00169	PF16746	DNM2_PF00169	APPL1_PF16746	0.0110544	0.00946616	-0.0380259
DNM2	DNM1	PF00350	PF00350	DNM2_PF00350	DNM1_PF00350	0.0246915	0.0235839	-0.0215534
DNM2	DNM1	PF00169	PF02212	DNM2_PF00169	DNM1_PF02212	0.013012	0.0167948	0.0841087
DNM2	GRB2	PF00169	PF00018	DNM2_PF00169	GRB2_PF00018	0.00236174	0.00600541	0.0970532
DNM2	PACSIN3	PF00169	PF00018	DNM2_PF00169	PACSIN3_PF00018	0.00313402	0.007634	0.117284
DNM2	AHI1	PF00169	PF00400	DNM2_PF00169	AHI1_PF00400	0.0563315	0.0735536	0.216567
DNM2	FER	PF00169	PF07714	DNM2_PF00169	FER_PF07714	0.0176726	0.0303833	0.248323
DNM2	BUB3	PF00169	PF00400	DNM2_PF00169	BUB3_PF00400	0.255292	0.354536	0.406075
DNM2	CD2AP	PF00169	PF00018	DNM2_PF00169	CD2AP_PF00018	0.245271	0.341889	0.408406
DNM2	ITSN2	PF00169	PF00018	DNM2_PF00169	ITSN2_PF00018	0.0250991	0.0508679	0.425599
DNM2	APPL1	PF00169	PF00169	DNM2_PF00169	APPL1_PF00169	0.170404	0.250026	0.444935
DNM2	PACSIN2	PF00169	PF00018	DNM2_PF00169	PACSIN2_PF00018	0.220558	0.320424	0.453243
DNM2	CDK9	PF00169	PF00069	DNM2_PF00169	CDK9_PF00069	0.123143	0.18945	0.467765
DNM2	RNF8	PF00169	PF00498	DNM2_PF00169	RNF8_PF00498	0.10794	0.169233	0.473092
DNM2	ITSN1	PF00169	PF00018	DNM2_PF00169	ITSN1_PF00018	0.0895126	0.144435	0.478894
DNM2	AHI1	PF00169	PF00018	DNM2_PF00169	AHI1_PF00018	0.0767161	0.128124	0.491281
DNM2	PRKCI	PF00169	PF00069	DNM2_PF00169	PRKCI_PF00069	0.152436	0.238944	0.513329
DNM2	FNBP1L	PF00169	PF00018	DNM2_PF00169	FNBP1L_PF00018	0.223126	0.343136	0.52546
DNM2	PLEKHA4	PF00169	PF00169	DNM2_PF00169	PLEKHA4_PF00169	0.128603	0.213167	0.559224
DNM2	ATG16L1	PF00169	PF00400	DNM2_PF00169	ATG16L1_PF00400	0.149535	0.245548	0.566749
DNM2	DNM2	PF00169	PF00169	DNM2_PF00169	DNM2_PF00169	0.0725764	0.145695	0.674925
DNM2	SH3RF1	PF00169	PF00018	DNM2_PF00169	SH3RF1_PF00018	0.0493271	0.193318	1.29259
DNMT1	DNMT3B	PF02008	PF00145	DNMT1_PF02008	DNMT3B_PF00145	0.0670155	0.190866	1.04153
DNMT3A	DNMT3B	PF17980	PF17980	DNMT3A_PF17980	DNMT3B_PF17980	0.0033323	0.00187381	-0.0400031
DNMT3A	DNMT3B	PF00855	PF00855	DNMT3A_PF00855	DNMT3B_PF00855	0.0138212	0.0379906	0.463313
DNMT3A	DNMT3B	PF00145	PF00145	DNMT3A_PF00145	DNMT3B_PF00145	0.0334997	0.149222	1.25454
DNMT3B	DNMT3A	PF17980	PF17980	DNMT3B_PF17980	DNMT3A_PF17980	0.0033323	0.00187381	-0.0400031
DNMT3B	DNMT3A	PF00855	PF00855	DNMT3B_PF00855	DNMT3A_PF00855	0.0138212	0.0379906	0.463313
DNMT3B	DNMT1	PF00145	PF02008	DNMT3B_PF00145	DNMT1_PF02008	0.0670155	0.190866	1.04153
DNMT3B	CBX3	PF00145	PF00385	DNMT3B_PF00145	CBX3_PF00385	0.211365	0.557882	1.21773
DNMT3B	CBX1	PF00145	PF00385	DNMT3B_PF00145	CBX1_PF00385	0.238239	0.623943	1.22536
DNMT3B	DNMT3A	PF00145	PF00145	DNMT3B_PF00145	DNMT3A_PF00145	0.0334997	0.149222	1.25454
DOCK10	RAC1	PF00169	PF00071	DOCK10_PF00169	RAC1_PF00071	0.424354	0.29199	-0.472007
DOCK5	KRAS	PF06920	PF00071	DOCK5_PF06920	KRAS_PF00071	0.0159685	0.00477584	-0.268238
DOCK7	KRAS	PF06920	PF00071	DOCK7_PF06920	KRAS_PF00071	0.0598737	0.0236421	-0.577243
DOCK7	DOCK8	PF06920	PF06920	DOCK7_PF06920	DOCK8_PF06920	0.0767864	0.0690252	-0.091133
DOCK7	RAC1	PF06920	PF00071	DOCK7_PF06920	RAC1_PF00071	0.176985	0.242712	0.366883
DOCK7	RAB35	PF06920	PF00071	DOCK7_PF06920	RAB35_PF00071	0.240803	0.385376	0.582222
DOCK7	CDC42	PF06920	PF00071	DOCK7_PF06920	CDC42_PF00071	0.297326	0.508045	0.684092
DOCK8	KRAS	PF06920	PF00071	DOCK8_PF06920	KRAS_PF00071	0.0504645	0.00607088	-0.841362
DOCK8	DOCK7	PF06920	PF06920	DOCK8_PF06920	DOCK7_PF06920	0.0767864	0.0690252	-0.091133
DOCK9	KRAS	PF00169	PF00071	DOCK9_PF00169	KRAS_PF00071	0.0556749	0.0150617	-0.699753
DOCK9	KRAS	PF06920	PF00071	DOCK9_PF06920	KRAS_PF00071	0.0165835	0.00480624	-0.280824
DOCK9	CLK1	PF00169	PF00069	DOCK9_PF00169	CLK1_PF00069	0.108983	0.129257	0.173161
DPF1	PBRM1	PF00628	PF01426	DPF1_PF00628	PBRM1_PF01426	0.0173828	0.0164766	-0.0195335
DPF1	PBRM1	PF00628	PF00439	DPF1_PF00628	PBRM1_PF00439	0.2178	0.226017	0.043601
DPF1	BRD9	PF00628	PF00439	DPF1_PF00628	BRD9_PF00439	0.268884	0.295829	0.11703
DPF2	PBRM1	PF00628	PF00439	DPF2_PF00628	PBRM1_PF00439	0.269816	0.195108	-0.383829
DPF2	BRD9	PF00628	PF00439	DPF2_PF00628	BRD9_PF00439	0.3331	0.255372	-0.327151
DPF2	PBRM1	PF00628	PF01426	DPF2_PF00628	PBRM1_PF01426	0.0215342	0.0142233	-0.155537
DRG1	RPL10A	PF01926	PF00687	DRG1_PF01926	RPL10A_PF00687	0.785123	0.782225	-0.00501507
DROSHA	DGCR8	PF00035	PF00035	DROSHA_PF00035	DGCR8_PF00035	0.0667251	0.0614371	-0.0668849
DSCC1	CHTF8	PF09724	PF09696	DSCC1_PF09724	CHTF8_PF09696	0.291832	0.328714	0.147823
DSN1	MIS12	PF08202	PF05859	DSN1_PF08202	MIS12_PF05859	0.291005	0.224567	-0.312638
DST	MYO18A	PF00435	PF00063	DST_PF00435	MYO18A_PF00063	0.0614977	0.0231384	-0.608313
DST	SYNE3	PF00435	PF00435	DST_PF00435	SYNE3_PF00435	0.0421798	0.0183684	-0.43112
DST	MYO1C	PF00435	PF00063	DST_PF00435	MYO1C_PF00063	0.0272973	0.00962421	-0.374521
DST	TNIK	PF13499	PF00069	DST_PF13499	TNIK_PF00069	0.0131196	0.0132341	0.00261318
DST	MYO1C	PF13499	PF00063	DST_PF13499	MYO1C_PF00063	0.009381	0.010669	0.0309587
DST	PAK2	PF13499	PF00069	DST_PF13499	PAK2_PF00069	0.0139114	0.015326	0.0315829
DST	MYO18A	PF13499	PF00063	DST_PF13499	MYO18A_PF00063	0.0211343	0.0256503	0.088801
DST	CALM1	PF13499	PF00036	DST_PF13499	CALM1_PF00036	0.0123903	0.0166197	0.0946256
DST	CALM1	PF00307	PF13499	DST_PF00307	CALM1_PF13499	0.00358962	0.00778983	0.108862
DST	SYNE3	PF00307	PF00435	DST_PF00307	SYNE3_PF00435	0.00396575	0.00851142	0.116674
DST	ITGB4	PF00307	PF00041	DST_PF00307	ITGB4_PF00041	0.00511154	0.00978192	0.117355
DST	CALM1	PF13499	PF13499	DST_PF13499	CALM1_PF13499	0.0131207	0.0186362	0.120858
DST	LMAN1	PF13499	PF03388	DST_PF13499	LMAN1_PF03388	0.0271858	0.0341269	0.124232
DST	GSK3B	PF13499	PF00069	DST_PF13499	GSK3B_PF00069	0.0229628	0.02989	0.130854
DST	PRKD2	PF13499	PF00069	DST_PF13499	PRKD2_PF00069	0.0293079	0.0381601	0.15266
DST	STK3	PF13499	PF00069	DST_PF13499	STK3_PF00069	0.0186157	0.0263955	0.154949
DST	PPP1CB	PF13499	PF00149	DST_PF13499	PPP1CB_PF00149	0.0292772	0.0385829	0.160123
DST	PPP6C	PF13499	PF00149	DST_PF13499	PPP6C_PF00149	0.0304347	0.0403218	0.167256
DST	ACTR3	PF00307	PF00022	DST_PF00307	ACTR3_PF00022	0.00740312	0.015008	0.179488
DST	MAPK6	PF13499	PF00069	DST_PF13499	MAPK6_PF00069	0.0248612	0.0349824	0.182945
DST	CDK2	PF13499	PF00069	DST_PF13499	CDK2_PF00069	0.0280911	0.0393477	0.194273
DST	PRKCZ	PF13499	PF00069	DST_PF13499	PRKCZ_PF00069	0.0254591	0.0370032	0.205373
DST	NEK4	PF13499	PF00069	DST_PF13499	NEK4_PF00069	0.0222929	0.0344325	0.223946
DST	CALM1	PF02187	PF13499	DST_PF02187	CALM1_PF13499	0.0172329	0.0343049	0.326449
DSTYK	IKBKE	PF00069	PF00069	DSTYK_PF00069	IKBKE_PF00069	0.0940311	0.0975943	0.0352561
DSTYK	IKBKE	PF07714	PF00069	DSTYK_PF07714	IKBKE_PF00069	0.589477	0.673828	0.178753
DTNA	DTNB	PF00569	PF00569	DTNA_PF00569	DTNB_PF00569	0.112353	0.0777196	-0.346156
DTNA	DTNB	PF09068	PF09069	DTNA_PF09068	DTNB_PF09069	0.00388046	0.0159618	0.291868
DTNB	DTNA	PF00569	PF00569	DTNB_PF00569	DTNA_PF00569	0.112353	0.0777196	-0.346156
DTNB	DTNA	PF09069	PF09068	DTNB_PF09069	DTNA_PF09068	0.00388046	0.0159618	0.291868
DUSP12	DUSP13	PF00782	PF00782	DUSP12_PF00782	DUSP13_PF00782	0.104916	0.146531	0.343276
DUSP13	HECTD1	PF00782	PF12796	DUSP13_PF00782	HECTD1_PF12796	0.0281688	0.0373828	0.160756
DUSP13	ANKRD28	PF00782	PF12796	DUSP13_PF00782	ANKRD28_PF12796	0.0381038	0.0539268	0.238292
DUSP13	DUSP12	PF00782	PF00782	DUSP13_PF00782	DUSP12_PF00782	0.104916	0.146531	0.343276
DUSP13	MAPK1	PF00782	PF00069	DUSP13_PF00782	MAPK1_PF00069	0.106777	0.152932	0.37228
DUSP13	DUSP3	PF00782	PF00782	DUSP13_PF00782	DUSP3_PF00782	0.113511	0.162023	0.37483
DUSP13	DUSP13	PF00782	PF00782	DUSP13_PF00782	DUSP13_PF00782	0.0316247	0.0628338	0.467121
DUSP22	MAPK8	PF00782	PF00069	DUSP22_PF00782	MAPK8_PF00069	0.209996	0.187547	-0.130274
DUSP22	CDK1	PF00782	PF00069	DUSP22_PF00782	CDK1_PF00069	0.664801	0.681829	0.0339639
DUSP22	DUSP22	PF00782	PF00782	DUSP22_PF00782	DUSP22_PF00782	0.505474	0.532268	0.0679638
DUSP22	CSNK1G3	PF00782	PF00069	DUSP22_PF00782	CSNK1G3_PF00069	0.138591	0.150291	0.0868341
DUSP22	PTPRG	PF00782	PF00041	DUSP22_PF00782	PTPRG_PF00041	0.454948	0.494354	0.108413
DUSP22	PTPN6	PF00782	PF00102	DUSP22_PF00782	PTPN6_PF00102	0.332282	0.368455	0.130436
DUSP22	MAP2K7	PF00782	PF00069	DUSP22_PF00782	MAP2K7_PF00069	0.00440799	0.0266778	0.494991
DUSP3	DUSP13	PF00782	PF00782	DUSP3_PF00782	DUSP13_PF00782	0.113511	0.162023	0.37483
DYNC1H1	PAFAH1B1	PF12780	PF00400	DYNC1H1_PF12780	PAFAH1B1_PF00400	0.0581664	0.0805421	0.271263
DYNC1I2	PDCL	PF00400	PF02114	DYNC1I2_PF00400	PDCL_PF02114	0.2318	0.1755	-0.321544
DYNC1I2	PAFAH1B1	PF00400	PF00400	DYNC1I2_PF00400	PAFAH1B1_PF00400	0.0513051	0.0559143	0.0641911
DYNC1LI1	CALM1	PF05783	PF13499	DYNC1LI1_PF05783	CALM1_PF13499	0.327412	0.367042	0.144053
DYNC1LI2	CALM1	PF05783	PF13499	DYNC1LI2_PF05783	CALM1_PF13499	0.258535	0.271991	0.0615868
DYRK1A	PRKAR1A	PF00069	PF00027	DYRK1A_PF00069	PRKAR1A_PF00027	0.0220202	0.00694712	-0.338779
DYRK1A	RACGAP1	PF00069	PF00130	DYRK1A_PF00069	RACGAP1_PF00130	0.103897	0.0844607	-0.194783
DYRK1A	HNRNPH1	PF00069	PF00076	DYRK1A_PF00069	HNRNPH1_PF00076	0.152927	0.131557	-0.160535
DYRK1A	EIF4B	PF00069	PF00076	DYRK1A_PF00069	EIF4B_PF00076	0.284718	0.254154	-0.138144
DYRK1A	RBM39	PF00069	PF00076	DYRK1A_PF00069	RBM39_PF00076	0.0706605	0.0596555	-0.137975
DYRK1A	ANLN	PF00069	PF00169	DYRK1A_PF00069	ANLN_PF00169	0.174345	0.19041	0.0997718
DYRK1B	PRKAR1A	PF00069	PF00027	DYRK1B_PF00069	PRKAR1A_PF00027	0	0.00079772	0.0228356
E2F2	TFDP1	PF02319	PF02319	E2F2_PF02319	TFDP1_PF02319	0.291176	0.272791	-0.0799163
E2F4	TFDP1	PF02319	PF02319	E2F4_PF02319	TFDP1_PF02319	0.169757	0.133149	-0.262894
E4F1	CSNK2A1	PF00096	PF00069	E4F1_PF00096	CSNK2A1_PF00069	0.0925085	0.0740266	-0.200399
E4F1	GZF1	PF00096	PF00096	E4F1_PF00096	GZF1_PF00096	0.520229	0.527014	0.0170634
ECH1	AUH	PF00378	PF00378	ECH1_PF00378	AUH_PF00378	0.676677	0.685127	0.0166788
ECHDC2	AUH	PF00378	PF00378	ECHDC2_PF00378	AUH_PF00378	0.275028	0.339254	0.260149
ECI2	AUH	PF00378	PF00378	ECI2_PF00378	AUH_PF00378	0.680313	0.754587	0.139733
ECT2	RAC1	PF00621	PF00071	ECT2_PF00621	RAC1_PF00071	0.0729636	0.080831	0.0894738
ECT2	SPTAN1	PF00621	PF00018	ECT2_PF00621	SPTAN1_PF00018	0.0136255	0.0201962	0.14179
ECT2	RACGAP1	PF00621	PF00130	ECT2_PF00621	RACGAP1_PF00130	0.0365378	0.0466027	0.158734
ECT2	ANLN	PF00621	PF00169	ECT2_PF00621	ANLN_PF00169	0.0613125	0.105062	0.478229
EED	RPL30	PF00400	PF01248	EED_PF00400	RPL30_PF01248	0.850402	0.848446	-0.00313778
EED	NUP85	PF00400	PF07575	EED_PF00400	NUP85_PF07575	0.545656	0.627963	0.186726
EED	EHMT2	PF00400	PF00856	EED_PF00400	EHMT2_PF00856	0.365118	0.435883	0.227088
EEF1A1	EEF1D	PF03144	PF00736	EEF1A1_PF03144	EEF1D_PF00736	0.394209	0.337844	-0.195761
EEF1A1	EEF1A2	PF03144	PF00009	EEF1A1_PF03144	EEF1A2_PF00009	0.663385	0.665679	0.0046311
EEF1A2	EEF1D	PF00009	PF00736	EEF1A2_PF00009	EEF1D_PF00736	0.294124	0.276542	-0.07566
EEF1A2	EEF1A1	PF00009	PF03144	EEF1A2_PF00009	EEF1A1_PF03144	0.663385	0.665679	0.0046311
EEF1A2	EEF2	PF00009	PF03144	EEF1A2_PF00009	EEF2_PF03144	0.642537	0.708369	0.131009
EEF1A2	EEF1B2	PF00009	PF00736	EEF1A2_PF00009	EEF1B2_PF00736	0.641646	0.719614	0.154102
EEF1A2	EFTUD2	PF00009	PF00009	EEF1A2_PF00009	EFTUD2_PF00009	0.326064	0.388399	0.221264
EEF1B2	EEF1D	PF00736	PF00736	EEF1B2_PF00736	EEF1D_PF00736	0.381291	0.365218	-0.0547933
EEF1B2	EEF1A2	PF00736	PF00009	EEF1B2_PF00736	EEF1A2_PF00009	0.641646	0.719614	0.154102
EEF1B2	EEF1D	PF00736	PF10587	EEF1B2_PF00736	EEF1D_PF10587	0.364175	0.436058	0.230888
EEF1D	EEF1D	PF00736	PF00736	EEF1D_PF00736	EEF1D_PF00736	0.17478	0.14035	-0.239856
EEF1D	EEF1A1	PF00736	PF03144	EEF1D_PF00736	EEF1A1_PF03144	0.394209	0.337844	-0.195761
EEF1D	EEF1A2	PF00736	PF00009	EEF1D_PF00736	EEF1A2_PF00009	0.294124	0.276542	-0.07566
EEF1D	EEF1B2	PF00736	PF00736	EEF1D_PF00736	EEF1B2_PF00736	0.381291	0.365218	-0.0547933
EEF1D	EEF1D	PF10587	PF00736	EEF1D_PF10587	EEF1D_PF00736	0.166934	0.167573	0.00424647
EEF1D	EEF1D	PF00736	PF10587	EEF1D_PF00736	EEF1D_PF10587	0.166934	0.167573	0.00424647
EEF1D	EFTUD2	PF00736	PF00009	EEF1D_PF00736	EFTUD2_PF00009	0.19376	0.19712	0.0197481
EEF1D	EEF1B2	PF10587	PF00736	EEF1D_PF10587	EEF1B2_PF00736	0.364175	0.436058	0.230888
EEF2	GSPT1	PF03144	PF00009	EEF2_PF03144	GSPT1_PF00009	0.79865	0.821446	0.0382411
EEF2	GSPT1	PF03144	PF03143	EEF2_PF03144	GSPT1_PF03143	0.0995193	0.110358	0.100964
EEF2	EEF1A2	PF03144	PF00009	EEF2_PF03144	EEF1A2_PF00009	0.642537	0.708369	0.131009
EEFSEC	GSPT1	PF00009	PF00009	EEFSEC_PF00009	GSPT1_PF00009	0.848612	0.833915	-0.0237897
EEFSEC	GSPT1	PF00009	PF03143	EEFSEC_PF00009	GSPT1_PF03143	0.105745	0.112033	0.0571029
EFHD2	MYH10	PF13499	PF00063	EFHD2_PF13499	MYH10_PF00063	0.76368	0.942131	0.286069
EFTUD2	EEF1D	PF00009	PF00736	EFTUD2_PF00009	EEF1D_PF00736	0.19376	0.19712	0.0197481
EFTUD2	ETF1	PF00009	PF03463	EFTUD2_PF00009	ETF1_PF03463	0.018755	0.025256	0.130343
EFTUD2	GSPT1	PF00009	PF00009	EFTUD2_PF00009	GSPT1_PF00009	0.405286	0.450399	0.136304
EFTUD2	GSPT1	PF00009	PF03143	EFTUD2_PF00009	GSPT1_PF03143	0.0505024	0.0605092	0.136936
EFTUD2	EEF1A2	PF00009	PF00009	EFTUD2_PF00009	EEF1A2_PF00009	0.326064	0.388399	0.221264
EFTUD2	SNRPD3	PF00009	PF01423	EFTUD2_PF00009	SNRPD3_PF01423	0.390363	0.465114	0.226199
EFTUD2	ETF1	PF00009	PF03464	EFTUD2_PF00009	ETF1_PF03464	0.239566	0.325785	0.376015
EGLN3	GSPT1	PF13640	PF00009	EGLN3_PF13640	GSPT1_PF00009	0.608017	0.662886	0.115548
EHMT1	SUV39H2	PF05033	PF00856	EHMT1_PF05033	SUV39H2_PF00856	0.00237622	0.00294468	0.0155738
EHMT1	EHMT2	PF05033	PF05033	EHMT1_PF05033	EHMT2_PF05033	0.0656051	0.085879	0.233117
EHMT1	EHMT2	PF05033	PF00856	EHMT1_PF05033	EHMT2_PF00856	0.103978	0.138364	0.290794
EHMT2	SUV39H2	PF05033	PF00856	EHMT2_PF05033	SUV39H2_PF00856	0.00256215	0.00338073	0.022295
EHMT2	SUV39H2	PF00856	PF00856	EHMT2_PF00856	SUV39H2_PF00856	0.00406077	0.00544686	0.0365236
EHMT2	EZH2	PF00856	PF18264	EHMT2_PF00856	EZH2_PF18264	0.185264	0.201112	0.0940517
EHMT2	CHAF1B	PF00856	PF00400	EHMT2_PF00856	CHAF1B_PF00400	0.116765	0.141112	0.196607
EHMT2	EED	PF00856	PF00400	EHMT2_PF00856	EED_PF00400	0.365118	0.435883	0.227088
EHMT2	EHMT1	PF05033	PF05033	EHMT2_PF05033	EHMT1_PF05033	0.0656051	0.085879	0.233117
EHMT2	WDR5	PF00856	PF00400	EHMT2_PF00856	WDR5_PF00400	0.386897	0.468244	0.246338
EHMT2	EHMT1	PF00856	PF05033	EHMT2_PF00856	EHMT1_PF05033	0.103978	0.138364	0.290794
EHMT2	EHMT2	PF05033	PF05033	EHMT2_PF05033	EHMT2_PF05033	0.0707383	0.098596	0.299512
EHMT2	EHMT2	PF05033	PF00856	EHMT2_PF05033	EHMT2_PF00856	0.112114	0.158853	0.365478
EHMT2	EHMT2	PF00856	PF05033	EHMT2_PF00856	EHMT2_PF05033	0.112114	0.158853	0.365478
EHMT2	EHMT2	PF00856	PF00856	EHMT2_PF00856	EHMT2_PF00856	0.17769	0.255935	0.426151
[truncated: 6,028 more rows]

## Sheet: b.ESRP12_correlated_genes_netwo
Gene	Interactor	Domain1	Domain2	Gene_Domain1	Interactor_Domain2	IS_siCTR	IS_siESRP1/2	dIS
ABI1	EPS8	PF00018	PF00018	ABI1_PF00018	EPS8_PF00018	0.135614	0.354815	1.12496
ABI1	PLEKHA4	PF00018	PF00169	ABI1_PF00018	PLEKHA4_PF00169	0.349178	0.471942	0.386857
ABI1	ABI1	PF00018	PF00018	ABI1_PF00018	ABI1_PF00018	0.535043	0.714138	0.385289
ABI1	NCK1	PF00018	PF00017	ABI1_PF00018	NCK1_PF00017	0.152291	0.202281	0.318596
ABI1	NCK2	PF00018	PF00018	ABI1_PF00018	NCK2_PF00018	0.209004	0.26183	0.267782
ABI1	ABI2	PF00018	PF00018	ABI1_PF00018	ABI2_PF00018	0.357419	0.431773	0.241839
ABI1	EPS8L1	PF00018	PF00018	ABI1_PF00018	EPS8L1_PF00018	0.282054	0.338393	0.226101
ABI1	PIK3R1	PF00018	PF00017	ABI1_PF00018	PIK3R1_PF00017	0.404891	0.476026	0.209613
ABI1	NCK2	PF00018	PF00017	ABI1_PF00018	NCK2_PF00017	0.522462	0.580364	0.139004
ABI1	ABL1	PF00018	PF00017	ABI1_PF00018	ABL1_PF00017	0.43354	0.471068	0.107836
ABI1	NCK1	PF00018	PF00018	ABI1_PF00018	NCK1_PF00018	0.47065	0.509068	0.10271
ABI1	RAPH1	PF00018	PF00169	ABI1_PF00018	RAPH1_PF00169	0.238873	0.238421	-0.00225493
ABI1	BAIAP2	PF00018	PF07653	ABI1_PF00018	BAIAP2_PF07653	0.13498	0.124478	-0.0843214
ABI2	ABI1	PF00018	PF00018	ABI2_PF00018	ABI1_PF00018	0.357419	0.431773	0.241839
ABL1	ABI1	PF00017	PF00018	ABL1_PF00017	ABI1_PF00018	0.43354	0.471068	0.107836
ABL1	SPTAN1	PF00017	PF00018	ABL1_PF00017	SPTAN1_PF00018	0.0649007	0.0652011	0.00376777
ABR	RAC1	PF00621	PF00071	ABR_PF00621	RAC1_PF00071	0.150305	0.127769	-0.172195
ACLY	CS	PF00285	PF00285	ACLY_PF00285	CS_PF00285	0.378022	0.428573	0.161056
ACTN4	FLNB	PF08726	PF00307	ACTN4_PF08726	FLNB_PF00307	0.146209	0.186548	0.269738
ACTN4	FLNB	PF00435	PF00307	ACTN4_PF00435	FLNB_PF00307	0.172379	0.188544	0.101235
ACTN4	FLNA	PF08726	PF00307	ACTN4_PF08726	FLNA_PF00307	0.122374	0.0930957	-0.268562
ACTN4	FLNA	PF00435	PF00307	ACTN4_PF00435	FLNA_PF00307	0.144277	0.0940918	-0.431129
ACTR2	INF2	PF00022	PF02181	ACTR2_PF00022	INF2_PF02181	0.0235807	0.0349784	0.207769
ACTR2	FLNA	PF00022	PF00307	ACTR2_PF00022	FLNA_PF00307	0.6356	0.430386	-0.513173
ACTR3	FLNA	PF00022	PF00307	ACTR3_PF00022	FLNA_PF00307	0.568821	0.388321	-0.497532
AGAP1	MAGI1	PF00071	PF00595	AGAP1_PF00071	MAGI1_PF00595	0.0429234	0.0480677	0.0777371
AGAP1	RAC1	PF00071	PF00071	AGAP1_PF00071	RAC1_PF00071	0.244437	0.231742	-0.063585
AGAP1	RAC1	PF00169	PF00071	AGAP1_PF00169	RAC1_PF00071	0.0969655	0.0413986	-0.685234
AGAP2	NF2	PF00071	PF00373	AGAP2_PF00071	NF2_PF00373	0.463756	0.53093	0.177281
AGAP2	RAC1	PF00071	PF00071	AGAP2_PF00071	RAC1_PF00071	0.316912	0.250685	-0.287178
AHI1	DNM2	PF00018	PF00169	AHI1_PF00018	DNM2_PF00169	0.0767161	0.128124	0.491281
AHI1	DNM2	PF00400	PF00169	AHI1_PF00400	DNM2_PF00169	0.0563315	0.0735536	0.216567
AKT1	CHEK1	PF00169	PF00069	AKT1_PF00169	CHEK1_PF00069	0.530162	0.522432	-0.0193515
AKT1	RAC1	PF00169	PF00071	AKT1_PF00169	RAC1_PF00071	0.381295	0.312854	-0.249287
ANLN	RHOT2	PF00169	PF00071	ANLN_PF00169	RHOT2_PF00071	0.167152	0.215417	0.289561
ANLN	CSNK1G3	PF00169	PF00069	ANLN_PF00169	CSNK1G3_PF00069	0.0960502	0.125344	0.263725
ANLN	SPTAN1	PF00169	PF00018	ANLN_PF00169	SPTAN1_PF00018	0.0539543	0.0711703	0.221087
ANLN	RHOT2	PF08174	PF00071	ANLN_PF08174	RHOT2_PF00071	0.0675074	0.0741228	0.0790159
AP1B1	CLTC	PF02883	PF00637	AP1B1_PF02883	CLTC_PF00637	0.083515	0.118375	0.334676
AP1B1	AP2A2	PF02883	PF02883	AP1B1_PF02883	AP2A2_PF02883	0.0197967	0.0295328	0.188392
AP1B1	AP1G1	PF02883	PF02883	AP1B1_PF02883	AP1G1_PF02883	0.00525422	0.00684544	0.0409601
AP1B1	AP2A2	PF09066	PF02883	AP1B1_PF09066	AP2A2_PF02883	0.128875	0.111676	-0.145848
AP1B1	AP1G1	PF09066	PF02883	AP1B1_PF09066	AP1G1_PF02883	0.0342045	0.0258854	-0.150075
AP1G1	AP1B1	PF02883	PF02883	AP1G1_PF02883	AP1B1_PF02883	0.00525422	0.00684544	0.0409601
AP1G1	AP1B1	PF02883	PF09066	AP1G1_PF02883	AP1B1_PF09066	0.0342045	0.0258854	-0.150075
AP2A2	AP1B1	PF02883	PF02883	AP2A2_PF02883	AP1B1_PF02883	0.0197967	0.0295328	0.188392
AP2A2	AP1B1	PF02883	PF09066	AP2A2_PF02883	AP1B1_PF09066	0.128875	0.111676	-0.145848
APP	APP	PF00014	PF00014	APP_PF00014	APP_PF00014	0.338918	0.452839	0.370631
APP	SPINT2	PF00014	PF00014	APP_PF00014	SPINT2_PF00014	0.533168	0.621319	0.203089
APP	TFPI	PF00014	PF00014	APP_PF00014	TFPI_PF00014	0.482267	0.554609	0.183853
APP	APP	PF02177	PF02177	APP_PF02177	APP_PF02177	0.0520448	0.0523952	0.00494531
APP	APP	PF12924	PF12924	APP_PF12924	APP_PF12924	0.00961707	0.00226893	-0.189772
APP	APP	PF12924	PF02177	APP_PF12924	APP_PF02177	0.0223723	0.0109033	-0.248917
APP	APP	PF02177	PF12924	APP_PF02177	APP_PF12924	0.0223723	0.0109033	-0.248917
APPL1	DNM2	PF00169	PF00169	APPL1_PF00169	DNM2_PF00169	0.170404	0.250026	0.444935
APPL1	DNM2	PF16746	PF00169	APPL1_PF16746	DNM2_PF00169	0.0110544	0.00946616	-0.0380259
ARAP1	RAC1	PF00169	PF00071	ARAP1_PF00169	RAC1_PF00071	0.388018	0.354595	-0.114511
ARAP2	RAC1	PF00169	PF00071	ARAP2_PF00169	RAC1_PF00071	0.39355	0.323199	-0.24915
ARFIP2	RAC1	PF06456	PF00071	ARFIP2_PF06456	RAC1_PF00071	0.384187	0.275216	-0.416922
ARHGAP12	RAC1	PF00169	PF00071	ARHGAP12_PF00169	RAC1_PF00071	0.535626	0.43914	-0.259732
ARHGAP22	RAC1	PF00620	PF00071	ARHGAP22_PF00620	RAC1_PF00071	0.0218715	0.00550837	-0.372714
ARHGAP27	RAC1	PF00169	PF00071	ARHGAP27_PF00169	RAC1_PF00071	0.183767	0.168544	-0.0971521
ARHGAP33	RAC1	PF00620	PF00071	ARHGAP33_PF00620	RAC1_PF00071	0.201612	0.08584	-0.889294
ARHGAP4	RAC1	PF00620	PF00071	ARHGAP4_PF00620	RAC1_PF00071	0.0167505	0.0189438	0.0466412
ARHGAP44	RAC1	PF00620	PF00071	ARHGAP44_PF00620	RAC1_PF00071	0.379047	0.290211	-0.334704
ARHGEF10	RAC1	PF00621	PF00071	ARHGEF10_PF00621	RAC1_PF00071	0.271116	0.249952	-0.0983647
ARHGEF11	PTPRF	PF00595	PF00041	ARHGEF11_PF00595	PTPRF_PF00041	0.4366	0.465138	0.0822236
ARHGEF12	PTPRF	PF00595	PF00041	ARHGEF12_PF00595	PTPRF_PF00041	0.526049	0.475578	-0.132285
ARHGEF12	PTPRF	PF00621	PF00041	ARHGEF12_PF00621	PTPRF_PF00041	0.183805	0.159921	-0.155454
ARHGEF2	RAC1	PF00130	PF00071	ARHGEF2_PF00130	RAC1_PF00071	0.0154605	0.0365612	0.403095
ARHGEF2	PTPRF	PF00621	PF00041	ARHGEF2_PF00621	PTPRF_PF00041	0.54351	0.509163	-0.0860043
ARHGEF2	RAC1	PF00621	PF00071	ARHGEF2_PF00621	RAC1_PF00071	0.372323	0.322684	-0.180394
ARHGEF25	RAC1	PF00621	PF00071	ARHGEF25_PF00621	RAC1_PF00071	0.535587	0.439062	-0.259866
ARHGEF26	RAC1	PF00621	PF00071	ARHGEF26_PF00621	RAC1_PF00071	0.27051	0.305504	0.149493
ARHGEF4	RAC1	PF00621	PF00071	ARHGEF4_PF00621	RAC1_PF00071	0.00887368	0.0158853	0.162334
ARHGEF7	RAC1	PF00169	PF00071	ARHGEF7_PF00169	RAC1_PF00071	0.17292	0.158682	-0.0952196
ARHGEF7	RAC1	PF00621	PF00071	ARHGEF7_PF00621	RAC1_PF00071	0.227628	0.195992	-0.17454
ATG16L1	DNM2	PF00400	PF00169	ATG16L1_PF00400	DNM2_PF00169	0.149535	0.245548	0.566749
ATG16L1	MBNL1	PF00400	PF00642	ATG16L1_PF00400	MBNL1_PF00642	0.347731	0.41643	0.229867
ATG7	UBA3	PF00899	PF00899	ATG7_PF00899	UBA3_PF00899	0.0945034	0.11442	0.186283
ATP6V0A2	ATP6V1C1	PF01496	PF03223	ATP6V0A2_PF01496	ATP6V1C1_PF03223	0.383042	0.373605	-0.0317854
ATP6V1C1	ATP6V0A2	PF03223	PF01496	ATP6V1C1_PF03223	ATP6V0A2_PF01496	0.383042	0.373605	-0.0317854
ATP6V1C1	ATP6V1E1	PF03223	PF01991	ATP6V1C1_PF03223	ATP6V1E1_PF01991	0.864961	0.796964	-0.111409
ATP6V1E1	ATP6V1C1	PF01991	PF03223	ATP6V1E1_PF01991	ATP6V1C1_PF03223	0.864961	0.796964	-0.111409
AURKA	HNRNPA2B1	PF00069	PF00076	AURKA_PF00069	HNRNPA2B1_PF00076	0.351738	0.350565	-0.00421895
AURKB	HNRNPA2B1	PF00069	PF00076	AURKB_PF00069	HNRNPA2B1_PF00076	0.626229	0.64045	0.0300249
BAIAP2	ABI1	PF07653	PF00018	BAIAP2_PF07653	ABI1_PF00018	0.13498	0.124478	-0.0843214
BCR	RAC1	PF00620	PF00071	BCR_PF00620	RAC1_PF00071	0.384598	0.34052	-0.154284
BPTF	PHF12	PF00628	PF00628	BPTF_PF00628	PHF12_PF00628	0.0127527	0.0198297	0.154163
BPTF	PHF12	PF00439	PF00628	BPTF_PF00439	PHF12_PF00628	0.00550954	0.00965223	0.103841
BPTF	CHD3	PF00628	PF00385	BPTF_PF00628	CHD3_PF00385	0.00895922	0.0128068	0.0912033
BPTF	CHD4	PF00439	PF00628	BPTF_PF00439	CHD4_PF00628	0.018987	0.023424	0.0899275
BPTF	MTF2	PF00439	PF00628	BPTF_PF00439	MTF2_PF00628	0.0132731	0.0171702	0.086229
BPTF	MTF2	PF00628	PF00628	BPTF_PF00628	MTF2_PF00628	0.0307227	0.0352747	0.0791438
BPTF	CHD4	PF00628	PF00628	BPTF_PF00628	CHD4_PF00628	0.0439484	0.0481226	0.0627174
BPTF	MTA3	PF00628	PF01426	BPTF_PF00628	MTA3_PF01426	0.0249106	0.028206	0.0621092
BPTF	PHF1	PF00439	PF00628	BPTF_PF00439	PHF1_PF00628	0.0348661	0.0362632	0.0235572
BPTF	PHF1	PF00628	PF00628	BPTF_PF00628	PHF1_PF00628	0.0807032	0.0744998	-0.0701512
BPTF	CBX6	PF00628	PF00385	BPTF_PF00628	CBX6_PF00385	0.121298	0.111718	-0.0830337
BRAF	MYOF	PF00130	PF00168	BRAF_PF00130	MYOF_PF00168	0.120572	0.06963	-0.511802
BRD9	SMARCA4	PF00439	PF00439	BRD9_PF00439	SMARCA4_PF00439	0.00579198	0.0164957	0.253203
BRD9	PBRM1	PF00439	PF00439	BRD9_PF00439	PBRM1_PF00439	0.220547	0.244381	0.121805
BRD9	DPF1	PF00439	PF00628	BRD9_PF00439	DPF1_PF00628	0.268884	0.295829	0.11703
BRD9	PHF10	PF00439	PF00628	BRD9_PF00439	PHF10_PF00628	0.332421	0.332195	-0.000854273
BRD9	DPF2	PF00439	PF00628	BRD9_PF00439	DPF2_PF00628	0.3331	0.255372	-0.327151
BUB1	RHOT2	PF00069	PF00071	BUB1_PF00069	RHOT2_PF00071	0.209115	0.224552	0.083486
BUB3	DNM2	PF00400	PF00169	BUB3_PF00400	DNM2_PF00169	0.255292	0.354536	0.406075
CALM1	FLNB	PF13499	PF00307	CALM1_PF13499	FLNB_PF00307	0.32953	0.403884	0.258111
CALM1	MYO1B	PF13499	PF00063	CALM1_PF13499	MYO1B_PF00063	0.340533	0.359252	0.0675477
CALM1	FLNA	PF13499	PF00307	CALM1_PF13499	FLNA_PF00307	0.275809	0.201556	-0.373146
CASP8	CHEK1	PF01335	PF00069	CASP8_PF01335	CHEK1_PF00069	0.132704	0.205648	0.484653
CBX1	SUV39H2	PF00385	PF00385	CBX1_PF00385	SUV39H2_PF00385	0.34409	0.401024	0.194679
CBX3	SUV39H2	PF00385	PF00385	CBX3_PF00385	SUV39H2_PF00385	0.305276	0.358565	0.201626
CBX6	BPTF	PF00385	PF00628	CBX6_PF00385	BPTF_PF00628	0.121298	0.111718	-0.0830337
CD2AP	DNM2	PF00018	PF00169	CD2AP_PF00018	DNM2_PF00169	0.245271	0.341889	0.408406
CD46	ITGA2	PF00084	PF00092	CD46_PF00084	ITGA2_PF00092	0.15279	0.166616	0.0951543
CDC14A	CHEK1	PF00782	PF00069	CDC14A_PF00782	CHEK1_PF00069	0.381669	0.324967	-0.203164
CDC23	RAC1	PF13181	PF00071	CDC23_PF13181	RAC1_PF00071	0.272739	0.231273	-0.198393
CDC25A	CHEK1	PF00581	PF00069	CDC25A_PF00581	CHEK1_PF00069	0.51758	0.515657	-0.00489435
CDC25B	CHEK1	PF00581	PF00069	CDC25B_PF00581	CHEK1_PF00069	0.634249	0.605583	-0.0617436
CDC25C	CHEK1	PF00581	PF00069	CDC25C_PF00581	CHEK1_PF00069	0.397459	0.39514	-0.00749508
CDC42SE2	RAC1	PF00786	PF00071	CDC42SE2_PF00786	RAC1_PF00071	0.520342	0.409507	-0.311739
CDH1	MPZL1	PF00028	PF07686	CDH1_PF00028	MPZL1_PF07686	0.358647	0.449661	0.290095
CDK1	CHEK1	PF00069	PF00069	CDK1_PF00069	CHEK1_PF00069	0.76236	0.730582	-0.0575689
CDK2	RAC1	PF00069	PF00071	CDK2_PF00069	RAC1_PF00071	0.517977	0.439967	-0.213146
CDK2	PRKAR1A	PF00069	PF00027	CDK2_PF00069	PRKAR1A_PF00027	0.0549749	0.0208643	-0.566913
CDK9	DNM2	PF00069	PF00169	CDK9_PF00069	DNM2_PF00169	0.123143	0.18945	0.467765
CDK9	HNRNPA2B1	PF00069	PF00076	CDK9_PF00069	HNRNPA2B1_PF00076	0.338863	0.361264	0.0808028
CDK9	CHEK1	PF00069	PF00069	CDK9_PF00069	CHEK1_PF00069	0.372674	0.388	0.0513878
CELF1	MBNL1	PF00076	PF00642	CELF1_PF00076	MBNL1_PF00642	0.50134	0.517414	0.0414573
CELF1	HNRNPA2B1	PF00076	PF00076	CELF1_PF00076	HNRNPA2B1_PF00076	0.593264	0.581784	-0.0259807
CHD3	BPTF	PF00385	PF00628	CHD3_PF00385	BPTF_PF00628	0.00895922	0.0128068	0.0912033
CHD4	HNRNPA2B1	PF00628	PF00076	CHD4_PF00628	HNRNPA2B1_PF00076	0.231889	0.25536	0.115383
CHD4	BPTF	PF00628	PF00439	CHD4_PF00628	BPTF_PF00439	0.018987	0.023424	0.0899275
CHD4	BPTF	PF00628	PF00628	CHD4_PF00628	BPTF_PF00628	0.0439484	0.0481226	0.0627174
CHEK1	CASP8	PF00069	PF01335	CHEK1_PF00069	CASP8_PF01335	0.132704	0.205648	0.484653
CHEK1	RAVER1	PF00069	PF00076	CHEK1_PF00069	RAVER1_PF00076	0.117566	0.16505	0.35994
CHEK1	RAD23A	PF00069	PF00627	CHEK1_PF00069	RAD23A_PF00627	0.0615552	0.091098	0.33894
CHEK1	PLEKHA4	PF00069	PF00169	CHEK1_PF00069	PLEKHA4_PF00169	0.389197	0.436572	0.147785
CHEK1	ZBTB21	PF00069	PF00096	CHEK1_PF00069	ZBTB21_PF00096	0.200591	0.220214	0.108769
CHEK1	PRKAA1	PF00069	PF00069	CHEK1_PF00069	PRKAA1_PF00069	0.277284	0.289919	0.0546493
CHEK1	CDK9	PF00069	PF00069	CHEK1_PF00069	CDK9_PF00069	0.372674	0.388	0.0513878
CHEK1	PPM1A	PF00069	PF00481	CHEK1_PF00069	PPM1A_PF00481	0.394524	0.407935	0.0428811
CHEK1	MAP2K1	PF00069	PF00069	CHEK1_PF00069	MAP2K1_PF00069	0.542256	0.553233	0.0264936
CHEK1	CLPB	PF00069	PF13857	CHEK1_PF00069	CLPB_PF13857	0.0178279	0.018475	0.0136979
CHEK1	PTBP1	PF00069	PF00076	CHEK1_PF00069	PTBP1_PF00076	0.475755	0.48001	0.0116305
CHEK1	CHEK2	PF00069	PF00498	CHEK1_PF00069	CHEK2_PF00498	0.0351938	0.0355949	0.00677709
CHEK1	TLK1	PF00069	PF00069	CHEK1_PF00069	TLK1_PF00069	0.537391	0.539396	0.00491511
CHEK1	CDC25A	PF00069	PF00581	CHEK1_PF00069	CDC25A_PF00581	0.51758	0.515657	-0.00489435
CHEK1	CDC25C	PF00069	PF00581	CHEK1_PF00069	CDC25C_PF00581	0.397459	0.39514	-0.00749508
CHEK1	DDB1	PF00069	PF10433	CHEK1_PF00069	DDB1_PF10433	0.680884	0.675835	-0.0100022
CHEK1	ILKAP	PF00069	PF00481	CHEK1_PF00069	ILKAP_PF00481	0.616312	0.609335	-0.015187
CHEK1	AKT1	PF00069	PF00169	CHEK1_PF00069	AKT1_PF00169	0.530162	0.522432	-0.0193515
CHEK1	MAPK1	PF00069	PF00069	CHEK1_PF00069	MAPK1_PF00069	0.489533	0.476936	-0.0340856
CHEK1	ZCCHC17	PF00069	PF00575	CHEK1_PF00069	ZCCHC17_PF00575	0.721078	0.693997	-0.0515813
CHEK1	CDK1	PF00069	PF00069	CHEK1_PF00069	CDK1_PF00069	0.76236	0.730582	-0.0575689
CHEK1	CDC25B	PF00069	PF00581	CHEK1_PF00069	CDC25B_PF00581	0.634249	0.605583	-0.0617436
CHEK1	MAPKAPK2	PF00069	PF00069	CHEK1_PF00069	MAPKAPK2_PF00069	0.772959	0.73423	-0.0695433
CHEK1	HSP90AA1	PF00069	PF00183	CHEK1_PF00069	HSP90AA1_PF00183	0.452926	0.423335	-0.0874865
CHEK1	LATS2	PF00069	PF00069	CHEK1_PF00069	LATS2_PF00069	0.802608	0.743741	-0.103215
CHEK1	CHEK1	PF00069	PF00069	CHEK1_PF00069	CHEK1_PF00069	0.664714	0.611107	-0.112482
CHEK1	WEE1	PF00069	PF00069	CHEK1_PF00069	WEE1_PF00069	0.730563	0.669737	-0.117046
CHEK1	RACGAP1	PF00069	PF00130	CHEK1_PF00069	RACGAP1_PF00130	0.239399	0.21099	-0.149068
CHEK1	HNRNPD	PF00069	PF00076	CHEK1_PF00069	HNRNPD_PF00076	0.597316	0.527566	-0.164485
CHEK1	PTEN	PF00069	PF00782	CHEK1_PF00069	PTEN_PF00782	0.224017	0.194	-0.167385
CHEK1	CDC14A	PF00069	PF00782	CHEK1_PF00069	CDC14A_PF00782	0.381669	0.324967	-0.203164
CHEK1	CHEK2	PF00069	PF00069	CHEK1_PF00069	CHEK2_PF00069	0.15594	0.125781	-0.228444
CHEK1	CSNK2A1	PF00069	PF00069	CHEK1_PF00069	CSNK2A1_PF00069	0.0984067	0.0725449	-0.276246
CHEK1	PRKAA1	PF00069	PF16579	CHEK1_PF00069	PRKAA1_PF16579	0.0876447	0.0610534	-0.309696
CHEK1	KSR1	PF00069	PF07714	CHEK1_PF00069	KSR1_PF07714	0.0584027	0.0313996	-0.413306
CHEK2	CHEK1	PF00498	PF00069	CHEK2_PF00498	CHEK1_PF00069	0.0351938	0.0355949	0.00677709
CHEK2	CHEK1	PF00069	PF00069	CHEK2_PF00069	CHEK1_PF00069	0.15594	0.125781	-0.228444
CHN1	RAC1	PF00130	PF00071	CHN1_PF00130	RAC1_PF00071	0.0671976	0.0648521	-0.0291664
CHN1	RAC1	PF00620	PF00071	CHN1_PF00620	RAC1_PF00071	0.151634	0.0813928	-0.617856
CLINT1	PICALM	PF01417	PF07651	CLINT1_PF01417	PICALM_PF07651	0.310196	0.235007	-0.337783
CLK2	REPIN1	PF00069	PF00096	CLK2_PF00069	REPIN1_PF00096	0.0247061	0.0287844	0.0766848
CLPB	CHEK1	PF13857	PF00069	CLPB_PF13857	CHEK1_PF00069	0.0178279	0.018475	0.0136979
CLTC	AP1B1	PF00637	PF02883	CLTC_PF00637	AP1B1_PF02883	0.083515	0.118375	0.334676
CS	ACLY	PF00285	PF00285	CS_PF00285	ACLY_PF00285	0.378022	0.428573	0.161056
CSE1L	RAC1	PF03378	PF00071	CSE1L_PF03378	RAC1_PF00071	0.566587	0.45487	-0.288393
CSK	RALGPS2	PF00018	PF00169	CSK_PF00018	RALGPS2_PF00169	0.457684	0.544448	0.227619
CSNK1A1	RAC1	PF00069	PF00071	CSNK1A1_PF00069	RAC1_PF00071	0.170789	0.108825	-0.475227
CSNK1G1	CSNK1G3	PF00069	PF00069	CSNK1G1_PF00069	CSNK1G3_PF00069	0.0471089	0.0565333	0.133629
CSNK1G2	CSNK1G3	PF00069	PF00069	CSNK1G2_PF00069	CSNK1G3_PF00069	0.160216	0.175354	0.100323
CSNK1G3	RAB5C	PF00069	PF00071	CSNK1G3_PF00069	RAB5C_PF00071	0.137188	0.179275	0.292594
CSNK1G3	ANLN	PF00069	PF00169	CSNK1G3_PF00069	ANLN_PF00169	0.0960502	0.125344	0.263725
CSNK1G3	PLEKHA4	PF00069	PF00169	CSNK1G3_PF00069	PLEKHA4_PF00169	0.0930547	0.115044	0.206285
CSNK1G3	CSNK1G1	PF00069	PF00069	CSNK1G3_PF00069	CSNK1G1_PF00069	0.0471089	0.0565333	0.133629
CSNK1G3	CSNK1G2	PF00069	PF00069	CSNK1G3_PF00069	CSNK1G2_PF00069	0.160216	0.175354	0.100323
CSNK1G3	ELAVL1	PF00069	PF00076	CSNK1G3_PF00069	ELAVL1_PF00076	0.175856	0.191154	0.094554
CSNK1G3	DUSP22	PF00069	PF00782	CSNK1G3_PF00069	DUSP22_PF00782	0.138591	0.150291	0.0868341
CSNK1G3	CSNK1G3	PF00069	PF00069	CSNK1G3_PF00069	CSNK1G3_PF00069	0.037999	0.042436	0.0709676
CSNK1G3	UBB	PF00069	PF00240	CSNK1G3_PF00069	UBB_PF00240	0.122028	0.129938	0.0648537
CSNK1G3	RAB11A	PF00069	PF00071	CSNK1G3_PF00069	RAB11A_PF00071	0.194491	0.205444	0.0632217
CSNK1G3	RAB2A	PF00069	PF00071	CSNK1G3_PF00069	RAB2A_PF00071	0.0992795	0.100652	0.0131995
CSNK1G3	RAB35	PF00069	PF00071	CSNK1G3_PF00069	RAB35_PF00071	0.155518	0.15312	-0.0169326
CSNK1G3	HRAS	PF00069	PF00071	CSNK1G3_PF00069	HRAS_PF00071	0.0881034	0.0763367	-0.128474
CSNK1G3	KRAS	PF00069	PF00071	CSNK1G3_PF00069	KRAS_PF00071	0.0386683	0.0093936	-0.578111
CSNK2A1	HNRNPA2B1	PF00069	PF00076	CSNK2A1_PF00069	HNRNPA2B1_PF00076	0.0894789	0.067546	-0.246821
CSNK2A1	CHEK1	PF00069	PF00069	CSNK2A1_PF00069	CHEK1_PF00069	0.0984067	0.0725449	-0.276246
CTIF	MIF4GD	PF02854	PF02854	CTIF_PF02854	MIF4GD_PF02854	0.26644	0.324932	0.244696
CTNNB1	RAC1	PF00514	PF00071	CTNNB1_PF00514	RAC1_PF00071	0.569577	0.461501	-0.276545
DDB1	CHEK1	PF10433	PF00069	DDB1_PF10433	CHEK1_PF00069	0.680884	0.675835	-0.0100022
DDX19A	MIF4GD	PF00270	PF02854	DDX19A_PF00270	MIF4GD_PF02854	0.499135	0.643084	0.335871
DDX19A	MIF4GD	PF00271	PF02854	DDX19A_PF00271	MIF4GD_PF02854	0.0199029	0.00535118	-0.336738
DDX19B	MIF4GD	PF00271	PF02854	DDX19B_PF00271	MIF4GD_PF02854	0.497384	0.616633	0.284338
DDX19B	MIF4GD	PF00270	PF02854	DDX19B_PF00270	MIF4GD_PF02854	0.0184755	0.0132867	-0.113685
DHX16	MIF4GD	PF00271	PF02854	DHX16_PF00271	MIF4GD_PF02854	0.0648259	0.0541503	-0.14078
DHX8	SON	PF00271	PF01585	DHX8_PF00271	SON_PF01585	0.102397	0.0954724	-0.0670843
DMPK	RAC1	PF00069	PF00071	DMPK_PF00069	RAC1_PF00071	0.285795	0.215716	-0.337697
DNAJC11	RHOT2	PF00226	PF00071	DNAJC11_PF00226	RHOT2_PF00071	0.26372	0.268003	0.019564
DNM1	DNM2	PF02212	PF00169	DNM1_PF02212	DNM2_PF00169	0.013012	0.0167948	0.0841087
DNM1	DNM2	PF00350	PF00350	DNM1_PF00350	DNM2_PF00350	0.0246915	0.0235839	-0.0215534
DNM2	SH3RF1	PF00169	PF00018	DNM2_PF00169	SH3RF1_PF00018	0.0493271	0.193318	1.29259
DNM2	DNM2	PF00169	PF00169	DNM2_PF00169	DNM2_PF00169	0.0725764	0.145695	0.674925
DNM2	ATG16L1	PF00169	PF00400	DNM2_PF00169	ATG16L1_PF00400	0.149535	0.245548	0.566749
DNM2	PLEKHA4	PF00169	PF00169	DNM2_PF00169	PLEKHA4_PF00169	0.128603	0.213167	0.559224
DNM2	FNBP1L	PF00169	PF00018	DNM2_PF00169	FNBP1L_PF00018	0.223126	0.343136	0.52546
DNM2	PRKCI	PF00169	PF00069	DNM2_PF00169	PRKCI_PF00069	0.152436	0.238944	0.513329
DNM2	AHI1	PF00169	PF00018	DNM2_PF00169	AHI1_PF00018	0.0767161	0.128124	0.491281
DNM2	ITSN1	PF00169	PF00018	DNM2_PF00169	ITSN1_PF00018	0.0895126	0.144435	0.478894
DNM2	RNF8	PF00169	PF00498	DNM2_PF00169	RNF8_PF00498	0.10794	0.169233	0.473092
DNM2	CDK9	PF00169	PF00069	DNM2_PF00169	CDK9_PF00069	0.123143	0.18945	0.467765
DNM2	PACSIN2	PF00169	PF00018	DNM2_PF00169	PACSIN2_PF00018	0.220558	0.320424	0.453243
DNM2	APPL1	PF00169	PF00169	DNM2_PF00169	APPL1_PF00169	0.170404	0.250026	0.444935
DNM2	ITSN2	PF00169	PF00018	DNM2_PF00169	ITSN2_PF00018	0.0250991	0.0508679	0.425599
DNM2	CD2AP	PF00169	PF00018	DNM2_PF00169	CD2AP_PF00018	0.245271	0.341889	0.408406
DNM2	BUB3	PF00169	PF00400	DNM2_PF00169	BUB3_PF00400	0.255292	0.354536	0.406075
DNM2	FER	PF00169	PF07714	DNM2_PF00169	FER_PF07714	0.0176726	0.0303833	0.248323
DNM2	AHI1	PF00169	PF00400	DNM2_PF00169	AHI1_PF00400	0.0563315	0.0735536	0.216567
DNM2	PACSIN3	PF00169	PF00018	DNM2_PF00169	PACSIN3_PF00018	0.00313402	0.007634	0.117284
DNM2	GRB2	PF00169	PF00018	DNM2_PF00169	GRB2_PF00018	0.00236174	0.00600541	0.0970532
DNM2	DNM1	PF00169	PF02212	DNM2_PF00169	DNM1_PF02212	0.013012	0.0167948	0.0841087
DNM2	DNM1	PF00350	PF00350	DNM2_PF00350	DNM1_PF00350	0.0246915	0.0235839	-0.0215534
DNM2	APPL1	PF00169	PF16746	DNM2_PF00169	APPL1_PF16746	0.0110544	0.00946616	-0.0380259
DNM2	KRAS	PF00169	PF00071	DNM2_PF00169	KRAS_PF00071	0.05344	0.0174055	-0.617855
DNM2	DNM2	PF00350	PF00350	DNM2_PF00350	DNM2_PF00350	0.219242	0.100933	-0.834995
DOCK10	RAC1	PF00169	PF00071	DOCK10_PF00169	RAC1_PF00071	0.424354	0.29199	-0.472007
DOCK7	RAC1	PF06920	PF00071	DOCK7_PF06920	RAC1_PF00071	0.176985	0.242712	0.366883
DPF1	BRD9	PF00628	PF00439	DPF1_PF00628	BRD9_PF00439	0.268884	0.295829	0.11703
DPF2	BRD9	PF00628	PF00439	DPF2_PF00628	BRD9_PF00439	0.3331	0.255372	-0.327151
DSN1	MIS12	PF08202	PF05859	DSN1_PF08202	MIS12_PF05859	0.291005	0.224567	-0.312638
DUSP22	CSNK1G3	PF00782	PF00069	DUSP22_PF00782	CSNK1G3_PF00069	0.138591	0.150291	0.0868341
DYRK1A	PRKAR1A	PF00069	PF00027	DYRK1A_PF00069	PRKAR1A_PF00027	0.0220202	0.00694712	-0.338779
DYRK1B	PRKAR1A	PF00069	PF00027	DYRK1B_PF00069	PRKAR1A_PF00027	0	0.00079772	0.0228356
ECT2	SPTAN1	PF00621	PF00018	ECT2_PF00621	SPTAN1_PF00018	0.0136255	0.0201962	0.14179
ECT2	RAC1	PF00621	PF00071	ECT2_PF00621	RAC1_PF00071	0.0729636	0.080831	0.0894738
EEF1A1	EEF1D	PF03144	PF00736	EEF1A1_PF03144	EEF1D_PF00736	0.394209	0.337844	-0.195761
EEF1A2	EEF1D	PF00009	PF00736	EEF1A2_PF00009	EEF1D_PF00736	0.294124	0.276542	-0.07566
EEF1B2	EEF1D	PF00736	PF10587	EEF1B2_PF00736	EEF1D_PF10587	0.364175	0.436058	0.230888
EEF1B2	EEF1D	PF00736	PF00736	EEF1B2_PF00736	EEF1D_PF00736	0.381291	0.365218	-0.0547933
EEF1D	EEF1B2	PF10587	PF00736	EEF1D_PF10587	EEF1B2_PF00736	0.364175	0.436058	0.230888
EEF1D	EFTUD2	PF00736	PF00009	EEF1D_PF00736	EFTUD2_PF00009	0.19376	0.19712	0.0197481
EEF1D	EEF1D	PF10587	PF00736	EEF1D_PF10587	EEF1D_PF00736	0.166934	0.167573	0.00424647
EEF1D	EEF1D	PF00736	PF10587	EEF1D_PF00736	EEF1D_PF10587	0.166934	0.167573	0.00424647
EEF1D	EEF1B2	PF00736	PF00736	EEF1D_PF00736	EEF1B2_PF00736	0.381291	0.365218	-0.0547933
EEF1D	EEF1A2	PF00736	PF00009	EEF1D_PF00736	EEF1A2_PF00009	0.294124	0.276542	-0.07566
EEF1D	EEF1A1	PF00736	PF03144	EEF1D_PF00736	EEF1A1_PF03144	0.394209	0.337844	-0.195761
EEF1D	EEF1D	PF00736	PF00736	EEF1D_PF00736	EEF1D_PF00736	0.17478	0.14035	-0.239856
EFTUD2	EEF1D	PF00009	PF00736	EFTUD2_PF00009	EEF1D_PF00736	0.19376	0.19712	0.0197481
EHMT1	SUV39H2	PF05033	PF00856	EHMT1_PF05033	SUV39H2_PF00856	0.00237622	0.00294468	0.0155738
EHMT2	SUV39H2	PF00856	PF00856	EHMT2_PF00856	SUV39H2_PF00856	0.00406077	0.00544686	0.0365236
EHMT2	SUV39H2	PF05033	PF00856	EHMT2_PF05033	SUV39H2_PF00856	0.00256215	0.00338073	0.022295
ELAVL1	CSNK1G3	PF00076	PF00069	ELAVL1_PF00076	CSNK1G3_PF00069	0.175856	0.191154	0.094554
ELAVL1	MBNL1	PF00076	PF00642	ELAVL1_PF00076	MBNL1_PF00642	0.565156	0.600682	0.0809996
ELAVL1	HNRNPA2B1	PF00076	PF00076	ELAVL1_PF00076	HNRNPA2B1_PF00076	0.668782	0.675412	0.0132468
ENAH	TES	PF00568	PF00412	ENAH_PF00568	TES_PF00412	0.372074	0.362229	-0.0340512
ENAH	VASP	PF00568	PF00568	ENAH_PF00568	VASP_PF00568	0.514355	0.501159	-0.0341329
ENAH	EVL	PF00568	PF00568	ENAH_PF00568	EVL_PF00568	0.0965691	0.083551	-0.13419
EPB41	EZR	PF09380	PF00373	EPB41_PF09380	EZR_PF00373	0.0198627	0.0514932	0.538789
EPS8	ABI1	PF00018	PF00018	EPS8_PF00018	ABI1_PF00018	0.135614	0.354815	1.12496
EPS8L1	ABI1	PF00018	PF00018	EPS8L1_PF00018	ABI1_PF00018	0.282054	0.338393	0.226101
EVL	ENAH	PF00568	PF00568	EVL_PF00568	ENAH_PF00568	0.0965691	0.083551	-0.13419
EWSR1	HNRNPA2B1	PF00076	PF00076	EWSR1_PF00076	HNRNPA2B1_PF00076	0.158077	0.196451	0.244185
EZR	EPB41	PF00373	PF09380	EZR_PF00373	EPB41_PF09380	0.0198627	0.0514932	0.538789
EZR	NF2	PF00373	PF00373	EZR_PF00373	NF2_PF00373	0.843737	0.971836	0.193241
EZR	RAC1	PF00373	PF00071	EZR_PF00373	RAC1_PF00071	0.576574	0.458864	-0.300205
FAM13A	RAC1	PF00620	PF00071	FAM13A_PF00620	RAC1_PF00071	0.0738627	0.0787088	0.0553696
FAM13B	RAC1	PF00620	PF00071	FAM13B_PF00620	RAC1_PF00071	0.429572	0.353129	-0.250508
FAU	SPTAN1	PF00240	PF00018	FAU_PF00240	SPTAN1_PF00018	0.0354525	0.0364936	0.0174715
FBLN1	LTBP4	PF07645	PF07645	FBLN1_PF07645	LTBP4_PF07645	0.0122411	0.0209118	0.188158
FBLN1	LTBP4	PF07645	PF00683	FBLN1_PF07645	LTBP4_PF00683	0.00229124	0.00173573	-0.0154082
FBXO28	SKP1	PF00646	PF01466	FBXO28_PF00646	SKP1_PF01466	0.351027	0.366878	0.0559244
FCGRT	MPZL1	PF00129	PF07686	FCGRT_PF00129	MPZL1_PF07686	0.186913	0.335995	0.704229
FCHO1	FNBP1	PF00611	PF14604	FCHO1_PF00611	FNBP1_PF14604	0.18366	0.184754	0.00673315
FCHO1	FNBP1	PF00611	PF00611	FCHO1_PF00611	FNBP1_PF00611	0.00483136	0	-0.133073
FER	DNM2	PF07714	PF00169	FER_PF07714	DNM2_PF00169	0.0176726	0.0303833	0.248323
FLNA	ITGB6	PF00630	PF08725	FLNA_PF00630	ITGB6_PF08725	0.0357104	0.165567	1.33059
FLNA	FLNB	PF00630	PF00307	FLNA_PF00630	FLNB_PF00307	0.149271	0.400527	1.17688
FLNA	PLEC	PF00630	PF00307	FLNA_PF00630	PLEC_PF00307	0.17016	0.362078	0.904366
FLNA	SPTBN1	PF00630	PF00307	FLNA_PF00630	SPTBN1_PF00307	0.118806	0.253103	0.844442
FLNA	SPECC1	PF00630	PF00307	FLNA_PF00630	SPECC1_PF00307	0.0128774	0.0441286	0.582092
FLNA	SPTBN2	PF00630	PF00307	FLNA_PF00630	SPTBN2_PF00307	0.00989947	0.0242347	0.30955
FLNA	FLNB	PF00630	PF00630	FLNA_PF00630	FLNB_PF00630	0.00110894	0.00659207	0.147024
FLNA	FLNB	PF00307	PF00630	FLNA_PF00307	FLNB_PF00630	0.00396624	0.00676181	0.0728636
FLNA	SPECC1	PF00307	PF00307	FLNA_PF00307	SPECC1_PF00307	0.0460574	0.0452649	-0.0119512
FLNA	SPTBN2	PF00307	PF00307	FLNA_PF00307	SPTBN2_PF00307	0.0354065	0.0248587	-0.190175
FLNA	ACTN4	PF00307	PF08726	FLNA_PF00307	ACTN4_PF08726	0.122374	0.0930957	-0.268562
FLNA	TRIO	PF00307	PF00435	FLNA_PF00307	TRIO_PF00435	0.235969	0.177543	-0.329719
FLNA	SYK	PF00307	PF07714	FLNA_PF00307	SYK_PF07714	0.285302	0.214657	-0.341333
FLNA	FLNB	PF00307	PF00307	FLNA_PF00307	FLNB_PF00307	0.533882	0.410841	-0.341409
FLNA	CALM1	PF00307	PF13499	FLNA_PF00307	CALM1_PF13499	0.275809	0.201556	-0.373146
FLNA	ACTN4	PF00307	PF00435	FLNA_PF00307	ACTN4_PF00435	0.144277	0.0940918	-0.431129
FLNA	SPTBN1	PF00307	PF00435	FLNA_PF00307	SPTBN1_PF00435	0.1775	0.11569	-0.457378
FLNA	ACTR3	PF00307	PF00022	FLNA_PF00307	ACTR3_PF00022	0.568821	0.388321	-0.497532
FLNA	ACTR2	PF00307	PF00022	FLNA_PF00307	ACTR2_PF00022	0.6356	0.430386	-0.513173
FLNA	SPTBN1	PF00307	PF00307	FLNA_PF00307	SPTBN1_PF00307	0.424922	0.25962	-0.61719
FLNA	PLEC	PF00307	PF00307	FLNA_PF00307	PLEC_PF00307	0.608594	0.371402	-0.644194
FLNB	FYN	PF00307	PF07714	FLNB_PF00307	FYN_PF07714	0.0476005	0.213647	1.43365
FLNB	FLNA	PF00307	PF00630	FLNB_PF00307	FLNA_PF00630	0.149271	0.400527	1.17688
FLNB	SPECC1	PF00307	PF00307	FLNB_PF00307	SPECC1_PF00307	0.0550281	0.0907031	0.421878
FLNB	ACTN4	PF00307	PF08726	FLNB_PF00307	ACTN4_PF08726	0.146209	0.186548	0.269738
FLNB	CALM1	PF00307	PF13499	FLNB_PF00307	CALM1_PF13499	0.32953	0.403884	0.258111
FLNB	PLEC	PF00630	PF00307	FLNB_PF00630	PLEC_PF00307	0.0054019	0.0122488	0.168111
FLNB	FLNA	PF00630	PF00630	FLNB_PF00630	FLNA_PF00630	0.00110894	0.00659207	0.147024
FLNB	SPTBN1	PF00630	PF00307	FLNB_PF00630	SPTBN1_PF00307	0.00377162	0.00856228	0.123127
FLNB	ITGB6	PF00630	PF08725	FLNB_PF00630	ITGB6_PF08725	0.00113366	0.005601	0.120837
FLNB	SPTBN1	PF00307	PF00435	FLNB_PF00307	SPTBN1_PF00435	0.212073	0.231824	0.104826
FLNB	ACTN4	PF00307	PF00435	FLNB_PF00307	ACTN4_PF00435	0.172379	0.188544	0.101235
FLNB	FLNA	PF00630	PF00307	FLNB_PF00630	FLNA_PF00307	0.00396624	0.00676181	0.0728636
FLNB	SPTBN1	PF00307	PF00307	FLNB_PF00307	SPTBN1_PF00307	0.507686	0.520235	0.0321033
FLNB	PLEC	PF00307	PF00307	FLNB_PF00307	PLEC_PF00307	0.727133	0.744225	0.0313868
FLNB	SPECC1	PF00630	PF00307	FLNB_PF00630	SPECC1_PF00307	0.000408807	0.00149284	0.0306959
FLNB	FLNA	PF00307	PF00307	FLNB_PF00307	FLNA_PF00307	0.533882	0.410841	-0.341409
FNBP1	FCHO1	PF14604	PF00611	FNBP1_PF14604	FCHO1_PF00611	0.18366	0.184754	0.00673315
FNBP1	FNBP1	PF00611	PF00611	FNBP1_PF00611	FNBP1_PF00611	0.000442401	0	-0.0127089
FNBP1	FCHO1	PF00611	PF00611	FNBP1_PF00611	FCHO1_PF00611	0.00483136	0	-0.133073
FNBP1	FNBP1	PF00611	PF14604	FNBP1_PF00611	FNBP1_PF14604	0.0168176	0	-0.418299
FNBP1	FNBP1	PF14604	PF00611	FNBP1_PF14604	FNBP1_PF00611	0.0168176	0	-0.418299
FNBP1	FNBP1	PF14604	PF14604	FNBP1_PF14604	FNBP1_PF14604	0.639307	0.453333	-0.453633
FNBP1L	DNM2	PF00018	PF00169	FNBP1L_PF00018	DNM2_PF00169	0.223126	0.343136	0.52546
FYN	FLNB	PF07714	PF00307	FYN_PF07714	FLNB_PF00307	0.0476005	0.213647	1.43365
FYN	PTPRF	PF07714	PF00102	FYN_PF07714	PTPRF_PF00102	0.00118207	0.0292764	0.631252
FYN	PTPRF	PF00017	PF00102	FYN_PF00017	PTPRF_PF00102	0.00568688	0.0350454	0.610896
FYN	PTPRF	PF00017	PF00041	FYN_PF00017	PTPRF_PF00041	0.245434	0.208206	-0.194317
GABPA	GABPB1	PF00178	PF12796	GABPA_PF00178	GABPB1_PF12796	0.806457	0.844584	0.0628356
GABPB1	ZDHHC17	PF12796	PF12796	GABPB1_PF12796	ZDHHC17_PF12796	0.0156695	0.0193151	0.0779462
GABPB1	GABPA	PF12796	PF00178	GABPB1_PF12796	GABPA_PF00178	0.806457	0.844584	0.0628356
GABPB1	KRAS	PF12796	PF00071	GABPB1_PF12796	KRAS_PF00071	0.177618	0.0392616	-1.3505
GMIP	RAC1	PF00620	PF00071	GMIP_PF00620	RAC1_PF00071	0.163968	0.235393	0.415557
GRB2	DNM2	PF00018	PF00169	GRB2_PF00018	DNM2_PF00169	0.00236174	0.00600541	0.0970532
GRSF1	HNRNPA2B1	PF00076	PF00076	GRSF1_PF00076	HNRNPA2B1_PF00076	0.444454	0.496842	0.145287
GSK3B	MPZL1	PF00069	PF07686	GSK3B_PF00069	MPZL1_PF07686	0.371954	0.420102	0.15589
GSK3B	HNRNPA2B1	PF00069	PF00076	GSK3B_PF00069	HNRNPA2B1_PF00076	0.535317	0.519648	-0.0391463
GSK3B	PRKAR1A	PF00069	PF00027	GSK3B_PF00069	PRKAR1A_PF00027	0.0449387	0.0158493	-0.527828
HACE1	RAC1	PF12796	PF00071	HACE1_PF12796	RAC1_PF00071	0.0305888	0.036686	0.105221
HIPK3	HNRNPA2B1	PF00069	PF00076	HIPK3_PF00069	HNRNPA2B1_PF00076	0.395971	0.389724	-0.0203509
HNRNPA1	MBNL1	PF00076	PF00642	HNRNPA1_PF00076	MBNL1_PF00642	0.337937	0.360586	0.0818629
HNRNPA1	HNRNPA2B1	PF00076	PF00076	HNRNPA1_PF00076	HNRNPA2B1_PF00076	0.3999	0.405446	0.0176759
HNRNPA2B1	MATR3	PF00076	PF13893	HNRNPA2B1_PF00076	MATR3_PF13893	0.413145	0.518508	0.295716
HNRNPA2B1	PRKD1	PF00076	PF00069	HNRNPA2B1_PF00076	PRKD1_PF00069	0.44391	0.552572	0.286885
HNRNPA2B1	EWSR1	PF00076	PF00076	HNRNPA2B1_PF00076	EWSR1_PF00076	0.158077	0.196451	0.244185
HNRNPA2B1	SREK1	PF00076	PF00076	HNRNPA2B1_PF00076	SREK1_PF00076	0.0799404	0.100082	0.207897
HNRNPA2B1	NEK4	PF00076	PF00069	HNRNPA2B1_PF00076	NEK4_PF00069	0.519699	0.598622	0.187177
HNRNPA2B1	HNRNPH1	PF00076	PF08080	HNRNPA2B1_PF00076	HNRNPH1_PF08080	0.094347	0.112965	0.17502
HNRNPA2B1	GRSF1	PF00076	PF00076	HNRNPA2B1_PF00076	GRSF1_PF00076	0.444454	0.496842	0.145287
HNRNPA2B1	LARP7	PF00076	PF05383	HNRNPA2B1_PF00076	LARP7_PF05383	0.339135	0.372061	0.11718
HNRNPA2B1	CHD4	PF00076	PF00628	HNRNPA2B1_PF00076	CHD4_PF00628	0.231889	0.25536	0.115383
HNRNPA2B1	TAF15	PF00076	PF00076	HNRNPA2B1_PF00076	TAF15_PF00076	0.133218	0.147927	0.111409
HNRNPA2B1	RC3H1	PF00076	PF00642	HNRNPA2B1_PF00076	RC3H1_PF00642	0.653337	0.706152	0.10446
HNRNPA2B1	VRK1	PF00076	PF00069	HNRNPA2B1_PF00076	VRK1_PF00069	0.459676	0.495313	0.0975046
HNRNPA2B1	SRSF5	PF00076	PF00076	HNRNPA2B1_PF00076	SRSF5_PF00076	0.471266	0.507056	0.0958042
HNRNPA2B1	PRKAA1	PF00076	PF00069	HNRNPA2B1_PF00076	PRKAA1_PF00069	0.252127	0.269941	0.0826507
HNRNPA2B1	CDK9	PF00076	PF00069	HNRNPA2B1_PF00076	CDK9_PF00069	0.338863	0.361264	0.0808028
HNRNPA2B1	TXNDC16	PF00076	PF00085	HNRNPA2B1_PF00076	TXNDC16_PF00085	0.627465	0.657094	0.0617561
HNRNPA2B1	PTBP1	PF00076	PF00076	HNRNPA2B1_PF00076	PTBP1_PF00076	0.432593	0.446934	0.0422493
HNRNPA2B1	SNRNP70	PF00076	PF12220	HNRNPA2B1_PF00076	SNRNP70_PF12220	0.382998	0.393946	0.0360245
HNRNPA2B1	AURKB	PF00076	PF00069	HNRNPA2B1_PF00076	AURKB_PF00069	0.626229	0.64045	0.0300249
HNRNPA2B1	MBNL1	PF00076	PF00642	HNRNPA2B1_PF00076	MBNL1_PF00642	0.464421	0.471172	0.0188121
HNRNPA2B1	HNRNPA1	PF00076	PF00076	HNRNPA2B1_PF00076	HNRNPA1_PF00076	0.3999	0.405446	0.0176759
HNRNPA2B1	ELAVL1	PF00076	PF00076	HNRNPA2B1_PF00076	ELAVL1_PF00076	0.668782	0.675412	0.0132468
HNRNPA2B1	RPS6KA3	PF00076	PF00069	HNRNPA2B1_PF00076	RPS6KA3_PF00069	0.425105	0.42784	0.00828058
HNRNPA2B1	HNRNPH3	PF00076	PF00076	HNRNPA2B1_PF00076	HNRNPH3_PF00076	0.0796439	0.079944	0.00333582
HNRNPA2B1	HNRNPM	PF00076	PF00076	HNRNPA2B1_PF00076	HNRNPM_PF00076	0.702487	0.701324	-0.00223276
HNRNPA2B1	AURKA	PF00076	PF00069	HNRNPA2B1_PF00076	AURKA_PF00069	0.351738	0.350565	-0.00421895
HNRNPA2B1	HNRNPAB	PF00076	PF00076	HNRNPA2B1_PF00076	HNRNPAB_PF00076	0.522343	0.517465	-0.0123506
HNRNPA2B1	SRSF9	PF00076	PF00076	HNRNPA2B1_PF00076	SRSF9_PF00076	0.713064	0.705181	-0.0149803
HNRNPA2B1	SLIRP	PF00076	PF00076	HNRNPA2B1_PF00076	SLIRP_PF00076	0.70958	0.701518	-0.0153936
HNRNPA2B1	SNRPB2	PF00076	PF00076	HNRNPA2B1_PF00076	SNRPB2_PF00076	0.451225	0.445163	-0.0175538
HNRNPA2B1	VRK3	PF00076	PF00069	HNRNPA2B1_PF00076	VRK3_PF00069	0.148291	0.145889	-0.0175875
HNRNPA2B1	HIPK3	PF00076	PF00069	HNRNPA2B1_PF00076	HIPK3_PF00069	0.395971	0.389724	-0.0203509
HNRNPA2B1	CELF1	PF00076	PF00076	HNRNPA2B1_PF00076	CELF1_PF00076	0.593264	0.581784	-0.0259807
HNRNPA2B1	PPIA	PF00076	PF00160	HNRNPA2B1_PF00076	PPIA_PF00160	0.541915	0.530396	-0.0283505
HNRNPA2B1	PPIE	PF00076	PF00160	HNRNPA2B1_PF00076	PPIE_PF00160	0.647975	0.634336	-0.0284704
HNRNPA2B1	HNRNPC	PF00076	PF00076	HNRNPA2B1_PF00076	HNRNPC_PF00076	0.519007	0.507177	-0.0303106
HNRNPA2B1	U2AF2	PF00076	PF00076	HNRNPA2B1_PF00076	U2AF2_PF00076	0.706837	0.690527	-0.0314294
HNRNPA2B1	GSK3B	PF00076	PF00069	HNRNPA2B1_PF00076	GSK3B_PF00069	0.535317	0.519648	-0.0391463
HNRNPA2B1	PRKD2	PF00076	PF00069	HNRNPA2B1_PF00076	PRKD2_PF00069	0.683238	0.663426	-0.0395164
HNRNPA2B1	SRSF3	PF00076	PF00076	HNRNPA2B1_PF00076	SRSF3_PF00076	0.332315	0.318903	-0.0515217
HNRNPA2B1	HNRNPF	PF00076	PF00076	HNRNPA2B1_PF00076	HNRNPF_PF00076	0.644515	0.617716	-0.0567713
HNRNPA2B1	HNRNPH1	PF00076	PF00076	HNRNPA2B1_PF00076	HNRNPH1_PF00076	0.320404	0.305995	-0.0572431
HNRNPA2B1	HNRNPDL	PF00076	PF00076	HNRNPA2B1_PF00076	HNRNPDL_PF00076	0.614738	0.587849	-0.0595707
HNRNPA2B1	PABPC1	PF00076	PF00076	HNRNPA2B1_PF00076	PABPC1_PF00076	0.170606	0.160301	-0.0690165
HNRNPA2B1	RBM39	PF00076	PF00076	HNRNPA2B1_PF00076	RBM39_PF00076	0.148044	0.138756	-0.0693031
HNRNPA2B1	SNRNP70	PF00076	PF00076	HNRNPA2B1_PF00076	SNRNP70_PF00076	0.205275	0.192691	-0.0729353
HNRNPA2B1	HNRNPA3	PF00076	PF00076	HNRNPA2B1_PF00076	HNRNPA3_PF00076	0.734686	0.691303	-0.0820512
HNRNPA2B1	SFPQ	PF00076	PF00076	HNRNPA2B1_PF00076	SFPQ_PF00076	0.595884	0.557012	-0.0895492
HNRNPA2B1	HNRNPL	PF00076	PF13893	HNRNPA2B1_PF00076	HNRNPL_PF13893	0.308444	0.281199	-0.114049
HNRNPA2B1	HNRNPD	PF00076	PF00076	HNRNPA2B1_PF00076	HNRNPD_PF00076	0.543126	0.491213	-0.132141
HNRNPA2B1	MAP4K2	PF00076	PF00069	HNRNPA2B1_PF00076	MAP4K2_PF00069	0.530523	0.459332	-0.188745
HNRNPA2B1	MKRN1	PF00076	PF00642	HNRNPA2B1_PF00076	MKRN1_PF00642	0.0362759	0.0244078	-0.213504
HNRNPA2B1	CSNK2A1	PF00076	PF00069	HNRNPA2B1_PF00076	CSNK2A1_PF00069	0.0894789	0.067546	-0.246821
HNRNPA2B1	LARP7	PF00076	PF00076	HNRNPA2B1_PF00076	LARP7_PF00076	0.13391	0.091226	-0.380991
HNRNPA2B1	PTBP1	PF00076	PF13893	HNRNPA2B1_PF00076	PTBP1_PF13893	0.057058	0.0169593	-0.677036
HNRNPA3	HNRNPA2B1	PF00076	PF00076	HNRNPA3_PF00076	HNRNPA2B1_PF00076	0.734686	0.691303	-0.0820512
HNRNPAB	HNRNPA2B1	PF00076	PF00076	HNRNPAB_PF00076	HNRNPA2B1_PF00076	0.522343	0.517465	-0.0123506
HNRNPC	HNRNPA2B1	PF00076	PF00076	HNRNPC_PF00076	HNRNPA2B1_PF00076	0.519007	0.507177	-0.0303106
HNRNPD	HNRNPA2B1	PF00076	PF00076	HNRNPD_PF00076	HNRNPA2B1_PF00076	0.543126	0.491213	-0.132141
HNRNPD	CHEK1	PF00076	PF00069	HNRNPD_PF00076	CHEK1_PF00069	0.597316	0.527566	-0.164485
HNRNPDL	HNRNPA2B1	PF00076	PF00076	HNRNPDL_PF00076	HNRNPA2B1_PF00076	0.614738	0.587849	-0.0595707
HNRNPF	MBNL1	PF00076	PF00642	HNRNPF_PF00076	MBNL1_PF00642	0.54465	0.54937	0.0114063
HNRNPF	HNRNPA2B1	PF00076	PF00076	HNRNPF_PF00076	HNRNPA2B1_PF00076	0.644515	0.617716	-0.0567713
HNRNPH1	HNRNPA2B1	PF08080	PF00076	HNRNPH1_PF08080	HNRNPA2B1_PF00076	0.094347	0.112965	0.17502
HNRNPH1	MBNL1	PF00076	PF00642	HNRNPH1_PF00076	MBNL1_PF00642	0.270759	0.272139	0.00619377
HNRNPH1	HNRNPA2B1	PF00076	PF00076	HNRNPH1_PF00076	HNRNPA2B1_PF00076	0.320404	0.305995	-0.0572431
HNRNPH3	MBNL1	PF00076	PF00642	HNRNPH3_PF00076	MBNL1_PF00642	0.0673034	0.0710988	0.0459394
HNRNPH3	HNRNPA2B1	PF00076	PF00076	HNRNPH3_PF00076	HNRNPA2B1_PF00076	0.0796439	0.079944	0.00333582
HNRNPL	HNRNPA2B1	PF13893	PF00076	HNRNPL_PF13893	HNRNPA2B1_PF00076	0.308444	0.281199	-0.114049
HNRNPM	HNRNPA2B1	PF00076	PF00076	HNRNPM_PF00076	HNRNPA2B1_PF00076	0.702487	0.701324	-0.00223276
HRAS	RALGAPA1	PF00071	PF02145	HRAS_PF00071	RALGAPA1_PF02145	0.259715	0.273281	0.061845
HRAS	NF2	PF00071	PF00373	HRAS_PF00071	NF2_PF00373	0.387818	0.367404	-0.0688836
HRAS	RALGPS2	PF00071	PF00169	HRAS_PF00071	RALGPS2_PF00169	0.2644	0.249552	-0.0697973
HRAS	MPZL1	PF00071	PF07686	HRAS_PF00071	MPZL1_PF07686	0.232808	0.218054	-0.0773006
HRAS	CSNK1G3	PF00071	PF00069	HRAS_PF00071	CSNK1G3_PF00069	0.0881034	0.0763367	-0.128474
HRAS	PTPRF	PF00071	PF00041	HRAS_PF00071	PTPRF_PF00041	0.386868	0.273725	-0.432429
HRAS	SCRIB	PF00071	PF00595	HRAS_PF00071	SCRIB_PF00595	0.0965853	0.0148474	-1.17662
HSP90AA1	CHEK1	PF00183	PF00069	HSP90AA1_PF00183	CHEK1_PF00069	0.452926	0.423335	-0.0874865
IL1RAP	PTPRF	PF13927	PF00041	IL1RAP_PF13927	PTPRF_PF00041	0.587678	0.462504	-0.315266
ILK	RHOT2	PF12796	PF00071	ILK_PF12796	RHOT2_PF00071	0.00520158	0.00657322	0.0354098
ILKAP	CHEK1	PF00481	PF00069	ILKAP_PF00481	CHEK1_PF00069	0.616312	0.609335	-0.015187
INF2	ACTR2	PF02181	PF00022	INF2_PF02181	ACTR2_PF00022	0.0235807	0.0349784	0.207769
INF2	RHOT2	PF06367	PF00071	INF2_PF06367	RHOT2_PF00071	0.176458	0.174881	-0.0100831
INF2	RAB4A	PF06367	PF00071	INF2_PF06367	RAB4A_PF00071	0.200299	0.190638	-0.0567859
INF2	RAB11A	PF06367	PF00071	INF2_PF06367	RAB11A_PF00071	0.518988	0.492633	-0.0684206
INF2	RAB9A	PF06367	PF00071	INF2_PF06367	RAB9A_PF00071	0.379739	0.355277	-0.0845514
INF2	RAB5A	PF06367	PF00071	INF2_PF06367	RAB5A_PF00071	0.347194	0.321951	-0.0947309
INF2	RAB35	PF06367	PF00071	INF2_PF06367	RAB35_PF00071	0.414989	0.367165	-0.156577
INF2	RHOT2	PF06371	PF00071	INF2_PF06371	RHOT2_PF00071	0.0376436	0.0251246	-0.222364
INF2	RAB4A	PF06371	PF00071	INF2_PF06371	RAB4A_PF00071	0.0427296	0.0273884	-0.260912
INF2	RAB5A	PF06371	PF00071	INF2_PF06371	RAB5A_PF00071	0.0740666	0.0462537	-0.3662
INF2	RAB9A	PF06371	PF00071	INF2_PF06371	RAB9A_PF00071	0.0810094	0.0510416	-0.374721
INF2	RAB11A	PF06371	PF00071	INF2_PF06371	RAB11A_PF00071	0.110715	0.0707751	-0.412183
INF2	RAB35	PF06371	PF00071	INF2_PF06371	RAB35_PF00071	0.0885292	0.0527495	-0.431058
INF2	KRAS	PF06371	PF00071	INF2_PF06371	KRAS_PF00071	0.0220121	0.00323608	-0.435835
INF2	KRAS	PF06367	PF00071	INF2_PF06367	KRAS_PF00071	0.103184	0.0225249	-1.07872
IPO7	RAC1	PF08506	PF00071	IPO7_PF08506	RAC1_PF00071	0.366401	0.350117	-0.0575518
IPO8	RAC1	PF08506	PF00071	IPO8_PF08506	RAC1_PF00071	0.400567	0.319517	-0.286101
IQGAP1	RAC1	PF00616	PF00071	IQGAP1_PF00616	RAC1_PF00071	0.355065	0.312448	-0.160379
ITGA2	CD46	PF00092	PF00084	ITGA2_PF00092	CD46_PF00084	0.15279	0.166616	0.0951543
ITGA6	ITGB1	PF08441	PF00362	ITGA6_PF08441	ITGB1_PF00362	0.621295	0.724273	0.205895
ITGA6	ITGB1	PF08441	PF17205	ITGA6_PF08441	ITGB1_PF17205	0.08539	0.10379	0.183844
ITGA6	ITGB1	PF08441	PF07974	ITGA6_PF08441	ITGB1_PF07974	0.0670883	0.0650102	-0.0258356
ITGB1	ITGA6	PF00362	PF08441	ITGB1_PF00362	ITGA6_PF08441	0.621295	0.724273	0.205895
ITGB1	ITGA6	PF17205	PF08441	ITGB1_PF17205	ITGA6_PF08441	0.08539	0.10379	0.183844
ITGB1	ITGA6	PF07974	PF08441	ITGB1_PF07974	ITGA6_PF08441	0.0670883	0.0650102	-0.0258356
ITGB6	FLNA	PF08725	PF00630	ITGB6_PF08725	FLNA_PF00630	0.0357104	0.165567	1.33059
ITGB6	FLNB	PF08725	PF00630	ITGB6_PF08725	FLNB_PF00630	0.00113366	0.005601	0.120837
ITSN1	DNM2	PF00018	PF00169	ITSN1_PF00018	DNM2_PF00169	0.0895126	0.144435	0.478894
ITSN2	DNM2	PF00018	PF00169	ITSN2_PF00018	DNM2_PF00169	0.0250991	0.0508679	0.425599
KCTD17	KCTD17	PF02214	PF02214	KCTD17_PF02214	KCTD17_PF02214	0.131455	0.144932	0.103366
KCTD17	KCTD5	PF02214	PF02214	KCTD17_PF02214	KCTD5_PF02214	0.340184	0.347313	0.0261192
KCTD5	KCTD17	PF02214	PF02214	KCTD5_PF02214	KCTD17_PF02214	0.340184	0.347313	0.0261192
KDM1A	TERF1	PF01593	PF00249	KDM1A_PF01593	TERF1_PF00249	0.452686	0.51641	0.172191
KIF13B	KIF23	PF00225	PF00225	KIF13B_PF00225	KIF23_PF00225	0.22311	0.318333	0.431531
KIF13B	KIF1C	PF00225	PF00225	KIF13B_PF00225	KIF1C_PF00225	0.333722	0.444955	0.367236
KIF13B	KIF1B	PF00225	PF00225	KIF13B_PF00225	KIF1B_PF00225	0.295616	0.364111	0.260848
KIF1B	KIF13B	PF00225	PF00225	KIF1B_PF00225	KIF13B_PF00225	0.295616	0.364111	0.260848
KIF1C	KIF13B	PF00225	PF00225	KIF1C_PF00225	KIF13B_PF00225	0.333722	0.444955	0.367236
KIF23	KIF13B	PF00225	PF00225	KIF23_PF00225	KIF13B_PF00225	0.22311	0.318333	0.431531
KPNA4	RAC1	PF16186	PF00071	KPNA4_PF16186	RAC1_PF00071	0.0347129	0.0101585	-0.493813
KPNA6	RAC1	PF00514	PF00071	KPNA6_PF00514	RAC1_PF00071	0.193892	0.145153	-0.32164
KPNB1	RAC1	PF03810	PF00071	KPNB1_PF03810	RAC1_PF00071	0.0735108	0.0582826	-0.189836
KRAS	MAGI1	PF00071	PF00595	KRAS_PF00071	MAGI1_PF00595	0.0204252	0.00442776	-0.371748
KRAS	INF2	PF00071	PF06371	KRAS_PF00071	INF2_PF06371	0.0220121	0.00323608	-0.435835
KRAS	SYTL2	PF00071	PF02318	KRAS_PF00071	SYTL2_PF02318	0.0371342	0.008664	-0.570764
KRAS	CSNK1G3	PF00071	PF00069	KRAS_PF00071	CSNK1G3_PF00069	0.0386683	0.0093936	-0.578111
KRAS	DNM2	PF00071	PF00169	KRAS_PF00071	DNM2_PF00169	0.05344	0.0174055	-0.617855
KRAS	SCRIB	PF00071	PF00595	KRAS_PF00071	SCRIB_PF00595	0.042391	0.00182704	-0.834047
KRAS	RALGAPA1	PF00071	PF02145	KRAS_PF00071	RALGAPA1_PF02145	0.113988	0.0336285	-0.971525
KRAS	MPZL1	PF00071	PF07686	KRAS_PF00071	MPZL1_PF07686	0.102179	0.0268326	-0.985976
KRAS	RALGPS2	PF00071	PF00169	KRAS_PF00071	RALGPS2_PF00169	0.116044	0.0307086	-1.04078
KRAS	INF2	PF00071	PF06367	KRAS_PF00071	INF2_PF06367	0.103184	0.0225249	-1.07872
KRAS	NF2	PF00071	PF00373	KRAS_PF00071	NF2_PF00373	0.170212	0.0452109	-1.20969
KRAS	RAC1	PF00071	PF00071	KRAS_PF00071	RAC1_PF00071	0.116316	0.0213469	-1.221
KRAS	PLEKHA1	PF00071	PF00169	KRAS_PF00071	PLEKHA1_PF00169	0.182021	0.0412558	-1.34627
KRAS	GABPB1	PF00071	PF12796	KRAS_PF00071	GABPB1_PF12796	0.177618	0.0392616	-1.3505
KRAS	PTPRF	PF00071	PF00041	KRAS_PF00071	PTPRF_PF00041	0.169795	0.0336832	-1.39315
KSR1	RALGPS2	PF07714	PF00169	KSR1_PF07714	RALGPS2_PF00169	0.0419055	0.0270496	-0.254364
KSR1	NF2	PF07714	PF00373	KSR1_PF07714	NF2_PF00373	0.0614662	0.0398239	-0.311435
KSR1	CHEK1	PF07714	PF00069	KSR1_PF07714	CHEK1_PF00069	0.0584027	0.0313996	-0.413306
LARP7	HNRNPA2B1	PF05383	PF00076	LARP7_PF05383	HNRNPA2B1_PF00076	0.339135	0.372061	0.11718
LARP7	HNRNPA2B1	PF00076	PF00076	LARP7_PF00076	HNRNPA2B1_PF00076	0.13391	0.091226	-0.380991
LAS1L	NOL9	PF04031	PF16575	LAS1L_PF04031	NOL9_PF16575	0.640605	0.640838	0.000486124
LATS2	PLEKHA1	PF00069	PF00169	LATS2_PF00069	PLEKHA1_PF00169	0.903316	0.860763	-0.0658784
LATS2	CHEK1	PF00069	PF00069	LATS2_PF00069	CHEK1_PF00069	0.802608	0.743741	-0.103215
LGALS3	MPZL1	PF00337	PF07686	LGALS3_PF00337	MPZL1_PF07686	0.423189	0.459174	0.105743
LGR4	SCRIB	PF01462	PF13855	LGR4_PF01462	SCRIB_PF13855	0.0155539	0.0276646	0.244576
LRIG1	SCRIB	PF13927	PF13855	LRIG1_PF13927	SCRIB_PF13855	0.544956	0.785984	0.490692
LRRC27	SCRIB	PF13855	PF13855	LRRC27_PF13855	SCRIB_PF13855	0.321542	0.555555	0.704733
LTBP4	FBLN1	PF07645	PF07645	LTBP4_PF07645	FBLN1_PF07645	0.0122411	0.0209118	0.188158
LTBP4	FBLN1	PF00683	PF07645	LTBP4_PF00683	FBLN1_PF07645	0.00229124	0.00173573	-0.0154082
MACF1	SYNE3	PF00435	PF00435	MACF1_PF00435	SYNE3_PF00435	0.0443526	0.0606013	0.229234
MACF1	SYNE3	PF00307	PF00435	MACF1_PF00307	SYNE3_PF00435	0.182273	0.178707	-0.0223161
MACF1	NRCAM	PF00307	PF00041	MACF1_PF00307	NRCAM_PF00041	0.289357	0.27326	-0.0701074
MAGI1	AGAP1	PF00595	PF00071	MAGI1_PF00595	AGAP1_PF00071	0.0429234	0.0480677	0.0777371
MAGI1	TJP2	PF00595	PF00595	MAGI1_PF00595	TJP2_PF00595	0.069856	0.0756377	0.0679667
MAGI1	TJP2	PF00595	PF00625	MAGI1_PF00595	TJP2_PF00625	0.0054435	0.0045993	-0.0221359
MAGI1	RAPGEF2	PF00595	PF00595	MAGI1_PF00595	RAPGEF2_PF00595	0.0206174	0.0188568	-0.0364233
MAGI1	PARD3	PF00595	PF00595	MAGI1_PF00595	PARD3_PF00595	0.084189	0.0786445	-0.0608761
MAGI1	PLEKHA5	PF00397	PF00397	MAGI1_PF00397	PLEKHA5_PF00397	0.0137922	0.0110984	-0.0622463
MAGI1	RAC1	PF00595	PF00071	MAGI1_PF00595	RAC1_PF00071	0.0603762	0.0454557	-0.209525
MAGI1	KRAS	PF00595	PF00071	MAGI1_PF00595	KRAS_PF00071	0.0204252	0.00442776	-0.371748
MAP2K1	CHEK1	PF00069	PF00069	MAP2K1_PF00069	CHEK1_PF00069	0.542256	0.553233	0.0264936
MAP2K1	RAC1	PF00069	PF00071	MAP2K1_PF00069	RAC1_PF00071	0.389992	0.331298	-0.20656
MAP3K4	RAC1	PF00069	PF00071	MAP3K4_PF00069	RAC1_PF00071	0.100621	0.0882119	-0.124036
MAP3K5	PRKAR1A	PF00069	PF00027	MAP3K5_PF00069	PRKAR1A_PF00027	0.0598332	0.0181722	-0.688059
MAP4K2	HNRNPA2B1	PF00069	PF00076	MAP4K2_PF00069	HNRNPA2B1_PF00076	0.530523	0.459332	-0.188745
MAPK1	CHEK1	PF00069	PF00069	MAPK1_PF00069	CHEK1_PF00069	0.489533	0.476936	-0.0340856
MAPK1	PTPRF	PF00069	PF00041	MAPK1_PF00069	PTPRF_PF00041	0.513951	0.450661	-0.171737
MAPK12	PRKAR1A	PF00069	PF00027	MAPK12_PF00069	PRKAR1A_PF00027	0.0337222	0.0158256	-0.34696
MAPK6	PRKAR1A	PF00069	PF00027	MAPK6_PF00069	PRKAR1A_PF00027	0.048654	0.0185496	-0.52523
MAPKAPK2	CHEK1	PF00069	PF00069	MAPKAPK2_PF00069	CHEK1_PF00069	0.772959	0.73423	-0.0695433
MATR3	HNRNPA2B1	PF13893	PF00076	MATR3_PF13893	HNRNPA2B1_PF00076	0.413145	0.518508	0.295716
MBNL1	ATG16L1	PF00642	PF00400	MBNL1_PF00642	ATG16L1_PF00400	0.347731	0.41643	0.229867
MBNL1	MBNL2	PF00642	PF00642	MBNL1_PF00642	MBNL2_PF00642	0.336559	0.371181	0.123752
MBNL1	HNRNPA1	PF00642	PF00076	MBNL1_PF00642	HNRNPA1_PF00076	0.337937	0.360586	0.0818629
MBNL1	ELAVL1	PF00642	PF00076	MBNL1_PF00642	ELAVL1_PF00076	0.565156	0.600682	0.0809996
MBNL1	HNRNPH3	PF00642	PF00076	MBNL1_PF00642	HNRNPH3_PF00076	0.0673034	0.0710988	0.0459394
MBNL1	CELF1	PF00642	PF00076	MBNL1_PF00642	CELF1_PF00076	0.50134	0.517414	0.0414573
MBNL1	HNRNPA2B1	PF00642	PF00076	MBNL1_PF00642	HNRNPA2B1_PF00076	0.464421	0.471172	0.0188121
MBNL1	HNRNPF	PF00642	PF00076	MBNL1_PF00642	HNRNPF_PF00076	0.54465	0.54937	0.0114063
MBNL1	HNRNPH1	PF00642	PF00076	MBNL1_PF00642	HNRNPH1_PF00076	0.270759	0.272139	0.00619377
MBNL1	RBM39	PF00642	PF00076	MBNL1_PF00642	RBM39_PF00076	0.125105	0.123403	-0.0140921
MBNL1	MBNL3	PF00642	PF00642	MBNL1_PF00642	MBNL3_PF00642	0.240104	0.237032	-0.0153581
MBNL1	RBM47	PF00642	PF00076	MBNL1_PF00642	RBM47_PF00076	0.467281	0.446876	-0.0580643
MBNL1	RBFOX2	PF00642	PF00076	MBNL1_PF00642	RBFOX2_PF00076	0.264661	0.209089	-0.280354
MBNL2	MBNL1	PF00642	PF00642	MBNL2_PF00642	MBNL1_PF00642	0.336559	0.371181	0.123752
MBNL3	MBNL1	PF00642	PF00642	MBNL3_PF00642	MBNL1_PF00642	0.240104	0.237032	-0.0153581
MCF2L	RAC1	PF00169	PF00071	MCF2L_PF00169	RAC1_PF00071	0.124837	0.09823	-0.238177
MIF4GD	DDX19A	PF02854	PF00270	MIF4GD_PF02854	DDX19A_PF00270	0.499135	0.643084	0.335871
MIF4GD	DDX19B	PF02854	PF00271	MIF4GD_PF02854	DDX19B_PF00271	0.497384	0.616633	0.284338
MIF4GD	CTIF	PF02854	PF02854	MIF4GD_PF02854	CTIF_PF02854	0.26644	0.324932	0.244696
MIF4GD	DDX19B	PF02854	PF00270	MIF4GD_PF02854	DDX19B_PF00270	0.0184755	0.0132867	-0.113685
MIF4GD	DHX16	PF02854	PF00271	MIF4GD_PF02854	DHX16_PF00271	0.0648259	0.0541503	-0.14078
MIF4GD	DDX19A	PF02854	PF00271	MIF4GD_PF02854	DDX19A_PF00271	0.0199029	0.00535118	-0.336738
MIS12	PMF1	PF05859	PF03980	MIS12_PF05859	PMF1_PF03980	0.296123	0.233302	-0.288943
MIS12	DSN1	PF05859	PF08202	MIS12_PF05859	DSN1_PF08202	0.291005	0.224567	-0.312638
MIS12	NSL1	PF05859	PF08641	MIS12_PF05859	NSL1_PF08641	0.237377	0.152944	-0.501863
MKRN1	HNRNPA2B1	PF00642	PF00076	MKRN1_PF00642	HNRNPA2B1_PF00076	0.0362759	0.0244078	-0.213504
MPZL1	VIPR1	PF07686	PF00002	MPZL1_PF07686	VIPR1_PF00002	0.0096152	0.0960127	1.29234
MPZL1	FCGRT	PF07686	PF00129	MPZL1_PF07686	FCGRT_PF00129	0.186913	0.335995	0.704229
MPZL1	CDH1	PF07686	PF00028	MPZL1_PF07686	CDH1_PF00028	0.358647	0.449661	0.290095
MPZL1	GSK3B	PF07686	PF00069	MPZL1_PF07686	GSK3B_PF00069	0.371954	0.420102	0.15589
MPZL1	RAB2A	PF07686	PF00071	MPZL1_PF07686	RAB2A_PF00071	0.26234	0.287509	0.111805
MPZL1	LGALS3	PF07686	PF00337	MPZL1_PF07686	LGALS3_PF00337	0.423189	0.459174	0.105743
MPZL1	RAB35	PF07686	PF00071	MPZL1_PF07686	RAB35_PF00071	0.410947	0.437382	0.0804543
MPZL1	HRAS	PF07686	PF00071	MPZL1_PF07686	HRAS_PF00071	0.232808	0.218054	-0.0773006
MPZL1	VIPR1	PF07686	PF02793	MPZL1_PF07686	VIPR1_PF02793	0.0960146	0.024773	-0.965523
MPZL1	KRAS	PF07686	PF00071	MPZL1_PF07686	KRAS_PF00071	0.102179	0.0268326	-0.985976
MTA3	BPTF	PF01426	PF00628	MTA3_PF01426	BPTF_PF00628	0.0249106	0.028206	0.0621092
MTF2	SUV39H2	PF00628	PF00385	MTF2_PF00628	SUV39H2_PF00385	0.0765552	0.104555	0.288357
MTF2	BPTF	PF00628	PF00439	MTF2_PF00628	BPTF_PF00439	0.0132731	0.0171702	0.086229
MTF2	BPTF	PF00628	PF00628	MTF2_PF00628	BPTF_PF00628	0.0307227	0.0352747	0.0791438
MX1	MX1	PF00350	PF00350	MX1_PF00350	MX1_PF00350	0.670215	0.228516	-1.37067
MYH10	MYO1B	PF00063	PF00063	MYH10_PF00063	MYO1B_PF00063	0.669786	0.769753	0.187623
MYH9	MYO1B	PF01576	PF00063	MYH9_PF01576	MYO1B_PF00063	0.654077	0.584397	-0.150347
MYO18A	MYO1B	PF00063	PF00063	MYO18A_PF00063	MYO1B_PF00063	0.548517	0.494463	-0.136558
MYO19	MYO1B	PF00063	PF00063	MYO19_PF00063	MYO1B_PF00063	0.33349	0.381527	0.170264
MYO1B	MYH10	PF00063	PF00063	MYO1B_PF00063	MYH10_PF00063	0.669786	0.769753	0.187623
MYO1B	MYO19	PF00063	PF00063	MYO1B_PF00063	MYO19_PF00063	0.33349	0.381527	0.170264
MYO1B	CALM1	PF00063	PF13499	MYO1B_PF00063	CALM1_PF13499	0.340533	0.359252	0.0675477
MYO1B	TPM1	PF00063	PF00261	MYO1B_PF00063	TPM1_PF00261	0.744121	0.73661	-0.0137099
MYO1B	MYO18A	PF00063	PF00063	MYO1B_PF00063	MYO18A_PF00063	0.548517	0.494463	-0.136558
MYO1B	MYH9	PF00063	PF01576	MYO1B_PF00063	MYH9_PF01576	0.654077	0.584397	-0.150347
MYO1B	MYO1C	PF00063	PF00063	MYO1B_PF00063	MYO1C_PF00063	0.243473	0.205667	-0.198961
MYO1B	MYO5C	PF00063	PF00063	MYO1B_PF00063	MYO5C_PF00063	0.481362	0.410259	-0.207249
MYO1C	MYO1B	PF00063	PF00063	MYO1C_PF00063	MYO1B_PF00063	0.243473	0.205667	-0.198961
MYO5C	MYO1B	PF00063	PF00063	MYO5C_PF00063	MYO1B_PF00063	0.481362	0.410259	-0.207249
MYO9B	RAC1	PF00620	PF00071	MYO9B_PF00620	RAC1_PF00071	0.236443	0.124055	-0.7187
MYOF	STAT3	PF00168	PF00017	MYOF_PF00168	STAT3_PF00017	0.296537	0.199905	-0.47163
MYOF	BRAF	PF00168	PF00130	MYOF_PF00168	BRAF_PF00130	0.120572	0.06963	-0.511802
NAE1	UBA3	PF00899	PF00899	NAE1_PF00899	UBA3_PF00899	0.405546	0.410063	0.0142364
NCK1	ABI1	PF00017	PF00018	NCK1_PF00017	ABI1_PF00018	0.152291	0.202281	0.318596
NCK1	ABI1	PF00018	PF00018	NCK1_PF00018	ABI1_PF00018	0.47065	0.509068	0.10271
NCK2	ABI1	PF00018	PF00018	NCK2_PF00018	ABI1_PF00018	0.209004	0.26183	0.267782
NCK2	ABI1	PF00017	PF00018	NCK2_PF00017	ABI1_PF00018	0.522462	0.580364	0.139004
NEDD8	SPTAN1	PF00240	PF00018	NEDD8_PF00240	SPTAN1_PF00018	0.0993676	0.105633	0.059277
NEDD8	UBA3	PF00240	PF00899	NEDD8_PF00240	UBA3_PF00899	0.496384	0.497909	0.00402071
NEK4	HNRNPA2B1	PF00069	PF00076	NEK4_PF00069	HNRNPA2B1_PF00076	0.519699	0.598622	0.187177
NF2	NF2	PF00373	PF00373	NF2_PF00373	NF2_PF00373	0.736278	0.983006	0.393737
NF2	EZR	PF00373	PF00373	NF2_PF00373	EZR_PF00373	0.843737	0.971836	0.193241
NF2	AGAP2	PF00373	PF00071	NF2_PF00373	AGAP2_PF00071	0.463756	0.53093	0.177281
NF2	PTK2	PF00373	PF18038	NF2_PF00373	PTK2_PF18038	0.391936	0.436311	0.138042
NF2	RIT1	PF00373	PF00071	NF2_PF00373	RIT1_PF00071	0.759389	0.836335	0.131019
NF2	PTK2	PF00373	PF00373	NF2_PF00373	PTK2_PF00373	0.0336648	0.0403857	0.111474
NF2	RAB35	PF00373	PF00071	NF2_PF00373	RAB35_PF00071	0.684566	0.736957	0.0993938
NF2	HRAS	PF00373	PF00071	NF2_PF00373	HRAS_PF00071	0.387818	0.367404	-0.0688836
NF2	KSR1	PF00373	PF07714	NF2_PF00373	KSR1_PF07714	0.0614662	0.0398239	-0.311435
NF2	KRAS	PF00373	PF00071	NF2_PF00373	KRAS_PF00071	0.170212	0.0452109	-1.20969
NME1	NME4	PF00334	PF00334	NME1_PF00334	NME4_PF00334	0.917912	0.932379	0.021404
NME2	NME4	PF00334	PF00334	NME2_PF00334	NME4_PF00334	0.918345	0.926865	0.0126376
NME3	NME4	PF00334	PF00334	NME3_PF00334	NME4_PF00334	0.630149	0.66129	0.0645873
NME4	NME7	PF00334	PF00334	NME4_PF00334	NME7_PF00334	0.57822	0.644341	0.144375
NME4	NME3	PF00334	PF00334	NME4_PF00334	NME3_PF00334	0.630149	0.66129	0.0645873
NME4	NME4	PF00334	PF00334	NME4_PF00334	NME4_PF00334	0.862979	0.883349	0.0318354
NME4	NME1	PF00334	PF00334	NME4_PF00334	NME1_PF00334	0.917912	0.932379	0.021404
NME4	NME2	PF00334	PF00334	NME4_PF00334	NME2_PF00334	0.918345	0.926865	0.0126376
NME7	NME4	PF00334	PF00334	NME7_PF00334	NME4_PF00334	0.57822	0.644341	0.144375
NOL9	LAS1L	PF16575	PF04031	NOL9_PF16575	LAS1L_PF04031	0.640605	0.640838	0.000486124
NONO	SLK	PF00076	PF00069	NONO_PF00076	SLK_PF00069	0.480121	0.505536	0.0675581
NRCAM	MACF1	PF00041	PF00307	NRCAM_PF00041	MACF1_PF00307	0.289357	0.27326	-0.0701074
NSL1	MIS12	PF08641	PF05859	NSL1_PF08641	MIS12_PF05859	0.237377	0.152944	-0.501863
NUAK1	PRKAR1A	PF00069	PF00027	NUAK1_PF00069	PRKAR1A_PF00027	0.0553752	0.0171924	-0.649165
OBSL1	SCRIB	PF07679	PF13855	OBSL1_PF07679	SCRIB_PF13855	0.426778	0.586912	0.417778
OPHN1	RAC1	PF00169	PF00071	OPHN1_PF00169	RAC1_PF00071	0.499838	0.4128	-0.248619
PABPC1	HNRNPA2B1	PF00076	PF00076	PABPC1_PF00076	HNRNPA2B1_PF00076	0.170606	0.160301	-0.0690165
PACSIN2	DNM2	PF00018	PF00169	PACSIN2_PF00018	DNM2_PF00169	0.220558	0.320424	0.453243
PACSIN3	DNM2	PF00018	PF00169	PACSIN3_PF00018	DNM2_PF00169	0.00313402	0.007634	0.117284
PAK1	RAC1	PF00786	PF00071	PAK1_PF00786	RAC1_PF00071	0.0327388	0.0366236	0.0661965
PAK1	RAC1	PF00069	PF00071	PAK1_PF00069	RAC1_PF00071	0.416516	0.39874	-0.0560449
PAK2	RAC1	PF00069	PF00071	PAK2_PF00069	RAC1_PF00071	0.256516	0.171368	-0.469515
PAK4	RAC1	PF00786	PF00071	PAK4_PF00786	RAC1_PF00071	0.0513853	0.0755723	0.308671
PAK4	RAC1	PF00069	PF00071	PAK4_PF00069	RAC1_PF00071	0.313804	0.223752	-0.410291
PARD3	MAGI1	PF00595	PF00595	PARD3_PF00595	MAGI1_PF00595	0.084189	0.0786445	-0.0608761
PARD3	SCRIB	PF00595	PF00595	PARD3_PF00595	SCRIB_PF00595	0.174728	0.0324513	-1.44657
PBRM1	BRD9	PF00439	PF00439	PBRM1_PF00439	BRD9_PF00439	0.220547	0.244381	0.121805
PDZD8	RHOT2	PF00130	PF00071	PDZD8_PF00130	RHOT2_PF00071	0.171652	0.183602	0.0757539
PEX5	RHOT2	PF13181	PF00071	PEX5_PF13181	RHOT2_PF00071	0.199006	0.228894	0.163541
PHF1	BPTF	PF00628	PF00439	PHF1_PF00628	BPTF_PF00439	0.0348661	0.0362632	0.0235572
PHF1	BPTF	PF00628	PF00628	PHF1_PF00628	BPTF_PF00628	0.0807032	0.0744998	-0.0701512
PHF10	BRD9	PF00628	PF00439	PHF10_PF00628	BRD9_PF00439	0.332421	0.332195	-0.000854273
PHF12	BPTF	PF00628	PF00628	PHF12_PF00628	BPTF_PF00628	0.0127527	0.0198297	0.154163
PHF12	BPTF	PF00628	PF00439	PHF12_PF00628	BPTF_PF00439	0.00550954	0.00965223	0.103841
PHKG2	RAC1	PF00069	PF00071	PHKG2_PF00069	RAC1_PF00071	0.441221	0.33534	-0.350243
PICALM	CLINT1	PF07651	PF01417	PICALM_PF07651	CLINT1_PF01417	0.310196	0.235007	-0.337783
PIK3R1	ABI1	PF00017	PF00018	PIK3R1_PF00017	ABI1_PF00018	0.404891	0.476026	0.209613
PIK3R1	RAC1	PF00620	PF00071	PIK3R1_PF00620	RAC1_PF00071	0.0198778	0.0221115	0.0453945
PLEC	FLNA	PF00307	PF00630	PLEC_PF00307	FLNA_PF00630	0.17016	0.362078	0.904366
PLEC	FLNB	PF00307	PF00630	PLEC_PF00307	FLNB_PF00630	0.0054019	0.0122488	0.168111
PLEC	FLNB	PF00307	PF00307	PLEC_PF00307	FLNB_PF00307	0.727133	0.744225	0.0313868
PLEC	FLNA	PF00307	PF00307	PLEC_PF00307	FLNA_PF00307	0.608594	0.371402	-0.644194
PLEKHA1	PLEKHA4	PF00169	PF00169	PLEKHA1_PF00169	PLEKHA4_PF00169	0.438032	0.505263	0.186198
PLEKHA1	PLEKHA2	PF00169	PF00169	PLEKHA1_PF00169	PLEKHA2_PF00169	0.771029	0.795743	0.0427869
PLEKHA1	RAB4A	PF00169	PF00071	PLEKHA1_PF00169	RAB4A_PF00071	0.353337	0.349167	-0.0149948
PLEKHA1	RAB11A	PF00169	PF00071	PLEKHA1_PF00169	RAB11A_PF00071	0.91552	0.902291	-0.0199045
PLEKHA1	RAB9A	PF00169	PF00071	PLEKHA1_PF00169	RAB9A_PF00071	0.669879	0.650714	-0.0389271
PLEKHA1	RAB5A	PF00169	PF00071	PLEKHA1_PF00169	RAB5A_PF00071	0.612467	0.589675	-0.0505103
PLEKHA1	LATS2	PF00169	PF00069	PLEKHA1_PF00169	LATS2_PF00069	0.903316	0.860763	-0.0658784
PLEKHA1	RAB35	PF00169	PF00071	PLEKHA1_PF00169	RAB35_PF00071	0.732061	0.672488	-0.114307
PLEKHA1	SH3BP4	PF00169	PF00018	PLEKHA1_PF00169	SH3BP4_PF00018	0.742461	0.627945	-0.225171
PLEKHA1	KRAS	PF00169	PF00071	PLEKHA1_PF00169	KRAS_PF00071	0.182021	0.0412558	-1.34627
PLEKHA2	PLEKHA1	PF00169	PF00169	PLEKHA2_PF00169	PLEKHA1_PF00169	0.771029	0.795743	0.0427869
PLEKHA4	DNM2	PF00169	PF00169	PLEKHA4_PF00169	DNM2_PF00169	0.128603	0.213167	0.559224
PLEKHA4	ABI1	PF00169	PF00018	PLEKHA4_PF00169	ABI1_PF00018	0.349178	0.471942	0.386857
PLEKHA4	RHOT2	PF00169	PF00071	PLEKHA4_PF00169	RHOT2_PF00071	0.161939	0.197716	0.225039
PLEKHA4	CSNK1G3	PF00169	PF00069	PLEKHA4_PF00169	CSNK1G3_PF00069	0.0930547	0.115044	0.206285
PLEKHA4	PLEKHA1	PF00169	PF00169	PLEKHA4_PF00169	PLEKHA1_PF00169	0.438032	0.505263	0.186198
PLEKHA4	SPTAN1	PF00169	PF00018	PLEKHA4_PF00169	SPTAN1_PF00018	0.0522717	0.065322	0.173261
PLEKHA4	CHEK1	PF00169	PF00069	PLEKHA4_PF00169	CHEK1_PF00069	0.389197	0.436572	0.147785
PLEKHA4	SLK	PF00169	PF00069	PLEKHA4_PF00169	SLK_PF00069	0.415834	0.431602	0.0480241
PLEKHA4	RAC1	PF00169	PF00071	PLEKHA4_PF00169	RAC1_PF00071	0.279912	0.261437	-0.0831411
PLEKHA5	SPTAN1	PF00169	PF00018	PLEKHA5_PF00169	SPTAN1_PF00018	0.0546295	0.0542647	-0.00503907
PLEKHA5	MAGI1	PF00397	PF00397	PLEKHA5_PF00397	MAGI1_PF00397	0.0137922	0.0110984	-0.0622463
PLEKHG2	RAC1	PF00169	PF00071	PLEKHG2_PF00169	RAC1_PF00071	0.216584	0.127676	-0.585347
PLEKHG6	RAC1	PF00621	PF00071	PLEKHG6_PF00621	RAC1_PF00071	0.452265	0.337446	-0.374452
PMF1	MIS12	PF03980	PF05859	PMF1_PF03980	MIS12_PF05859	0.296123	0.233302	-0.288943
PPFIA1	PTPRF	PF00536	PF00102	PPFIA1_PF00536	PTPRF_PF00102	0.00526839	0.0383941	0.677496
PPFIA3	PTPRF	PF00536	PF00102	PPFIA3_PF00536	PTPRF_PF00102	0.00675788	0.0362805	0.604213
PPIA	HNRNPA2B1	PF00160	PF00076	PPIA_PF00160	HNRNPA2B1_PF00076	0.541915	0.530396	-0.0283505
PPIE	HNRNPA2B1	PF00160	PF00076	PPIE_PF00160	HNRNPA2B1_PF00076	0.647975	0.634336	-0.0284704
PPM1A	CHEK1	PF00481	PF00069	PPM1A_PF00481	CHEK1_PF00069	0.394524	0.407935	0.0428811
PPP1CA	SCRIB	PF00149	PF00595	PPP1CA_PF00149	SCRIB_PF00595	0.185898	0.0349368	-1.4737
PPP1CB	SCRIB	PF00149	PF00595	PPP1CB_PF00149	SCRIB_PF00595	0.196746	0.0369241	-1.5052
PPP1CC	SCRIB	PF00149	PF00595	PPP1CC_PF00149	SCRIB_PF00595	0.00599785	0.000916191	-0.137247
PPP1CC	SCRIB	PF16891	PF00595	PPP1CC_PF16891	SCRIB_PF00595	0.120292	0.0238731	-1.20489
PPWD1	PTPRF	PF00400	PF00041	PPWD1_PF00400	PTPRF_PF00041	0.593613	0.555945	-0.087006
PRC1	PRC1	PF03999	PF03999	PRC1_PF03999	PRC1_PF03999	0.171838	0.163405	-0.0559146
PRKAA1	HNRNPA2B1	PF00069	PF00076	PRKAA1_PF00069	HNRNPA2B1_PF00076	0.252127	0.269941	0.0826507
PRKAA1	CHEK1	PF00069	PF00069	PRKAA1_PF00069	CHEK1_PF00069	0.277284	0.289919	0.0546493
PRKAA1	CHEK1	PF16579	PF00069	PRKAA1_PF16579	CHEK1_PF00069	0.0876447	0.0610534	-0.309696
PRKACA	RHOT2	PF00069	PF00071	PRKACA_PF00069	RHOT2_PF00071	0.268933	0.306144	0.15921
PRKACA	PRKAR1A	PF00069	PF00027	PRKACA_PF00069	PRKAR1A_PF00027	0.0493365	0.0191971	-0.521613
PRKAR1A	DYRK1B	PF00027	PF00069	PRKAR1A_PF00027	DYRK1B_PF00069	0	0.00079772	0.0228356
PRKAR1A	PRKAR1A	PF00027	PF00027	PRKAR1A_PF00027	PRKAR1A_PF00027	0.00387299	0.00049284	-0.0934833
PRKAR1A	PRKX	PF00027	PF00069	PRKAR1A_PF00027	PRKX_PF00069	0.0192467	0.00677766	-0.286422
PRKAR1A	PRKAR1B	PF00027	PF00027	PRKAR1A_PF00027	PRKAR1B_PF00027	0.0343341	0.0181648	-0.30709
PRKAR1A	WNK1	PF00027	PF00069	PRKAR1A_PF00027	WNK1_PF00069	0.0241362	0.00910422	-0.326916
PRKAR1A	ROCK1	PF00027	PF00069	PRKAR1A_PF00027	ROCK1_PF00069	0.0216738	0.00670588	-0.337947
PRKAR1A	DYRK1A	PF00027	PF00069	PRKAR1A_PF00027	DYRK1A_PF00069	0.0220202	0.00694712	-0.338779
PRKAR1A	MAPK12	PF00027	PF00069	PRKAR1A_PF00027	MAPK12_PF00069	0.0337222	0.0158256	-0.34696
PRKAR1A	PRKCI	PF00027	PF00069	PRKAR1A_PF00027	PRKCI_PF00069	0.0352137	0.0138972	-0.415333
PRKAR1A	RPS6KA3	PF00027	PF00069	PRKAR1A_PF00027	RPS6KA3_PF00069	0.0356867	0.0130492	-0.442594
PRKAR1A	PRKCZ	PF00027	PF00069	PRKAR1A_PF00027	PRKCZ_PF00069	0.049824	0.0196211	-0.519862
PRKAR1A	PRKACA	PF00027	PF00069	PRKAR1A_PF00027	PRKACA_PF00069	0.0493365	0.0191971	-0.521613
PRKAR1A	MAPK6	PF00027	PF00069	PRKAR1A_PF00027	MAPK6_PF00069	0.048654	0.0185496	-0.52523
PRKAR1A	GSK3B	PF00027	PF00069	PRKAR1A_PF00027	GSK3B_PF00069	0.0449387	0.0158493	-0.527828
PRKAR1A	PRKAR2B	PF00027	PF00027	PRKAR1A_PF00027	PRKAR2B_PF00027	0.0549914	0.0222	-0.540201
PRKAR1A	PRKAR2A	PF00027	PF00027	PRKAR1A_PF00027	PRKAR2A_PF00027	0.0519399	0.0191897	-0.559091
PRKAR1A	STK39	PF00027	PF00069	PRKAR1A_PF00027	STK39_PF00069	0.0512346	0.0184452	-0.564681
PRKAR1A	CDK2	PF00027	PF00069	PRKAR1A_PF00027	CDK2_PF00069	0.0549749	0.0208643	-0.566913
PRKAR1A	NUAK1	PF00027	PF00069	PRKAR1A_PF00027	NUAK1_PF00069	0.0553752	0.0171924	-0.649165
PRKAR1A	MAP3K5	PF00027	PF00069	PRKAR1A_PF00027	MAP3K5_PF00069	0.0598332	0.0181722	-0.688059
PRKAR1B	PRKAR1A	PF00027	PF00027	PRKAR1B_PF00027	PRKAR1A_PF00027	0.0343341	0.0181648	-0.30709
PRKAR2A	PRKAR1A	PF00027	PF00027	PRKAR2A_PF00027	PRKAR1A_PF00027	0.0519399	0.0191897	-0.559091
PRKAR2B	PRKAR1A	PF00027	PF00027	PRKAR2B_PF00027	PRKAR1A_PF00027	0.0549914	0.0222	-0.540201
PRKCI	DNM2	PF00069	PF00169	PRKCI_PF00069	DNM2_PF00169	0.152436	0.238944	0.513329
PRKCI	PRKAR1A	PF00069	PF00027	PRKCI_PF00069	PRKAR1A_PF00027	0.0352137	0.0138972	-0.415333
PRKCZ	PRKAR1A	PF00069	PF00027	PRKCZ_PF00069	PRKAR1A_PF00027	0.049824	0.0196211	-0.519862
PRKD1	HNRNPA2B1	PF00069	PF00076	PRKD1_PF00069	HNRNPA2B1_PF00076	0.44391	0.552572	0.286885
PRKD2	HNRNPA2B1	PF00069	PF00076	PRKD2_PF00069	HNRNPA2B1_PF00076	0.683238	0.663426	-0.0395164
PRKX	PRKAR1A	PF00069	PF00027	PRKX_PF00069	PRKAR1A_PF00027	0.0192467	0.00677766	-0.286422
PTBP1	HNRNPA2B1	PF00076	PF00076	PTBP1_PF00076	HNRNPA2B1_PF00076	0.432593	0.446934	0.0422493
PTBP1	CHEK1	PF00076	PF00069	PTBP1_PF00076	CHEK1_PF00069	0.475755	0.48001	0.0116305
PTBP1	HNRNPA2B1	PF13893	PF00076	PTBP1_PF13893	HNRNPA2B1_PF00076	0.057058	0.0169593	-0.677036
PTEN	CHEK1	PF00782	PF00069	PTEN_PF00782	CHEK1_PF00069	0.224017	0.194	-0.167385
PTK2	NF2	PF18038	PF00373	PTK2_PF18038	NF2_PF00373	0.391936	0.436311	0.138042
PTK2	NF2	PF00373	PF00373	PTK2_PF00373	NF2_PF00373	0.0336648	0.0403857	0.111474
PTK2	RAC1	PF00373	PF00071	PTK2_PF00373	RAC1_PF00071	0.0230051	0.0190686	-0.079967
PTPRA	PTPRF	PF00102	PF00102	PTPRA_PF00102	PTPRF_PF00102	0.00694762	0.0329318	0.542289
PTPRE	PTPRF	PF00102	PF00102	PTPRE_PF00102	PTPRF_PF00102	0.0115463	0.0821305	1.10222
PTPRF	TPTE	PF00102	PF00782	PTPRF_PF00102	TPTE_PF00782	0.0155659	0.0969551	1.16436
PTPRF	PTPRE	PF00102	PF00102	PTPRF_PF00102	PTPRE_PF00102	0.0115463	0.0821305	1.10222
PTPRF	PPFIA1	PF00102	PF00536	PTPRF_PF00102	PPFIA1_PF00536	0.00526839	0.0383941	0.677496
PTPRF	FYN	PF00102	PF07714	PTPRF_PF00102	FYN_PF07714	0.00118207	0.0292764	0.631252
PTPRF	FYN	PF00102	PF00017	PTPRF_PF00102	FYN_PF00017	0.00568688	0.0350454	0.610896
PTPRF	PPFIA3	PF00102	PF00536	PTPRF_PF00102	PPFIA3_PF00536	0.00675788	0.0362805	0.604213
PTPRF	PTPRA	PF00102	PF00102	PTPRF_PF00102	PTPRA_PF00102	0.00694762	0.0329318	0.542289
PTPRF	PTPRS	PF00041	PF00041	PTPRF_PF00041	PTPRS_PF00041	0.016406	0.0254594	0.184386
PTPRF	RAB5C	PF00041	PF00071	PTPRF_PF00041	RAB5C_PF00071	0.602401	0.642837	0.0867574
PTPRF	ARHGEF11	PF00041	PF00595	PTPRF_PF00041	ARHGEF11_PF00595	0.4366	0.465138	0.0822236
PTPRF	ARHGEF2	PF00041	PF00621	PTPRF_PF00041	ARHGEF2_PF00621	0.54351	0.509163	-0.0860043
PTPRF	PPWD1	PF00041	PF00400	PTPRF_PF00041	PPWD1_PF00400	0.593613	0.555945	-0.087006
PTPRF	ROCK2	PF00041	PF00069	PTPRF_PF00041	ROCK2_PF00069	0.377396	0.348503	-0.100982
PTPRF	ARHGEF12	PF00041	PF00595	PTPRF_PF00041	ARHGEF12_PF00595	0.526049	0.475578	-0.132285
PTPRF	ARHGEF12	PF00041	PF00621	PTPRF_PF00041	ARHGEF12_PF00621	0.183805	0.159921	-0.155454
PTPRF	MAPK1	PF00041	PF00069	PTPRF_PF00041	MAPK1_PF00069	0.513951	0.450661	-0.171737
PTPRF	RHOA	PF00041	PF00071	PTPRF_PF00041	RHOA_PF00071	0.843441	0.732511	-0.191261
PTPRF	FYN	PF00041	PF00017	PTPRF_PF00041	FYN_PF00017	0.245434	0.208206	-0.194317
PTPRF	TPTE	PF00041	PF00782	PTPRF_PF00041	TPTE_PF00782	0.671791	0.576012	-0.205391
PTPRF	RAB2A	PF00041	PF00071	PTPRF_PF00041	RAB2A_PF00071	0.435944	0.360913	-0.241958
PTPRF	RAB35	PF00041	PF00071	PTPRF_PF00041	RAB35_PF00071	0.68289	0.549051	-0.290918
PTPRF	IL1RAP	PF00041	PF13927	PTPRF_PF00041	IL1RAP_PF13927	0.587678	0.462504	-0.315266
PTPRF	HRAS	PF00041	PF00071	PTPRF_PF00041	HRAS_PF00071	0.386868	0.273725	-0.432429
PTPRF	KRAS	PF00041	PF00071	PTPRF_PF00041	KRAS_PF00071	0.169795	0.0336832	-1.39315
PTPRS	PTPRF	PF00041	PF00041	PTPRS_PF00041	PTPRF_PF00041	0.016406	0.0254594	0.184386
RAB11A	RALGAPA1	PF00071	PF02145	RAB11A_PF00071	RALGAPA1_PF02145	0.573331	0.735476	0.333568
RAB11A	CSNK1G3	PF00071	PF00069	RAB11A_PF00071	CSNK1G3_PF00069	0.194491	0.205444	0.0632217
RAB11A	PLEKHA1	PF00071	PF00169	RAB11A_PF00071	PLEKHA1_PF00169	0.91552	0.902291	-0.0199045
RAB11A	INF2	PF00071	PF06367	RAB11A_PF00071	INF2_PF06367	0.518988	0.492633	-0.0684206
RAB11A	INF2	PF00071	PF06371	RAB11A_PF00071	INF2_PF06371	0.110715	0.0707751	-0.412183
RAB13	RHOT2	PF00071	PF00071	RAB13_PF00071	RHOT2_PF00071	0.315657	0.327469	0.0458688
RAB27A	SYTL2	PF00071	PF02318	RAB27A_PF00071	SYTL2_PF02318	0.173934	0.175972	0.0130698
RAB27B	SYTL2	PF00071	PF02318	RAB27B_PF00071	SYTL2_PF02318	0.120625	0.126553	0.0492658
RAB29	RHOT2	PF00071	PF00071	RAB29_PF00071	RHOT2_PF00071	0.31759	0.332662	0.0579703
RAB2A	RALGAPA1	PF00071	PF02145	RAB2A_PF00071	RALGAPA1_PF02145	0.292661	0.360326	0.25999
RAB2A	MPZL1	PF00071	PF07686	RAB2A_PF00071	MPZL1_PF07686	0.26234	0.287509	0.111805
RAB2A	CSNK1G3	PF00071	PF00069	RAB2A_PF00071	CSNK1G3_PF00069	0.0992795	0.100652	0.0131995
RAB2A	PTPRF	PF00071	PF00041	RAB2A_PF00071	PTPRF_PF00041	0.435944	0.360913	-0.241958
RAB2A	RAC1	PF00071	PF00071	RAB2A_PF00071	RAC1_PF00071	0.298637	0.22873	-0.322856
RAB35	RALGAPA1	PF00071	PF02145	RAB35_PF00071	RALGAPA1_PF02145	0.458442	0.548159	0.234444
RAB35	NF2	PF00071	PF00373	RAB35_PF00071	NF2_PF00373	0.684566	0.736957	0.0993938
RAB35	MPZL1	PF00071	PF07686	RAB35_PF00071	MPZL1_PF07686	0.410947	0.437382	0.0804543
RAB35	CSNK1G3	PF00071	PF00069	RAB35_PF00071	CSNK1G3_PF00069	0.155518	0.15312	-0.0169326
RAB35	PLEKHA1	PF00071	PF00169	RAB35_PF00071	PLEKHA1_PF00169	0.732061	0.672488	-0.114307
RAB35	INF2	PF00071	PF06367	RAB35_PF00071	INF2_PF06367	0.414989	0.367165	-0.156577
RAB35	PTPRF	PF00071	PF00041	RAB35_PF00071	PTPRF_PF00041	0.68289	0.549051	-0.290918
RAB35	INF2	PF00071	PF06371	RAB35_PF00071	INF2_PF06371	0.0885292	0.0527495	-0.431058
RAB35	SCRIB	PF00071	PF00595	RAB35_PF00071	SCRIB_PF00595	0.17049	0.0297816	-1.46659
RAB4A	RALGAPA1	PF00071	PF02145	RAB4A_PF00071	RALGAPA1_PF02145	0.221272	0.284613	0.302752
RAB4A	PLEKHA1	PF00071	PF00169	RAB4A_PF00071	PLEKHA1_PF00169	0.353337	0.349167	-0.0149948
RAB4A	INF2	PF00071	PF06367	RAB4A_PF00071	INF2_PF06367	0.200299	0.190638	-0.0567859
RAB4A	INF2	PF00071	PF06371	RAB4A_PF00071	INF2_PF06371	0.0427296	0.0273884	-0.260912
RAB5A	RHOT2	PF00071	PF00071	RAB5A_PF00071	RHOT2_PF00071	0.226427	0.230747	0.022373
RAB5A	PLEKHA1	PF00071	PF00169	RAB5A_PF00071	PLEKHA1_PF00169	0.612467	0.589675	-0.0505103
RAB5A	INF2	PF00071	PF06367	RAB5A_PF00071	INF2_PF06367	0.347194	0.321951	-0.0947309
RAB5A	INF2	PF00071	PF06371	RAB5A_PF00071	INF2_PF06371	0.0740666	0.0462537	-0.3662
RAB5A	SCRIB	PF00071	PF00595	RAB5A_PF00071	SCRIB_PF00595	0.142638	0.0261141	-1.33965
RAB5C	CSNK1G3	PF00071	PF00069	RAB5C_PF00071	CSNK1G3_PF00069	0.137188	0.179275	0.292594
RAB5C	PTPRF	PF00071	PF00041	RAB5C_PF00071	PTPRF_PF00041	0.602401	0.642837	0.0867574
RAB8A	RHOT2	PF00071	PF00071	RAB8A_PF00071	RHOT2_PF00071	0.196959	0.193585	-0.019843
RAB9A	RALGAPA1	PF00071	PF02145	RAB9A_PF00071	RALGAPA1_PF02145	0.419501	0.530411	0.305944
RAB9A	PLEKHA1	PF00071	PF00169	RAB9A_PF00071	PLEKHA1_PF00169	0.669879	0.650714	-0.0389271
RAB9A	INF2	PF00071	PF06367	RAB9A_PF00071	INF2_PF06367	0.379739	0.355277	-0.0845514
RAB9A	INF2	PF00071	PF06371	RAB9A_PF00071	INF2_PF06371	0.0810094	0.0510416	-0.374721
RAC1	GMIP	PF00071	PF00620	RAC1_PF00071	GMIP_PF00620	0.163968	0.235393	0.415557
RAC1	ARHGEF2	PF00071	PF00130	RAC1_PF00071	ARHGEF2_PF00130	0.0154605	0.0365612	0.403095
RAC1	DOCK7	PF00071	PF06920	RAC1_PF00071	DOCK7_PF06920	0.176985	0.242712	0.366883
RAC1	PAK4	PF00071	PF00786	RAC1_PF00071	PAK4_PF00786	0.0513853	0.0755723	0.308671
RAC1	ARHGEF4	PF00071	PF00621	RAC1_PF00071	ARHGEF4_PF00621	0.00887368	0.0158853	0.162334
RAC1	VAV3	PF00071	PF00130	RAC1_PF00071	VAV3_PF00130	0.0126851	0.0198645	0.156437
RAC1	ARHGEF26	PF00071	PF00621	RAC1_PF00071	ARHGEF26_PF00621	0.27051	0.305504	0.149493
RAC1	HACE1	PF00071	PF12796	RAC1_PF00071	HACE1_PF12796	0.0305888	0.036686	0.105221
RAC1	ECT2	PF00071	PF00621	RAC1_PF00071	ECT2_PF00621	0.0729636	0.080831	0.0894738
RAC1	PAK1	PF00071	PF00786	RAC1_PF00071	PAK1_PF00786	0.0327388	0.0366236	0.0661965
RAC1	FAM13A	PF00071	PF00620	RAC1_PF00071	FAM13A_PF00620	0.0738627	0.0787088	0.0553696
RAC1	ARHGAP4	PF00071	PF00620	RAC1_PF00071	ARHGAP4_PF00620	0.0167505	0.0189438	0.0466412
RAC1	PIK3R1	PF00071	PF00620	RAC1_PF00071	PIK3R1_PF00620	0.0198778	0.0221115	0.0453945
RAC1	CHN1	PF00071	PF00130	RAC1_PF00071	CHN1_PF00130	0.0671976	0.0648521	-0.0291664
RAC1	PAK1	PF00071	PF00069	RAC1_PF00071	PAK1_PF00069	0.416516	0.39874	-0.0560449
RAC1	RAN	PF00071	PF00071	RAC1_PF00071	RAN_PF00071	0.177337	0.168668	-0.0560864
RAC1	IPO7	PF00071	PF08506	RAC1_PF00071	IPO7_PF08506	0.366401	0.350117	-0.0575518
RAC1	AGAP1	PF00071	PF00071	RAC1_PF00071	AGAP1_PF00071	0.244437	0.231742	-0.063585
RAC1	PTK2	PF00071	PF00373	RAC1_PF00071	PTK2_PF00373	0.0230051	0.0190686	-0.079967
RAC1	PLEKHA4	PF00071	PF00169	RAC1_PF00071	PLEKHA4_PF00169	0.279912	0.261437	-0.0831411
RAC1	ARHGEF7	PF00071	PF00169	RAC1_PF00071	ARHGEF7_PF00169	0.17292	0.158682	-0.0952196
RAC1	ARHGAP27	PF00071	PF00169	RAC1_PF00071	ARHGAP27_PF00169	0.183767	0.168544	-0.0971521
RAC1	TIAM1	PF00071	PF00169	RAC1_PF00071	TIAM1_PF00169	0.399902	0.370434	-0.097732
RAC1	ARHGEF10	PF00071	PF00621	RAC1_PF00071	ARHGEF10_PF00621	0.271116	0.249952	-0.0983647
RAC1	RGL2	PF00071	PF00617	RAC1_PF00071	RGL2_PF00617	0.0877595	0.0778038	-0.108222
RAC1	ARAP1	PF00071	PF00169	RAC1_PF00071	ARAP1_PF00169	0.388018	0.354595	-0.114511
RAC1	MAP3K4	PF00071	PF00069	RAC1_PF00071	MAP3K4_PF00069	0.100621	0.0882119	-0.124036
RAC1	TIAM2	PF00071	PF00595	RAC1_PF00071	TIAM2_PF00595	0.0186269	0.012468	-0.135658
RAC1	BCR	PF00071	PF00620	RAC1_PF00071	BCR_PF00620	0.384598	0.34052	-0.154284
RAC1	IQGAP1	PF00071	PF00616	RAC1_PF00071	IQGAP1_PF00616	0.355065	0.312448	-0.160379
RAC1	ABR	PF00071	PF00621	RAC1_PF00071	ABR_PF00621	0.150305	0.127769	-0.172195
RAC1	RACGAP1	PF00071	PF00620	RAC1_PF00071	RACGAP1_PF00620	0.21678	0.186692	-0.172641
RAC1	ARHGEF7	PF00071	PF00621	RAC1_PF00071	ARHGEF7_PF00621	0.227628	0.195992	-0.17454
RAC1	ARHGEF2	PF00071	PF00621	RAC1_PF00071	ARHGEF2_PF00621	0.372323	0.322684	-0.180394
RAC1	VAV2	PF00071	PF00169	RAC1_PF00071	VAV2_PF00169	0.0753481	0.0601551	-0.186404
RAC1	KPNB1	PF00071	PF03810	RAC1_PF00071	KPNB1_PF03810	0.0735108	0.0582826	-0.189836
RAC1	SYDE2	PF00071	PF00620	RAC1_PF00071	SYDE2_PF00620	0.360225	0.308157	-0.195824
RAC1	CDC23	PF00071	PF13181	RAC1_PF00071	CDC23_PF13181	0.272739	0.231273	-0.198393
RAC1	MAP2K1	PF00071	PF00069	RAC1_PF00071	MAP2K1_PF00069	0.389992	0.331298	-0.20656
RAC1	MAGI1	PF00071	PF00595	RAC1_PF00071	MAGI1_PF00595	0.0603762	0.0454557	-0.209525
RAC1	CDK2	PF00071	PF00069	RAC1_PF00071	CDK2_PF00069	0.517977	0.439967	-0.213146
RAC1	SOS1	PF00071	PF00617	RAC1_PF00071	SOS1_PF00617	0.175812	0.143982	-0.2192
RAC1	CDC42BPG	PF00071	PF00069	RAC1_PF00071	CDC42BPG_PF00069	0.519716	0.436862	-0.226731
RAC1	MCF2L	PF00071	PF00169	RAC1_PF00071	MCF2L_PF00169	0.124837	0.09823	-0.238177
RAC1	XPO1	PF00071	PF03810	RAC1_PF00071	XPO1_PF03810	0.291639	0.238576	-0.243521
RAC1	OPHN1	PF00071	PF00169	RAC1_PF00071	OPHN1_PF00169	0.499838	0.4128	-0.248619
RAC1	ARAP2	PF00071	PF00169	RAC1_PF00071	ARAP2_PF00169	0.39355	0.323199	-0.24915
RAC1	AKT1	PF00071	PF00169	RAC1_PF00071	AKT1_PF00169	0.381295	0.312854	-0.249287
RAC1	FAM13B	PF00071	PF00620	RAC1_PF00071	FAM13B_PF00620	0.429572	0.353129	-0.250508
RAC1	ARHGAP12	PF00071	PF00169	RAC1_PF00071	ARHGAP12_PF00169	0.535626	0.43914	-0.259732
RAC1	ARHGEF25	PF00071	PF00621	RAC1_PF00071	ARHGEF25_PF00621	0.535587	0.439062	-0.259866
RAC1	DEF6	PF00071	PF00169	RAC1_PF00071	DEF6_PF00169	0.533985	0.433819	-0.271462
RAC1	CTNNB1	PF00071	PF00514	RAC1_PF00071	CTNNB1_PF00514	0.569577	0.461501	-0.276545
RAC1	STK39	PF00071	PF00069	RAC1_PF00071	STK39_PF00069	0.482736	0.388956	-0.279344
RAC1	RHOC	PF00071	PF00071	RAC1_PF00071	RHOC_PF00071	0.564495	0.454979	-0.283179
RAC1	IPO8	PF00071	PF08506	RAC1_PF00071	IPO8_PF08506	0.400567	0.319517	-0.286101
RAC1	AGAP2	PF00071	PF00071	RAC1_PF00071	AGAP2_PF00071	0.316912	0.250685	-0.287178
RAC1	CSE1L	PF00071	PF03378	RAC1_PF00071	CSE1L_PF03378	0.566587	0.45487	-0.288393
RAC1	RAC3	PF00071	PF00071	RAC1_PF00071	RAC3_PF00071	0.561817	0.450188	-0.29063
RAC1	RALBP1	PF00071	PF00620	RAC1_PF00071	RALBP1_PF00620	0.525424	0.419213	-0.29438
RAC1	RCC2	PF00071	PF00415	RAC1_PF00071	RCC2_PF00415	0.585937	0.468133	-0.29556
RAC1	EZR	PF00071	PF00373	RAC1_PF00071	EZR_PF00373	0.576574	0.458864	-0.300205
RAC1	RHEB	PF00071	PF00071	RAC1_PF00071	RHEB_PF00071	0.545262	0.430183	-0.30994
RAC1	CDC42SE2	PF00071	PF00786	RAC1_PF00071	CDC42SE2_PF00786	0.520342	0.409507	-0.311739
RAC1	KPNA6	PF00071	PF00514	RAC1_PF00071	KPNA6_PF00514	0.193892	0.145153	-0.32164
RAC1	RAB2A	PF00071	PF00071	RAC1_PF00071	RAB2A_PF00071	0.298637	0.22873	-0.322856
RAC1	RACGAP1	PF00071	PF00130	RAC1_PF00071	RACGAP1_PF00130	0.172177	0.126349	-0.333273
RAC1	ARHGAP44	PF00071	PF00620	RAC1_PF00071	ARHGAP44_PF00620	0.379047	0.290211	-0.334704
RAC1	DMPK	PF00071	PF00069	RAC1_PF00071	DMPK_PF00069	0.285795	0.215716	-0.337697
RAC1	PHKG2	PF00071	PF00069	RAC1_PF00071	PHKG2_PF00069	0.441221	0.33534	-0.350243
RAC1	RAP1GDS1	PF00071	PF00514	RAC1_PF00071	RAP1GDS1_PF00514	0.304305	0.224813	-0.366539
RAC1	ARHGAP22	PF00071	PF00620	RAC1_PF00071	ARHGAP22_PF00620	0.0218715	0.00550837	-0.372714
RAC1	PLEKHG6	PF00071	PF00621	RAC1_PF00071	PLEKHG6_PF00621	0.452265	0.337446	-0.374452
RAC1	PAK4	PF00071	PF00069	RAC1_PF00071	PAK4_PF00069	0.313804	0.223752	-0.410291
RAC1	ARFIP2	PF00071	PF06456	RAC1_PF00071	ARFIP2_PF06456	0.384187	0.275216	-0.416922
RAC1	TNPO1	PF00071	PF03810	RAC1_PF00071	TNPO1_PF03810	0.26406	0.184008	-0.424487
RAC1	PAK2	PF00071	PF00069	RAC1_PF00071	PAK2_PF00069	0.256516	0.171368	-0.469515
RAC1	DOCK10	PF00071	PF00169	RAC1_PF00071	DOCK10_PF00169	0.424354	0.29199	-0.472007
RAC1	CSNK1A1	PF00071	PF00069	RAC1_PF00071	CSNK1A1_PF00069	0.170789	0.108825	-0.475227
RAC1	KPNA4	PF00071	PF16186	RAC1_PF00071	KPNA4_PF16186	0.0347129	0.0101585	-0.493813
RAC1	RAC1	PF00071	PF00071	RAC1_PF00071	RAC1_PF00071	0.343826	0.219149	-0.549154
RAC1	PLEKHG2	PF00071	PF00169	RAC1_PF00071	PLEKHG2_PF00169	0.216584	0.127676	-0.585347
RAC1	CHN1	PF00071	PF00620	RAC1_PF00071	CHN1_PF00620	0.151634	0.0813928	-0.617856
RAC1	AGAP1	PF00071	PF00169	RAC1_PF00071	AGAP1_PF00169	0.0969655	0.0413986	-0.685234
RAC1	MYO9B	PF00071	PF00620	RAC1_PF00071	MYO9B_PF00620	0.236443	0.124055	-0.7187
RAC1	DOCK8	PF00071	PF06920	RAC1_PF00071	DOCK8_PF06920	0.149172	0.0623242	-0.826344
RAC1	ARHGAP33	PF00071	PF00620	RAC1_PF00071	ARHGAP33_PF00620	0.201612	0.08584	-0.889294
RAC1	KRAS	PF00071	PF00071	RAC1_PF00071	KRAS_PF00071	0.116316	0.0213469	-1.221
RAC3	RAC1	PF00071	PF00071	RAC3_PF00071	RAC1_PF00071	0.561817	0.450188	-0.29063
RACGAP1	CHEK1	PF00130	PF00069	RACGAP1_PF00130	CHEK1_PF00069	0.239399	0.21099	-0.149068
RACGAP1	RAC1	PF00620	PF00071	RACGAP1_PF00620	RAC1_PF00071	0.21678	0.186692	-0.172641
RACGAP1	RAC1	PF00130	PF00071	RACGAP1_PF00130	RAC1_PF00071	0.172177	0.126349	-0.333273
RAD23A	CHEK1	PF00627	PF00069	RAD23A_PF00627	CHEK1_PF00069	0.0615552	0.091098	0.33894
RALBP1	RAC1	PF00620	PF00071	RALBP1_PF00620	RAC1_PF00071	0.525424	0.419213	-0.29438
RALGAPA1	RAB11A	PF02145	PF00071	RALGAPA1_PF02145	RAB11A_PF00071	0.573331	0.735476	0.333568
RALGAPA1	RAB9A	PF02145	PF00071	RALGAPA1_PF02145	RAB9A_PF00071	0.419501	0.530411	0.305944
RALGAPA1	RAB4A	PF02145	PF00071	RALGAPA1_PF02145	RAB4A_PF00071	0.221272	0.284613	0.302752
RALGAPA1	RAB2A	PF02145	PF00071	RALGAPA1_PF02145	RAB2A_PF00071	0.292661	0.360326	0.25999
RALGAPA1	RAB35	PF02145	PF00071	RALGAPA1_PF02145	RAB35_PF00071	0.458442	0.548159	0.234444
RALGAPA1	HRAS	PF02145	PF00071	RALGAPA1_PF02145	HRAS_PF00071	0.259715	0.273281	0.061845
RALGAPA1	KRAS	PF02145	PF00071	RALGAPA1_PF02145	KRAS_PF00071	0.113988	0.0336285	-0.971525
RALGPS2	CSK	PF00169	PF00018	RALGPS2_PF00169	CSK_PF00018	0.457684	0.544448	0.227619
RALGPS2	SRGAP2	PF00169	PF00018	RALGPS2_PF00169	SRGAP2_PF00018	0.0751335	0.0769959	0.0213136
RALGPS2	RTKN	PF00169	PF00169	RALGPS2_PF00169	RTKN_PF00169	0.009828	0.0106627	0.0199887
RALGPS2	HRAS	PF00169	PF00071	RALGPS2_PF00169	HRAS_PF00071	0.2644	0.249552	-0.0697973
RALGPS2	KSR1	PF00169	PF07714	RALGPS2_PF00169	KSR1_PF07714	0.0419055	0.0270496	-0.254364
RALGPS2	KRAS	PF00169	PF00071	RALGPS2_PF00169	KRAS_PF00071	0.116044	0.0307086	-1.04078
RAN	RAC1	PF00071	PF00071	RAN_PF00071	RAC1_PF00071	0.177337	0.168668	-0.0560864
RAP1GDS1	RAC1	PF00514	PF00071	RAP1GDS1_PF00514	RAC1_PF00071	0.304305	0.224813	-0.366539
RAPGEF2	MAGI1	PF00595	PF00595	RAPGEF2_PF00595	MAGI1_PF00595	0.0206174	0.0188568	-0.0364233
RAPH1	ABI1	PF00169	PF00018	RAPH1_PF00169	ABI1_PF00018	0.238873	0.238421	-0.00225493
RAVER1	CHEK1	PF00076	PF00069	RAVER1_PF00076	CHEK1_PF00069	0.117566	0.16505	0.35994
RBFOX2	MBNL1	PF00076	PF00642	RBFOX2_PF00076	MBNL1_PF00642	0.264661	0.209089	-0.280354
RBM39	MBNL1	PF00076	PF00642	RBM39_PF00076	MBNL1_PF00642	0.125105	0.123403	-0.0140921
RBM39	HNRNPA2B1	PF00076	PF00076	RBM39_PF00076	HNRNPA2B1_PF00076	0.148044	0.138756	-0.0693031
RBM47	MBNL1	PF00076	PF00642	RBM47_PF00076	MBNL1_PF00642	0.467281	0.446876	-0.0580643
RBM8A	SLK	PF00076	PF00069	RBM8A_PF00076	SLK_PF00069	0.853155	0.75614	-0.163944
RC3H1	HNRNPA2B1	PF00642	PF00076	RC3H1_PF00642	HNRNPA2B1_PF00076	0.653337	0.706152	0.10446
RCC2	RAC1	PF00415	PF00071	RCC2_PF00415	RAC1_PF00071	0.585937	0.468133	-0.29556
REPIN1	ZBTB48	PF00096	PF00096	REPIN1_PF00096	ZBTB48_PF00096	0.0155282	0.0203024	0.101458
REPIN1	CLK2	PF00096	PF00069	REPIN1_PF00096	CLK2_PF00069	0.0247061	0.0287844	0.0766848
REPIN1	ZNF512	PF00096	PF00096	REPIN1_PF00096	ZNF512_PF00096	0.0308171	0.0285464	-0.0411149
RGL2	RAC1	PF00617	PF00071	RGL2_PF00617	RAC1_PF00071	0.0877595	0.0778038	-0.108222
RHEB	RAC1	PF00071	PF00071	RHEB_PF00071	RAC1_PF00071	0.545262	0.430183	-0.30994
RHOA	PTPRF	PF00071	PF00041	RHOA_PF00071	PTPRF_PF00041	0.843441	0.732511	-0.191261
RHOC	RAC1	PF00071	PF00071	RHOC_PF00071	RAC1_PF00071	0.564495	0.454979	-0.283179
RHOT1	RHOT2	PF00071	PF00071	RHOT1_PF00071	RHOT2_PF00071	0.276362	0.286165	0.0426967
RHOT2	ANLN	PF00071	PF00169	RHOT2_PF00071	ANLN_PF00169	0.167152	0.215417	0.289561
RHOT2	PLEKHA4	PF00071	PF00169	RHOT2_PF00071	PLEKHA4_PF00169	0.161939	0.197716	0.225039
RHOT2	TTC17	PF00071	PF13181	RHOT2_PF00071	TTC17_PF13181	0.212258	0.254751	0.216641
RHOT2	PEX5	PF00071	PF13181	RHOT2_PF00071	PEX5_PF13181	0.199006	0.228894	0.163541
RHOT2	PRKACA	PF00071	PF00069	RHOT2_PF00071	PRKACA_PF00069	0.268933	0.306144	0.15921
RHOT2	TTK	PF00071	PF00069	RHOT2_PF00071	TTK_PF00069	0.291786	0.318606	0.108988
RHOT2	BUB1	PF00071	PF00069	RHOT2_PF00071	BUB1_PF00069	0.209115	0.224552	0.083486
RHOT2	ANLN	PF00071	PF08174	RHOT2_PF00071	ANLN_PF08174	0.0675074	0.0741228	0.0790159
RHOT2	PDZD8	PF00071	PF00130	RHOT2_PF00071	PDZD8_PF00130	0.171652	0.183602	0.0757539
RHOT2	RAB29	PF00071	PF00071	RHOT2_PF00071	RAB29_PF00071	0.31759	0.332662	0.0579703
RHOT2	RAB13	PF00071	PF00071	RHOT2_PF00071	RAB13_PF00071	0.315657	0.327469	0.0458688
RHOT2	RHOT1	PF00071	PF00071	RHOT2_PF00071	RHOT1_PF00071	0.276362	0.286165	0.0426967
RHOT2	ILK	PF00071	PF12796	RHOT2_PF00071	ILK_PF12796	0.00520158	0.00657322	0.0354098
RHOT2	VRK2	PF00071	PF00069	RHOT2_PF00071	VRK2_PF00069	0.274428	0.279863	0.0239681
RHOT2	RAB5A	PF00071	PF00071	RHOT2_PF00071	RAB5A_PF00071	0.226427	0.230747	0.022373
RHOT2	DNAJC11	PF00071	PF00226	RHOT2_PF00071	DNAJC11_PF00226	0.26372	0.268003	0.019564
RHOT2	INF2	PF00071	PF06367	RHOT2_PF00071	INF2_PF06367	0.176458	0.174881	-0.0100831
RHOT2	RAB8A	PF00071	PF00071	RHOT2_PF00071	RAB8A_PF00071	0.196959	0.193585	-0.019843
RHOT2	SCYL2	PF00071	PF00069	RHOT2_PF00071	SCYL2_PF00069	0.241975	0.230547	-0.0576056
RHOT2	INF2	PF00071	PF06371	RHOT2_PF00071	INF2_PF06371	0.0376436	0.0251246	-0.222364
RIT1	NF2	PF00071	PF00373	RIT1_PF00071	NF2_PF00373	0.759389	0.836335	0.131019
RNF8	DNM2	PF00498	PF00169	RNF8_PF00498	DNM2_PF00169	0.10794	0.169233	0.473092
ROCK1	PRKAR1A	PF00069	PF00027	ROCK1_PF00069	PRKAR1A_PF00027	0.0216738	0.00670588	-0.337947
ROCK2	PTPRF	PF00069	PF00041	ROCK2_PF00069	PTPRF_PF00041	0.377396	0.348503	-0.100982
RPS6KA3	HNRNPA2B1	PF00069	PF00076	RPS6KA3_PF00069	HNRNPA2B1_PF00076	0.425105	0.42784	0.00828058
RPS6KA3	PRKAR1A	PF00069	PF00027	RPS6KA3_PF00069	PRKAR1A_PF00027	0.0356867	0.0130492	-0.442594
RTKN	RALGPS2	PF00169	PF00169	RTKN_PF00169	RALGPS2_PF00169	0.009828	0.0106627	0.0199887
SCRIB	LRRC27	PF13855	PF13855	SCRIB_PF13855	LRRC27_PF13855	0.321542	0.555555	0.704733
SCRIB	LRIG1	PF13855	PF13927	SCRIB_PF13855	LRIG1_PF13927	0.544956	0.785984	0.490692
SCRIB	OBSL1	PF13855	PF07679	SCRIB_PF13855	OBSL1_PF07679	0.426778	0.586912	0.417778
SCRIB	SHOC2	PF13855	PF13855	SCRIB_PF13855	SHOC2_PF13855	0.405388	0.554632	0.40896
SCRIB	SHOC2	PF13855	PF13306	SCRIB_PF13855	SHOC2_PF13306	0.00601095	0.0205177	0.332276
SCRIB	LGR4	PF13855	PF01462	SCRIB_PF13855	LGR4_PF01462	0.0155539	0.0276646	0.244576
SCRIB	PPP1CC	PF00595	PF00149	SCRIB_PF00595	PPP1CC_PF00149	0.00599785	0.000916191	-0.137247
SCRIB	TJP2	PF00595	PF00625	SCRIB_PF00595	TJP2_PF00625	0.0112976	0.00189782	-0.240157
SCRIB	KRAS	PF00595	PF00071	SCRIB_PF00595	KRAS_PF00071	0.042391	0.00182704	-0.834047
SCRIB	HRAS	PF00595	PF00071	SCRIB_PF00595	HRAS_PF00071	0.0965853	0.0148474	-1.17662
SCRIB	PPP1CC	PF00595	PF16891	SCRIB_PF00595	PPP1CC_PF16891	0.120292	0.0238731	-1.20489
SCRIB	TJP2	PF00595	PF00595	SCRIB_PF00595	TJP2_PF00595	0.144981	0.0312106	-1.2636
SCRIB	RAB5A	PF00595	PF00071	SCRIB_PF00595	RAB5A_PF00071	0.142638	0.0261141	-1.33965
SCRIB	PARD3	PF00595	PF00595	SCRIB_PF00595	PARD3_PF00595	0.174728	0.0324513	-1.44657
SCRIB	RAB35	PF00595	PF00071	SCRIB_PF00595	RAB35_PF00071	0.17049	0.0297816	-1.46659
SCRIB	PPP1CA	PF00595	PF00149	SCRIB_PF00595	PPP1CA_PF00149	0.185898	0.0349368	-1.4737
SCRIB	PPP1CB	PF00595	PF00149	SCRIB_PF00595	PPP1CB_PF00149	0.196746	0.0369241	-1.5052
SCYL2	RHOT2	PF00069	PF00071	SCYL2_PF00069	RHOT2_PF00071	0.241975	0.230547	-0.0576056
SFPQ	HNRNPA2B1	PF00076	PF00076	SFPQ_PF00076	HNRNPA2B1_PF00076	0.595884	0.557012	-0.0895492
SH3BP4	PLEKHA1	PF00018	PF00169	SH3BP4_PF00018	PLEKHA1_PF00169	0.742461	0.627945	-0.225171
SH3RF1	DNM2	PF00018	PF00169	SH3RF1_PF00018	DNM2_PF00169	0.0493271	0.193318	1.29259
SHC1	SPTAN1	PF00017	PF00018	SHC1_PF00017	SPTAN1_PF00018	0.0214292	0.0236156	0.043498
SHOC2	SCRIB	PF13855	PF13855	SHOC2_PF13855	SCRIB_PF13855	0.405388	0.554632	0.40896
SHOC2	SCRIB	PF13306	PF13855	SHOC2_PF13306	SCRIB_PF13855	0.00601095	0.0205177	0.332276
SKP1	FBXO28	PF01466	PF00646	SKP1_PF01466	FBXO28_PF00646	0.351027	0.366878	0.0559244
SLIRP	HNRNPA2B1	PF00076	PF00076	SLIRP_PF00076	HNRNPA2B1_PF00076	0.70958	0.701518	-0.0153936
SLK	NONO	PF00069	PF00076	SLK_PF00069	NONO_PF00076	0.480121	0.505536	0.0675581
SLK	PLEKHA4	PF00069	PF00169	SLK_PF00069	PLEKHA4_PF00169	0.415834	0.431602	0.0480241
SLK	RBM8A	PF00069	PF00076	SLK_PF00069	RBM8A_PF00076	0.853155	0.75614	-0.163944
SMARCA4	BRD9	PF00439	PF00439	SMARCA4_PF00439	BRD9_PF00439	0.00579198	0.0164957	0.253203
SMARCC2	TERF1	PF00249	PF00249	SMARCC2_PF00249	TERF1_PF00249	0.0568349	0.0598756	0.0404873
SNRNP70	HNRNPA2B1	PF12220	PF00076	SNRNP70_PF12220	HNRNPA2B1_PF00076	0.382998	0.393946	0.0360245
SNRNP70	HNRNPA2B1	PF00076	PF00076	SNRNP70_PF00076	HNRNPA2B1_PF00076	0.205275	0.192691	-0.0729353
SNRPB2	HNRNPA2B1	PF00076	PF00076	SNRPB2_PF00076	HNRNPA2B1_PF00076	0.451225	0.445163	-0.0175538
SON	DHX8	PF01585	PF00271	SON_PF01585	DHX8_PF00271	0.102397	0.0954724	-0.0670843
SOS1	RAC1	PF00617	PF00071	SOS1_PF00617	RAC1_PF00071	0.175812	0.143982	-0.2192
SPECC1	FLNA	PF00307	PF00630	SPECC1_PF00307	FLNA_PF00630	0.0128774	0.0441286	0.582092
SPECC1	FLNB	PF00307	PF00307	SPECC1_PF00307	FLNB_PF00307	0.0550281	0.0907031	0.421878
SPECC1	FLNB	PF00307	PF00630	SPECC1_PF00307	FLNB_PF00630	0.000408807	0.00149284	0.0306959
SPECC1	FLNA	PF00307	PF00307	SPECC1_PF00307	FLNA_PF00307	0.0460574	0.0452649	-0.0119512
SPINT2	APP	PF00014	PF00014	SPINT2_PF00014	APP_PF00014	0.533168	0.621319	0.203089
SPTAN1	ANLN	PF00018	PF00169	SPTAN1_PF00018	ANLN_PF00169	0.0539543	0.0711703	0.221087
SPTAN1	PLEKHA4	PF00018	PF00169	SPTAN1_PF00018	PLEKHA4_PF00169	0.0522717	0.065322	0.173261
SPTAN1	ECT2	PF00018	PF00621	SPTAN1_PF00018	ECT2_PF00621	0.0136255	0.0201962	0.14179
SPTAN1	NEDD8	PF00018	PF00240	SPTAN1_PF00018	NEDD8_PF00240	0.0993676	0.105633	0.059277
SPTAN1	UBL4A	PF00018	PF00240	SPTAN1_PF00018	UBL4A_PF00240	0.0767376	0.0820326	0.0590498
SPTAN1	STAT1	PF00018	PF00017	SPTAN1_PF00018	STAT1_PF00017	0.0981667	0.1035	0.051016
SPTAN1	SHC1	PF00018	PF00017	SPTAN1_PF00018	SHC1_PF00017	0.0214292	0.0236156	0.043498
SPTAN1	FAU	PF00018	PF00240	SPTAN1_PF00018	FAU_PF00240	0.0354525	0.0364936	0.0174715
SPTAN1	ABL1	PF00018	PF00017	SPTAN1_PF00018	ABL1_PF00017	0.0649007	0.0652011	0.00376777
SPTAN1	TJP1	PF00018	PF07653	SPTAN1_PF00018	TJP1_PF07653	0.0386681	0.0387355	0.0010956
SPTAN1	PLEKHA5	PF00018	PF00169	SPTAN1_PF00018	PLEKHA5_PF00169	0.0546295	0.0542647	-0.00503907
SPTAN1	TJP1	PF00018	PF00625	SPTAN1_PF00018	TJP1_PF00625	0.00274115	0.00162974	-0.0307268
SPTBN1	FLNA	PF00307	PF00630	SPTBN1_PF00307	FLNA_PF00630	0.118806	0.253103	0.844442
SPTBN1	FLNB	PF00307	PF00630	SPTBN1_PF00307	FLNB_PF00630	0.00377162	0.00856228	0.123127
SPTBN1	FLNB	PF00435	PF00307	SPTBN1_PF00435	FLNB_PF00307	0.212073	0.231824	0.104826
SPTBN1	FLNB	PF00307	PF00307	SPTBN1_PF00307	FLNB_PF00307	0.507686	0.520235	0.0321033
SPTBN1	FLNA	PF00435	PF00307	SPTBN1_PF00435	FLNA_PF00307	0.1775	0.11569	-0.457378
SPTBN1	FLNA	PF00307	PF00307	SPTBN1_PF00307	FLNA_PF00307	0.424922	0.25962	-0.61719
SPTBN2	FLNA	PF00307	PF00630	SPTBN2_PF00307	FLNA_PF00630	0.00989947	0.0242347	0.30955
SPTBN2	FLNA	PF00307	PF00307	SPTBN2_PF00307	FLNA_PF00307	0.0354065	0.0248587	-0.190175
SREK1	HNRNPA2B1	PF00076	PF00076	SREK1_PF00076	HNRNPA2B1_PF00076	0.0799404	0.100082	0.207897
SRGAP2	RALGPS2	PF00018	PF00169	SRGAP2_PF00018	RALGPS2_PF00169	0.0751335	0.0769959	0.0213136
SRSF3	HNRNPA2B1	PF00076	PF00076	SRSF3_PF00076	HNRNPA2B1_PF00076	0.332315	0.318903	-0.0515217
SRSF5	HNRNPA2B1	PF00076	PF00076	SRSF5_PF00076	HNRNPA2B1_PF00076	0.471266	0.507056	0.0958042
SRSF9	HNRNPA2B1	PF00076	PF00076	SRSF9_PF00076	HNRNPA2B1_PF00076	0.713064	0.705181	-0.0149803
STAT1	SPTAN1	PF00017	PF00018	STAT1_PF00017	SPTAN1_PF00018	0.0981667	0.1035	0.051016
STAT3	MYOF	PF00017	PF00168	STAT3_PF00017	MYOF_PF00168	0.296537	0.199905	-0.47163
STK39	RAC1	PF00069	PF00071	STK39_PF00069	RAC1_PF00071	0.482736	0.388956	-0.279344
STK39	PRKAR1A	PF00069	PF00027	STK39_PF00069	PRKAR1A_PF00027	0.0512346	0.0184452	-0.564681
SUV39H2	MTF2	PF00385	PF00628	SUV39H2_PF00385	MTF2_PF00628	0.0765552	0.104555	0.288357
SUV39H2	CBX3	PF00385	PF00385	SUV39H2_PF00385	CBX3_PF00385	0.305276	0.358565	0.201626
SUV39H2	CBX1	PF00385	PF00385	SUV39H2_PF00385	CBX1_PF00385	0.34409	0.401024	0.194679
SUV39H2	EHMT2	PF00856	PF00856	SUV39H2_PF00856	EHMT2_PF00856	0.00406077	0.00544686	0.0365236
SUV39H2	EHMT2	PF00856	PF05033	SUV39H2_PF00856	EHMT2_PF05033	0.00256215	0.00338073	0.022295
SUV39H2	EHMT1	PF00856	PF05033	SUV39H2_PF00856	EHMT1_PF05033	0.00237622	0.00294468	0.0155738
SYDE2	RAC1	PF00620	PF00071	SYDE2_PF00620	RAC1_PF00071	0.360225	0.308157	-0.195824
SYK	FLNA	PF07714	PF00307	SYK_PF07714	FLNA_PF00307	0.285302	0.214657	-0.341333
SYNE3	MACF1	PF00435	PF00435	SYNE3_PF00435	MACF1_PF00435	0.0443526	0.0606013	0.229234
SYNE3	MACF1	PF00435	PF00307	SYNE3_PF00435	MACF1_PF00307	0.182273	0.178707	-0.0223161
SYTL2	RAB27B	PF02318	PF00071	SYTL2_PF02318	RAB27B_PF00071	0.120625	0.126553	0.0492658
SYTL2	RAB27A	PF02318	PF00071	SYTL2_PF02318	RAB27A_PF00071	0.173934	0.175972	0.0130698
SYTL2	KRAS	PF02318	PF00071	SYTL2_PF02318	KRAS_PF00071	0.0371342	0.008664	-0.570764
TAF15	HNRNPA2B1	PF00076	PF00076	TAF15_PF00076	HNRNPA2B1_PF00076	0.133218	0.147927	0.111409
TERF1	TERF1	PF00249	PF00249	TERF1_PF00249	TERF1_PF00249	0.232645	0.32251	0.398287
TERF1	TERF2	PF00249	PF00249	TERF1_PF00249	TERF2_PF00249	0.0724465	0.102544	0.317072
TERF1	KDM1A	PF00249	PF01593	TERF1_PF00249	KDM1A_PF01593	0.452686	0.51641	0.172191
TERF1	SMARCC2	PF00249	PF00249	TERF1_PF00249	SMARCC2_PF00249	0.0568349	0.0598756	0.0404873
TERF1	TERF2	PF08558	PF08558	TERF1_PF08558	TERF2_PF08558	0.0724525	0.0664742	-0.0722111
TERF1	TERF1	PF08558	PF08558	TERF1_PF08558	TERF1_PF08558	0.205481	0.160293	-0.280811
TERF2	TERF1	PF00249	PF00249	TERF2_PF00249	TERF1_PF00249	0.0724465	0.102544	0.317072
TERF2	TERF1	PF08558	PF08558	TERF2_PF08558	TERF1_PF08558	0.0724525	0.0664742	-0.0722111
TES	ENAH	PF00412	PF00568	TES_PF00412	ENAH_PF00568	0.372074	0.362229	-0.0340512
TFPI	APP	PF00014	PF00014	TFPI_PF00014	APP_PF00014	0.482267	0.554609	0.183853
TIAM1	RAC1	PF00169	PF00071	TIAM1_PF00169	RAC1_PF00071	0.399902	0.370434	-0.097732
TIAM2	RAC1	PF00595	PF00071	TIAM2_PF00595	RAC1_PF00071	0.0186269	0.012468	-0.135658
TJP1	SPTAN1	PF07653	PF00018	TJP1_PF07653	SPTAN1_PF00018	0.0386681	0.0387355	0.0010956
TJP1	SPTAN1	PF00625	PF00018	TJP1_PF00625	SPTAN1_PF00018	0.00274115	0.00162974	-0.0307268
TJP2	MAGI1	PF00595	PF00595	TJP2_PF00595	MAGI1_PF00595	0.069856	0.0756377	0.0679667
TJP2	MAGI1	PF00625	PF00595	TJP2_PF00625	MAGI1_PF00595	0.0054435	0.0045993	-0.0221359
TJP2	SCRIB	PF00625	PF00595	TJP2_PF00625	SCRIB_PF00595	0.0112976	0.00189782	-0.240157
TJP2	SCRIB	PF00595	PF00595	TJP2_PF00595	SCRIB_PF00595	0.144981	0.0312106	-1.2636
TLK1	CHEK1	PF00069	PF00069	TLK1_PF00069	CHEK1_PF00069	0.537391	0.539396	0.00491511
TNPO1	RAC1	PF03810	PF00071	TNPO1_PF03810	RAC1_PF00071	0.26406	0.184008	-0.424487
TPM1	MYO1B	PF00261	PF00063	TPM1_PF00261	MYO1B_PF00063	0.744121	0.73661	-0.0137099
TPTE	PTPRF	PF00782	PF00102	TPTE_PF00782	PTPRF_PF00102	0.0155659	0.0969551	1.16436
TPTE	PTPRF	PF00782	PF00041	TPTE_PF00782	PTPRF_PF00041	0.671791	0.576012	-0.205391
TRIO	FLNA	PF00435	PF00307	TRIO_PF00435	FLNA_PF00307	0.235969	0.177543	-0.329719
TTC17	RHOT2	PF13181	PF00071	TTC17_PF13181	RHOT2_PF00071	0.212258	0.254751	0.216641
TTK	RHOT2	PF00069	PF00071	TTK_PF00069	RHOT2_PF00071	0.291786	0.318606	0.108988
TXNDC16	HNRNPA2B1	PF00085	PF00076	TXNDC16_PF00085	HNRNPA2B1_PF00076	0.627465	0.657094	0.0617561
U2AF2	HNRNPA2B1	PF00076	PF00076	U2AF2_PF00076	HNRNPA2B1_PF00076	0.706837	0.690527	-0.0314294
UAP1	UAP1	PF01704	PF01704	UAP1_PF01704	UAP1_PF01704	0.345822	0.559554	0.6229
UBA3	ATG7	PF00899	PF00899	UBA3_PF00899	ATG7_PF00899	0.0945034	0.11442	0.186283
UBA3	UBA3	PF00899	PF00899	UBA3_PF00899	UBA3_PF00899	0.299209	0.303968	0.01953
UBA3	NAE1	PF00899	PF00899	UBA3_PF00899	NAE1_PF00899	0.405546	0.410063	0.0142364
UBA3	NEDD8	PF00899	PF00240	UBA3_PF00899	NEDD8_PF00240	0.496384	0.497909	0.00402071
UBA3	UBE2D2	PF00899	PF00179	UBA3_PF00899	UBE2D2_PF00179	0.358394	0.347083	-0.0405235
UBA3	UBE2H	PF00899	PF00179	UBA3_PF00899	UBE2H_PF00179	0.471678	0.445588	-0.0740198
UBA3	UBE2F	PF00899	PF00179	UBA3_PF00899	UBE2F_PF00179	0.373072	0.274178	-0.384118
UBB	CSNK1G3	PF00240	PF00069	UBB_PF00240	CSNK1G3_PF00069	0.122028	0.129938	0.0648537
UBE2D2	UBA3	PF00179	PF00899	UBE2D2_PF00179	UBA3_PF00899	0.358394	0.347083	-0.0405235
UBE2F	UBA3	PF00179	PF00899	UBE2F_PF00179	UBA3_PF00899	0.373072	0.274178	-0.384118
UBE2H	UBA3	PF00179	PF00899	UBE2H_PF00179	UBA3_PF00899	0.471678	0.445588	-0.0740198
UBL4A	SPTAN1	PF00240	PF00018	UBL4A_PF00240	SPTAN1_PF00018	0.0767376	0.0820326	0.0590498
USO1	USO1	PF04869	PF04869	USO1_PF04869	USO1_PF04869	0.14473	0.000206401	-1.95553
VASP	ENAH	PF00568	PF00568	VASP_PF00568	ENAH_PF00568	0.514355	0.501159	-0.0341329
VAV2	RAC1	PF00169	PF00071	VAV2_PF00169	RAC1_PF00071	0.0753481	0.0601551	-0.186404
VAV3	RAC1	PF00130	PF00071	VAV3_PF00130	RAC1_PF00071	0.0126851	0.0198645	0.156437
VIPR1	MPZL1	PF00002	PF07686	VIPR1_PF00002	MPZL1_PF07686	0.0096152	0.0960127	1.29234
VIPR1	MPZL1	PF02793	PF07686	VIPR1_PF02793	MPZL1_PF07686	0.0960146	0.024773	-0.965523
VPS39	VPS39	PF10367	PF10367	VPS39_PF10367	VPS39_PF10367	0.0885062	0.121475	0.308051
VRK1	HNRNPA2B1	PF00069	PF00076	VRK1_PF00069	HNRNPA2B1_PF00076	0.459676	0.495313	0.0975046
VRK2	RHOT2	PF00069	PF00071	VRK2_PF00069	RHOT2_PF00071	0.274428	0.279863	0.0239681
VRK3	HNRNPA2B1	PF00069	PF00076	VRK3_PF00069	HNRNPA2B1_PF00076	0.148291	0.145889	-0.0175875
WEE1	CHEK1	PF00069	PF00069	WEE1_PF00069	CHEK1_PF00069	0.730563	0.669737	-0.117046
WNK1	PRKAR1A	PF00069	PF00027	WNK1_PF00069	PRKAR1A_PF00027	0.0241362	0.00910422	-0.326916
XPO1	RAC1	PF03810	PF00071	XPO1_PF03810	RAC1_PF00071	0.291639	0.238576	-0.243521
ZBTB21	CHEK1	PF00096	PF00069	ZBTB21_PF00096	CHEK1_PF00069	0.200591	0.220214	0.108769
ZBTB48	REPIN1	PF00096	PF00096	ZBTB48_PF00096	REPIN1_PF00096	0.0155282	0.0203024	0.101458
ZCCHC17	CHEK1	PF00575	PF00069	ZCCHC17_PF00575	CHEK1_PF00069	0.721078	0.693997	-0.0515813
ZDHHC17	GABPB1	PF12796	PF12796	ZDHHC17_PF12796	GABPB1_PF12796	0.0156695	0.0193151	0.0779462
ZNF512	REPIN1	PF00096	PF00096	ZNF512_PF00096	REPIN1_PF00096	0.0308171	0.0285464	-0.0411149

## Sheet: c.GO_enrichment_ESRP12_network_
GroupID	Category	Term	Description	LogP	Log(q-value)	InTerm_InList	Genes	Symbols
1_Summary	GO Biological Processes	GO:0006468	protein phosphorylation	-44.9968	-40.809	76/700	25,207,351,613,673,699,983,994,1017,1025,1111,1196,1445,1452,1455,1456,1457,1760,1859,2241,2534,2932,3611,4216,4217,4831,5058,5062,5261,5295,5562,5566,5575,5584,5587,5590,5594,5597,5604,5613,5747,5786,5871,6093,6197,6300,6711,6787,6790,6850,7204,7272,7443,7444,7465,8844,9149,9212,9261,9475,9748,9874,9891,10006,10114,10152,10298,11200,25865,26524,27347,51231,53944,55561,55681,65125	ABL1,AKT1,APP,BCR,BRAF,BUB1,CDK1,CDC25B,CDK2,CDK9,CHEK1,CLK2,CSK,CSNK1A1,CSNK1G2,CSNK1G3,CSNK2A1,DMPK,DYRK1A,FER,FYN,GSK3B,ILK,MAP3K4,MAP3K5,NME2,PAK1,PAK2,PHKG2,PIK3R1,PRKAA1,PRKACA,PRKAR1B,PRKCI,PRKD1,PRKCZ,MAPK1,MAPK6,MAP2K1,PRKX,PTK2,PTPRA,MAP4K2,ROCK1,RPS6KA3,MAPK12,SPTBN1,NEK4,AURKA,SYK,TRIO,TTK,VRK1,VRK2,WEE1,KSR1,DYRK1B,AURKB,MAPKAPK2,ROCK2,SLK,TLK1,NUAK1,ABI1,HIPK3,ABI2,PAK4,CHEK2,PRKD2,…
1_Member	GO Biological Processes	GO:0006468	protein phosphorylation	-44.9968	-40.809	76/700	25,207,351,613,673,699,983,994,1017,1025,1111,1196,1445,1452,1455,1456,1457,1760,1859,2241,2534,2932,3611,4216,4217,4831,5058,5062,5261,5295,5562,5566,5575,5584,5587,5590,5594,5597,5604,5613,5747,5786,5871,6093,6197,6300,6711,6787,6790,6850,7204,7272,7443,7444,7465,8844,9149,9212,9261,9475,9748,9874,9891,10006,10114,10152,10298,11200,25865,26524,27347,51231,53944,55561,55681,65125	ABL1,AKT1,APP,BCR,BRAF,BUB1,CDK1,CDC25B,CDK2,CDK9,CHEK1,CLK2,CSK,CSNK1A1,CSNK1G2,CSNK1G3,CSNK2A1,DMPK,DYRK1A,FER,FYN,GSK3B,ILK,MAP3K4,MAP3K5,NME2,PAK1,PAK2,PHKG2,PIK3R1,PRKAA1,PRKACA,PRKAR1B,PRKCI,PRKD1,PRKCZ,MAPK1,MAPK6,MAP2K1,PRKX,PTK2,PTPRA,MAP4K2,ROCK1,RPS6KA3,MAPK12,SPTBN1,NEK4,AURKA,SYK,TRIO,TTK,VRK1,VRK2,WEE1,KSR1,DYRK1B,AURKB,MAPKAPK2,ROCK2,SLK,TLK1,NUAK1,ABI1,HIPK3,ABI2,PAK4,CHEK2,PRKD2,…
1_Member	GO Biological Processes	GO:0018105	peptidyl-serine phosphorylation	-35.7014	-32.2917	40/183	207,983,1017,1452,1455,1456,1457,1760,1859,2932,3611,5062,5562,5566,5584,5587,5590,5594,5613,6093,6197,6300,6790,6850,7272,7443,7444,9149,9212,9261,9475,9874,10114,11200,25865,26524,27347,51231,53944,65125	AKT1,CDK1,CDK2,CSNK1A1,CSNK1G2,CSNK1G3,CSNK2A1,DMPK,DYRK1A,GSK3B,ILK,PAK2,PRKAA1,PRKACA,PRKCI,PRKD1,PRKCZ,MAPK1,PRKX,ROCK1,RPS6KA3,MAPK12,AURKA,SYK,TTK,VRK1,VRK2,DYRK1B,AURKB,MAPKAPK2,ROCK2,TLK1,HIPK3,CHEK2,PRKD2,LATS2,STK39,VRK3,CSNK1G1,WNK1
1_Member	GO Biological Processes	GO:0018209	peptidyl-serine modification	-33.5256	-30.1828	40/206	207,983,1017,1452,1455,1456,1457,1760,1859,2932,3611,5062,5562,5566,5584,5587,5590,5594,5613,6093,6197,6300,6790,6850,7272,7443,7444,9149,9212,9261,9475,9874,10114,11200,25865,26524,27347,51231,53944,65125	AKT1,CDK1,CDK2,CSNK1A1,CSNK1G2,CSNK1G3,CSNK2A1,DMPK,DYRK1A,GSK3B,ILK,PAK2,PRKAA1,PRKACA,PRKCI,PRKD1,PRKCZ,MAPK1,PRKX,ROCK1,RPS6KA3,MAPK12,AURKA,SYK,TTK,VRK1,VRK2,DYRK1B,AURKB,MAPKAPK2,ROCK2,TLK1,HIPK3,CHEK2,PRKD2,LATS2,STK39,VRK3,CSNK1G1,WNK1
1_Member	GO Biological Processes	GO:0018107	peptidyl-threonine phosphorylation	-18.7501	-16.0938	19/73	207,983,1111,1457,1859,2932,5566,5587,5594,6093,7272,7443,9149,9475,10114,25865,27347,55561,65125	AKT1,CDK1,CHEK1,CSNK2A1,DYRK1A,GSK3B,PRKACA,PRKD1,MAPK1,ROCK1,TTK,VRK1,DYRK1B,ROCK2,HIPK3,PRKD2,STK39,CDC42BPG,WNK1
1_Member	GO Biological Processes	GO:0046777	protein autophosphorylation	-18.1507	-15.5192	26/186	25,207,1196,1445,1859,2241,2534,2932,5058,5062,5566,5587,5613,5747,6790,6850,7272,7443,7444,9149,9212,9261,9748,11200,25865,27347	ABL1,AKT1,CLK2,CSK,DYRK1A,FER,FYN,GSK3B,PAK1,PAK2,PRKACA,PRKD1,PRKX,PTK2,AURKA,SYK,TTK,VRK1,VRK2,DYRK1B,AURKB,MAPKAPK2,SLK,CHEK2,PRKD2,STK39
1_Member	GO Biological Processes	GO:0018210	peptidyl-threonine modification	-17.7057	-15.1411	19/82	207,983,1111,1457,1859,2932,5566,5587,5594,6093,7272,7443,9149,9475,10114,25865,27347,55561,65125	AKT1,CDK1,CHEK1,CSNK2A1,DYRK1A,GSK3B,PRKACA,PRKD1,MAPK1,ROCK1,TTK,VRK1,DYRK1B,ROCK2,HIPK3,PRKD2,STK39,CDC42BPG,WNK1
2_Summary	GO Biological Processes	GO:0030029	actin filament-based process	-42.2706	-38.4506	69/602	25,81,387,389,613,2035,2059,2241,2316,2317,2885,3688,3845,4430,4627,4628,4641,4650,4690,4771,4983,5058,5339,5573,5584,5872,5879,5881,5910,6093,6242,6464,6709,6711,6712,7082,7168,7408,7430,8440,9181,9475,9639,9826,10006,10096,10097,10152,10458,11252,23363,23380,23607,23647,29127,51466,54443,54874,55561,55740,55761,55930,64423,80179,92521,94134,116985,116986,399687,1213,1859,1894,2932,3265,5062,529…	ABL1,ACTN4,RHOA,RHOC,BCR,EPB41,EPS8,FER,FLNA,FLNB,GRB2,ITGB1,KRAS,MYO1B,MYH9,MYH10,MYO1C,MYO9B,NCK1,NF2,OPHN1,PAK1,PLEC,PRKAR1A,PRKCI,RAB13,RAC1,RAC3,RAP1GDS1,ROCK1,RTKN,SHC1,SPTAN1,SPTBN1,SPTBN2,TJP1,TPM1,VASP,EZR,NCK2,ARHGEF2,ROCK2,ARHGEF10,ARHGEF11,ABI1,ACTR3,ACTR2,ABI2,BAIAP2,PACSIN2,OBSL1,SRGAP2,CD2AP,ARFIP2,RACGAP1,EVL,ANLN,FNBP1L,CDC42BPG,ENAH,TTC17,MYO5C,INF2,MYO19,SPECC1,ARHGAP12,ARAP1,A…
2_Member	GO Biological Processes	GO:0030029	actin filament-based process	-42.2706	-38.4506	69/602	25,81,387,389,613,2035,2059,2241,2316,2317,2885,3688,3845,4430,4627,4628,4641,4650,4690,4771,4983,5058,5339,5573,5584,5872,5879,5881,5910,6093,6242,6464,6709,6711,6712,7082,7168,7408,7430,8440,9181,9475,9639,9826,10006,10096,10097,10152,10458,11252,23363,23380,23607,23647,29127,51466,54443,54874,55561,55740,55761,55930,64423,80179,92521,94134,116985,116986,399687	ABL1,ACTN4,RHOA,RHOC,BCR,EPB41,EPS8,FER,FLNA,FLNB,GRB2,ITGB1,KRAS,MYO1B,MYH9,MYH10,MYO1C,MYO9B,NCK1,NF2,OPHN1,PAK1,PLEC,PRKAR1A,PRKCI,RAB13,RAC1,RAC3,RAP1GDS1,ROCK1,RTKN,SHC1,SPTAN1,SPTBN1,SPTBN2,TJP1,TPM1,VASP,EZR,NCK2,ARHGEF2,ROCK2,ARHGEF10,ARHGEF11,ABI1,ACTR3,ACTR2,ABI2,BAIAP2,PACSIN2,OBSL1,SRGAP2,CD2AP,ARFIP2,RACGAP1,EVL,ANLN,FNBP1L,CDC42BPG,ENAH,TTC17,MYO5C,INF2,MYO19,SPECC1,ARHGAP12,ARAP1,A…
2_Member	GO Biological Processes	GO:0030036	actin cytoskeleton organization	-42.1613	-38.4506	66/540	25,81,387,389,613,2035,2059,2241,2316,2317,2885,3688,3845,4430,4627,4628,4641,4690,4771,4983,5058,5339,5573,5584,5872,5879,5881,5910,6093,6242,6464,6709,6711,6712,7082,7168,7408,7430,8440,9181,9475,9639,9826,10006,10096,10097,10152,10458,11252,23363,23607,23647,29127,51466,54443,55561,55740,55761,55930,64423,80179,92521,94134,116985,116986,399687	ABL1,ACTN4,RHOA,RHOC,BCR,EPB41,EPS8,FER,FLNA,FLNB,GRB2,ITGB1,KRAS,MYO1B,MYH9,MYH10,MYO1C,NCK1,NF2,OPHN1,PAK1,PLEC,PRKAR1A,PRKCI,RAB13,RAC1,RAC3,RAP1GDS1,ROCK1,RTKN,SHC1,SPTAN1,SPTBN1,SPTBN2,TJP1,TPM1,VASP,EZR,NCK2,ARHGEF2,ROCK2,ARHGEF10,ARHGEF11,ABI1,ACTR3,ACTR2,ABI2,BAIAP2,PACSIN2,OBSL1,CD2AP,ARFIP2,RACGAP1,EVL,ANLN,CDC42BPG,ENAH,TTC17,MYO5C,INF2,MYO19,SPECC1,ARHGAP12,ARAP1,AGAP2,MYO18A
2_Member	GO Biological Processes	GO:0051493	regulation of cytoskeleton organization	-21.242	-18.2846	44/525	25,387,389,1213,1859,1894,2059,2241,2316,2885,2932,3265,4690,4771,5058,5062,5295,5562,5594,5747,5879,5881,6093,6709,6711,6712,7082,7168,7408,8440,8500,8826,8874,9181,9475,9639,9912,10152,10458,23607,23647,51466,64857,116985	ABL1,RHOA,RHOC,CLTC,DYRK1A,ECT2,EPS8,FER,FLNA,GRB2,GSK3B,HRAS,NCK1,NF2,PAK1,PAK2,PIK3R1,PRKAA1,MAPK1,PTK2,RAC1,RAC3,ROCK1,SPTAN1,SPTBN1,SPTBN2,TJP1,TPM1,VASP,NCK2,PPFIA1,IQGAP1,ARHGEF7,ARHGEF2,ROCK2,ARHGEF10,ARHGAP44,ABI2,BAIAP2,CD2AP,ARFIP2,EVL,PLEKHG2,ARAP1
2_Member	GO Biological Processes	GO:0032956	regulation of actin cytoskeleton organization	-20.3166	-17.4509	36/351	25,387,389,1894,2059,2241,2316,2885,3265,4690,4771,5058,5062,5295,5879,5881,6093,6709,6711,6712,7082,7168,7408,8440,8500,8826,9475,9639,9912,10152,10458,23607,23647,51466,64857,116985	ABL1,RHOA,RHOC,ECT2,EPS8,FER,FLNA,GRB2,HRAS,NCK1,NF2,PAK1,PAK2,PIK3R1,RAC1,RAC3,ROCK1,SPTAN1,SPTBN1,SPTBN2,TJP1,TPM1,VASP,NCK2,PPFIA1,IQGAP1,ROCK2,ARHGEF10,ARHGAP44,ABI2,BAIAP2,CD2AP,ARFIP2,EVL,PLEKHG2,ARAP1
2_Member	GO Biological Processes	GO:0032970	regulation of actin filament-based process	-19.6346	-16.827	37/392	25,387,389,1894,2059,2241,2316,2885,3265,4627,4690,4771,5058,5062,5295,5879,5881,6093,6709,6711,6712,7082,7168,7408,8440,8500,8826,9475,9639,9912,10152,10458,23607,23647,51466,64857,116985	ABL1,RHOA,RHOC,ECT2,EPS8,FER,FLNA,GRB2,HRAS,MYH9,NCK1,NF2,PAK1,PAK2,PIK3R1,RAC1,RAC3,ROCK1,SPTAN1,SPTBN1,SPTBN2,TJP1,TPM1,VASP,NCK2,PPFIA1,IQGAP1,ROCK2,ARHGEF10,ARHGAP44,ABI2,BAIAP2,CD2AP,ARFIP2,EVL,PLEKHG2,ARAP1
2_Member	GO Biological Processes	GO:0007015	actin filament organization	-18.1155	-15.4959	30/267	25,387,389,2059,2316,4430,4641,4690,5339,5584,5879,5881,7168,7408,7430,8440,9181,10006,10096,10097,10152,10458,23607,51466,55740,55761,55930,80179,94134,116985	ABL1,RHOA,RHOC,EPS8,FLNA,MYO1B,MYO1C,NCK1,PLEC,PRKCI,RAC1,RAC3,TPM1,VASP,EZR,NCK2,ARHGEF2,ABI1,ACTR3,ACTR2,ABI2,BAIAP2,CD2AP,EVL,ENAH,TTC17,MYO5C,MYO19,ARHGAP12,ARAP1
2_Member	GO Biological Processes	GO:0110053	regulation of actin filament organization	-18.0233	-15.4375	30/269	25,387,389,2059,2241,2316,2885,4690,4771,5058,5062,5295,5879,6093,6709,6711,6712,7082,7168,7408,8440,8500,9475,9639,10152,10458,23647,51466,64857,116985	ABL1,RHOA,RHOC,EPS8,FER,FLNA,GRB2,NCK1,NF2,PAK1,PAK2,PIK3R1,RAC1,ROCK1,SPTAN1,SPTBN1,SPTBN2,TJP1,TPM1,VASP,NCK2,PPFIA1,ROCK2,ARHGEF10,ABI2,BAIAP2,ARFIP2,EVL,PLEKHG2,ARAP1
2_Member	GO Biological Processes	GO:1902903	regulation of supramolecular fiber organization	-17.5271	-14.9728	34/375	25,351,387,389,1859,2059,2241,2316,2885,4690,4771,5058,5062,5295,5879,6093,6709,6711,6712,7082,7168,7408,8440,8500,8874,9181,9475,9639,10152,10458,23647,51466,64857,116985	ABL1,APP,RHOA,RHOC,DYRK1A,EPS8,FER,FLNA,GRB2,NCK1,NF2,PAK1,PAK2,PIK3R1,RAC1,ROCK1,SPTAN1,SPTBN1,SPTBN2,TJP1,TPM1,VASP,NCK2,PPFIA1,ARHGEF7,ARHGEF2,ROCK2,ARHGEF10,ABI2,BAIAP2,ARFIP2,EVL,PLEKHG2,ARAP1
2_Member	GO Biological Processes	GO:0097435	supramolecular fiber organization	-16.3202	-13.8399	38/522	25,351,387,389,2059,2316,3688,3837,4430,4641,4690,5339,5573,5584,5879,5881,5910,7168,7408,7430,8440,8766,9181,9748,10006,10096,10097,10152,10458,23363,23607,51466,55740,55761,55930,80179,94134,116985	ABL1,APP,RHOA,RHOC,EPS8,FLNA,ITGB1,KPNB1,MYO1B,MYO1C,NCK1,PLEC,PRKAR1A,PRKCI,RAC1,RAC3,RAP1GDS1,TPM1,VASP,EZR,NCK2,RAB11A,ARHGEF2,SLK,ABI1,ACTR3,ACTR2,ABI2,BAIAP2,OBSL1,CD2AP,EVL,ENAH,TTC17,MYO5C,MYO19,ARHGAP12,ARAP1
2_Member	GO Biological Processes	GO:0044089	positive regulation of cellular component biogenesis	-15.5214	-13.097	36/493	25,387,389,1017,1785,2059,2241,2885,2932,3265,3320,3556,3958,4690,4771,5058,5295,5879,6093,6850,7013,7168,7408,8440,9475,9639,10096,10097,10152,10458,51466,54443,54869,54874,79734,116985	ABL1,RHOA,RHOC,CDK2,DNM2,EPS8,FER,GRB2,GSK3B,HRAS,HSP90AA1,IL1RAP,LGALS3,NCK1,NF2,PAK1,PIK3R1,RAC1,ROCK1,SYK,TERF1,TPM1,VASP,NCK2,ROCK2,ARHGEF10,ACTR3,ACTR2,ABI2,BAIAP2,EVL,ANLN,EPS8L1,FNBP1L,KCTD17,ARAP1
2_Member	GO Biological Processes	GO:0032535	regulation of cellular component size	-14.8199	-12.4174	30/351	25,387,393,1785,2059,2241,2885,2932,4690,4897,5499,5728,5802,5868,5879,6709,6711,6712,7408,7410,7430,8301,8440,8766,10451,10458,23028,23499,51466,64857	ABL1,RHOA,ARHGAP4,DNM2,EPS8,FER,GRB2,GSK3B,NCK1,NRCAM,PPP1CA,PTEN,PTPRS,RAB5A,RAC1,SPTAN1,SPTBN1,SPTBN2,VASP,VAV2,EZR,PICALM,NCK2,RAB11A,VAV3,BAIAP2,KDM1A,MACF1,EVL,PLEKHG2
2_Member	GO Biological Processes	GO:0110020	regulation of actomyosin structure organization	-13.4377	-11.0888	17/101	25,387,389,1894,4771,5058,5062,5295,5879,6093,7082,7168,8500,9475,9639,51466,116985	ABL1,RHOA,RHOC,ECT2,NF2,PAK1,PAK2,PIK3R1,RAC1,ROCK1,TJP1,TPM1,PPFIA1,ROCK2,ARHGEF10,EVL,ARAP1
2_Member	GO Biological Processes	GO:0010638	positive regulation of organelle organization	-13.3642	-11.0276	33/486	25,387,389,1017,1499,2241,2885,2932,3178,3181,3184,3265,4216,4690,4771,5058,5594,5879,6421,6790,7014,7168,7408,8440,8697,9212,9475,9639,10152,10458,10928,51466,79734	ABL1,RHOA,RHOC,CDK2,CTNNB1,FER,GRB2,GSK3B,HNRNPA1,HNRNPA2B1,HNRNPD,HRAS,MAP3K4,NCK1,NF2,PAK1,MAPK1,RAC1,SFPQ,AURKA,TERF2,TPM1,VASP,NCK2,CDC23,AURKB,ROCK2,ARHGEF10,ABI2,BAIAP2,RALBP1,EVL,KCTD17
2_Member	GO Biological Processes	GO:0090066	regulation of anatomical structure size	-13.3391	-11.0086	33/487	25,387,393,1785,2059,2241,2885,2932,4690,4897,5499,5728,5802,5868,5879,5910,6093,6709,6711,6712,7408,7410,7430,8301,8440,8766,9475,10451,10458,23028,23499,51466,64857	ABL1,RHOA,ARHGAP4,DNM2,EPS8,FER,GRB2,GSK3B,NCK1,NRCAM,PPP1CA,PTEN,PTPRS,RAB5A,RAC1,RAP1GDS1,ROCK1,SPTAN1,SPTBN1,SPTBN2,VASP,VAV2,EZR,PICALM,NCK2,RAB11A,ROCK2,VAV3,BAIAP2,KDM1A,MACF1,EVL,PLEKHG2
2_Member	GO Biological Processes	GO:0032231	regulation of actin filament bundle assembly	-13.0769	-10.7642	17/106	25,387,389,2316,4771,5058,5062,5295,5879,6093,7082,7168,8500,9475,9639,51466,116985	ABL1,RHOA,RHOC,FLNA,NF2,PAK1,PAK2,PIK3R1,RAC1,ROCK1,TJP1,TPM1,PPFIA1,ROCK2,ARHGEF10,EVL,ARAP1
2_Member	GO Biological Processes	GO:0051492	regulation of stress fiber assembly	-12.9141	-10.607	16/92	25,387,389,4771,5058,5062,5295,5879,6093,7082,7168,8500,9475,9639,51466,116985	ABL1,RHOA,RHOC,NF2,PAK1,PAK2,PIK3R1,RAC1,ROCK1,TJP1,TPM1,PPFIA1,ROCK2,ARHGEF10,EVL,ARAP1
2_Member	GO Biological Processes	GO:0043254	regulation of protein-containing complex assembly	-10.9402	-8.76521	27/401	25,387,389,1859,2059,2241,2885,2932,3320,3958,4690,5058,5494,5590,5830,5879,6709,6711,6712,6850,7013,7408,8440,8874,10458,51466,64857	ABL1,RHOA,RHOC,DYRK1A,EPS8,FER,GRB2,GSK3B,HSP90AA1,LGALS3,NCK1,PAK1,PPM1A,PRKCZ,PEX5,RAC1,SPTAN1,SPTBN1,SPTBN2,SYK,TERF1,VASP,NCK2,ARHGEF7,BAIAP2,EVL,PLEKHG2
2_Member	GO Biological Processes	GO:1902905	positive regulation of supramolecular fiber organization	-10.4018	-8.29312	18/176	25,351,387,389,2241,2885,4690,4771,5058,5879,7168,7408,8440,9475,9639,10152,10458,51466	ABL1,APP,RHOA,RHOC,FER,GRB2,NCK1,NF2,PAK1,RAC1,TPM1,VASP,NCK2,ROCK2,ARHGEF10,ABI2,BAIAP2,EVL
2_Member	GO Biological Processes	GO:0032271	regulation of protein polymerization	-10.3457	-8.2478	19/201	25,387,1859,2059,2241,2885,3320,4690,5058,5879,6709,6711,6712,7408,8440,8874,10458,51466,64857	ABL1,RHOA,DYRK1A,EPS8,FER,GRB2,HSP90AA1,NCK1,PAK1,RAC1,SPTAN1,SPTBN1,SPTBN2,VASP,NCK2,ARHGEF7,BAIAP2,EVL,PLEKHG2
2_Member	GO Biological Processes	GO:0051495	positive regulation of cytoskeleton organization	-9.66309	-7.61828	18/195	25,387,389,2241,2885,3265,4690,4771,5058,5879,7168,7408,8440,9475,9639,10152,10458,51466	ABL1,RHOA,RHOC,FER,GRB2,HRAS,NCK1,NF2,PAK1,RAC1,TPM1,VASP,NCK2,ROCK2,ARHGEF10,ABI2,BAIAP2,EVL
2_Member	GO Biological Processes	GO:0051496	positive regulation of stress fiber assembly	-8.83013	-6.88781	10/51	25,387,389,4771,5058,5879,7168,9475,9639,51466	ABL1,RHOA,RHOC,NF2,PAK1,RAC1,TPM1,ROCK2,ARHGEF10,EVL
2_Member	GO Biological Processes	GO:0032233	positive regulation of actin filament bundle assembly	-8.03391	-6.18652	10/61	25,387,389,4771,5058,5879,7168,9475,9639,51466	ABL1,RHOA,RHOC,NF2,PAK1,RAC1,TPM1,ROCK2,ARHGEF10,EVL
2_Member	GO Biological Processes	GO:0031334	positive regulation of protein-containing complex assembly	-7.95092	-6.11911	16/194	387,389,2241,2885,2932,3320,3958,4690,5058,5879,6850,7013,7408,8440,10458,51466	RHOA,RHOC,FER,GRB2,GSK3B,HSP90AA1,LGALS3,NCK1,PAK1,RAC1,SYK,TERF1,VASP,NCK2,BAIAP2,EVL
2_Member	GO Biological Processes	GO:0032273	positive regulation of protein polymerization	-7.24698	-5.4791	11/93	387,2241,2885,3320,4690,5058,5879,7408,8440,10458,51466	RHOA,FER,GRB2,HSP90AA1,NCK1,PAK1,RAC1,VASP,NCK2,BAIAP2,EVL
2_Member	GO Biological Processes	GO:0030833	regulation of actin filament polymerization	-7.21532	-5.454	13/139	387,2059,2241,2885,4690,6709,6711,6712,7408,8440,10458,51466,64857	RHOA,EPS8,FER,GRB2,NCK1,SPTAN1,SPTBN1,SPTBN2,VASP,NCK2,BAIAP2,EVL,PLEKHG2
2_Member	GO Biological Processes	GO:0008064	regulation of actin polymerization or depolymerization	-6.5617	-4.86265	13/158	387,2059,2241,2885,4690,6709,6711,6712,7408,8440,10458,51466,64857	RHOA,EPS8,FER,GRB2,NCK1,SPTAN1,SPTBN1,SPTBN2,VASP,NCK2,BAIAP2,EVL,PLEKHG2
2_Member	GO Biological Processes	GO:0030832	regulation of actin filament length	-6.52996	-4.83349	13/159	387,2059,2241,2885,4690,6709,6711,6712,7408,8440,10458,51466,64857	RHOA,EPS8,FER,GRB2,NCK1,SPTAN1,SPTBN1,SPTBN2,VASP,NCK2,BAIAP2,EVL,PLEKHG2
2_Member	GO Biological Processes	GO:0030838	positive regulation of actin filament polymerization	-6.25285	-4.59136	8/53	387,2241,2885,4690,7408,8440,10458,51466	RHOA,FER,GRB2,NCK1,VASP,NCK2,BAIAP2,EVL
3_Summary	GO Biological Processes	GO:0007264	small GTPase mediated signal transduction	-37.794	-34.2082	47/261	29,387,389,393,613,1017,2059,2885,3265,3837,3845,4650,5587,5863,5867,5879,5881,6009,6016,6093,6242,6654,7074,7410,8036,8615,8844,9367,9475,9693,9826,10152,10451,10928,11021,23365,23647,26230,54869,55103,55288,55619,57531,81704,85440,89941,115703	ABR,RHOA,RHOC,ARHGAP4,BCR,CDK2,EPS8,GRB2,HRAS,KPNB1,KRAS,MYO9B,PRKD1,RGL2,RAB4A,RAC1,RAC3,RHEB,RIT1,ROCK1,RTKN,SOS1,TIAM1,VAV2,SHOC2,USO1,KSR1,RAB9A,ROCK2,RAPGEF2,ARHGEF11,ABI2,VAV3,RALBP1,RAB35,ARHGEF12,ARFIP2,TIAM2,EPS8L1,RALGPS2,RHOT1,DOCK10,HACE1,DOCK8,DOCK7,RHOT2,ARHGAP33
3_Member	GO Biological Processes	GO:0007264	small GTPase mediated signal transduction	-37.794	-34.2082	47/261	29,387,389,393,613,1017,2059,2885,3265,3837,3845,4650,5587,5863,5867,5879,5881,6009,6016,6093,6242,6654,7074,7410,8036,8615,8844,9367,9475,9693,9826,10152,10451,10928,11021,23365,23647,26230,54869,55103,55288,55619,57531,81704,85440,89941,115703	ABR,RHOA,RHOC,ARHGAP4,BCR,CDK2,EPS8,GRB2,HRAS,KPNB1,KRAS,MYO9B,PRKD1,RGL2,RAB4A,RAC1,RAC3,RHEB,RIT1,ROCK1,RTKN,SOS1,TIAM1,VAV2,SHOC2,USO1,KSR1,RAB9A,ROCK2,RAPGEF2,ARHGEF11,ABI2,VAV3,RALBP1,RAB35,ARHGEF12,ARFIP2,TIAM2,EPS8L1,RALGPS2,RHOT1,DOCK10,HACE1,DOCK8,DOCK7,RHOT2,ARHGAP33
3_Member	GO Biological Processes	GO:0007265	Ras protein signal transduction	-22.5908	-19.5491	30/188	387,393,1017,2059,2885,3265,3837,3845,4650,5587,5863,5867,5879,6016,6093,6242,6654,7074,8036,8844,9367,9475,9693,9826,10152,11021,23365,54869,55103,57531	RHOA,ARHGAP4,CDK2,EPS8,GRB2,HRAS,KPNB1,KRAS,MYO9B,PRKD1,RGL2,RAB4A,RAC1,RIT1,ROCK1,RTKN,SOS1,TIAM1,SHOC2,KSR1,RAB9A,ROCK2,RAPGEF2,ARHGEF11,ABI2,RAB35,ARHGEF12,EPS8L1,RALGPS2,HACE1
3_Member	GO Biological Processes	GO:0007266	Rho protein signal transduction	-8.03391	-6.18652	10/61	387,393,2059,4650,6093,6242,9475,9826,23365,54869	RHOA,ARHGAP4,EPS8,MYO9B,ROCK1,RTKN,ROCK2,ARHGEF11,ARHGEF12,EPS8L1
4_Summary	GO Biological Processes	GO:0051056	regulation of small GTPase mediated signal transduction	-37.3532	-33.8643	49/299	25,29,393,613,1123,1785,1894,2059,3688,3845,4650,4983,5863,5879,6453,6654,7074,7204,7410,8036,9181,9639,9826,9912,10144,10451,10928,23263,23365,23380,23607,26230,29127,50619,50649,51291,51306,54869,55103,55200,56990,58504,81704,84144,94134,115557,116985,201176,253959	ABL1,ABR,ARHGAP4,BCR,CHN1,DNM2,ECT2,EPS8,ITGB1,KRAS,MYO9B,OPHN1,RGL2,RAC1,ITSN1,SOS1,TIAM1,TRIO,VAV2,SHOC2,ARHGEF2,ARHGEF10,ARHGEF11,ARHGAP44,FAM13A,VAV3,RALBP1,MCF2L,ARHGEF12,SRGAP2,CD2AP,TIAM2,RACGAP1,DEF6,ARHGEF4,GMIP,FAM13B,EPS8L1,RALGPS2,PLEKHG6,CDC42SE2,ARHGAP22,DOCK8,SYDE2,ARHGAP12,ARHGEF25,ARAP1,ARHGAP27,RALGAPA1
4_Member	GO Biological Processes	GO:0051056	regulation of small GTPase mediated signal transduction	-37.3532	-33.8643	49/299	25,29,393,613,1123,1785,1894,2059,3688,3845,4650,4983,5863,5879,6453,6654,7074,7204,7410,8036,9181,9639,9826,9912,10144,10451,10928,23263,23365,23380,23607,26230,29127,50619,50649,51291,51306,54869,55103,55200,56990,58504,81704,84144,94134,115557,116985,201176,253959	ABL1,ABR,ARHGAP4,BCR,CHN1,DNM2,ECT2,EPS8,ITGB1,KRAS,MYO9B,OPHN1,RGL2,RAC1,ITSN1,SOS1,TIAM1,TRIO,VAV2,SHOC2,ARHGEF2,ARHGEF10,ARHGEF11,ARHGAP44,FAM13A,VAV3,RALBP1,MCF2L,ARHGEF12,SRGAP2,CD2AP,TIAM2,RACGAP1,DEF6,ARHGEF4,GMIP,FAM13B,EPS8L1,RALGPS2,PLEKHG6,CDC42SE2,ARHGAP22,DOCK8,SYDE2,ARHGAP12,ARHGEF25,ARAP1,ARHGAP27,RALGAPA1
4_Member	GO Biological Processes	GO:0046578	regulation of Ras protein signal transduction	-11.8541	-9.60577	20/187	25,613,1785,2059,3688,3845,4650,4983,5863,5879,8036,9181,9639,9912,10928,23263,54869,55103,56990,115557	ABL1,BCR,DNM2,EPS8,ITGB1,KRAS,MYO9B,OPHN1,RGL2,RAC1,SHOC2,ARHGEF2,ARHGEF10,ARHGAP44,RALBP1,MCF2L,EPS8L1,RALGPS2,CDC42SE2,ARHGEF25
4_Member	GO Biological Processes	GO:0035023	regulation of Rho protein signal transduction	-10.8965	-8.72982	14/87	25,613,2059,3688,4650,4983,5879,9181,9639,10928,23263,54869,56990,115557	ABL1,BCR,EPS8,ITGB1,MYO9B,OPHN1,RAC1,ARHGEF2,ARHGEF10,RALBP1,MCF2L,EPS8L1,CDC42SE2,ARHGEF25
5_Summary	GO Biological Processes	GO:0051301	cell division	-29.9427	-26.658	52/492	387,389,699,983,993,994,995,1017,1213,1452,1894,2035,4627,4628,5339,5499,5500,5501,5901,6093,6242,6651,6711,6787,6790,7013,7443,7465,8556,8697,9025,9055,9181,9184,9212,9475,9493,10096,10097,11021,11200,11243,23607,25936,26524,29127,54443,55920,56288,79003,79980,85440,25,801,1111,1785,2059,2316,3688,3837,7272,8766,8883,9039,9639,55193,351,1107,1499,2241,5590,5874,6421,7014,7314,7430,9748,10749,230…	RHOA,RHOC,BUB1,CDK1,CDC25A,CDC25B,CDC25C,CDK2,CLTC,CSNK1A1,ECT2,EPB41,MYH9,MYH10,PLEC,PPP1CA,PPP1CB,PPP1CC,RAN,ROCK1,RTKN,SON,SPTBN1,NEK4,AURKA,TERF1,VRK1,WEE1,CDC14A,CDC23,RNF8,PRC1,ARHGEF2,BUB3,AURKB,ROCK2,KIF23,ACTR3,ACTR2,RAB35,CHEK2,PMF1,CD2AP,NSL1,LATS2,RACGAP1,ANLN,RCC2,PARD3,MIS12,DSN1,DOCK7,ABL1,CALM1,CHEK1,DNM2,EPS8,FLNA,ITGB1,KPNB1,TTK,RAB11A,NAE1,UBA3,ARHGEF10,PBRM1,APP,CHD3,CTNNB1,FE…
5_Member	GO Biological Processes	GO:0051301	cell division	-29.9427	-26.658	52/492	387,389,699,983,993,994,995,1017,1213,1452,1894,2035,4627,4628,5339,5499,5500,5501,5901,6093,6242,6651,6711,6787,6790,7013,7443,7465,8556,8697,9025,9055,9181,9184,9212,9475,9493,10096,10097,11021,11200,11243,23607,25936,26524,29127,54443,55920,56288,79003,79980,85440	RHOA,RHOC,BUB1,CDK1,CDC25A,CDC25B,CDC25C,CDK2,CLTC,CSNK1A1,ECT2,EPB41,MYH9,MYH10,PLEC,PPP1CA,PPP1CB,PPP1CC,RAN,ROCK1,RTKN,SON,SPTBN1,NEK4,AURKA,TERF1,VRK1,WEE1,CDC14A,CDC23,RNF8,PRC1,ARHGEF2,BUB3,AURKB,ROCK2,KIF23,ACTR3,ACTR2,RAB35,CHEK2,PMF1,CD2AP,NSL1,LATS2,RACGAP1,ANLN,RCC2,PARD3,MIS12,DSN1,DOCK7
5_Member	GO Biological Processes	GO:0000278	mitotic cell cycle	-22.6762	-19.5676	48/588	25,387,389,699,801,983,993,994,995,1017,1111,1213,1785,1894,2059,2316,3688,3837,4628,5901,6093,6242,6651,6711,6787,6790,7272,7443,7465,8697,8766,8883,9039,9055,9184,9212,9475,9493,9639,11021,11200,25936,26524,29127,54443,55193,79003,79980	ABL1,RHOA,RHOC,BUB1,CALM1,CDK1,CDC25A,CDC25B,CDC25C,CDK2,CHEK1,CLTC,DNM2,ECT2,EPS8,FLNA,ITGB1,KPNB1,MYH10,RAN,ROCK1,RTKN,SON,SPTBN1,NEK4,AURKA,TTK,VRK1,WEE1,CDC23,RAB11A,NAE1,UBA3,PRC1,BUB3,AURKB,ROCK2,KIF23,ARHGEF10,RAB35,CHEK2,NSL1,LATS2,RACGAP1,ANLN,PBRM1,MIS12,DSN1
5_Member	GO Biological Processes	GO:1903047	mitotic cell cycle process	-21.1965	-18.264	43/500	387,389,699,801,983,993,994,995,1017,1111,1785,1894,2059,2316,3688,3837,4628,5901,6093,6242,6651,6711,6790,7272,7443,7465,8697,8766,8883,9055,9184,9212,9475,9493,9639,11021,11200,25936,26524,29127,54443,79003,79980	RHOA,RHOC,BUB1,CALM1,CDK1,CDC25A,CDC25B,CDC25C,CDK2,CHEK1,DNM2,ECT2,EPS8,FLNA,ITGB1,KPNB1,MYH10,RAN,ROCK1,RTKN,SON,SPTBN1,AURKA,TTK,VRK1,WEE1,CDC23,RAB11A,NAE1,PRC1,BUB3,AURKB,ROCK2,KIF23,ARHGEF10,RAB35,CHEK2,NSL1,LATS2,RACGAP1,ANLN,MIS12,DSN1
5_Member	GO Biological Processes	GO:0007017	microtubule-based process	-15.0944	-12.6774	44/763	351,387,983,1017,1107,1499,2241,2316,3688,3837,4627,5590,5874,5901,6421,6651,6790,7014,7272,7314,7430,7465,8556,8766,9055,9212,9475,9493,9639,9748,10096,10097,10749,11200,23095,23303,23363,23380,29127,55288,56288,81892,85440,89941	APP,RHOA,CDK1,CDK2,CHD3,CTNNB1,FER,FLNA,ITGB1,KPNB1,MYH9,PRKCZ,RAB27B,RAN,SFPQ,SON,AURKA,TERF2,TTK,UBB,EZR,WEE1,CDC14A,RAB11A,PRC1,AURKB,ROCK2,KIF23,ARHGEF10,SLK,ACTR3,ACTR2,KIF1C,CHEK2,KIF1B,KIF13B,OBSL1,SRGAP2,RACGAP1,RHOT1,PARD3,SLIRP,DOCK7,RHOT2
5_Member	GO Biological Processes	GO:0000280	nuclear division	-12.819	-10.5176	26/307	387,699,994,2059,2316,3837,5901,6790,7013,7272,7314,8697,8766,9055,9184,9212,9493,9639,10096,10097,10919,11200,25936,29127,79003,79980	RHOA,BUB1,CDC25B,EPS8,FLNA,KPNB1,RAN,AURKA,TERF1,TTK,UBB,CDC23,RAB11A,PRC1,BUB3,AURKB,KIF23,ARHGEF10,ACTR3,ACTR2,EHMT2,CHEK2,NSL1,RACGAP1,MIS12,DSN1
5_Member	GO Biological Processes	GO:0048285	organelle fission	-12.0327	-9.76917	26/332	387,699,994,2059,2316,3837,5901,6790,7013,7272,7314,8697,8766,9055,9184,9212,9493,9639,10096,10097,10919,11200,25936,29127,79003,79980	RHOA,BUB1,CDC25B,EPS8,FLNA,KPNB1,RAN,AURKA,TERF1,TTK,UBB,CDC23,RAB11A,PRC1,BUB3,AURKB,KIF23,ARHGEF10,ACTR3,ACTR2,EHMT2,CHEK2,NSL1,RACGAP1,MIS12,DSN1
5_Member	GO Biological Processes	GO:0000226	microtubule cytoskeleton organization	-11.0924	-8.89133	31/521	387,983,1017,1107,1499,2241,2316,3688,3837,4627,5590,5901,6651,6790,7272,7430,7465,8556,8766,9055,9212,9475,9493,9639,9748,11200,23363,23380,29127,56288,85440	RHOA,CDK1,CDK2,CHD3,CTNNB1,FER,FLNA,ITGB1,KPNB1,MYH9,PRKCZ,RAN,SON,AURKA,TTK,EZR,WEE1,CDC14A,RAB11A,PRC1,AURKB,ROCK2,KIF23,ARHGEF10,SLK,CHEK2,OBSL1,SRGAP2,RACGAP1,PARD3,DOCK7
5_Member	GO Biological Processes	GO:0140014	mitotic nuclear division	-10.7856	-8.63122	18/167	387,2059,2316,3837,5901,6790,8697,8766,9055,9184,9212,9493,9639,11200,25936,29127,79003,79980	RHOA,EPS8,FLNA,KPNB1,RAN,AURKA,CDC23,RAB11A,PRC1,BUB3,AURKB,KIF23,ARHGEF10,CHEK2,NSL1,RACGAP1,MIS12,DSN1
5_Member	GO Biological Processes	GO:0007052	mitotic spindle organization	-9.49113	-7.47846	13/91	387,2316,3837,5901,6790,7272,8766,9055,9212,9493,9639,11200,29127	RHOA,FLNA,KPNB1,RAN,AURKA,TTK,RAB11A,PRC1,AURKB,KIF23,ARHGEF10,CHEK2,RACGAP1
5_Member	GO Biological Processes	GO:0007051	spindle organization	-9.4579	-7.44905	16/153	387,1107,2316,3837,4627,5901,6790,7272,7430,8766,9055,9212,9493,9639,11200,29127	RHOA,CHD3,FLNA,KPNB1,MYH9,RAN,AURKA,TTK,EZR,RAB11A,PRC1,AURKB,KIF23,ARHGEF10,CHEK2,RACGAP1
5_Member	GO Biological Processes	GO:0090307	mitotic spindle assembly	-9.20143	-7.21772	10/47	387,2316,3837,8766,9055,9212,9493,9639,11200,29127	RHOA,FLNA,KPNB1,RAB11A,PRC1,AURKB,KIF23,ARHGEF10,CHEK2,RACGAP1
5_Member	GO Biological Processes	GO:1902850	microtubule cytoskeleton organization involved in mitosis	-8.97991	-7.03013	14/120	387,2316,3688,3837,5901,6790,7272,8766,9055,9212,9493,9639,11200,29127	RHOA,FLNA,ITGB1,KPNB1,RAN,AURKA,TTK,RAB11A,PRC1,AURKB,KIF23,ARHGEF10,CHEK2,RACGAP1
5_Member	GO Biological Processes	GO:0140694	non-membrane-bounded organelle assembly	-8.68281	-6.75266	21/310	387,1017,2316,3688,3837,5339,5573,6790,7168,7430,8766,9055,9212,9493,9639,11200,23363,29127,54443,79003,149041	RHOA,CDK2,FLNA,ITGB1,KPNB1,PLEC,PRKAR1A,AURKA,TPM1,EZR,RAB11A,PRC1,AURKB,KIF23,ARHGEF10,CHEK2,OBSL1,RACGAP1,ANLN,MIS12,RC3H1
5_Member	GO Biological Processes	GO:0007059	chromosome segregation	-8.61227	-6.68926	20/283	699,3837,5901,7013,7272,8697,8766,9055,9184,9212,9493,9874,10096,10097,10919,11243,25936,29127,79003,79980	BUB1,KPNB1,RAN,TERF1,TTK,CDC23,RAB11A,PRC1,BUB3,AURKB,KIF23,TLK1,ACTR3,ACTR2,EHMT2,PMF1,NSL1,RACGAP1,MIS12,DSN1
5_Member	GO Biological Processes	GO:0098813	nuclear chromosome segregation	-8.5961	-6.67544	18/227	699,3837,5901,7013,7272,8697,8766,9055,9184,9212,9493,10096,10097,10919,25936,29127,79003,79980	BUB1,KPNB1,RAN,TERF1,TTK,CDC23,RAB11A,PRC1,BUB3,AURKB,KIF23,ACTR3,ACTR2,EHMT2,NSL1,RACGAP1,MIS12,DSN1
5_Member	GO Biological Processes	GO:0032465	regulation of cytokinesis	-8.39839	-6.50213	12/91	387,801,994,1894,6790,8556,8766,9055,9212,9493,29127,80179	RHOA,CALM1,CDC25B,ECT2,AURKA,CDC14A,RAB11A,PRC1,AURKB,KIF23,RACGAP1,MYO19
5_Member	GO Biological Processes	GO:0051225	spindle assembly	-7.24698	-5.4791	11/93	387,2316,3837,6790,8766,9055,9212,9493,9639,11200,29127	RHOA,FLNA,KPNB1,AURKA,RAB11A,PRC1,AURKB,KIF23,ARHGEF10,CHEK2,RACGAP1
5_Member	GO Biological Processes	GO:0070925	organelle assembly	-7.16639	-5.40669	31/760	387,1017,2316,3688,3837,4218,5339,5573,5728,6790,7168,7430,8556,8766,9055,9212,9493,9639,10096,10097,10533,11200,23363,23647,29127,54443,54806,54874,55054,79003,149041	RHOA,CDK2,FLNA,ITGB1,KPNB1,RAB8A,PLEC,PRKAR1A,PTEN,AURKA,TPM1,EZR,CDC14A,RAB11A,PRC1,AURKB,KIF23,ARHGEF10,ACTR3,ACTR2,ATG7,CHEK2,OBSL1,ARFIP2,RACGAP1,ANLN,AHI1,FNBP1L,ATG16L1,MIS12,RC3H1
5_Member	GO Biological Processes	GO:0000070	mitotic sister chromatid segregation	-7.15052	-5.39245	12/117	3837,5901,8697,8766,9055,9184,9212,9493,25936,29127,79003,79980	KPNB1,RAN,CDC23,RAB11A,PRC1,BUB3,AURKB,KIF23,NSL1,RACGAP1,MIS12,DSN1
5_Member	GO Biological Processes	GO:0000819	sister chromatid segregation	-7.03334	-5.28326	13/144	699,3837,5901,8697,8766,9055,9184,9212,9493,25936,29127,79003,79980	BUB1,KPNB1,RAN,CDC23,RAB11A,PRC1,BUB3,AURKB,KIF23,NSL1,RACGAP1,MIS12,DSN1
5_Member	GO Biological Processes	GO:0032467	positive regulation of cytokinesis	-5.84072	-4.22109	7/42	387,994,1894,8556,9212,9493,29127	RHOA,CDC25B,ECT2,CDC14A,AURKB,KIF23,RACGAP1
5_Member	GO Biological Processes	GO:0000022	mitotic spindle elongation	-5.64948	-4.05272	4/8	9055,9212,9493,29127	PRC1,AURKB,KIF23,RACGAP1
5_Member	GO Biological Processes	GO:0051256	mitotic spindle midzone assembly	-5.64948	-4.05272	4/8	9055,9212,9493,29127	PRC1,AURKB,KIF23,RACGAP1
5_Member	GO Biological Processes	GO:0051231	spindle elongation	-5.3989	-3.82596	4/9	9055,9212,9493,29127	PRC1,AURKB,KIF23,RACGAP1
5_Member	GO Biological Processes	GO:0051302	regulation of cell division	-5.00267	-3.47094	12/186	387,801,994,1894,6790,8556,8766,9055,9212,9493,29127,80179	RHOA,CALM1,CDC25B,ECT2,AURKA,CDC14A,RAB11A,PRC1,AURKB,KIF23,RACGAP1,MYO19
5_Member	GO Biological Processes	GO:0051255	spindle midzone assembly	-4.81871	-3.31212	4/12	9055,9212,9493,29127	PRC1,AURKB,KIF23,RACGAP1
5_Member	GO Biological Processes	GO:0051988	regulation of attachment of spindle microtubules to kinetochore	-4.66369	-3.18258	4/13	1894,9212,29127,55920	ECT2,AURKB,RACGAP1,RCC2
5_Member	GO Biological Processes	GO:0051781	positive regulation of cell division	-3.67082	-2.31994	7/89	387,994,1894,8556,9212,9493,29127	RHOA,CDC25B,ECT2,CDC14A,AURKB,KIF23,RACGAP1
6_Summary	GO Biological Processes	GO:0051345	positive regulation of hydrolase activity	-26.5977	-23.3641	52/577	29,207,351,387,389,613,801,841,1123,1894,2192,2534,2932,3265,3655,3673,3688,4217,5587,5590,5863,5910,6093,6300,6654,6774,6850,7074,8301,8874,9475,9639,9693,10928,23380,23513,25865,26084,26230,51231,51291,55103,55619,55920,58504,81704,84144,85440,116984,116985,201176,253959,5747,7410,8826,9912,10451,23677,65125,94134	ABR,AKT1,APP,RHOA,RHOC,BCR,CALM1,CASP8,CHN1,ECT2,FBLN1,FYN,GSK3B,HRAS,ITGA6,ITGA2,ITGB1,MAP3K5,PRKD1,PRKCZ,RGL2,RAP1GDS1,ROCK1,MAPK12,SOS1,STAT3,SYK,TIAM1,PICALM,ARHGEF7,ROCK2,ARHGEF10,RAPGEF2,RALBP1,SRGAP2,SCRIB,PRKD2,ARHGEF26,TIAM2,VRK3,GMIP,RALGPS2,DOCK10,RCC2,ARHGAP22,DOCK8,SYDE2,DOCK7,ARAP2,ARAP1,ARHGAP27,RALGAPA1,PTK2,VAV2,IQGAP1,ARHGAP44,VAV3,SH3BP4,WNK1,ARHGAP12
6_Member	GO Biological Processes	GO:0051345	positive regulation of hydrolase activity	-26.5977	-23.3641	52/577	29,207,351,387,389,613,801,841,1123,1894,2192,2534,2932,3265,3655,3673,3688,4217,5587,5590,5863,5910,6093,6300,6654,6774,6850,7074,8301,8874,9475,9639,9693,10928,23380,23513,25865,26084,26230,51231,51291,55103,55619,55920,58504,81704,84144,85440,116984,116985,201176,253959	ABR,AKT1,APP,RHOA,RHOC,BCR,CALM1,CASP8,CHN1,ECT2,FBLN1,FYN,GSK3B,HRAS,ITGA6,ITGA2,ITGB1,MAP3K5,PRKD1,PRKCZ,RGL2,RAP1GDS1,ROCK1,MAPK12,SOS1,STAT3,SYK,TIAM1,PICALM,ARHGEF7,ROCK2,ARHGEF10,RAPGEF2,RALBP1,SRGAP2,SCRIB,PRKD2,ARHGEF26,TIAM2,VRK3,GMIP,RALGPS2,DOCK10,RCC2,ARHGAP22,DOCK8,SYDE2,DOCK7,ARAP2,ARAP1,ARHGAP27,RALGAPA1
6_Member	GO Biological Processes	GO:0043087	regulation of GTPase activity	-24.6774	-21.4896	41/364	29,613,1123,1894,2932,3265,3655,3688,5747,5863,5910,6654,7074,7410,8301,8826,8874,9639,9693,9912,10451,10928,23380,23513,23677,26084,26230,51291,55103,55619,55920,58504,65125,81704,84144,85440,94134,116984,116985,201176,253959	ABR,BCR,CHN1,ECT2,GSK3B,HRAS,ITGA6,ITGB1,PTK2,RGL2,RAP1GDS1,SOS1,TIAM1,VAV2,PICALM,IQGAP1,ARHGEF7,ARHGEF10,RAPGEF2,ARHGAP44,VAV3,RALBP1,SRGAP2,SCRIB,SH3BP4,ARHGEF26,TIAM2,GMIP,RALGPS2,DOCK10,RCC2,ARHGAP22,WNK1,DOCK8,SYDE2,DOCK7,ARHGAP12,ARAP2,ARAP1,ARHGAP27,RALGAPA1
6_Member	GO Biological Processes	GO:0043547	positive regulation of GTPase activity	-20.9368	-18.0277	33/272	29,613,1123,1894,2932,3265,3655,3688,5863,5910,6654,7074,8301,8874,9639,9693,10928,23380,23513,26084,26230,51291,55103,55619,55920,58504,81704,84144,85440,116984,116985,201176,253959	ABR,BCR,CHN1,ECT2,GSK3B,HRAS,ITGA6,ITGB1,RGL2,RAP1GDS1,SOS1,TIAM1,PICALM,ARHGEF7,ARHGEF10,RAPGEF2,RALBP1,SRGAP2,SCRIB,ARHGEF26,TIAM2,GMIP,RALGPS2,DOCK10,RCC2,ARHGAP22,DOCK8,SYDE2,DOCK7,ARAP2,ARAP1,ARHGAP27,RALGAPA1
6_Member	GO Biological Processes	GO:0090630	activation of GTPase activity	-9.27858	-7.29215	14/114	29,613,1894,7074,9639,23513,26084,26230,51291,55920,58504,84144,85440,253959	ABR,BCR,ECT2,TIAM1,ARHGEF10,SCRIB,ARHGEF26,TIAM2,GMIP,RCC2,ARHGAP22,SYDE2,DOCK7,RALGAPA1
7_Summary	GO Biological Processes	GO:0031344	regulation of cell projection organization	-22.8033	-19.6569	50/639	25,207,387,393,1123,1785,2059,2241,2316,2534,2932,3265,3655,3673,4690,4897,5058,5062,5295,5584,5587,5604,5728,5792,5802,5868,5879,7074,7430,8766,8874,8934,9693,9912,10096,10097,10152,10458,23028,23303,23363,23499,26230,51466,54443,54869,54874,55920,79734,116985,81,1499,2192,3611,4771,5501,5881,6009,6093,6790,9475,85440,3556,56288	ABL1,AKT1,RHOA,ARHGAP4,CHN1,DNM2,EPS8,FER,FLNA,FYN,GSK3B,HRAS,ITGA6,ITGA2,NCK1,NRCAM,PAK1,PAK2,PIK3R1,PRKCI,PRKD1,MAP2K1,PTEN,PTPRF,PTPRS,RAB5A,RAC1,TIAM1,EZR,RAB11A,ARHGEF7,RAB29,RAPGEF2,ARHGAP44,ACTR3,ACTR2,ABI2,BAIAP2,KDM1A,KIF13B,OBSL1,MACF1,TIAM2,EVL,ANLN,EPS8L1,FNBP1L,RCC2,KCTD17,ARAP1,ACTN4,CTNNB1,FBLN1,ILK,NF2,PPP1CC,RAC3,RHEB,ROCK1,AURKA,ROCK2,DOCK7,IL1RAP,PARD3
7_Member	GO Biological Processes	GO:0031344	regulation of cell projection organization	-22.8033	-19.6569	50/639	25,207,387,393,1123,1785,2059,2241,2316,2534,2932,3265,3655,3673,4690,4897,5058,5062,5295,5584,5587,5604,5728,5792,5802,5868,5879,7074,7430,8766,8874,8934,9693,9912,10096,10097,10152,10458,23028,23303,23363,23499,26230,51466,54443,54869,54874,55920,79734,116985	ABL1,AKT1,RHOA,ARHGAP4,CHN1,DNM2,EPS8,FER,FLNA,FYN,GSK3B,HRAS,ITGA6,ITGA2,NCK1,NRCAM,PAK1,PAK2,PIK3R1,PRKCI,PRKD1,MAP2K1,PTEN,PTPRF,PTPRS,RAB5A,RAC1,TIAM1,EZR,RAB11A,ARHGEF7,RAB29,RAPGEF2,ARHGAP44,ACTR3,ACTR2,ABI2,BAIAP2,KDM1A,KIF13B,OBSL1,MACF1,TIAM2,EVL,ANLN,EPS8L1,FNBP1L,RCC2,KCTD17,ARAP1
7_Member	GO Biological Processes	GO:0120035	regulation of plasma membrane bounded cell projection organization	-22.4737	-19.462	49/622	25,207,387,393,1123,1785,2059,2241,2316,2534,2932,3265,3655,4690,4897,5058,5062,5295,5584,5587,5604,5728,5792,5802,5868,5879,7074,7430,8766,8874,8934,9693,9912,10096,10097,10152,10458,23028,23303,23363,23499,26230,51466,54443,54869,54874,55920,79734,116985	ABL1,AKT1,RHOA,ARHGAP4,CHN1,DNM2,EPS8,FER,FLNA,FYN,GSK3B,HRAS,ITGA6,NCK1,NRCAM,PAK1,PAK2,PIK3R1,PRKCI,PRKD1,MAP2K1,PTEN,PTPRF,PTPRS,RAB5A,RAC1,TIAM1,EZR,RAB11A,ARHGEF7,RAB29,RAPGEF2,ARHGAP44,ACTR3,ACTR2,ABI2,BAIAP2,KDM1A,KIF13B,OBSL1,MACF1,TIAM2,EVL,ANLN,EPS8L1,FNBP1L,RCC2,KCTD17,ARAP1
7_Member	GO Biological Processes	GO:0031346	positive regulation of cell projection organization	-16.9576	-14.4418	32/341	25,1785,2059,2316,2534,2932,3265,3655,3673,4690,5295,5584,5587,5604,5879,7074,8766,8874,9693,10096,10097,10152,10458,23028,23363,23499,26230,54443,54869,54874,79734,116985	ABL1,DNM2,EPS8,FLNA,FYN,GSK3B,HRAS,ITGA6,ITGA2,NCK1,PIK3R1,PRKCI,PRKD1,MAP2K1,RAC1,TIAM1,RAB11A,ARHGEF7,RAPGEF2,ACTR3,ACTR2,ABI2,BAIAP2,KDM1A,OBSL1,MACF1,TIAM2,ANLN,EPS8L1,FNBP1L,KCTD17,ARAP1
7_Member	GO Biological Processes	GO:0010975	regulation of neuron projection development	-14.0437	-11.6687	32/431	25,207,387,393,1123,2316,2534,2932,3655,4690,4897,5058,5062,5584,5587,5604,5728,5792,5802,7074,8766,8934,9693,9912,10097,10152,10458,23028,23303,23363,23499,26230	ABL1,AKT1,RHOA,ARHGAP4,CHN1,FLNA,FYN,GSK3B,ITGA6,NCK1,NRCAM,PAK1,PAK2,PRKCI,PRKD1,MAP2K1,PTEN,PTPRF,PTPRS,TIAM1,RAB11A,RAB29,RAPGEF2,ARHGAP44,ACTR2,ABI2,BAIAP2,KDM1A,KIF13B,OBSL1,MACF1,TIAM2
7_Member	GO Biological Processes	GO:0060284	regulation of cell development	-13.7744	-11.4191	34/500	25,81,207,393,1499,1785,2192,2316,2932,3611,4771,5501,5584,5604,5728,5802,5879,5881,6009,6093,6790,7074,8766,8874,9475,9693,10097,10458,23028,23363,23499,26230,55920,85440	ABL1,ACTN4,AKT1,ARHGAP4,CTNNB1,DNM2,FBLN1,FLNA,GSK3B,ILK,NF2,PPP1CC,PRKCI,MAP2K1,PTEN,PTPRS,RAC1,RAC3,RHEB,ROCK1,AURKA,TIAM1,RAB11A,ARHGEF7,ROCK2,RAPGEF2,ACTR2,BAIAP2,KDM1A,OBSL1,MACF1,TIAM2,RCC2,DOCK7
7_Member	GO Biological Processes	GO:0010720	positive regulation of cell development	-9.01711	-7.05812	21/297	25,1499,1785,2316,3611,5501,5584,5604,5879,5881,6009,6790,7074,8766,8874,10097,10458,23028,23363,23499,26230	ABL1,CTNNB1,DNM2,FLNA,ILK,PPP1CC,PRKCI,MAP2K1,RAC1,RAC3,RHEB,AURKA,TIAM1,RAB11A,ARHGEF7,ACTR2,BAIAP2,KDM1A,OBSL1,MACF1,TIAM2
7_Member	GO Biological Processes	GO:0051960	regulation of nervous system development	-6.71914	-5.00553	22/439	207,393,1499,3556,4771,5501,5584,5604,5728,5802,6009,7074,8766,9693,10097,10458,23028,23363,23499,26230,56288,85440	AKT1,ARHGAP4,CTNNB1,IL1RAP,NF2,PPP1CC,PRKCI,MAP2K1,PTEN,PTPRS,RHEB,TIAM1,RAB11A,RAPGEF2,ACTR2,BAIAP2,KDM1A,OBSL1,MACF1,TIAM2,PARD3,DOCK7
7_Member	GO Biological Processes	GO:0050770	regulation of axonogenesis	-6.69114	-4.98043	13/154	393,1123,2932,5058,5062,5604,5728,5802,7074,8766,23303,23499,26230	ARHGAP4,CHN1,GSK3B,PAK1,PAK2,MAP2K1,PTEN,PTPRS,TIAM1,RAB11A,KIF13B,MACF1,TIAM2
7_Member	GO Biological Processes	GO:0050767	regulation of neurogenesis	-6.20072	-4.54309	19/361	393,1499,4771,5501,5584,5604,5728,5802,6009,7074,8766,9693,10097,10458,23028,23363,23499,26230,85440	ARHGAP4,CTNNB1,NF2,PPP1CC,PRKCI,MAP2K1,PTEN,PTPRS,RHEB,TIAM1,RAB11A,RAPGEF2,ACTR2,BAIAP2,KDM1A,OBSL1,MACF1,TIAM2,DOCK7
7_Member	GO Biological Processes	GO:0010976	positive regulation of neuron projection development	-5.15878	-3.61143	11/150	25,2316,2534,3655,4690,5584,5587,9693,10097,10458,23028	ABL1,FLNA,FYN,ITGA6,NCK1,PRKCI,PRKD1,RAPGEF2,ACTR2,BAIAP2,KDM1A
7_Member	GO Biological Processes	GO:0050769	positive regulation of neurogenesis	-4.91572	-3.39721	13/222	1499,5501,5584,5604,6009,7074,8766,10097,10458,23028,23363,23499,26230	CTNNB1,PPP1CC,PRKCI,MAP2K1,RHEB,TIAM1,RAB11A,ACTR2,BAIAP2,KDM1A,OBSL1,MACF1,TIAM2
7_Member	GO Biological Processes	GO:0051962	positive regulation of nervous system development	-4.67104	-3.18537	14/269	1499,3556,5501,5584,5604,6009,7074,8766,10097,10458,23028,23363,23499,26230	CTNNB1,IL1RAP,PPP1CC,PRKCI,MAP2K1,RHEB,TIAM1,RAB11A,ACTR2,BAIAP2,KDM1A,OBSL1,MACF1,TIAM2
7_Member	GO Biological Processes	GO:0050772	positive regulation of axonogenesis	-2.39907	-1.25184	5/77	5604,7074,8766,23499,26230	MAP2K1,TIAM1,RAB11A,MACF1,TIAM2
8_Summary	GO Biological Processes	GO:0000902	cell morphogenesis	-22.6337	-19.5598	51/673	25,351,387,1123,1499,1785,1894,2241,2317,2534,3320,3611,3688,3694,4218,4627,4897,4983,5058,5295,5339,5590,5728,5747,5879,6093,6654,6790,7204,7314,7408,7465,8301,8826,9181,10006,10152,10458,10653,11252,23380,23390,23513,23543,26084,55619,55740,56288,65059,85440,115557,999,2932,5062,5792,5872,5881,8440,8766,9693,10298,11021,81892,5573,7168,23363,3265,3958,5478,5594,5604,6850,10451,10928	ABL1,APP,RHOA,CHN1,CTNNB1,DNM2,ECT2,FER,FLNB,FYN,HSP90AA1,ILK,ITGB1,ITGB6,RAB8A,MYH9,NRCAM,OPHN1,PAK1,PIK3R1,PLEC,PRKCZ,PTEN,PTK2,RAC1,ROCK1,SOS1,AURKA,TRIO,UBB,VASP,WEE1,PICALM,IQGAP1,ARHGEF2,ABI1,ABI2,BAIAP2,SPINT2,PACSIN2,SRGAP2,ZDHHC17,SCRIB,RBFOX2,ARHGEF26,DOCK10,ENAH,PARD3,RAPH1,DOCK7,ARHGEF25,CDH1,GSK3B,PAK2,PTPRF,RAB13,RAC3,NCK2,RAB11A,RAPGEF2,PAK4,RAB35,SLIRP,PRKAR1A,TPM1,OBSL1,HRAS,LGAL…
8_Member	GO Biological Processes	GO:0000902	cell morphogenesis	-22.6337	-19.5598	51/673	25,351,387,1123,1499,1785,1894,2241,2317,2534,3320,3611,3688,3694,4218,4627,4897,4983,5058,5295,5339,5590,5728,5747,5879,6093,6654,6790,7204,7314,7408,7465,8301,8826,9181,10006,10152,10458,10653,11252,23380,23390,23513,23543,26084,55619,55740,56288,65059,85440,115557	ABL1,APP,RHOA,CHN1,CTNNB1,DNM2,ECT2,FER,FLNB,FYN,HSP90AA1,ILK,ITGB1,ITGB6,RAB8A,MYH9,NRCAM,OPHN1,PAK1,PIK3R1,PLEC,PRKCZ,PTEN,PTK2,RAC1,ROCK1,SOS1,AURKA,TRIO,UBB,VASP,WEE1,PICALM,IQGAP1,ARHGEF2,ABI1,ABI2,BAIAP2,SPINT2,PACSIN2,SRGAP2,ZDHHC17,SCRIB,RBFOX2,ARHGEF26,DOCK10,ENAH,PARD3,RAPH1,DOCK7,ARHGEF25
8_Member	GO Biological Processes	GO:0031175	neuron projection development	-21.9654	-18.9817	49/639	25,351,387,999,1123,1499,1785,2534,2932,3320,3688,4218,4897,4983,5058,5062,5590,5728,5747,5792,5872,5879,5881,6093,6654,6790,7204,7314,7408,7465,8301,8440,8766,8826,9693,10006,10298,10458,11021,23380,23390,23513,23543,55619,55740,56288,65059,85440,115557	ABL1,APP,RHOA,CDH1,CHN1,CTNNB1,DNM2,FYN,GSK3B,HSP90AA1,ITGB1,RAB8A,NRCAM,OPHN1,PAK1,PAK2,PRKCZ,PTEN,PTK2,PTPRF,RAB13,RAC1,RAC3,ROCK1,SOS1,AURKA,TRIO,UBB,VASP,WEE1,PICALM,NCK2,RAB11A,IQGAP1,RAPGEF2,ABI1,PAK4,BAIAP2,RAB35,SRGAP2,ZDHHC17,SCRIB,RBFOX2,DOCK10,ENAH,PARD3,RAPH1,DOCK7,ARHGEF25
8_Member	GO Biological Processes	GO:0032990	cell part morphogenesis	-19.1738	-16.401	40/482	25,351,387,1123,1499,1785,2534,3320,3688,4218,4897,4983,5058,5339,5590,5728,5747,5879,6093,6654,6790,7204,7314,7408,7465,8301,8826,10006,10458,11252,23380,23390,23543,55619,55740,56288,65059,81892,85440,115557	ABL1,APP,RHOA,CHN1,CTNNB1,DNM2,FYN,HSP90AA1,ITGB1,RAB8A,NRCAM,OPHN1,PAK1,PLEC,PRKCZ,PTEN,PTK2,RAC1,ROCK1,SOS1,AURKA,TRIO,UBB,VASP,WEE1,PICALM,IQGAP1,ABI1,BAIAP2,PACSIN2,SRGAP2,ZDHHC17,RBFOX2,DOCK10,ENAH,PARD3,RAPH1,SLIRP,DOCK7,ARHGEF25
8_Member	GO Biological Processes	GO:0032989	cellular component morphogenesis	-18.93	-16.21	43/573	25,351,387,1123,1499,1785,2534,3320,3688,4218,4897,4983,5058,5339,5573,5590,5728,5747,5879,6093,6654,6790,7168,7204,7314,7408,7465,8301,8826,10006,10458,11252,23363,23380,23390,23543,55619,55740,56288,65059,81892,85440,115557	ABL1,APP,RHOA,CHN1,CTNNB1,DNM2,FYN,HSP90AA1,ITGB1,RAB8A,NRCAM,OPHN1,PAK1,PLEC,PRKAR1A,PRKCZ,PTEN,PTK2,RAC1,ROCK1,SOS1,AURKA,TPM1,TRIO,UBB,VASP,WEE1,PICALM,IQGAP1,ABI1,BAIAP2,PACSIN2,OBSL1,SRGAP2,ZDHHC17,RBFOX2,DOCK10,ENAH,PARD3,RAPH1,SLIRP,DOCK7,ARHGEF25
8_Member	GO Biological Processes	GO:0048858	cell projection morphogenesis	-18.0652	-15.4684	38/463	25,351,387,1123,1499,1785,2534,3320,3688,4218,4897,4983,5058,5590,5728,5747,5879,6093,6654,6790,7204,7314,7408,7465,8301,8826,10006,10458,11252,23380,23390,23543,55619,55740,56288,65059,85440,115557	ABL1,APP,RHOA,CHN1,CTNNB1,DNM2,FYN,HSP90AA1,ITGB1,RAB8A,NRCAM,OPHN1,PAK1,PRKCZ,PTEN,PTK2,RAC1,ROCK1,SOS1,AURKA,TRIO,UBB,VASP,WEE1,PICALM,IQGAP1,ABI1,BAIAP2,PACSIN2,SRGAP2,ZDHHC17,RBFOX2,DOCK10,ENAH,PARD3,RAPH1,DOCK7,ARHGEF25
8_Member	GO Biological Processes	GO:0048812	neuron projection morphogenesis	-17.4656	-14.9212	37/455	25,351,387,1123,1499,1785,2534,3320,3688,4218,4897,4983,5058,5590,5728,5747,5879,6093,6654,6790,7204,7314,7408,7465,8301,8826,10006,10458,23380,23390,23543,55619,55740,56288,65059,85440,115557	ABL1,APP,RHOA,CHN1,CTNNB1,DNM2,FYN,HSP90AA1,ITGB1,RAB8A,NRCAM,OPHN1,PAK1,PRKCZ,PTEN,PTK2,RAC1,ROCK1,SOS1,AURKA,TRIO,UBB,VASP,WEE1,PICALM,IQGAP1,ABI1,BAIAP2,SRGAP2,ZDHHC17,RBFOX2,DOCK10,ENAH,PARD3,RAPH1,DOCK7,ARHGEF25
8_Member	GO Biological Processes	GO:0120039	plasma membrane bounded cell projection morphogenesis	-17.3403	-14.8057	37/459	25,351,387,1123,1499,1785,2534,3320,3688,4218,4897,4983,5058,5590,5728,5747,5879,6093,6654,6790,7204,7314,7408,7465,8301,8826,10006,10458,23380,23390,23543,55619,55740,56288,65059,85440,115557	ABL1,APP,RHOA,CHN1,CTNNB1,DNM2,FYN,HSP90AA1,ITGB1,RAB8A,NRCAM,OPHN1,PAK1,PRKCZ,PTEN,PTK2,RAC1,ROCK1,SOS1,AURKA,TRIO,UBB,VASP,WEE1,PICALM,IQGAP1,ABI1,BAIAP2,SRGAP2,ZDHHC17,RBFOX2,DOCK10,ENAH,PARD3,RAPH1,DOCK7,ARHGEF25
8_Member	GO Biological Processes	GO:0000904	cell morphogenesis involved in differentiation	-17.1253	-14.6003	39/522	25,351,387,1123,1499,2241,2317,2534,3320,3611,3688,4218,4627,4897,4983,5295,5728,5747,5879,6093,6654,7204,7408,8301,10006,10152,10458,10653,23380,23390,23513,23543,26084,55619,55740,56288,65059,85440,115557	ABL1,APP,RHOA,CHN1,CTNNB1,FER,FLNB,FYN,HSP90AA1,ILK,ITGB1,RAB8A,MYH9,NRCAM,OPHN1,PIK3R1,PTEN,PTK2,RAC1,ROCK1,SOS1,TRIO,VASP,PICALM,ABI1,ABI2,BAIAP2,SPINT2,SRGAP2,ZDHHC17,SCRIB,RBFOX2,ARHGEF26,DOCK10,ENAH,PARD3,RAPH1,DOCK7,ARHGEF25
8_Member	GO Biological Processes	GO:0048667	cell morphogenesis involved in neuron differentiation	-10.6954	-8.55293	27/411	25,351,1123,2534,3320,3688,4218,4897,4983,5728,5747,5879,6654,7204,7408,8301,10006,10458,23390,23513,23543,55619,55740,56288,65059,85440,115557	ABL1,APP,CHN1,FYN,HSP90AA1,ITGB1,RAB8A,NRCAM,OPHN1,PTEN,PTK2,RAC1,SOS1,TRIO,VASP,PICALM,ABI1,BAIAP2,ZDHHC17,SCRIB,RBFOX2,DOCK10,ENAH,PARD3,RAPH1,DOCK7,ARHGEF25
8_Member	GO Biological Processes	GO:0007409	axonogenesis	-9.39227	-7.39642	23/342	25,351,1123,2534,3320,3688,4218,4897,4983,5728,5747,5879,6654,7204,7408,8301,10458,23390,55740,56288,65059,85440,115557	ABL1,APP,CHN1,FYN,HSP90AA1,ITGB1,RAB8A,NRCAM,OPHN1,PTEN,PTK2,RAC1,SOS1,TRIO,VASP,PICALM,BAIAP2,ZDHHC17,ENAH,PARD3,RAPH1,DOCK7,ARHGEF25
8_Member	GO Biological Processes	GO:0061564	axon development	-8.51072	-6.60164	23/380	25,351,1123,2534,3320,3688,4218,4897,4983,5728,5747,5879,6654,7204,7408,8301,10458,23390,55740,56288,65059,85440,115557	ABL1,APP,CHN1,FYN,HSP90AA1,ITGB1,RAB8A,NRCAM,OPHN1,PTEN,PTK2,RAC1,SOS1,TRIO,VASP,PICALM,BAIAP2,ZDHHC17,ENAH,PARD3,RAPH1,DOCK7,ARHGEF25
8_Member	GO Biological Processes	GO:0006935	chemotaxis	-7.43719	-5.65187	25/506	351,387,1123,2241,2534,3265,3958,4897,4983,5339,5478,5594,5604,5747,5872,5879,6654,6850,7204,7408,10451,10928,23513,55740,115557	APP,RHOA,CHN1,FER,FYN,HRAS,LGALS3,NRCAM,OPHN1,PLEC,PPIA,MAPK1,MAP2K1,PTK2,RAB13,RAC1,SOS1,SYK,TRIO,VASP,VAV3,RALBP1,SCRIB,ENAH,ARHGEF25
8_Member	GO Biological Processes	GO:0042330	taxis	-7.37113	-5.58984	25/510	351,387,1123,2241,2534,3265,3958,4897,4983,5339,5478,5594,5604,5747,5872,5879,6654,6850,7204,7408,10451,10928,23513,55740,115557	APP,RHOA,CHN1,FER,FYN,HRAS,LGALS3,NRCAM,OPHN1,PLEC,PPIA,MAPK1,MAP2K1,PTK2,RAB13,RAC1,SOS1,SYK,TRIO,VASP,VAV3,RALBP1,SCRIB,ENAH,ARHGEF25
8_Member	GO Biological Processes	GO:0007411	axon guidance	-4.15116	-2.73784	12/227	351,1123,2534,4897,4983,5747,5879,6654,7204,7408,55740,115557	APP,CHN1,FYN,NRCAM,OPHN1,PTK2,RAC1,SOS1,TRIO,VASP,ENAH,ARHGEF25
8_Member	GO Biological Processes	GO:0097485	neuron projection guidance	-4.13293	-2.72252	12/228	351,1123,2534,4897,4983,5747,5879,6654,7204,7408,55740,115557	APP,CHN1,FYN,NRCAM,OPHN1,PTK2,RAC1,SOS1,TRIO,VASP,ENAH,ARHGEF25
9_Summary	GO Biological Processes	GO:0051640	organelle localization	-20.4483	-17.5615	41/470	81,801,1499,1759,1785,3688,3837,4218,4430,4627,4641,5590,5871,5872,5873,5874,5901,7013,7314,7430,7514,8301,8541,8615,8697,8766,10096,10097,10749,23513,54843,54874,55288,55930,56288,79003,80179,85440,89941,118987,161176,4628,4650,6093,7168	ACTN4,CALM1,CTNNB1,DNM1,DNM2,ITGB1,KPNB1,RAB8A,MYO1B,MYH9,MYO1C,PRKCZ,MAP4K2,RAB13,RAB27A,RAB27B,RAN,TERF1,UBB,EZR,XPO1,PICALM,PPFIA3,USO1,CDC23,RAB11A,ACTR3,ACTR2,KIF1C,SCRIB,SYTL2,FNBP1L,RHOT1,MYO5C,PARD3,MIS12,MYO19,DOCK7,RHOT2,PDZD8,SYNE3,MYH10,MYO9B,ROCK1,TPM1
9_Member	GO Biological Processes	GO:0051640	organelle localization	-20.4483	-17.5615	41/470	81,801,1499,1759,1785,3688,3837,4218,4430,4627,4641,5590,5871,5872,5873,5874,5901,7013,7314,7430,7514,8301,8541,8615,8697,8766,10096,10097,10749,23513,54843,54874,55288,55930,56288,79003,80179,85440,89941,118987,161176	ACTN4,CALM1,CTNNB1,DNM1,DNM2,ITGB1,KPNB1,RAB8A,MYO1B,MYH9,MYO1C,PRKCZ,MAP4K2,RAB13,RAB27A,RAB27B,RAN,TERF1,UBB,EZR,XPO1,PICALM,PPFIA3,USO1,CDC23,RAB11A,ACTR3,ACTR2,KIF1C,SCRIB,SYTL2,FNBP1L,RHOT1,MYO5C,PARD3,MIS12,MYO19,DOCK7,RHOT2,PDZD8,SYNE3
9_Member	GO Biological Processes	GO:0051656	establishment of organelle localization	-18.7785	-16.1033	34/342	81,1499,1759,1785,3688,3837,4430,4627,4641,5590,5871,5873,5874,5901,7013,7314,7430,7514,8301,8697,8766,10096,10097,10749,23513,54874,55288,55930,56288,79003,80179,85440,89941,161176	ACTN4,CTNNB1,DNM1,DNM2,ITGB1,KPNB1,MYO1B,MYH9,MYO1C,PRKCZ,MAP4K2,RAB27A,RAB27B,RAN,TERF1,UBB,EZR,XPO1,PICALM,CDC23,RAB11A,ACTR3,ACTR2,KIF1C,SCRIB,FNBP1L,RHOT1,MYO5C,PARD3,MIS12,MYO19,DOCK7,RHOT2,SYNE3
9_Member	GO Biological Processes	GO:0051648	vesicle localization	-11.3374	-9.118	18/155	81,1499,1759,1785,4430,4641,5590,5871,5873,5874,8301,8615,8766,10749,23513,54874,55930,80179	ACTN4,CTNNB1,DNM1,DNM2,MYO1B,MYO1C,PRKCZ,MAP4K2,RAB27A,RAB27B,PICALM,USO1,RAB11A,KIF1C,SCRIB,FNBP1L,MYO5C,MYO19
9_Member	GO Biological Processes	GO:0051650	establishment of vesicle localization	-10.8083	-8.64983	17/145	81,1499,1759,1785,4430,4641,5590,5871,5873,5874,8301,8766,10749,23513,54874,55930,80179	ACTN4,CTNNB1,DNM1,DNM2,MYO1B,MYO1C,PRKCZ,MAP4K2,RAB27A,RAB27B,PICALM,RAB11A,KIF1C,SCRIB,FNBP1L,MYO5C,MYO19
9_Member	GO Biological Processes	GO:0030048	actin filament-based movement	-7.05542	-5.30375	11/97	81,4430,4627,4628,4641,4650,6093,7168,54874,55930,80179	ACTN4,MYO1B,MYH9,MYH10,MYO1C,MYO9B,ROCK1,TPM1,FNBP1L,MYO5C,MYO19
9_Member	GO Biological Processes	GO:0030050	vesicle transport along actin filament	-6.85157	-5.12341	6/19	81,4430,4641,54874,55930,80179	ACTN4,MYO1B,MYO1C,FNBP1L,MYO5C,MYO19
9_Member	GO Biological Processes	GO:0099515	actin filament-based transport	-6.56052	-4.86265	6/21	81,4430,4641,54874,55930,80179	ACTN4,MYO1B,MYO1C,FNBP1L,MYO5C,MYO19
9_Member	GO Biological Processes	GO:0099518	vesicle cytoskeletal trafficking	-5.45792	-3.87647	8/67	81,4430,4641,5590,10749,54874,55930,80179	ACTN4,MYO1B,MYO1C,PRKCZ,KIF1C,FNBP1L,MYO5C,MYO19
10_Summary	GO Biological Processes	GO:0043484	regulation of RNA splicing	-20.2865	-17.4411	26/154	1196,1859,2926,3178,3181,3185,3187,3189,3191,4154,5295,5725,6428,6430,6625,6651,8683,9584,9939,10150,10658,11338,23543,51574,55796,125950,351,1659,3183,3958,4670,4841,5566,6421,6629,8449,9343,10450,23028,23398,26986,140890,220988,8148,207,1025,1994,3182,3184,6093,9261,9475,149041,6774,9811,10114	CLK2,DYRK1A,GRSF1,HNRNPA1,HNRNPA2B1,HNRNPF,HNRNPH1,HNRNPH3,HNRNPL,MBNL1,PIK3R1,PTBP1,SRSF3,SRSF5,SNRNP70,SON,SRSF9,RBM39,RBM8A,MBNL2,CELF1,U2AF2,RBFOX2,LARP7,MBNL3,RAVER1,APP,DHX8,HNRNPC,LGALS3,HNRNPM,NONO,PRKACA,SFPQ,SNRPB2,DHX16,EFTUD2,PPIE,KDM1A,PPWD1,PABPC1,SREK1,HNRNPA3,TAF15,AKT1,CDK9,ELAVL1,HNRNPAB,HNRNPD,ROCK1,MAPKAPK2,ROCK2,RC3H1,STAT3,CTIF,HIPK3
10_Member	GO Biological Processes	GO:0043484	regulation of RNA splicing	-20.2865	-17.4411	26/154	1196,1859,2926,3178,3181,3185,3187,3189,3191,4154,5295,5725,6428,6430,6625,6651,8683,9584,9939,10150,10658,11338,23543,51574,55796,125950	CLK2,DYRK1A,GRSF1,HNRNPA1,HNRNPA2B1,HNRNPF,HNRNPH1,HNRNPH3,HNRNPL,MBNL1,PIK3R1,PTBP1,SRSF3,SRSF5,SNRNP70,SON,SRSF9,RBM39,RBM8A,MBNL2,CELF1,U2AF2,RBFOX2,LARP7,MBNL3,RAVER1
10_Member	GO Biological Processes	GO:0006397	mRNA processing	-19.0929	-16.3364	39/458	351,1659,2926,3178,3181,3183,3185,3187,3189,3191,3958,4154,4670,4841,5566,5725,6421,6428,6430,6625,6629,6651,8449,8683,9343,9584,9939,10150,10450,10658,11338,23028,23398,23543,26986,51574,55796,140890,220988	APP,DHX8,GRSF1,HNRNPA1,HNRNPA2B1,HNRNPC,HNRNPF,HNRNPH1,HNRNPH3,HNRNPL,LGALS3,MBNL1,HNRNPM,NONO,PRKACA,PTBP1,SFPQ,SRSF3,SRSF5,SNRNP70,SNRPB2,SON,DHX16,SRSF9,EFTUD2,RBM39,RBM8A,MBNL2,PPIE,CELF1,U2AF2,KDM1A,PPWD1,RBFOX2,PABPC1,LARP7,MBNL3,SREK1,HNRNPA3
10_Member	GO Biological Processes	GO:0008380	RNA splicing	-19.0527	-16.312	36/383	1659,3178,3181,3183,3185,3187,3189,3958,4154,4670,4841,5725,6421,6428,6430,6625,6629,6651,8148,8449,8683,9343,9584,9939,10150,10450,10658,11338,23028,23398,23543,26986,51574,55796,140890,220988	DHX8,HNRNPA1,HNRNPA2B1,HNRNPC,HNRNPF,HNRNPH1,HNRNPH3,LGALS3,MBNL1,HNRNPM,NONO,PTBP1,SFPQ,SRSF3,SRSF5,SNRNP70,SNRPB2,SON,TAF15,DHX16,SRSF9,EFTUD2,RBM39,RBM8A,MBNL2,PPIE,CELF1,U2AF2,KDM1A,PPWD1,RBFOX2,PABPC1,LARP7,MBNL3,SREK1,HNRNPA3
10_Member	GO Biological Processes	GO:1903311	regulation of mRNA metabolic process	-18.9207	-16.21	32/293	207,1025,1859,1994,3178,3181,3182,3183,3184,3191,4154,4670,5725,6093,6428,6625,6651,8148,8683,9261,9475,9584,9939,10150,10658,11338,23543,26986,51574,55796,125950,149041	AKT1,CDK9,DYRK1A,ELAVL1,HNRNPA1,HNRNPA2B1,HNRNPAB,HNRNPC,HNRNPD,HNRNPL,MBNL1,HNRNPM,PTBP1,ROCK1,SRSF3,SNRNP70,SON,TAF15,SRSF9,MAPKAPK2,ROCK2,RBM39,RBM8A,MBNL2,CELF1,U2AF2,RBFOX2,PABPC1,LARP7,MBNL3,RAVER1,RC3H1
10_Member	GO Biological Processes	GO:0016071	mRNA metabolic process	-18.8154	-16.1189	44/606	351,1659,2926,3178,3181,3182,3183,3185,3187,3189,3191,3958,4154,4670,4841,5566,5725,6421,6428,6430,6625,6629,6651,6774,8449,8683,9343,9584,9811,9939,10114,10150,10450,10658,11338,23028,23398,23543,26986,51574,55796,140890,149041,220988	APP,DHX8,GRSF1,HNRNPA1,HNRNPA2B1,HNRNPAB,HNRNPC,HNRNPF,HNRNPH1,HNRNPH3,HNRNPL,LGALS3,MBNL1,HNRNPM,NONO,PRKACA,PTBP1,SFPQ,SRSF3,SRSF5,SNRNP70,SNRPB2,SON,STAT3,DHX16,SRSF9,EFTUD2,RBM39,CTIF,RBM8A,HIPK3,MBNL2,PPIE,CELF1,U2AF2,KDM1A,PPWD1,RBFOX2,PABPC1,LARP7,MBNL3,SREK1,RC3H1,HNRNPA3
10_Member	GO Biological Processes	GO:0048024	regulation of mRNA splicing, via spliceosome	-15.723	-13.2834	19/103	1859,3178,3181,3191,4154,5725,6428,6625,6651,8683,9584,9939,10150,10658,11338,23543,51574,55796,125950	DYRK1A,HNRNPA1,HNRNPA2B1,HNRNPL,MBNL1,PTBP1,SRSF3,SNRNP70,SON,SRSF9,RBM39,RBM8A,MBNL2,CELF1,U2AF2,RBFOX2,LARP7,MBNL3,RAVER1
10_Member	GO Biological Processes	GO:0050684	regulation of mRNA processing	-14.3386	-11.957	20/139	1025,1859,3178,3181,3191,4154,5725,6428,6625,6651,8683,9584,9939,10150,10658,11338,23543,51574,55796,125950	CDK9,DYRK1A,HNRNPA1,HNRNPA2B1,HNRNPL,MBNL1,PTBP1,SRSF3,SNRNP70,SON,SRSF9,RBM39,RBM8A,MBNL2,CELF1,U2AF2,RBFOX2,LARP7,MBNL3,RAVER1
10_Member	GO Biological Processes	GO:0000377	RNA splicing, via transesterification reactions with bulged adenosine as nucleophile	-12.5426	-10.2686	24/264	1659,3178,3181,3183,3185,3187,3189,4670,6421,6428,6430,6625,6629,8449,8683,9343,9939,10450,10658,11338,23028,23398,26986,220988	DHX8,HNRNPA1,HNRNPA2B1,HNRNPC,HNRNPF,HNRNPH1,HNRNPH3,HNRNPM,SFPQ,SRSF3,SRSF5,SNRNP70,SNRPB2,DHX16,SRSF9,EFTUD2,RBM8A,PPIE,CELF1,U2AF2,KDM1A,PPWD1,PABPC1,HNRNPA3
10_Member	GO Biological Processes	GO:0000398	mRNA splicing, via spliceosome	-12.5426	-10.2686	24/264	1659,3178,3181,3183,3185,3187,3189,4670,6421,6428,6430,6625,6629,8449,8683,9343,9939,10450,10658,11338,23028,23398,26986,220988	DHX8,HNRNPA1,HNRNPA2B1,HNRNPC,HNRNPF,HNRNPH1,HNRNPH3,HNRNPM,SFPQ,SRSF3,SRSF5,SNRNP70,SNRPB2,DHX16,SRSF9,EFTUD2,RBM8A,PPIE,CELF1,U2AF2,KDM1A,PPWD1,PABPC1,HNRNPA3
10_Member	GO Biological Processes	GO:0000375	RNA splicing, via transesterification reactions	-12.4002	-10.1314	24/268	1659,3178,3181,3183,3185,3187,3189,4670,6421,6428,6430,6625,6629,8449,8683,9343,9939,10450,10658,11338,23028,23398,26986,220988	DHX8,HNRNPA1,HNRNPA2B1,HNRNPC,HNRNPF,HNRNPH1,HNRNPH3,HNRNPM,SFPQ,SRSF3,SRSF5,SNRNP70,SNRPB2,DHX16,SRSF9,EFTUD2,RBM8A,PPIE,CELF1,U2AF2,KDM1A,PPWD1,PABPC1,HNRNPA3
10_Member	GO Biological Processes	GO:0000381	regulation of alternative mRNA splicing, via spliceosome	-8.10643	-6.24901	10/60	3178,3191,4154,5725,9939,10150,10658,23543,55796,125950	HNRNPA1,HNRNPL,MBNL1,PTBP1,RBM8A,MBNL2,CELF1,RBFOX2,MBNL3,RAVER1
11_Summary	GO Biological Processes	GO:0051129	negative regulation of cellular component organization	-19.9014	-17.0753	48/684	207,387,393,699,1111,1785,1859,2059,2316,2534,2932,3178,3183,3958,5062,5295,5494,5587,5590,5728,5802,5830,5879,6093,6709,6711,6712,7013,7014,7082,7272,8301,8500,8874,8934,9181,9184,9212,9475,9693,9912,10919,11252,29763,51466,55920,56940,116985	AKT1,RHOA,ARHGAP4,BUB1,CHEK1,DNM2,DYRK1A,EPS8,FLNA,FYN,GSK3B,HNRNPA1,HNRNPC,LGALS3,PAK2,PIK3R1,PPM1A,PRKD1,PRKCZ,PTEN,PTPRS,PEX5,RAC1,ROCK1,SPTAN1,SPTBN1,SPTBN2,TERF1,TERF2,TJP1,TTK,PICALM,PPFIA1,ARHGEF7,RAB29,ARHGEF2,BUB3,AURKB,ROCK2,RAPGEF2,ARHGAP44,EHMT2,PACSIN2,PACSIN3,EVL,RCC2,DUSP22,ARAP1
11_Member	GO Biological Processes	GO:0051129	negative regulation of cellular component organization	-19.9014	-17.0753	48/684	207,387,393,699,1111,1785,1859,2059,2316,2534,2932,3178,3183,3958,5062,5295,5494,5587,5590,5728,5802,5830,5879,6093,6709,6711,6712,7013,7014,7082,7272,8301,8500,8874,8934,9181,9184,9212,9475,9693,9912,10919,11252,29763,51466,55920,56940,116985	AKT1,RHOA,ARHGAP4,BUB1,CHEK1,DNM2,DYRK1A,EPS8,FLNA,FYN,GSK3B,HNRNPA1,HNRNPC,LGALS3,PAK2,PIK3R1,PPM1A,PRKD1,PRKCZ,PTEN,PTPRS,PEX5,RAC1,ROCK1,SPTAN1,SPTBN1,SPTBN2,TERF1,TERF2,TJP1,TTK,PICALM,PPFIA1,ARHGEF7,RAB29,ARHGEF2,BUB3,AURKB,ROCK2,RAPGEF2,ARHGAP44,EHMT2,PACSIN2,PACSIN3,EVL,RCC2,DUSP22,ARAP1
11_Member	GO Biological Processes	GO:0010639	negative regulation of organelle organization	-10.3671	-8.26561	24/334	207,699,1111,1785,1859,2059,3178,3183,5062,5295,6709,6711,6712,7013,7014,7082,7272,8500,8874,9181,9184,9212,10919,116985	AKT1,BUB1,CHEK1,DNM2,DYRK1A,EPS8,HNRNPA1,HNRNPC,PAK2,PIK3R1,SPTAN1,SPTBN1,SPTBN2,TERF1,TERF2,TJP1,TTK,PPFIA1,ARHGEF7,ARHGEF2,BUB3,AURKB,EHMT2,ARAP1
11_Member	GO Biological Processes	GO:0051494	negative regulation of cytoskeleton organization	-5.70517	-4.0994	12/159	1859,2059,5062,5295,6709,6711,6712,7082,8500,8874,9181,116985	DYRK1A,EPS8,PAK2,PIK3R1,SPTAN1,SPTBN1,SPTBN2,TJP1,PPFIA1,ARHGEF7,ARHGEF2,ARAP1
11_Member	GO Biological Processes	GO:1902904	negative regulation of supramolecular fiber organization	-5.59213	-4.0009	12/163	1859,2059,5062,5295,6709,6711,6712,7082,8500,8874,9181,116985	DYRK1A,EPS8,PAK2,PIK3R1,SPTAN1,SPTBN1,SPTBN2,TJP1,PPFIA1,ARHGEF7,ARHGEF2,ARAP1
11_Member	GO Biological Processes	GO:0051497	negative regulation of stress fiber assembly	-4.10811	-2.70059	5/33	5062,5295,7082,8500,116985	PAK2,PIK3R1,TJP1,PPFIA1,ARAP1
11_Member	GO Biological Processes	GO:0032232	negative regulation of actin filament bundle assembly	-3.92165	-2.5359	5/36	5062,5295,7082,8500,116985	PAK2,PIK3R1,TJP1,PPFIA1,ARAP1
12_Summary	GO Biological Processes	GO:0007169	transmembrane receptor protein tyrosine kinase signaling pathway	-19.2268	-16.4369	37/403	25,207,673,1123,2241,2534,2885,2932,4641,4690,5058,5062,5295,5587,5594,5747,5786,5879,6464,6654,6774,6850,7074,7410,8036,8440,8826,8874,9019,9261,9693,10006,10458,25865,26060,54806,59338,3694,5792,6711,7204,8425,56940,351,1499,1915,5494,6093,9475,10653,11021	ABL1,AKT1,BRAF,CHN1,FER,FYN,GRB2,GSK3B,MYO1C,NCK1,PAK1,PAK2,PIK3R1,PRKD1,MAPK1,PTK2,PTPRA,RAC1,SHC1,SOS1,STAT3,SYK,TIAM1,VAV2,SHOC2,NCK2,IQGAP1,ARHGEF7,MPZL1,MAPKAPK2,RAPGEF2,ABI1,BAIAP2,PRKD2,APPL1,AHI1,PLEKHA1,ITGB6,PTPRF,SPTBN1,TRIO,LTBP4,DUSP22,APP,CTNNB1,EEF1A1,PPM1A,ROCK1,ROCK2,SPINT2,RAB35
12_Member	GO Biological Processes	GO:0007169	transmembrane receptor protein tyrosine kinase signaling pathway	-19.2268	-16.4369	37/403	25,207,673,1123,2241,2534,2885,2932,4641,4690,5058,5062,5295,5587,5594,5747,5786,5879,6464,6654,6774,6850,7074,7410,8036,8440,8826,8874,9019,9261,9693,10006,10458,25865,26060,54806,59338	ABL1,AKT1,BRAF,CHN1,FER,FYN,GRB2,GSK3B,MYO1C,NCK1,PAK1,PAK2,PIK3R1,PRKD1,MAPK1,PTK2,PTPRA,RAC1,SHC1,SOS1,STAT3,SYK,TIAM1,VAV2,SHOC2,NCK2,IQGAP1,ARHGEF7,MPZL1,MAPKAPK2,RAPGEF2,ABI1,BAIAP2,PRKD2,APPL1,AHI1,PLEKHA1
12_Member	GO Biological Processes	GO:0007167	enzyme linked receptor protein signaling pathway	-18.153	-15.5192	43/601	25,207,673,1123,2241,2534,2885,2932,3694,4641,4690,5058,5062,5295,5587,5594,5747,5786,5792,5879,6464,6654,6711,6774,6850,7074,7204,7410,8036,8425,8440,8826,8874,9019,9261,9693,10006,10458,25865,26060,54806,56940,59338	ABL1,AKT1,BRAF,CHN1,FER,FYN,GRB2,GSK3B,ITGB6,MYO1C,NCK1,PAK1,PAK2,PIK3R1,PRKD1,MAPK1,PTK2,PTPRA,PTPRF,RAC1,SHC1,SOS1,SPTBN1,STAT3,SYK,TIAM1,TRIO,VAV2,SHOC2,LTBP4,NCK2,IQGAP1,ARHGEF7,MPZL1,MAPKAPK2,RAPGEF2,ABI1,BAIAP2,PRKD2,APPL1,AHI1,DUSP22,PLEKHA1
12_Member	GO Biological Processes	GO:0070848	response to growth factor	-10.9919	-8.80405	30/493	25,207,351,1499,1915,2241,2534,3694,4641,5062,5494,5587,5594,5747,6093,6464,6654,6774,8036,8425,8826,9261,9475,9693,10458,10653,11021,25865,26060,56940	ABL1,AKT1,APP,CTNNB1,EEF1A1,FER,FYN,ITGB6,MYO1C,PAK2,PPM1A,PRKD1,MAPK1,PTK2,ROCK1,SHC1,SOS1,STAT3,SHOC2,LTBP4,IQGAP1,MAPKAPK2,ROCK2,RAPGEF2,BAIAP2,SPINT2,RAB35,PRKD2,APPL1,DUSP22
12_Member	GO Biological Processes	GO:0071363	cellular response to growth factor stimulus	-8.83595	-6.89116	26/464	25,207,351,1499,1915,2534,3694,4641,5062,5494,5587,5747,6464,6654,6774,8036,8425,8826,9261,9693,10458,10653,11021,25865,26060,56940	ABL1,AKT1,APP,CTNNB1,EEF1A1,FYN,ITGB6,MYO1C,PAK2,PPM1A,PRKD1,PTK2,SHC1,SOS1,STAT3,SHOC2,LTBP4,IQGAP1,MAPKAPK2,RAPGEF2,BAIAP2,SPINT2,RAB35,PRKD2,APPL1,DUSP22
12_Member	GO Biological Processes	GO:0038127	ERBB signaling pathway	-8.33273	-6.44375	10/57	25,207,673,2885,5594,5747,6464,6654,8440,8826	ABL1,AKT1,BRAF,GRB2,MAPK1,PTK2,SHC1,SOS1,NCK2,IQGAP1
12_Member	GO Biological Processes	GO:0007173	epidermal growth factor receptor signaling pathway	-7.823	-6.00438	9/48	25,207,673,2885,5747,6464,6654,8440,8826	ABL1,AKT1,BRAF,GRB2,PTK2,SHC1,SOS1,NCK2,IQGAP1
13_Summary	GO Biological Processes	GO:0030155	regulation of cell adhesion	-18.7726	-16.1033	49/760	25,81,207,387,999,1445,1785,2192,2316,2534,2932,3611,3673,3958,4179,4690,4771,5295,5500,5573,5590,5613,5728,5747,5786,5879,5881,6093,6850,7082,7168,8440,8874,9223,9475,9748,9891,10451,10653,23149,23499,23513,25865,55920,56940,59339,65125,81704,149041,1499,6654,57630,164,613,2241,399687,5594	ABL1,ACTN4,AKT1,RHOA,CDH1,CSK,DNM2,FBLN1,FLNA,FYN,GSK3B,ILK,ITGA2,LGALS3,CD46,NCK1,NF2,PIK3R1,PPP1CB,PRKAR1A,PRKCZ,PRKX,PTEN,PTK2,PTPRA,RAC1,RAC3,ROCK1,SYK,TJP1,TPM1,NCK2,ARHGEF7,MAGI1,ROCK2,SLK,NUAK1,VAV3,SPINT2,FCHO1,MACF1,SCRIB,PRKD2,RCC2,DUSP22,PLEKHA2,WNK1,DOCK8,RC3H1,CTNNB1,SOS1,SH3RF1,AP1G1,BCR,FER,MYO18A,MAPK1
13_Member	GO Biological Processes	GO:0030155	regulation of cell adhesion	-18.7726	-16.1033	49/760	25,81,207,387,999,1445,1785,2192,2316,2534,2932,3611,3673,3958,4179,4690,4771,5295,5500,5573,5590,5613,5728,5747,5786,5879,5881,6093,6850,7082,7168,8440,8874,9223,9475,9748,9891,10451,10653,23149,23499,23513,25865,55920,56940,59339,65125,81704,149041	ABL1,ACTN4,AKT1,RHOA,CDH1,CSK,DNM2,FBLN1,FLNA,FYN,GSK3B,ILK,ITGA2,LGALS3,CD46,NCK1,NF2,PIK3R1,PPP1CB,PRKAR1A,PRKCZ,PRKX,PTEN,PTK2,PTPRA,RAC1,RAC3,ROCK1,SYK,TJP1,TPM1,NCK2,ARHGEF7,MAGI1,ROCK2,SLK,NUAK1,VAV3,SPINT2,FCHO1,MACF1,SCRIB,PRKD2,RCC2,DUSP22,PLEKHA2,WNK1,DOCK8,RC3H1
13_Member	GO Biological Processes	GO:0045785	positive regulation of cell adhesion	-9.89486	-7.83414	27/446	25,207,387,1445,1785,2316,2534,2932,3611,3673,4179,4690,5590,5879,5881,6093,6850,7082,7168,8440,8874,9223,10451,23149,25865,59339,81704	ABL1,AKT1,RHOA,CSK,DNM2,FLNA,FYN,GSK3B,ILK,ITGA2,CD46,NCK1,PRKCZ,RAC1,RAC3,ROCK1,SYK,TJP1,TPM1,NCK2,ARHGEF7,MAGI1,VAV3,FCHO1,PRKD2,PLEKHA2,DOCK8
13_Member	GO Biological Processes	GO:0022407	regulation of cell-cell adhesion	-7.67801	-5.87399	24/456	25,207,387,999,1445,2534,3958,4179,4690,4771,5573,5590,5747,6850,7082,8440,9223,10653,23149,23513,56940,65125,81704,149041	ABL1,AKT1,RHOA,CDH1,CSK,FYN,LGALS3,CD46,NCK1,NF2,PRKAR1A,PRKCZ,PTK2,SYK,TJP1,NCK2,MAGI1,SPINT2,FCHO1,SCRIB,DUSP22,WNK1,DOCK8,RC3H1
13_Member	GO Biological Processes	GO:0050863	regulation of T cell activation	-7.23194	-5.46736	20/342	25,207,387,1445,1499,2534,3958,4179,4690,5573,5590,6654,6850,8440,23149,23513,56940,57630,81704,149041	ABL1,AKT1,RHOA,CSK,CTNNB1,FYN,LGALS3,CD46,NCK1,PRKAR1A,PRKCZ,SOS1,SYK,NCK2,FCHO1,SCRIB,DUSP22,SH3RF1,DOCK8,RC3H1
13_Member	GO Biological Processes	GO:0002694	regulation of leukocyte activation	-5.68461	-4.08134	25/629	25,164,207,387,613,1445,1499,2241,2534,3958,4179,4690,5573,5590,6654,6850,8440,10451,23149,23513,56940,57630,81704,149041,399687	ABL1,AP1G1,AKT1,RHOA,BCR,CSK,CTNNB1,FER,FYN,LGALS3,CD46,NCK1,PRKAR1A,PRKCZ,SOS1,SYK,NCK2,VAV3,FCHO1,SCRIB,DUSP22,SH3RF1,DOCK8,RC3H1,MYO18A
13_Member	GO Biological Processes	GO:0051249	regulation of lymphocyte activation	-5.34191	-3.77525	22/532	25,164,207,387,1445,1499,2534,3958,4179,4690,5573,5590,6654,6850,8440,10451,23149,23513,56940,57630,81704,149041	ABL1,AP1G1,AKT1,RHOA,CSK,CTNNB1,FYN,LGALS3,CD46,NCK1,PRKAR1A,PRKCZ,SOS1,SYK,NCK2,VAV3,FCHO1,SCRIB,DUSP22,SH3RF1,DOCK8,RC3H1
13_Member	GO Biological Processes	GO:1903037	regulation of leukocyte cell-cell adhesion	-5.24632	-3.68688	17/344	207,387,1445,2534,3958,4179,4690,5573,5590,6850,8440,23149,23513,56940,65125,81704,149041	AKT1,RHOA,CSK,FYN,LGALS3,CD46,NCK1,PRKAR1A,PRKCZ,SYK,NCK2,FCHO1,SCRIB,DUSP22,WNK1,DOCK8,RC3H1
13_Member	GO Biological Processes	GO:0050865	regulation of cell activation	-5.0857	-3.54427	25/681	25,164,207,387,613,1445,1499,2241,2534,3958,4179,4690,5573,5590,6654,6850,8440,10451,23149,23513,56940,57630,81704,149041,399687	ABL1,AP1G1,AKT1,RHOA,BCR,CSK,CTNNB1,FER,FYN,LGALS3,CD46,NCK1,PRKAR1A,PRKCZ,SOS1,SYK,NCK2,VAV3,FCHO1,SCRIB,DUSP22,SH3RF1,DOCK8,RC3H1,MYO18A
13_Member	GO Biological Processes	GO:0070663	regulation of leukocyte proliferation	-4.94939	-3.42337	14/254	1499,3958,4179,4690,5573,5594,5747,6654,6850,8440,10451,23513,57630,149041	CTNNB1,LGALS3,CD46,NCK1,PRKAR1A,MAPK1,PTK2,SOS1,SYK,NCK2,VAV3,SCRIB,SH3RF1,RC3H1
13_Member	GO Biological Processes	GO:0042129	regulation of T cell proliferation	-4.55248	-3.08315	11/174	1499,3958,4179,4690,5573,6654,6850,8440,23513,57630,149041	CTNNB1,LGALS3,CD46,NCK1,PRKAR1A,SOS1,SYK,NCK2,SCRIB,SH3RF1,RC3H1
13_Member	GO Biological Processes	GO:0050670	regulation of lymphocyte proliferation	-4.09678	-2.6907	12/230	1499,3958,4179,4690,5573,6654,6850,8440,10451,23513,57630,149041	CTNNB1,LGALS3,CD46,NCK1,PRKAR1A,SOS1,SYK,NCK2,VAV3,SCRIB,SH3RF1,RC3H1
13_Member	GO Biological Processes	GO:0032944	regulation of mononuclear cell proliferation	-4.04332	-2.64648	12/233	1499,3958,4179,4690,5573,6654,6850,8440,10451,23513,57630,149041	CTNNB1,LGALS3,CD46,NCK1,PRKAR1A,SOS1,SYK,NCK2,VAV3,SCRIB,SH3RF1,RC3H1
13_Member	GO Biological Processes	GO:0022409	positive regulation of cell-cell adhesion	-3.71413	-2.35753	13/291	207,387,1445,2534,4179,4690,5590,6850,7082,8440,9223,23149,81704	AKT1,RHOA,CSK,FYN,CD46,NCK1,PRKCZ,SYK,TJP1,NCK2,MAGI1,FCHO1,DOCK8
13_Member	GO Biological Processes	GO:0050870	positive regulation of T cell activation	-3.5917	-2.25021	11/223	207,387,1445,2534,4179,4690,5590,6850,8440,23149,81704	AKT1,RHOA,CSK,FYN,CD46,NCK1,PRKCZ,SYK,NCK2,FCHO1,DOCK8
13_Member	GO Biological Processes	GO:1903039	positive regulation of leukocyte cell-cell adhesion	-3.24679	-1.95659	11/245	207,387,1445,2534,4179,4690,5590,6850,8440,23149,81704	AKT1,RHOA,CSK,FYN,CD46,NCK1,PRKCZ,SYK,NCK2,FCHO1,DOCK8
13_Member	GO Biological Processes	GO:0051251	positive regulation of lymphocyte activation	-2.73674	-1.53478	13/371	164,207,387,1445,2534,4179,4690,5590,6850,8440,10451,23149,81704	AP1G1,AKT1,RHOA,CSK,FYN,CD46,NCK1,PRKCZ,SYK,NCK2,VAV3,FCHO1,DOCK8
13_Member	GO Biological Processes	GO:0002696	positive regulation of leukocyte activation	-2.27269	-1.14856	13/421	164,207,387,1445,2534,4179,4690,5590,6850,8440,10451,23149,81704	AP1G1,AKT1,RHOA,CSK,FYN,CD46,NCK1,PRKCZ,SYK,NCK2,VAV3,FCHO1,DOCK8
13_Member	GO Biological Processes	GO:0070665	positive regulation of leukocyte proliferation	-2.22375	-1.10447	7/158	4179,4690,5594,5747,6850,8440,10451	CD46,NCK1,MAPK1,PTK2,SYK,NCK2,VAV3
13_Member	GO Biological Processes	GO:0050867	positive regulation of cell activation	-2.15021	-1.04373	13/436	164,207,387,1445,2534,4179,4690,5590,6850,8440,10451,23149,81704	AP1G1,AKT1,RHOA,CSK,FYN,CD46,NCK1,PRKCZ,SYK,NCK2,VAV3,FCHO1,DOCK8
13_Member	GO Biological Processes	GO:0050671	positive regulation of lymphocyte proliferation	-1.36034	-0.371168	5/141	4179,4690,6850,8440,10451	CD46,NCK1,SYK,NCK2,VAV3
13_Member	GO Biological Processes	GO:0032946	positive regulation of mononuclear cell proliferation	-1.33861	-0.35408	5/143	4179,4690,6850,8440,10451	CD46,NCK1,SYK,NCK2,VAV3
14_Summary	GO Biological Processes	GO:0006897	endocytosis	-18.1005	-15.4925	39/489	25,161,164,351,1213,1455,1456,1759,1785,2885,3265,3688,4627,4830,4983,5594,5868,5874,5878,5879,6453,6850,7430,8301,9261,9685,10928,11252,23048,23149,23513,23677,29763,50618,53944,54874,55681,94134,201176,1499,4218,8541,5873	ABL1,AP2A2,AP1G1,APP,CLTC,CSNK1G2,CSNK1G3,DNM1,DNM2,GRB2,HRAS,ITGB1,MYH9,NME1,OPHN1,MAPK1,RAB5A,RAB27B,RAB5C,RAC1,ITSN1,SYK,EZR,PICALM,MAPKAPK2,CLINT1,RALBP1,PACSIN2,FNBP1,FCHO1,SCRIB,SH3BP4,PACSIN3,ITSN2,CSNK1G1,FNBP1L,SCYL2,ARHGAP12,ARHGAP27,CTNNB1,RAB8A,PPFIA3,RAB27A
14_Member	GO Biological Processes	GO:0006897	endocytosis	-18.1005	-15.4925	39/489	25,161,164,351,1213,1455,1456,1759,1785,2885,3265,3688,4627,4830,4983,5594,5868,5874,5878,5879,6453,6850,7430,8301,9261,9685,10928,11252,23048,23149,23513,23677,29763,50618,53944,54874,55681,94134,201176	ABL1,AP2A2,AP1G1,APP,CLTC,CSNK1G2,CSNK1G3,DNM1,DNM2,GRB2,HRAS,ITGB1,MYH9,NME1,OPHN1,MAPK1,RAB5A,RAB27B,RAB5C,RAC1,ITSN1,SYK,EZR,PICALM,MAPKAPK2,CLINT1,RALBP1,PACSIN2,FNBP1,FCHO1,SCRIB,SH3BP4,PACSIN3,ITSN2,CSNK1G1,FNBP1L,SCYL2,ARHGAP12,ARHGAP27
14_Member	GO Biological Processes	GO:0006898	receptor-mediated endocytosis	-10.3862	-8.28119	17/154	161,164,1213,1759,1785,2885,3688,5868,6453,6850,7430,8301,23149,50618,54874,55681,201176	AP2A2,AP1G1,CLTC,DNM1,DNM2,GRB2,ITGB1,RAB5A,ITSN1,SYK,EZR,PICALM,FCHO1,ITSN2,FNBP1L,SCYL2,ARHGAP27
14_Member	GO Biological Processes	GO:0031623	receptor internalization	-7.96276	-6.12711	10/62	1213,1759,1785,2885,3688,5868,6850,7430,8301,55681	CLTC,DNM1,DNM2,GRB2,ITGB1,RAB5A,SYK,EZR,PICALM,SCYL2
14_Member	GO Biological Processes	GO:0036465	synaptic vesicle recycling	-7.14028	-5.38381	9/57	1759,1785,4983,5868,5874,6453,8301,23513,50618	DNM1,DNM2,OPHN1,RAB5A,RAB27B,ITSN1,PICALM,SCRIB,ITSN2
14_Member	GO Biological Processes	GO:0099003	vesicle-mediated transport in synapse	-7.02789	-5.27939	12/120	1499,1759,1785,4218,4983,5868,5874,6453,8301,8541,23513,50618	CTNNB1,DNM1,DNM2,RAB8A,OPHN1,RAB5A,RAB27B,ITSN1,PICALM,PPFIA3,SCRIB,ITSN2
14_Member	GO Biological Processes	GO:0048488	synaptic vesicle endocytosis	-6.52573	-4.83205	8/49	1759,1785,4983,5874,6453,8301,23513,50618	DNM1,DNM2,OPHN1,RAB27B,ITSN1,PICALM,SCRIB,ITSN2
14_Member	GO Biological Processes	GO:0140238	presynaptic endocytosis	-6.52573	-4.83205	8/49	1759,1785,4983,5874,6453,8301,23513,50618	DNM1,DNM2,OPHN1,RAB27B,ITSN1,PICALM,SCRIB,ITSN2
14_Member	GO Biological Processes	GO:0099504	synaptic vesicle cycle	-6.33401	-4.65672	11/114	1499,1759,1785,4983,5868,5874,6453,8301,8541,23513,50618	CTNNB1,DNM1,DNM2,OPHN1,RAB5A,RAB27B,ITSN1,PICALM,PPFIA3,SCRIB,ITSN2
14_Member	GO Biological Processes	GO:0043112	receptor metabolic process	-6.20548	-4.54656	10/94	1213,1759,1785,2885,3688,5868,6850,7430,8301,55681	CLTC,DNM1,DNM2,GRB2,ITGB1,RAB5A,SYK,EZR,PICALM,SCYL2
14_Member	GO Biological Processes	GO:0048489	synaptic vesicle transport	-4.10811	-2.70059	5/33	1499,1759,1785,5873,8301	CTNNB1,DNM1,DNM2,RAB27A,PICALM
14_Member	GO Biological Processes	GO:0097479	synaptic vesicle localization	-3.75223	-2.38918	5/39	1499,1759,1785,5873,8301	CTNNB1,DNM1,DNM2,RAB27A,PICALM
15_Summary	GO Biological Processes	GO:0043549	regulation of kinase activity	-17.9585	-15.3835	48/763	25,207,351,387,801,993,994,995,1445,1894,1915,1917,3265,3320,4216,4217,4771,5058,5062,5295,5339,5478,5573,5575,5576,5577,5587,5590,5604,5728,5747,5871,6464,6654,6850,7410,8440,8826,8844,9693,10006,10114,10451,10527,26524,56940,65125,116986,673,1025,2534,3611,3845,5594,5879,7272,9181,9475,10928,11200,25865,85440,1499,3181,3184,6500,9212,2192,2885,6093,7430,7444,10298,23390,27347,51231,57630	ABL1,AKT1,APP,RHOA,CALM1,CDC25A,CDC25B,CDC25C,CSK,ECT2,EEF1A1,EEF1A2,HRAS,HSP90AA1,MAP3K4,MAP3K5,NF2,PAK1,PAK2,PIK3R1,PLEC,PPIA,PRKAR1A,PRKAR1B,PRKAR2A,PRKAR2B,PRKD1,PRKCZ,MAP2K1,PTEN,PTK2,MAP4K2,SHC1,SOS1,SYK,VAV2,NCK2,IQGAP1,KSR1,RAPGEF2,ABI1,HIPK3,VAV3,IPO7,LATS2,DUSP22,WNK1,AGAP2,BRAF,CDK9,FYN,ILK,KRAS,MAPK1,RAC1,TTK,ARHGEF2,ROCK2,RALBP1,CHEK2,PRKD2,DOCK7,CTNNB1,HNRNPA2B1,HNRNPD,SKP1,AURKB,FB…
15_Member	GO Biological Processes	GO:0043549	regulation of kinase activity	-17.9585	-15.3835	48/763	25,207,351,387,801,993,994,995,1445,1894,1915,1917,3265,3320,4216,4217,4771,5058,5062,5295,5339,5478,5573,5575,5576,5577,5587,5590,5604,5728,5747,5871,6464,6654,6850,7410,8440,8826,8844,9693,10006,10114,10451,10527,26524,56940,65125,116986	ABL1,AKT1,APP,RHOA,CALM1,CDC25A,CDC25B,CDC25C,CSK,ECT2,EEF1A1,EEF1A2,HRAS,HSP90AA1,MAP3K4,MAP3K5,NF2,PAK1,PAK2,PIK3R1,PLEC,PPIA,PRKAR1A,PRKAR1B,PRKAR2A,PRKAR2B,PRKD1,PRKCZ,MAP2K1,PTEN,PTK2,MAP4K2,SHC1,SOS1,SYK,VAV2,NCK2,IQGAP1,KSR1,RAPGEF2,ABI1,HIPK3,VAV3,IPO7,LATS2,DUSP22,WNK1,AGAP2
15_Member	GO Biological Processes	GO:0045859	regulation of protein kinase activity	-16.2636	-13.7918	42/645	25,207,351,387,801,993,994,995,1445,1894,3265,3320,4216,4217,4771,5058,5062,5339,5478,5573,5575,5576,5577,5590,5604,5728,5747,5871,6464,6654,6850,8440,8826,8844,9693,10006,10114,10527,26524,56940,65125,116986	ABL1,AKT1,APP,RHOA,CALM1,CDC25A,CDC25B,CDC25C,CSK,ECT2,HRAS,HSP90AA1,MAP3K4,MAP3K5,NF2,PAK1,PAK2,PLEC,PPIA,PRKAR1A,PRKAR1B,PRKAR2A,PRKAR2B,PRKCZ,MAP2K1,PTEN,PTK2,MAP4K2,SHC1,SOS1,SYK,NCK2,IQGAP1,KSR1,RAPGEF2,ABI1,HIPK3,IPO7,LATS2,DUSP22,WNK1,AGAP2
15_Member	GO Biological Processes	GO:0001934	positive regulation of protein phosphorylation	-13.1809	-10.8564	40/722	25,207,351,387,673,801,994,1025,1445,1894,2534,3265,3320,3611,3845,4216,4217,5058,5062,5478,5587,5590,5594,5604,5747,5871,5879,6850,7272,8826,9181,9475,9693,10006,10928,11200,25865,65125,85440,116986	ABL1,AKT1,APP,RHOA,BRAF,CALM1,CDC25B,CDK9,CSK,ECT2,FYN,HRAS,HSP90AA1,ILK,KRAS,MAP3K4,MAP3K5,PAK1,PAK2,PPIA,PRKD1,PRKCZ,MAPK1,MAP2K1,PTK2,MAP4K2,RAC1,SYK,TTK,IQGAP1,ARHGEF2,ROCK2,RAPGEF2,ABI1,RALBP1,CHEK2,PRKD2,WNK1,DOCK7,AGAP2
15_Member	GO Biological Processes	GO:0051347	positive regulation of transferase activity	-13.1074	-10.7888	35/559	25,207,387,801,994,1445,1499,1894,1917,3181,3184,3265,3320,4216,4217,5058,5062,5478,5587,5590,5594,5604,5728,5747,5871,6500,6850,7410,8826,9212,9693,10006,10451,65125,116986	ABL1,AKT1,RHOA,CALM1,CDC25B,CSK,CTNNB1,ECT2,EEF1A2,HNRNPA2B1,HNRNPD,HRAS,HSP90AA1,MAP3K4,MAP3K5,PAK1,PAK2,PPIA,PRKD1,PRKCZ,MAPK1,MAP2K1,PTEN,PTK2,MAP4K2,SKP1,SYK,VAV2,IQGAP1,AURKB,RAPGEF2,ABI1,VAV3,WNK1,AGAP2
15_Member	GO Biological Processes	GO:0043408	regulation of MAPK cascade	-11.2224	-9.01231	36/686	25,351,673,1445,1499,2192,2885,3265,4216,4217,4771,5058,5062,5478,5590,5594,5604,5728,5871,6093,6464,6850,7430,7444,8826,8844,9475,9693,10114,10298,23390,25865,27347,51231,56940,57630	ABL1,APP,BRAF,CSK,CTNNB1,FBLN1,GRB2,HRAS,MAP3K4,MAP3K5,NF2,PAK1,PAK2,PPIA,PRKCZ,MAPK1,MAP2K1,PTEN,MAP4K2,ROCK1,SHC1,SYK,EZR,VRK2,IQGAP1,KSR1,ROCK2,RAPGEF2,HIPK3,PAK4,ZDHHC17,PRKD2,STK39,VRK3,DUSP22,SH3RF1
15_Member	GO Biological Processes	GO:0071900	regulation of protein serine/threonine kinase activity	-10.9151	-8.74431	26/372	25,207,387,801,993,995,1445,3265,4216,4217,5058,5573,5575,5576,5577,5604,5728,5871,6654,6850,8826,8844,9693,10114,10527,26524	ABL1,AKT1,RHOA,CALM1,CDC25A,CDC25C,CSK,HRAS,MAP3K4,MAP3K5,PAK1,PRKAR1A,PRKAR1B,PRKAR2A,PRKAR2B,MAP2K1,PTEN,MAP4K2,SOS1,SYK,IQGAP1,KSR1,RAPGEF2,HIPK3,IPO7,LATS2
15_Member	GO Biological Processes	GO:0033674	positive regulation of kinase activity	-10.0171	-7.94325	28/473	25,207,387,801,994,1445,1894,1917,3265,3320,4216,4217,5058,5062,5478,5587,5590,5604,5747,5871,6850,7410,8826,9693,10006,10451,65125,116986	ABL1,AKT1,RHOA,CALM1,CDC25B,CSK,ECT2,EEF1A2,HRAS,HSP90AA1,MAP3K4,MAP3K5,PAK1,PAK2,PPIA,PRKD1,PRKCZ,MAP2K1,PTK2,MAP4K2,SYK,VAV2,IQGAP1,RAPGEF2,ABI1,VAV3,WNK1,AGAP2
15_Member	GO Biological Processes	GO:0045860	positive regulation of protein kinase activity	-8.93259	-6.98531	24/393	25,207,387,801,994,1445,1894,3265,3320,4216,4217,5058,5062,5478,5590,5604,5747,5871,6850,8826,9693,10006,65125,116986	ABL1,AKT1,RHOA,CALM1,CDC25B,CSK,ECT2,HRAS,HSP90AA1,MAP3K4,MAP3K5,PAK1,PAK2,PPIA,PRKCZ,MAP2K1,PTK2,MAP4K2,SYK,IQGAP1,RAPGEF2,ABI1,WNK1,AGAP2
15_Member	GO Biological Processes	GO:0043410	positive regulation of MAPK cascade	-7.70866	-5.90284	25/490	25,351,673,1445,1499,3265,4216,4217,5058,5478,5590,5604,5728,5871,6093,6464,6850,8826,8844,9475,9693,25865,27347,56940,57630	ABL1,APP,BRAF,CSK,CTNNB1,HRAS,MAP3K4,MAP3K5,PAK1,PPIA,PRKCZ,MAP2K1,PTEN,MAP4K2,ROCK1,SHC1,SYK,IQGAP1,KSR1,ROCK2,RAPGEF2,PRKD2,STK39,DUSP22,SH3RF1
15_Member	GO Biological Processes	GO:0070372	regulation of ERK1 and ERK2 cascade	-5.19081	-3.63746	16/311	25,351,673,1445,2192,3265,5590,5604,5728,6464,6850,7430,9693,23390,25865,51231	ABL1,APP,BRAF,CSK,FBLN1,HRAS,PRKCZ,MAP2K1,PTEN,SHC1,SYK,EZR,RAPGEF2,ZDHHC17,PRKD2,VRK3
15_Member	GO Biological Processes	GO:0070374	positive regulation of ERK1 and ERK2 cascade	-3.04171	-1.78584	10/220	25,351,673,3265,5590,5604,5728,6464,9693,25865	ABL1,APP,BRAF,HRAS,PRKCZ,MAP2K1,PTEN,SHC1,RAPGEF2,PRKD2
16_Summary	GO Biological Processes	GO:0060627	regulation of vesicle-mediated transport	-16.9282	-14.4216	39/529	25,164,613,1445,1785,2241,2932,3673,3958,4218,4983,5562,5575,5587,5594,5604,5867,5868,5872,5873,5874,5878,5879,6093,6850,7430,8301,8766,8934,9367,9912,11252,23513,23607,26060,29763,54806,55681,399687	ABL1,AP1G1,BCR,CSK,DNM2,FER,GSK3B,ITGA2,LGALS3,RAB8A,OPHN1,PRKAA1,PRKAR1B,PRKD1,MAPK1,MAP2K1,RAB4A,RAB5A,RAB13,RAB27A,RAB27B,RAB5C,RAC1,ROCK1,SYK,EZR,PICALM,RAB11A,RAB29,RAB9A,ARHGAP44,PACSIN2,SCRIB,CD2AP,APPL1,PACSIN3,AHI1,SCYL2,MYO18A
16_Member	GO Biological Processes	GO:0060627	regulation of vesicle-mediated transport	-16.9282	-14.4216	39/529	25,164,613,1445,1785,2241,2932,3673,3958,4218,4983,5562,5575,5587,5594,5604,5867,5868,5872,5873,5874,5878,5879,6093,6850,7430,8301,8766,8934,9367,9912,11252,23513,23607,26060,29763,54806,55681,399687	ABL1,AP1G1,BCR,CSK,DNM2,FER,GSK3B,ITGA2,LGALS3,RAB8A,OPHN1,PRKAA1,PRKAR1B,PRKD1,MAPK1,MAP2K1,RAB4A,RAB5A,RAB13,RAB27A,RAB27B,RAB5C,RAC1,ROCK1,SYK,EZR,PICALM,RAB11A,RAB29,RAB9A,ARHGAP44,PACSIN2,SCRIB,CD2AP,APPL1,PACSIN3,AHI1,SCYL2,MYO18A
16_Member	GO Biological Processes	GO:0030100	regulation of endocytosis	-10.9948	-8.80405	20/208	25,1785,3673,3958,4983,5587,5867,5868,5878,5879,6093,6850,8301,11252,23513,23607,26060,29763,54806,55681	ABL1,DNM2,ITGA2,LGALS3,OPHN1,PRKD1,RAB4A,RAB5A,RAB5C,RAC1,ROCK1,SYK,PICALM,PACSIN2,SCRIB,CD2AP,APPL1,PACSIN3,AHI1,SCYL2
16_Member	GO Biological Processes	GO:0048259	regulation of receptor-mediated endocytosis	-4.70213	-3.2124	9/110	1785,4983,5879,6850,8301,23513,23607,54806,55681	DNM2,OPHN1,RAC1,SYK,PICALM,SCRIB,CD2AP,AHI1,SCYL2
16_Member	GO Biological Processes	GO:0002090	regulation of receptor internalization	-2.94287	-1.70784	5/58	4983,6850,23513,54806,55681	OPHN1,SYK,SCRIB,AHI1,SCYL2
16_Member	GO Biological Processes	GO:0045807	positive regulation of endocytosis	-2.67616	-1.48422	6/97	1785,3673,6850,26060,54806,55681	DNM2,ITGA2,SYK,APPL1,AHI1,SCYL2
16_Member	GO Biological Processes	GO:0002092	positive regulation of receptor internalization	-2.2442	-1.1227	3/27	6850,54806,55681	SYK,AHI1,SCYL2
16_Member	GO Biological Processes	GO:0048260	positive regulation of receptor-mediated endocytosis	-2.2368	-1.11641	4/53	1785,6850,54806,55681	DNM2,SYK,AHI1,SCYL2
17_Summary	GO Biological Processes	GO:0060341	regulation of cellular localization	-16.6788	-14.1812	47/788	25,207,801,983,999,1213,1445,1499,1894,2035,2241,2316,2534,2932,3182,3265,3688,3958,4641,4771,5295,5494,5501,5562,5566,5584,5587,5590,5594,5604,5728,5901,6711,6850,7013,7430,7514,8301,8500,8934,9212,9475,9912,23607,26060,26524,51574,4628,5478,399687,4218	ABL1,AKT1,CALM1,CDK1,CDH1,CLTC,CSK,CTNNB1,ECT2,EPB41,FER,FLNA,FYN,GSK3B,HNRNPAB,HRAS,ITGB1,LGALS3,MYO1C,NF2,PIK3R1,PPM1A,PPP1CC,PRKAA1,PRKACA,PRKCI,PRKD1,PRKCZ,MAPK1,MAP2K1,PTEN,RAN,SPTBN1,SYK,TERF1,EZR,XPO1,PICALM,PPFIA1,RAB29,AURKB,ROCK2,ARHGAP44,CD2AP,APPL1,LATS2,LARP7,MYH10,PPIA,MYO18A,RAB8A
17_Member	GO Biological Processes	GO:0060341	regulation of cellular localization	-16.6788	-14.1812	47/788	25,207,801,983,999,1213,1445,1499,1894,2035,2241,2316,2534,2932,3182,3265,3688,3958,4641,4771,5295,5494,5501,5562,5566,5584,5587,5590,5594,5604,5728,5901,6711,6850,7013,7430,7514,8301,8500,8934,9212,9475,9912,23607,26060,26524,51574	ABL1,AKT1,CALM1,CDK1,CDH1,CLTC,CSK,CTNNB1,ECT2,EPB41,FER,FLNA,FYN,GSK3B,HNRNPAB,HRAS,ITGB1,LGALS3,MYO1C,NF2,PIK3R1,PPM1A,PPP1CC,PRKAA1,PRKACA,PRKCI,PRKD1,PRKCZ,MAPK1,MAP2K1,PTEN,RAN,SPTBN1,SYK,TERF1,EZR,XPO1,PICALM,PPFIA1,RAB29,AURKB,ROCK2,ARHGAP44,CD2AP,APPL1,LATS2,LARP7
17_Member	GO Biological Processes	GO:1903829	positive regulation of protein localization	-11.3397	-9.118	29/446	207,983,999,1894,2035,2316,2534,2932,3265,3688,3958,4628,4641,5295,5478,5494,5562,5566,5584,5587,5590,5901,6711,7430,8934,9475,23607,51574,399687	AKT1,CDK1,CDH1,ECT2,EPB41,FLNA,FYN,GSK3B,HRAS,ITGB1,LGALS3,MYH10,MYO1C,PIK3R1,PPIA,PPM1A,PRKAA1,PRKACA,PRKCI,PRKD1,PRKCZ,RAN,SPTBN1,EZR,RAB29,ROCK2,CD2AP,LARP7,MYO18A
17_Member	GO Biological Processes	GO:0051222	positive regulation of protein transport	-9.12367	-7.15856	21/293	983,999,1894,2316,2534,2932,3265,4628,4641,5295,5478,5494,5562,5566,5587,5590,5901,7430,8934,23607,399687	CDK1,CDH1,ECT2,FLNA,FYN,GSK3B,HRAS,MYH10,MYO1C,PIK3R1,PPIA,PPM1A,PRKAA1,PRKACA,PRKD1,PRKCZ,RAN,EZR,RAB29,CD2AP,MYO18A
17_Member	GO Biological Processes	GO:1904951	positive regulation of establishment of protein localization	-8.7079	-6.77534	21/309	983,999,1894,2316,2534,2932,3265,4628,4641,5295,5478,5494,5562,5566,5587,5590,5901,7430,8934,23607,399687	CDK1,CDH1,ECT2,FLNA,FYN,GSK3B,HRAS,MYH10,MYO1C,PIK3R1,PPIA,PPM1A,PRKAA1,PRKACA,PRKD1,PRKCZ,RAN,EZR,RAB29,CD2AP,MYO18A
17_Member	GO Biological Processes	GO:1900180	regulation of protein localization to nucleus	-8.43212	-6.53209	14/132	207,983,999,1894,2316,2534,2932,4771,5295,5587,5901,23607,26524,51574	AKT1,CDK1,CDH1,ECT2,FLNA,FYN,GSK3B,NF2,PIK3R1,PRKD1,RAN,CD2AP,LATS2,LARP7
17_Member	GO Biological Processes	GO:0090316	positive regulation of intracellular protein transport	-8.39771	-6.50213	15/156	983,999,1894,2316,2534,2932,3265,4641,5295,5494,5562,5566,5587,5901,8934	CDK1,CDH1,ECT2,FLNA,FYN,GSK3B,HRAS,MYO1C,PIK3R1,PPM1A,PRKAA1,PRKACA,PRKD1,RAN,RAB29
17_Member	GO Biological Processes	GO:0032386	regulation of intracellular transport	-8.10968	-6.24901	21/334	983,999,1894,2316,2534,2932,3265,4641,5295,5494,5501,5562,5566,5587,5594,5604,5901,7430,7514,8934,9912	CDK1,CDH1,ECT2,FLNA,FYN,GSK3B,HRAS,MYO1C,PIK3R1,PPM1A,PPP1CC,PRKAA1,PRKACA,PRKD1,MAPK1,MAP2K1,RAN,EZR,XPO1,RAB29,ARHGAP44
17_Member	GO Biological Processes	GO:0046824	positive regulation of nucleocytoplasmic transport	-8.10643	-6.24901	10/60	983,999,1894,2316,2932,5295,5494,5566,5587,5901	CDK1,CDH1,ECT2,FLNA,GSK3B,PIK3R1,PPM1A,PRKACA,PRKD1,RAN
17_Member	GO Biological Processes	GO:0033157	regulation of intracellular protein transport	-7.8675	-6.03951	17/224	983,999,1894,2316,2534,2932,3265,4641,5295,5494,5562,5566,5587,5901,7514,8934,9912	CDK1,CDH1,ECT2,FLNA,FYN,GSK3B,HRAS,MYO1C,PIK3R1,PPM1A,PRKAA1,PRKACA,PRKD1,RAN,XPO1,RAB29,ARHGAP44
17_Member	GO Biological Processes	GO:0032388	positive regulation of intracellular transport	-7.82477	-6.00438	16/198	983,999,1894,2316,2534,2932,3265,4641,5295,5494,5562,5566,5587,5901,7430,8934	CDK1,CDH1,ECT2,FLNA,FYN,GSK3B,HRAS,MYO1C,PIK3R1,PPM1A,PRKAA1,PRKACA,PRKD1,RAN,EZR,RAB29
17_Member	GO Biological Processes	GO:0070201	regulation of establishment of protein localization	-7.81663	-6.00172	26/520	983,999,1445,1894,2316,2534,2932,3265,4218,4628,4641,5295,5478,5494,5562,5566,5587,5590,5901,7013,7430,7514,8934,9912,23607,399687	CDK1,CDH1,CSK,ECT2,FLNA,FYN,GSK3B,HRAS,RAB8A,MYH10,MYO1C,PIK3R1,PPIA,PPM1A,PRKAA1,PRKACA,PRKD1,PRKCZ,RAN,TERF1,EZR,XPO1,RAB29,ARHGAP44,CD2AP,MYO18A
17_Member	GO Biological Processes	GO:0046822	regulation of nucleocytoplasmic transport	-7.72852	-5.91727	12/104	983,999,1894,2316,2932,5295,5494,5501,5566,5587,5901,7514	CDK1,CDH1,ECT2,FLNA,GSK3B,PIK3R1,PPM1A,PPP1CC,PRKACA,PRKD1,RAN,XPO1
17_Member	GO Biological Processes	GO:1900182	positive regulation of protein localization to nucleus	-7.71574	-5.90812	11/84	207,983,999,1894,2316,2534,5295,5587,5901,23607,51574	AKT1,CDK1,CDH1,ECT2,FLNA,FYN,PIK3R1,PRKD1,RAN,CD2AP,LARP7
17_Member	GO Biological Processes	GO:0051223	regulation of protein transport	-7.62255	-5.82211	25/495	983,999,1445,1894,2316,2534,2932,3265,4218,4628,4641,5295,5478,5494,5562,5566,5587,5590,5901,7430,7514,8934,9912,23607,399687	CDK1,CDH1,CSK,ECT2,FLNA,FYN,GSK3B,HRAS,RAB8A,MYH10,MYO1C,PIK3R1,PPIA,PPM1A,PRKAA1,PRKACA,PRKD1,PRKCZ,RAN,EZR,XPO1,RAB29,ARHGAP44,CD2AP,MYO18A
17_Member	GO Biological Processes	GO:0042307	positive regulation of protein import into nucleus	-6.06954	-4.42825	7/39	983,999,1894,2316,5295,5587,5901	CDK1,CDH1,ECT2,FLNA,PIK3R1,PRKD1,RAN
17_Member	GO Biological Processes	GO:1904591	positive regulation of protein import	-5.84072	-4.22109	7/42	983,999,1894,2316,5295,5587,5901	CDK1,CDH1,ECT2,FLNA,PIK3R1,PRKD1,RAN
17_Member	GO Biological Processes	GO:0042306	regulation of protein import into nucleus	-4.92546	-3.40414	7/57	983,999,1894,2316,5295,5587,5901	CDK1,CDH1,ECT2,FLNA,PIK3R1,PRKD1,RAN
17_Member	GO Biological Processes	GO:1904589	regulation of protein import	-4.72817	-3.2323	7/61	983,999,1894,2316,5295,5587,5901	CDK1,CDH1,ECT2,FLNA,PIK3R1,PRKD1,RAN
18_Summary	GO Biological Processes	GO:1901699	cellular response to nitrogen compound	-16.5788	-14.09	42/632	25,207,351,999,1017,1111,1445,1499,1785,2241,2316,2534,2551,2885,2932,3182,3184,4217,4218,5295,5562,5566,5584,5590,5594,5747,5786,5872,6430,6464,6772,6774,7430,9181,9475,9693,10097,10458,10919,23028,23677,26060,387,5901,7035,11335,23543,26524,55366,6093,3673	ABL1,AKT1,APP,CDH1,CDK2,CHEK1,CSK,CTNNB1,DNM2,FER,FLNA,FYN,GABPA,GRB2,GSK3B,HNRNPAB,HNRNPD,MAP3K5,RAB8A,PIK3R1,PRKAA1,PRKACA,PRKCI,PRKCZ,MAPK1,PTK2,PTPRA,RAB13,SRSF5,SHC1,STAT1,STAT3,EZR,ARHGEF2,ROCK2,RAPGEF2,ACTR2,BAIAP2,EHMT2,KDM1A,SH3BP4,APPL1,RHOA,RAN,TFPI,CBX3,RBFOX2,LATS2,LGR4,ROCK1,ITGA2
18_Member	GO Biological Processes	GO:1901699	cellular response to nitrogen compound	-16.5788	-14.09	42/632	25,207,351,999,1017,1111,1445,1499,1785,2241,2316,2534,2551,2885,2932,3182,3184,4217,4218,5295,5562,5566,5584,5590,5594,5747,5786,5872,6430,6464,6772,6774,7430,9181,9475,9693,10097,10458,10919,23028,23677,26060	ABL1,AKT1,APP,CDH1,CDK2,CHEK1,CSK,CTNNB1,DNM2,FER,FLNA,FYN,GABPA,GRB2,GSK3B,HNRNPAB,HNRNPD,MAP3K5,RAB8A,PIK3R1,PRKAA1,PRKACA,PRKCI,PRKCZ,MAPK1,PTK2,PTPRA,RAB13,SRSF5,SHC1,STAT1,STAT3,EZR,ARHGEF2,ROCK2,RAPGEF2,ACTR2,BAIAP2,EHMT2,KDM1A,SH3BP4,APPL1
18_Member	GO Biological Processes	GO:0071417	cellular response to organonitrogen compound	-15.7592	-13.3118	39/573	25,207,351,999,1111,1445,1499,1785,2241,2316,2534,2551,2885,2932,3182,3184,4218,5295,5562,5566,5584,5590,5594,5747,5786,5872,6430,6464,6772,6774,7430,9181,9693,10097,10458,10919,23028,23677,26060	ABL1,AKT1,APP,CDH1,CHEK1,CSK,CTNNB1,DNM2,FER,FLNA,FYN,GABPA,GRB2,GSK3B,HNRNPAB,HNRNPD,RAB8A,PIK3R1,PRKAA1,PRKACA,PRKCI,PRKCZ,MAPK1,PTK2,PTPRA,RAB13,SRSF5,SHC1,STAT1,STAT3,EZR,ARHGEF2,RAPGEF2,ACTR2,BAIAP2,EHMT2,KDM1A,SH3BP4,APPL1
18_Member	GO Biological Processes	GO:0032870	cellular response to hormone stimulus	-9.39112	-7.39642	27/470	207,387,1445,2241,2885,2932,4218,5295,5562,5566,5584,5590,5747,5786,5872,5901,6430,6464,6772,6774,7035,10458,11335,23543,26060,26524,55366	AKT1,RHOA,CSK,FER,GRB2,GSK3B,RAB8A,PIK3R1,PRKAA1,PRKACA,PRKCI,PRKCZ,PTK2,PTPRA,RAB13,RAN,SRSF5,SHC1,STAT1,STAT3,TFPI,BAIAP2,CBX3,RBFOX2,APPL1,LATS2,LGR4
18_Member	GO Biological Processes	GO:1901653	cellular response to peptide	-8.99075	-7.03845	21/298	207,351,1445,2241,2534,2885,2932,4218,5295,5584,5590,5747,5786,5872,6430,6464,6772,6774,9181,10458,26060	AKT1,APP,CSK,FER,FYN,GRB2,GSK3B,RAB8A,PIK3R1,PRKCI,PRKCZ,PTK2,PTPRA,RAB13,SRSF5,SHC1,STAT1,STAT3,ARHGEF2,BAIAP2,APPL1
18_Member	GO Biological Processes	GO:0032869	cellular response to insulin stimulus	-8.67406	-6.74868	15/149	207,2241,2885,2932,4218,5295,5584,5590,5786,5872,6430,6464,6772,10458,26060	AKT1,FER,GRB2,GSK3B,RAB8A,PIK3R1,PRKCI,PRKCZ,PTPRA,RAB13,SRSF5,SHC1,STAT1,BAIAP2,APPL1
18_Member	GO Biological Processes	GO:0071375	cellular response to peptide hormone stimulus	-8.47567	-6.5734	18/231	207,1445,2241,2885,2932,4218,5295,5584,5590,5747,5786,5872,6430,6464,6772,6774,10458,26060	AKT1,CSK,FER,GRB2,GSK3B,RAB8A,PIK3R1,PRKCI,PRKCZ,PTK2,PTPRA,RAB13,SRSF5,SHC1,STAT1,STAT3,BAIAP2,APPL1
18_Member	GO Biological Processes	GO:1901652	response to peptide	-7.43658	-5.65187	23/434	207,351,1445,2241,2534,2885,2932,4218,5295,5584,5590,5747,5786,5872,6093,6430,6464,6772,6774,9181,9475,10458,26060	AKT1,APP,CSK,FER,FYN,GRB2,GSK3B,RAB8A,PIK3R1,PRKCI,PRKCZ,PTK2,PTPRA,RAB13,ROCK1,SRSF5,SHC1,STAT1,STAT3,ARHGEF2,ROCK2,BAIAP2,APPL1
18_Member	GO Biological Processes	GO:0043434	response to peptide hormone	-7.12912	-5.37425	20/347	207,1445,2241,2885,2932,4218,5295,5584,5590,5747,5786,5872,6093,6430,6464,6772,6774,9475,10458,26060	AKT1,CSK,FER,GRB2,GSK3B,RAB8A,PIK3R1,PRKCI,PRKCZ,PTK2,PTPRA,RAB13,ROCK1,SRSF5,SHC1,STAT1,STAT3,ROCK2,BAIAP2,APPL1
18_Member	GO Biological Processes	GO:0008286	insulin receptor signaling pathway	-6.94017	-5.19949	9/60	207,2241,2885,2932,5295,5786,6464,10458,26060	AKT1,FER,GRB2,GSK3B,PIK3R1,PTPRA,SHC1,BAIAP2,APPL1
18_Member	GO Biological Processes	GO:0009725	response to hormone	-6.8699	-5.13844	30/742	207,387,1445,2241,2885,2932,3673,4218,5295,5562,5566,5584,5590,5747,5786,5872,5901,6093,6430,6464,6772,6774,7035,9475,10458,11335,23543,26060,26524,55366	AKT1,RHOA,CSK,FER,GRB2,GSK3B,ITGA2,RAB8A,PIK3R1,PRKAA1,PRKACA,PRKCI,PRKCZ,PTK2,PTPRA,RAB13,RAN,ROCK1,SRSF5,SHC1,STAT1,STAT3,TFPI,ROCK2,BAIAP2,CBX3,RBFOX2,APPL1,LATS2,LGR4
18_Member	GO Biological Processes	GO:0032868	response to insulin	-6.75105	-5.03451	15/207	207,2241,2885,2932,4218,5295,5584,5590,5786,5872,6430,6464,6772,10458,26060	AKT1,FER,GRB2,GSK3B,RAB8A,PIK3R1,PRKCI,PRKCZ,PTPRA,RAB13,SRSF5,SHC1,STAT1,BAIAP2,APPL1
19_Summary	GO Biological Processes	GO:0034330	cell junction organization	-16.0871	-13.6236	36/473	351,387,389,613,999,1445,1499,1894,2316,2534,3556,3655,3673,4771,4897,4983,5062,5339,5584,5728,5792,5802,5872,6712,7082,8500,8541,8874,8934,9414,9912,10458,23363,55619,55920,56288,2241,3611,3688,4627,5478,5499,6093,6464,6850,7430,10298,23513,23607	APP,RHOA,RHOC,BCR,CDH1,CSK,CTNNB1,ECT2,FLNA,FYN,IL1RAP,ITGA6,ITGA2,NF2,NRCAM,OPHN1,PAK2,PLEC,PRKCI,PTEN,PTPRF,PTPRS,RAB13,SPTBN2,TJP1,PPFIA1,PPFIA3,ARHGEF7,RAB29,TJP2,ARHGAP44,BAIAP2,OBSL1,DOCK10,RCC2,PARD3,FER,ILK,ITGB1,MYH9,PPIA,PPP1CA,ROCK1,SHC1,SYK,EZR,PAK4,SCRIB,CD2AP
19_Member	GO Biological Processes	GO:0034330	cell junction organization	-16.0871	-13.6236	36/473	351,387,389,613,999,1445,1499,1894,2316,2534,3556,3655,3673,4771,4897,4983,5062,5339,5584,5728,5792,5802,5872,6712,7082,8500,8541,8874,8934,9414,9912,10458,23363,55619,55920,56288	APP,RHOA,RHOC,BCR,CDH1,CSK,CTNNB1,ECT2,FLNA,FYN,IL1RAP,ITGA6,ITGA2,NF2,NRCAM,OPHN1,PAK2,PLEC,PRKCI,PTEN,PTPRF,PTPRS,RAB13,SPTBN2,TJP1,PPFIA1,PPFIA3,ARHGEF7,RAB29,TJP2,ARHGAP44,BAIAP2,OBSL1,DOCK10,RCC2,PARD3
19_Member	GO Biological Processes	GO:0034329	cell junction assembly	-10.959	-8.77972	22/259	351,387,389,613,999,1499,1894,3655,3673,4897,4983,5062,5339,5728,5872,6712,7082,8874,8934,23363,55920,56288	APP,RHOA,RHOC,BCR,CDH1,CTNNB1,ECT2,ITGA6,ITGA2,NRCAM,OPHN1,PAK2,PLEC,PTEN,RAB13,SPTBN2,TJP1,ARHGEF7,RAB29,OBSL1,RCC2,PARD3
19_Member	GO Biological Processes	GO:0050808	synapse organization	-7.82519	-6.00438	19/284	351,999,1499,2316,2534,3556,4897,4983,5728,5792,5802,6712,8500,8541,8934,9912,10458,23363,55619	APP,CDH1,CTNNB1,FLNA,FYN,IL1RAP,NRCAM,OPHN1,PTEN,PTPRF,PTPRS,SPTBN2,PPFIA1,PPFIA3,RAB29,ARHGAP44,BAIAP2,OBSL1,DOCK10
19_Member	GO Biological Processes	GO:0098609	cell-cell adhesion	-7.60091	-5.80225	26/533	999,1499,2241,2316,3556,3611,3655,3673,3688,4627,4897,5478,5499,5792,5802,6093,6464,6850,7082,7430,9414,10298,10458,23363,23513,23607	CDH1,CTNNB1,FER,FLNA,IL1RAP,ILK,ITGA6,ITGA2,ITGB1,MYH9,NRCAM,PPIA,PPP1CA,PTPRF,PTPRS,ROCK1,SHC1,SYK,TJP1,EZR,TJP2,PAK4,BAIAP2,OBSL1,SCRIB,CD2AP
20_Summary	GO Biological Processes	GO:0006886	intracellular protein transport	-15.8634	-13.408	42/662	161,162,164,207,613,1213,1434,1994,3320,3837,3840,3842,4218,4641,5295,5584,5830,5868,5873,5874,5878,5901,6774,6850,7514,8266,8615,8766,8934,9181,9874,9912,10526,10527,23303,23339,23513,23633,23647,26060,54843,56288,983,5566,6500,6790,7014,7272,9184,9212,11021,11252,23363,23677,55920,79003,3178,3181,6428,11269,55308	AP2A2,AP1B1,AP1G1,AKT1,BCR,CLTC,CSE1L,ELAVL1,HSP90AA1,KPNB1,KPNA4,TNPO1,RAB8A,MYO1C,PIK3R1,PRKCI,PEX5,RAB5A,RAB27A,RAB27B,RAB5C,RAN,STAT3,SYK,XPO1,UBL4A,USO1,RAB11A,RAB29,ARHGEF2,TLK1,ARHGAP44,IPO8,IPO7,KIF13B,VPS39,SCRIB,KPNA6,ARFIP2,APPL1,SYTL2,PARD3,CDK1,PRKACA,SKP1,AURKA,TERF2,TTK,BUB3,AURKB,RAB35,PACSIN2,OBSL1,SH3BP4,RCC2,MIS12,HNRNPA1,HNRNPA2B1,SRSF3,DDX19B,DDX19A
20_Member	GO Biological Processes	GO:0006886	intracellular protein transport	-15.8634	-13.408	42/662	161,162,164,207,613,1213,1434,1994,3320,3837,3840,3842,4218,4641,5295,5584,5830,5868,5873,5874,5878,5901,6774,6850,7514,8266,8615,8766,8934,9181,9874,9912,10526,10527,23303,23339,23513,23633,23647,26060,54843,56288	AP2A2,AP1B1,AP1G1,AKT1,BCR,CLTC,CSE1L,ELAVL1,HSP90AA1,KPNB1,KPNA4,TNPO1,RAB8A,MYO1C,PIK3R1,PRKCI,PEX5,RAB5A,RAB27A,RAB27B,RAB5C,RAN,STAT3,SYK,XPO1,UBL4A,USO1,RAB11A,RAB29,ARHGEF2,TLK1,ARHGAP44,IPO8,IPO7,KIF13B,VPS39,SCRIB,KPNA6,ARFIP2,APPL1,SYTL2,PARD3
20_Member	GO Biological Processes	GO:0033365	protein localization to organelle	-11.685	-9.44161	36/661	207,983,1434,1994,3320,3837,3840,3842,4218,5295,5566,5830,5901,6500,6774,6790,6850,7014,7272,7514,8266,8766,8934,9184,9212,10526,10527,11021,11252,23363,23513,23633,23677,26060,55920,79003	AKT1,CDK1,CSE1L,ELAVL1,HSP90AA1,KPNB1,KPNA4,TNPO1,RAB8A,PIK3R1,PRKACA,PEX5,RAN,SKP1,STAT3,AURKA,SYK,TERF2,TTK,XPO1,UBL4A,RAB11A,RAB29,BUB3,AURKB,IPO8,IPO7,RAB35,PACSIN2,OBSL1,SCRIB,KPNA6,SH3BP4,APPL1,RCC2,MIS12
20_Member	GO Biological Processes	GO:0006913	nucleocytoplasmic transport	-10.5491	-8.42196	20/220	207,1434,1994,3178,3181,3837,3840,3842,5295,5901,6428,6774,6850,7514,10526,10527,11269,23633,26060,55308	AKT1,CSE1L,ELAVL1,HNRNPA1,HNRNPA2B1,KPNB1,KPNA4,TNPO1,PIK3R1,RAN,SRSF3,STAT3,SYK,XPO1,IPO8,IPO7,DDX19B,KPNA6,APPL1,DDX19A
20_Member	GO Biological Processes	GO:0051169	nuclear transport	-10.5491	-8.42196	20/220	207,1434,1994,3178,3181,3837,3840,3842,5295,5901,6428,6774,6850,7514,10526,10527,11269,23633,26060,55308	AKT1,CSE1L,ELAVL1,HNRNPA1,HNRNPA2B1,KPNB1,KPNA4,TNPO1,PIK3R1,RAN,SRSF3,STAT3,SYK,XPO1,IPO8,IPO7,DDX19B,KPNA6,APPL1,DDX19A
20_Member	GO Biological Processes	GO:0051170	import into nucleus	-10.5024	-8.38272	15/111	207,1434,1994,3178,3837,3840,3842,5295,5901,6774,6850,10526,10527,23633,26060	AKT1,CSE1L,ELAVL1,HNRNPA1,KPNB1,KPNA4,TNPO1,PIK3R1,RAN,STAT3,SYK,IPO8,IPO7,KPNA6,APPL1
20_Member	GO Biological Processes	GO:0006606	protein import into nucleus	-9.65126	-7.60956	14/107	207,1434,1994,3837,3840,3842,5295,5901,6774,6850,10526,10527,23633,26060	AKT1,CSE1L,ELAVL1,KPNB1,KPNA4,TNPO1,PIK3R1,RAN,STAT3,SYK,IPO8,IPO7,KPNA6,APPL1
20_Member	GO Biological Processes	GO:0017038	protein import	-9.37365	-7.38448	16/155	207,1434,1994,3320,3837,3840,3842,5295,5830,5901,6774,6850,10526,10527,23633,26060	AKT1,CSE1L,ELAVL1,HSP90AA1,KPNB1,KPNA4,TNPO1,PIK3R1,PEX5,RAN,STAT3,SYK,IPO8,IPO7,KPNA6,APPL1
20_Member	GO Biological Processes	GO:0034504	protein localization to nucleus	-8.56035	-6.64436	16/176	207,1434,1994,3837,3840,3842,5295,5901,6500,6774,6850,7514,10526,10527,23633,26060	AKT1,CSE1L,ELAVL1,KPNB1,KPNA4,TNPO1,PIK3R1,RAN,SKP1,STAT3,SYK,XPO1,IPO8,IPO7,KPNA6,APPL1
20_Member	GO Biological Processes	GO:0072594	establishment of protein localization to organelle	-7.02414	-5.27722	19/319	207,1434,1994,3320,3837,3840,3842,5295,5830,5901,6774,6850,8266,8766,10526,10527,23513,23633,26060	AKT1,CSE1L,ELAVL1,HSP90AA1,KPNB1,KPNA4,TNPO1,PIK3R1,PEX5,RAN,STAT3,SYK,UBL4A,RAB11A,IPO8,IPO7,SCRIB,KPNA6,APPL1

## Sheet: d.GO_enrichment_RAC1_interactor
GroupID	Category	Term	Description	LogP	Log(q-value)	InTerm_InList	Genes	Symbols
1_Summary	GO Biological Processes	GO:0051056	regulation of small GTPase mediated signal transduction	-48.2106	-44.023	35/299	29,393,613,1123,1894,3845,4650,4983,5863,5879,6654,7074,7410,9181,9639,9912,10144,10451,10928,23263,26230,29127,50619,50649,51291,51306,55200,56990,58504,81704,84144,94134,115557,116985,201176	ABR,ARHGAP4,BCR,CHN1,ECT2,KRAS,MYO9B,OPHN1,RGL2,RAC1,SOS1,TIAM1,VAV2,ARHGEF2,ARHGEF10,ARHGAP44,FAM13A,VAV3,RALBP1,MCF2L,TIAM2,RACGAP1,DEF6,ARHGEF4,GMIP,FAM13B,PLEKHG6,CDC42SE2,ARHGAP22,DOCK8,SYDE2,ARHGAP12,ARHGEF25,ARAP1,ARHGAP27
1_Member	GO Biological Processes	GO:0051056	regulation of small GTPase mediated signal transduction	-48.2106	-44.023	35/299	29,393,613,1123,1894,3845,4650,4983,5863,5879,6654,7074,7410,9181,9639,9912,10144,10451,10928,23263,26230,29127,50619,50649,51291,51306,55200,56990,58504,81704,84144,94134,115557,116985,201176	ABR,ARHGAP4,BCR,CHN1,ECT2,KRAS,MYO9B,OPHN1,RGL2,RAC1,SOS1,TIAM1,VAV2,ARHGEF2,ARHGEF10,ARHGAP44,FAM13A,VAV3,RALBP1,MCF2L,TIAM2,RACGAP1,DEF6,ARHGEF4,GMIP,FAM13B,PLEKHG6,CDC42SE2,ARHGAP22,DOCK8,SYDE2,ARHGAP12,ARHGEF25,ARAP1,ARHGAP27
1_Member	GO Biological Processes	GO:0046578	regulation of Ras protein signal transduction	-14.4764	-11.134	13/187	613,3845,4650,4983,5863,5879,9181,9639,9912,10928,23263,56990,115557	BCR,KRAS,MYO9B,OPHN1,RGL2,RAC1,ARHGEF2,ARHGEF10,ARHGAP44,RALBP1,MCF2L,CDC42SE2,ARHGEF25
1_Member	GO Biological Processes	GO:0035023	regulation of Rho protein signal transduction	-13.4369	-10.203	10/87	613,4650,4983,5879,9181,9639,10928,23263,56990,115557	BCR,MYO9B,OPHN1,RAC1,ARHGEF2,ARHGEF10,RALBP1,MCF2L,CDC42SE2,ARHGEF25
2_Summary	GO Biological Processes	GO:0043087	regulation of GTPase activity	-34.4783	-30.591	29/364	29,613,1123,1894,5747,5863,5910,6654,7074,7410,8826,8874,9639,9912,10451,10928,26084,26230,51291,55619,55920,58504,81704,84144,85440,94134,116984,116985,201176,207,389	ABR,BCR,CHN1,ECT2,PTK2,RGL2,RAP1GDS1,SOS1,TIAM1,VAV2,IQGAP1,ARHGEF7,ARHGEF10,ARHGAP44,VAV3,RALBP1,ARHGEF26,TIAM2,GMIP,DOCK10,RCC2,ARHGAP22,DOCK8,SYDE2,DOCK7,ARHGAP12,ARAP2,ARAP1,ARHGAP27,AKT1,RHOC
2_Member	GO Biological Processes	GO:0043087	regulation of GTPase activity	-34.4783	-30.591	29/364	29,613,1123,1894,5747,5863,5910,6654,7074,7410,8826,8874,9639,9912,10451,10928,26084,26230,51291,55619,55920,58504,81704,84144,85440,94134,116984,116985,201176	ABR,BCR,CHN1,ECT2,PTK2,RGL2,RAP1GDS1,SOS1,TIAM1,VAV2,IQGAP1,ARHGEF7,ARHGEF10,ARHGAP44,VAV3,RALBP1,ARHGEF26,TIAM2,GMIP,DOCK10,RCC2,ARHGAP22,DOCK8,SYDE2,DOCK7,ARHGAP12,ARAP2,ARAP1,ARHGAP27
2_Member	GO Biological Processes	GO:0043547	positive regulation of GTPase activity	-27.6811	-24.095	23/272	29,613,1123,1894,5863,5910,6654,7074,8874,9639,10928,26084,26230,51291,55619,55920,58504,81704,84144,85440,116984,116985,201176	ABR,BCR,CHN1,ECT2,RGL2,RAP1GDS1,SOS1,TIAM1,ARHGEF7,ARHGEF10,RALBP1,ARHGEF26,TIAM2,GMIP,DOCK10,RCC2,ARHGAP22,DOCK8,SYDE2,DOCK7,ARAP2,ARAP1,ARHGAP27
2_Member	GO Biological Processes	GO:0051345	positive regulation of hydrolase activity	-22.9103	-19.421	25/577	29,207,389,613,1123,1894,5863,5910,6654,7074,8874,9639,10928,26084,26230,51291,55619,55920,58504,81704,84144,85440,116984,116985,201176	ABR,AKT1,RHOC,BCR,CHN1,ECT2,RGL2,RAP1GDS1,SOS1,TIAM1,ARHGEF7,ARHGEF10,RALBP1,ARHGEF26,TIAM2,GMIP,DOCK10,RCC2,ARHGAP22,DOCK8,SYDE2,DOCK7,ARAP2,ARAP1,ARHGAP27
2_Member	GO Biological Processes	GO:0090630	activation of GTPase activity	-15.5826	-12.173	12/114	29,613,1894,7074,9639,26084,26230,51291,55920,58504,84144,85440	ABR,BCR,ECT2,TIAM1,ARHGEF10,ARHGEF26,TIAM2,GMIP,RCC2,ARHGAP22,SYDE2,DOCK7
3_Summary	GO Biological Processes	GO:0007264	small GTPase mediated signal transduction	-29.8189	-26.108	24/261	29,389,393,613,1017,3837,3845,4650,5863,5879,5881,6009,6654,7074,7410,10451,10928,23647,26230,55619,57531,81704,85440,115703	ABR,RHOC,ARHGAP4,BCR,CDK2,KPNB1,KRAS,MYO9B,RGL2,RAC1,RAC3,RHEB,SOS1,TIAM1,VAV2,VAV3,RALBP1,ARFIP2,TIAM2,DOCK10,HACE1,DOCK8,DOCK7,ARHGAP33
3_Member	GO Biological Processes	GO:0007264	small GTPase mediated signal transduction	-29.8189	-26.108	24/261	29,389,393,613,1017,3837,3845,4650,5863,5879,5881,6009,6654,7074,7410,10451,10928,23647,26230,55619,57531,81704,85440,115703	ABR,RHOC,ARHGAP4,BCR,CDK2,KPNB1,KRAS,MYO9B,RGL2,RAC1,RAC3,RHEB,SOS1,TIAM1,VAV2,VAV3,RALBP1,ARFIP2,TIAM2,DOCK10,HACE1,DOCK8,DOCK7,ARHGAP33
3_Member	GO Biological Processes	GO:0007265	Ras protein signal transduction	-10.057	-7.17	10/188	393,1017,3837,3845,4650,5863,5879,6654,7074,57531	ARHGAP4,CDK2,KPNB1,KRAS,MYO9B,RGL2,RAC1,SOS1,TIAM1,HACE1
4_Summary	GO Biological Processes	GO:0030029	actin filament-based process	-13.5655	-10.281	18/602	389,613,3845,4650,4983,5058,5879,5881,5910,7430,9181,9639,23647,29127,55561,94134,116985,116986,1894,5062,5295,5747,8826,8874,9912,64857,55920,56990,1017,1499,4216,8697,10928,3837	RHOC,BCR,KRAS,MYO9B,OPHN1,PAK1,RAC1,RAC3,RAP1GDS1,EZR,ARHGEF2,ARHGEF10,ARFIP2,RACGAP1,CDC42BPG,ARHGAP12,ARAP1,AGAP2,ECT2,PAK2,PIK3R1,PTK2,IQGAP1,ARHGEF7,ARHGAP44,PLEKHG2,RCC2,CDC42SE2,CDK2,CTNNB1,MAP3K4,CDC23,RALBP1,KPNB1
4_Member	GO Biological Processes	GO:0030029	actin filament-based process	-13.5655	-10.281	18/602	389,613,3845,4650,4983,5058,5879,5881,5910,7430,9181,9639,23647,29127,55561,94134,116985,116986	RHOC,BCR,KRAS,MYO9B,OPHN1,PAK1,RAC1,RAC3,RAP1GDS1,EZR,ARHGEF2,ARHGEF10,ARFIP2,RACGAP1,CDC42BPG,ARHGAP12,ARAP1,AGAP2
4_Member	GO Biological Processes	GO:0030036	actin cytoskeleton organization	-13.1701	-9.982	17/540	389,613,3845,4983,5058,5879,5881,5910,7430,9181,9639,23647,29127,55561,94134,116985,116986	RHOC,BCR,KRAS,OPHN1,PAK1,RAC1,RAC3,RAP1GDS1,EZR,ARHGEF2,ARHGEF10,ARFIP2,RACGAP1,CDC42BPG,ARHGAP12,ARAP1,AGAP2
4_Member	GO Biological Processes	GO:0051493	regulation of cytoskeleton organization	-12.1834	-9.11	16/525	389,1894,5058,5062,5295,5747,5879,5881,8826,8874,9181,9639,9912,23647,64857,116985	RHOC,ECT2,PAK1,PAK2,PIK3R1,PTK2,RAC1,RAC3,IQGAP1,ARHGEF7,ARHGEF2,ARHGEF10,ARHGAP44,ARFIP2,PLEKHG2,ARAP1
4_Member	GO Biological Processes	GO:0032956	regulation of actin cytoskeleton organization	-10.9835	-7.972	13/351	389,1894,5058,5062,5295,5879,5881,8826,9639,9912,23647,64857,116985	RHOC,ECT2,PAK1,PAK2,PIK3R1,RAC1,RAC3,IQGAP1,ARHGEF10,ARHGAP44,ARFIP2,PLEKHG2,ARAP1
4_Member	GO Biological Processes	GO:0032970	regulation of actin filament-based process	-10.387	-7.478	13/392	389,1894,5058,5062,5295,5879,5881,8826,9639,9912,23647,64857,116985	RHOC,ECT2,PAK1,PAK2,PIK3R1,RAC1,RAC3,IQGAP1,ARHGEF10,ARHGAP44,ARFIP2,PLEKHG2,ARAP1
4_Member	GO Biological Processes	GO:0110020	regulation of actomyosin structure organization	-9.50934	-6.719	8/101	389,1894,5058,5062,5295,5879,9639,116985	RHOC,ECT2,PAK1,PAK2,PIK3R1,RAC1,ARHGEF10,ARAP1
4_Member	GO Biological Processes	GO:1902903	regulation of supramolecular fiber organization	-8.28449	-5.602	11/375	389,5058,5062,5295,5879,8874,9181,9639,23647,64857,116985	RHOC,PAK1,PAK2,PIK3R1,RAC1,ARHGEF7,ARHGEF2,ARHGEF10,ARFIP2,PLEKHG2,ARAP1
4_Member	GO Biological Processes	GO:0051492	regulation of stress fiber assembly	-8.25386	-5.585	7/92	389,5058,5062,5295,5879,9639,116985	RHOC,PAK1,PAK2,PIK3R1,RAC1,ARHGEF10,ARAP1
4_Member	GO Biological Processes	GO:0032231	regulation of actin filament bundle assembly	-7.82258	-5.215	7/106	389,5058,5062,5295,5879,9639,116985	RHOC,PAK1,PAK2,PIK3R1,RAC1,ARHGEF10,ARAP1
4_Member	GO Biological Processes	GO:0110053	regulation of actin filament organization	-7.33825	-4.794	9/269	389,5058,5062,5295,5879,9639,23647,64857,116985	RHOC,PAK1,PAK2,PIK3R1,RAC1,ARHGEF10,ARFIP2,PLEKHG2,ARAP1
4_Member	GO Biological Processes	GO:0022604	regulation of cell morphogenesis	-6.87397	-4.394	9/305	389,5747,5879,5881,7430,8874,55920,56990,116985	RHOC,PTK2,RAC1,RAC3,EZR,ARHGEF7,RCC2,CDC42SE2,ARAP1
4_Member	GO Biological Processes	GO:0008360	regulation of cell shape	-6.76223	-4.315	7/151	389,5747,5879,5881,7430,56990,116985	RHOC,PTK2,RAC1,RAC3,EZR,CDC42SE2,ARAP1
4_Member	GO Biological Processes	GO:0030865	cortical cytoskeleton organization	-6.22567	-3.87	5/60	389,5879,5881,7430,29127	RHOC,RAC1,RAC3,EZR,RACGAP1
4_Member	GO Biological Processes	GO:0010638	positive regulation of organelle organization	-5.20283	-2.944	9/486	389,1017,1499,4216,5058,5879,8697,9639,10928	RHOC,CDK2,CTNNB1,MAP3K4,PAK1,RAC1,CDC23,ARHGEF10,RALBP1
4_Member	GO Biological Processes	GO:0007015	actin filament organization	-5.11061	-2.862	7/267	389,5879,5881,7430,9181,94134,116985	RHOC,RAC1,RAC3,EZR,ARHGEF2,ARHGAP12,ARAP1
4_Member	GO Biological Processes	GO:0051496	positive regulation of stress fiber assembly	-4.96312	-2.748	4/51	389,5058,5879,9639	RHOC,PAK1,RAC1,ARHGEF10
4_Member	GO Biological Processes	GO:0097435	supramolecular fiber organization	-4.95495	-2.745	9/522	389,3837,5879,5881,5910,7430,9181,94134,116985	RHOC,KPNB1,RAC1,RAC3,RAP1GDS1,EZR,ARHGEF2,ARHGAP12,ARAP1
4_Member	GO Biological Processes	GO:0032233	positive regulation of actin filament bundle assembly	-4.65218	-2.473	4/61	389,5058,5879,9639	RHOC,PAK1,RAC1,ARHGEF10
4_Member	GO Biological Processes	GO:0044089	positive regulation of cellular component biogenesis	-3.44041	-1.534	7/493	389,1017,5058,5295,5879,9639,116985	RHOC,CDK2,PAK1,PIK3R1,RAC1,ARHGEF10,ARAP1
4_Member	GO Biological Processes	GO:1902905	positive regulation of supramolecular fiber organization	-2.88404	-1.078	4/176	389,5058,5879,9639	RHOC,PAK1,RAC1,ARHGEF10
4_Member	GO Biological Processes	GO:0051495	positive regulation of cytoskeleton organization	-2.72115	-0.939	4/195	389,5058,5879,9639	RHOC,PAK1,RAC1,ARHGEF10
4_Member	GO Biological Processes	GO:0031334	positive regulation of protein-containing complex assembly	-1.81189	-0.182	3/194	389,5058,5879	RHOC,PAK1,RAC1
5_Summary	GO Biological Processes	GO:0006606	protein import into nucleus	-12.5119	-9.365	10/107	207,1434,3837,3840,3842,5295,5901,10526,10527,23633,7514,613,9181,9912,23647,55920	AKT1,CSE1L,KPNB1,KPNA4,TNPO1,PIK3R1,RAN,IPO8,IPO7,KPNA6,XPO1,BCR,ARHGEF2,ARHGAP44,ARFIP2,RCC2
5_Member	GO Biological Processes	GO:0006606	protein import into nucleus	-12.5119	-9.365	10/107	207,1434,3837,3840,3842,5295,5901,10526,10527,23633	AKT1,CSE1L,KPNB1,KPNA4,TNPO1,PIK3R1,RAN,IPO8,IPO7,KPNA6
5_Member	GO Biological Processes	GO:0051170	import into nucleus	-12.3492	-9.241	10/111	207,1434,3837,3840,3842,5295,5901,10526,10527,23633	AKT1,CSE1L,KPNB1,KPNA4,TNPO1,PIK3R1,RAN,IPO8,IPO7,KPNA6
5_Member	GO Biological Processes	GO:0034504	protein localization to nucleus	-11.7878	-8.746	11/176	207,1434,3837,3840,3842,5295,5901,7514,10526,10527,23633	AKT1,CSE1L,KPNB1,KPNA4,TNPO1,PIK3R1,RAN,XPO1,IPO8,IPO7,KPNA6
5_Member	GO Biological Processes	GO:0017038	protein import	-10.8875	-7.904	10/155	207,1434,3837,3840,3842,5295,5901,10526,10527,23633	AKT1,CSE1L,KPNB1,KPNA4,TNPO1,PIK3R1,RAN,IPO8,IPO7,KPNA6
5_Member	GO Biological Processes	GO:0006913	nucleocytoplasmic transport	-10.7344	-7.802	11/220	207,1434,3837,3840,3842,5295,5901,7514,10526,10527,23633	AKT1,CSE1L,KPNB1,KPNA4,TNPO1,PIK3R1,RAN,XPO1,IPO8,IPO7,KPNA6
5_Member	GO Biological Processes	GO:0051169	nuclear transport	-10.7344	-7.802	11/220	207,1434,3837,3840,3842,5295,5901,7514,10526,10527,23633	AKT1,CSE1L,KPNB1,KPNA4,TNPO1,PIK3R1,RAN,XPO1,IPO8,IPO7,KPNA6
5_Member	GO Biological Processes	GO:0006886	intracellular protein transport	-9.62727	-6.801	15/662	207,613,1434,3837,3840,3842,5295,5901,7514,9181,9912,10526,10527,23633,23647	AKT1,BCR,CSE1L,KPNB1,KPNA4,TNPO1,PIK3R1,RAN,XPO1,ARHGEF2,ARHGAP44,IPO8,IPO7,KPNA6,ARFIP2
5_Member	GO Biological Processes	GO:0072594	establishment of protein localization to organelle	-7.83883	-5.217	10/319	207,1434,3837,3840,3842,5295,5901,10526,10527,23633	AKT1,CSE1L,KPNB1,KPNA4,TNPO1,PIK3R1,RAN,IPO8,IPO7,KPNA6
5_Member	GO Biological Processes	GO:0033365	protein localization to organelle	-6.7111	-4.272	12/661	207,1434,3837,3840,3842,5295,5901,7514,10526,10527,23633,55920	AKT1,CSE1L,KPNB1,KPNA4,TNPO1,PIK3R1,RAN,XPO1,IPO8,IPO7,KPNA6,RCC2
5_Member	GO Biological Processes	GO:0006607	NLS-bearing protein import into nucleus	-4.68864	-2.505	3/20	3837,3840,23633	KPNB1,KPNA4,KPNA6
6_Summary	GO Biological Processes	GO:0120035	regulation of plasma membrane bounded cell projection organization	-10.0016	-7.136	15/622	207,393,1123,5058,5062,5295,5604,5879,7074,7430,8874,9912,26230,55920,116985,1499,5881,6009,85440,9181	AKT1,ARHGAP4,CHN1,PAK1,PAK2,PIK3R1,MAP2K1,RAC1,TIAM1,EZR,ARHGEF7,ARHGAP44,TIAM2,RCC2,ARAP1,CTNNB1,RAC3,RHEB,DOCK7,ARHGEF2
6_Member	GO Biological Processes	GO:0120035	regulation of plasma membrane bounded cell projection organization	-10.0016	-7.136	15/622	207,393,1123,5058,5062,5295,5604,5879,7074,7430,8874,9912,26230,55920,116985	AKT1,ARHGAP4,CHN1,PAK1,PAK2,PIK3R1,MAP2K1,RAC1,TIAM1,EZR,ARHGEF7,ARHGAP44,TIAM2,RCC2,ARAP1
6_Member	GO Biological Processes	GO:0031344	regulation of cell projection organization	-9.83936	-6.994	15/639	207,393,1123,5058,5062,5295,5604,5879,7074,7430,8874,9912,26230,55920,116985	AKT1,ARHGAP4,CHN1,PAK1,PAK2,PIK3R1,MAP2K1,RAC1,TIAM1,EZR,ARHGEF7,ARHGAP44,TIAM2,RCC2,ARAP1
6_Member	GO Biological Processes	GO:0060284	regulation of cell development	-8.03097	-5.387	12/500	207,393,1499,5604,5879,5881,6009,7074,8874,26230,55920,85440	AKT1,ARHGAP4,CTNNB1,MAP2K1,RAC1,RAC3,RHEB,TIAM1,ARHGEF7,TIAM2,RCC2,DOCK7
6_Member	GO Biological Processes	GO:0050770	regulation of axonogenesis	-6.704	-4.272	7/154	393,1123,5058,5062,5604,7074,26230	ARHGAP4,CHN1,PAK1,PAK2,MAP2K1,TIAM1,TIAM2
6_Member	GO Biological Processes	GO:0010720	positive regulation of cell development	-5.86279	-3.556	8/297	1499,5604,5879,5881,6009,7074,8874,26230	CTNNB1,MAP2K1,RAC1,RAC3,RHEB,TIAM1,ARHGEF7,TIAM2
6_Member	GO Biological Processes	GO:0010975	regulation of neuron projection development	-5.62497	-3.335	9/431	207,393,1123,5058,5062,5604,7074,9912,26230	AKT1,ARHGAP4,CHN1,PAK1,PAK2,MAP2K1,TIAM1,ARHGAP44,TIAM2
6_Member	GO Biological Processes	GO:0051129	negative regulation of cellular component organization	-4.83392	-2.628	10/684	207,393,5062,5295,5879,8874,9181,9912,55920,116985	AKT1,ARHGAP4,PAK2,PIK3R1,RAC1,ARHGEF7,ARHGEF2,ARHGAP44,RCC2,ARAP1
6_Member	GO Biological Processes	GO:0051960	regulation of nervous system development	-4.62436	-2.449	8/439	207,393,1499,5604,6009,7074,26230,85440	AKT1,ARHGAP4,CTNNB1,MAP2K1,RHEB,TIAM1,TIAM2,DOCK7
6_Member	GO Biological Processes	GO:0031346	positive regulation of cell projection organization	-4.42821	-2.303	7/341	5295,5604,5879,7074,8874,26230,116985	PIK3R1,MAP2K1,RAC1,TIAM1,ARHGEF7,TIAM2,ARAP1
6_Member	GO Biological Processes	GO:0050767	regulation of neurogenesis	-4.27203	-2.174	7/361	393,1499,5604,6009,7074,26230,85440	ARHGAP4,CTNNB1,MAP2K1,RHEB,TIAM1,TIAM2,DOCK7
6_Member	GO Biological Processes	GO:0050769	positive regulation of neurogenesis	-3.47708	-1.556	5/222	1499,5604,6009,7074,26230	CTNNB1,MAP2K1,RHEB,TIAM1,TIAM2
6_Member	GO Biological Processes	GO:0051962	positive regulation of nervous system development	-3.0991	-1.271	5/269	1499,5604,6009,7074,26230	CTNNB1,MAP2K1,RHEB,TIAM1,TIAM2
6_Member	GO Biological Processes	GO:0050772	positive regulation of axonogenesis	-2.9291	-1.116	3/77	5604,7074,26230	MAP2K1,TIAM1,TIAM2
7_Summary	GO Biological Processes	GO:0000902	cell morphogenesis	-9.52872	-6.721	15/673	1123,1499,1894,4983,5058,5295,5747,5879,6654,8826,9181,26084,55619,85440,115557,5062,5881,10298,5604,10451,10928,389	CHN1,CTNNB1,ECT2,OPHN1,PAK1,PIK3R1,PTK2,RAC1,SOS1,IQGAP1,ARHGEF2,ARHGEF26,DOCK10,DOCK7,ARHGEF25,PAK2,RAC3,PAK4,MAP2K1,VAV3,RALBP1,RHOC
7_Member	GO Biological Processes	GO:0000902	cell morphogenesis	-9.52872	-6.721	15/673	1123,1499,1894,4983,5058,5295,5747,5879,6654,8826,9181,26084,55619,85440,115557	CHN1,CTNNB1,ECT2,OPHN1,PAK1,PIK3R1,PTK2,RAC1,SOS1,IQGAP1,ARHGEF2,ARHGEF26,DOCK10,DOCK7,ARHGEF25
7_Member	GO Biological Processes	GO:0031175	neuron projection development	-8.81186	-6.101	14/639	1123,1499,4983,5058,5062,5747,5879,5881,6654,8826,10298,55619,85440,115557	CHN1,CTNNB1,OPHN1,PAK1,PAK2,PTK2,RAC1,RAC3,SOS1,IQGAP1,PAK4,DOCK10,DOCK7,ARHGEF25
7_Member	GO Biological Processes	GO:0048812	neuron projection morphogenesis	-7.42365	-4.849	11/455	1123,1499,4983,5058,5747,5879,6654,8826,55619,85440,115557	CHN1,CTNNB1,OPHN1,PAK1,PTK2,RAC1,SOS1,IQGAP1,DOCK10,DOCK7,ARHGEF25
7_Member	GO Biological Processes	GO:0120039	plasma membrane bounded cell projection morphogenesis	-7.38509	-4.821	11/459	1123,1499,4983,5058,5747,5879,6654,8826,55619,85440,115557	CHN1,CTNNB1,OPHN1,PAK1,PTK2,RAC1,SOS1,IQGAP1,DOCK10,DOCK7,ARHGEF25
7_Member	GO Biological Processes	GO:0048858	cell projection morphogenesis	-7.3469	-4.794	11/463	1123,1499,4983,5058,5747,5879,6654,8826,55619,85440,115557	CHN1,CTNNB1,OPHN1,PAK1,PTK2,RAC1,SOS1,IQGAP1,DOCK10,DOCK7,ARHGEF25
7_Member	GO Biological Processes	GO:0032990	cell part morphogenesis	-7.17038	-4.673	11/482	1123,1499,4983,5058,5747,5879,6654,8826,55619,85440,115557	CHN1,CTNNB1,OPHN1,PAK1,PTK2,RAC1,SOS1,IQGAP1,DOCK10,DOCK7,ARHGEF25
7_Member	GO Biological Processes	GO:0000904	cell morphogenesis involved in differentiation	-6.82288	-4.351	11/522	1123,1499,4983,5295,5747,5879,6654,26084,55619,85440,115557	CHN1,CTNNB1,OPHN1,PIK3R1,PTK2,RAC1,SOS1,ARHGEF26,DOCK10,DOCK7,ARHGEF25
7_Member	GO Biological Processes	GO:0032989	cellular component morphogenesis	-6.4209	-4.018	11/573	1123,1499,4983,5058,5747,5879,6654,8826,55619,85440,115557	CHN1,CTNNB1,OPHN1,PAK1,PTK2,RAC1,SOS1,IQGAP1,DOCK10,DOCK7,ARHGEF25
7_Member	GO Biological Processes	GO:0006935	chemotaxis	-5.06262	-2.834	9/506	1123,4983,5604,5747,5879,6654,10451,10928,115557	CHN1,OPHN1,MAP2K1,PTK2,RAC1,SOS1,VAV3,RALBP1,ARHGEF25
7_Member	GO Biological Processes	GO:0042330	taxis	-5.03534	-2.811	9/510	1123,4983,5604,5747,5879,6654,10451,10928,115557	CHN1,OPHN1,MAP2K1,PTK2,RAC1,SOS1,VAV3,RALBP1,ARHGEF25
7_Member	GO Biological Processes	GO:0048667	cell morphogenesis involved in neuron differentiation	-4.82909	-2.628	8/411	1123,4983,5747,5879,6654,55619,85440,115557	CHN1,OPHN1,PTK2,RAC1,SOS1,DOCK10,DOCK7,ARHGEF25
7_Member	GO Biological Processes	GO:0007163	establishment or maintenance of cell polarity	-4.82505	-2.628	6/196	389,4983,5747,5879,5881,85440	RHOC,OPHN1,PTK2,RAC1,RAC3,DOCK7
7_Member	GO Biological Processes	GO:0007411	axon guidance	-4.46639	-2.323	6/227	1123,4983,5747,5879,6654,115557	CHN1,OPHN1,PTK2,RAC1,SOS1,ARHGEF25
7_Member	GO Biological Processes	GO:0097485	neuron projection guidance	-4.45573	-2.317	6/228	1123,4983,5747,5879,6654,115557	CHN1,OPHN1,PTK2,RAC1,SOS1,ARHGEF25
7_Member	GO Biological Processes	GO:0007409	axonogenesis	-4.42016	-2.303	7/342	1123,4983,5747,5879,6654,85440,115557	CHN1,OPHN1,PTK2,RAC1,SOS1,DOCK7,ARHGEF25
7_Member	GO Biological Processes	GO:0061564	axon development	-4.13248	-2.075	7/380	1123,4983,5747,5879,6654,85440,115557	CHN1,OPHN1,PTK2,RAC1,SOS1,DOCK7,ARHGEF25
7_Member	GO Biological Processes	GO:0030010	establishment of cell polarity	-2.37061	-0.65	3/121	4983,5747,85440	OPHN1,PTK2,DOCK7
8_Summary	GO Biological Processes	GO:0010762	regulation of fibroblast migration	-9.32864	-6.572	6/35	207,393,5747,5879,8874,55920,1017,1452,4983,7430,7514,57531,116986,6654,8826,5295,9912,1499,4216,5604,9181,27347,5062,5261,3845,9639,613,1894,94134,5901	AKT1,ARHGAP4,PTK2,RAC1,ARHGEF7,RCC2,CDK2,CSNK1A1,OPHN1,EZR,XPO1,HACE1,AGAP2,SOS1,IQGAP1,PIK3R1,ARHGAP44,CTNNB1,MAP3K4,MAP2K1,ARHGEF2,STK39,PAK2,PHKG2,KRAS,ARHGEF10,BCR,ECT2,ARHGAP12,RAN
8_Member	GO Biological Processes	GO:0010762	regulation of fibroblast migration	-9.32864	-6.572	6/35	207,393,5747,5879,8874,55920	AKT1,ARHGAP4,PTK2,RAC1,ARHGEF7,RCC2
8_Member	GO Biological Processes	GO:0042176	regulation of protein catabolic process	-5.93557	-3.605	9/395	207,1017,1452,4983,5747,7430,7514,57531,116986	AKT1,CDK2,CSNK1A1,OPHN1,PTK2,EZR,XPO1,HACE1,AGAP2
8_Member	GO Biological Processes	GO:1903362	regulation of cellular protein catabolic process	-5.20769	-2.944	7/258	207,1017,1452,4983,5747,7430,7514	AKT1,CDK2,CSNK1A1,OPHN1,PTK2,EZR,XPO1
8_Member	GO Biological Processes	GO:0003376	sphingosine-1-phosphate receptor signaling pathway	-5.1794	-2.926	3/14	207,5879,7430	AKT1,RAC1,EZR
8_Member	GO Biological Processes	GO:0010763	positive regulation of fibroblast migration	-5.08334	-2.845	3/15	207,5747,8874	AKT1,PTK2,ARHGEF7
8_Member	GO Biological Processes	GO:0090520	sphingolipid mediated signaling pathway	-5.08334	-2.845	3/15	207,5879,7430	AKT1,RAC1,EZR
8_Member	GO Biological Processes	GO:0007173	epidermal growth factor receptor signaling pathway	-5.06914	-2.836	4/48	207,5747,6654,8826	AKT1,PTK2,SOS1,IQGAP1
8_Member	GO Biological Processes	GO:0038127	ERBB signaling pathway	-4.76958	-2.577	4/57	207,5747,6654,8826	AKT1,PTK2,SOS1,IQGAP1
8_Member	GO Biological Processes	GO:1903050	regulation of proteolysis involved in cellular protein catabolic process	-4.50955	-2.351	6/223	207,1017,1452,4983,5747,7514	AKT1,CDK2,CSNK1A1,OPHN1,PTK2,XPO1
8_Member	GO Biological Processes	GO:0060416	response to growth hormone	-4.10206	-2.057	3/31	207,5295,5747	AKT1,PIK3R1,PTK2
8_Member	GO Biological Processes	GO:2000058	regulation of ubiquitin-dependent protein catabolic process	-4.0643	-2.026	5/166	207,1017,1452,5747,7514	AKT1,CDK2,CSNK1A1,PTK2,XPO1
8_Member	GO Biological Processes	GO:0061136	regulation of proteasomal protein catabolic process	-3.78946	-1.798	5/190	207,1017,1452,4983,7514	AKT1,CDK2,CSNK1A1,OPHN1,XPO1
8_Member	GO Biological Processes	GO:1903076	regulation of protein localization to plasma membrane	-3.76124	-1.775	4/103	207,5295,7430,9912	AKT1,PIK3R1,EZR,ARHGAP44
8_Member	GO Biological Processes	GO:1904375	regulation of protein localization to cell periphery	-3.45303	-1.544	4/124	207,5295,7430,9912	AKT1,PIK3R1,EZR,ARHGAP44
8_Member	GO Biological Processes	GO:0045732	positive regulation of protein catabolic process	-3.38108	-1.486	5/233	207,1452,5747,7430,57531	AKT1,CSNK1A1,PTK2,EZR,HACE1
8_Member	GO Biological Processes	GO:0032434	regulation of proteasomal ubiquitin-dependent protein catabolic process	-3.28924	-1.41	4/137	207,1017,1452,7514	AKT1,CDK2,CSNK1A1,XPO1
8_Member	GO Biological Processes	GO:0080135	regulation of cellular response to stress	-3.26921	-1.397	8/692	207,1499,4216,5295,5604,7430,9181,27347	AKT1,CTNNB1,MAP3K4,PIK3R1,MAP2K1,EZR,ARHGEF2,STK39
8_Member	GO Biological Processes	GO:1903078	positive regulation of protein localization to plasma membrane	-3.24482	-1.385	3/60	207,5295,7430	AKT1,PIK3R1,EZR
8_Member	GO Biological Processes	GO:1904377	positive regulation of protein localization to cell periphery	-3.10457	-1.275	3/67	207,5295,7430	AKT1,PIK3R1,EZR
8_Member	GO Biological Processes	GO:1903364	positive regulation of cellular protein catabolic process	-3.06763	-1.243	4/157	207,1452,5747,7430	AKT1,CSNK1A1,PTK2,EZR
8_Member	GO Biological Processes	GO:0048015	phosphatidylinositol-mediated signaling	-2.99621	-1.176	3/73	207,5295,7430	AKT1,PIK3R1,EZR
8_Member	GO Biological Processes	GO:0048017	inositol lipid-mediated signaling	-2.9291	-1.116	3/77	207,5295,7430	AKT1,PIK3R1,EZR
8_Member	GO Biological Processes	GO:1905475	regulation of protein localization to membrane	-2.92082	-1.111	4/172	207,5295,7430,9912	AKT1,PIK3R1,EZR,ARHGAP44
8_Member	GO Biological Processes	GO:1901699	cellular response to nitrogen compound	-2.81007	-1.013	7/632	207,1017,1499,5295,5747,7430,9181	AKT1,CDK2,CTNNB1,PIK3R1,PTK2,EZR,ARHGEF2
8_Member	GO Biological Processes	GO:0071363	cellular response to growth factor stimulus	-2.80643	-1.011	6/464	207,1499,5062,5747,6654,8826	AKT1,CTNNB1,PAK2,PTK2,SOS1,IQGAP1
8_Member	GO Biological Processes	GO:0070848	response to growth factor	-2.67418	-0.912	6/493	207,1499,5062,5747,6654,8826	AKT1,CTNNB1,PAK2,PTK2,SOS1,IQGAP1
8_Member	GO Biological Processes	GO:0009896	positive regulation of catabolic process	-2.63075	-0.877	6/503	207,1452,5261,5747,7430,57531	AKT1,CSNK1A1,PHKG2,PTK2,EZR,HACE1
8_Member	GO Biological Processes	GO:1905477	positive regulation of protein localization to membrane	-2.56739	-0.824	3/103	207,5295,7430	AKT1,PIK3R1,EZR
8_Member	GO Biological Processes	GO:0021782	glial cell development	-2.5092	-0.776	3/108	207,3845,9639	AKT1,KRAS,ARHGEF10
8_Member	GO Biological Processes	GO:2000060	positive regulation of ubiquitin-dependent protein catabolic process	-2.5092	-0.776	3/108	207,1452,5747	AKT1,CSNK1A1,PTK2
8_Member	GO Biological Processes	GO:0030162	regulation of proteolysis	-2.41868	-0.695	7/743	207,1017,1452,4983,5062,5747,7514	AKT1,CDK2,CSNK1A1,OPHN1,PAK2,PTK2,XPO1
8_Member	GO Biological Processes	GO:0071417	cellular response to organonitrogen compound	-2.35364	-0.636	6/573	207,1499,5295,5747,7430,9181	AKT1,CTNNB1,PIK3R1,PTK2,EZR,ARHGEF2
8_Member	GO Biological Processes	GO:1903052	positive regulation of proteolysis involved in cellular protein catabolic process	-2.24739	-0.545	3/134	207,1452,5747	AKT1,CSNK1A1,PTK2
8_Member	GO Biological Processes	GO:0002683	negative regulation of immune system process	-2.24031	-0.54	5/425	207,613,1499,5295,7430	AKT1,BCR,CTNNB1,PIK3R1,EZR
8_Member	GO Biological Processes	GO:0009314	response to radiation	-2.2151	-0.521	5/431	207,1894,3845,4216,5295	AKT1,ECT2,KRAS,MAP3K4,PIK3R1
8_Member	GO Biological Processes	GO:0031331	positive regulation of cellular catabolic process	-2.18215	-0.493	5/439	207,1452,5261,5747,7430	AKT1,CSNK1A1,PHKG2,PTK2,EZR
8_Member	GO Biological Processes	GO:0009411	response to UV	-2.14479	-0.469	3/146	207,4216,5295	AKT1,MAP3K4,PIK3R1
8_Member	GO Biological Processes	GO:1901653	cellular response to peptide	-2.06966	-0.404	4/298	207,5295,5747,9181	AKT1,PIK3R1,PTK2,ARHGEF2
8_Member	GO Biological Processes	GO:0009416	response to light stimulus	-2.04008	-0.379	4/304	207,3845,4216,5295	AKT1,KRAS,MAP3K4,PIK3R1
8_Member	GO Biological Processes	GO:0007162	negative regulation of cell adhesion	-2.03521	-0.375	4/305	207,5295,5747,55920	AKT1,PIK3R1,PTK2,RCC2
8_Member	GO Biological Processes	GO:1902532	negative regulation of intracellular signal transduction	-1.81152	-0.182	5/543	207,7430,9181,9912,94134	AKT1,EZR,ARHGEF2,ARHGAP44,ARHGAP12
8_Member	GO Biological Processes	GO:0010594	regulation of endothelial cell migration	-1.61866	-0.022	3/230	207,5747,5879	AKT1,PTK2,RAC1
8_Member	GO Biological Processes	GO:0071375	cellular response to peptide hormone stimulus	-1.61381	-0.018	3/231	207,5295,5747	AKT1,PIK3R1,PTK2
8_Member	GO Biological Processes	GO:1901652	response to peptide	-1.53147	0	4/434	207,5295,5747,9181	AKT1,PIK3R1,PTK2,ARHGEF2
8_Member	GO Biological Processes	GO:0032870	cellular response to hormone stimulus	-1.42351	0	4/470	207,5295,5747,5901	AKT1,PIK3R1,PTK2,RAN
8_Member	GO Biological Processes	GO:0010632	regulation of epithelial cell migration	-1.36453	0	3/290	207,5747,5879	AKT1,PTK2,RAC1
9_Summary	GO Biological Processes	GO:0030032	lamellipodium assembly	-9.32864	-6.572	6/35	5879,7410,8874,10451,23647,50649,4983,5881,7430,26084,393,5910,64857	RAC1,VAV2,ARHGEF7,VAV3,ARFIP2,ARHGEF4,OPHN1,RAC3,EZR,ARHGEF26,ARHGAP4,RAP1GDS1,PLEKHG2
9_Member	GO Biological Processes	GO:0030032	lamellipodium assembly	-9.32864	-6.572	6/35	5879,7410,8874,10451,23647,50649	RAC1,VAV2,ARHGEF7,VAV3,ARFIP2,ARHGEF4
9_Member	GO Biological Processes	GO:0097581	lamellipodium organization	-8.76132	-6.065	6/43	5879,7410,8874,10451,23647,50649	RAC1,VAV2,ARHGEF7,VAV3,ARFIP2,ARHGEF4
9_Member	GO Biological Processes	GO:0030031	cell projection assembly	-6.77139	-4.315	10/415	4983,5879,5881,7410,7430,8874,10451,23647,26084,50649	OPHN1,RAC1,RAC3,VAV2,EZR,ARHGEF7,VAV3,ARFIP2,ARHGEF26,ARHGEF4
9_Member	GO Biological Processes	GO:0120031	plasma membrane bounded cell projection assembly	-5.89953	-3.587	9/399	4983,5879,7410,7430,8874,10451,23647,26084,50649	OPHN1,RAC1,VAV2,EZR,ARHGEF7,VAV3,ARFIP2,ARHGEF26,ARHGEF4
9_Member	GO Biological Processes	GO:0031529	ruffle organization	-4.33562	-2.231	3/26	5879,23647,26084	RAC1,ARFIP2,ARHGEF26
9_Member	GO Biological Processes	GO:0090066	regulation of anatomical structure size	-3.4723	-1.554	7/487	393,5879,5910,7410,7430,10451,64857	ARHGAP4,RAC1,RAP1GDS1,VAV2,EZR,VAV3,PLEKHG2
9_Member	GO Biological Processes	GO:0032535	regulation of cellular component size	-3.43455	-1.532	6/351	393,5879,7410,7430,10451,64857	ARHGAP4,RAC1,VAV2,EZR,VAV3,PLEKHG2
9_Member	GO Biological Processes	GO:0008361	regulation of cell size	-2.85706	-1.053	4/179	393,5879,7410,10451	ARHGAP4,RAC1,VAV2,VAV3
10_Summary	GO Biological Processes	GO:0006468	protein phosphorylation	-9.29424	-6.554	15/700	207,613,1017,1452,1760,4216,5058,5062,5261,5295,5604,5747,10298,27347,55561,1894,3845,5879,8826,9181,10928,85440,116986,6654,7410,10451,10527,1499,7430	AKT1,BCR,CDK2,CSNK1A1,DMPK,MAP3K4,PAK1,PAK2,PHKG2,PIK3R1,MAP2K1,PTK2,PAK4,STK39,CDC42BPG,ECT2,KRAS,RAC1,IQGAP1,ARHGEF2,RALBP1,DOCK7,AGAP2,SOS1,VAV2,VAV3,IPO7,CTNNB1,EZR
10_Member	GO Biological Processes	GO:0006468	protein phosphorylation	-9.29424	-6.554	15/700	207,613,1017,1452,1760,4216,5058,5062,5261,5295,5604,5747,10298,27347,55561	AKT1,BCR,CDK2,CSNK1A1,DMPK,MAP3K4,PAK1,PAK2,PHKG2,PIK3R1,MAP2K1,PTK2,PAK4,STK39,CDC42BPG
10_Member	GO Biological Processes	GO:0001934	positive regulation of protein phosphorylation	-8.13792	-5.482	14/722	207,1894,3845,4216,5058,5062,5604,5747,5879,8826,9181,10928,85440,116986	AKT1,ECT2,KRAS,MAP3K4,PAK1,PAK2,MAP2K1,PTK2,RAC1,IQGAP1,ARHGEF2,RALBP1,DOCK7,AGAP2
10_Member	GO Biological Processes	GO:0043549	regulation of kinase activity	-7.83659	-5.217	14/763	207,1894,4216,5058,5062,5295,5604,5747,6654,7410,8826,10451,10527,116986	AKT1,ECT2,MAP3K4,PAK1,PAK2,PIK3R1,MAP2K1,PTK2,SOS1,VAV2,IQGAP1,VAV3,IPO7,AGAP2
10_Member	GO Biological Processes	GO:0051347	positive regulation of transferase activity	-7.49811	-4.904	12/559	207,1499,1894,4216,5058,5062,5604,5747,7410,8826,10451,116986	AKT1,CTNNB1,ECT2,MAP3K4,PAK1,PAK2,MAP2K1,PTK2,VAV2,IQGAP1,VAV3,AGAP2
10_Member	GO Biological Processes	GO:0033674	positive regulation of kinase activity	-7.25301	-4.728	11/473	207,1894,4216,5058,5062,5604,5747,7410,8826,10451,116986	AKT1,ECT2,MAP3K4,PAK1,PAK2,MAP2K1,PTK2,VAV2,IQGAP1,VAV3,AGAP2
10_Member	GO Biological Processes	GO:0045860	positive regulation of protein kinase activity	-5.95375	-3.617	9/393	207,1894,4216,5058,5062,5604,5747,8826,116986	AKT1,ECT2,MAP3K4,PAK1,PAK2,MAP2K1,PTK2,IQGAP1,AGAP2
10_Member	GO Biological Processes	GO:0045859	regulation of protein kinase activity	-5.9178	-3.599	11/645	207,1894,4216,5058,5062,5604,5747,6654,8826,10527,116986	AKT1,ECT2,MAP3K4,PAK1,PAK2,MAP2K1,PTK2,SOS1,IQGAP1,IPO7,AGAP2
10_Member	GO Biological Processes	GO:0071900	regulation of protein serine/threonine kinase activity	-4.19025	-2.116	7/372	207,4216,5058,5604,6654,8826,10527	AKT1,MAP3K4,PAK1,MAP2K1,SOS1,IQGAP1,IPO7
10_Member	GO Biological Processes	GO:0043408	regulation of MAPK cascade	-4.03332	-2.004	9/686	1499,4216,5058,5062,5604,7430,8826,10298,27347	CTNNB1,MAP3K4,PAK1,PAK2,MAP2K1,EZR,IQGAP1,PAK4,STK39
10_Member	GO Biological Processes	GO:0071902	positive regulation of protein serine/threonine kinase activity	-3.6072	-1.652	5/208	207,4216,5058,5604,8826	AKT1,MAP3K4,PAK1,MAP2K1,IQGAP1
10_Member	GO Biological Processes	GO:0001890	placenta development	-3.18543	-1.345	4/146	207,4216,5604,5747	AKT1,MAP3K4,MAP2K1,PTK2
10_Member	GO Biological Processes	GO:0043410	positive regulation of MAPK cascade	-2.68742	-0.92	6/490	1499,4216,5058,5604,8826,27347	CTNNB1,MAP3K4,PAK1,MAP2K1,IQGAP1,STK39
10_Member	GO Biological Processes	GO:0048608	reproductive structure development	-2.26595	-0.559	5/419	207,1499,4216,5604,5747	AKT1,CTNNB1,MAP3K4,MAP2K1,PTK2
10_Member	GO Biological Processes	GO:0061458	reproductive system development	-2.25308	-0.55	5/422	207,1499,4216,5604,5747	AKT1,CTNNB1,MAP3K4,MAP2K1,PTK2
10_Member	GO Biological Processes	GO:0000165	MAPK cascade	-1.88563	-0.247	3/182	3845,4216,5604	KRAS,MAP3K4,MAP2K1
11_Summary	GO Biological Processes	GO:0007169	transmembrane receptor protein tyrosine kinase signaling pathway	-9.07937	-6.354	12/403	207,1123,5058,5062,5295,5747,5879,6654,7074,7410,8826,8874,389,9181,27347,81704,85440,5881,55920,9223,10451,7514,64857	AKT1,CHN1,PAK1,PAK2,PIK3R1,PTK2,RAC1,SOS1,TIAM1,VAV2,IQGAP1,ARHGEF7,RHOC,ARHGEF2,STK39,DOCK8,DOCK7,RAC3,RCC2,MAGI1,VAV3,XPO1,PLEKHG2
11_Member	GO Biological Processes	GO:0007169	transmembrane receptor protein tyrosine kinase signaling pathway	-9.07937	-6.354	12/403	207,1123,5058,5062,5295,5747,5879,6654,7074,7410,8826,8874	AKT1,CHN1,PAK1,PAK2,PIK3R1,PTK2,RAC1,SOS1,TIAM1,VAV2,IQGAP1,ARHGEF7
11_Member	GO Biological Processes	GO:0030335	positive regulation of cell migration	-7.48963	-4.904	12/560	207,389,5058,5295,5747,5879,7074,8874,9181,27347,81704,85440	AKT1,RHOC,PAK1,PIK3R1,PTK2,RAC1,TIAM1,ARHGEF7,ARHGEF2,STK39,DOCK8,DOCK7
11_Member	GO Biological Processes	GO:2000147	positive regulation of cell motility	-7.29101	-4.756	12/584	207,389,5058,5295,5747,5879,7074,8874,9181,27347,81704,85440	AKT1,RHOC,PAK1,PIK3R1,PTK2,RAC1,TIAM1,ARHGEF7,ARHGEF2,STK39,DOCK8,DOCK7
11_Member	GO Biological Processes	GO:0051272	positive regulation of cellular component movement	-7.19512	-4.679	12/596	207,389,5058,5295,5747,5879,7074,8874,9181,27347,81704,85440	AKT1,RHOC,PAK1,PIK3R1,PTK2,RAC1,TIAM1,ARHGEF7,ARHGEF2,STK39,DOCK8,DOCK7
11_Member	GO Biological Processes	GO:0040017	positive regulation of locomotion	-7.17149	-4.673	12/599	207,389,5058,5295,5747,5879,7074,8874,9181,27347,81704,85440	AKT1,RHOC,PAK1,PIK3R1,PTK2,RAC1,TIAM1,ARHGEF7,ARHGEF2,STK39,DOCK8,DOCK7
11_Member	GO Biological Processes	GO:0007167	enzyme linked receptor protein signaling pathway	-7.15581	-4.667	12/601	207,1123,5058,5062,5295,5747,5879,6654,7074,7410,8826,8874	AKT1,CHN1,PAK1,PAK2,PIK3R1,PTK2,RAC1,SOS1,TIAM1,VAV2,IQGAP1,ARHGEF7
11_Member	GO Biological Processes	GO:0048013	ephrin receptor signaling pathway	-6.6278	-4.203	5/50	1123,5058,5747,7074,8874	CHN1,PAK1,PTK2,TIAM1,ARHGEF7
11_Member	GO Biological Processes	GO:1900024	regulation of substrate adhesion-dependent cell spreading	-6.3001	-3.925	5/58	5747,5879,5881,8874,55920	PTK2,RAC1,RAC3,ARHGEF7,RCC2
11_Member	GO Biological Processes	GO:0010769	regulation of cell morphogenesis involved in differentiation	-5.20951	-2.944	5/96	5747,5879,5881,8874,55920	PTK2,RAC1,RAC3,ARHGEF7,RCC2
11_Member	GO Biological Processes	GO:0010810	regulation of cell-substrate adhesion	-4.57591	-2.409	6/217	5295,5747,5879,5881,8874,55920	PIK3R1,PTK2,RAC1,RAC3,ARHGEF7,RCC2
11_Member	GO Biological Processes	GO:0030155	regulation of cell adhesion	-4.44457	-2.312	10/760	207,5295,5747,5879,5881,8874,9223,10451,55920,81704	AKT1,PIK3R1,PTK2,RAC1,RAC3,ARHGEF7,MAGI1,VAV3,RCC2,DOCK8
11_Member	GO Biological Processes	GO:0031110	regulation of microtubule polymerization or depolymerization	-4.02586	-1.999	4/88	5058,5879,8874,9181	PAK1,RAC1,ARHGEF7,ARHGEF2
11_Member	GO Biological Processes	GO:1902745	positive regulation of lamellipodium organization	-3.90529	-1.899	3/36	5295,5879,8874	PIK3R1,RAC1,ARHGEF7
11_Member	GO Biological Processes	GO:1900026	positive regulation of substrate adhesion-dependent cell spreading	-3.70408	-1.738	3/42	5879,5881,8874	RAC1,RAC3,ARHGEF7
11_Member	GO Biological Processes	GO:0045785	positive regulation of cell adhesion	-3.70334	-1.738	7/446	207,5879,5881,8874,9223,10451,81704	AKT1,RAC1,RAC3,ARHGEF7,MAGI1,VAV3,DOCK8
11_Member	GO Biological Processes	GO:1902743	regulation of lamellipodium organization	-3.40354	-1.506	3/53	5295,5879,8874	PIK3R1,RAC1,ARHGEF7
11_Member	GO Biological Processes	GO:0031113	regulation of microtubule polymerization	-3.35603	-1.463	3/55	5058,5879,8874	PAK1,RAC1,ARHGEF7
11_Member	GO Biological Processes	GO:0032886	regulation of microtubule-based process	-3.25011	-1.387	5/249	5058,5879,7514,8874,9181	PAK1,RAC1,XPO1,ARHGEF7,ARHGEF2
11_Member	GO Biological Processes	GO:0070507	regulation of microtubule cytoskeleton organization	-3.12002	-1.288	4/152	5058,5879,8874,9181	PAK1,RAC1,ARHGEF7,ARHGEF2
11_Member	GO Biological Processes	GO:0010770	positive regulation of cell morphogenesis involved in differentiation	-2.89692	-1.089	3/79	5879,5881,8874	RAC1,RAC3,ARHGEF7
11_Member	GO Biological Processes	GO:0032271	regulation of protein polymerization	-2.67335	-0.912	4/201	5058,5879,8874,64857	PAK1,RAC1,ARHGEF7,PLEKHG2
11_Member	GO Biological Processes	GO:0010811	positive regulation of cell-substrate adhesion	-2.36063	-0.641	3/122	5879,5881,8874	RAC1,RAC3,ARHGEF7
11_Member	GO Biological Processes	GO:0043254	regulation of protein-containing complex assembly	-2.34562	-0.631	5/401	389,5058,5879,8874,64857	RHOC,PAK1,RAC1,ARHGEF7,PLEKHG2
12_Summary	GO Biological Processes	GO:0038093	Fc receptor signaling pathway	-6.76535	-4.315	5/47	5058,5747,6654,7410,10451,5295,116986,5879,56990,94134,207,1499,5604,58504,3845,5062,55619,389,613,81704	PAK1,PTK2,SOS1,VAV2,VAV3,PIK3R1,AGAP2,RAC1,CDC42SE2,ARHGAP12,AKT1,CTNNB1,MAP2K1,ARHGAP22,KRAS,PAK2,DOCK10,RHOC,BCR,DOCK8
12_Member	GO Biological Processes	GO:0038093	Fc receptor signaling pathway	-6.76535	-4.315	5/47	5058,5747,6654,7410,10451	PAK1,PTK2,SOS1,VAV2,VAV3
12_Member	GO Biological Processes	GO:0002433	immune response-regulating cell surface receptor signaling pathway involved in phagocytosis	-6.55728	-4.148	4/21	5058,5747,7410,10451	PAK1,PTK2,VAV2,VAV3
12_Member	GO Biological Processes	GO:0038096	Fc-gamma receptor signaling pathway involved in phagocytosis	-6.55728	-4.148	4/21	5058,5747,7410,10451	PAK1,PTK2,VAV2,VAV3
12_Member	GO Biological Processes	GO:0043551	regulation of phosphatidylinositol 3-kinase activity	-6.33834	-3.943	5/57	5295,5747,7410,10451,116986	PIK3R1,PTK2,VAV2,VAV3,AGAP2
12_Member	GO Biological Processes	GO:0002431	Fc receptor mediated stimulatory signaling pathway	-6.31063	-3.927	4/24	5058,5747,7410,10451	PAK1,PTK2,VAV2,VAV3
12_Member	GO Biological Processes	GO:0038094	Fc-gamma receptor signaling pathway	-6.23579	-3.874	4/25	5058,5747,7410,10451	PAK1,PTK2,VAV2,VAV3
12_Member	GO Biological Processes	GO:0043550	regulation of lipid kinase activity	-5.92046	-3.599	5/69	5295,5747,7410,10451,116986	PIK3R1,PTK2,VAV2,VAV3,AGAP2
12_Member	GO Biological Processes	GO:0043552	positive regulation of phosphatidylinositol 3-kinase activity	-5.73303	-3.437	4/33	5747,7410,10451,116986	PTK2,VAV2,VAV3,AGAP2
12_Member	GO Biological Processes	GO:0090218	positive regulation of lipid kinase activity	-5.52867	-3.244	4/37	5747,7410,10451,116986	PTK2,VAV2,VAV3,AGAP2
12_Member	GO Biological Processes	GO:0006909	phagocytosis	-5.49814	-3.219	7/233	5058,5747,5879,7410,10451,56990,94134	PAK1,PTK2,RAC1,VAV2,VAV3,CDC42SE2,ARHGAP12
12_Member	GO Biological Processes	GO:0038095	Fc-epsilon receptor signaling pathway	-4.4427	-2.312	3/24	6654,7410,10451	SOS1,VAV2,VAV3
12_Member	GO Biological Processes	GO:0045834	positive regulation of lipid metabolic process	-4.23186	-2.144	5/153	207,5747,7410,10451,116986	AKT1,PTK2,VAV2,VAV3,AGAP2
12_Member	GO Biological Processes	GO:0001568	blood vessel development	-4.20774	-2.127	8/503	207,1499,5604,5747,6654,7410,10451,58504	AKT1,CTNNB1,MAP2K1,PTK2,SOS1,VAV2,VAV3,ARHGAP22
12_Member	GO Biological Processes	GO:0035239	tube morphogenesis	-4.15589	-2.085	9/661	207,1499,3845,5058,5747,6654,7410,10451,58504	AKT1,CTNNB1,KRAS,PAK1,PTK2,SOS1,VAV2,VAV3,ARHGAP22
12_Member	GO Biological Processes	GO:0048010	vascular endothelial growth factor receptor signaling pathway	-4.14542	-2.085	3/30	5062,5747,7410	PAK2,PTK2,VAV2
12_Member	GO Biological Processes	GO:0001944	vasculature development	-4.07281	-2.031	8/526	207,1499,5604,5747,6654,7410,10451,58504	AKT1,CTNNB1,MAP2K1,PTK2,SOS1,VAV2,VAV3,ARHGAP22
12_Member	GO Biological Processes	GO:0002768	immune response-regulating cell surface receptor signaling pathway	-3.97991	-1.959	6/278	5058,5062,5747,6654,7410,10451	PAK1,PAK2,PTK2,SOS1,VAV2,VAV3
12_Member	GO Biological Processes	GO:0048514	blood vessel morphogenesis	-3.86944	-1.869	7/419	207,1499,5747,6654,7410,10451,58504	AKT1,CTNNB1,PTK2,SOS1,VAV2,VAV3,ARHGAP22
12_Member	GO Biological Processes	GO:0001525	angiogenesis	-3.64153	-1.684	6/321	207,1499,5747,7410,10451,58504	AKT1,CTNNB1,PTK2,VAV2,VAV3,ARHGAP22
12_Member	GO Biological Processes	GO:0002764	immune response-regulating signaling pathway	-3.43455	-1.532	6/351	5058,5062,5747,6654,7410,10451	PAK1,PAK2,PTK2,SOS1,VAV2,VAV3
[truncated: 137 more rows]
