# Supplementary material for: A Regulatory Axis between Epithelial Splicing Regulatory Proteins and Estrogen Receptor α Modulates the Alternative Transcriptome of Luminal Breast Cancer
Source: Int J Mol Sci. 2022 Jul 16;23(14):7835. doi: 10.3390/ijms23147835 (PMC9319905; doi:10.3390/ijms23147835)
Supplement: Supplementary file 1 [file ijms-23-07835-s001.zip › Supplementary_Table_S8_siESRP12_siERa_overlapping_ASEs.xlsx]

## Sheet: a_Events
Supplementary Table S8: List of ASEs overlapping ESRP1/2 and ERalpha silencing experiments, and their expression in primary tumors from SpliceSeq database.
		FDR		dPSI		mean PSI					Exon found in SpliceSeq
ID	ID SpliceSeq	siESRP12	siERα	siESRP12	siERα	siCTRL	siESRP12	siCTRL	siERα	Event type	First exon	Second exon
APLP2_chr11:130123611-130123779	APLP2_ES_9_8_10	1.1836e-09	0	-0.28	-0.176	0.32	0.61	0.5	0.33	SE	x	NA
ELP2_chr18:36146249-36146381	ELP2_ES_12_11_13	0.0154354	0.00196044	0.06	0.027	0.92	0.86	0.94	0.97	SE	x	NA
EXOC7_chr17:76091142-76091235	EXOC7_ES_7_6_8.2	0	0.0223512	0.46	0.112	0.93	0.47	0.3	0.41	SE	x	NA
EXOC7_chr17:76090328-76090397;chr17:76091142-76091235	EXOC7_ES_8.1:8.2_7_9	1.06324e-08	0.0279277	0.35	0.102	0.75	0.4	0.26	0.37	MX	x	x
KIF23_chr15:69425281-69425323	KIF23_ES_9_8.2_10	0.00202857	0.0222788	-0.18	-0.15	0.33	0.51	0.54	0.39	SE	x	NA
LSR_chr19:35262545-35262692	LSR_ES_5_3_6	1.10034e-08	7.98441e-06	0.68	0.134	1	0.32	0.53	0.66	SE	x	NA
MLPH_chr2:237534563-237534647	MLPH_ES_10_9_11	0	0.000151079	0.4	0.077	0.5	0.11	0.15	0.23	SE	x	NA
MLPH_chr2:237534563-237534647	MLPH_ES_10_9_11	0.0007717	0.000151079	0.14	0.077	0.99	0.85	0.15	0.23	SE	x	NA
MYL6_chr12:56160625-56160670	MYL6_ES_4.3_4.1_5	0	0.0151983	-0.13	-0.072	0.09	0.22	0.34	0.27	SE	x	NA
MYO1B_chr2:191400748-191400835	MYO1B_ES_23_22_24	0	2.37644e-05	0.24	0.071	0.34	0.1	0.12	0.19	SE	x	NA
MYO1B_chr2:191400748-191400835	MYO1B_ES_23_22_24	0.000282756	2.37644e-05	0.2	0.071	0.5	0.3	0.12	0.19	SE	x	NA
MYO6_chr6:75911671-75911698	MYO6_ES_34_33_35	1.91742e-10	0.0184949	-0.2	-0.057	0.01	0.2	0.19	0.13	SE	x	NA
MYOF_chr10:93392916-93392955	MYOF_ES_17_16_18	7.10757e-08	4.58791e-05	0.35	0.153	0.61	0.26	0.41	0.56	SE	x	NA
NF2_chr22:29683019-29683064	NF2_ES_16.1_15_17	3.70469e-09	0.0406986	-0.65	-0.106	0.19	0.84	0.88	0.78	SE	x	NA
OPHN1_chrX:68063853-68064177	OPHN1_ES_21_20_22	0.0229837	0.0420344	0.24	0.13	0.92	0.68	0.85	0.98	SE	x	NA
PCYT2_chr17:81907203-81907257	PCYT2_ES_7_6_8	1.75018e-12	0.0136253	-0.16	-0.063	0.04	0.2	0.18	0.12	SE	x	NA
PTPRF_chr1:43602070-43602097	PTPRF_ES_14_13_15	0	0.000146431	-0.34	-0.161	0.06	0.39	0.43	0.27	SE	x	NA
RALGPS2_chr1:178892229-178892307	RALGPS2_ES_15_14_16	0	0.0478775	-0.55	-0.103	0.29	0.83	0.83	0.73	SE	x	NA
SCRIB_chr8:143807551-143807614	SCRIB_ES_17_16_18	0	0.0176087	0.68	0.09	0.94	0.27	0.25	0.34	SE	x	NA
SCUBE2_chr11:9052745-9052832	SCUBE2_ES_13_12_14	1.43038e-09	1.30208e-07	0.36	0.188	0.96	0.61	0.57	0.76	SE	x	NA
SPTAN1_chr9:128592982-128593042	SPTAN1_ES_23_22_24	6.47745e-05	0.0279499	-0.26	-0.027	0.7	0.96	0.97	0.94	SE	x	NA
SULF2_chr20:47659398-47659452	SULF2_ES_20_19.2_21	0	0.0287402	0.5	0.08	0.83	0.34	0.41	0.49	SE	x	NA
SUN1_chr7:849922-850033	SUN1_ES_12_11_13	0.00282394	0.0463985	0.08	0.039	0.99	0.91	0.94	0.98	SE	x	NA
TBC1D13_chr9:128790734-128790775	TBC1D13_ES_3_2_4	0.00773556	0.0136253	0.44	0.136	0.92	0.48	0.37	0.51	SE	x	NA
USO1_chr4:75795335-75795356	USO1_ES_14_13_15	0	3.69957e-08	-0.66	-0.248	0.02	0.69	0.72	0.47	SE	x	NA
VEZT_chr12:95256549-95256622	VEZT_ES_5_4_6.1	0.0484357	0.0279499	0.11	0.064	0.51	0.41	0.91	0.98	SE	x	NA
VPS39_chr15:42192065-42192098	VPS39_ES_3_2_4	0.00053204	6.77508e-07	-0.32	-0.164	0.04	0.37	0.28	0.12	SE	x	NA
WARS_chr14:100374135-100374265	WARS_ES_3_2.3_4	0.0373715	0.0388173	0.44	0.061	0.86	0.42	0.14	0.2	SE	x	NA
ZNF267_chr16:31890206-31890250	ZNF267_ES_4_3_5	0.000678782	0.0208883	-0.03	-0.081	0.01	0.03	0.14	0.06	SE	x	NA
ADRM1_chr20:62308367-62308470	NA	0.0168069	0.0268605	0.03	0.01	0.97	0.94	0.98	0.99	SE	x	NA
AFDN_chr6:167913402-167913423	NA	8.70995e-06	0.00340104	-0.3	-0.217	0.07	0.37	0.54	0.33	SE	NA	NA
ALDH3B1_chr11:68015296-68018637;chr11:68015296-68015459	NA	0.0133902	0.0448894	0.06	0.359	0.73	0.67	0.37	0.73	A5SS	NA	x
CDKN2B-AS1_chr9:22063943-22064018	NA	0.012355	0.00192996	-0.29	-0.634	0.66	0.95	0.87	0.23	SE	NA	NA
CLK1_chr2:200856890-200857884;chr2:200856890-200856985	NA	3.12856e-05	0.0138358	0.3	0.126	0.96	0.66	0.84	0.97	A3SS	NA	x
CLK1_chr2:200857717-200857884	NA	0.000329941	0.0122323	0.08	0.037	0.99	0.91	0.95	0.99	SE	x	NA
CTNND1_chr11:57791384-57791673	NA	1.58302e-05	0.0120983	0.16	0.031	0.18	0.03	0.05	0.08	SE	NA	NA
DNM2_chr19:10808568-10808580	NA	0.00202531	1.13205e-06	-0.25	-0.091	0.57	0.82	0.89	0.8	SE	x	NA
FASTK_chr7:151076912-151077027	NA	0.00182447	0.0460902	0.11	0.017	0.98	0.88	0.97	0.99	SE	x	NA
FASTK_chr7:151076912-151077236;chr7:151077100-151077236	NA	0.00846443	0.0389684	0.2	0.036	0.96	0.76	0.94	0.98	A5SS	NA	x
H2AFY_chr5:135350822-135350913	NA	0	0.0210778	0.05	0.023	0.08	0.03	0.05	0.07	SE	x	NA
H2AFY_chr5:135350822-135350913	NA	1.14767e-07	0.0210778	0.17	0.023	0.96	0.8	0.05	0.07	SE	x	NA
H2AFY_chr5:135350822-135350913;chr5:135352945-135353045	NA	0	0.041281	-0.09	-0.035	0.84	0.94	0.92	0.88	MX	x	x
H2AFY_chr5:135350822-135350913;chr5:135352945-135353045	NA	0	0.0163141	-0.09	-0.037	0.84	0.94	0.92	0.88	MX	x	x
H2AFY_chr5:135350822-135350913;chr5:135352945-135353045	NA	0	0.041281	-0.1	-0.035	0.83	0.93	0.92	0.88	MX	x	x
H2AFY_chr5:135350822-135350913;chr5:135352945-135353045	NA	0	0.0163141	-0.1	-0.037	0.83	0.93	0.92	0.88	MX	x	x
H2AFY_chr5:135350822-135350913;chr5:135360496-135360607	NA	2.03496e-11	0.0405059	-0.17	-0.048	0.68	0.85	0.88	0.83	MX	x	NA
H2AFY_chr5:135350822-135350913;chr5:135360496-135360780	NA	4.22676e-07	0.0237288	-0.08	-0.098	0.01	0.09	0.66	0.56	MX	x	NA
MAP3K12_chr12:53484256-53485214	NA	0.0457134	0.0466649	0.09	0.114	0.11	0.02	0.2	0.32	RI	NA	NA
MLPH_chr2:237527376-237527516;chr2:237534563-237534647	NA	0	0.0163336	-0.3	-0.042	0.62	0.91	0.9	0.86	MX	x	x
MYO1B_chr2:191402631-191402718	NA	0	0.000900006	0.25	0.09	0.49	0.24	0.24	0.33	SE	x	NA
NF2_chr22:29683019-29683079	NA	0.00282437	0.0255386	-0.56	-0.176	0.1	0.66	0.77	0.6	SE	NA	NA
PASK_chr2:241115042-241115177	NA	3.40163e-05	0.0457296	0.44	0.086	1	0.56	0.9	0.98	SE	x	NA
PLEC_chr8:143922503-143925884	NA	0.00212101	5.35238e-05	-0.3	-0.114	0.09	0.39	0.84	0.72	SE	x	NA
POLR1D_chr13:27650041-27650241	NA	0.0196099	0.0116739	0.04	0.056	0.1	0.05	0.1	0.16	SE	NA	NA
SCUBE2_chr11:9053098-9053215	NA	1.57782e-12	1.65202e-07	0.38	0.187	0.97	0.6	0.58	0.76	SE	x	NA
SLC16A3_chr17:82235982-82236231	NA	0.00643744	0.0173326	0.3	0.04	0.34	0.04	0.95	0.99	RI	x	NA
SUN1_chr7:851383-851482	NA	5.70253e-06	0.0232266	0.06	0.041	0.99	0.93	0.94	0.99	SE	x	NA
SUN1_chr7:851383-851482	NA	0.00911872	0.0232266	0.06	0.041	0.99	0.94	0.94	0.99	SE	x	NA
SYTL2_chr11:85717482-85717726	NA	0.00175968	0.0223512	0.06	0.071	0.17	0.12	0.24	0.31	SE	NA	NA
TMEM254-AS1_chr10:80055915-80056126	NA	0.000634778	0.0343296	0.49	0.225	1	0.51	0.71	0.93	SE	NA	NA
TMPO_chr12:98544950-98545061	NA	8.40646e-06	5.55487e-06	-0.27	-0.145	0.37	0.64	0.8	0.65	SE	x	NA
TPRA1_chr3:127575184-127575265	NA	0.00238751	0.000576914	0.11	0.066	0.98	0.87	0.92	0.98	SE	x	NA
TPRA1_chr3:127575939-127576050	NA	0.0049182	0.000396941	0.09	0.059	0.98	0.89	0.93	0.99	SE	x	NA

## Sheet: b_SpliceSeq_data_ER_positive
ID	ESR1 FPKM	ESR1	ESRP1 FPKM	ESRP1	ESRP2 FPKM	ESRP2	APLP2_ES_9_8_10	ELP2_ES_12_11_13	EXOC7_ES_7_6_8.2	EXOC7_ES_8.1:8.2_7_9	KIF23_ES_9_8.2_10	LSR_ES_5_3_6	MLPH_ES_10_9_11	MYL6_ES_4.3_4.1_5	MYO1B_ES_23_22_24	MYO6_ES_34_33_35	MYOF_ES_17_16_18	NF2_ES_16.1_15_17	OPHN1_ES_21_20_22	PCYT2_ES_7_6_8	PTPRF_ES_14_13_15	RALGPS2_ES_15_14_16	SCRIB_ES_17_16_18	SCUBE2_ES_13_12_14	SPTAN1_ES_23_22_24	SULF2_ES_20_19.2_21	SUN1_ES_12_11_13	TBC1D13_ES_3_2_4	USO1_ES_14_13_15	VEZT_ES_5_4_6.1	VPS39_ES_3_2_4	WARS_ES_3_2.3_4	ZNF267_ES_4_3_5	Subtype	Subtype	Age > 50	Diagnosis Age	Metastasis status	American Joint Committee on Cancer Metastasis Stage Code	Node	Neoplasm Disease Lymph Node Stage American Joint Committee on Cancer Code	Stage	Neoplasm Disease Stage American Joint Committee on Cancer Code	American Joint Committee on Cancer Tumor Stage Code	American Joint Committee on Cancer Tumor Stage Code	DFS.m	DFS	Ethnicity Category	Fraction Genome Altered
TCGA-AC-A23H	1.05	Low	53.02	High	15.55	High	0.35	1	0.22	0.62	0.83	0.75	0.26	0.56	0.69	0.01	0.66	0.73	0.89	0.27	0.07	0.98	0.42	0.78	0.88	0.7	0.83	0.66	0.47	0.5	0.5	0.01	0.02	NonLum	BRCA_Her2	1	90	No	M0	NA	NX	II	Stage IIA	T1-T2	T2	NA	NA	NOT HISPANIC OR LATINO	0.2724
TCGA-BH-A0AW	1.1	Low	17.98	Low	10.14	High	0.52	1	0.39	0.62	NA	0.78	0.15	0.4	0.71	0	0.96	0.45	1	0.28	0.08	0.62	0.47	0.93	0.73	0.99	0.84	0.49	0.12	0.72	0	0	0.01	NonLum	BRCA_Her2	1	56	No	M0	Yes	N1a	II	Stage IIA	T1-T2	T1c	20.43	0	NA	0.2907
TCGA-AR-A1AO	1.47	Low	14.87	Low	5.55	Low	0.59	0.97	0.28	0.64	0.5	0.68	0.28	0.56	0.32	0.06	0.85	0.67	0.94	0.47	0.26	0.68	0.49	0.53	0.75	0.97	0.84	0.83	0.39	0.68	0.12	0.32	0.03	NonLum	BRCA_Normal	No	47	No	M0	Yes	N1	II	Stage IIA	T1-T2	T1	86.01	0	NOT HISPANIC OR LATINO	0.0002
TCGA-E2-A152	1.75	Low	33.56	High	17.14	High	0.5	0.98	0.16	0.75	0.74	0.75	0.09	0.65	0.36	0	0.62	0.77	0.96	0.51	0.12	0.91	0.33	0.59	0.84	0.86	0.84	0.53	0.44	0.53	0.28	0.47	0.11	NonLum	BRCA_Her2	1	56	No	M0	Neg	N0	I	Stage I	T1-T2	T1c	31.73	Recurred/Progressed	NOT HISPANIC OR LATINO	0.6421
TCGA-AC-A5EH	1.92	Low	17.4	Low	8.69	Low	0.59	0.99	0.16	0.49	0.33	0.76	0.36	0.5	0.39	0.01	0.53	0.43	1	0.21	0.05	0.98	0.43	0.65	0.69	0.75	0.78	NA	0.07	0.62	0.16	0.39	0.06	NonLum	BRCA_Her2	1	76	NA	MX	Yes	N1mi	II	Stage IIB	T1-T2	T2	16.79	0	NOT HISPANIC OR LATINO	0.2183
TCGA-AC-A3W5	1.98	Low	17.22	Low	6.85	Low	0.37	0.99	0.19	0.75	0.43	0.63	0.06	0.72	0.47	0.01	0.88	0.47	1	0.36	0.08	0.84	0.44	0.67	0.59	0.94	0.8	0.88	0.28	0.5	0.07	0.01	0	NonLum	BRCA_Her2	1	65	NA	MX	Neg	N0	II	Stage IIA	T1-T2	T2	16.56	0	NOT HISPANIC OR LATINO	0.3754
TCGA-A8-A09G	2.04	Low	57.62	High	8.62	Low	0.52	0.96	0.44	0.67	0.53	0.87	0.29	0.55	0.47	0.01	0.7	0.46	1	0.3	0.13	0.92	0.52	0.74	0.88	0.67	0.94	0.53	0.26	0.55	0.12	0.5	0.1	NonLum	BRCA_Her2	1	79	No	M0	Yes	N3a	III	Stage IIIC	T3-T4	T3	0	0	NA	0.2213
TCGA-A1-A0SB	3.16	Low	20.72	Low	9.11	Low	0.34	1	0.34	0.94	1	0.51	0.1	0.66	0.54	0.15	0.96	0.86	0.95	0.21	0.16	0.65	0.23	0.57	0.74	0.63	0.73	0.63	0.41	0.67	0.12	0.53	0.19	NonLum	BRCA_Normal	1	70	No	M0	Neg	N0	I	Stage I	T1-T2	T1c	8.51	0	NOT HISPANIC OR LATINO	0.0008
TCGA-C8-A138	3.77	Low	27.64	Low	24.11	High	0.39	1	0.56	0.95	0.69	0.5	0.21	0.79	0.44	0.01	0.89	0.81	1	0.64	0.36	1	0.47	1	0.58	0.89	0.8	NA	0.44	0.84	0.37	0.42	0.01	NonLum	BRCA_Her2	1	54	No	M0	Yes	N2	III	Stage IIIA	T1-T2	T2	12.48	0	NOT HISPANIC OR LATINO	0.3556
TCGA-E2-A1B1	3.79	Low	29.63	High	20.55	High	0.65	0.97	0.12	0.69	0.88	0.66	0.32	0.51	0.52	0.05	0.61	0.65	0.89	0.49	0.14	0.88	0.43	0.73	0.81	0.9	0.77	0.5	0.67	0.8	0.47	0	0.02	Lum	BRCA_LumA	No	45	No	M0	Yes	N1	II	Stage IIB	T1-T2	T2	87.16	0	NOT HISPANIC OR LATINO	0.0269
TCGA-E2-A1B5	3.87	Low	21.76	Low	2.96	Low	0.54	1	0.65	NA	NA	0.81	0.55	0.63	0.78	0.01	0.31	0.39	1	0.37	0.06	0.84	0.72	0.75	0.79	0.93	NA	NA	0.04	0.79	0.27	0	0	Lum	BRCA_LumA	No	46	No	M0	Neg	N0	II	Stage IIA	T1-T2	T2	32.33	0	NOT HISPANIC OR LATINO	0.0291
TCGA-AC-A3QP	4.24	Low	12.52	Low	5.53	Low	0.51	0.98	0.07	1	NA	0.84	0.2	0.53	0.3	0.1	0.47	0.6	1	0.43	0.04	0.89	0.59	0.62	0.86	0.76	0.88	NA	0.2	0.63	0.27	NA	0	Lum	BRCA_LumA	1	79	NA	MX	Yes	N1mi	II	Stage IIB	T1-T2	T2	22.17	0	NOT HISPANIC OR LATINO	0.0716
TCGA-A2-A0CL	4.3	Low	21.82	Low	13.88	High	0.39	1	0.34	0.81	0.92	0.76	0.15	0.67	0.55	0.02	0.66	0.75	0.94	0.58	0.23	0.74	0.44	1	0.79	0.98	0.91	0.88	0.65	0.68	0.2	0	0.06	NonLum	BRCA_Normal	No	37	No	M0	Yes	N2a	III	Stage IIIA	T3-T4	T3	99.05	0	NOT HISPANIC OR LATINO	0.0591
TCGA-AC-A2FK	4.44	Low	24.38	Low	11.17	High	0.6	1	0.2	0.72	NA	0.69	0.2	0.73	0.47	0.11	0.71	0.82	0.91	0.58	0.13	0.92	0.41	0.68	0.89	0.7	0.91	0.68	0.53	0.71	0.28	0.01	0.05	NonLum	BRCA_Normal	No	45	No	M0	Yes	N3a	III	Stage IIIC	T1-T2	T2	87.06	0	HISPANIC OR LATINO	0
TCGA-AQ-A0Y5	4.49	Low	33.87	High	14	High	0.77	0.95	0.19	NA	0.69	0.5	0.21	0.92	0.38	0.18	0.71	0.88	1	0.78	0.17	0.64	0.32	0.6	0.8	0.95	0.88	0.75	0.6	0.6	0.83	0.03	0.03	Lum	BRCA_LumA	1	70	NA	MX	Yes	N2a	III	Stage IIIA	T1-T2	T2	NA	NA	NOT HISPANIC OR LATINO	0.4961
TCGA-A2-A04X	4.56	Low	19.05	Low	19.06	High	0.33	1	0.34	0.96	0.33	0.76	0.18	0.25	0.79	0.01	0.25	0.51	1	0.57	0.08	0.92	0.75	0.67	0.81	0.97	0.87	NA	0.29	0.61	0.29	0	0	NonLum	BRCA_Her2	No	34	No	M0	Neg	N0 (i-)	II	Stage IIA	T1-T2	T2	55.39	0	NA	0.2434
TCGA-AC-A2FF	4.64	Low	20.66	Low	6.69	Low	0.51	0.99	0.31	0.67	0.34	0.83	0.35	0.61	0.46	0.03	0.59	0.62	1	0.35	0.04	0.88	0.65	0.76	0.73	0.87	0.93	0.76	0.13	0.7	0.03	0	0.04	Lum	BRCA_LumA	No	40	NA	MX	Yes	N1	II	Stage IIB	T1-T2	T2	90.64	0	NOT HISPANIC OR LATINO	0.0011
TCGA-A8-A094	5.31	Low	36.04	High	8.48	Low	0.51	0.98	0.32	NA	0.45	0.52	0.13	0.6	0.38	0	0.45	0.68	1	0.82	0.16	0.97	0.3	0.7	0.94	0.85	0.74	0.46	0.42	0.86	0.27	0.55	0	NonLum	BRCA_Her2	1	75	No	M0	Neg	N0	II	Stage IIA	T1-T2	T2	0	0	NA	0.4871
TCGA-BH-A0BR	5.36	Low	12.81	Low	14.78	High	0.49	0.99	0.18	0.76	0.39	0.42	0.11	0.6	0.42	0.01	0.76	0.72	1	0.34	0.13	0.76	0.45	0.73	0.84	0.9	0.87	0.6	0.58	0.65	0.4	0.35	0.02	Lum	BRCA_LumA	1	59	No	M0	Neg	N0	I	Stage I	T1-T2	T1c	76.54	0	NOT HISPANIC OR LATINO	0.4653
TCGA-A2-A3XW	5.4	Low	14.13	Low	13.55	High	0.53	1	0.27	0.88	1	0.61	0.23	0.76	0.75	0.2	0.62	0.79	1	0.7	0.29	0.67	0.38	0.69	0.88	0.79	0.93	0.66	0.82	0.76	0.72	0.04	0.07	NonLum	BRCA_Normal	No	42	No	M0	Yes	N1a	II	Stage IIB	T1-T2	T2	56.24	0	NOT HISPANIC OR LATINO	0.0011
TCGA-BH-A1EX	5.49	Low	27.52	Low	25.13	High	0.56	0.99	0.23	0.91	0.63	0.49	0.24	0.58	0.39	0.07	0.52	0.64	0.95	0.71	0.18	0.96	0.73	0.74	0.87	0.94	0.84	0.65	0.7	0.61	0.38	0.34	0.05	Lum	BRCA_LumA	1	67	No	M0	Yes	N1b	II	Stage IIB	T1-T2	T2	NA	NA	NOT HISPANIC OR LATINO	0.2258
TCGA-AR-A1AT	5.62	Low	50.4	High	11.56	High	0.65	0.99	0.17	0.82	0.75	0.65	0.09	0.52	0.34	0.06	0.44	0.78	1	0.62	0.18	0.94	0.36	NA	0.84	0.98	0.89	0.73	0.4	0.84	0.42	0	0.09	NA	NA	1	62	No	M0	Neg	N0	II	Stage IIA	T1-T2	T2	NA	NA	NOT HISPANIC OR LATINO	NA
TCGA-AC-A3YI	5.65	Low	26.32	Low	5.62	Low	0.58	0.99	0.51	0.9	NA	0.73	0.14	0.7	0.51	0.08	0.81	0.76	1	0.46	0.12	0.97	0.4	0.85	0.82	0.89	0.94	0.83	0.3	0.79	0.14	0	0.05	NonLum	BRCA_Normal	1	74	NA	MX	Yes	N3a	III	Stage IIIC	T1-T2	T1c	23.23	0	NOT HISPANIC OR LATINO	0.0325
TCGA-BH-A28O	5.81	Low	13.36	Low	7.05	Low	0.53	0.99	0.42	0.9	0.73	0.74	0.18	0.75	0.41	0.14	0.86	0.83	0.93	0.5	0.14	0.91	0.4	0.7	0.72	0.96	0.95	0.73	0.27	0.61	0.31	0.39	0.07	NA	NA	No	50	No	M0	Yes	N3	III	Stage IIIC	T3-T4	T3a	36.79	0	NOT HISPANIC OR LATINO	0.0003
TCGA-BH-A8FZ	5.83	Low	22.69	Low	8.27	Low	0.58	1	0.49	0.86	0.92	0.79	0.27	0.45	0.76	0.06	0.66	0.7	0.89	0.3	0.06	0.85	0.62	0.73	0.75	0.95	0.91	0.79	0.37	0.67	0.53	0.01	0.15	NonLum	BRCA_Normal	1	58	No	M0	Neg	N0	I	Stage IA	T1-T2	T1b	18.86	0	NOT HISPANIC OR LATINO	0.1891
TCGA-BH-A0DZ	5.96	Low	23.98	Low	5.31	Low	0.52	1	NA	NA	0.49	0.73	0.23	0.76	0.72	0	0.81	0.56	1	0.2	0.1	0.85	0.4	0.76	0.8	0.46	0.63	0.29	0	0.31	1	0	NA	Lum	BRCA_LumA	No	43	No	M0	Yes	N1a	II	Stage IIB	T1-T2	T2	16.26	0	NA	0.213
TCGA-EW-A6S9	5.98	Low	24.53	Low	13.02	High	0.7	0.97	0.43	0.84	0.5	0.78	0.21	0.44	0.44	0	0.37	0.6	1	0.56	0.22	0.93	0.43	0.89	0.87	0.86	0.96	0.66	0.27	0.53	0.19	0.66	0.05	Lum	BRCA_LumA	No	34	No	M0	Yes	N1	II	Stage IIA	T1-T2	T1c	15.21	0	NOT HISPANIC OR LATINO	0.1839
TCGA-S3-AA14	6.03	Low	17.9	Low	13.5	High	0.42	0.99	0.38	1	0.46	0.86	0.21	0.54	0.52	0.03	0.29	0.51	0.94	0.51	0.03	1	0.73	0.65	0.73	0.9	0.89	0.86	0.19	0.76	0.27	0.69	0	Lum	BRCA_LumA	No	47	No	cM0 (i+)	Neg	N0 (i+)	I	Stage I	T1-T2	T1	17.38	0	NOT HISPANIC OR LATINO	0.1821
TCGA-AR-A2LQ	6.1	Low	13.92	Low	4.34	Low	0.41	0.99	0.25	0.87	0.89	0.71	0.19	0.77	0.34	0.08	0.83	0.67	0.87	0.33	0.12	0.8	0.56	0.45	0.62	0.98	0.86	0.81	0.42	0.64	0.23	0.52	0.04	NonLum	BRCA_Normal	1	59	No	M0	Neg	N0	II	Stage IIB	T3-T4	T3	40.51	0	NOT HISPANIC OR LATINO	0
TCGA-A2-A0CZ	6.24	Low	12.88	Low	3.45	Low	0.24	0.99	0.29	0.89	NA	0.74	0.14	0.67	0.45	0.02	0.81	0.63	1	0.39	0.19	0.94	0.53	0.59	0.62	0.86	0.96	0.75	0.12	0.61	0.13	0	0.03	NA	NA	No	46	No	M0	Neg	N0 (i-)	II	Stage IIA	T1-T2	T2	53.09	0	NOT HISPANIC OR LATINO	NA
TCGA-AR-A254	6.3	Low	67.15	High	8.58	Low	0.59	0.99	0.23	0.82	0.5	0.73	0.16	0.5	0.41	0.07	0.67	0.7	0.89	0.61	0.26	0.94	0.47	0.85	0.88	0.88	0.85	0.66	0.56	0.64	0.54	0	0.05	NonLum	BRCA_Her2	No	50	No	M0	Yes	N2	III	Stage IIIA	T1-T2	T2	85.58	0	NOT HISPANIC OR LATINO	0.2369
TCGA-D8-A1XL	6.65	Low	50.44	High	17.38	High	0.66	1	0.32	0.75	0.82	0.58	0.1	0.74	0.63	0.12	0.56	0.92	1	0.65	0.53	0.76	0.29	0.8	0.95	0.63	0.87	0.52	0.79	0.49	0.73	0	0.06	Lum	BRCA_LumB	No	34	NA	MX	Yes	N1a	II	Stage IIB	T1-T2	T2	19.91	0	NOT HISPANIC OR LATINO	0.5466
TCGA-BH-A0BF	6.72	Low	20.11	Low	8.33	Low	0.52	1	0.42	0.76	0.37	0.71	0.18	0.64	0.48	0.03	0.68	0.5	1	0.68	0.18	0.76	0.54	0.69	0.75	0.91	0.89	0.79	0.12	0.66	0.12	0.01	0.05	Lum	BRCA_LumB	1	56	No	M0	Yes	N1mi	II	Stage IIB	T1-T2	T2	NA	NA	NOT HISPANIC OR LATINO	0.2904
TCGA-BH-A42V	6.92	Low	19.37	Low	11.27	High	0.46	0.98	0.19	0.91	0.4	0.81	0.25	0.66	0.53	0.04	0.41	0.63	0.71	0.41	0.12	0.73	0.63	0.63	0.83	0.74	0.97	NA	0.25	0.58	0.34	0.66	0	Lum	BRCA_LumA	No	41	No	M0	Yes	N1mi	I	Stage IB	T1-T2	T1c	20.86	0	NOT HISPANIC OR LATINO	0.0894
TCGA-AR-A2LJ	6.98	Low	12.91	Low	5.13	Low	0.64	0.99	0.26	1	NA	0.85	0.14	0.62	0.39	0.04	0.41	0.62	NA	0.37	0.15	1	0.5	0.66	0.86	0.94	0.79	NA	0.21	0.47	0.08	0.3	0.21	NA	NA	No	40	NA	MX	Yes	N1	III	Stage IIIA	T3-T4	T3	86.47	0	NOT HISPANIC OR LATINO	0.0874
TCGA-B6-A40C	7	Low	24.58	Low	8.61	Low	0.54	0.99	0.4	0.97	0.39	0.76	0.08	0.55	0.46	0	0.58	0.8	0.88	0.58	0.25	0.89	0.54	0.7	0.87	0.86	0.93	0.8	0.26	0.62	0.36	0	0.02	Lum	BRCA_LumA	1	51	No	M0	Neg	N0 (i-)	II	Stage IIB	T3-T4	T3	71.09	0	NOT HISPANIC OR LATINO	0.2042
TCGA-C8-A12T	7.15	Low	44	High	13.04	High	0.39	0.99	0.17	0.84	0.58	0.76	0.21	0.61	0.43	0	0.37	0.78	0.84	0.53	0.25	0.88	0.67	0.71	0.69	0.71	0.94	0.72	0.33	0.76	0.42	0	0.06	NonLum	BRCA_Her2	No	43	No	M0	Neg	N0	II	Stage IIA	T1-T2	T2	0	0	NOT HISPANIC OR LATINO	0.2311
TCGA-A2-A4RY	7.16	Low	17.9	Low	13.51	High	0.58	1	0.18	0.97	NA	0.69	0.15	0.7	0.44	0.12	0.62	0.73	0.93	0.51	0.24	0.84	0.36	0.76	0.8	0.85	0.91	0.8	0.37	0.66	0.37	0.46	0.1	NA	NA	No	46	No	M0	Yes	N3a	III	Stage IIIC	T3-T4	T3	21.29	0	NOT HISPANIC OR LATINO	0.004
TCGA-LL-A73Z	7.19	Low	26.34	Low	7.28	Low	0.48	0.98	0.12	0.74	0.55	0.79	0.19	0.7	0.36	0.15	0.77	0.69	1	0.52	0.1	0.97	0.24	0.74	0.76	0.87	0.73	0.55	0.49	0.73	0.28	0	0.13	NonLum	BRCA_Normal	1	55	Yes	M1	NA	NX	IV	Stage IV	T1-T2	T1c	6.31	Recurred/Progressed	NOT HISPANIC OR LATINO	0.0598
TCGA-BH-A0W7	7.33	Low	25.13	Low	6.56	Low	0.63	0.99	0.28	0.43	0.29	0.82	0.27	0.45	0.58	0.02	0.6	0.69	1	0.69	0.12	0.76	0.55	0.7	0.79	0.87	0.94	NA	0.09	0.63	0.09	0.36	0	Lum	BRCA_LumA	No	49	No	M0	Neg	N0 (i-)	I	Stage I	T1-T2	T1c	44.78	0	NOT HISPANIC OR LATINO	0.3048
TCGA-GM-A3XG	7.38	Low	16.87	Low	9.97	High	0.53	1	0.25	0.86	NA	0.66	0.21	0.71	0.53	0.1	0.38	0.85	1	0.59	0.13	0.92	0.23	0.78	0.87	0.74	NA	0.56	0.39	0.9	0.48	0.47	0.35	NA	NA	No	46	No	M0	Yes	N1a	III	Stage IIIA	T3-T4	T3	43.69	0	NOT HISPANIC OR LATINO	0
TCGA-BH-A18P	7.66	Low	30.26	High	9.13	Low	0.4	1	0.5	1	0.44	0.75	0.17	0.31	0.43	0	0.58	0.54	0.92	0.38	0.08	0.98	0.66	0.79	0.89	0.92	0.74	0.77	0.19	0.72	0.1	0.01	0	NonLum	BRCA_Her2	1	60	No	M0	Neg	N0	I	Stage I	T1-T2	T1	NA	NA	NA	0.1673
TCGA-A2-A25D	7.81	Low	32.66	High	6.67	Low	0.69	1	0.23	0.93	0.38	0.84	0.27	0.42	0.68	0.02	0.36	0.79	0.79	0.32	0.19	0.87	0.67	0.79	0.83	0.99	0.94	0.77	0.37	0.63	0.2	0.01	0	Lum	BRCA_LumA	1	90	No	M0	Yes	N3a	III	Stage IIIC	T1-T2	T2	18.13	0	NOT HISPANIC OR LATINO	0.2363
TCGA-A2-A0SV	7.99	Low	48.5	High	14.85	High	0.69	0.98	0.32	0.92	0.5	0.62	0.09	0.77	0.41	0.08	0.65	0.67	0.82	0.62	0.21	0.97	0.33	0.57	0.93	0.98	0.88	0.7	0.66	0.44	0.45	0	0	Lum	BRCA_LumB	1	63	Yes	M1	Yes	N2a	IV	Stage IV	T1-T2	T2	NA	NA	NOT HISPANIC OR LATINO	0.3799
TCGA-A2-A0CR	8	Low	10.36	Low	4.37	Low	0.54	1	0.49	NA	NA	0.77	0.2	0.52	NA	0.02	NA	0.5	NA	0.41	0.1	0.7	0.58	0.71	0.62	0.88	NA	NA	NA	NA	NA	0	0	Lum	BRCA_LumA	1	54	No	M0	Neg	N0	II	Stage IIB	T3-T4	T3	107.85	0	NOT HISPANIC OR LATINO	0
TCGA-AQ-A04L	8	Low	33.06	High	9.18	Low	0.63	1	0.18	0.91	0.41	0.68	0.27	0.62	0.51	0.02	0.78	0.78	1	0.52	0.06	1	NA	0.9	0.84	1	0.93	0.79	0.32	0.71	0.38	0.56	0.07	NA	NA	No	48	NA	MX	Neg	N0 (i-)	II	Stage IIA	T1-T2	T2	129.99	0	NOT HISPANIC OR LATINO	0.5876
TCGA-BH-A2L8	8.01	Low	16.64	Low	5.88	Low	0.53	0.99	0.4	0.79	0.45	0.86	0.19	0.54	0.58	0.01	0.44	0.56	1	0.36	0.19	0.94	0.72	0.74	0.84	0.63	NA	0.73	0.05	0.6	0.14	0	0.02	Lum	BRCA_LumA	No	45	No	M0	Neg	N0 (i-)	II	Stage IIA	T1-T2	T2	20.11	0	NOT HISPANIC OR LATINO	0.0149
TCGA-GM-A3XN	8.2	Low	13.79	Low	7.03	Low	0.47	1	0.47	0.95	NA	0.85	0.16	0.61	0.47	0.05	0.57	0.52	0.88	0.47	0.19	0.9	0.53	0.75	0.87	0.73	0.89	NA	0.25	0.64	0.27	0.28	0	NA	NA	No	44	No	M0	Yes	N2a	III	Stage IIIA	T1-T2	T1c	66.33	0	NOT HISPANIC OR LATINO	0.1675
TCGA-A8-A08L	8.3	Low	50.38	High	11.61	High	0.61	0.99	0.69	0.37	0.55	0.58	0.1	0.28	0.7	0	0.8	0.47	0.93	0.17	0.16	0.83	0.35	NA	0.94	0.86	0.85	0.84	0.09	0.66	0.3	0.24	0.02	NonLum	BRCA_Her2	1	89	No	M0	Yes	N2a	III	Stage IIIA	T3-T4	T3	NA	NA	NA	0.5383
TCGA-AO-A0JB	8.39	Low	11.24	Low	5.1	Low	0.59	1	NA	1	NA	0.68	0.14	0.64	NA	0.02	NA	0.51	NA	0.19	0.12	1	0.37	NA	0.68	0.7	NA	NA	0.29	NA	NA	NA	0	NonLum	BRCA_Normal	No	50	No	M0	Yes	N1a	III	Stage IIIA	T3-T4	T3	50.66	0	NOT HISPANIC OR LATINO	0.4249
TCGA-A8-A075	8.44	Low	126.32	High	14.2	High	0.76	0.99	0.29	0.93	0.35	0.48	0.08	0.73	0.45	0.03	0.46	0.7	1	0.73	0.31	0.95	0.37	0.9	0.88	0.93	0.93	0.43	0.59	0.59	0.71	0	0.1	Lum	BRCA_LumB	No	42	No	M0	Yes	N1a	II	Stage IIB	T1-T2	T2	17.02	0	NA	0.5033
TCGA-A8-A08H	8.62	Low	8.79	Low	1.68	Low	0.61	1	0.45	0.34	0.64	0.67	0.15	0.59	0.5	0.49	0.91	0.59	0.88	0.39	0.1	0.82	0.6	0.58	0.64	0.95	0.91	NA	0.15	0.54	0.03	0	0.14	NonLum	BRCA_Normal	1	66	No	M0	Neg	N0	II	Stage IIA	T1-T2	T2	0	0	NA	0
TCGA-3C-AALK	8.75	Low	16.07	Low	9.93	High	0.3	1	0.37	0.94	0.69	0.84	0.27	0.49	0.55	0.01	0.59	0.54	0.78	0.37	0.1	0.86	0.68	0.75	0.75	0.69	0.88	0.81	0.18	0.64	0.22	0.47	0.09	Lum	BRCA_LumA	1	52	No	M0	Neg	N0 (i+)	I	Stage IA	T1-T2	T1c	47.57	0	NOT HISPANIC OR LATINO	0.0764
TCGA-AO-A126	8.75	Low	19.58	Low	7.78	Low	0.31	1	0.36	0.97	0.76	0.75	0.1	0.63	0.23	0.02	0.56	0.69	1	0.6	0.17	NA	NA	0.72	0.53	0.91	0.9	0.45	0.3	0.43	0.31	NA	NA	Lum	BRCA_LumA	No	39	No	M0	Neg	N0 (i-)	II	Stage IIA	T1-T2	T2	8.77	Recurred/Progressed	NOT HISPANIC OR LATINO	0.1535
TCGA-A2-A0EP	8.84	Low	4.53	Low	2.41	Low	0.46	0.95	0.53	0.89	0.52	0.88	0.18	0.5	0.38	0.01	0.8	0.45	0.89	0.27	0.07	0.86	0.81	0.75	0.67	0.99	0.94	0.8	0.15	0.74	0.13	0.23	0.05	Lum	BRCA_LumA	1	56	No	M0	Neg	N0 (i+)	I	Stage I	T1-T2	T1	118.36	0	NOT HISPANIC OR LATINO	0
TCGA-XX-A89A	8.92	Low	14.88	Low	10.22	High	0.56	0.98	0.5	1	0.56	0.79	0.15	0.6	0.44	0.01	0.73	0.63	0.91	0.25	0.1	0.9	0.45	0.76	0.73	0.99	0.9	0.81	0.17	0.6	0.07	0.45	0.03	Lum	BRCA_LumA	1	68	NA	MX	Neg	N0	II	Stage IIB	T3-T4	T3	16.03	0	NOT HISPANIC OR LATINO	0.1764
TCGA-AC-A3TM	9.09	Low	14.67	Low	6.21	Low	0.62	1	0.16	1	NA	0.78	0.24	0.47	NA	0	NA	0.66	NA	0.53	0.05	0.94	0.62	0.49	NA	0.6	NA	NA	NA	NA	NA	NA	0.06	NA	NA	No	50	No	M0	Yes	N1mi	III	Stage IIIA	T3-T4	T3	25.03	0	NOT HISPANIC OR LATINO	0.1223
TCGA-LL-A7SZ	9.14	Low	63.18	High	6.8	Low	0.65	0.93	0.07	0.81	NA	0.74	0.07	0.75	NA	NA	NA	0.77	NA	0.68	0.52	0.71	0.23	NA	0.76	1	NA	NA	NA	NA	NA	0.45	NA	Lum	BRCA_LumA	No	49	NA	MX	Yes	N1a	II	Stage IIB	T1-T2	T2	19.51	0	NOT HISPANIC OR LATINO	0.2933
TCGA-D8-A1J9	9.32	Low	45.46	High	7.49	Low	0.5	0.98	0.12	0.79	0.67	0.44	0.13	0.58	0.32	0.04	0.56	0.7	0.9	0.54	0.22	0.91	0.46	0.68	0.81	0.72	0.79	0.76	0.58	0.58	0.2	0.49	0.07	Lum	BRCA_LumB	No	48	No	M0	Neg	N0	I	Stage IA	T1-T2	T1c	17.48	0	NOT HISPANIC OR LATINO	0.3573
TCGA-D8-A27N	9.34	Low	21.72	Low	19.13	High	0.39	0.99	0.52	0.29	0.52	0.68	0.39	0.49	0.75	0.01	0.56	0.47	0.93	0.39	0.32	0.98	0.64	0.86	0.81	1	0.88	0.82	0.59	0.57	0.27	0.46	0.06	Lum	BRCA_LumB	No	36	No	M0	Yes	N2a	III	Stage IIIA	T1-T2	T2	17.05	0	NOT HISPANIC OR LATINO	0.2527
TCGA-AC-A3BB	9.53	Low	15.11	Low	7.69	Low	0.45	1	0.19	0.82	NA	0.9	0.19	0.46	0.36	0.01	0.42	0.64	1	0.43	0.1	0.97	0.66	0.63	0.79	0.78	NA	0.87	0.06	0.64	0.06	0.35	0.11	NA	NA	No	46	NA	MX	Yes	N2a	III	Stage IIIA	T3-T4	T3	32.42	0	NOT HISPANIC OR LATINO	0.1171
TCGA-E9-A1NG	9.63	Low	13.64	Low	4.63	Low	0.46	0.99	0.33	0.37	0.76	0.56	0.2	0.8	0.3	0.23	0.87	0.66	0.93	0.57	0.34	0.87	0.57	0.84	0.62	0.77	0.9	NA	0.38	0.59	0.23	0.01	0.1	Lum	BRCA_LumA	1	62	No	M0	Neg	N0	II	Stage IIA	T1-T2	T2	NA	NA	NOT HISPANIC OR LATINO	0.0874
TCGA-C8-A8HQ	9.71	Low	31.75	High	9.34	Low	0.52	1	0.36	0.96	0.73	0.72	0.1	0.68	0.49	0.03	0.68	0.66	0.86	0.54	0.15	0.87	0.43	0.7	0.78	0.94	0.9	0.82	0.35	0.62	0.28	0.31	0.04	Lum	BRCA_LumB	1	53	No	M0	Yes	N1	II	Stage IIB	T1-T2	T2	12.48	0	NOT HISPANIC OR LATINO	0.2302
TCGA-LL-A5YL	9.84	Low	27.98	Low	6.5	Low	0.61	1	0.15	NA	NA	0.75	0.12	0.42	NA	0.02	NA	0.79	NA	0.64	NA	1	0.25	0.7	NA	0.97	NA	NA	NA	NA	NA	NA	0	Lum	BRCA_LumA	1	64	NA	MX	Yes	N1a	II	Stage IIB	T1-T2	T2	17.05	0	NOT HISPANIC OR LATINO	0.1994
TCGA-GM-A2DA	9.88	Low	11.44	Low	7.5	Low	0.47	1	0.86	1	0.35	0.92	0.25	0.61	NA	0.02	0.55	0.5	1	0.3	0.06	NA	0.77	0.56	0.83	0.94	0.77	NA	0.04	0.8	NA	0	0	Lum	BRCA_LumA	No	46	No	M0	Yes	N1b	II	Stage IIB	T1-T2	T2	214.72	Recurred/Progressed	NOT HISPANIC OR LATINO	0.1413
TCGA-E9-A22A	10.06	Low	28.17	Low	8.2	Low	0.44	1	0.21	0.63	0.19	0.77	0.12	0.69	0.39	0.02	0.68	0.69	0.87	0.49	0.08	0.91	0.41	0.75	0.71	0.97	0.81	0.74	0.28	0.75	0.2	0.24	0.06	Lum	BRCA_LumB	1	74	No	M0	Neg	N0	II	Stage IIA	T1-T2	T2	39.06	0	NOT HISPANIC OR LATINO	0.3124
TCGA-A2-A0T7	10.29	Low	53.71	High	8.25	Low	0.51	0.99	0.18	0.94	0.52	0.68	0.1	0.68	0.59	0.14	0.72	0.74	0.94	0.56	0.13	0.94	0.3	0.68	0.88	0.92	0.96	0.6	0.31	0.59	0.3	0.04	0.24	Lum	BRCA_LumA	1	51	No	M0	Neg	N0 (i+)	II	Stage IIA	T1-T2	T2	20.73	0	NOT HISPANIC OR LATINO	0.3425
TCGA-AO-A03M	10.54	Low	36.04	High	42.4	High	0.47	0.99	0.11	0.64	0.67	0.9	0.61	0.46	0.66	0.03	0.36	0.77	0.95	0.2	0.41	0.75	0.87	0.93	0.9	0.41	0.79	0.65	0.62	0.71	0.01	0	0.13	Lum	BRCA_LumA	No	29	No	M0	Neg	N0 (i-)	I	Stage I	T1-T2	T1c	61.3	0	NOT HISPANIC OR LATINO	0.163
TCGA-XX-A899	10.63	Low	16.4	Low	6.74	Low	0.48	1	0.31	0.81	0.65	0.74	0.14	0.73	0.46	0.11	0.67	0.6	1	0.46	0.2	0.78	0.41	0.71	0.86	0.86	0.96	0.7	0.34	0.72	0.2	0	0.04	Lum	BRCA_LumA	No	46	NA	MX	Yes	N2a	III	Stage IIIA	T1-T2	T1c	15.34	0	NOT HISPANIC OR LATINO	0.0625
TCGA-A8-A08J	10.65	Low	68.77	High	16.49	High	0.64	0.97	0.19	0.83	0.53	0.52	0.13	0.63	0.53	0	0.6	0.62	1	0.58	0.72	0.93	0.4	0.63	0.86	0.79	0.81	0.71	0.64	0.71	0.75	0	0.02	NonLum	BRCA_Her2	1	52	Yes	M1	Yes	N3	IV	Stage IV	T3-T4	T4b	NA	NA	NA	0.4491
TCGA-E9-A3X8	10.75	Low	12.93	Low	5.17	Low	0.46	1	NA	1	NA	0.76	0.14	0.59	NA	0	NA	0.76	NA	0.64	NA	NA	0.7	0.76	NA	0.8	NA	NA	NA	NA	NA	NA	0.08	Lum	BRCA_LumA	No	48	No	M0	Yes	N1	II	Stage IIB	T1-T2	T2	30.42	0	NOT HISPANIC OR LATINO	0.0767
TCGA-AO-A1KO	10.78	Low	22.83	Low	6.05	Low	0.54	0.99	0.21	0.77	0.88	0.62	0.29	0.72	0.5	0.2	0.71	0.92	0.89	0.49	0.09	0.87	0.69	0.71	0.82	0.89	0.79	0.57	0.66	0.81	0.34	0	0.12	NonLum	BRCA_Normal	No	46	No	M0	Neg	N0 (i+)	II	Stage IIB	T3-T4	T3	20.43	0	NOT HISPANIC OR LATINO	0
TCGA-A2-A0T6	10.89	Low	22.88	Low	7.91	Low	0.52	0.99	0.13	0.67	0.74	0.81	0.19	0.61	0.39	0.14	0.78	0.59	0.96	0.44	0.13	0.91	0.63	0.8	0.82	0.94	0.86	0.81	0.23	0.72	0.05	0	0.07	Lum	BRCA_LumA	No	50	No	M0	Neg	N0 (i-)	II	Stage IIB	T3-T4	T3	18.89	0	NOT HISPANIC OR LATINO	0.1161
TCGA-E2-A572	10.98	Low	14.42	Low	10.44	High	0.46	0.99	0.14	NA	NA	0.65	0.23	0.64	NA	0.02	NA	0.71	NA	0.39	NA	NA	0.52	0.75	NA	0.66	NA	NA	NA	NA	NA	NA	NA	NA	NA	1	72	No	M0	Yes	N2	III	Stage IIIA	T1-T2	T2	39.68	0	NOT HISPANIC OR LATINO	NA
TCGA-E9-A1N4	11.05	Low	16.82	Low	4.4	Low	0.42	0.98	0.44	0.71	0.62	0.82	0.27	0.59	0.57	0.02	0.52	0.46	0.98	0.3	0.07	0.88	0.74	0.59	0.86	0.92	0.8	0.89	0.08	0.65	0.32	0.55	0.09	Lum	BRCA_LumA	No	41	No	M0	Yes	N2	III	Stage IIIA	T1-T2	T2	32.85	0	NOT HISPANIC OR LATINO	0.1888
TCGA-LD-A66U	11.05	Low	14.7	Low	11.06	High	0.49	1	0.3	0.95	NA	0.87	0.21	0.55	0.5	0	NA	0.6	NA	0.37	0.1	0.96	0.58	0.68	0.94	0.64	NA	NA	0.25	0.44	1	0	0.18	Lum	BRCA_LumA	No	44	NA	MX	Yes	N1mi	II	Stage IIB	T1-T2	T2	21.22	0	NOT HISPANIC OR LATINO	0.2001
TCGA-LL-A5YN	11.09	Low	24.74	Low	12.89	High	0.54	0.99	0.34	1	NA	0.76	0.08	0.51	0.46	0	NA	0.29	NA	0.41	0.11	0.91	0.33	0.6	NA	0.76	NA	NA	NA	NA	NA	0.76	NA	Lum	BRCA_LumA	No	46	No	M0	Neg	N0 (i-)	II	Stage IIA	T1-T2	T2	14.68	0	NOT HISPANIC OR LATINO	0.1778
TCGA-OL-A66O	11.24	Low	14.59	Low	8.64	Low	0.52	0.99	0.1	0.67	NA	0.88	0.25	0.33	0.54	0.01	NA	0.89	NA	0.31	0.13	1	0.6	0.89	NA	0.63	0.89	NA	0.43	0.47	NA	NA	NA	Lum	BRCA_LumA	No	39	NA	MX	Yes	N1a	II	Stage IIB	T1-T2	T2	17.35	0	NOT HISPANIC OR LATINO	0.1667
TCGA-Z7-A8R5	11.43	Low	13.32	Low	6.51	Low	0.5	1	0.09	0.82	NA	0.74	0.16	0.61	0.42	0.11	NA	0.79	NA	0.35	0	0.79	0.48	0.68	NA	0.81	NA	NA	NA	NA	NA	NA	0.14	Lum	BRCA_LumA	1	61	NA	MX	Yes	N1a	III	Stage IIIA	T3-T4	T3	107.98	Recurred/Progressed	NOT HISPANIC OR LATINO	0.0452
TCGA-B6-A0RH	11.54	Low	24.66	Low	5.51	Low	0.52	0.96	1	1	0.26	0.64	0.11	0.81	0.52	0.02	0.89	0.65	1	0.37	0.09	0.71	0.4	0.84	0.83	0.83	0.86	NA	0.1	0.66	0.32	0.34	0	NonLum	BRCA_Her2	1	51	No	M0	Neg	N0 (i-)	II	Stage IIA	T1-T2	T2	71.12	Recurred/Progressed	NOT HISPANIC OR LATINO	0.2783
TCGA-D8-A4Z1	11.57	Low	22.22	Low	10.73	High	0.57	0.97	0.38	0.95	0.61	0.75	0.25	0.66	0.46	0.07	0.6	0.71	1	0.42	0.1	0.93	0.46	0.68	0.86	0.94	0.86	0.69	0.18	0.69	0.29	0.04	0.07	Lum	BRCA_LumA	1	68	No	M0	Neg	N0	I	Stage IA	T1-T2	T1c	21.65	0	NOT HISPANIC OR LATINO	0.0031
TCGA-D8-A27P	11.76	Low	30.65	High	6.74	Low	0.53	0.98	0.5	0.91	0.75	0.78	0.29	0.61	0.38	0.01	0.36	0.76	0.95	0.52	0.1	0.97	0.66	0.72	0.94	0.85	0.92	0.67	0.17	0.64	0.3	0.02	0.06	Lum	BRCA_LumA	1	64	No	M0	Neg	N0	I	Stage IA	T1-T2	T1c	1.61	0	NOT HISPANIC OR LATINO	0.0485
TCGA-OL-A66N	11.84	Low	20.8	Low	5.89	Low	0.58	1	0.28	NA	NA	0.73	0.09	0.68	0.62	0.04	NA	0.79	0.61	0.66	0.14	0.91	0.48	0.61	0.69	0.86	0.82	NA	0.16	0.74	NA	0.3	0.18	Lum	BRCA_LumA	1	59	NA	MX	Yes	N3	III	Stage IIIC	T3-T4	T3	26.02	0	NOT HISPANIC OR LATINO	0.2094
TCGA-BH-A0HA	11.88	Low	10.06	Low	12.8	High	0.51	0.97	0.33	0.81	1	0.86	0.3	0.49	0.49	0.01	0.62	0.61	1	0.46	0.33	0.91	NA	0.78	0.59	0.98	0.9	NA	0.28	0.72	0.27	0.27	0	Lum	BRCA_LumA	No	31	No	M0	Neg	N0 (i-)	I	Stage I	T1-T2	T1c	52.92	0	NOT HISPANIC OR LATINO	0.0838
TCGA-OL-A66L	11.88	Low	11.29	Low	6.06	Low	0.52	1	0.36	NA	NA	0.84	0.2	0.52	0.57	0	NA	0.65	NA	0.46	NA	1	0.63	0.79	NA	0.83	NA	NA	NA	NA	NA	NA	0.07	Lum	BRCA_LumA	1	71	NA	MX	Neg	N0	I	Stage IA	T1-T2	T1c	42.74	0	NOT HISPANIC OR LATINO	0.111
TCGA-A8-A09D	12.02	Low	69.27	High	13.94	High	0.67	0.96	0.31	0.86	0.55	0.7	0.1	0.63	0.4	0.02	0.63	0.73	1	0.63	0.24	0.92	0.45	0.68	0.7	0.38	0.87	0.76	0.55	0.55	0.47	0.24	0.08	Lum	BRCA_LumA	No	47	No	M0	Yes	N1	II	Stage IIB	T1-T2	T2	50	0	NA	0.2338
TCGA-E2-A15E	12.05	Low	42.55	High	11.53	High	0.65	0.99	0.26	0.92	0.51	0.71	0.15	0.69	0.41	0.04	0.44	0.68	0.85	0.77	0.12	1	0.3	0.74	0.9	0.74	0.91	0.74	0.42	0.64	0.53	0.03	0	Lum	BRCA_LumA	No	40	No	M0	Yes	N1a	II	Stage IIA	T1-T2	T1c	20.7	0	NOT HISPANIC OR LATINO	0.3009
TCGA-BH-A0AZ	12.09	Low	14.83	Low	5.6	Low	0.4	1	0.11	0.8	0.79	0.72	0.2	0.79	0.38	0.01	0.86	0.62	0.76	0.45	0.14	0.92	NA	0.65	0.55	0.91	0.87	NA	0.5	0.54	0.19	0	0.06	Lum	BRCA_LumA	No	47	No	cM0 (i+)	Yes	N1a	III	Stage IIIA	T3-T4	T3	63.04	0	NOT HISPANIC OR LATINO	0.2853
TCGA-BH-A1FE	12.14	Low	46.72	High	8.5	Low	0.37	0.98	0.22	0.76	0.58	0.74	0.49	0.51	0.56	0.05	0.55	0.66	0.97	0.65	0.24	0.81	0.74	0.85	0.8	0.66	0.8	0.72	0.34	0.68	0.32	0	0.08	Lum	BRCA_LumA	No	31	No	M0	Yes	N1	II	Stage IIB	T1-T2	T2	NA	NA	NOT HISPANIC OR LATINO	0.0001
TCGA-AR-A0TQ	12.19	Low	34.58	High	30.37	High	0.53	0.99	0.23	0.78	0.57	0.73	0.26	0.34	0.73	0.05	0.51	0.65	0.95	0.25	0.46	0.95	0.57	0.78	0.88	0.85	0.8	0.69	0.7	0.64	0.11	0.37	0	Lum	BRCA_LumB	No	27	No	M0	Yes	N1	III	Stage IIIA	T3-T4	T3	98.26	0	NOT HISPANIC OR LATINO	0.1275
TCGA-EW-A1OZ	12.27	Low	30.19	High	19.19	High	0.51	0.99	0.1	0.87	0.72	0.72	0.22	0.85	0.77	0.01	0.37	0.83	0.97	0.39	0.31	0.89	0.33	0.9	0.81	0.89	0.89	0.7	0.46	0.74	0.73	0	0	Lum	BRCA_LumB	1	56	No	M0	Neg	N0 (i-)	II	Stage IIA	T1-T2	T2	40.37	0	NOT HISPANIC OR LATINO	0.6261
TCGA-B6-A0WY	12.3	Low	31.34	High	19.16	High	0.46	0.99	0.2	0.49	0.54	0.56	0.31	0.74	0.42	0.05	0.63	0.81	0.88	0.5	0.22	0.87	0.36	0.69	0.82	0.72	NA	0.92	0.46	0.74	0.45	0.66	0.26	Lum	BRCA_LumA	No	40	No	M0	Yes	N1b	III	Stage IIIA	T3-T4	T3	66.06	Recurred/Progressed	NOT HISPANIC OR LATINO	0.0836
TCGA-E2-A14V	12.35	Low	47.78	High	11.06	High	0.45	0.98	0.19	0.76	0.46	0.69	0.15	0.46	0.61	0.03	0.37	0.81	1	0.62	0.09	0.97	0.53	0.67	0.92	0.66	0.88	0.82	0.25	0.6	0.4	0	0	NonLum	BRCA_Her2	1	53	No	M0	Yes	N1	II	Stage IIB	T1-T2	T2	34.23	0	NOT HISPANIC OR LATINO	0.38
TCGA-E2-A108	12.43	Low	26.36	Low	3.93	Low	0.63	0.99	0.33	0.66	0.82	0.68	0.27	0.67	0.34	0.09	0.87	0.69	0.86	0.36	0.27	0.84	0.51	0.66	0.68	0.97	0.79	0.8	0.3	0.66	0.27	0.28	0.23	NonLum	BRCA_Normal	1	64	No	M0	Yes	N2a	III	Stage IIIA	T1-T2	T2	27.5	0	NOT HISPANIC OR LATINO	0.0338
TCGA-A2-A0CK	12.47	Low	19.23	Low	7.91	Low	0.4	0.99	0.23	0.92	0.4	0.88	0.19	0.56	0.37	0.01	0.36	0.62	NA	0.38	0.11	1	0.58	0.82	0.87	0.88	0.85	0.9	0.16	0.86	0.35	0.61	NA	Lum	BRCA_LumA	1	60	No	M0	Yes	N2a	III	Stage IIIA	T3-T4	T3	44.81	Recurred/Progressed	NOT HISPANIC OR LATINO	0.1005
TCGA-B6-A40B	12.55	Low	19.47	Low	11.48	High	0.41	1	0.19	0.85	0.65	0.85	0.16	0.48	0.5	0.08	0.79	0.53	1	0.62	0.11	0.93	0.35	0.74	0.74	0.83	0.92	0.63	0.38	0.67	0.1	0.55	0.03	Lum	BRCA_LumA	1	76	No	M0	Neg	N0 (i-)	I	Stage I	T1-T2	T1b	103.55	0	NOT HISPANIC OR LATINO	0.2049
TCGA-A2-A25A	12.81	Low	15.88	Low	5.03	Low	0.38	1	0.31	0.77	0.42	0.86	0.28	0.5	0.33	0.07	0.6	0.54	0.89	0.4	0.08	0.89	0.85	0.64	0.68	0.87	0.89	0.81	0.12	0.6	0.16	0.02	0.11	NonLum	BRCA_Normal	No	44	No	M0	Neg	N0 (i-)	II	Stage IIA	T1-T2	T2	107.62	0	NOT HISPANIC OR LATINO	0.1189
TCGA-GM-A2DO	12.86	Low	17.75	Low	4.5	Low	0.62	1	0.64	1	0.69	0.82	0.41	0.52	0.55	0.25	NA	0.68	0.6	0.24	0.19	0.44	0.6	0.69	0.85	0.63	0.79	NA	0.05	0.79	NA	0.31	0.08	Lum	BRCA_LumB	1	54	No	M0	Neg	N0 (i-)	I	Stage I	T1-T2	T1c	85.28	0	NOT HISPANIC OR LATINO	0.0343
TCGA-AO-A03T	12.93	Low	21.75	Low	11.11	High	0.54	1	0.53	0.87	1	0.75	0.27	0.47	0.88	0.03	0.64	0.79	1	0.33	0.67	0.94	0.54	0.82	0.69	0.51	0.71	0.62	0.87	0.81	0.52	0.25	0.11	NonLum	BRCA_Normal	No	42	No	M0	Yes	N1a	II	Stage IIB	T1-T2	T2	69.78	0	NOT HISPANIC OR LATINO	0.2679
TCGA-BH-A0DI	13.08	Low	12.82	Low	6.85	Low	0.52	1	0.23	0.84	0.7	0.51	0.13	0.92	0.48	0.02	0.63	0.78	0.93	0.63	0.33	0.9	0.43	0.64	0.68	0.95	0.88	0.73	0.29	0.67	0.26	0.01	0	Lum	BRCA_LumA	1	63	No	M0	Yes	N1a	II	Stage IIB	T1-T2	T2	29.96	0	NOT HISPANIC OR LATINO	0.2622
TCGA-AO-A0JM	13.11	Low	24.99	Low	16.48	High	0.6	0.95	0.53	0.74	0.63	0.69	0.18	0.72	0.56	0	0.61	0.61	0.83	0.46	0.35	0.95	0.39	0.55	0.83	0.96	0.9	NA	0.3	0.74	0.36	0	0	Lum	BRCA_LumB	No	40	No	M0	Yes	N1	II	Stage IIB	T1-T2	T2	71.75	0	HISPANIC OR LATINO	0.3307
TCGA-EW-A1PG	13.18	Low	17.41	Low	5.1	Low	0.48	0.94	0.38	0.64	NA	0.8	0.3	0.66	0.42	0.04	0.76	0.7	0.73	0.4	0.09	0.86	NA	0.76	0.8	0.89	0.77	0.82	0.39	0.65	0.29	0.04	0.04	NonLum	BRCA_Normal	1	53	NA	MX	Yes	N1a	II	Stage IIB	T1-T2	T2	34.53	0	HISPANIC OR LATINO	0.0004
TCGA-BH-A1F2	13.2	Low	35.78	High	7.61	Low	0.45	1	0.32	0.73	0.67	0.89	0.62	0.54	0.66	0	0.55	0.79	1	0.51	0.16	0.95	NA	0.7	0.79	0.95	0.79	NA	0.13	0.81	0.39	0.03	0.02	Lum	BRCA_LumB	1	53	No	M0	Yes	N1b	III	Stage IIIB	T3-T4	T4b	NA	NA	NOT HISPANIC OR LATINO	0.4715
TCGA-A2-A25B	13.23	Low	46.72	High	15.8	High	0.65	0.99	0.45	0.38	0.62	0.8	0.48	0.63	0.83	0	0.43	0.68	0.97	0.15	0.27	0.88	0.65	0.73	0.91	0.84	0.9	NA	0.26	0.71	0.52	0	0.03	Lum	BRCA_LumB	No	39	No	M0	Yes	N1	II	Stage IIB	T1-T2	T2	42.38	Recurred/Progressed	NOT HISPANIC OR LATINO	0.4302
TCGA-AQ-A7U7	13.54	Low	14.29	Low	5.77	Low	0.53	0.97	0.62	0.74	0.56	0.77	0.17	0.54	0.42	0.04	0.83	0.48	1	0.3	0.09	0.79	0.58	0.81	0.8	0.76	0.96	0.81	0.19	0.68	0.1	0.22	0.06	Lum	BRCA_LumA	1	55	No	M0	Yes	N2a	III	Stage IIIA	T1-T2	T2	NA	NA	NOT HISPANIC OR LATINO	0.2481
TCGA-AO-A0JC	13.67	Low	4.84	Low	4.43	Low	0.52	0.98	0.82	0.85	0.41	0.71	0.3	0.38	0.45	0.02	0.79	0.34	0.69	0.39	0	0.29	0.85	0.89	0.9	1	0.93	0.79	0.12	0.78	0.07	0.01	0.04	Lum	BRCA_LumA	1	64	No	M0	Neg	N0 (i-)	II	Stage IIA	T1-T2	T2	50.82	0	NOT HISPANIC OR LATINO	0.0001
TCGA-3C-AAAU	13.7	Low	24.41	Low	12.32	High	0.52	0.99	0.47	0.89	0.49	0.54	0.17	0.72	0.35	0	0.17	0.72	0.93	0.71	0.58	0.93	0.47	0.76	0.97	0.71	0.93	0.81	0.48	0.61	0.5	0	0.06	Lum	BRCA_LumA	1	55	NA	MX	NA	NX	NA	Stage X	NA	TX	59.4	Recurred/Progressed	NOT HISPANIC OR LATINO	0.7787
TCGA-C8-A1HL	13.71	Low	19.85	Low	18.12	High	0.41	0.98	0.32	1	0.72	0.7	0.4	0.33	0.4	0	0.83	0.57	1	0.56	0.3	0.95	NA	NA	0.61	0.99	NA	NA	0.21	0.74	0.07	0	0.05	Lum	BRCA_LumB	No	38	No	M0	Yes	N1	III	Stage IIIA	T3-T4	T3	10.41	0	NOT HISPANIC OR LATINO	0.2376
TCGA-AN-A0XW	13.96	Low	23.08	Low	7.66	Low	0.47	0.99	0.28	0.47	0.55	0.74	0.15	0.58	0.54	0.01	0.82	0.54	1	0.54	0.15	0.9	0.51	0.75	0.81	0.77	0.93	NA	0.35	0.65	0.32	0.31	0.02	Lum	BRCA_LumA	No	36	No	M0	Yes	N2	III	Stage IIIA	T1-T2	T2	5.58	0	NOT HISPANIC OR LATINO	0.2488
TCGA-AO-A03N	14.18	Low	21.72	Low	6.97	Low	0.55	1	0.84	1	NA	0.58	0.32	0.53	0.31	0	1	0.47	1	0.43	NA	1	NA	NA	NA	0.98	NA	NA	0.26	0.95	0.69	NA	0	Lum	BRCA_LumB	1	59	No	M0	Yes	N1a	II	Stage IIB	T1-T2	T2	54.04	Recurred/Progressed	NOT HISPANIC OR LATINO	0.4975
TCGA-WT-AB44	14.27	Low	21.83	Low	7.82	Low	0.68	0.91	NA	1	NA	0.53	0.07	0.74	0.61	0.08	NA	0.75	NA	0.98	NA	1	0.3	NA	NA	0.99	NA	NA	NA	NA	NA	NA	0.13	Lum	BRCA_LumA	1	77	NA	MX	Neg	N0 (i-)	I	Stage IA	T1-T2	T1c	29.01	0	NOT HISPANIC OR LATINO	0.3436
TCGA-BH-A1FN	14.34	Low	64.44	High	4.32	Low	0.66	0.99	0.37	0.76	0.78	0.54	0.08	0.68	0.49	0.1	0.65	0.75	1	0.6	0.26	0.81	0.37	0.67	0.86	0.81	0.92	0.46	0.45	0.84	0.46	0.01	0	Lum	BRCA_LumB	No	34	No	M0	Neg	N0	II	Stage IIA	T1-T2	T2	NA	NA	NOT HISPANIC OR LATINO	0.5352
TCGA-AN-A0AS	14.43	Low	44.31	High	7.23	Low	0.59	0.96	0.22	NA	0.63	0.85	0.22	0.66	0.36	0	0.73	0.61	1	0.65	0.02	0.98	0.43	0.56	0.93	0.98	0.84	0.88	0.17	0.83	0.02	0.04	0.12	Lum	BRCA_LumA	1	70	No	M0	Yes	N2	III	Stage IIIA	T1-T2	T2	0.33	0	NOT HISPANIC OR LATINO	0.2493
TCGA-BH-A0B5	14.64	Low	28.3	Low	15.63	High	0.5	0.99	0.2	0.86	0.31	0.77	0.14	0.44	0.34	0.01	0.38	0.65	1	0.57	0.19	0.92	0.47	0.63	0.84	0.68	0.85	0.77	0.18	0.59	0.15	0.28	0.18	Lum	BRCA_LumA	No	40	No	M0	Yes	N2a	III	Stage IIIA	T1-T2	T2	70.17	0	NOT HISPANIC OR LATINO	0.2328
TCGA-AO-A03L	14.71	Low	31	High	18.79	High	0.28	1	0.16	0.84	0.44	0.8	0.35	0.32	0.66	0	0.33	0.57	1	0.27	0.2	0.95	0.65	0.65	0.9	0.95	0.92	0.9	0.24	0.55	0.19	0.01	0	Lum	BRCA_LumA	No	34	No	M0	Yes	N2	III	Stage IIIA	T3-T4	T3	80.22	0	NOT HISPANIC OR LATINO	0.6527
TCGA-MS-A51U	14.72	Low	15.25	Low	11.16	High	0.58	0.99	0.22	1	0.64	0.86	0.38	0.43	0.42	0.04	0.42	0.58	1	0.33	0.19	0.98	0.52	0.7	0.78	0.76	0.93	0.8	0.09	0.57	0.11	0	0.06	NA	NA	No	44	No	M0	Yes	N1	II	Stage IIB	T1-T2	T2	22.37	0	NOT HISPANIC OR LATINO	0.1797
TCGA-A7-A5ZX	14.8	Low	18.16	Low	7.72	Low	0.54	0.99	0.3	0.95	NA	0.79	0.19	0.66	0.54	0.06	0.7	0.68	0.87	0.54	0.12	1	0.47	0.62	0.83	0.88	0.96	0.74	0.32	0.7	0.31	0.65	NA	Lum	BRCA_LumA	No	48	No	M0	Yes	N3a	III	Stage IIIC	T1-T2	T2	11.04	0	NOT HISPANIC OR LATINO	0.0684
TCGA-B6-A0I5	14.82	Low	27.38	Low	6.88	Low	0.58	1	0.27	0.85	NA	0.76	0.13	0.43	0.3	0.05	NA	0.59	1	0.58	0.49	1	0.36	0.62	NA	0.45	NA	NA	0.15	NA	NA	0.74	0	Lum	BRCA_LumA	No	49	No	M0	Yes	N1b	II	Stage IIB	T1-T2	T2	281.08	0	NOT HISPANIC OR LATINO	0.2451
TCGA-A2-A25C	14.96	Low	39.19	High	15.24	High	0.42	0.98	0.4	0.86	0.46	0.75	0.18	0.49	0.54	0	0.22	0.81	0.86	0.69	0.57	0.91	0.68	0.89	0.84	0.9	0.85	0.69	0.15	0.64	0.44	0.62	0.04	Lum	BRCA_LumB	No	50	No	M0	Yes	N1a	II	Stage IIB	T1-T2	T2	17.18	0	NOT HISPANIC OR LATINO	0.3264
TCGA-A2-A0EX	15.08	Low	31.1	High	8.29	Low	0.37	0.99	0.12	NA	0.46	0.85	0.14	0.65	0.38	0.01	0.37	0.55	0.89	0.45	0.28	0.83	0.66	0.66	0.83	0.76	0.82	0.87	0.22	0.68	0.3	0.5	0.05	Lum	BRCA_LumA	No	46	No	M0	Neg	N0 (i+)	II	Stage IIB	T3-T4	T3	24.7	0	NOT HISPANIC OR LATINO	0.1003
TCGA-A1-A0SI	15.09	Low	22.71	Low	5.03	Low	0.37	1	0.39	0.34	0.42	0.55	0.15	0.67	0.42	0.02	0.71	0.65	0.94	0.56	0.09	0.86	0.41	0.54	0.79	1	0.89	0.83	0.21	0.65	0.24	0.35	0.08	Lum	BRCA_LumB	1	52	No	M0	Yes	N1a	II	Stage IIB	T1-T2	T2	20.86	0	NOT HISPANIC OR LATINO	0.3313
TCGA-BH-A0GY	15.36	Low	78.91	High	11.08	High	0.76	1	0.07	0.37	0.37	0.59	0.15	0.64	0.38	0.13	0.37	0.9	0.93	0.8	0.32	0.98	0.26	0.89	0.91	0.53	0.76	NA	0.85	0.57	0.64	0	0.09	Lum	BRCA_LumA	1	67	No	M0	Yes	N1	II	Stage IIA	T1-T2	T2	30.32	0	NA	0.2656
TCGA-GM-A4E0	15.37	Low	10.78	Low	7.63	Low	0.62	1	0.67	0.95	NA	0.76	0.18	0.74	0.3	0.19	1	0.42	1	0.42	0.25	1	0.58	0.62	0.57	0.9	NA	NA	0.26	0.82	NA	0.01	NA	Lum	BRCA_LumA	1	67	No	M0	Yes	N3a	III	Stage IIIC	T3-T4	T3	71.98	0	NOT HISPANIC OR LATINO	0.0133
TCGA-5T-A9QA	15.38	Low	40.17	High	30.17	High	0.52	1	0.17	1	0.51	0.76	0.32	0.23	0.57	0	0.1	0.68	1	0.62	0.19	1	0.44	1	NA	1	NA	0.82	0.47	0.66	0.91	0.02	NA	Lum	BRCA_LumB	1	52	NA	MX	NA	NX	II	Stage IIA	T1-T2	T2	9.95	0	NOT HISPANIC OR LATINO	0.4133
TCGA-E2-A153	15.41	Low	24.63	Low	6.19	Low	0.52	0.99	0.1	0.81	0.7	0.75	0.14	0.74	0.5	0.05	0.52	0.54	1	0.71	0.18	0.96	0.62	0.73	0.82	0.66	0.91	0.86	0.25	0.86	0.34	0.71	0.06	Lum	BRCA_LumA	1	51	No	M0	Yes	N1a	II	Stage IIB	T1-T2	T2	23.23	0	NOT HISPANIC OR LATINO	0.1942
TCGA-A2-A0CP	15.42	Low	22.35	Low	7.36	Low	0.61	1	0.26	0.76	0.83	0.62	0.13	0.74	0.49	0.09	0.67	0.89	1	0.64	0.1	0.79	0.51	0.81	0.85	0.73	0.88	0.7	0.38	0.68	0.24	0	0.46	Lum	BRCA_LumA	1	60	No	M0	Neg	N0 (i-)	I	Stage IA	T1-T2	T1c	92.41	0	NOT HISPANIC OR LATINO	0.087
TCGA-D8-A13Y	15.48	Low	41.17	High	5.33	Low	0.85	0.98	0.8	0.21	0.32	0.61	0.3	0.8	0.67	0.01	0.85	0.98	0.78	0.42	0.84	0.68	0.47	0.8	0.98	0.78	0.82	0.67	0.1	0.66	0.81	0.07	0.05	Lum	BRCA_LumB	1	52	No	M0	Neg	N0	I	Stage IA	T1-T2	T1c	56.77	0	NOT HISPANIC OR LATINO	0.947
TCGA-HN-A2OB	15.58	Low	17.15	Low	8.5	Low	0.46	1	0.27	0.96	0.53	0.84	0.18	0.66	0.5	0.04	0.72	0.52	0.94	0.53	0.08	0.88	0.49	0.76	0.8	0.85	0.94	0.79	0.17	0.68	0.18	0.64	0.14	Lum	BRCA_LumA	No	45	No	M0	Yes	N1	II	Stage IIB	T1-T2	T2	54.96	Recurred/Progressed	NA	0.0273
TCGA-BH-A0C3	15.63	Low	14.75	Low	5.04	Low	0.44	0.99	0.34	0.86	0.65	0.79	0.18	0.67	0.32	0.04	0.52	0.56	1	0.41	0.04	0.92	0.54	0.67	0.61	0.89	0.83	0.9	0.29	0.75	0.37	0.19	0.04	Lum	BRCA_LumB	No	47	No	M0	Neg	N0	I	Stage I	T1-T2	T1c	87.84	Recurred/Progressed	NA	0.1667
TCGA-BH-A0DG	15.67	Low	26.25	Low	14.54	High	0.43	0.99	0.24	0.7	0.65	0.86	0.39	0.65	0.64	0.01	0.57	0.74	0.9	0.47	0.12	0.94	0.74	0.66	0.74	0.96	0.81	0.85	0.26	0.77	0.52	0.32	0.12	Lum	BRCA_LumA	No	30	No	M0	Neg	N0	II	Stage IIA	T1-T2	T2	67.05	0	NOT HISPANIC OR LATINO	0.1591
TCGA-D8-A1Y3	15.8	Low	80.72	High	10.59	High	0.7	0.98	0.17	0.58	0.58	0.68	0.1	0.76	0.56	0.01	0.17	0.86	NA	0.69	0.15	0.9	0.13	0.84	0.87	1	0.72	0.48	0.54	0.82	0.38	0	0.07	Lum	BRCA_LumB	1	61	NA	MX	Yes	N2a	III	Stage IIIA	T1-T2	T2	14.13	0	NOT HISPANIC OR LATINO	0.612
TCGA-AR-A0TW	15.85	Low	26.38	Low	27.08	High	0.6	0.98	0.11	0.13	0.66	0.67	0.36	0.46	0.5	0	0.29	0.64	1	0.48	0.46	1	0.56	0.88	0.95	0.72	0.92	0.84	0.67	0.41	0.18	0	0	Lum	BRCA_LumA	No	50	No	M0	Yes	N1	III	Stage IIIA	T3-T4	T3	24.28	Recurred/Progressed	NOT HISPANIC OR LATINO	0.4849
TCGA-D8-A141	15.91	Low	20.45	Low	5.33	Low	0.47	0.99	0.43	0.98	0.64	0.8	0.16	0.7	0.34	0.01	0.76	0.48	0.92	0.31	0.15	0.84	0.7	0.68	0.8	0.84	0.96	0.85	0.04	0.62	0.06	0.01	0.08	Lum	BRCA_LumA	No	40	No	M0	Yes	N1	NA	NA	T1-T2	T1c	20.57	0	NOT HISPANIC OR LATINO	0.049
TCGA-D8-A1XZ	15.95	Low	41.99	High	26.25	High	0.65	0.99	0.24	0.93	0.51	0.8	0.04	0.65	0.59	0.09	0.69	0.77	0.95	0.62	0.03	0.85	0.43	0.79	0.83	0.98	0.91	0.54	0.74	0.75	0.3	0.01	0.09	Lum	BRCA_LumB	1	81	NA	MX	Yes	N2a	III	Stage IIIA	T1-T2	T1c	15.31	0	NOT HISPANIC OR LATINO	0.356
TCGA-AR-A1AM	16.07	Low	22.45	Low	9.74	Low	0.55	0.99	0.22	0.93	0.9	0.76	0.25	0.48	0.48	0.03	0.51	0.68	0.82	0.47	0.36	0.97	0.61	0.79	0.88	0.83	0.91	0.83	0.43	0.62	0.3	0	0.08	NA	NA	1	52	No	M0	Yes	N1	III	Stage IIIA	T3-T4	T3	98.26	0	NOT HISPANIC OR LATINO	0.1216
TCGA-A2-A1G0	16.12	Low	27.54	Low	9.7	Low	0.69	1	0.24	0.76	0.77	0.88	0.41	0.44	0.37	0.03	0.22	0.53	0.87	0.43	0.1	0.91	0.79	0.7	0.89	0.56	0.93	0.85	0.26	0.69	0.19	0.6	0.06	Lum	BRCA_LumA	No	49	No	M0	Yes	N1a	II	Stage IIB	T1-T2	T2	20.24	0	NOT HISPANIC OR LATINO	0.1485
TCGA-AC-A23E	16.17	Low	21.93	Low	7.56	Low	0.4	0.99	0.09	0.89	0.53	0.85	0.17	0.67	0.34	0.01	0.7	0.51	0.92	0.39	0.08	0.95	0.68	0.71	0.75	0.75	0.81	0.85	0.18	0.61	0.18	0	0.07	Lum	BRCA_LumA	No	50	NA	MX	Yes	N1	II	Stage IIB	T1-T2	T2	22.93	0	NA	0.1121
TCGA-5L-AAT1	16.33	Low	12.47	Low	9.68	Low	0.38	1	0.27	0.89	NA	0.83	0.32	0.36	0.51	0.02	0.6	0.53	1	0.34	0.03	1	0.66	0.6	0.71	0.96	NA	0.79	0.21	0.72	0.27	0.29	0.06	NA	NA	1	63	Yes	M1	Neg	N0	IV	Stage IV	T1-T2	T2	48.32	0	HISPANIC OR LATINO	0.0798
TCGA-C8-A12W	16.45	Low	36.31	High	26.83	High	0.65	0.92	0.15	0.56	0.64	0.79	0.26	0.85	0.47	0.03	0.47	0.86	0.89	0.69	0.42	0.91	0.44	0.76	0.68	0.83	0.74	0.8	0.76	0.8	0.54	0.01	0	Lum	BRCA_LumB	No	49	No	M0	Yes	N1	III	Stage IIIB	T3-T4	T4	12.65	0	NOT HISPANIC OR LATINO	0.3504
TCGA-E2-A15J	16.59	Low	38.79	High	7.61	Low	0.6	1	0.3	0.95	0.54	0.75	0.14	0.7	0.36	0.02	0.21	0.66	0.91	0.51	0.11	0.99	0.46	0.71	0.94	0.4	0.94	NA	0.32	0.71	0.17	0.62	0.02	Lum	BRCA_LumA	1	51	No	M0	Neg	N0	I	Stage I	T1-T2	T1c	53.88	0	NOT HISPANIC OR LATINO	0.1094
TCGA-A7-A56D	16.69	Low	11.58	Low	8.99	Low	0.32	1	NA	NA	NA	0.44	0.12	0.87	NA	0.43	NA	0.73	NA	0.33	NA	NA	NA	NA	NA	0.91	NA	NA	NA	NA	NA	NA	NA	Lum	BRCA_LumA	1	84	No	M0	Neg	N0	II	Stage IIA	T1-T2	T2	14.72	0	NOT HISPANIC OR LATINO	0.4656
TCGA-E2-A9RU	16.75	Low	45.7	High	7.98	Low	0.53	1	0.14	NA	NA	0.72	0.11	0.43	NA	0.13	NA	0.78	NA	0.59	0.32	NA	0.28	0.83	0.61	0.87	NA	NA	0.31	NA	NA	0.67	NA	Lum	BRCA_LumB	1	90	NA	MX	Yes	N3a	III	Stage IIIC	T1-T2	T2	17.67	0	NOT HISPANIC OR LATINO	0.4619
TCGA-A8-A08B	16.76	Low	108.01	High	5.98	Low	0.7	1	0.24	1	0.22	0.44	0	0.45	NA	0.03	NA	0.61	1	0.63	0.17	0.6	0	1	NA	0.98	0.42	NA	0.18	0.19	0.47	0.31	NA	NonLum	BRCA_Her2	1	52	No	M0	Neg	N0	II	Stage IIA	T1-T2	T2	37.98	0	NA	0.3997
TCGA-AC-A23G	16.85	Low	11.47	Low	4.52	Low	0.45	0.98	0.34	1	0.54	0.73	0.17	0.8	0.52	0.02	0.79	0.61	0.77	0.47	0.11	0.94	0.57	0.67	0.66	0.79	0.83	NA	0.2	0.79	0.13	0.01	0.21	NA	NA	1	76	NA	MX	Yes	N1	II	Stage IIA	T1-T2	T1c	73.85	0	NA	0.0984
TCGA-AR-A2LN	16.89	Low	19.62	Low	6.55	Low	0.47	0.99	0.37	0.9	NA	0.84	0.19	0.66	0.49	0.02	0.64	0.48	0.9	0.57	0.18	0.94	0.63	0.76	0.75	1	0.87	0.82	0.23	0.64	0.29	0.5	0.06	Lum	BRCA_LumA	1	65	No	M0	Neg	N0	II	Stage IIA	T1-T2	T2	38.14	0	NOT HISPANIC OR LATINO	0.0982
TCGA-A1-A0SE	17.02	Low	29.07	Low	8.01	Low	0.47	1	0.19	0.88	0.47	0.8	0.18	0.47	0.37	0.04	0.45	0.76	0.93	0.66	0.11	0.94	0.53	0.56	0.88	0.74	0.85	0.7	0.28	0.6	0.37	0.37	0.12	Lum	BRCA_LumA	1	56	No	M0	Neg	N0 (i-)	I	Stage I	T1-T2	T1c	43.4	0	NOT HISPANIC OR LATINO	0.2134
TCGA-A8-A076	17.12	Low	51.38	High	31.14	High	0.36	0.98	0.2	0.91	0.47	0.77	0.17	0.4	0.33	0.01	0.58	0.51	1	0.49	0.12	0.93	0.53	0.64	0.83	0.97	0.91	0.83	0.5	0.51	0.23	0.04	0.02	Lum	BRCA_LumB	1	66	No	M0	Neg	N0	II	Stage IIA	T1-T2	T2	53.94	0	NA	0.5527
TCGA-A1-A0SJ	17.16	Low	26	Low	13.45	High	0.47	1	0.33	0.18	0.62	0.71	0.29	0.67	0.52	0.07	0.65	0.66	0.93	0.34	0.19	0.92	0.55	0.85	0.78	0.71	0.93	0.86	0.72	0.89	0.27	0.41	0	Lum	BRCA_LumA	No	39	No	M0	Yes	N1a	III	Stage IIIA	T3-T4	T3	13.67	0	NOT HISPANIC OR LATINO	0.46
TCGA-AC-A2FB	17.16	Low	17.86	Low	4.99	Low	0.53	1	0.29	0.71	0.6	0.85	0.33	0.43	0.48	0.06	0.66	0.44	0.96	0.35	0.08	0.89	0.87	0.63	0.84	0.94	0.82	0.83	0.24	0.69	0.11	0.31	0.13	Lum	BRCA_LumA	1	65	NA	MX	Neg	N0	II	Stage IIA	T1-T2	T2	40.54	0	NOT HISPANIC OR LATINO	0.0024
TCGA-AC-A2FE	17.23	Low	26.69	Low	6.99	Low	0.61	0.99	0.22	0.81	0.58	0.88	0.14	0.45	0.4	0.02	0.72	0.63	0.94	0.36	0.2	0.88	0.42	0.69	0.84	0.89	0.91	0.69	0.15	0.55	0.16	0	0.11	NA	NA	1	62	NA	MX	Yes	N3a	III	Stage IIIC	T3-T4	T3	82	Recurred/Progressed	NOT HISPANIC OR LATINO	0.1862
TCGA-EW-A2FV	17.29	Low	47.14	High	34.56	High	0.44	0.99	0.22	0.68	0.58	0.74	0.44	0.54	0.43	0.13	0.5	0.7	0.8	0.55	0.36	0.98	0.51	0.85	0.76	0.98	0.81	0.82	0.81	0.68	0.41	0.61	0.07	Lum	BRCA_LumA	No	39	NA	MX	Yes	N3a	III	Stage IIIC	T3-T4	T3	25.89	0	HISPANIC OR LATINO	0.1508
TCGA-GM-A5PX	17.33	Low	16.4	Low	5.14	Low	0.38	1	0.06	1	0.7	0.84	0.17	0.69	0.71	0.01	0.46	0.6	NA	0.62	0.15	1	0.77	0.61	0.68	0.96	NA	NA	0.2	0.4	NA	NA	NA	Lum	BRCA_LumA	1	65	No	M0	Yes	N1mi	II	Stage IIB	T1-T2	T2	18.1	0	NOT HISPANIC OR LATINO	0.1005
TCGA-E9-A295	17.36	Low	29.57	High	10.25	High	0.4	0.99	0.59	0.6	0.67	0.82	0.25	0.64	0.65	0.02	0.65	0.72	1	0.39	0.16	0.86	0.64	0.82	0.79	0.7	0.86	0.79	0.27	0.59	0.41	0	0	Lum	BRCA_LumA	1	71	No	M0	Neg	N0 (i-)	II	Stage IIA	T1-T2	T2	12.32	0	NOT HISPANIC OR LATINO	0.4456
TCGA-A8-A092	17.44	Low	102.3	High	11.88	High	0.68	0.97	0.28	0.87	0.59	0.75	0.12	0.8	0.47	0.23	0.48	0.89	1	0.63	0.14	0.96	0.31	0.78	0.87	0.78	0.91	0.71	0.74	0.6	0.59	0.01	0.13	Lum	BRCA_LumB	No	48	No	M0	Yes	N2a	III	Stage IIIA	T1-T2	T2	30.95	0	NA	0.5728
TCGA-BH-A18F	17.58	Low	25.91	Low	10.1	High	0.6	0.98	0.18	0.43	0.43	0.79	0.14	0.52	0.41	0.01	0.36	0.56	0.94	0.43	0.12	0.89	0.55	0.63	0.89	0.91	0.88	0.8	0.21	0.35	0.22	0	0	Lum	BRCA_LumA	No	50	No	M0	Neg	N0	II	Stage IIA	T1-T2	T2	32.88	0	NOT HISPANIC OR LATINO	0.2284
TCGA-AR-A24X	17.65	Low	35.9	High	8.25	Low	0.59	0.99	0.12	0.64	0.49	0.77	0.15	0.5	0.29	0.02	0.48	0.66	0.89	0.59	0.16	0.97	0.8	0.73	0.92	0.42	0.8	0.85	0.13	0.72	0.16	0.75	0.07	Lum	BRCA_LumA	1	52	No	M0	Neg	N0	II	Stage IIA	T1-T2	T2	98.69	0	NA	0.0713
TCGA-AN-A04A	17.76	Low	28.22	Low	12.97	High	0.41	0.99	0.15	0.14	0.66	0.63	0.16	0.83	0.43	0.04	0.75	0.85	0.92	0.53	0.29	0.86	0.27	0.74	0.84	0.66	0.86	0.82	0.53	0.71	0.74	0.02	0.04	Lum	BRCA_LumA	No	36	No	M0	Yes	N2	III	Stage IIIA	T1-T2	T2	2.96	0	NOT HISPANIC OR LATINO	0.5374
TCGA-AN-A0FT	17.79	Low	21.76	Low	27.76	High	0.26	1	0.52	1	NA	0.59	0.11	0.41	0.48	0.04	0.83	0.68	NA	0.53	NA	0.96	0.36	NA	0.34	0.96	NA	0.62	0.54	0.65	NA	0	0.05	Lum	BRCA_LumA	1	63	No	M0	Yes	N1	II	Stage IIB	T1-T2	T2	7.03	0	NOT HISPANIC OR LATINO	0.5805
TCGA-JL-A3YX	17.8	Low	37.11	High	13.38	High	0.74	1	0.16	0.95	0.38	0.7	0.12	0.54	0.31	0.14	0.42	0.73	1	0.57	0.24	0.96	0.4	0.77	0.93	0.84	0.81	0.8	0.45	0.57	0.52	0.46	0.05	Lum	BRCA_LumA	No	46	No	M0	Neg	N0	II	Stage IIA	T1-T2	T2	11.56	0	NOT HISPANIC OR LATINO	0.2097
TCGA-BH-A1FH	17.87	Low	14.33	Low	6.73	Low	0.42	1	0.19	0.44	0.87	0.71	0.26	0.79	0.43	0.02	0.8	0.7	0.83	0.23	0.05	0.83	0.59	0.69	0.76	0.96	0.87	0.68	0.16	0.86	0.24	0	0.05	Lum	BRCA_LumA	No	47	Yes	M1	Yes	N1b	IV	Stage IV	T1-T2	T2	NA	NA	NOT HISPANIC OR LATINO	0.0222
TCGA-A8-A07J	17.9	Low	17.71	Low	5.84	Low	0.56	0.99	0.3	0.76	1	0.63	0.2	0.6	0.24	0	0.35	0.65	0.87	0.52	0.13	0.89	0.79	0.81	0.77	0.89	0.94	0.84	0.06	0.51	0.36	0.3	0	Lum	BRCA_LumA	No	35	No	M0	Yes	N1a	II	Stage IIB	T1-T2	T2	11.99	0	NA	0.1612
TCGA-C8-A12U	17.97	Low	50.45	High	12.35	High	0.53	0.99	0.61	0.56	0.3	0.88	0.43	0.24	0.79	0	0.3	0.85	1	0.54	0.15	0.98	0.69	NA	0.92	0.65	0.9	NA	0.04	0.6	0.09	0	0	Lum	BRCA_LumB	No	46	No	M0	Yes	N1	II	Stage IIB	T1-T2	T2	12.65	0	NOT HISPANIC OR LATINO	0.5344
TCGA-BH-A0AY	18.04	Low	34.33	High	8.14	Low	0.72	1	0.17	0.19	0.13	0.88	0.19	0.68	0.28	0.09	0.77	0.75	0.9	0.55	0.07	0.98	0.48	0.59	0.67	0.99	0.88	NA	0.88	0.75	0	0	0.3	Lum	BRCA_LumA	1	62	No	M0	Neg	N0 (i-)	II	Stage IIA	T1-T2	T2	25.53	0	NA	0.2207
TCGA-AR-A1AX	18.05	Low	49.44	High	8.79	Low	0.66	0.97	0.38	0.4	0.66	0.62	0.13	0.8	0.36	0.09	0.68	0.79	0.82	0.67	0.27	0.87	0.31	0.57	0.87	0.85	0.84	0.79	0.59	0.5	0.52	0.01	0.14	Lum	BRCA_LumA	1	64	No	M0	Neg	N0	I	Stage I	T1-T2	T1	86.37	0	NOT HISPANIC OR LATINO	0.0366
TCGA-AR-A2LO	18.09	Low	27.17	Low	8.92	Low	0.55	1	0.32	0.93	0.56	0.72	0.14	0.61	0.3	0.07	0.71	0.66	0.82	0.58	0.26	0.94	0.56	0.74	0.82	0.62	0.92	0.69	0.4	0.68	0.39	0	0.1	Lum	BRCA_LumA	No	46	No	M0	Yes	N1	II	Stage IIB	T1-T2	T2	39.36	0	NOT HISPANIC OR LATINO	0.2232
TCGA-EW-A3E8	18.1	Low	17.35	Low	10.39	High	0.43	1	0.34	0.88	0.64	0.87	0.26	0.62	0.74	0.01	0.42	0.57	1	0.44	0.11	0.82	0.63	0.75	0.87	0.77	0.96	NA	0.06	0.68	0.35	0	0	NA	NA	1	60	NA	MX	Neg	N0	II	Stage IIB	T3-T4	T3	34	0	HISPANIC OR LATINO	0.0997
TCGA-S3-A6ZH	18.15	Low	20.55	Low	25.62	High	0.73	0.98	0.16	0.89	0.82	0.75	0.27	0.85	0.59	0.08	0.18	0.96	0.9	0.52	0.36	0.99	0.68	NA	0.97	0.93	0.95	0.76	0.91	0.66	0.83	0	0.06	Lum	BRCA_LumA	No	29	NA	MX	Yes	N3a	III	Stage IIIC	T3-T4	T3	21.06	0	NOT HISPANIC OR LATINO	0.3715
TCGA-BH-A0BQ	18.27	Low	22.77	Low	5.63	Low	0.46	1	0.19	0.78	0.53	0.76	0.2	0.53	0.34	0.01	0.61	0.74	1	0.58	0.11	0.95	0.66	0.57	0.8	0.86	0.94	0.86	0.07	0.56	0.24	0.59	0.08	Lum	BRCA_LumA	No	39	No	M0	Neg	N0	I	Stage I	T1-T2	T1c	56.14	Recurred/Progressed	NOT HISPANIC OR LATINO	0.1009
TCGA-AC-A6IV	18.31	Low	11.51	Low	4.16	Low	0.54	1	0.26	0.8	0.76	0.88	0.4	0.71	0.55	0.05	0.91	0.54	0.86	0.18	0.1	0.96	0.73	0.72	0.64	0.81	0.91	0.87	0.12	0.85	0.36	0.03	0.06	Lum	BRCA_LumA	No	47	NA	MX	Yes	N1	II	Stage IIB	T1-T2	T2	18.66	0	NOT HISPANIC OR LATINO	0.0215
TCGA-A2-A0YL	18.45	Low	23.3	Low	6.35	Low	0.47	0.99	0.31	1	0.69	0.8	0.24	0.64	0.29	0.05	0.72	0.63	1	0.46	0.08	0.86	0.29	0.71	0.75	0.77	0.86	0.76	0.28	0.68	0.44	0	0.15	Lum	BRCA_LumA	No	48	No	M0	Yes	N2a	III	Stage IIIA	T3-T4	T3	48.42	0	NOT HISPANIC OR LATINO	0.1036
TCGA-A8-A0A6	18.46	Low	34.36	High	7.05	Low	0.53	0.99	0.3	0.86	0.46	0.39	0.09	0.36	0.3	0.03	0.77	0.78	1	0.56	0.16	0.97	0.32	0.7	0.89	0.9	0.92	0.66	0.46	0.61	0.54	0.31	0.15	Lum	BRCA_LumA	1	64	No	M0	Yes	N3a	III	Stage IIIC	T1-T2	T2	21.02	0	NA	0.1429
TCGA-A1-A0SM	18.8	Low	29.65	High	6.86	Low	0.47	0.98	0.13	0.58	0.68	0.55	0.09	0.74	0.53	0.03	0.81	0.53	0.93	0.57	0.08	0.94	0.29	0.77	0.73	0.89	0.8	0.85	0.24	0.71	0.28	0	0.02	NA	NA	1	77	No	M0	Neg	N0 (i-)	II	Stage IIA	T1-T2	T2	7.95	0	NOT HISPANIC OR LATINO	0.1807
TCGA-BH-A0W4	18.86	Low	21.21	Low	11.3	High	0.47	0.99	0.15	0.93	0.47	0.84	0.3	0.51	0.44	0.05	0.6	0.58	0.9	0.39	0.06	0.97	0.83	0.67	0.86	0.68	0.89	0.89	0.17	0.63	0.21	0.19	0.1	Lum	BRCA_LumA	No	46	No	M0	Neg	N0 (i-)	II	Stage IIA	T1-T2	T2	24.93	0	NOT HISPANIC OR LATINO	0.0207
TCGA-BH-A18J	18.87	Low	30.54	High	7.49	Low	0.47	0.99	0.46	0.33	0.59	0.64	0.15	0.71	0.37	0.01	0.65	0.62	1	0.2	0.16	0.93	0.48	0.79	0.89	0.56	0.93	0.86	0.28	0.71	0.37	0.05	0	Lum	BRCA_LumA	1	56	Yes	M1	Yes	N2	IV	Stage IV	T3-T4	T4b	NA	NA	NOT HISPANIC OR LATINO	0.2358
TCGA-AO-A12C	18.88	Low	27.18	Low	11.35	High	0.4	1	0.13	0.9	0.6	0.7	0.28	0.53	0.39	0.02	0.53	0.76	1	0.18	0.18	0.99	0.59	0.58	0.81	0.54	0.9	0.75	0.15	0.77	0.31	0	0.06	NA	NA	No	42	No	M0	Yes	N1a	II	Stage IIB	T1-T2	T2	77.92	0	NOT HISPANIC OR LATINO	NA
TCGA-D8-A73U	18.96	Low	13.1	Low	5.02	Low	0.44	0.96	0.43	0.81	NA	0.68	0.24	0.71	0.4	0.06	0.89	0.55	0.91	0.49	0.34	0.83	0.62	0.85	0.85	0.98	0.95	0.8	0.23	0.75	0.18	0	0.29	Lum	BRCA_LumA	1	88	No	M0	Neg	N0	II	Stage IIA	T1-T2	T2	16.16	0	NOT HISPANIC OR LATINO	0.0535
TCGA-E2-A15H	19.04	Low	51.16	High	19.8	High	0.72	0.99	0.12	0.85	0.36	0.74	0.11	0.37	0.58	0.02	0.27	0.7	0.94	0.45	0.29	0.95	0.33	0.79	0.93	0.87	0.91	0.76	0.32	0.49	0.16	0.04	0.03	Lum	BRCA_LumA	No	38	No	M0	Yes	N1mi	II	Stage IIA	T1-T2	T1c	12.91	0	NOT HISPANIC OR LATINO	0.1888
TCGA-E9-A1NE	19.06	Low	33.73	High	13.76	High	0.55	0.99	0.27	0.86	0.64	0.75	0.26	0.5	0.42	0.04	0.43	0.68	0.83	0.33	0.49	0.88	0.6	0.83	0.87	0.75	0.91	0.86	0.64	0.56	0.46	0.33	0.04	Lum	BRCA_LumA	No	28	No	M0	Yes	N1	II	Stage IIB	T1-T2	T2	35.74	0	NOT HISPANIC OR LATINO	0.0132
TCGA-BH-A0BD	19.09	Low	37.03	High	6.51	Low	0.61	0.98	0.2	0.63	0.37	0.47	0.07	0.44	0.4	0.02	0.58	0.81	0.83	0.57	0.09	0.98	0.25	0.68	0.93	0.46	0.92	0.69	0.33	0.56	0.29	0.07	0.07	Lum	BRCA_LumB	No	47	No	M0	Yes	N1a	II	Stage IIA	T1-T2	T1c	18.2	0	NA	0.1794
TCGA-EW-A424	19.11	Low	22.15	Low	17.42	High	0.53	0.98	0.18	1	0.86	0.72	0.24	0.72	0.27	0.1	0.64	0.69	0.84	0.57	0.15	0.9	0.49	0.6	0.8	0.73	0.92	NA	0.36	0.78	0.27	0.27	0	NA	NA	1	51	NA	MX	Yes	N1	III	Stage IIIA	T3-T4	T3	23.49	0	HISPANIC OR LATINO	0.1872
TCGA-D8-A27G	19.64	Low	23.09	Low	5.85	Low	0.4	0.99	0.22	0.78	0.72	0.84	0.43	0.6	0.5	0	0.7	0.55	1	0.2	0.05	0.95	0.81	0.74	0.77	0.92	0.9	0.91	0.11	0.66	0.62	0.39	0.02	Lum	BRCA_LumA	1	75	No	M0	Neg	N0	II	Stage IIA	T1-T2	T2	13.44	0	NOT HISPANIC OR LATINO	0.1084
TCGA-A2-A4RW	19.79	Low	27.54	Low	14.28	High	0.48	0.98	0.22	0.93	0.77	0.59	0.14	0.65	0.58	0.01	0.6	0.77	1	0.27	0.37	0.97	0.44	0.92	0.89	0.62	0.97	0.72	0.51	0.78	0.31	0.47	NA	NA	NA	No	49	No	M0	Yes	N3a	III	Stage IIIC	T1-T2	T2	7.29	0	NOT HISPANIC OR LATINO	0.3425
TCGA-BH-A0DK	19.97	Low	16.26	Low	8.08	Low	0.37	0.98	0.23	0.7	0.76	0.74	0.28	0.77	0.46	0.01	0.8	0.6	1	0.45	0.12	0.86	0.43	0.68	0.65	0.83	0.9	0.9	0.37	0.82	0.32	0	0.03	Lum	BRCA_LumA	No	49	No	M0	Neg	N0 (i-)	II	Stage IIA	T1-T2	T2	13.9	0	NA	0.2171
TCGA-AO-A03V	20.35	Low	28.65	Low	17.81	High	0.59	1	0.16	1	0.63	0.74	0.27	0.36	0.46	0.01	0.49	0.58	0.84	0.58	0.12	0.97	0.69	0.67	0.85	0.83	0.89	0.8	0.37	0.83	0.02	0.02	0.11	Lum	BRCA_LumA	No	41	No	M0	Neg	N0 (i-)	I	Stage I	T1-T2	T1c	44.38	0	NOT HISPANIC OR LATINO	0.3132
TCGA-OL-A6VQ	20.45	Low	19.95	Low	9.16	Low	0.51	0.99	0.06	1	NA	0.84	0.27	0.39	0.45	0.03	0.54	0.64	1	0.41	0.11	0.95	0.67	0.62	0.86	0.78	0.93	0.81	0.2	0.68	0.32	0	0.15	Lum	BRCA_LumA	No	49	NA	MX	Neg	N0	II	Stage IIA	T1-T2	T2	19.71	0	NOT HISPANIC OR LATINO	0.1319
TCGA-OL-A6VR	20.49	Low	49.66	High	8.68	Low	0.53	0.99	0.25	1	0.5	0.84	0.2	0.49	0.5	0	0.2	0.75	0.85	0.51	0.08	0.97	0.5	0.72	0.96	0.54	0.93	0.8	0.23	0.61	0.71	0.79	0.11	Lum	BRCA_LumA	No	48	NA	MX	Neg	N0	I	Stage IA	T1-T2	T1b	40.08	0	NOT HISPANIC OR LATINO	0.1111
TCGA-E9-A5FK	20.61	Low	18.37	Low	6.46	Low	0.39	1	0.68	0.86	NA	0.84	0.22	0.51	0.9	0.01	NA	0.59	NA	0.27	NA	1	0.61	0.53	NA	0.98	NA	NA	NA	0.35	NA	0.45	0.05	Lum	BRCA_LumA	1	60	No	M0	Yes	N3	III	Stage IIIC	T1-T2	T2	26.68	0	NOT HISPANIC OR LATINO	0.0837
TCGA-OK-A5Q2	20.64	Low	21.14	Low	9.21	Low	0.46	0.99	0.22	0.76	0.55	0.78	0.18	0.66	0.5	0.02	0.6	0.68	1	0.53	0.11	0.93	0.49	0.76	0.81	0.75	0.88	0.79	0.12	0.6	0.25	0.4	0.1	Lum	BRCA_LumA	1	59	NA	MX	Yes	N1a	II	Stage II	T1-T2	T2	2.1	0	NA	0.0911
TCGA-A7-A426	20.83	Low	20.18	Low	10.67	High	0.44	1	0.15	0.89	0.35	0.86	0.17	0.56	0.37	0.06	0.67	0.59	0.86	0.53	0.14	0.99	0.58	0.59	0.81	0.86	0.9	0.69	0.22	0.44	0.51	0	0.03	NA	NA	No	50	NA	MX	Yes	N3a	III	Stage IIIC	T3-T4	T3	11.96	0	NOT HISPANIC OR LATINO	0.1708
TCGA-AC-A2B8	20.85	Low	30.96	High	8.33	Low	0.52	0.98	0.42	0.85	0.46	0.75	0.18	0.5	0.48	0.01	0.52	0.57	0.97	0.65	0.14	0.95	0.72	0.72	0.85	0.83	0.93	0.69	0.11	0.68	0.32	0.02	0.06	Lum	BRCA_LumA	1	84	No	M0	Neg	N0 (i-)	II	Stage IIB	T3-T4	T3	21.48	Recurred/Progressed	NOT HISPANIC OR LATINO	0.1088
TCGA-4H-AAAK	20.87	Low	22.99	Low	10.59	High	0.52	0.99	0.33	0.94	0.93	0.84	0.2	0.61	0.57	0.33	0.79	0.72	0.92	0.26	0.15	0.93	0.48	0.71	0.81	0.77	0.83	0.71	0.33	0.75	0.16	NA	0.06	Lum	BRCA_LumA	No	50	No	M0	Yes	N2a	III	Stage IIIA	T1-T2	T2	11.43	0	NOT HISPANIC OR LATINO	0.2364
TCGA-AC-A2BM	20.91	Low	37.68	High	7.22	Low	0.75	0.98	0.19	0.86	0.69	0.59	0.12	0.92	0.32	0	0.17	0.79	1	0.84	0.41	0.87	0.23	0.75	0.92	0.47	0.83	0.67	0.43	0.48	0.54	0.57	0	Lum	BRCA_LumB	No	41	NA	MX	Yes	N1a	II	Stage IIB	T1-T2	T2	99.28	0	NA	0.3919
TCGA-GM-A2DL	20.92	Low	20.46	Low	6.11	Low	0.48	1	0.4	0.67	0.54	0.5	0.1	0.64	0.27	0.02	0.57	0.62	0.86	0.4	0.07	0.82	0.35	0.75	0.73	0.93	0.95	0.46	0.09	0.7	0.13	0.02	0	Lum	BRCA_LumA	No	50	No	M0	Neg	N0 (i-)	I	Stage I	T1-T2	T1c	115.6	0	NOT HISPANIC OR LATINO	0.1835
TCGA-BH-A8G0	21.01	Low	12.47	Low	5.4	Low	0.58	0.99	0.48	0.9	0.83	0.78	0.27	0.68	0.41	0.03	0.56	0.5	1	0.55	0.08	0.93	0.68	0.72	0.8	0.91	0.94	0.78	0.17	0.64	0.3	0.02	0.03	Lum	BRCA_LumA	1	54	No	M0	Yes	N1a	II	Stage IIB	T1-T2	T2	21.75	0	NOT HISPANIC OR LATINO	0.0007
TCGA-BH-A0B0	21.05	Low	21.96	Low	3.76	Low	0.45	0.98	0.32	0.71	0.71	0.65	0.12	0.58	0.52	0	0.41	0.61	0.9	0.52	0.11	0.91	0.59	0.61	0.75	0.97	0.91	0.62	0.17	0.59	0.18	0.15	0	Lum	BRCA_LumA	1	56	No	M0	Neg	N0	I	Stage I	T1-T2	T1c	81.37	0	NA	0.2342
TCGA-AN-A0FN	21.34	Low	7.89	Low	2.5	Low	0.32	0.95	0.5	0.6	0.61	0.81	0.26	0.76	0.44	0.01	0.87	0.39	0.92	0.37	0.16	0.83	0.68	0.78	0.58	0.99	0.82	0.7	0.1	0.72	0.24	0.33	0.11	Lum	BRCA_LumA	1	61	No	M0	Neg	N0	I	Stage IA	T1-T2	T1c	7.16	0	NOT HISPANIC OR LATINO	0.0004
TCGA-A8-A08Z	21.38	Low	17.67	Low	5.58	Low	0.54	0.99	0.16	0.64	0.4	0.88	0.22	0.63	0.36	0.05	0.86	0.58	1	0.42	0.1	0.93	0.77	0.68	0.8	0.82	0.9	0.9	0.06	0.72	0.09	0.78	0.05	Lum	BRCA_LumA	1	76	No	M0	Yes	N3a	NA	NA	T3-T4	T4b	39.98	0	NA	0.1054
TCGA-A2-A04Y	21.53	Low	36.54	High	22.47	High	0.51	1	0.45	0.94	0.7	0.76	0.28	0.39	0.41	0.02	0.39	0.76	1	0.45	0.19	0.97	0.41	0.78	0.79	0.74	0.81	0.71	0.49	0.78	0.56	0.21	0.03	Lum	BRCA_LumB	1	53	No	M0	Yes	N1mi	II	Stage IIB	T1-T2	T2	36.1	0	NA	0.147
TCGA-E9-A22D	21.53	Low	24.8	Low	4.74	Low	0.54	0.99	0.27	0.8	0.54	0.71	0.21	0.46	0.41	0.04	0.51	0.47	1	0.59	0.08	0.98	0.68	0.59	0.91	0.89	0.93	0.85	0.23	0.52	0.48	0	0.03	Lum	BRCA_LumB	No	38	No	M0	Neg	N0	II	Stage IIA	T1-T2	T2	41	0	NOT HISPANIC OR LATINO	0.2295
TCGA-LL-A5YM	21.61	Low	22.87	Low	9.13	Low	0.74	1	0	NA	NA	0.56	0.13	0.84	NA	0	NA	0.88	NA	0.43	NA	1	0.17	NA	NA	0.7	NA	NA	NA	NA	NA	NA	0.3	Lum	BRCA_LumB	1	88	No	M0	NA	NX	III	Stage IIIB	T3-T4	T4b	8.48	Recurred/Progressed	NOT HISPANIC OR LATINO	0.4424
TCGA-AO-A12E	21.7	Low	23.62	Low	7.9	Low	0.49	1	0.32	0.62	0.47	0.82	0.21	0.59	0.36	0.02	0.42	0.6	0.96	0.32	0.14	0.97	0.69	0.76	0.83	0.9	0.9	0.84	0.27	0.74	0.65	0.03	0.1	Lum	BRCA_LumA	1	51	No	M0	Neg	N0 (i+)	II	Stage IIB	T3-T4	T3	70.37	0	NOT HISPANIC OR LATINO	0.4013
TCGA-E2-A1IO	21.77	Low	27.19	Low	16.7	High	0.35	1	0	0.81	0.72	0.66	0.13	0.63	0.44	0.03	0.4	0.69	0.96	0.45	0.24	0.91	0.57	0.77	0.93	0.78	0.82	0.81	0.75	0.78	0.31	0.02	0.02	Lum	BRCA_LumA	No	37	No	M0	Neg	N0	I	Stage I	T1-T2	T1c	60.94	0	NOT HISPANIC OR LATINO	0.4112
TCGA-BH-A0BM	21.82	Low	24.24	Low	5.4	Low	0.57	0.98	0.48	0.66	NA	0.86	0.17	0.62	0.45	0.01	0.78	0.66	1	0.47	0.08	1	0.64	0.52	0.63	0.94	0.9	0.49	0.32	0.7	0.27	0.35	0.16	Lum	BRCA_LumA	1	54	No	M0	Yes	N1a	II	Stage IIB	T1-T2	T2	61.63	0	NA	0.0936
TCGA-AR-A1AN	21.91	Low	18.44	Low	4.91	Low	0.54	1	0.36	0.18	0.47	0.58	0.16	0.6	0.43	0.01	0.46	0.65	0.96	0.28	0.1	0.96	0.55	0.75	0.8	0.79	0.81	0.76	0.3	0.77	0.07	0.5	0.02	Lum	BRCA_LumA	No	46	No	M0	Neg	N0	II	Stage IIA	T1-T2	T2	95.93	0	HISPANIC OR LATINO	0.3367
TCGA-BH-A0DQ	21.96	Low	19.83	Low	11.2	High	0.42	0.96	0.27	0.94	0.52	0.73	0.37	0.52	0.39	0.04	0.51	0.63	1	0.28	0.39	0.95	0.65	0.71	0.82	0.86	0.8	0.76	0.24	0.57	0.16	0.01	0.16	Lum	BRCA_LumA	No	42	No	M0	Yes	N1	II	Stage IIB	T1-T2	T2	3.22	0	NA	0.2833
TCGA-D8-A3Z6	21.99	Low	25.75	Low	8.94	Low	0.45	0.98	0.28	0.92	0.35	0.66	0.12	0.74	0.38	0	0.39	0.63	1	0.26	0.14	0.98	0.5	0.8	0.91	0.78	0.89	0.72	0.26	0.62	0.36	0.06	0.14	Lum	BRCA_LumA	1	56	No	M0	Yes	N3a	III	Stage IIIC	T3-T4	T3	18.5	0	NOT HISPANIC OR LATINO	0.2634
TCGA-EW-A1IX	22.07	Low	19.31	Low	19.52	High	0.46	0.99	0.14	0.87	0.44	0.84	0.22	0.56	0.55	0	0.27	0.71	0.95	0.52	0.08	0.96	0.76	0.63	0.84	0.91	0.94	0.82	0.19	0.8	0.23	0	0.08	Lum	BRCA_LumA	No	48	NA	MX	Yes	N1a	II	Stage IIA	T1-T2	T1b	39.68	0	HISPANIC OR LATINO	0.0676
TCGA-EW-A1PC	22.2	Low	48.26	High	11.1	High	0.64	0.99	0.72	0.37	0.7	0.32	0.1	0.83	0.63	0.08	0.6	0.91	1	0.6	0.66	0.91	0.24	0.93	0.91	0.98	0.95	0.65	0.68	0.6	0.33	0.01	0.08	NA	NA	1	66	NA	MX	Neg	N0 (i-)	II	Stage IIB	T3-T4	T3	6.14	0	NOT HISPANIC OR LATINO	0.59
TCGA-A7-A4SB	22.22	Low	23.58	Low	18.12	High	0.63	0.93	0.23	0.94	0.71	0.8	0.12	0.48	0.29	0.12	0.86	0.59	0.88	0.6	0.18	0.96	0.38	0.93	0.8	1	0.92	0.73	0.77	0.41	0.25	NA	NA	NA	NA	1	56	No	M0	Yes	N1mi	III	Stage IIIA	T3-T4	T3	13.73	0	NOT HISPANIC OR LATINO	0.5065
TCGA-AO-A0J9	22.39	Low	8.08	Low	7.89	Low	0.42	0.99	0.22	1	NA	0.93	0.34	0.53	0.26	0.08	0.98	0.47	NA	0.19	0	0.87	0.65	0.62	0.59	0.95	0.84	NA	0.1	0.81	0.15	0.21	0.18	Lum	BRCA_LumA	1	61	No	M0	Yes	N3	III	Stage IIIC	T1-T2	T2	35.02	Recurred/Progressed	NOT HISPANIC OR LATINO	0.3623
TCGA-C8-A130	22.43	Low	48.67	High	12.42	High	0.34	1	0.57	0.81	0.57	0.71	0.19	0.8	0.47	0.1	0.71	0.89	1	0.5	0.46	0.92	0.31	0.87	0.71	0.75	0.85	0.75	0.18	0.73	0.29	0	0.16	Lum	BRCA_LumB	1	52	No	M0	Yes	N2	III	Stage IIIA	T3-T4	T3	12.16	0	NOT HISPANIC OR LATINO	0.5081
TCGA-AR-A1AU	22.46	Low	49.69	High	10.33	High	0.66	1	0.16	0.84	0.54	0.55	0.11	0.77	0.37	0.01	0.39	0.88	0.86	0.71	0.28	0.89	0.19	0.64	0.81	0.71	0.89	0.67	0.49	0.52	0.42	0.02	0.05	Lum	BRCA_LumA	No	39	No	M0	Yes	N2	III	Stage IIIA	T1-T2	T2	94.22	0	NOT HISPANIC OR LATINO	0.2156
TCGA-LL-A440	22.48	Low	8.75	Low	5.58	Low	0.65	1	0.4	0.93	0.71	0.74	0.19	0.7	0.34	0.08	0.79	0.63	0.96	0.4	0.12	0.94	0.59	0.7	0.73	0.94	0.87	0.9	0.22	0.63	0.13	0.35	0.1	Lum	BRCA_LumA	1	61	NA	MX	Neg	N0 (i-)	I	Stage IA	T1-T2	T1c	24.93	0	NOT HISPANIC OR LATINO	0.0068
TCGA-OL-A5RX	22.58	Low	22.51	Low	7.14	Low	0.42	1	0.14	0.86	0.5	0.85	0.17	0.49	0.45	0.02	0.48	0.74	1	0.49	0.06	0.97	0.59	0.64	0.81	0.64	0.92	0.76	0.17	0.75	0.16	0.62	0.15	Lum	BRCA_LumA	1	51	NA	MX	Neg	N0	I	Stage IA	T1-T2	T1c	28.84	0	NA	0.1288
TCGA-A7-A5ZW	22.92	Low	21.8	Low	4.19	Low	0.45	1	0.14	1	0.36	0.79	0.25	0.7	0.31	0.05	0.67	0.58	0.61	0.55	0.12	0.96	0.51	0.63	0.84	0.87	NA	0.78	0.12	0.63	0.17	0.31	0.07	Lum	BRCA_LumA	No	47	No	M0	Yes	N1a	II	Stage IIA	T1-T2	T1c	10.71	0	NOT HISPANIC OR LATINO	0.0489
TCGA-BH-A202	22.94	Low	94.68	High	4.68	Low	0.76	0.98	0.16	0.52	0.64	0.56	0.09	0.67	0.38	0.1	0.82	0.8	0.89	0.62	0.2	0.91	0.29	0.73	0.86	0.94	0.86	0.68	0.6	0.45	0.3	0	0.11	Lum	BRCA_LumB	1	60	No	M0	Neg	N0	II	Stage II	T1-T2	T2	26.12	0	NOT HISPANIC OR LATINO	0.2689
TCGA-AR-A24V	22.96	Low	32.34	High	5.1	Low	0.48	0.99	0.1	0.83	0.75	0.9	0.27	0.82	0.46	0.13	0.53	0.66	0.97	0.15	0.04	0.93	0.49	0.68	0.71	0.62	0.89	0.91	0.38	0.66	0.52	0.02	0.13	Lum	BRCA_LumA	1	52	No	M0	Yes	N1	II	Stage IIB	T1-T2	T2	105.22	0	NOT HISPANIC OR LATINO	0.2671
TCGA-D8-A27R	22.96	Low	47.17	High	25.54	High	0.62	0.96	0.13	0.69	0.69	0.82	0.26	0.69	0.4	0.05	0.23	0.87	1	0.56	0.58	0.97	0.59	0.82	0.81	0.8	0.92	0.73	0.8	0.55	0.76	0	0.06	Lum	BRCA_LumB	No	41	No	M0	Yes	N3a	III	Stage IIIC	T1-T2	T2	10.09	0	NOT HISPANIC OR LATINO	0.3549
TCGA-AO-A1KT	23	Low	37.08	High	17.86	High	0.73	0.98	0.27	0.72	0.78	0.78	0.25	0.7	0.51	0.04	0.37	0.85	0.87	0.79	0.26	0.96	0.48	0.9	0.88	0.99	0.93	0.45	0.73	0.38	0.46	0.5	0.04	Lum	BRCA_LumB	1	78	No	M0	Yes	N1	II	Stage IIA	T1-T2	T1	17.77	0	NOT HISPANIC OR LATINO	0.3513
TCGA-B6-A0RQ	23.13	Low	23.95	Low	13.7	High	0.52	0.98	0.29	1	NA	0.67	0.23	0.73	0.29	0.2	0.69	0.8	0.96	0.36	0.18	0.91	0.43	0.7	0.93	0.82	NA	0.44	0.56	0.81	0.42	0	0.16	NonLum	BRCA_Normal	1	68	No	M0	Neg	N0 (i-)	II	Stage IIB	T3-T4	T3	NA	NA	NOT HISPANIC OR LATINO	0.0134
TCGA-BH-A0BJ	23.24	Low	25.57	Low	9.48	Low	0.51	0.99	0.26	0.45	0.48	0.84	0.13	0.55	0.4	0.01	0.38	0.58	0.96	0.28	0.19	0.98	0.58	0.69	0.9	0.69	0.8	0.81	0.18	0.54	0.33	0.01	0.04	Lum	BRCA_LumA	No	41	No	M0	Yes	N1a	II	Stage IIB	T1-T2	T2	21.68	0	NA	0.4003
TCGA-C8-A12O	23.35	Low	59.38	High	7.71	Low	0.73	0.98	0.21	0.68	0.63	0.6	0.12	0.89	0.45	0.12	0.52	0.87	1	0.76	0.3	0.83	0.35	0.73	0.64	0.82	0.81	NA	0.71	0.55	0.46	0.41	0.1	Lum	BRCA_LumA	No	50	No	M0	Neg	N0 (i-)	II	Stage IIA	T1-T2	T2	12.65	0	NOT HISPANIC OR LATINO	0.3342
TCGA-A8-A06P	23.47	Low	29.1	High	9.32	Low	0.68	0.99	0.2	1	0.76	0.79	0.2	0.7	0.32	0.15	0.58	0.69	0.92	0.74	0.11	0.94	0.46	0.71	0.89	0.83	0.85	0.76	0.63	0.8	0.23	0	0.04	Lum	BRCA_LumA	1	63	No	M0	Yes	N2a	III	Stage IIIA	T1-T2	T1c	13.01	0	NA	0.0945
TCGA-PE-A5DC	23.47	Low	38.76	High	9.04	Low	0.7	0.98	0.49	1	0.87	0.79	0.17	0.5	0.56	0.02	0.2	0.67	1	0.48	0.09	0.96	0.53	0.78	0.81	0.75	0.91	NA	0.44	0.59	0.85	0.33	0	Lum	BRCA_LumA	1	72	No	M0	Yes	N2a	III	Stage IIIA	T1-T2	T2	NA	NA	NOT HISPANIC OR LATINO	0.3159
TCGA-AR-A0TT	23.65	Low	29.82	High	19.65	High	0.52	0.97	0.34	0.72	0.57	0.73	0.11	0.54	0.48	0.03	0.68	0.52	0.87	0.33	0.24	0.94	0.56	0.88	0.89	0.82	0.84	0.69	0.33	0.62	0	0	0.02	Lum	BRCA_LumB	1	53	No	M0	Yes	N2	III	Stage IIIA	T1-T2	T2	108.94	0	NA	0.3875
TCGA-AC-A6IX	23.75	Low	21.5	Low	8.94	Low	0.54	0.98	0.46	0.81	0.44	0.77	0.2	0.55	0.7	0.02	0.47	0.62	0.91	0.54	0.11	0.99	0.6	0.82	0.77	0.88	0.93	0.77	0.23	0.64	0.36	0	0.07	Lum	BRCA_LumA	No	49	NA	MX	Yes	N3a	III	Stage IIIC	T1-T2	T2	12.25	0	NOT HISPANIC OR LATINO	0.1627
TCGA-A2-A4S2	23.81	Low	25.54	Low	10.91	High	0.49	0.99	0.22	0.85	0.45	0.83	0.12	0.43	0.35	0.03	0.49	0.57	0.88	0.47	0.2	0.88	0.47	0.88	0.94	0.65	0.93	0.74	0.22	0.59	0.49	0	0.03	Lum	BRCA_LumA	1	62	No	M0	Yes	N2	III	Stage IIIA	T3-T4	T3	21.12	0	NOT HISPANIC OR LATINO	0.328
TCGA-E2-A15D	23.84	Low	35.27	High	5.44	Low	0.57	0.99	0.29	1	0.31	0.74	0.12	0.55	0.33	0.01	0.33	0.64	1	0.47	0.11	0.96	0.54	0.58	0.89	0.57	0.85	0.8	0.26	0.63	0.25	0.01	0.07	Lum	BRCA_LumA	No	47	No	M0	Neg	N0	II	Stage IIA	T1-T2	T2	17.28	0	NOT HISPANIC OR LATINO	0.2234
TCGA-EW-A1IY	23.84	Low	49.21	High	3.1	Low	0.36	0.99	0.49	0.7	0.34	0.78	0.47	0.42	0.58	0.01	0.54	0.75	1	0.61	0.09	0.84	NA	0.8	0.92	0.85	0.89	0.58	0.09	0.66	0.28	0.02	0.04	Lum	BRCA_LumB	No	38	NA	MX	Neg	N0	I	Stage I	T1-T2	T1c	8.48	0	NOT HISPANIC OR LATINO	0.0644
TCGA-BH-A0DV	23.86	Low	11.62	Low	4.87	Low	0.42	0.99	0.29	1	1	0.84	0.23	0.75	0.38	0.01	0.63	0.63	0.92	0.54	0.13	0.94	0.57	0.55	0.63	0.98	0.76	NA	0.17	0.88	0.22	0	0.02	Lum	BRCA_LumA	1	54	No	M0	Yes	N2a	III	Stage IIIA	T1-T2	T2	67.81	0	NA	0.0082
TCGA-BH-A0H5	23.97	Low	15.5	Low	5.74	Low	0.47	0.99	0.41	0.68	0.38	0.82	0.31	0.4	0.41	0.02	0.56	0.47	0.8	0.46	0.09	0.8	0.76	0.71	0.84	0.79	NA	0.77	0.21	0.63	0.27	0.42	0.1	Lum	BRCA_LumA	No	45	No	M0	Neg	N0 (i-)	I	Stage I	T1-T2	T1c	53.22	0	NOT HISPANIC OR LATINO	0
TCGA-A2-A0T5	23.99	Low	37.16	High	6.92	Low	0.56	1	0.08	0.67	0.5	0.64	0.11	0.62	0.23	0.03	0.58	0.76	0.88	0.64	0.12	0.95	0.38	0.65	0.93	0.45	0.93	0.88	0.19	0.65	0.18	0.05	0.07	Lum	BRCA_LumA	No	39	No	M0	Neg	N0 (i-)	II	Stage IIA	T1-T2	T2	17.44	0	NOT HISPANIC OR LATINO	0.1153
TCGA-AC-A6NO	24	Low	29.9	High	12.52	High	0.54	1	0.4	0.96	0.41	0.87	0.22	0.33	0.49	0	0.24	0.65	1	0.48	0.11	0.98	0.8	0.71	0.92	0.48	0.81	0.75	0.1	0.66	0.07	0	0	Lum	BRCA_LumA	No	43	NA	MX	Yes	N1a	II	Stage IIB	T1-T2	T2	1.68	0	NOT HISPANIC OR LATINO	0.1481
TCGA-A8-A09I	24.17	Low	57.12	High	17.53	High	0.6	0.99	0.15	0.79	0.69	0.75	0.18	0.69	0.58	0.03	0.48	0.83	0.95	0.48	0.1	0.95	0.56	0.61	0.83	0.95	0.88	0.65	0.52	0.64	0.58	0	0.03	Lum	BRCA_LumB	1	84	No	M0	Neg	N0	II	Stage IIA	T1-T2	T2	45.04	0	NA	0.3571
TCGA-V7-A7HQ	24.18	Low	20.12	Low	6.07	Low	0.64	1	NA	NA	NA	0.83	0.25	0.42	NA	0.18	NA	0.66	NA	0.55	NA	NA	0.77	0.93	NA	0.72	NA	NA	NA	NA	NA	NA	0	Lum	BRCA_LumA	1	75	No	M0	Yes	N2a	III	Stage IIIA	T1-T2	T1c	66.79	0	NOT HISPANIC OR LATINO	0.1209
TCGA-A8-A08O	24.2	Low	28.08	Low	12.36	High	0.57	0.97	0.1	0.89	0.63	0.93	0.28	0.52	0.39	0.03	0.18	0.78	0.92	0.35	0.13	0.96	0.73	0.79	0.91	0.66	0.89	0.89	0.36	0.53	0.44	0.72	0.12	Lum	BRCA_LumA	No	45	Yes	M1	Yes	N3a	IV	Stage IV	T1-T2	T2	25.03	Recurred/Progressed	NA	0.6432
TCGA-AC-A5XS	24.25	Low	26.56	Low	7.64	Low	0.44	0.99	0.23	0.78	0.29	0.82	0.16	0.33	0.61	0	0.51	0.7	NA	0.6	0.28	0.85	0.6	0.82	0.87	0.92	NA	0.58	0.22	0.47	0.2	0	0.11	Lum	BRCA_LumA	1	74	NA	MX	Neg	N0	II	Stage IIA	T1-T2	T2	19.32	0	NOT HISPANIC OR LATINO	0.2478
TCGA-E2-A15A	24.34	Low	65.15	High	19.43	High	0.61	0.99	0.15	0.76	0.55	0.64	0.11	0.74	0.47	0.18	0.2	0.72	0.98	0.72	0.27	0.95	0.47	0.8	0.82	0.66	0.85	0.79	0.76	0.59	0.64	0.01	0.06	Lum	BRCA_LumB	No	45	No	M0	Yes	N3a	III	Stage IIIC	T1-T2	T2	23.32	0	NOT HISPANIC OR LATINO	0.5854
TCGA-A2-A0CO	24.43	Low	11.7	Low	5.33	Low	0.41	0.99	0.34	0.94	0.83	0.8	0.25	0.58	0.33	0.01	0.72	0.56	1	0.4	0.09	0.9	0.65	0.66	0.74	0.97	0.95	0.8	0.13	0.63	0.19	0.15	0.14	NA	NA	1	85	No	M0	Neg	N0	II	Stage IIB	T3-T4	T3	NA	NA	NOT HISPANIC OR LATINO	0.1329
TCGA-BH-A201	24.47	Low	20.56	Low	10.29	High	0.48	0.99	0.18	0.84	0.6	0.66	0.22	0.65	0.52	0.02	0.61	0.81	0.92	0.47	0.23	0.93	0.42	0.73	0.9	0.76	0.78	0.73	0.37	0.54	0.22	0.39	0.06	Lum	BRCA_LumA	1	64	No	M0	Neg	N0	I	Stage IA	T1-T2	T1	28.12	0	NOT HISPANIC OR LATINO	0.1268
TCGA-AR-A1AL	24.48	Low	23.56	Low	8.39	Low	0.44	0.99	0.19	0.89	0.76	0.8	0.19	0.62	0.35	0.03	0.59	0.72	0.92	0.51	0.05	0.92	0.67	0.6	0.82	0.97	0.77	0.71	0.25	0.68	0.33	0.7	0.02	Lum	BRCA_LumA	1	60	No	M0	Yes	N1	III	Stage IIIA	T3-T4	T3	97.6	0	NOT HISPANIC OR LATINO	0.0817
TCGA-5L-AAT0	24.81	Low	16.73	Low	7.57	Low	0.39	1	0.4	0.92	NA	0.87	0.17	0.59	0.51	0.01	0.59	0.64	1	0.48	0.16	0.96	0.73	0.69	0.8	0.82	0.94	NA	0.16	0.68	0.47	0	NA	Lum	BRCA_LumA	No	42	No	M0	Neg	N0	II	Stage IIA	T1-T2	T2	48.52	0	HISPANIC OR LATINO	0.0702
TCGA-A2-A0EY	24.96	Low	30.9	High	90.61	High	0.34	0.99	0.11	0.49	0.53	0.27	0.08	0.64	0.58	0.1	0.57	0.66	1	0.82	0.46	0.96	0.28	0.64	0.84	0.82	0.76	0.49	0.69	0.71	0.32	0.02	0	Lum	BRCA_LumB	1	62	No	M0	Yes	N1a	II	Stage IIB	T1-T2	T2	63.24	0	NOT HISPANIC OR LATINO	0.6388
TCGA-E2-A570	25.06	Low	18.71	Low	4.39	Low	0.43	1	0.18	1	0.4	0.87	0.27	0.64	0.51	0	0.82	0.5	1	0.5	0.07	0.89	0.56	0.78	0.87	0.92	NA	0.73	0.12	0.61	0.42	NA	0.05	Lum	BRCA_LumA	No	47	No	M0	Yes	N1mi	I	Stage IB	T1-T2	T1c	30.58	0	NOT HISPANIC OR LATINO	0.1371
TCGA-BH-A0HO	25.26	Low	24.96	Low	5.45	Low	0.58	0.99	0.38	0.48	0.48	0.44	0.19	0.6	0.38	0	0.31	0.63	0.94	0.55	0.13	0.96	0.52	0.76	0.93	0.68	0.85	0.81	0.15	0.57	0.62	0.02	0.03	Lum	BRCA_LumA	No	48	No	M0	Yes	N1a	II	Stage IIA	T1-T2	T1c	2.5	0	NA	0.0493
TCGA-A7-A13F	25.28	Low	41.79	High	16.23	High	0.48	0.99	0.12	0.56	0.38	0.49	0.2	0.35	0.28	0.06	0.42	0.78	0.91	0.47	0.38	0.98	0.39	0.59	0.88	0.37	0.82	0.73	0.55	0.62	0.61	0	0	Lum	BRCA_LumB	No	44	No	M0	Yes	N1a	III	Stage IIIA	T3-T4	T3	25.13	0	NOT HISPANIC OR LATINO	0.2607
TCGA-A7-A4SA	25.34	Low	28.13	Low	8.31	Low	0.61	1	0.24	0.89	0.96	0.89	0.12	0.62	0.62	0.05	0.74	0.72	0.79	0.33	0.29	0.84	0.53	0.83	0.83	0.97	0.94	0.87	0.7	0.85	0.74	0	0.08	NA	NA	No	40	No	M0	Yes	N1a	II	Stage IIB	T1-T2	T2	14.91	0	NOT HISPANIC OR LATINO	0.3754
TCGA-C8-A1HI	25.36	Low	34.66	High	9.83	High	0.5	0.99	0.31	0.29	0.54	0.56	0.24	0.59	0.61	0.03	0.62	0.82	1	0.3	0.14	0.99	0.32	0.76	0.88	0.62	0.84	0.8	0.52	0.69	0.9	0	0.15	Lum	BRCA_LumA	No	40	No	M0	Yes	N2	III	Stage IIIA	T1-T2	T2	11.27	0	NOT HISPANIC OR LATINO	0.2579
TCGA-AO-A0JA	25.4	Low	25.51	Low	9.53	Low	0.38	0.99	0.52	0.72	0.38	0.86	0.21	0.46	0.54	0.01	0.73	0.3	0.97	0.36	0.3	0.93	0.65	0.82	0.84	0.78	0.86	0.83	0.09	0.63	0.05	0.59	0.04	Lum	BRCA_LumA	No	36	No	M0	Yes	N3	III	Stage IIIC	T1-T2	T2	4.7	Recurred/Progressed	NOT HISPANIC OR LATINO	0.3029
TCGA-BH-A0EI	25.43	Low	20.58	Low	7.34	Low	0.46	0.99	0.27	0.8	0.85	0.58	0.26	0.88	0.32	0.08	0.65	0.75	0.92	0.53	0.08	0.92	0.49	0.62	0.83	0.8	0.9	0.84	0.37	0.78	0.16	0	0.08	Lum	BRCA_LumA	1	51	No	M0	Yes	N1a	II	Stage IIA	T1-T2	T1c	63.27	0	NOT HISPANIC OR LATINO	0.1622
TCGA-B6-A0IG	25.44	Low	26.2	Low	21.37	High	0.32	0.99	0.28	0.83	0.63	0.61	0.2	0.68	0.61	0.27	0.76	0.76	1	0.71	0.47	0.99	0.53	0.85	0.91	0.88	0.77	0.79	0.62	0.78	0.33	0	0.05	Lum	BRCA_LumA	No	50	No	M0	Yes	N1b	II	Stage IIB	T1-T2	T2	NA	NA	NOT HISPANIC OR LATINO	0.3174
TCGA-EW-A1IZ	25.5	Low	19.18	Low	8.53	Low	0.4	0.98	0.38	0.87	1	0.76	0.17	0.44	0.38	0	0.22	0.42	0.81	0.37	0.14	0.71	0.65	0.88	0.89	0.97	NA	0.46	0.13	0.67	0.05	0	0	Lum	BRCA_LumA	1	53	NA	MX	Yes	N2a	III	Stage IIIA	T1-T2	T2	18.2	0	NOT HISPANIC OR LATINO	0.0078
TCGA-AR-A24O	25.52	Low	20.3	Low	4.73	Low	0.52	0.99	0.41	0.59	0.52	0.8	0.47	0.56	0.38	0.02	0.5	0.61	0.87	0.32	0.17	0.89	0.69	0.75	0.79	0.83	0.86	0.85	0.17	0.68	0.31	0.01	0.13	Lum	BRCA_LumA	No	43	No	M0	Yes	N2	III	Stage IIIA	T3-T4	T3	84.13	Recurred/Progressed	NOT HISPANIC OR LATINO	0.0332
TCGA-Z7-A8R6	25.61	Low	38.09	High	9.36	Low	0.58	1	0.18	0.95	0.72	0.89	0.14	0.58	0.45	0.03	0.45	0.76	1	0.48	0.13	0.94	0.64	0.83	0.92	0.56	0.85	0.78	0.31	0.55	0.57	0	0.08	Lum	BRCA_LumB	No	46	No	M0	Neg	N0	I	Stage I	T1-T2	T1c	106.96	0	NOT HISPANIC OR LATINO	0.3367
TCGA-AR-A1AK	25.71	Low	33.1	High	7.83	Low	0.53	0.99	0.5	0.56	0.82	0.84	0.21	0.77	0.49	0.08	0.53	0.7	0.94	0.29	0.14	0.84	0.47	0.85	0.83	0.41	0.83	0.8	0.46	0.71	0.5	0.3	0.15	Lum	BRCA_LumA	1	70	No	M0	Neg	N0	I	Stage I	T1-T2	T1	103.78	0	NOT HISPANIC OR LATINO	0.2941
TCGA-A2-A0EO	25.74	Low	24.75	Low	6.24	Low	0.64	1	0.19	0.63	0.41	0.81	0.16	0.57	0.5	0.03	0.71	0.79	0.9	0.59	0.18	0.92	0.43	0.74	0.83	0.76	0.92	0.71	0.22	0.5	0.37	0	0	Lum	BRCA_LumA	1	54	No	M0	Neg	N0 (i-)	I	Stage IA	T1-T2	T1	80.22	0	NOT HISPANIC OR LATINO	0.2512
TCGA-BH-A18K	25.77	Low	22.63	Low	16.07	High	0.46	0.98	0.39	1	0.67	0.84	0.32	0.67	0.4	0.03	0.5	0.7	0.9	0.52	0.19	0.9	0.88	0.81	0.69	0.9	0.94	0.85	0.51	0.63	0.65	0	0.08	Lum	BRCA_LumA	No	46	No	M0	Neg	N0	I	Stage I	T1-T2	T1	NA	NA	NOT HISPANIC OR LATINO	0.4274
TCGA-GI-A2C8	25.78	Low	84.74	High	8.83	Low	0.63	0.99	0.36	0.73	NA	0.48	0.08	0.77	0.5	0.14	0.67	0.84	0.72	0.65	0.2	0.84	0.51	0.72	0.73	0.99	0.81	0.59	0.54	0.69	0.36	0.65	0.11	Lum	BRCA_LumA	1	63	NA	MX	Neg	N0	III	Stage IIIB	T3-T4	T4b	7.39	0	NOT HISPANIC OR LATINO	0.5576
TCGA-AR-A2LM	26.04	Low	21.74	Low	7.02	Low	0.41	0.98	0.3	0.84	0.53	0.83	0.24	0.62	0.44	0.03	0.79	0.63	0.95	0.52	0.11	0.95	0.66	0.62	0.71	0.89	0.79	0.87	0.08	0.61	0.18	0.49	0.03	Lum	BRCA_LumA	No	49	No	M0	Yes	N1	II	Stage II	T1-T2	T1	63.57	0	NOT HISPANIC OR LATINO	0.1
TCGA-BH-A0BZ	26.07	Low	48.55	High	13.65	High	0.48	1	0.41	0.65	0.42	0.69	0.11	0.54	0.3	0	0.67	0.56	0.89	0.62	0.25	0.99	0.49	0.69	0.74	0.98	0.94	0.77	0.33	0.6	0.37	0	0.04	Lum	BRCA_LumB	1	59	No	M0	Yes	N1a	III	Stage IIIA	T3-T4	T3	74.08	0	NOT HISPANIC OR LATINO	0.15
TCGA-BH-A0H7	26.24	Low	40.83	High	9.16	Low	0.71	1	0.15	0.68	0.71	0.66	0.19	0.75	0.66	0	0.43	0.76	0.87	0.55	0.29	0.97	0.27	0.63	0.84	0.74	0.96	0.75	0.74	0.65	0.13	0	0.16	Lum	BRCA_LumA	1	65	No	M0	Yes	N2a	III	Stage IIIA	T1-T2	T1c	23.06	0	NA	0.4407
TCGA-B6-A401	26.41	Low	29.15	High	21.24	High	0.44	1	0.32	0.92	0.55	0.72	0.13	0.7	0.51	0.18	0.53	0.76	1	0.73	0.12	0.95	0.34	0.69	0.77	0.78	0.89	0.79	0.73	0.59	0.66	0.22	0.14	Lum	BRCA_LumA	No	47	No	M0	Yes	N1a	II	Stage IIA	T1-T2	T1c	85.28	0	NOT HISPANIC OR LATINO	0.3026
TCGA-D8-A1JD	26.41	Low	73.5	High	10.45	High	0.67	0.98	0.14	0.77	0.53	0.66	0.12	0.61	0.47	0.04	0.45	0.76	0.95	0.37	0.19	0.85	0.36	0.65	0.81	0.91	0.94	0.81	0.52	0.55	0.59	0.61	0.03	Lum	BRCA_LumB	No	41	No	M0	Yes	N1a	II	Stage IIB	T1-T2	T2	18.13	0	NOT HISPANIC OR LATINO	0.4688
TCGA-BH-A18I	26.44	Low	21.47	Low	9.58	Low	0.48	0.98	0.18	0.77	0.34	0.86	0.32	0.59	0.38	0.02	0.66	0.56	0.96	0.41	0.08	0.93	0.7	0.65	0.66	0.85	0.94	0.86	0.17	0.62	0.4	0	0.06	Lum	BRCA_LumA	1	53	No	cM0 (i+)	Yes	N1a	II	Stage IIA	T1-T2	T1c	35.91	0	NOT HISPANIC OR LATINO	0.146
TCGA-AN-A041	26.45	Low	19.7	Low	20.2	High	0.56	0.99	0.57	0.82	0.85	0.66	0.33	0.84	0.49	0.06	0.73	0.75	0.88	0.54	0.53	0.86	0.43	0.83	0.68	0.97	0.89	0.76	0.38	0.65	0.28	0	0.09	Lum	BRCA_LumA	No	29	No	M0	Yes	N1a	II	Stage IIB	T1-T2	T2	0.23	0	NOT HISPANIC OR LATINO	0.3265
TCGA-D8-A3Z5	26.46	Low	21.09	Low	16.44	High	0.62	1	0.43	0.95	NA	0.79	0.17	0.62	0.28	0.05	0.48	0.85	1	0.53	0.13	0.99	0.7	0.81	0.83	0.98	0.95	0.91	0.39	0.49	0.48	0	0.13	NA	NA	1	54	No	M0	Yes	N3a	III	Stage IIIC	T1-T2	T2	33.34	0	NOT HISPANIC OR LATINO	0.1265
TCGA-A8-A07B	26.57	Low	64.33	High	4.3	Low	0.56	0.89	0	0.49	0.43	0.46	0.09	0.69	0.46	0.02	0.73	1	1	0.58	0.04	NA	0.24	0.85	0.95	0.99	NA	0.45	0.21	0.71	0.12	0	NA	Lum	BRCA_LumA	1	69	No	M0	Neg	N0	II	Stage IIA	T1-T2	T2	42.97	0	NA	0.3844
TCGA-AN-A0FF	26.58	Low	27.36	Low	15.51	High	0.6	0.99	0.25	0.58	0.5	0.76	0.16	0.36	0.44	0.01	0.28	0.48	1	0.52	0.39	0.97	0.59	0.77	0.93	0.61	0.91	0.84	0.22	0.61	0.26	0	0.06	Lum	BRCA_LumB	No	32	No	M0	Neg	N0	I	Stage IA	T1-T2	T1b	5.65	0	NOT HISPANIC OR LATINO	0.1509
TCGA-BH-A0BT	26.9	Low	34.72	High	24.22	High	0.54	0.96	0.33	0.9	0.6	0.58	0.09	0.87	0.25	0.19	0.85	0.98	1	0.72	0.46	0.97	0.29	0.9	0.75	0.98	0.76	0.75	0.75	0.67	0.47	0	0.03	Lum	BRCA_LumA	1	56	No	M0	Yes	N1mi	II	Stage IIA	T1-T2	T1c	77.69	0	NOT HISPANIC OR LATINO	0.3749
TCGA-AR-A0U2	26.95	Low	67.99	High	7	Low	0.86	1	0.5	0.4	0.55	0.77	0.24	0.57	0.67	0	0.72	0.84	1	0.66	0.9	0.95	0.37	0.61	0.96	0.67	0.91	0.63	0.47	0.64	0.73	0.73	0.07	Lum	BRCA_LumB	No	47	No	M0	Yes	N2	III	Stage IIIA	T1-T2	T2	52.86	Recurred/Progressed	NOT HISPANIC OR LATINO	0.6621
TCGA-BH-A209	27.39	Low	73.08	High	9.72	Low	0.72	0.97	0.51	0.63	0.47	0.56	0.09	0.61	0.52	0.01	0.62	0.7	1	0.52	0.3	0.73	0.31	0.92	0.91	0.99	0.69	0.74	0.49	0.68	0.29	0.28	0.01	Lum	BRCA_LumB	1	77	No	M0	Neg	N0	I	Stage I	T1-T2	T1c	NA	NA	NOT HISPANIC OR LATINO	0.3066
TCGA-UL-AAZ6	27.43	Low	22.83	Low	33.29	High	0.53	1	0.11	0.92	0.69	0.86	0.27	0.36	NA	0.03	0.3	0.63	1	0.56	0.17	0.96	0.78	NA	0.88	0.79	NA	NA	0.89	0.55	0.84	0	0.05	Lum	BRCA_LumA	1	73	NA	MX	Neg	N0	II	Stage IIA	T1-T2	T2	17.02	0	NOT HISPANIC OR LATINO	0.5875
TCGA-A2-A0EN	27.51	Low	15.64	Low	6.81	Low	0.47	0.94	0.31	0.83	NA	0.84	0.19	0.57	0.38	0.01	0.68	0.59	0.88	0.42	0.1	0.98	0.7	0.63	0.74	0.99	0.84	0.88	0.18	0.7	0.18	0.28	0.06	Lum	BRCA_LumA	1	70	No	M0	Neg	N0 (i+)	II	Stage IIA	T1-T2	T2	134.3	0	NOT HISPANIC OR LATINO	0.2206
TCGA-A2-A0ES	27.52	Low	17.34	Low	7.81	Low	0.37	1	0.22	0.79	0.53	0.67	0.24	0.63	0.43	0.07	0.62	0.96	0.91	0.49	0.14	0.91	0.66	0.69	0.86	0.83	0.84	0.7	0.28	0.77	0.27	0.01	0.24	Lum	BRCA_LumA	1	52	No	M0	Neg	N0 (i-)	II	Stage IIA	T1-T2	T2	71.94	0	NOT HISPANIC OR LATINO	0.0056
TCGA-E2-A2P5	27.63	Low	33.06	High	20.04	High	0.51	0.98	0.22	0.91	0.64	0.85	0.08	0.43	0.32	0.12	0.6	0.76	0.84	0.59	0.06	0.91	0.47	0.78	0.82	0.96	0.84	0.84	0.47	0.74	0.15	0	0.13	NA	NA	1	78	No	M0	Yes	N3	III	Stage IIIC	T1-T2	T2	19.61	Recurred/Progressed	NOT HISPANIC OR LATINO	0.6636
TCGA-E9-A227	27.76	Low	26.96	Low	4.12	Low	0.55	0.99	0.37	0.71	0.58	0.59	0.21	0.67	0.51	0.01	0.53	0.61	1	0.51	0.12	0.95	0.54	0.78	0.87	0.65	0.86	0.76	0.17	0.66	0.46	0.52	0.03	Lum	BRCA_LumA	No	42	No	M0	Yes	N1	II	Stage IIB	T1-T2	T2	32.03	0	NOT HISPANIC OR LATINO	0.0506
TCGA-E9-A1N5	27.78	Low	24.35	Low	7.89	Low	0.36	0.99	0.21	0.73	0.74	0.85	0.21	0.66	0.36	0.02	0.54	0.56	1	0.48	0.24	0.88	0.62	0.75	0.83	0.69	0.9	0.69	0.15	0.68	0.51	0.01	0.1	Lum	BRCA_LumA	No	45	No	M0	Yes	N1	II	Stage IIB	T1-T2	T2	36.79	0	NOT HISPANIC OR LATINO	0.1846
TCGA-E2-A1BC	27.88	Low	28.35	Low	7.11	Low	0.42	1	0.24	0.79	0.37	0.91	0.27	0.6	0.34	0.01	0.7	0.64	1	0.36	0.01	0.96	0.72	0.77	0.8	0.88	0.84	0.79	0.08	0.58	0.49	0.71	0	Lum	BRCA_LumA	1	63	No	M0	Neg	N0	I	Stage IA	T1-T2	T1c	16.46	0	NA	0.1381
TCGA-E9-A6HE	27.97	Low	17.55	Low	5.91	Low	0.41	0.99	0.25	0.5	NA	0.78	0.14	0.57	0.47	0.01	NA	0.53	1	0.51	0.19	0.96	0.57	0.68	NA	0.8	0.57	NA	0.13	0.48	NA	0.74	0.11	Lum	BRCA_LumA	No	45	NA	MX	Yes	N3	III	Stage IIIC	T3-T4	T3	27.83	0	NOT HISPANIC OR LATINO	0.1661
TCGA-BH-A18M	27.98	Low	22.12	Low	7.42	Low	0.5	0.99	0.14	0.67	0.27	0.76	0.28	0.57	0.31	0.02	0.51	0.75	0.8	0.45	0.25	0.9	0.55	0.63	0.83	0.72	0.83	0.85	0.08	0.64	0.21	0.38	0	Lum	BRCA_LumA	No	39	No	M0	Yes	N1	III	Stage IIIA	T3-T4	T3	NA	NA	NOT HISPANIC OR LATINO	0.1771
TCGA-B6-A0IA	27.99	Low	46.17	High	3.27	Low	0.52	1	0.35	0.81	0.44	0.6	0.12	0.81	0.49	0	NA	0.77	0.84	0.59	0.2	0.93	0.43	0.77	NA	0.45	NA	NA	0.46	0.29	NA	NA	0.03	Lum	BRCA_LumA	1	51	No	M0	Neg	N0 (i-)	II	Stage IIA	T1-T2	T2	275.66	0	NOT HISPANIC OR LATINO	0.2386
TCGA-E2-A3DX	28	Low	13.5	Low	5.18	Low	0.53	0.99	0.26	0.88	0.38	0.86	0.33	0.63	0.57	0.01	0.62	0.53	0.98	0.49	0.09	0.91	0.69	0.67	0.84	0.86	0.91	0.83	0.13	0.77	0.17	0	0.19	NA	NA	No	43	No	M0	Yes	N3	III	Stage IIIC	T1-T2	T2	43.53	0	NOT HISPANIC OR LATINO	0.0199
TCGA-3C-AALJ	28.03	Low	46.98	High	19.05	High	0.65	1	0.38	0.98	0.81	0.56	0.12	0.46	0.48	0	0.86	0.72	NA	0.49	0.44	0.88	0.39	0.7	0.87	0.84	0.92	0.43	0.25	0.58	NA	0.01	0.04	Lum	BRCA_LumB	1	62	No	M0	Yes	N1a	II	Stage IIB	T1-T2	T2	48.42	0	NOT HISPANIC OR LATINO	0.534
TCGA-E2-A10F	28.16	Low	21.17	Low	8.94	Low	0.51	0.98	0.29	0.83	0.32	0.7	0.2	0.58	0.37	0.01	0.61	0.58	0.76	0.54	0.16	0.93	0.62	0.6	0.9	0.61	0.92	0.83	0.14	0.58	0.22	0.37	0	Lum	BRCA_LumA	No	47	No	M0	Neg	N0 (i-)	II	Stage IIA	T1-T2	T2	28.84	0	NOT HISPANIC OR LATINO	0.1319
TCGA-GM-A2DC	28.16	Low	41.49	High	7.22	Low	0.81	0.98	0.72	0.74	NA	0.76	0.11	0.68	0.58	0	0.58	0.9	1	0.82	0.5	0.95	0.46	0.95	NA	0.53	NA	0.78	0.66	0.49	0.91	0	0.03	Lum	BRCA_LumA	1	57	No	M0	Yes	N1a	II	Stage IIA	T1-T2	T1c	83.28	0	NOT HISPANIC OR LATINO	0.413
TCGA-BH-A0HY	28.17	Low	35.94	High	7.27	Low	0.53	0.99	0.37	0.44	0.78	0.5	0.17	0.76	0.76	0	0.6	0.83	1	0.46	0.35	0.95	0.32	0.73	0.92	0.93	0.85	0.58	0.18	0.61	0.35	0	0	Lum	BRCA_LumB	1	60	No	M0	Neg	N0	I	Stage I	T1-T2	T1c	50.76	0	NOT HISPANIC OR LATINO	0.6304
TCGA-AC-A62V	28.18	Low	27.35	Low	13.59	High	0.66	1	0.26	0.65	0.52	0.83	0.22	0.77	0.71	0.01	NA	0.79	NA	0.44	0.64	1	0.39	0.89	0.72	0.99	NA	NA	0.15	0.63	NA	NA	0	NA	NA	1	58	Yes	M1	Yes	N1a	IV	Stage IV	T1-T2	T2	NA	NA	NOT HISPANIC OR LATINO	0.4895
TCGA-E2-A1L6	28.31	Low	33.03	High	6.67	Low	0.52	0.99	0.5	0.94	0.72	0.82	0.24	0.63	0.6	0.01	0.49	0.57	1	0.54	0.09	0.98	0.64	0.82	0.89	0.68	0.9	0.83	0.24	0.59	0.5	0.09	0.17	Lum	BRCA_LumA	No	44	No	M0	Yes	N1mi	II	Stage IIA	T1-T2	T1c	54.14	0	NOT HISPANIC OR LATINO	0.1288
TCGA-AO-A12A	28.34	Low	23.12	Low	7.56	Low	0.44	0.99	0.28	0.74	0.32	0.82	0.27	0.39	0.52	0.04	0.63	0.79	0.89	0.57	0.12	0.92	0.61	0.6	0.83	0.56	0.92	0.81	0.23	0.6	0.24	0.38	0.04	Lum	BRCA_LumA	No	47	No	M0	Neg	N0 (i+)	II	Stage IIA	T1-T2	T2	102.23	0	NOT HISPANIC OR LATINO	0.1372
TCGA-BH-A0B4	28.41	Low	40.39	High	9.28	Low	0.52	0.98	0.2	0.53	0.95	0.71	0.13	0.71	0.41	0.13	0.54	0.49	1	0.5	0.32	1	0.39	0.89	0.6	0.88	0.89	NA	0.84	0.64	0.61	0	0	NA	NA	1	65	No	M0	Yes	N2	III	Stage IIIA	T1-T2	T2	39.13	0	NA	0.3681
TCGA-B6-A0IH	28.46	Low	11.75	Low	6.75	Low	0.42	0.99	0.34	0.67	1	0.76	0.4	0.57	0.43	0.01	0.77	0.65	0.86	0.41	0.1	0.89	0.86	0.63	0.73	0.92	0.9	0.87	0.24	0.68	0.16	0.37	0.15	Lum	BRCA_LumA	1	81	No	M0	Yes	N1b	III	Stage IIIA	T3-T4	T3	NA	NA	NOT HISPANIC OR LATINO	0.1988
TCGA-E2-A1IH	28.54	Low	27.23	Low	4.71	Low	0.44	0.99	0.26	0.74	0.87	0.65	0.31	0.79	0.2	0.26	0.71	0.41	0.81	0.61	0.22	0.88	0.69	0.58	0.79	0.81	0.75	NA	0.39	0.63	0.45	0.36	0.02	Lum	BRCA_LumA	1	80	No	M0	Neg	N0	I	Stage I	T1-T2	T1c	33.71	0	NOT HISPANIC OR LATINO	0.3813
TCGA-BH-A0DE	28.63	Low	10.99	Low	9	Low	0.42	0.99	0.31	0.92	0.85	0.54	0.27	0.74	0.34	0.03	0.77	0.79	0.94	0.44	0.28	0.92	0.5	0.47	0.8	0.89	0.81	0.58	0.4	0.5	0.58	0.24	0.09	Lum	BRCA_LumA	1	62	No	M0	Neg	N0	II	Stage IIA	T1-T2	T2	77.92	0	NOT HISPANIC OR LATINO	0.1869
TCGA-OL-A5RV	28.84	Low	23.07	Low	17.17	High	0.55	1	0.25	0.96	0.67	0.78	0.25	0.51	0.56	0.04	0.46	0.68	0.95	0.46	0.12	0.92	0.64	0.76	0.88	0.63	0.95	0.91	0.38	0.58	0.29	0.82	0.07	Lum	BRCA_LumA	No	43	NA	MX	Yes	N3	III	Stage IIIC	T1-T2	T2	34.89	0	NA	0.0644
TCGA-AC-A3W6	28.89	Low	13.72	Low	5.35	Low	0.36	0.98	0.35	0.9	0.29	0.85	0.08	0.54	0.37	0	0.8	0.72	1	0.34	0.03	0.79	0.51	0.78	0.84	1	0.92	0.79	0.15	0.69	0.03	0.08	0.12	NA	NA	1	90	NA	MX	Yes	N1	III	Stage IIIA	T3-T4	T3	19.78	0	NOT HISPANIC OR LATINO	0.1051
TCGA-A8-A09R	29	Low	24.14	Low	9.89	High	0.49	1	0.4	0.64	0.65	0.74	0.27	0.67	0.55	0.01	0.67	0.78	0.96	0.38	0.81	0.93	0.61	0.89	0.86	0.77	0.9	0.84	0.23	0.59	0.6	0	0.04	Lum	BRCA_LumB	1	82	No	M0	Yes	N1	II	Stage IIB	T1-T2	T2	8.97	0	NA	0.4749
TCGA-AR-A252	29.08	Low	25.91	Low	8.45	Low	0.66	0.98	0.33	0.65	0.54	0.51	0.36	0.55	0.37	0.02	0.54	0.7	0.93	0.43	0.72	0.84	NA	0.81	0.84	0.92	0.75	0.71	0.09	0.61	0.4	0.34	0.04	Lum	BRCA_LumA	No	50	No	M0	Neg	N0	I	Stage I	T1-T2	T1	93.23	0	NOT HISPANIC OR LATINO	0.0162
TCGA-A8-A08P	29.09	Low	77	High	6.77	Low	0.5	0.98	0.43	0.81	0.5	0.43	0.07	0.61	0.46	0.01	0.67	0.7	1	0.64	0.41	1	0.24	0.77	0.81	1	0.93	0.53	0.6	0.6	0.41	0.23	0	Lum	BRCA_LumB	1	70	No	M0	Yes	N2a	III	Stage IIIA	T1-T2	T2	30.98	0	NA	0.5434
TCGA-E9-A22E	29.12	Low	18.75	Low	3.04	Low	0.28	0.98	0.36	0.61	0.44	0.82	0.11	0.8	0.34	0	0.96	0.74	1	0.35	0.17	0.76	0.69	0.74	0.51	0.86	0.84	0.79	0.05	0.55	0.14	0.01	0.07	Lum	BRCA_LumB	1	56	No	M0	Yes	N2	III	Stage IIIA	T1-T2	T2	41.69	0	NOT HISPANIC OR LATINO	0.4323
TCGA-AQ-A54O	29.17	Low	33.82	High	13.16	High	0.74	1	NA	1	NA	0.68	0.29	0.74	NA	0.03	NA	0.72	1	0.72	NA	0.79	0.14	0.24	NA	0.35	NA	NA	NA	NA	NA	NA	0	NA	NA	1	51	No	M0	Neg	N0	II	Stage IIA	T1-T2	T2	32.88	0	NOT HISPANIC OR LATINO	0.4149
TCGA-GM-A2DN	29.65	Low	23.24	Low	4.91	Low	0.51	0.99	0.58	0.79	0.63	0.74	0.13	0.56	0.45	0	0.5	0.55	1	0.44	0.14	0.97	0.61	0.69	0.85	0.81	0.92	0.78	0.17	0.63	0.07	0.56	0.07	Lum	BRCA_LumA	1	58	No	M0	Neg	N0 (i-)	II	Stage IIA	T1-T2	T2	101.54	0	NOT HISPANIC OR LATINO	0.0649
TCGA-B6-A0IN	29.66	Low	15.65	Low	9.46	Low	0.54	0.98	0.36	0.92	0.76	0.47	0.14	0.53	0.38	0	0.74	0.68	NA	0.22	0.41	0.88	0.3	0.54	0.67	0.72	0.85	NA	0.28	0.6	NA	0	0.07	Lum	BRCA_LumB	No	45	NA	MX	NA	NX	NA	Stage X	T1-T2	T1c	46.39	Recurred/Progressed	NOT HISPANIC OR LATINO	0.2325
TCGA-A1-A0SF	29.68	Low	24.06	Low	13.88	High	0.39	1	0.19	0.96	0.87	0.86	0.2	0.38	0.39	0.02	0.42	0.7	0.77	0.44	0.07	0.98	0.81	0.68	0.76	0.49	0.8	0.92	0.24	0.79	0.45	0.33	0.04	Lum	BRCA_LumA	1	54	No	M0	Neg	N0	II	Stage IIA	T1-T2	T2	48.06	0	NOT HISPANIC OR LATINO	0.2015
TCGA-A7-A26J	29.79	Low	25.91	Low	5.45	Low	0.5	0.99	0.36	0.67	0.55	0.78	0.18	0.58	0.42	0.03	0.51	0.55	0.94	0.32	0.2	0.98	0.65	0.78	0.85	0.68	0.87	0.87	0.22	0.53	0.53	0.43	0.07	Lum	BRCA_LumA	No	49	No	M0	Neg	N0	II	Stage IIA	T1-T2	T2	20.6	0	NOT HISPANIC OR LATINO	0.3864
TCGA-BH-A1EV	29.95	Low	47.91	High	8.89	Low	0.57	0.97	0.23	0.93	0.36	0.65	0.11	0.58	0.45	0.01	0.44	0.4	0.93	0.6	0.11	0.98	0.29	0.7	0.81	0.75	0.95	0.64	0.02	0.66	0.31	0	0.05	NonLum	BRCA_Her2	No	45	No	M0	Yes	N1b	III	Stage IIIA	T3-T4	T3	NA	NA	NOT HISPANIC OR LATINO	0.4189
TCGA-WT-AB41	29.96	Low	17.57	Low	16.16	High	0.72	0.98	NA	NA	NA	0.65	0.14	0.7	NA	0.33	NA	0.7	NA	0.43	NA	0.52	0.37	0.9	NA	0.87	NA	NA	NA	NA	NA	NA	NA	Lum	BRCA_LumA	1	55	NA	MX	Yes	N1mi	II	Stage IIB	T1-T2	T2	52.92	0	NOT HISPANIC OR LATINO	0.3125
TCGA-D8-A1XM	30.15	Low	21.49	Low	13.27	High	0.53	0.98	0.17	0.74	0.53	0.75	0.29	0.47	0.42	0.02	0.41	0.71	0.87	0.4	0.26	0.96	0.73	0.71	0.88	0.64	0.94	0.86	0.29	0.58	0.17	0.01	0.05	Lum	BRCA_LumA	1	57	No	M0	Neg	N0	I	Stage IA	T1-T2	T1c	17.67	0	NOT HISPANIC OR LATINO	0.1667
TCGA-BH-A0B6	30.18	Low	27.87	Low	9.04	Low	0.62	0.98	0.32	0.45	NA	0.53	0.13	0.61	0.43	0.02	0.64	0.59	1	0.33	0.06	0.71	0.55	0.78	0.83	0.89	0.93	0.88	0.26	0.61	0.59	0.01	0	NA	NA	No	47	No	M0	Neg	N0	I	Stage I	T1-T2	T1c	81.57	0	NOT HISPANIC OR LATINO	0.1574
TCGA-BH-A0C1	30.76	Low	36.07	High	16.05	High	0.37	0.99	0.1	0.8	0.46	0.82	0.07	0.57	0.46	0.01	0.83	0.67	1	0.63	0.07	0.94	0.44	0.77	0.79	0.87	0.74	0.51	0.39	0.66	0.09	0.26	0.08	Lum	BRCA_LumA	1	61	No	M0	Yes	N2a	III	Stage IIIA	T3-T4	T3	36.89	Recurred/Progressed	NOT HISPANIC OR LATINO	0.1678
TCGA-B6-A0X0	30.9	Low	29.96	High	8.48	Low	0.62	1	0.14	1	0.61	0.68	0.19	0.69	0.39	0.02	0.32	0.66	1	0.59	0.16	0.99	0.46	0.6	0.96	0.46	0.92	0.73	0.2	0.73	0.27	0.64	0	Lum	BRCA_LumA	1	54	No	M0	Neg	N0 (i-)	I	Stage I	T1-T2	T1c	NA	NA	NOT HISPANIC OR LATINO	0.1143
TCGA-PE-A5DE	30.9	Low	16.44	Low	7.11	Low	0.47	0.97	0.53	1	0.1	0.81	0.22	0.48	0.44	0.01	0.5	0.37	0.86	0.41	0.14	0.85	0.73	0.75	0.89	0.79	0.96	NA	0.1	0.55	0.65	0	0	Lum	BRCA_LumA	No	41	No	M0	Neg	N0	II	Stage IIA	T1-T2	T2	86.89	0	NA	0.5284
TCGA-E2-A1IJ	31.02	Low	13.97	Low	6.38	Low	0.48	0.98	0.4	0.82	NA	0.75	0.25	0.74	0.31	0.03	0.72	0.69	1	0.49	0.18	0.91	0.6	0.65	0.79	0.89	0.88	0.83	0.26	0.62	0.3	0.35	0	Lum	BRCA_LumA	1	57	No	M0	Neg	N0	I	Stage I	T1-T2	T1c	28.42	0	NOT HISPANIC OR LATINO	0.1163
TCGA-E2-A1IG	31.25	Low	14.88	Low	11.92	High	0.3	1	0.24	0.87	0.63	0.77	0.34	0.7	0.29	0.01	0.79	0.71	0.86	0.37	0.08	0.96	0.57	0.67	0.79	0.72	0.9	NA	0.16	0.71	0.3	0	0.03	Lum	BRCA_LumA	No	45	No	M0	Yes	N1mi	II	Stage IIB	T1-T2	T2	70.3	0	NOT HISPANIC OR LATINO	0.1263
TCGA-A7-A0D9	31.42	Low	29.04	Low	22.03	High	0.44	0.99	0.21	0.96	0.6	0.85	0.23	0.87	0.37	0.04	0.39	0.77	0.9	0.7	0.25	0.97	0.33	0.62	0.73	0.69	0.76	0.79	0.86	0.74	0.28	0.03	0.06	Lum	BRCA_LumA	No	37	No	M0	Neg	N0 (i-)	II	Stage IIA	T1-T2	T2	37.42	0	NOT HISPANIC OR LATINO	0.1867
TCGA-BH-A0DT	31.46	Low	34.32	High	8.64	Low	0.5	1	0.14	0.94	0.53	0.77	0.19	0.52	0.4	0.06	0.52	0.64	1	0.64	0.15	0.93	0.58	0.7	0.84	0.57	0.85	0.67	0.36	0.69	0.08	0.01	0.05	Lum	BRCA_LumA	No	41	No	M0	Yes	N1a	II	Stage IIA	T1-T2	T1c	78.94	0	NA	0.1927
TCGA-BH-A6R8	31.55	Low	19.51	Low	18.56	High	0.49	0.99	0.24	0.95	0.65	0.86	0.42	0.39	0.46	0.01	0.09	0.77	1	0.34	0.23	0.97	0.76	0.72	0.96	0.62	0.94	0.88	0.44	0.49	0.35	0	0.11	Lum	BRCA_LumA	No	46	No	M0	Neg	N0	II	Stage IIA	T1-T2	T2	9.63	0	NOT HISPANIC OR LATINO	0.3293
TCGA-D8-A1XD	32.29	Low	33.19	High	17.19	High	0.49	0.98	0.26	0.94	0.7	0.75	0.44	0.55	0.32	0.06	0.28	0.81	0.84	0.47	0.39	0.96	0.7	0.94	0.84	0.73	0.94	0.81	0.68	0.75	0.44	0.01	0.07	NA	NA	No	36	No	M0	Yes	N2a	III	Stage IIIA	T1-T2	T1c	17.15	0	NOT HISPANIC OR LATINO	0.148
TCGA-BH-A0H3	32.36	Low	20.01	Low	7.56	Low	0.48	0.99	0.26	0.9	0.26	0.83	0.23	0.64	0.46	0.02	0.52	0.67	0.94	0.42	0.12	0.89	0.74	0.67	0.79	0.92	0.77	0.89	0.19	0.66	0.05	0	0.09	Lum	BRCA_LumA	No	46	No	M0	Neg	N0	I	Stage I	T1-T2	T1c	63.34	0	NOT HISPANIC OR LATINO	0.0606
TCGA-C8-A27A	32.49	Low	68.79	High	14.03	High	0.82	1	0.36	0.57	0.43	0.78	0.24	0.77	0.37	0	0.29	0.72	1	0.51	0.94	0.98	0.43	0.73	0.94	0.93	0.85	0.76	0.54	0.73	0.62	0.01	0.05	Lum	BRCA_LumB	No	48	No	M0	Yes	N1	II	Stage IIB	T1-T2	T2	24.54	0	NOT HISPANIC OR LATINO	0.3008
TCGA-E2-A14Z	32.72	Low	36.42	High	13.5	High	0.63	0.99	0.31	0.9	0.3	0.71	0.17	0.47	0.3	0	0.65	0.7	0.92	0.59	0.03	0.96	0.57	0.69	0.79	0.73	0.91	0.86	0.23	0.63	0.38	0.01	0	Lum	BRCA_LumA	1	64	No	M0	Neg	N0	I	Stage I	T1-T2	T1c	6.18	Recurred/Progressed	NOT HISPANIC OR LATINO	0.4779
TCGA-AO-A0J5	32.81	Low	23.13	Low	16.15	High	0.44	0.99	0.19	0.64	0.23	0.64	0.23	0.55	0.36	0	0.46	0.56	1	0.37	0.17	0.96	0.56	0.63	0.7	0.99	0.9	0.8	0.3	0.66	0.01	0.59	0.03	Lum	BRCA_LumA	No	48	Yes	M1	Yes	N1a	IV	Stage IV	T3-T4	T4	NA	NA	NOT HISPANIC OR LATINO	0.1273
TCGA-D8-A27W	32.82	Low	61.6	High	15.9	High	0.77	0.99	0.18	0.56	0.6	0.81	0.21	0.7	0.36	0.01	0.26	0.81	0.92	0.51	0.45	0.98	0.41	0.84	0.85	0.82	0.87	0.8	0.81	0.64	0.78	0	0.04	Lum	BRCA_LumB	1	55	No	M0	Neg	N0	III	Stage IIIB	T3-T4	T4b	12.25	0	NOT HISPANIC OR LATINO	0.4452
TCGA-AR-A24T	32.93	Low	28.66	Low	7.86	Low	0.38	0.99	0.13	0.93	0.54	0.77	0.19	0.58	0.43	0.02	0.39	0.53	1	0.46	0.12	1	0.76	0.62	0.69	0.72	0.91	0.75	0.2	0.53	0.26	0	0.07	Lum	BRCA_LumA	No	46	No	M0	Yes	N3	III	Stage IIIC	T3-T4	T3	105.19	0	NOT HISPANIC OR LATINO	0.2168
TCGA-BH-A0HU	33.39	Low	47.81	High	11.43	High	0.71	0.99	0.22	0.85	0.52	0.72	0.16	0.28	0.49	0.24	0.54	0.85	1	0.38	0.21	0.9	0.31	0.76	0.91	0.79	0.96	0.7	0.19	0.71	0.34	0.16	0.04	Lum	BRCA_LumB	1	52	No	M0	Neg	N0 (i-)	I	Stage IA	T1-T2	T1c	12.88	0	NA	0.3924
TCGA-D8-A1XJ	33.49	Low	48.51	High	5.32	Low	0.58	0.98	0.19	0.62	0.13	0.68	0.08	0.45	0.42	0.02	0.62	0.71	0.95	0.36	0.06	0.88	0.42	0.8	0.88	0.91	0.63	0.58	0.27	0.75	0.1	0.01	0.02	NonLum	BRCA_Her2	1	76	NA	MX	Yes	N1a	III	Stage IIIA	T3-T4	T3	21.81	0	NOT HISPANIC OR LATINO	0.3525
TCGA-AC-A3EH	33.68	Low	32.84	High	13.24	High	0.53	0.95	0.18	1	0.19	0.89	0.15	0.38	0.47	0.01	0.41	0.56	1	0.26	0.2	0.99	0.59	0.9	0.94	0.98	0.82	0.84	0.22	0.57	0.24	0.69	0.08	NA	NA	1	79	No	M0	Yes	N3	III	Stage IIIC	T3-T4	T3	NA	NA	NOT HISPANIC OR LATINO	0.3579
TCGA-A2-A0EW	33.79	Low	16.26	Low	6.31	Low	0.54	1	0.43	0.9	0.5	0.7	0.25	0.63	0.41	0.04	0.64	0.55	0.86	0.48	0.07	0.95	0.53	0.73	0.75	0.96	0.88	0.79	0.22	0.81	0.14	0.37	0.1	Lum	BRCA_LumA	1	53	No	M0	Yes	N3a	III	Stage IIIC	T1-T2	T1b	44.45	Recurred/Progressed	NOT HISPANIC OR LATINO	0.0724
TCGA-BH-A0E2	33.82	Low	31.52	High	6.84	Low	0.39	0.99	0.25	1	0.53	0.65	0.33	0.73	0.38	0.01	0.6	0.54	0.79	0.49	0.12	0.96	0.5	0.6	0.86	0.67	0.85	0.73	0.12	0.73	0.12	0.02	0.1	Lum	BRCA_LumA	No	49	No	M0	Yes	N2a	III	Stage IIIA	T1-T2	T2	14.29	0	NA	0.2837
TCGA-EW-A1P0	33.95	Low	81	High	11.22	High	0.73	0.98	0.24	0.63	0.41	0.81	0.23	0.79	0.52	0.01	0.21	0.84	0.88	0.51	0.18	0.98	0.43	0.78	0.95	0.82	0.93	0.74	0.55	0.68	0.57	0.4	0	Lum	BRCA_LumB	1	55	NA	MX	Yes	N1b	II	Stage IIB	T1-T2	T2	35.94	Recurred/Progressed	NOT HISPANIC OR LATINO	0.2439
TCGA-A8-A06Q	34	Low	29.13	High	6.77	Low	0.49	0.99	0.52	0.67	0.15	0.76	0.31	0.48	0.25	0	0.1	0.38	1	0.28	0.23	0.97	0.46	0.74	0.96	0.6	0.77	0.8	0.08	0.51	0.06	0.67	0	Lum	BRCA_LumB	1	63	No	M0	Yes	N2	III	Stage IIIA	T3-T4	T3	1.02	0	NA	0.6549
TCGA-AR-A24R	34.12	Low	32.06	High	21.09	High	0.56	0.99	0.32	0.56	0.64	0.87	0.53	0.5	0.55	0.03	0.17	0.73	0.96	0.37	0.21	0.93	0.69	0.76	0.91	0.61	0.8	0.71	0.32	0.52	0.62	0.01	0.01	Lum	BRCA_LumB	No	45	No	M0	Yes	N2	III	Stage IIIA	T1-T2	T1	112.68	0	NOT HISPANIC OR LATINO	0.3412
TCGA-E9-A1N6	34.35	Low	42.71	High	16.3	High	0.59	0.97	0.17	0.74	0.42	0.7	0.08	0.54	0.42	0.01	0.7	0.66	0.89	0.34	0.16	0.84	0.36	0.74	0.84	0.83	0.85	0.66	0.2	0.42	0.24	0	0.02	NA	NA	1	52	No	M0	Yes	N1	II	Stage IIB	T1-T2	T2	22.08	Recurred/Progressed	NOT HISPANIC OR LATINO	0.2459
TCGA-AR-A1AW	34.38	Low	34.5	High	7.71	Low	0.49	0.98	0.44	0.77	0.5	0.82	0.21	0.48	0.6	0.2	0.74	0.45	1	0.36	0.07	0.69	0.42	0.86	0.91	0.86	0.85	0.78	0.16	0.79	0.14	0	0.01	Lum	BRCA_LumB	1	65	No	M0	Neg	N0	II	Stage IIA	T1-T2	T2	86.47	0	NOT HISPANIC OR LATINO	0.1214
TCGA-BH-A28Q	34.4	Low	31.74	High	8.01	Low	0.47	0.97	0.2	0.79	0.34	0.8	0.26	0.54	0.32	0.02	0.4	0.56	0.97	0.38	0.12	0.96	0.57	0.65	0.89	0.55	0.87	0.81	0.16	0.59	0.31	0	0.06	Lum	BRCA_LumA	No	46	No	M0	Yes	N1a	II	Stage IIB	T1-T2	T2	36.76	0	NOT HISPANIC OR LATINO	0.1605
TCGA-A8-A0A4	34.7	Low	23.52	Low	9.47	Low	0.52	0.97	0.28	0.72	0.74	0.82	0.23	0.58	0.66	0.03	0.58	0.76	0.93	0.29	0.06	0.9	0.55	0.61	0.78	0.75	0.82	0.88	0.27	0.79	0.08	0	0	Lum	BRCA_LumA	1	73	No	M0	Neg	N0	II	Stage IIA	T1-T2	T2	13.01	0	NA	0.2609
TCGA-A2-A25E	35.06	Low	48.79	High	28.05	High	0.45	0.99	0.26	0.82	0.84	0.82	0.48	0.57	0.49	0.01	0.15	0.82	1	0.65	0.57	0.94	0.57	0.87	0.83	0.53	0.92	0.69	0.8	0.48	0.65	0.02	0.17	Lum	BRCA_LumB	No	34	No	M0	Yes	N2a	III	Stage IIIA	T1-T2	T2	98.19	Recurred/Progressed	NOT HISPANIC OR LATINO	0.3373
TCGA-A8-A082	35.46	Low	31.02	High	15.92	High	0.65	1	0.17	0.84	0.69	0.6	0.17	0.72	0.42	0.42	0.63	0.78	0.88	0.72	0.13	1	0.32	0.76	0.94	0.64	0.91	0.64	0.94	0.81	0.43	0	0.02	Lum	BRCA_LumB	1	58	No	M0	Yes	N1a	II	Stage IIB	T1-T2	T2	18.04	0	NA	0.1231
TCGA-A2-A0CV	35.7	Low	34.4	High	5.03	Low	0.43	1	0.24	0.8	0.61	0.62	0.14	0.46	0.32	0.02	0.33	0.57	1	0.63	0.06	0.96	0.56	0.55	0.87	0.81	0.85	0.65	0.25	0.64	0.28	0.01	0.1	Lum	BRCA_LumA	No	41	No	M0	Yes	N1a	II	Stage IIB	T1-T2	T2	98.92	0	NOT HISPANIC OR LATINO	0.6142
TCGA-A2-A0D4	35.76	Low	53.93	High	15.6	High	0.79	0.98	0.54	0.62	0.9	0.86	0.15	0.69	0.61	0.02	0.19	0.94	0.88	0.72	0.54	0.96	0.57	0.96	0.89	0.61	0.95	0.81	0.95	0.62	0.75	0	0.07	Lum	BRCA_LumB	No	37	No	M0	Yes	N1a	II	Stage IIB	T1-T2	T2	25.2	0	NOT HISPANIC OR LATINO	0.3856
TCGA-D8-A27L	35.76	Low	28.8	Low	8.27	Low	0.51	1	0.2	0.86	0.57	0.79	0.22	0.62	0.46	0.05	0.35	0.64	0.97	0.44	0.09	0.89	0.59	0.71	0.85	0.88	0.8	0.83	0.18	0.72	0.45	0	0.07	Lum	BRCA_LumA	No	49	No	M0	Yes	N2a	III	Stage IIIA	T1-T2	T1c	16.39	0	NOT HISPANIC OR LATINO	0.1113
TCGA-BH-A0HX	35.98	Low	47.96	High	8.92	Low	0.62	1	0.27	0.76	0.49	0.81	0.18	0.69	0.51	0.01	0.37	0.65	0.94	0.5	0.12	0.91	0.4	0.61	0.81	0.97	0.86	0.8	0.52	0.6	0.54	0	0.09	Lum	BRCA_LumA	1	54	No	M0	Yes	N1a	II	Stage IIB	T1-T2	T2	27.23	0	NA	0.5678
TCGA-BH-A1FB	35.99	Low	26.08	Low	6.62	Low	0.52	0.99	0.26	0.73	0.74	0.73	0.3	0.61	0.41	0.13	0.65	0.58	0.93	0.45	0.1	0.82	0.6	0.72	0.86	0.82	0.86	0.84	0.28	0.59	0.31	0	0.12	NA	NA	1	60	No	M0	Yes	N1b	II	Stage IIB	T1-T2	T2	NA	NA	NOT HISPANIC OR LATINO	0.0542
TCGA-OL-A66H	36.21	Low	17.59	Low	17.77	High	0.63	0.98	0.18	1	0.84	0.78	0.2	0.68	0.54	0.02	0.45	0.71	1	0.49	0.26	0.95	0.48	0.69	0.91	0.95	0.83	0.57	0.45	0.55	0.63	0.5	0	Lum	BRCA_LumA	No	NA	NA	MX	Yes	N1mi	I	Stage IB	T1-T2	T1c	NA	0	NOT HISPANIC OR LATINO	0.0587
TCGA-A2-A04R	36.31	Low	38.68	High	8.21	Low	0.65	0.99	0.43	0.72	0.95	0.87	0.26	0.45	0.71	0.02	0.38	0.66	0.9	0.69	0.6	0.84	0.65	0.95	0.89	0.7	0.91	0.93	0.52	0.68	0.88	0.45	0.07	Lum	BRCA_LumB	No	36	No	M0	Neg	N0 (i-)	I	Stage IA	T1-T2	T1	121.85	0	NOT HISPANIC OR LATINO	0.2643
TCGA-C8-A26W	36.34	Low	29.79	High	8.72	Low	0.41	0.99	0.54	0.84	0.66	0.76	0.17	0.42	0.45	0.13	0.55	0.66	0.91	0.48	0.19	0.98	0.83	0.83	0.88	0.84	0.9	0.87	0.35	0.76	0.48	0	0.13	Lum	BRCA_LumB	1	58	No	M0	Yes	N1	II	Stage IIB	T1-T2	T2	12.52	0	NOT HISPANIC OR LATINO	0.3238
TCGA-C8-A273	36.52	Low	33.98	High	19.37	High	0.24	1	0.35	0.71	0.3	0.81	0.36	0.45	0.42	0	0.25	0.57	1	0.23	0.47	0.96	0.78	0.66	0.9	0.73	0.92	0.72	0.24	0.5	0.04	0.01	0	Lum	BRCA_LumA	No	29	No	M0	Yes	N1	II	Stage IIB	T1-T2	T2	16.85	0	NOT HISPANIC OR LATINO	0.2254
TCGA-A7-A425	36.58	Low	11.86	Low	20.32	High	0.6	0.98	0.29	1	0.6	0.9	0.21	0.53	0.31	0.02	0.65	0.78	0.93	0.3	0.06	0.92	0.64	0.68	0.83	0.97	0.94	0.79	0.39	0.46	0.04	0.23	0.27	Lum	BRCA_LumA	1	70	NA	MX	Yes	N3a	III	Stage IIIC	T3-T4	T3	14.55	Recurred/Progressed	NOT HISPANIC OR LATINO	0.1447
TCGA-OL-A5DA	36.65	Low	33.74	High	11.98	High	0.51	0.97	0.3	0.95	0.35	0.89	0.19	0.42	0.41	0	0.57	0.6	0.83	0.39	0.12	0.97	0.59	0.8	0.8	0.52	0.95	0.77	0.12	0.57	0.31	0.01	0	Lum	BRCA_LumA	1	61	NA	MX	Neg	N0	II	Stage IIA	T1-T2	T2	58.57	0	NOT HISPANIC OR LATINO	0.2379
TCGA-AN-A0FZ	36.67	Low	43.96	High	19.41	High	0.5	1	0.13	0.97	0.57	0.81	0.3	0.62	0.4	0.16	0.3	0.69	0.96	0.83	0.28	0.99	0.72	0.52	0.9	0.92	0.86	0.83	0.35	0.56	0.38	0.04	0.01	Lum	BRCA_LumA	No	45	No	M0	Yes	N2	III	Stage IIIA	T1-T2	T2	0.33	0	NOT HISPANIC OR LATINO	0.4504
TCGA-D8-A1JB	36.72	Low	21.27	Low	12.06	High	0.52	1	0.2	0.67	0.71	0.65	0.29	0.51	0.4	0.02	0.44	0.59	0.92	0.47	0.28	0.81	NA	0.72	0.79	0.95	NA	0.87	0.13	0.58	0.43	0	0.03	Lum	BRCA_LumA	1	54	No	M0	Yes	N1a	II	Stage IIB	T1-T2	T2	55.45	0	NOT HISPANIC OR LATINO	0.0338
TCGA-A2-A0SW	36.73	Low	34.05	High	17.25	High	0.56	0.99	0.29	0.88	0.33	0.74	0.15	0.35	0.59	0	0.7	0.64	1	0.51	0.1	0.74	0.36	0.74	0.86	1	0.94	NA	0.16	0.61	0.1	0.23	0.06	Lum	BRCA_LumB	1	82	Yes	M1	Yes	N2	IV	Stage IV	T1-T2	T2	21.45	Recurred/Progressed	NOT HISPANIC OR LATINO	0.4298
TCGA-GM-A2DM	36.88	Low	29.87	High	9.79	Low	0.71	0.99	0.2	0.57	NA	0.5	0.2	0.71	0.44	0.02	0.24	0.86	0.87	0.62	0.18	0.97	0.46	NA	0.98	0.63	0.96	0.66	0.28	0.57	0.14	0	0.02	Lum	BRCA_LumA	1	57	No	M0	Neg	N0 (i-)	II	Stage IIA	T1-T2	T2	105.98	0	HISPANIC OR LATINO	0.0055
TCGA-AR-A24L	36.98	Low	25.63	Low	7.44	Low	0.19	0.99	0.14	0.63	0.8	0.86	0.52	0.56	0.42	0.04	0.55	0.63	0.95	0.54	0.28	0.94	NA	0.69	0.82	0.72	0.89	0.95	0.51	0.67	0.78	0	0.12	Lum	BRCA_LumA	No	26	No	M0	Yes	N1	II	Stage IIB	T1-T2	T2	46.45	Recurred/Progressed	NOT HISPANIC OR LATINO	0.3426
TCGA-D8-A1Y2	37	Low	26.44	Low	6.28	Low	0.67	0.99	0.17	0.65	0.74	0.77	0.24	0.64	0.43	0.17	0.77	0.53	1	0.35	0.26	0.95	0.58	0.79	0.79	0.97	0.78	0.88	0.37	0.64	0.35	0	0.03	Lum	BRCA_LumB	1	71	NA	MX	Neg	N0	II	Stage IIA	T1-T2	T2	14.22	0	NOT HISPANIC OR LATINO	0.3094
TCGA-BH-A0E1	37.01	Low	34.29	High	4.73	Low	0.56	1	0.27	0.2	0.46	0.41	0.14	0.62	0.44	0.01	0.46	0.75	1	0.69	0.29	0.9	0.46	0.77	0.92	0.54	0.85	0.82	0.39	0.6	0.3	0.59	0.04	Lum	BRCA_LumA	1	52	No	M0	Yes	N1	II	Stage IIB	T1-T2	T2	15.67	0	NA	0.0595
TCGA-EW-A2FS	37.03	Low	23.12	Low	16.27	High	0.44	0.99	0.6	0.99	0.56	0.81	0.37	0.69	0.67	0.01	0.78	0.49	0.92	0.3	0.15	0.91	0.77	0.64	0.83	0.93	0.91	NA	0.46	0.88	0.39	0.81	0.12	Lum	BRCA_LumA	No	41	NA	MX	Yes	N1mi	II	Stage IIB	T1-T2	T2	52.69	0	NOT HISPANIC OR LATINO	0.1908
TCGA-BH-A0AU	37.14	Low	52.78	High	10.75	High	0.55	0.97	0.06	0.81	0.48	0.51	0.14	0.53	0.32	0.02	0.18	0.67	1	0.38	0.26	0.85	0.3	0.63	0.86	0.53	0.81	0.64	0.37	0.57	0.61	0.24	0.09	Lum	BRCA_LumB	No	45	No	M0	Neg	N0	II	Stage IIA	T1-T2	T2	62.88	0	NOT HISPANIC OR LATINO	0.4255
TCGA-AC-A2QI	37.15	Low	18.45	Low	4.93	Low	0.58	0.98	0.31	0.85	0.33	0.81	0.21	0.6	0.44	0	0.74	0.51	1	0.59	0.25	0.97	0.56	0.6	0.86	0.89	0.87	0.85	0.1	0.71	0.23	0.47	0.05	NA	NA	1	76	NA	MX	Yes	N1a	III	Stage IIIA	T3-T4	T3	19.32	0	NOT HISPANIC OR LATINO	0.0938
TCGA-D8-A1Y1	37.44	Low	40.15	High	8.91	Low	0.53	0.99	0.14	0.74	0.63	0.82	0.17	0.59	0.25	0.1	0.45	0.8	1	0.5	0.2	0.95	0.6	0.73	0.86	0.92	0.86	0.67	0.52	0.53	0.57	0	0.16	Lum	BRCA_LumB	1	80	NA	MX	Yes	N1a	III	Stage IIIA	T3-T4	T3	NA	NA	NOT HISPANIC OR LATINO	0.5329
TCGA-BH-A0DS	37.63	Low	63.68	High	3.97	Low	0.65	1	0.25	1	0.49	0.65	0.08	0.68	0.11	0.07	0.42	0.62	1	0.6	0.15	0.94	0.36	0.69	0.7	0.92	0.9	0.76	0.31	0.58	0.5	NA	0.1	Lum	BRCA_LumA	1	71	No	M0	Yes	N2a	III	Stage IIIA	T1-T2	T2	2.56	0	NA	0.3395
TCGA-E9-A1NA	37.65	Low	34.31	High	24.69	High	0.67	0.98	0.22	0.53	0.65	0.43	0.11	0.76	0.49	0.04	0.52	0.69	0.92	0.45	0.43	0.82	0.44	0.69	0.79	0.62	0.93	0.66	0.47	0.73	0.41	0.01	0	Lum	BRCA_LumB	1	58	No	M0	Neg	N0	II	Stage IIA	T1-T2	T2	36.53	0	NOT HISPANIC OR LATINO	0.3875
TCGA-D8-A27K	37.66	Low	33.3	High	8.01	Low	0.49	0.99	0.37	0.98	0.51	0.82	0.22	0.51	0.27	0.01	0.4	0.65	0.95	0.47	0.11	0.97	0.62	0.72	0.89	0.6	0.91	0.76	0.13	0.67	0.21	0.01	0.03	Lum	BRCA_LumA	No	47	No	M0	Yes	N1a	II	Stage IIB	T1-T2	T2	48	0	NOT HISPANIC OR LATINO	0.1153
TCGA-AR-A1AP	37.73	Low	53.87	High	9.99	High	0.65	0.98	0.16	0.83	0.5	0.62	0.23	0.77	0.29	0.18	0.61	0.68	1	0.68	0.06	0.9	0.2	0.68	0.86	0.36	0.84	0.57	0.59	0.68	0.47	0.12	0.02	Lum	BRCA_LumA	1	80	No	M0	Neg	N0	I	Stage I	T1-T2	T1	93.82	0	NOT HISPANIC OR LATINO	0.2882
TCGA-B6-A0WT	37.81	Low	28.95	Low	9.55	Low	0.56	1	0.23	0.88	0.67	0.7	0.29	0.6	0.5	0	0.47	0.72	0.79	0.45	0.37	0.96	0.64	0.8	0.89	0.79	NA	0.81	0.29	0.61	0.16	0	0	Lum	BRCA_LumA	1	61	No	M0	Yes	N1	II	Stage IIB	T1-T2	T2	126.87	Recurred/Progressed	NOT HISPANIC OR LATINO	0.152
TCGA-A1-A0SD	37.88	Low	34.86	High	10.57	High	0.53	0.99	0.28	0.94	0.73	0.82	0.26	0.61	0.45	0.06	0.58	0.69	0.92	0.51	0.08	0.96	0.7	0.7	0.77	0.72	0.94	0.85	0.44	0.62	0.4	0	0.09	Lum	BRCA_LumA	1	59	No	M0	Neg	N0	II	Stage IIA	T1-T2	T2	14.36	0	NOT HISPANIC OR LATINO	0.2474
TCGA-E2-A1L9	37.97	Low	20.9	Low	14.93	High	0.47	0.99	0.3	0.93	0.53	0.76	0.4	0.59	0.44	0.01	0.7	0.7	1	0.41	0.18	0.94	NA	0.74	0.8	0.68	0.86	0.74	0.36	0.69	0.14	0.63	0.03	Lum	BRCA_LumA	No	40	No	M0	Yes	N1mi	II	Stage IIA	T1-T2	T1c	19.65	0	NOT HISPANIC OR LATINO	0.0944
TCGA-EW-A1J5	38.14	Low	27.39	Low	8.01	Low	0.48	1	0.31	0.93	0.7	0.82	0.23	0.45	0.6	0.02	0.5	0.76	0.96	0.51	0.22	0.94	0.75	0.68	0.93	0.77	0.9	0.81	0.19	0.74	0.22	0	0.05	Lum	BRCA_LumA	1	59	No	M0	Neg	N0 (i-)	II	Stage IIB	T3-T4	T3	15.67	0	NOT HISPANIC OR LATINO	0.1777
TCGA-LD-A74U	38.26	Low	19.74	Low	11.88	High	0.56	1	0.36	0.86	0.26	0.83	0.19	0.54	0.23	0.04	0.68	0.56	1	0.67	0.13	0.9	0.62	0.74	0.77	0.94	0.93	0.84	0.14	0.62	0.2	0.41	0.04	Lum	BRCA_LumA	1	79	No	M0	Yes	N3a	III	Stage IIIC	T3-T4	T3	13.21	0	NOT HISPANIC OR LATINO	0.0661
TCGA-C8-A1HG	38.32	Low	71.73	High	4.23	Low	0.64	0.99	0.32	NA	0.65	0.66	0.24	0.78	0.49	0	0.3	0.73	0.59	0.64	0.91	0.76	0.54	0.73	NA	0.44	0.68	0.67	0.43	0.7	0.49	0.33	0	Lum	BRCA_LumB	No	50	No	M0	Neg	N0	II	Stage IIA	T1-T2	T2	11.33	0	NOT HISPANIC OR LATINO	0.3587
TCGA-E2-A1IF	38.34	Low	15.85	Low	6.98	Low	0.5	0.99	0.38	0.91	0.62	0.77	0.12	0.69	0.47	0.04	0.58	0.78	0.64	0.47	0.2	0.95	0.62	0.71	0.84	0.74	NA	NA	0.35	0.83	NA	NA	0.05	Lum	BRCA_LumA	1	74	No	M0	Neg	N0	I	Stage I	T1-T2	T1c	37.39	0	NOT HISPANIC OR LATINO	0.118
TCGA-AO-A0JF	38.39	Low	16.93	Low	5.37	Low	0.49	0.98	0.26	0.7	0.76	0.79	0.28	0.68	0.41	0	0.47	0.54	0.95	0.38	0.12	0.98	0.7	0.67	0.67	0.93	0.88	0.88	0.1	0.58	0.18	0.63	0.02	Lum	BRCA_LumA	1	68	No	M0	Yes	N1a	II	Stage IIA	T1-T2	T1c	65.05	0	NOT HISPANIC OR LATINO	0.0531
TCGA-AR-A0TZ	38.63	Low	31.84	High	12.12	High	0.57	0.98	0.24	0.8	0.6	0.92	0.37	0.2	0.4	0.01	0.13	0.83	0.93	0.19	0.37	0.95	0.84	0.76	0.94	0.64	0.95	0.86	0.21	0.57	0.15	0.54	0.02	Lum	BRCA_LumA	No	43	Yes	M1	Yes	N2	NA	NA	T1-T2	T2	43.13	Recurred/Progressed	NOT HISPANIC OR LATINO	0.8185
TCGA-E2-A15M	38.63	Low	42.71	High	5.35	Low	0.41	0.95	0.49	0.2	0.28	0.68	0.14	0.46	0.38	0.08	0.58	0.58	1	0.51	0.2	0.89	0.58	0.82	0.83	0.78	0.79	0.82	0.29	0.62	0.19	0	0.09	Lum	BRCA_LumA	1	66	No	M0	Neg	N0	II	Stage IIA	T1-T2	T2	NA	NA	NOT HISPANIC OR LATINO	0.2774
TCGA-A8-A07F	38.67	Low	42.76	High	12.84	High	0.57	0.99	0.21	0.93	0.61	0.87	0.13	0.41	0.33	0.22	0.57	0.77	0.93	0.57	0.19	0.9	0.44	0.84	0.92	0.76	0.93	0.64	0.29	0.5	0.23	0	0.03	Lum	BRCA_LumA	1	65	No	M0	Yes	N1a	II	Stage IIB	T1-T2	T2	18.96	0	NA	0.6103
TCGA-A2-A3KC	38.76	Low	22.46	Low	17.65	High	0.43	1	0.22	0.89	0.63	0.79	0.2	0.55	0.53	0.06	0.65	0.73	1	0.61	0.23	0.94	0.67	0.64	0.67	0.7	0.9	0.79	0.27	0.73	0.21	0	0.11	NA	NA	1	55	No	M0	Yes	N1a	II	Stage IIB	T1-T2	T2	36.2	0	NOT HISPANIC OR LATINO	0.1404
TCGA-LL-A6FQ	38.95	Low	11.58	Low	7.91	Low	0.49	1	0.11	0.73	NA	0.85	0.2	0.5	NA	0	NA	0.58	NA	0.44	0.13	1	0.72	0.92	NA	0.89	NA	NA	NA	0.83	NA	NA	NA	Lum	BRCA_LumA	1	77	NA	MX	Yes	N2a	III	Stage IIIA	T1-T2	T2	2.63	0	NOT HISPANIC OR LATINO	0.4664
TCGA-AO-A0JG	39.01	Low	24.63	Low	15.03	High	0.6	1	0.35	0.59	0.71	0.72	0.19	0.6	0.72	0.01	0.27	0.71	0.92	0.42	0.1	0.99	0.5	0.63	0.87	0.88	0.96	0.79	0.28	0.64	0.7	0.3	0.07	Lum	BRCA_LumA	No	49	No	M0	Yes	N2a	III	Stage IIIA	T1-T2	T2	26.22	0	NOT HISPANIC OR LATINO	0.2284
TCGA-BH-A42T	39.23	Low	26.05	Low	10.14	High	0.59	0.98	0.37	0.93	0.53	0.52	0.08	0.86	0.35	0.16	0.86	0.7	1	0.69	0.31	0.96	0.25	0.73	0.8	0.63	0.91	0.83	0.7	0.74	0.4	0	0	NA	NA	1	75	No	M0	Neg	N0 (i+)	II	Stage IIA	T1-T2	T2	NA	NA	NOT HISPANIC OR LATINO	0.401
TCGA-OL-A66K	39.27	Low	26.49	Low	6.8	Low	0.53	0.99	0.27	1	0.58	0.9	0.15	0.5	0.55	0.02	0.48	0.67	1	0.53	0.13	0.97	0.45	0.65	0.85	0.82	0.86	NA	0.07	0.65	0.23	NA	0	Lum	BRCA_LumA	1	72	NA	MX	Neg	N0	II	Stage IIA	T1-T2	T2	NA	NA	NOT HISPANIC OR LATINO	0.1883
TCGA-A8-A09V	39.34	Low	26.23	Low	11.11	High	0.51	1	0.35	0.91	0.61	0.92	0.3	0.46	0.34	0.01	0.36	0.52	0.95	0.56	0.15	0.96	0.79	0.63	0.9	0.91	0.84	0.93	0.18	0.59	0.53	0.02	0.05	Lum	BRCA_LumA	1	51	No	M0	Neg	N0	II	Stage IIA	T1-T2	T2	15.01	0	NA	0.0703
TCGA-A2-A0SY	39.72	Low	19.36	Low	6.51	Low	0.5	0.99	0.26	0.81	0.46	0.82	0.27	0.5	0.45	0	0.47	0.45	0.92	0.46	0.04	0.89	0.75	0.65	0.8	0.85	0.89	NA	0.09	0.55	0.05	0.04	0.05	Lum	BRCA_LumA	1	62	No	M0	Yes	N1	III	Stage IIIA	T3-T4	T3	44.25	0	NOT HISPANIC OR LATINO	0.1043
TCGA-LL-A7T0	39.82	Low	41.47	High	20.63	High	0.32	1	0.35	0.92	0.85	0.85	0.14	0.54	0.57	0.05	0.58	0.77	NA	0.56	0.27	0.95	0.51	0.84	0.91	0.67	0.85	NA	0.74	0.64	0.78	0.53	0.12	Lum	BRCA_LumB	1	70	No	M0	Yes	N1a	II	Stage IIB	T1-T2	T2	12.35	0	NOT HISPANIC OR LATINO	0.3326
TCGA-C8-A133	39.98	Low	19.5	Low	12.35	High	0.79	1	0.25	0.36	NA	0.47	0.28	0.91	0.41	0.02	0.21	0.91	1	0.59	0.25	0.82	0.28	NA	0.98	0.58	0.87	0.53	0.52	0.56	0.28	0	0	Lum	BRCA_LumA	1	65	No	M0	Yes	N1	III	Stage IIIA	T3-T4	T3	0	0	NOT HISPANIC OR LATINO	0.0053
TCGA-BH-A0HK	40.08	Low	23.16	Low	8.06	Low	0.5	1	0.34	0.82	0.85	0.79	0.19	0.72	0.43	0.02	0.48	0.41	0.94	0.49	0.04	0.93	0.63	0.39	0.69	0.99	0.84	0.79	0.22	0.69	0.19	0.28	0.05	Lum	BRCA_LumA	1	81	No	M0	Yes	N1	II	Stage IIB	T1-T2	T2	5.85	0	NA	0.0924
TCGA-OL-A66J	40.11	Low	16.9	Low	10.35	High	0.4	0.99	0.08	0.86	0.67	0.82	0.27	0.71	0.73	0.02	0.5	0.66	0.74	0.35	0.06	1	0.8	0.69	0.82	0.88	0.94	NA	0.1	0.83	0.31	0.46	0	Lum	BRCA_LumA	1	80	NA	MX	Neg	N0	I	Stage I	T1-T2	T1c	65.57	0	NOT HISPANIC OR LATINO	0.0664
TCGA-E9-A1R2	40.33	Low	41.47	High	17.3	High	0.58	0.99	0.55	0.75	0.9	0.71	0.21	0.83	0.64	0.01	0.36	0.6	1	0.5	0.47	0.97	0.34	0.93	0.92	0.63	0.83	0.85	0.56	0.62	0.42	0.39	0.06	Lum	BRCA_LumA	1	51	NA	MX	Yes	N3	III	Stage IIIC	T1-T2	T2	34.92	0	NOT HISPANIC OR LATINO	0.3226
TCGA-AO-A12G	40.39	Low	31.6	High	3.92	Low	0.68	1	0.36	0.43	0.49	0.81	0.18	0.58	0.75	0	0.8	0.62	0.77	0.56	0.13	0.95	0.75	0.76	0.66	0.88	NA	0.7	0.09	0.79	0.59	0.07	0.13	Lum	BRCA_LumA	1	75	No	M0	Neg	N0 (i+)	II	Stage IIA	T1-T2	T2	53.84	0	NOT HISPANIC OR LATINO	0.2741
TCGA-E2-A1L8	40.48	High	26.74	Low	6.54	Low	0.43	0.98	0.2	0.97	0.74	0.75	0.42	0.6	0.47	0.05	0.74	0.8	0.83	0.65	0.09	0.86	NA	0.64	0.89	0.92	0.92	0.85	0.29	0.73	0.53	0.29	0	Lum	BRCA_LumA	1	52	No	M0	Yes	N1a	II	Stage IIB	T1-T2	T2	73.59	0	NOT HISPANIC OR LATINO	0.1645
TCGA-A7-A2KD	40.55	High	39.13	High	7.45	Low	0.72	1	0.33	0.89	0.99	0.85	0.33	0.74	0.8	0.46	0.82	0.81	0.91	0.21	0.21	0.95	0.69	0.87	0.92	0.91	0.91	0.85	0.7	0.7	0.57	0.01	0.13	Lum	BRCA_LumB	1	53	NA	MX	Yes	N2a	III	Stage IIIA	T1-T2	T2	22.31	0	NOT HISPANIC OR LATINO	0.376
TCGA-A7-A4SF	40.68	High	26.68	Low	27.07	High	0.49	1	0.26	0.97	0.81	0.75	0.16	0.47	0.8	0	0.15	0.64	1	0.4	0.28	0.93	0.49	0.74	0.92	1	0.94	NA	0.36	0.79	0.62	0.7	0.13	NA	NA	1	54	No	M0	Neg	N0	II	Stage IIA	T1-T2	T2	17.9	0	NOT HISPANIC OR LATINO	0.596
TCGA-BH-A0H6	40.88	High	53.03	High	7.06	Low	0.73	1	0.28	1	0.62	0.81	0.15	0.59	0.57	0.16	0.49	0.88	1	0.65	0.07	0.95	0.47	0.79	0.86	0.8	0.89	0.84	0.47	0.67	0.53	0	0.19	Lum	BRCA_LumA	1	82	No	M0	NA	NX	I	Stage I	T1-T2	T1b	24.54	0	NA	0.0982
TCGA-BH-A0BO	40.89	High	16.83	Low	5.83	Low	0.52	0.98	0.41	0.78	0.48	0.83	0.29	0.66	0.46	0.01	0.53	0.7	1	0.45	0.07	0.96	0.54	0.71	0.86	0.95	0.84	0.77	0.18	0.61	0.19	0	0.1	Lum	BRCA_LumA	1	54	No	M0	Neg	N0	I	Stage I	T1-T2	T1b	72.17	0	NOT HISPANIC OR LATINO	0.018
TCGA-B6-A1KC	40.96	High	34.87	High	14.92	High	0.46	0.98	0.17	0.92	0.53	0.94	0.53	0.75	0.55	0	0.21	0.66	0.95	0.13	0.88	0.96	0.61	0.57	0.89	0.62	0.74	0.58	0.26	0.78	0.21	0	0	Lum	BRCA_LumB	1	67	No	M0	Yes	N1	II	Stage IIB	T1-T2	T2	43.56	0	NOT HISPANIC OR LATINO	0.5293
TCGA-A8-A09Z	41.01	High	29.43	High	8.87	Low	0.69	1	0.6	1	0.37	0.69	0.2	0.62	0.76	0.01	0.32	0.78	0.89	0.57	0.18	0.95	0.55	0.62	0.95	1	0.95	0.81	0.4	0.71	0.28	0.01	0.03	Lum	BRCA_LumB	1	83	No	M0	Neg	N0	II	Stage IIB	T3-T4	T3	0	0	NA	0.1205
TCGA-E9-A22B	41.05	High	39.06	High	14.88	High	0.46	0.98	0.38	0.55	0.77	0.64	0.28	0.84	0.47	0	0.71	0.79	1	0.34	0.15	1	0.38	0.78	0.65	0.78	0.73	NA	0.6	0.68	0.46	0.32	0.03	Lum	BRCA_LumA	1	71	No	M0	Neg	N0	I	Stage IA	T1-T2	T1c	38.34	0	NOT HISPANIC OR LATINO	0.2412
TCGA-AO-A03R	41.07	High	52.8	High	4.7	Low	0.74	0.99	0.43	0.92	0.67	0.83	0.18	0.49	0.55	0.02	0.35	0.76	NA	0.28	0.16	1	0.4	0.77	0.92	0.43	0.8	NA	0.7	0.53	0.42	0.42	0	NonLum	BRCA_Normal	1	57	No	M0	Yes	N1a	II	Stage IIB	T1-T2	T2	68.69	0	NOT HISPANIC OR LATINO	0.2442
TCGA-A8-A09A	41.24	High	25.14	Low	17.1	High	0.46	0.99	0.07	0.84	0.47	0.74	0.2	0.51	0.48	0	0.49	0.51	1	0.18	0.45	0.95	0.69	0.72	0.85	0.88	0.77	0.82	0.28	0.55	0.29	0.02	0	Lum	BRCA_LumA	No	40	No	M0	NA	NX	NA	Stage X	T1-T2	T2	9.99	0	NA	0.426
TCGA-AO-A0JD	41.45	High	36.05	High	8.18	Low	0.67	1	0.28	0.65	0.12	0.76	0.19	0.38	0.59	0.01	0.36	0.54	0.92	0.45	0.1	0.95	0.4	0.66	0.97	0.93	0.81	0.45	0.25	0.67	0.05	0.43	0.03	Lum	BRCA_LumB	1	59	No	M0	Yes	N1a	III	Stage IIIA	T3-T4	T3	71.94	0	NOT HISPANIC OR LATINO	0.3929
TCGA-LL-A9Q3	41.47	High	16.88	Low	17.46	High	0.47	1	0.1	1	NA	0.89	0.27	0.32	0.76	0.01	0.26	0.6	NA	0.4	0.14	1	0.86	0.67	0.86	0.89	0.74	0.94	0.42	0.42	0.5	NA	0.04	Lum	BRCA_LumA	1	69	NA	MX	Yes	N3a	III	Stage IIIC	T3-T4	T3	17.48	0	NOT HISPANIC OR LATINO	0.2749
TCGA-D8-A1XY	41.52	High	35.17	High	9.22	Low	0.64	0.97	0.07	0.81	0.55	0.62	0.14	0.65	0.33	0.23	0.56	0.76	1	0.73	0.25	0.91	0.3	0.67	0.81	0.76	0.89	0.72	0.66	0.6	0.41	0	0.09	Lum	BRCA_LumA	1	74	NA	MX	Neg	N0	II	Stage IIA	T1-T2	T2	16.52	0	NOT HISPANIC OR LATINO	0.3139
TCGA-BH-A5J0	41.53	High	17.63	Low	6.98	Low	0.49	1	0.45	0.63	NA	0.86	0.23	0.48	0.28	0	0.73	0.55	1	0.44	0.2	1	0.53	0.57	0.76	0.94	NA	NA	0.15	0.7	NA	0.08	0.08	Lum	BRCA_LumA	1	63	No	M0	Neg	N0	I	Stage IA	T1-T2	T1c	23.49	0	NOT HISPANIC OR LATINO	0.4572
TCGA-B6-A2IU	41.75	High	34.01	High	13.43	High	0.64	0.98	0.17	0.81	0.69	0.94	0.33	0.35	0.54	0	0.12	0.73	1	0.34	0.2	0.96	0.79	0.66	0.91	0.83	0.92	NA	0.26	0.59	0.88	0	0.07	Lum	BRCA_LumA	1	62	No	M0	Neg	N0	II	Stage IIA	T1-T2	T2	138.76	Recurred/Progressed	HISPANIC OR LATINO	0.2248
TCGA-E2-A1LA	41.88	High	27.37	Low	11.72	High	0.41	0.98	0.1	1	0.45	0.8	0.16	0.65	0.41	0.06	0.57	0.61	1	0.64	0.18	0.97	0.33	0.66	NA	0.86	0.84	0.76	0.54	0.71	NA	0.2	0.08	Lum	BRCA_LumA	1	59	No	M0	Yes	N1a	II	Stage IIA	T1-T2	T1c	24.57	0	NOT HISPANIC OR LATINO	0.3391
TCGA-D8-A27I	41.95	High	25.33	Low	9.39	Low	0.52	1	0.31	0.82	0.37	0.81	0.18	0.57	0.35	0.03	0.67	0.63	0.95	0.37	0.1	0.91	0.85	0.67	0.79	0.85	0.89	0.77	0.32	0.55	0.26	0.18	0.13	Lum	BRCA_LumA	1	58	No	M0	Yes	N2a	III	Stage IIIA	T1-T2	T1c	14.42	0	NOT HISPANIC OR LATINO	0.0458
TCGA-A2-A0YG	42	High	53.74	High	31.51	High	0.37	0.98	0.18	0.68	0.53	0.73	0.11	0.34	0.4	0.02	0.48	0.71	0.95	0.27	0.16	0.96	0.59	0.46	0.92	0.82	0.81	0.65	0.54	0.64	0.2	0.01	0.04	Lum	BRCA_LumB	1	63	No	M0	Yes	N3a	III	Stage IIIC	T1-T2	T2	21.88	0	NOT HISPANIC OR LATINO	0.3672
TCGA-A2-A0D3	42.37	High	49.36	High	8.27	Low	0.55	1	0.13	0.95	0.41	0.86	0.18	0.25	0.63	0	0.29	0.52	1	0.72	0.12	0.98	0.71	0.73	0.94	0.36	0.97	0.65	0.09	0.64	0.17	0.55	0.01	Lum	BRCA_LumA	No	42	No	M0	Neg	N0 (i-)	I	Stage IA	T1-T2	T1c	61.53	0	NOT HISPANIC OR LATINO	0.1108
TCGA-BH-A18U	42.37	High	36.68	High	10.44	High	0.61	1	0.23	0.6	0.48	0.73	0.19	0.74	0.53	0.24	0.67	0.8	1	0.51	0.13	0.82	0.32	0.83	0.8	0.91	0.89	0.79	0.68	0.62	0.33	0.01	0.05	Lum	BRCA_LumB	1	72	No	M0	Yes	N2a	III	Stage IIIA	T1-T2	T2	NA	NA	NOT HISPANIC OR LATINO	0.6182
TCGA-EW-A1J3	42.45	High	33.79	High	5.95	Low	0.37	0.98	0.21	0.97	0.54	0.86	0.41	0.39	0.48	0.01	0.54	0.64	NA	0.54	0.09	0.98	NA	0.63	0.89	0.74	NA	0.86	0.18	0.69	0.27	0.02	0.06	Lum	BRCA_LumA	1	61	No	M0	Neg	N0	I	Stage IA	T1-T2	T1c	16.56	0	HISPANIC OR LATINO	0.1817
TCGA-BH-A0BA	42.63	High	31.05	High	16.73	High	0.54	0.99	0.3	0.76	0.41	0.79	0.29	0.35	0.49	0.03	0.84	0.59	0.95	0.41	0.2	0.95	0.75	0.56	0.82	0.97	0.86	0.65	0.35	0.59	0.29	0.75	0.04	Lum	BRCA_LumA	1	51	No	M0	Yes	N3a	III	Stage IIIC	T3-T4	T3	37.19	0	NA	0.8633
TCGA-BH-A1EO	42.98	High	54.57	High	3.48	Low	0.72	0.97	0.16	1	0.43	0.66	0.19	0.77	0.42	0.18	0.58	0.69	0.92	0.74	0.3	0.98	0.61	0.84	0.79	0.79	0.86	0.71	0.55	0.7	0.31	0	0.07	Lum	BRCA_LumA	1	68	No	M0	Yes	N1	II	Stage IIA	T1-T2	T1c	NA	NA	NOT HISPANIC OR LATINO	0.2619
TCGA-D8-A73W	42.99	High	35.73	High	5.53	Low	0.62	0.98	0.41	0.81	0.65	0.58	0.11	0.73	0.43	0.01	0.5	0.59	0.84	0.7	0.22	0.99	0.51	0.62	0.86	0.97	0.92	0.56	0.43	0.47	0.52	0.01	0.02	Lum	BRCA_LumA	1	79	NA	MX	Yes	N1a	III	Stage IIIA	T3-T4	T3	0.69	Recurred/Progressed	NOT HISPANIC OR LATINO	0.1276
TCGA-C8-A12N	43.14	High	28.42	Low	7.66	Low	0.51	0.99	0.15	0.9	0.71	0.82	0.25	0.75	0.29	0.11	0.85	0.54	1	0.61	0.02	0.82	0.59	0.68	0.88	0.7	0.93	0.83	0.25	0.78	0.48	0	0.02	Lum	BRCA_LumA	1	58	No	M0	Neg	N0 (i-)	II	Stage IIA	T1-T2	T2	11.76	0	NOT HISPANIC OR LATINO	0.0757
TCGA-LD-A7W6	43.21	High	23.1	Low	9.75	Low	0.48	1	0.38	0.97	0.56	0.88	0.27	0.49	0.46	0.01	0.38	0.68	0.94	0.4	0.12	0.96	0.69	0.68	0.86	0.63	0.94	0.87	0.11	0.73	0.34	0.02	0	Lum	BRCA_LumA	1	54	No	M0	Yes	N1a	II	Stage IIB	T1-T2	T2	13.27	0	NOT HISPANIC OR LATINO	0.127
TCGA-A2-A04V	43.44	High	27.01	Low	7.38	Low	0.45	0.98	0.13	1	0.77	0.85	0.13	0.6	0.5	0.09	0.68	0.79	1	0.45	0.07	1	0.53	0.76	0.9	0.7	0.87	NA	0.3	0.78	0.23	0	0.1	Lum	BRCA_LumA	No	39	No	M0	Neg	N0 (i-)	II	Stage IIA	T1-T2	T2	48.29	Recurred/Progressed	NOT HISPANIC OR LATINO	0.1132
TCGA-BH-A1ES	43.46	High	48.47	High	15.39	High	0.46	0.96	0.13	0.95	0.4	0.67	0.2	0.7	0.47	0.05	0.29	0.88	1	0.81	0.19	0.95	0.47	0.77	0.87	0.59	0.65	0.51	0.49	0.67	0.29	0.48	0.05	NA	NA	No	35	No	M0	Yes	N1a	II	Stage IIB	T1-T2	T2	NA	NA	NOT HISPANIC OR LATINO	0.5056
TCGA-BH-A1EY	43.88	High	38.27	High	6.87	Low	0.54	0.99	0.38	1	0.41	0.53	0.16	0.5	0.24	0	0.57	0.66	1	0.45	0.16	0.94	0.73	0.8	0.86	0.98	0.89	0.69	0.53	0.63	0.3	0.01	0.03	Lum	BRCA_LumA	1	79	No	M0	Neg	N0	II	Stage IIA	T1-T2	T2	13.01	Recurred/Progressed	NOT HISPANIC OR LATINO	0.3632
TCGA-A7-A13H	44.07	High	19.22	Low	12.41	High	0.59	1	0.27	0.96	0.76	0.88	0.18	0.47	0.39	0.01	0.61	0.55	0.81	0.42	0.05	0.95	0.73	0.68	0.86	0.95	0.88	0.85	0.1	0.59	0.21	0	0.11	NA	NA	1	61	NA	MX	Yes	N1a	II	Stage IIB	T1-T2	T2	26.12	Recurred/Progressed	NOT HISPANIC OR LATINO	0.1215
TCGA-B6-A0RI	44.18	High	19.12	Low	10.71	High	0.5	0.99	0.27	0.91	0.54	0.71	0.26	0.59	0.43	0.05	0.64	0.68	0.88	0.64	0.08	0.94	0.59	0.66	0.9	0.62	0.92	0.78	0.65	0.67	0.16	0.5	0.02	Lum	BRCA_LumA	No	44	No	M0	Yes	N1b	III	Stage IIIB	T3-T4	T4b	36.14	Recurred/Progressed	NOT HISPANIC OR LATINO	0.0928
TCGA-C8-A26V	44.2	High	36.35	High	7.48	Low	0.46	0.98	0.25	0.69	0.42	0.74	0.31	0.58	0.3	0.05	0.65	0.88	0.92	0.33	0.21	0.97	0.62	0.73	0.92	0.74	0.82	0.73	0.4	0.47	0.63	0.02	0.24	Lum	BRCA_LumB	No	47	No	M0	Yes	N2	III	Stage IIIA	T3-T4	T3	20.24	0	NOT HISPANIC OR LATINO	0.1835
TCGA-A2-A0YH	44.34	High	55.04	High	6.9	Low	0.58	0.98	0.45	0.63	0.66	0.8	0.21	0.8	0.37	0.1	0.47	0.77	0.88	0.32	0.35	0.94	0.59	0.86	0.87	0.66	0.76	0.72	0.6	0.81	0.6	0.02	0.16	Lum	BRCA_LumB	1	53	No	M0	Yes	N2a	III	Stage IIIA	T1-T2	T2	21.65	0	NOT HISPANIC OR LATINO	0.3154
TCGA-B6-A0X7	44.55	High	35.54	High	11.1	High	0.57	1	0.21	0.87	0.9	0.73	0.16	0.82	0.32	0.05	0.45	0.54	0.96	0.72	0.12	0.97	0.54	0.74	0.83	0.91	NA	0.86	0.41	0.8	0.42	0.31	0.18	Lum	BRCA_LumA	1	62	NA	MX	NA	NX	NA	Stage X	T1-T2	T1c	36.27	Recurred/Progressed	NOT HISPANIC OR LATINO	0.1698
TCGA-AN-A0FY	44.58	High	46.43	High	22.34	High	0.72	0.98	0.2	0.76	0.59	0.83	0.15	0.54	0.35	0.35	0.81	0.65	0.91	0.43	0.19	0.96	0.32	0.71	0.87	0.35	0.78	0.7	0.79	0.63	0.25	0	0.08	Lum	BRCA_LumB	1	55	No	M0	Neg	N0	I	Stage IA	T1-T2	T1c	0.33	0	NOT HISPANIC OR LATINO	0.35
TCGA-C8-A1HO	44.81	High	31.18	High	12.7	High	0.28	1	0.3	0.81	0.39	0.82	0.38	0.54	0.58	0	0.35	0.71	0.89	0.32	0.7	0.94	0.74	0.64	0.91	0.39	0.88	0.88	0.18	0.71	0.12	0	0.02	Lum	BRCA_LumA	No	34	No	M0	Yes	N3	III	Stage IIIC	T3-T4	T3	12.32	0	NOT HISPANIC OR LATINO	0.3198
TCGA-D8-A1XS	44.94	High	56.97	High	7.57	Low	0.48	0.99	0.22	0.76	0.85	0.89	0.2	0.7	0.53	0.43	0.62	0.66	0.95	0.47	0.12	0.97	0.48	0.72	0.82	0.59	0.82	0.82	0.54	0.72	0.25	0	0.13	NA	NA	No	48	No	M0	Yes	N3a	III	Stage IIIC	T1-T2	T2	16.29	0	NOT HISPANIC OR LATINO	0.2212
TCGA-A8-A09W	45.01	High	78.4	High	13.19	High	0.72	0.98	0.13	0.86	0.37	0.73	0.11	0.47	0.45	0.02	0.34	0.69	1	0.68	0.43	0.99	0.44	0.56	0.85	0.96	0.75	0.62	0.77	0.65	0.64	0.05	0.05	Lum	BRCA_LumB	1	70	No	M0	Yes	N3	III	Stage IIIB	T1-T2	T2	0.99	0	NA	0.3816
TCGA-AR-A5QP	45.05	High	35.39	High	17.55	High	0.66	0.99	0.17	1	0.35	0.71	0.1	0.48	0	0.04	0.48	0.82	1	0.56	0.31	0.98	0.41	0.62	0.84	0.94	0.96	0.71	0.53	0.46	0.44	0	0.26	Lum	BRCA_LumA	1	54	No	M0	Yes	N1	II	Stage IIB	T1-T2	T2	38.93	0	NOT HISPANIC OR LATINO	0.1282
TCGA-E9-A3Q9	45.62	High	26.08	Low	9.09	Low	0.62	0.99	0.36	0.81	NA	0.46	0.27	0.74	0.31	0	0.37	0.83	0.86	0.59	0.4	0.94	0.52	0.81	0.86	0.72	0.95	0.76	0.15	0.71	0.74	0	0	NA	NA	1	78	No	M0	Yes	N3	III	Stage IIIC	T3-T4	T3	32.88	0	NOT HISPANIC OR LATINO	0.0275
TCGA-D8-A1XR	45.71	High	46.21	High	5.93	Low	0.47	0.99	0.64	0.76	0.42	0.65	0.17	0.56	0.41	0.03	0.3	0.62	0.91	0.67	0.24	0.94	0.52	0.73	0.95	0.88	0.78	0.78	0.26	0.66	0.4	0.74	0.08	Lum	BRCA_LumB	1	56	No	M0	Yes	N1a	II	Stage IIB	T1-T2	T2	15.83	0	NOT HISPANIC OR LATINO	0.2173
TCGA-AC-A3W7	45.86	High	19.72	Low	14.2	High	0.49	0.98	0.46	1	0.3	0.89	0.2	0.36	0.31	0.01	0.48	0.38	1	0.56	0.04	0.96	0.66	0.42	0.82	0.98	0.9	0.77	0.18	0.61	0.11	0.38	0.05	NA	NA	1	66	NA	MX	Yes	N1a	II	Stage IIB	T1-T2	T2	15.47	0	NOT HISPANIC OR LATINO	0.1454
TCGA-EW-A1P3	45.9	High	24.97	Low	8.34	Low	0.53	0.99	0.21	0.84	0.69	0.71	0.25	0.69	0.42	0.04	0.55	0.69	1	0.62	0.09	0.94	0.43	0.81	0.66	0.58	0.88	NA	0.27	0.6	0.51	0.28	0.07	Lum	BRCA_LumA	No	48	NA	MX	Neg	N0	II	Stage IIA	T1-T2	T2	52.92	0	NOT HISPANIC OR LATINO	0.2396
TCGA-E2-A15S	46.29	High	91.16	High	16.32	High	0.76	0.98	0.22	0.96	0.92	0.93	0.36	0.39	0.47	0.02	0.13	0.9	0.89	0.41	0.33	0.98	0.72	0.95	0.91	0.56	0.96	0.64	0.45	0.48	0.92	0.01	0.24	Lum	BRCA_LumB	No	34	No	M0	Yes	N1	II	Stage IIB	T1-T2	T2	14.06	0	NOT HISPANIC OR LATINO	0.4632
TCGA-LL-A6FP	46.49	High	19.88	Low	16.48	High	0.59	0.99	0.27	0.48	NA	0.83	0.21	0.47	0.31	0.01	NA	0.77	0.62	0.65	0.19	0.94	0.62	0.79	NA	0.95	NA	NA	0.29	0.55	NA	0.91	NA	Lum	BRCA_LumA	1	90	NA	MX	NA	NX	II	Stage IIA	T1-T2	T2	22.24	0	NOT HISPANIC OR LATINO	0.4119
TCGA-AR-A24P	46.57	High	30.45	High	5.85	Low	0.63	0.99	0.22	0.47	0.53	0.68	0.19	0.53	0.51	0.05	0.55	0.81	0.96	0.65	0.26	0.91	0.76	0.73	0.89	0.6	0.83	0.75	0.27	0.56	0.3	0	0.05	Lum	BRCA_LumA	No	47	No	M0	Neg	N0	I	Stage I	T1-T2	T1	2.76	0	NOT HISPANIC OR LATINO	0.1587
TCGA-BH-A0EA	46.58	High	21.16	Low	4.19	Low	0.49	0.99	0.2	0.81	NA	0.71	0.23	0.74	0.43	0.01	0.41	0.52	0.88	0.5	0.09	0.95	0.78	0.72	0.85	0.73	0.72	0.83	0.16	0.68	0.21	0	0	Lum	BRCA_LumA	1	72	No	M0	Yes	N1a	II	Stage IIA	T1-T2	T1c	NA	NA	NOT HISPANIC OR LATINO	0.0603
TCGA-AR-A24S	46.66	High	48.43	High	9.68	Low	0.66	1	0.27	0.67	0.75	0.69	0.27	0.61	0.58	0.04	0.67	0.61	0.95	0.27	0.07	0.94	0.61	0.76	0.8	0.87	0.84	0.78	0.32	0.82	0.38	0	0.06	Lum	BRCA_LumB	1	61	No	M0	Neg	N0	I	Stage I	T1-T2	T1	97.77	0	NOT HISPANIC OR LATINO	0.3411
TCGA-BH-A0DH	46.69	High	27.17	Low	7.66	Low	0.46	0.98	0.24	0.86	0.44	0.71	0.12	0.32	0.36	0	0.19	0.63	1	0.47	0.12	0.94	0.51	0.71	0.89	0.53	0.92	0.87	0.14	0.46	0.5	0.33	0.14	Lum	BRCA_LumA	1	63	No	M0	Yes	N1a	II	Stage IIB	T1-T2	T2	37.98	0	NA	0.2305
TCGA-AN-A0AJ	46.81	High	76.7	High	14.42	High	0.77	0.98	0.19	0.52	0.38	0.73	0.11	0.56	0.64	0.08	0.4	0.8	0.83	0.66	0.2	1	0.34	0.85	0.92	1	0.76	0.65	0.59	0.5	0.47	0	0.06	Lum	BRCA_LumB	1	79	No	M0	Neg	N0	II	Stage IIB	T3-T4	T3	9.95	0	NOT HISPANIC OR LATINO	0.6855
TCGA-A1-A0SQ	46.84	High	22.35	Low	13.06	High	0.47	0.98	0.51	0.57	0.53	0.54	0.41	0.41	0.47	0	0.38	0.74	0.93	0.52	0.25	0.92	0.61	0.92	0.95	0.92	0.94	0.84	0.58	0.65	0.66	0.06	0	Lum	BRCA_LumA	No	45	NA	MX	Yes	N1	II	Stage IIB	T1-T2	T2	18.2	0	NOT HISPANIC OR LATINO	0.1094
TCGA-A7-A3J1	47.03	High	18.97	Low	12.92	High	0.49	0.98	0.24	0.97	0.81	0.83	0.19	0.5	0.34	0.01	0.49	0.61	0.8	0.56	0.11	0.92	0.64	0.68	0.84	0.84	0.95	0.83	0.38	0.51	0.49	0.01	0.01	NA	NA	1	63	NA	MX	Neg	N0	I	Stage IA	T1-T2	T1c	11.27	0	NOT HISPANIC OR LATINO	0.2148
TCGA-AR-A24H	47.1	High	34.42	High	16.15	High	0.66	1	0.35	0.84	0.58	0.83	0.37	0.39	0.74	0.01	0.27	0.68	1	0.44	0.33	0.99	0.86	0.88	0.9	0.88	0.91	0.89	0.67	0.64	0.55	0.01	0.06	Lum	BRCA_LumB	1	65	No	M0	Neg	N0	II	Stage IIA	T1-T2	T2	160.78	0	NOT HISPANIC OR LATINO	0.4579
TCGA-BH-A0BP	47.13	High	22.83	Low	8.01	Low	0.4	1	0.17	1	0.24	0.71	0.18	0.7	0.51	0	0.61	0.53	1	0.53	0.2	0.94	0.5	0.34	0.63	0.59	0.8	0.7	0.16	0.83	0.45	0.01	0	Lum	BRCA_LumA	1	76	No	M0	Neg	N0	I	Stage I	T1-T2	T1c	NA	NA	NOT HISPANIC OR LATINO	0.6741
TCGA-GM-A3NY	47.21	High	33.87	High	12.39	High	0.45	1	0.7	1	0.46	0.82	0.17	0.44	0.38	0.01	0.49	0.45	0.77	0.73	0.08	0.94	0.7	NA	0.76	0.96	0.9	NA	0.08	0.83	0.48	0.36	0.03	NA	NA	1	72	No	M0	Yes	N1a	II	Stage IIB	T1-T2	T2	38.17	0	NOT HISPANIC OR LATINO	0.1117
TCGA-D8-A1XF	47.24	High	50.37	High	16.14	High	0.76	0.99	0.08	0.92	0.53	0.77	0.1	0.72	0.24	0.02	0.52	0.71	1	0.52	0.92	0.95	0.44	0.95	0.95	0.7	0.91	0.63	0.75	0.79	0.73	0.55	0.04	Lum	BRCA_LumB	No	45	No	M0	Neg	N0	II	Stage IIA	T1-T2	T2	15.21	0	NOT HISPANIC OR LATINO	0.6723
TCGA-E2-A107	47.34	High	33.17	High	12.36	High	0.54	0.99	0.18	0.88	0.27	0.83	0.2	0.24	0.47	0.02	0.34	0.77	1	0.28	0.37	0.96	0.44	0.66	0.92	0.93	0.8	0.8	0.15	0.31	0.53	0	0.13	Lum	BRCA_LumA	1	54	No	M0	Yes	N2a	III	Stage IIIA	T3-T4	T3	34.4	0	NOT HISPANIC OR LATINO	0.3303
TCGA-A1-A0SN	47.42	High	55	High	14.73	High	0.42	0.99	0.27	0.48	0.44	0.7	0.12	0.46	0.39	0.02	0.6	0.7	1	0.27	0.28	0.95	0.35	0.74	0.81	0.82	0.91	0.63	0.47	0.56	0.43	0.02	0.08	Lum	BRCA_LumB	No	50	NA	MX	Yes	N1	II	Stage IIA	T1-T2	T1c	39.29	0	NOT HISPANIC OR LATINO	0.5518
TCGA-A8-A09T	47.61	High	39	High	8.02	Low	0.59	1	0	NA	0.9	0.82	0.23	0.66	0.43	0.2	0.43	0.56	1	0.44	0.12	1	0.35	0.81	0.98	0.6	0.83	0.72	0.58	0.73	0.65	NA	0.03	Lum	BRCA_LumA	1	68	NA	MX	Neg	N0	NA	NA	T1-T2	T1c	19.02	0	NA	0.093
TCGA-W8-A86G	47.61	High	22.9	Low	13.16	High	0.48	1	0.45	1	NA	0.76	0.17	0.59	0.26	0.06	0.79	0.77	0.89	0.48	0.11	1	0.55	0.67	0.89	0.89	0.91	NA	0.26	0.55	0.52	0.06	0.04	Lum	BRCA_LumA	1	66	NA	MX	Neg	N0 (i-)	II	Stage IIA	T1-T2	T2a	11.4	0	NOT HISPANIC OR LATINO	0.0915
TCGA-AR-A24K	47.67	High	61.46	High	7.82	Low	0.56	0.99	0.17	0.71	0.42	0.72	0.11	0.69	0.46	0.03	0.13	0.87	1	0.86	0.13	0.98	0.43	0.72	0.93	0.82	0.87	0.57	0.59	0.53	0.36	0.02	0.06	Lum	BRCA_LumB	No	46	No	M0	Neg	N0	II	Stage IIA	T1-T2	T2	50.85	0	NA	0.2005
TCGA-AR-A24W	47.83	High	24.91	Low	7.82	Low	0.59	0.99	0.26	0.63	0.56	0.77	0.37	0.55	0.51	0.06	0.61	0.74	0.7	0.42	0.19	0.95	NA	0.72	0.86	0.97	0.81	0.63	0.39	0.77	0.3	0.04	0.06	Lum	BRCA_LumA	1	55	No	M0	Yes	N1	II	Stage IIB	T1-T2	T2	50.92	0	NA	0.1024
TCGA-D8-A1JH	48.05	High	22.9	Low	13.29	High	0.34	0.99	0.24	0.94	0.65	0.83	0.37	0.56	0.47	0.04	0.45	0.55	0.92	0.36	0.18	0.97	0.78	0.8	0.85	0.92	0.88	0.76	0.36	0.72	0.28	0.45	0	Lum	BRCA_LumA	1	56	No	M0	Neg	N0	I	Stage IA	T1-T2	T1c	13.99	0	NOT HISPANIC OR LATINO	0.0001
TCGA-BH-A0C0	48.28	High	53.33	High	12.11	High	0.55	0.95	0.1	0.87	0.74	0.64	0.22	0.36	0.43	0.12	0.35	0.55	1	0.42	0.49	0.96	0.72	0.54	0.92	0.88	0.72	0.57	0.35	0.71	0.3	0	0.08	Lum	BRCA_LumB	1	62	No	M0	Yes	N1a	II	Stage IIA	T1-T2	T1c	41.72	0	NA	0.3023
TCGA-E2-A14W	48.33	High	53.58	High	10.51	High	0.57	0.99	0.28	0.83	0.82	0.6	0.13	0.82	0.37	0	0.12	0.79	1	0.62	0	0.96	0.54	0.74	NA	0.72	0.79	NA	0.67	0.72	NA	NA	0.25	NA	NA	1	78	No	M0	Neg	N0	II	Stage IIA	T1-T2	T2	32	0	NOT HISPANIC OR LATINO	0.3133
TCGA-C8-A132	48.38	High	23.19	Low	25.29	High	0.46	0.99	0.23	0.7	0.61	0.55	0.16	0.74	0.35	0.1	0.74	0.64	0.87	0.6	0.1	0.97	0.71	0.74	0.77	0.83	0.92	0.82	0.71	0.68	0.52	0	0.03	Lum	BRCA_LumA	1	56	No	M0	Yes	N1	II	Stage IIB	T1-T2	T2	12.58	0	NOT HISPANIC OR LATINO	0.1483
TCGA-BH-A18H	48.51	High	30.12	High	14.79	High	0.52	0.99	0.09	0.9	0.65	0.85	0.21	0.36	0.38	0	0.43	0.31	0.92	0.28	0.14	0.95	0.67	0.58	0.88	0.66	0.78	0.83	0.37	0.76	0.28	0	0.04	Lum	BRCA_LumA	1	63	No	M0	Neg	N0	I	Stage IA	T1-T2	T1b	21.42	0	NOT HISPANIC OR LATINO	0.263
TCGA-AC-A3HN	49.28	High	16.42	Low	7.2	Low	0.54	1	0.37	0.88	0.43	0.81	0.23	0.65	0.4	0.02	0.61	0.51	0.94	0.4	0.1	0.93	0.68	0.8	0.75	0.8	0.9	0.75	0.15	0.61	0.13	0.32	0.11	Lum	BRCA_LumA	1	87	NA	MX	Yes	N1a	II	Stage IIB	T1-T2	T2	16.29	0	NOT HISPANIC OR LATINO	0.1499
TCGA-AC-A3YJ	49.34	High	19.82	Low	15.69	High	0.6	0.98	0.48	0.95	NA	0.56	0.2	0.52	0.57	0	0.1	0.76	1	0.42	0.27	0.94	0.5	0.86	0.93	0.66	NA	NA	0.4	0.58	0.42	NA	0.09	Lum	BRCA_LumA	1	66	NA	MX	Neg	N0 (i-)	II	Stage IIA	T1-T2	T2	24.77	0	NOT HISPANIC OR LATINO	0.0443
TCGA-A2-A4S3	49.39	High	103.99	High	22.14	High	0.63	0.99	0.31	0.89	0.93	0.6	0.08	0.74	0.4	0.2	0.65	0.78	1	0.7	0.42	1	0.27	0.9	0.9	0.63	0.82	NA	0.86	0.68	0.78	0	0.05	Lum	BRCA_LumB	1	59	No	M0	Yes	N1a	II	Stage IIB	T1-T2	T2	21.88	0	NOT HISPANIC OR LATINO	0.4494
TCGA-B6-A0WZ	49.58	High	25.41	Low	7.41	Low	0.42	1	0.25	1	1	0.84	0.27	0.53	0.36	0.01	0.51	0.73	0.85	0.5	0.09	0.95	NA	0.76	0.83	0.76	0.9	NA	0.17	0.84	0.27	0.95	0.46	Lum	BRCA_LumA	No	50	No	M0	Yes	N1b	II	Stage II	T1-T2	T2	168.1	Recurred/Progressed	NOT HISPANIC OR LATINO	0.2496
TCGA-A8-A097	49.7	High	12.35	Low	10.56	High	0.5	0.99	0.41	0.77	0.89	0.68	0.3	0.9	0.7	0.09	0.72	0.77	0.89	0.41	0.26	0.96	0.64	0.67	0.76	0.83	0.94	0.82	0.64	0.61	0.62	0.01	0.09	Lum	BRCA_LumA	1	65	No	M0	Yes	N1	II	Stage IIB	T1-T2	T2	11.99	0	NA	0.3867
TCGA-AR-A255	49.82	High	48.39	High	12.24	High	0.56	0.99	0.15	0.73	0.6	0.63	0.18	0.57	0.41	0.04	0.43	0.82	0.86	0.56	0.34	0.93	0.48	0.67	0.87	0.73	0.88	0.68	0.28	0.67	0.35	0	0.06	Lum	BRCA_LumA	1	62	No	M0	Neg	N0	I	Stage I	T1-T2	T1	70.99	0	NOT HISPANIC OR LATINO	0.6568
TCGA-D8-A1JS	49.89	High	32.85	High	5.74	Low	0.49	0.98	0.27	0.89	NA	0.79	0.29	0.6	0.14	0	0.11	0.6	0.91	0.43	0.06	1	0.71	0.76	0.96	0.53	0.84	0.73	0.08	0.58	0.44	0.66	0.06	Lum	BRCA_LumA	1	77	No	M0	Neg	N0	I	Stage IA	T1-T2	T1c	12.19	0	NOT HISPANIC OR LATINO	0.0619
TCGA-BH-A0HP	50.1	High	26.09	Low	7.04	Low	0.58	0.97	0.28	1	0.44	0.81	0.11	0.61	0.23	0.03	0.66	0.59	0.94	0.63	0.12	0.97	0.44	0.65	0.85	0.78	0.83	0.77	0.23	0.61	0.19	0.31	0.16	Lum	BRCA_LumA	1	65	No	M0	Yes	N2a	III	Stage IIIA	T3-T4	T3	13.6	0	NA	0.1767
TCGA-AR-A5QM	50.15	High	16.11	Low	13.54	High	0.47	1	0.36	0.92	0.52	0.9	0.27	0.47	0.5	0	0.44	0.38	1	0.36	0.08	0.96	0.83	0.79	0.91	0.92	0.91	0.91	0.14	0.64	0.23	0.54	0.02	Lum	BRCA_LumA	1	62	No	M0	Neg	N0	II	Stage IIA	T1-T2	T2	31.8	Recurred/Progressed	NOT HISPANIC OR LATINO	0.3151
TCGA-GM-A2D9	50.17	High	20.3	Low	8.58	Low	0.32	0.96	0.41	1	NA	0.79	0.26	0.7	0.55	0	0.53	0.65	NA	0.61	0.07	1	0.42	0.74	0.78	0.71	NA	NA	0.05	0.43	0.42	0.62	0.09	Lum	BRCA_LumA	1	69	No	M0	Neg	N0 (i-)	I	Stage I	T1-T2	T1c	44.38	Recurred/Progressed	NOT HISPANIC OR LATINO	0.1545
TCGA-D8-A1JU	50.39	High	15.44	Low	4.61	Low	0.51	0.97	0.33	0.75	NA	0.84	0.23	0.71	0.27	0.01	0.71	0.59	1	0.48	0.07	0.97	0.66	0.6	0.64	0.84	0.93	0.84	0.11	0.64	0.15	0.46	0.04	Lum	BRCA_LumA	1	51	No	M0	Neg	N0	I	Stage IA	T1-T2	T1c	14.68	0	NOT HISPANIC OR LATINO	0.1035
TCGA-EW-A1PD	50.42	High	38.46	High	18.15	High	0.6	0.99	0.17	0.85	0.93	0.58	0.15	0.78	0.43	0.3	0.41	0.81	0.97	0.56	0.53	0.99	0.38	0.72	0.8	0.97	0.8	0.86	0.8	0.69	0.46	0	0.05	NA	NA	1	61	No	M0	Yes	N1a	II	Stage IIA	T1-T2	T1c	13.93	0	HISPANIC OR LATINO	0.3329
TCGA-AN-A03X	50.75	High	22.68	Low	6.38	Low	0.6	1	0.33	NA	1	0.71	0.03	0.74	0.62	0.02	0.87	0.7	1	NA	0.17	1	0.77	0.85	0.83	0.83	NA	NA	0.73	0.61	0.26	0	0	Lum	BRCA_LumA	1	74	No	M0	Neg	N0	II	Stage IIA	T1-T2	T2	0.33	0	NOT HISPANIC OR LATINO	0.3072
TCGA-AR-A1AS	50.77	High	32.69	High	34.03	High	0.32	0.99	0.08	0.89	0.81	0.79	0.2	0.5	0.29	0.04	0.58	0.73	0.85	0.53	0.08	0.99	0.72	0.64	0.9	0.66	0.92	0.88	0.8	0.67	0.48	0.87	0.06	Lum	BRCA_LumA	1	54	No	M0	Yes	N1	II	Stage IIB	T1-T2	T2	37.78	0	NA	0.1378
TCGA-A7-A3IY	51.01	High	24.97	Low	5.86	Low	0.66	0.99	0.23	0.66	0.48	0.6	0.18	0.68	0.44	0.08	0.44	0.7	1	0.44	0.19	1	0.47	0.85	0.92	0.63	NA	0.82	0.31	0.75	0.71	0.02	0.1	NA	NA	1	71	No	M0	Neg	N0	I	Stage I	T1-T2	T1c	11.33	0	NOT HISPANIC OR LATINO	0.0079
TCGA-E2-A15L	51.04	High	23.78	Low	7.36	Low	0.47	1	0.26	0.82	0.64	0.86	0.28	0.67	0.33	0.03	0.61	0.71	0.96	0.43	0.09	0.96	0.61	0.72	0.85	0.62	0.91	0.79	0.16	0.58	0.23	0.77	0.14	Lum	BRCA_LumA	1	65	No	M0	Neg	N0	II	Stage IIA	T1-T2	T2	20.57	0	NOT HISPANIC OR LATINO	0.1145
TCGA-A2-A0T3	51.28	High	51.68	High	19.99	High	0.56	0.99	0.34	0.65	0.64	0.61	0.17	0.73	0.46	0.11	0.46	0.84	1	0.5	0.67	0.87	0.41	0.89	0.94	0.62	0.78	0.75	0.87	0.42	0.39	0	0.02	Lum	BRCA_LumB	No	37	No	M0	Yes	N1mi	I	Stage IB	T1-T2	T1c	49.8	0	NOT HISPANIC OR LATINO	0.5528
TCGA-A7-A6VX	51.6	High	32.69	High	12.02	High	0.69	0.97	0.36	0.84	0.43	0.68	0.09	0.68	0.38	0.04	0.69	0.7	1	0.39	0.25	0.89	0.47	0.74	0.86	1	0.95	0.84	0.4	0.6	0.22	0.28	0.06	Lum	BRCA_LumB	1	68	No	M0	Neg	N0	II	Stage IIA	T1-T2	T2	10.41	0	NOT HISPANIC OR LATINO	0.6347
TCGA-A2-A0EV	51.67	High	17.94	Low	6.97	Low	0.44	0.94	0.17	0.81	0.58	0.83	0.35	0.61	0.51	0.02	0.56	0.69	0.91	0.41	0.21	0.97	0.66	0.57	0.87	0.8	0.82	0.95	0.1	0.63	0.22	0.63	0.05	Lum	BRCA_LumA	1	80	No	M0	Neg	N0 (i-)	I	Stage IA	T1-T2	T1c	31.8	0	NOT HISPANIC OR LATINO	0.2086
TCGA-A2-A0YK	51.81	High	18.77	Low	6.22	Low	0.43	1	0.42	0.82	0.51	0.86	0.2	0.65	0.26	0.07	0.8	0.63	0.89	0.36	0.1	0.93	0.74	0.65	0.76	0.95	0.83	0.78	0.32	0.66	0.11	0.01	0.13	NonLum	BRCA_Normal	1	61	No	M0	Neg	N0 (i-)	II	Stage IIA	T1-T2	T2	19.32	0	NOT HISPANIC OR LATINO	0.1055
TCGA-E2-A1BD	51.84	High	31.15	High	11.38	High	0.6	1	0.3	1	0.22	0.81	0.12	0.5	0.33	0.03	0.73	0.47	0.82	0.61	0.16	1	0.59	0.55	0.84	0.69	0.88	0.8	0.25	0.65	0.28	0.56	0.03	Lum	BRCA_LumA	1	53	No	M0	Neg	N0	II	Stage IIA	T1-T2	T2	37.22	0	NOT HISPANIC OR LATINO	0.4632
TCGA-D8-A1JJ	51.88	High	53.47	High	11.11	High	0.54	0.99	0.31	0.58	0.21	0.48	0.16	0.66	0.51	0	0.38	0.51	0.89	0.57	0.14	0.86	0.45	0.81	0.83	0.6	0.83	0.7	0.09	0.57	0.47	0	0.03	Lum	BRCA_LumB	1	54	No	M0	Neg	N0	II	Stage IIA	T1-T2	T2	20.07	0	NOT HISPANIC OR LATINO	0.4374
TCGA-BH-A0W5	52.14	High	26.94	Low	12.62	High	0.52	1	0.23	1	0.91	0.78	0.23	0.65	0.3	0.08	0.49	0.63	0.95	0.56	0.11	0.69	0.66	0.66	0.86	0.83	0.89	0.69	0.21	0.54	0.42	0	0.08	Lum	BRCA_LumA	1	77	No	M0	Yes	N1a	II	Stage IIA	T1-T2	T1c	42.31	0	NOT HISPANIC OR LATINO	0.0719
TCGA-BH-A0H0	52.17	High	67.22	High	14.87	High	0.87	1	0.2	0.98	0.71	0.89	0.17	0.55	0.62	0.01	0.15	0.79	0.95	0.75	0.32	0.99	0.61	0.74	0.95	0.99	0.97	0.63	0.63	0.65	0.75	0.02	0.07	Lum	BRCA_LumB	1	69	No	M0	Neg	N0 (i-)	I	Stage IA	T1-T2	T1c	15.14	0	NA	0.2534
TCGA-E2-A576	52.2	High	30.65	High	12.3	High	0.4	1	0.05	1	NA	0.91	0.16	0.44	NA	0.09	NA	0.59	1	0.54	0.2	0.83	0.68	0.93	NA	0.88	NA	0.75	0.29	NA	NA	NA	NA	Lum	BRCA_LumA	1	69	NA	MX	Neg	N0	I	Stage IA	T1-T2	T1c	34.26	0	NOT HISPANIC OR LATINO	0.3103
TCGA-BH-A0HF	52.23	High	18.73	Low	8.73	Low	0.61	0.97	0.34	0.82	NA	0.68	0.35	0.72	0.41	0.05	0.69	0.68	1	0.64	0.13	0.91	0.51	0.75	0.79	0.9	NA	NA	0.23	0.74	0.28	0.42	0.14	NA	NA	1	77	No	M0	Neg	N0 (i-)	I	Stage IA	T1-T2	T1c	23.88	0	NA	NA
TCGA-GM-A2DK	52.35	High	17.31	Low	19.37	High	0.39	0.99	0.28	1	0.83	0.83	0.47	0.45	0.22	0.05	0.68	0.66	0.61	0.28	0.26	0.93	0.71	0.75	0.84	0.73	0.82	NA	0.46	0.73	0.23	0	0.03	Lum	BRCA_LumA	1	58	No	M0	Neg	N0 (i-)	I	Stage I	T1-T2	T1c	86.89	0	NOT HISPANIC OR LATINO	0.1815
TCGA-A2-A0CY	52.48	High	34.11	High	25.46	High	0.72	1	NA	1	0.44	0.33	0.07	0.89	0.51	0	0.89	0.97	0.93	0.78	0.33	0.89	0.24	NA	0.89	0.68	0.8	NA	0.9	0.76	NA	0	0.08	NA	NA	1	63	No	M0	Yes	N1	II	Stage IIB	T1-T2	T2	54.96	0	NOT HISPANIC OR LATINO	NA
TCGA-AC-A3QQ	52.76	High	18.91	Low	9.56	Low	0.59	1	0	0.86	NA	0.88	0.14	0.42	NA	0.04	NA	0.47	NA	0.66	0.18	1	0.77	0.67	NA	0.68	NA	NA	NA	NA	NA	NA	0.03	Lum	BRCA_LumA	1	54	NA	MX	Neg	N0 (i-)	I	Stage IA	T1-T2	T1c	24.11	0	NOT HISPANIC OR LATINO	0.1273
TCGA-AN-A0AK	52.84	High	57.62	High	18.43	High	0.78	0.99	0.08	0.67	0.76	0.66	0.09	0.7	0.32	0	0.32	0.79	0.85	0.68	0.44	0.99	0.42	NA	0.94	0.98	0.94	0.75	0.71	0.62	0.74	0	0	Lum	BRCA_LumB	1	76	No	M0	Neg	N0	II	Stage IIA	T1-T2	T2	7.36	0	NOT HISPANIC OR LATINO	0.2818
TCGA-E9-A54Y	53.02	High	44.1	High	8.71	Low	0.67	0.95	NA	1	NA	0.81	0.12	0.44	NA	0.05	NA	0.76	NA	0.42	NA	1	0.61	0.91	NA	1	NA	NA	NA	NA	NA	NA	0	Lum	BRCA_LumB	1	63	No	M0	Yes	N2	III	Stage IIIA	T1-T2	T2	23.82	0	NOT HISPANIC OR LATINO	0.5066
TCGA-EW-A1J2	53.03	High	20.08	Low	8.97	Low	0.51	1	0.24	0.87	0.83	0.74	0.19	0.6	0.38	0.01	0.56	0.72	0.97	0.58	0.1	0.99	0.78	0.61	0.8	0.81	0.9	0.81	0.15	0.77	0.41	0	0.07	Lum	BRCA_LumA	No	50	NA	MX	Yes	N1mi	NA	NA	T1-T2	T1c	13.24	0	NOT HISPANIC OR LATINO	0.1378
TCGA-E2-A10C	53.12	High	35.75	High	10.58	High	0.6	0.96	0.55	1	0.93	0.55	0.2	0.63	0.54	0.04	0.54	0.69	0.85	0.53	0.29	0.92	0.55	0.87	0.77	0.94	NA	0.67	0.83	0.8	0.48	0.56	0.04	Lum	BRCA_LumB	1	54	No	M0	Yes	N1a	II	Stage IIB	T1-T2	T2	40.08	0	NOT HISPANIC OR LATINO	0.5337
TCGA-EW-A1OX	53.19	High	25.54	Low	18.39	High	0.49	0.99	0.35	0.35	0.62	0.75	0.58	0.53	0.79	0	0.16	0.64	0.89	0.33	0.07	0.91	0.78	0.64	0.95	1	0.9	0.88	0.2	0.71	0.61	0.69	0.04	Lum	BRCA_LumB	No	43	NA	MX	Neg	N0	II	Stage IIA	T1-T2	T2	29.93	0	HISPANIC OR LATINO	0.0924
TCGA-A2-A0CQ	53.2	High	26.05	Low	6.06	Low	0.57	1	0.6	0.88	0.62	0.79	0.25	0.64	0.39	0	0.24	0.71	0.78	0.33	0.16	0.97	0.59	0.69	0.95	0.54	0.79	0.64	0.09	0.63	0.17	0.03	0.02	Lum	BRCA_LumA	1	62	No	M0	Neg	N0 (i-)	I	Stage IA	T1-T2	T1	88.53	0	NOT HISPANIC OR LATINO	0.1198
TCGA-E9-A1NF	53.35	High	13.3	Low	5.97	Low	0.48	0.98	0.37	0.91	0.74	0.54	0.22	0.88	0.3	0.02	0.92	0.74	1	0.23	0.15	0.82	0.53	0.8	0.57	0.99	0.82	NA	0.24	0.75	0.13	0	0.05	Lum	BRCA_LumB	1	60	No	M0	Neg	N0	II	Stage IIA	T1-T2	T2	2.96	Recurred/Progressed	NOT HISPANIC OR LATINO	0.4963
TCGA-OL-A5D8	53.48	High	43.45	High	24.19	High	0.53	1	0.14	0.94	0.59	0.82	0.12	0.63	0.33	0	0.56	0.66	0.9	0.63	0.5	0.94	0.47	0.75	0.9	0.55	0.88	0.86	0.27	0.52	0.8	0.66	0.07	Lum	BRCA_LumA	No	40	NA	MX	Neg	N0	II	Stage IIB	T3-T4	T3	31.96	0	NOT HISPANIC OR LATINO	0.1753
TCGA-A2-A0YD	54.18	High	21.93	Low	9.75	Low	0.5	1	0.42	0.77	0.55	0.79	0.22	0.56	0.4	0.03	0.63	0.51	1	0.51	0.13	0.94	0.75	0.72	0.82	0.75	0.89	NA	0.1	0.76	0.19	0	0.13	Lum	BRCA_LumA	1	63	No	M0	Neg	N0 (i+)	II	Stage IIB	T3-T4	T3	25.26	0	NOT HISPANIC OR LATINO	0.0935
TCGA-AQ-A1H3	54.87	High	40.84	High	5.2	Low	0.58	0.99	0.22	0.81	0.61	0.75	0.21	0.64	0.35	0.04	0.52	0.72	0.92	0.41	0.12	0.96	0.62	0.76	0.91	0.76	0.9	0.81	0.16	0.64	0.26	0.6	0.04	Lum	BRCA_LumA	No	49	NA	MX	Yes	N3a	III	Stage IIIC	T1-T2	T2	32.49	0	NOT HISPANIC OR LATINO	0.2038
TCGA-A2-A04N	54.91	High	40.28	High	10.76	High	0.48	0.98	0.13	1	0.68	0.82	0.11	0.7	0.41	0.19	0.56	0.7	0.95	0.59	0.14	0.8	0.49	0.65	0.82	0.84	0.8	0.8	0.56	0.69	0.39	NA	0.1	Lum	BRCA_LumA	1	66	No	M0	Neg	N0 (i-)	I	Stage IA	T1-T2	T1c	143.04	0	HISPANIC OR LATINO	0.0862
TCGA-EW-A1J1	54.94	High	32.81	High	7.55	Low	0.6	0.99	0.56	0.52	0.55	0.71	0.24	0.28	0.48	0	0.2	0.52	0.83	0.55	0.53	0.81	0.7	0.94	0.98	0.64	0.93	0.77	0.32	0.65	0.69	0.63	0	Lum	BRCA_LumA	No	38	No	M0	Yes	N1a	II	Stage IIB	T1-T2	T2	18.89	0	HISPANIC OR LATINO	0.2787
TCGA-E2-A14U	54.94	High	21.01	Low	13.78	High	0.53	0.99	0.08	0.97	NA	0.77	0.22	0.69	0.48	0.06	0.47	0.86	0.95	0.49	0.14	0.91	0.4	0.74	0.91	0.74	0.84	0.67	0.41	0.81	0.56	0.01	0.13	NA	NA	1	74	No	M0	Neg	N0	I	Stage I	T1-T2	T1c	43.3	0	NOT HISPANIC OR LATINO	0
TCGA-A2-A0CT	55.28	High	42.27	High	13.6	High	0.53	1	0.3	0.5	0.79	0.81	0.15	0.52	0.47	0.01	0.19	0.84	0.89	0.49	0.22	0.9	0.5	0.71	0.88	0.99	NA	0.85	0.29	0.42	0.33	0.51	0.24	Lum	BRCA_LumA	1	71	No	M0	Neg	N0 (i-)	II	Stage IIA	T1-T2	T2	75.2	0	NOT HISPANIC OR LATINO	0.7056
TCGA-A8-A084	55.6	High	31.58	High	10.28	High	0.46	0.97	0.33	0.9	0.72	0.83	0.15	0.63	0.39	0.02	0.58	0.68	1	0.49	0.12	0.93	0.33	0.8	0.89	0.91	0.86	0.69	0.38	0.59	0.23	0.08	0.11	NA	NA	1	81	No	M0	Yes	N1a	II	Stage IIB	T1-T2	T2	15.05	0	NA	0.4237
TCGA-A8-A07I	55.8	High	45.92	High	30.74	High	0.6	0.98	0.16	0.88	0.42	0.53	0.07	0.61	0.29	0.01	0.52	0.72	1	0.69	0.34	0.95	0.49	0.59	0.91	0.99	0.78	0.34	0.95	0.7	0.5	0.39	0	NonLum	BRCA_Her2	1	69	No	M0	Yes	N2a	III	Stage IIIA	T1-T2	T2	13.99	0	NA	0.2446
TCGA-C8-A12X	55.87	High	25.04	Low	16.4	High	0.33	1	0.02	0.71	0.58	0.72	0.29	0.71	0.48	0.02	0.17	0.73	1	0.5	0.19	0.91	0.39	0.67	0.93	0.66	0.76	NA	0.52	0.58	0.27	0.26	NA	Lum	BRCA_LumA	1	62	No	M0	Yes	N1	II	Stage IIB	T1-T2	T2	12.65	0	NOT HISPANIC OR LATINO	0.2971
TCGA-E2-A14T	55.89	High	29.3	High	12.51	High	0.38	1	0.27	0.89	0.79	0.77	0.26	0.74	0.49	0	0.39	0.62	1	0.46	0.91	0.97	0.49	0.71	0.96	0.84	0.85	0.79	0.48	0.72	0.78	0.22	0.07	Lum	BRCA_LumA	1	52	No	M0	Neg	N0	II	Stage IIA	T1-T2	T2	75.92	0	NOT HISPANIC OR LATINO	0.4914
TCGA-AN-A0XL	55.93	High	38.13	High	10.54	High	0.49	0.98	0.25	0.9	0.87	0.8	0.22	0.75	0.57	0.01	0.67	0.64	0.94	0.51	0.15	0.96	0.54	0.61	0.7	1	0.88	0.8	0.25	0.65	0.43	0	0.04	Lum	BRCA_LumA	1	61	No	M0	Neg	N0	II	Stage IIA	T1-T2	T2	5.35	0	NOT HISPANIC OR LATINO	0.3332
TCGA-A2-A3KD	56.29	High	51.66	High	8.21	Low	0.55	0.98	0.19	0.92	0.45	0.76	0.14	0.57	0.37	0.03	0.35	0.68	0.87	0.66	0.15	0.96	0.55	0.76	0.91	0.49	0.93	0.73	0.24	0.46	0.43	0	0.07	Lum	BRCA_LumA	No	47	No	M0	Yes	N1mi	III	Stage IIIA	T3-T4	T3	39.62	0	NOT HISPANIC OR LATINO	0.2021
TCGA-E2-A15I	56.33	High	22.95	Low	6.3	Low	0.54	1	0.63	0.94	0.51	0.73	0.26	0.56	0.3	0	0.34	0.55	0.97	0.5	0.1	0.87	0.79	0.79	0.85	0.96	0.86	0.8	0.08	0.8	0.38	0.81	0.06	Lum	BRCA_LumA	No	44	No	M0	Neg	N0	II	Stage IIA	T1-T2	T2	55.58	0	NOT HISPANIC OR LATINO	0.1498
TCGA-EW-A1IW	56.61	High	33.49	High	10.03	High	0.43	0.99	0.2	0.72	0.63	0.83	0.17	0.55	0.41	0.09	0.58	0.72	1	0.31	0.17	0.97	0.64	0.63	0.87	0.9	0.8	0.69	0.44	0.55	0.33	0.39	0.16	Lum	BRCA_LumA	1	80	NA	MX	Yes	N1a	II	Stage IIB	T1-T2	T2	12.19	0	HISPANIC OR LATINO	0.1756
TCGA-D8-A1JI	56.77	High	26.61	Low	5.91	Low	0.47	0.99	0.54	0.5	0.62	0.77	0.42	0.85	0.47	0	0.17	0.71	0.87	0.37	0.73	0.84	0.71	0.74	0.91	0.63	0.94	0.93	0.05	0.63	0.73	0	0.05	Lum	BRCA_LumB	1	54	NA	MX	Yes	N1a	II	Stage IIA	T1-T2	T1c	18.96	0	NOT HISPANIC OR LATINO	0.39
TCGA-AO-A1KQ	56.77	High	37.89	High	11.9	High	0.59	1	0.23	0.98	0.66	0.84	0.29	0.82	0.69	0.01	NA	0.69	NA	0.47	0.83	0.97	0.6	0.87	0.89	0.55	0.91	NA	0.37	0.53	NA	0	0.09	NA	NA	1	84	No	M0	Yes	N1	III	Stage IIIB	T3-T4	T4	61.83	0	NOT HISPANIC OR LATINO	0.5026
TCGA-A8-A07E	56.87	High	26.12	Low	6.04	Low	0.43	1	0.23	0.58	0.39	0.74	0.17	0.61	0.37	0.02	0.53	0.63	0.96	0.23	0.04	0.88	0.64	0.64	0.79	0.94	0.89	0.83	0.25	0.64	0.18	0.75	0.08	Lum	BRCA_LumA	1	81	NA	MX	Yes	N3a	NA	Stage X	T3-T4	T4b	19.97	0	NA	0.2136
TCGA-B6-A0X4	56.98	High	25.01	Low	9.77	Low	0.77	1	0.49	0.69	NA	0.37	0.34	0.9	0.51	0.01	0.24	0.96	0.83	0.67	0.71	0.8	0.37	0.85	NA	0.7	0.91	0.5	0.21	0.71	0.7	0.8	0.14	Lum	BRCA_LumA	1	62	No	M0	Yes	N1b	II	Stage IIB	T1-T2	T2	23.52	Recurred/Progressed	NOT HISPANIC OR LATINO	0.0305
TCGA-AC-A5XU	57.05	High	41.9	High	11.65	High	0.56	1	0.18	0.73	0.66	0.73	0.22	0.87	0.58	0	0.51	0.83	1	0.41	0.8	0.82	0.41	0.93	0.89	0.74	0.92	0.57	0.21	0.68	0.51	0	0.14	Lum	BRCA_LumA	1	74	NA	MX	Neg	N0 (i-)	II	Stage IIB	T3-T4	T3	14.95	0	NOT HISPANIC OR LATINO	0.5906
TCGA-A2-A1FV	57.23	High	45.39	High	6.84	Low	0.5	0.99	0.16	0.96	0.58	0.9	0.53	0.61	0.43	0	0.45	0.49	0.85	0.26	0.88	0.98	NA	0.62	0.93	0.62	0.86	0.61	0.24	0.65	0.52	0.01	0.14	Lum	BRCA_LumA	1	74	No	M0	Neg	N0 (i+)	II	Stage IIB	T3-T4	T3	23.46	0	NOT HISPANIC OR LATINO	0.3999
TCGA-AR-A24M	57.53	High	32.26	High	10.05	High	0.42	0.97	0.29	0.61	0.51	0.72	0.29	0.64	0.42	0.01	0.46	0.67	0.97	0.49	0.09	0.96	0.55	0.69	0.89	0.81	0.89	0.78	0.38	0.56	0.63	0	0.04	Lum	BRCA_LumA	No	38	No	M0	Yes	N2	III	Stage IIIA	T1-T2	T2	120.24	0	NOT HISPANIC OR LATINO	0.1579
TCGA-E2-A106	57.72	High	39.14	High	15.22	High	0.56	0.99	0.28	0.81	0.7	0.69	0.19	0.72	0.59	0.01	0.12	0.72	1	0.69	0.35	0.91	0.57	0.92	0.97	0.6	0.95	0.65	0.42	0.66	0.91	0	0	NA	NA	No	34	No	M0	Yes	N1mi	I	Stage IB	T1-T2	T1c	83.48	0	NOT HISPANIC OR LATINO	NA
TCGA-AN-A03Y	58.44	High	79.3	High	11.19	High	0.69	1	0.32	0.96	0.42	0.67	0.05	0.7	0.39	0.06	0.53	0.71	1	0.79	0.12	0.97	0.23	0.61	0.89	0.7	0.74	0.58	0.49	0.76	0.25	0.01	0.03	Lum	BRCA_LumB	1	66	No	M0	Neg	N0	II	Stage IIA	T1-T2	T2	0.33	0	NOT HISPANIC OR LATINO	0.3773
TCGA-A2-A1FX	58.91	High	41.47	High	7.97	Low	0.73	1	0.35	0.9	0.8	0.76	0.18	0.9	0.39	0.01	0.41	0.8	0.88	0.53	0.75	0.9	0.26	0.88	0.83	0.55	0.91	0.82	0.37	0.58	0.66	0.58	0.05	Lum	BRCA_LumB	1	61	No	M0	Yes	N2a	III	Stage IIIA	T3-T4	T3	60.68	0	NOT HISPANIC OR LATINO	0.4239
TCGA-BH-A0HQ	59.04	High	23.06	Low	11.49	High	0.42	0.98	0.17	0.85	0.51	0.83	0.22	0.47	0.47	0.02	0.55	0.63	1	0.53	0.13	0.99	0.78	0.78	0.82	0.92	0.84	0.86	0.15	0.66	0.19	0	0.16	Lum	BRCA_LumA	1	56	No	M0	Neg	N0 (i+)	II	Stage IIA	T1-T2	T2	36.83	0	NA	0.1281
TCGA-A8-A07Z	59.11	High	20.66	Low	11.23	High	0.66	0.99	0.2	0.81	0.72	0.89	0.39	0.4	0.41	0.02	0.18	0.82	0.88	0.73	0.21	0.91	0.7	0.85	0.98	0.79	0.94	0.9	0.38	0.4	0.95	0.54	0.04	Lum	BRCA_LumA	1	85	No	M0	Neg	N0	II	Stage IIA	T1-T2	T2	45.04	0	NA	0.8203
TCGA-LL-A50Y	59.29	High	17.13	Low	11.59	High	0.53	0.97	0.59	1	NA	0.85	0.2	0.5	NA	0	NA	0.62	1	0.47	0	1	0.52	0.64	0.85	0.64	NA	NA	NA	NA	NA	NA	NA	Lum	BRCA_LumA	1	84	NA	MX	Neg	N0	II	Stage IIA	T1-T2	T2	25.03	0	NOT HISPANIC OR LATINO	0.0849
TCGA-E2-A10A	59.4	High	34.9	High	8.83	Low	0.49	1	0.12	0.77	0.51	0.61	0.2	0.67	0.37	0.15	0.44	0.75	0.94	0.63	0.09	0.97	0.62	0.69	0.91	0.55	0.76	0.78	0.39	0.8	0.56	0.54	0.11	Lum	BRCA_LumA	No	41	No	M0	Neg	N0 (i-)	II	Stage IIB	T3-T4	T3	3.02	Recurred/Progressed	NOT HISPANIC OR LATINO	0.2109
TCGA-D8-A1Y0	59.64	High	67.66	High	8.74	Low	0.51	0.97	0.14	0.92	0.68	0.73	0.08	0.47	0.45	0.11	0.59	0.8	0.95	0.51	0.18	0.91	0.35	0.52	0.84	0.86	0.91	0.69	0.66	0.58	0.5	0.01	0.08	Lum	BRCA_LumA	1	65	NA	MX	Yes	N2a	III	Stage IIIA	T1-T2	T1c	15.51	0	NOT HISPANIC OR LATINO	0.3854
TCGA-A8-A096	59.72	High	22.92	Low	5.8	Low	0.53	1	0.27	0.49	0.53	0.75	0.24	0.74	0.43	0	0.45	0.76	0.93	0.6	0.2	0.95	0.6	0.65	0.88	0.83	0.95	0.88	0.14	0.72	0.19	0.4	0.02	Lum	BRCA_LumB	1	73	No	M0	Neg	N0	II	Stage IIA	T1-T2	T2	0	0	NA	0.0683
TCGA-BH-A0DP	59.79	High	32.42	High	5.25	Low	0.59	1	0.27	0.81	0.62	0.79	0.14	0.67	0.55	0.04	0.64	0.78	1	0.53	0.06	0.93	0.41	0.52	0.8	0.92	0.92	0.73	0.24	0.56	0.23	0.74	0.11	Lum	BRCA_LumA	1	60	No	M0	Neg	N0 (i-)	II	Stage IIB	T3-T4	T3	15.64	0	NA	0.2568
TCGA-A8-A06R	59.8	High	37.16	High	8.85	Low	0.44	0.98	0.56	1	0.8	0.53	0.18	0.81	0.22	0.01	0.92	0.44	1	0.68	0.15	0.92	0.64	0.58	0.64	1	0.82	0.65	0.16	0.65	0.12	0.64	0.1	Lum	BRCA_LumB	1	69	No	M0	Yes	N1a	II	Stage IIB	T1-T2	T2	17.97	0	NA	0.5927
TCGA-A8-A086	60.43	High	42.29	High	2.69	Low	0.57	1	0.19	0.63	0.9	0.86	0.19	0.83	0.48	0.23	0.69	0.64	0.89	0.25	0.1	0.98	0.54	0.8	0.87	0.64	0.87	0.87	0.4	0.65	0.52	0.36	0.26	Lum	BRCA_LumA	1	59	No	M0	Yes	N1a	II	Stage IIA	T1-T2	T1c	13.01	0	NA	0.2758
TCGA-AO-A0J8	60.45	High	29.25	High	6.25	Low	0.54	1	0.29	0.6	0.27	0.76	0.17	0.48	0.44	0	0.23	0.64	0.95	0.63	0.12	0.97	0.62	0.66	0.92	0.78	0.93	0.82	0.09	0.54	0.32	0.02	0	Lum	BRCA_LumA	1	61	No	M0	Neg	N0 (i+)	II	Stage IIA	T1-T2	T2	22.34	0	NOT HISPANIC OR LATINO	0.1308
TCGA-EW-A6SC	60.51	High	17.12	Low	10.25	High	0.48	1	0.27	1	0.61	0.9	0.31	0.74	0.56	0.03	0.45	0.51	0.92	0.41	0.1	0.92	0.7	0.75	0.86	0.85	0.87	0.86	0.22	0.68	0.55	0.61	0.1	Lum	BRCA_LumA	1	60	No	M0	Neg	N0	II	Stage IIA	T1-T2	T2	31.27	0	NOT HISPANIC OR LATINO	0.1298
TCGA-E2-A15K	61.37	High	24.82	Low	6.22	Low	0.32	1	0.46	0.93	0.35	0.87	0.16	0.62	0.56	0	0.3	0.59	1	0.62	0.15	0.89	0.78	0.72	0.94	0.64	0.86	0.81	0.12	0.69	0.51	0.01	0.02	Lum	BRCA_LumB	1	58	No	M0	Yes	N1a	II	Stage IIB	T1-T2	T2	9.03	0	NOT HISPANIC OR LATINO	0.1548
TCGA-A8-A06Z	61.38	High	45.26	High	10.51	High	0.69	0.99	0.25	0.65	0.61	0.67	0.15	0.63	0.4	0.01	0.09	0.79	0.95	0.36	0.1	0.99	0.45	0.7	0.97	0.96	0.94	0.75	0.46	0.63	0.78	0.02	0	Lum	BRCA_LumB	1	84	No	M0	Neg	N0	II	Stage IIB	T3-T4	T3	1.02	0	NA	0.7074
TCGA-A2-A0YT	61.83	High	77.43	High	24.56	High	0.6	1	0.13	0.53	0.6	0.78	0.19	0.39	0.32	0	0.19	0.7	0.89	0.55	0.22	0.96	0.44	0.69	0.9	0.76	0.89	0.69	0.76	0.56	0.76	0	0.06	Lum	BRCA_LumB	1	56	No	M0	Yes	N2a	III	Stage IIIB	T3-T4	T4b	NA	NA	NOT HISPANIC OR LATINO	0.5755
TCGA-B6-A0WS	62.04	High	35.73	High	8.06	Low	0.35	0.99	0.14	0.8	0.56	0.81	0.26	0.56	0.42	0.07	0.42	0.66	1	0.47	0.02	0.93	0.68	0.64	0.88	0.64	0.87	0.76	0.51	0.68	0.31	0	0.05	Lum	BRCA_LumA	1	58	NA	MX	NA	NX	NA	Stage X	T1-T2	T1c	NA	NA	NOT HISPANIC OR LATINO	0.2277
TCGA-D8-A1XB	62.1	High	29.1	High	10.43	High	0.55	1	0.2	0.94	0.51	0.77	0.15	0.61	0.37	0.06	0.59	0.71	0.86	0.47	0.15	0.94	0.49	0.58	0.88	0.85	0.94	0.78	0.14	0.53	0.16	0.26	0.04	Lum	BRCA_LumA	1	62	No	M0	Yes	N1a	II	Stage IIB	T1-T2	T2	18.13	0	NOT HISPANIC OR LATINO	0.217
TCGA-A2-A0EM	62.4	High	26.85	Low	3.71	Low	0.55	0.98	0.45	0.84	0.67	0.86	0.2	0.57	0.55	0	0.42	0.59	0.83	0.6	0.22	0.95	0.58	0.8	0.93	0.94	0.88	0.89	0.12	0.65	0.49	NA	0.1	Lum	BRCA_LumA	1	73	No	M0	Neg	N0 (i-)	I	Stage IA	T1-T2	T1	101.64	0	NOT HISPANIC OR LATINO	0.1025
TCGA-EW-A1PF	62.46	High	19.88	Low	22.62	High	0.32	1	0.1	0.87	0.71	0.79	0.29	0.48	0.48	0.01	0.48	0.57	0.94	0.25	0.05	0.96	0.44	0.7	0.85	0.65	0.66	0.79	0.34	0.7	0.17	0	0.04	NA	NA	No	50	No	M0	Neg	N0	I	Stage IA	T1-T2	T1c	14.42	0	HISPANIC OR LATINO	0.2254
TCGA-A1-A0SG	62.56	High	33.78	High	9.99	High	0.49	0.99	0.15	0.88	0.75	0.8	0.21	0.7	0.37	0.09	0.47	0.73	0.92	0.57	0.13	0.88	0.48	0.68	0.92	0.76	0.9	0.83	0.54	0.7	0.61	0	0.12	Lum	BRCA_LumA	1	61	No	M0	Yes	N1a	II	Stage IIB	T1-T2	T2	14.26	0	NOT HISPANIC OR LATINO	0.0969
TCGA-S3-A6ZF	62.6	High	57.02	High	15.46	High	0.55	0.95	0.33	0.97	0.7	0.56	0.14	0.77	0.43	0.04	0.28	0.74	0.91	0.66	0.54	0.9	0.41	0.83	0.92	0.97	0.82	0.73	0.69	0.45	0.77	0.55	0	Lum	BRCA_LumB	1	64	No	M0	Neg	N0	II	Stage IIA	T1-T2	T2	18.79	0	NOT HISPANIC OR LATINO	0.602
TCGA-AN-A046	63.62	High	25.83	Low	7.97	Low	0.61	0.99	0.34	0.92	0.43	0.78	0.12	0.4	0.38	0	0.55	0.41	0.81	0.25	0.03	0.91	0.47	0.86	0.8	0.92	0.87	0.62	0.15	0.59	0.47	0.37	0.03	Lum	BRCA_LumA	1	68	No	M0	Neg	N0	II	Stage IIA	T1-T2	T2	0.33	0	NOT HISPANIC OR LATINO	0.0264
TCGA-A2-A0CS	63.72	High	26.32	Low	5.97	Low	0.45	0.99	0.11	NA	0.85	0.8	0.39	0.51	0.15	0.01	0.37	0.61	1	0.61	0.2	0.94	NA	0.73	0.91	0.79	0.77	0.73	0.07	0.51	0.66	0.8	0.02	Lum	BRCA_LumA	1	73	Yes	M1	Yes	N3a	IV	Stage IV	T3-T4	T4b	NA	NA	NOT HISPANIC OR LATINO	0.1967
TCGA-AO-A03O	63.99	High	68.34	High	10.14	High	0.36	1	0.07	0.94	0.59	0.69	0.18	0.81	0.43	0.19	0.46	0.92	0.9	0.08	0.11	0.96	0.53	0.47	0.94	0.84	0.87	NA	0.61	0.71	0.3	0.6	0.03	Lum	BRCA_LumB	1	69	No	M0	Neg	N0 (i-)	II	Stage IIA	T1-T2	T2	NA	NA	NOT HISPANIC OR LATINO	0.3537
TCGA-A7-A4SC	64.59	High	31.05	High	11.05	High	0.68	0.99	0.32	0.84	0.23	0.65	0.13	0.54	0.4	0.04	0.66	0.59	1	0.56	0.25	1	0.31	0.84	0.82	0.98	0.97	0.77	0.6	0.51	0.2	0	0.08	NA	NA	1	62	NA	MX	Neg	N0	II	Stage IIB	T3-T4	T3	14.65	0	NOT HISPANIC OR LATINO	NA
TCGA-E9-A1NH	65.2	High	18.86	Low	9.06	Low	0.34	0.96	0.32	0.78	0.83	0.72	0.2	0.54	0.43	0	0.66	0.44	0.91	0.53	0.07	0.93	0.78	0.64	0.76	0.6	0.77	0.87	0.16	0.68	0.11	0.04	0.02	Lum	BRCA_LumA	1	71	No	M0	Yes	N1	II	Stage IIB	T1-T2	T2	18.92	0	NOT HISPANIC OR LATINO	0.123
TCGA-A8-A095	65.52	High	32.04	High	7.24	Low	0.5	0.98	0.46	0.59	0.43	0.79	0.19	0.52	0.49	0	0.22	0.73	0.85	0.56	0.24	0.94	0.64	0.66	0.88	0.67	0.89	0.73	0.15	0.52	0.18	0	0.03	Lum	BRCA_LumB	No	45	No	M0	Neg	N0	I	Stage I	T1-T2	T1c	41.95	0	NA	0.0741
TCGA-PE-A5DD	65.68	High	19.68	Low	20.44	High	0.34	0.99	0.36	0.89	NA	0.86	0.13	0.36	0.26	0.01	0.65	0.47	1	0.49	0.06	0.98	0.56	0.78	0.65	0.92	0.9	0.68	0.13	0.55	0.15	0	0	Lum	BRCA_LumA	1	64	No	M0	Neg	N0	II	Stage IIA	T1-T2	T2	64.16	0	NOT HISPANIC OR LATINO	0.2365
TCGA-A8-A08T	65.79	High	37.81	High	9.17	Low	0.64	0.97	0.29	0.96	0.69	0.76	0.13	0.6	0.37	0.02	0.57	0.52	1	0.62	0.07	0.96	0.48	0.75	0.83	0.96	0.91	0.73	0.45	0.67	0.3	0.34	0.06	Lum	BRCA_LumA	1	64	Yes	M1	Yes	N1a	IV	Stage IV	T1-T2	T2	84	Recurred/Progressed	NA	0.2105
TCGA-AR-A250	66.07	High	32.22	High	34.83	High	0.41	0.97	0.18	0.86	0.7	0.69	0.2	0.69	0.42	0.02	0.63	0.76	0.96	0.64	0.48	0.95	0.5	0.72	0.63	0.99	0.76	0.72	0.73	0.57	0.43	0	0.04	Lum	BRCA_LumB	1	58	No	M0	Neg	N0	II	Stage IIA	T1-T2	T2	88.93	0	NOT HISPANIC OR LATINO	0.3845
TCGA-BH-A0B1	66.36	High	97.09	High	7.53	Low	0.59	0.96	0.21	0.76	0.76	0.39	0.07	0.86	0.28	0.1	0.49	0.77	0.95	0.72	0.28	0.97	0.27	0.76	0.88	0.98	0.9	0.63	0.76	0.57	0.71	0	0.16	NA	NA	1	66	No	M0	Yes	N1a	II	Stage IIB	T1-T2	T2	37.71	0	NA	NA
TCGA-BH-AB28	66.37	High	26.98	Low	14.78	High	0.53	0.99	0.37	0.93	0.45	0.7	0.14	0.66	0.46	0.01	0.39	0.66	0.84	0.75	0.08	0.94	0.42	0.57	0.82	0.85	0.87	0.65	0.41	0.76	0.54	0.36	0.05	Lum	BRCA_LumA	1	53	No	M0	Yes	N1a	III	Stage IIIA	T3-T4	T3	9.43	0	NOT HISPANIC OR LATINO	0.1393
TCGA-AO-A03P	66.61	High	22.41	Low	11.27	High	0.76	0.99	0.3	0.75	0.63	0.88	0.57	0.42	0.57	0	0.48	0.6	0.91	0.27	0.12	0.98	0.77	0.76	0.85	0.92	0.97	NA	0.15	0.63	0.26	0.68	0	Lum	BRCA_LumB	1	54	No	M0	Yes	N1	II	Stage IIB	T1-T2	T2	63.14	Recurred/Progressed	NOT HISPANIC OR LATINO	0.4219
TCGA-AR-A0TY	66.68	High	23.18	Low	24.67	High	0.42	1	0.2	0.7	0.4	0.67	0.6	0.43	0.51	0.01	0.21	0.7	0.9	0.29	0.16	0.97	0.62	0.74	0.91	0.96	0.86	NA	0.48	0.72	0.6	0.55	0	Lum	BRCA_LumB	1	54	No	M0	Neg	N0	II	Stage IIA	T1-T2	T2	17.87	Recurred/Progressed	NOT HISPANIC OR LATINO	0.3607
TCGA-BH-A8FY	67.08	High	26.17	Low	8.3	Low	0.46	0.99	0.41	0.98	0.7	0.71	0.16	0.44	0.53	0.01	0.83	0.67	1	0.4	0.05	1	0.35	0.67	0.79	0.95	0.93	NA	0.21	0.36	0.51	NA	NA	Lum	BRCA_LumA	1	87	No	M0	Neg	N0 (i+)	I	Stage IA	T1-T2	T1c	NA	NA	NOT HISPANIC OR LATINO	0.1798
TCGA-A8-A085	67.1	High	29.15	High	29.88	High	0.3	0.99	0.06	0.97	0.76	0.84	0.22	0.68	0.47	0.04	0.4	0.51	0.93	0.13	0.1	0.96	0.7	0.68	0.89	1	0.79	0.81	0.67	0.68	0.84	0.6	0.05	NA	NA	No	44	No	M0	Yes	N1a	II	Stage IIB	T1-T2	T2	36.93	0	NA	0.2398
TCGA-E2-A109	67.15	High	55.94	High	33.88	High	0.59	0.99	0.23	0.9	0.6	0.83	0.16	0.68	0.67	0	0.66	0.83	0.91	0.41	0.13	0.96	0.32	0.8	0.88	0.72	0.9	0.75	0.38	0.66	0.28	0	0.01	Lum	BRCA_LumB	1	64	No	M0	Neg	N0 (i-)	II	Stage IIA	T1-T2	T2	46.55	0	NOT HISPANIC OR LATINO	0.4427
TCGA-E2-A15P	67.27	High	33	High	11.3	High	0.61	0.96	0.4	0.88	0.56	0.83	0.21	0.5	0.42	0.01	0.45	0.7	0.94	0.31	0.11	0.96	0.5	0.81	0.9	0.96	0.91	0.68	0.18	0.46	0.34	0.58	0.02	Lum	BRCA_LumA	1	61	No	M0	Neg	N0	I	Stage IA	T1-T2	T1c	19.55	0	NOT HISPANIC OR LATINO	0.1936
TCGA-A8-A08G	67.3	High	20.23	Low	7.73	Low	0.41	0.99	0.1	0.9	0.57	0.83	0.37	0.79	0.37	0.02	0.33	0.58	1	0.39	0.08	0.99	0.77	0.75	0.9	0.79	0.83	0.97	0.09	0.63	0.34	0.47	0	Lum	BRCA_LumB	No	41	No	M0	Neg	N0	II	Stage IIA	T1-T2	T2	19.94	0	NA	0.5338
TCGA-S3-A6ZG	67.78	High	34.46	High	14.07	High	0.48	1	0.18	0.95	0.75	0.85	0.24	0.44	0.48	0.03	0.37	0.63	1	0.43	0.17	0.96	0.48	0.5	0.95	0.55	0.8	0.83	0.21	0.64	0.62	0	0.02	Lum	BRCA_LumA	1	71	No	M0	Yes	N1	II	Stage IIB	T1-T2	T2	18.46	0	NOT HISPANIC OR LATINO	0.1632
TCGA-AR-A2LE	68.1	High	31.98	High	10.6	High	0.55	1	0.29	0.96	0.72	0.86	0.16	0.43	0.33	0.01	0.24	0.68	1	0.61	0.07	0.99	0.61	0.39	0.9	0.97	0.86	0.84	0.32	0.64	0.18	0	0.06	Lum	BRCA_LumA	1	69	No	M0	Neg	N0	I	Stage I	T1-T2	T1	138.07	Recurred/Progressed	NOT HISPANIC OR LATINO	0.0725
TCGA-D8-A73X	68.61	High	24.76	Low	14.72	High	0.46	0.99	0.16	0.93	0.51	0.83	0.17	0.54	0.39	0.05	0.58	0.79	0.95	0.62	0.07	0.9	0.53	0.64	0.82	0.95	0.93	0.77	0.16	0.76	0.26	NA	0.15	Lum	BRCA_LumA	1	53	No	M0	Neg	N0	II	Stage IIA	T1-T2	T2	25.2	0	NOT HISPANIC OR LATINO	0.0989
TCGA-BH-A0DX	68.67	High	16.07	Low	12.86	High	0.43	0.97	0.18	0.83	0.56	0.76	0.21	0.44	0.5	0.01	0.48	0.43	0.84	0.36	0.1	0.93	NA	0.67	0.73	0.98	0.71	0.75	0.14	0.57	0.04	0.34	0.04	Lum	BRCA_LumA	1	62	No	M0	Neg	N0	I	Stage I	T1-T2	T1b	70.83	0	NOT HISPANIC OR LATINO	0.1997
TCGA-AO-A0JJ	68.78	High	28.81	Low	5.51	Low	0.48	0.99	0.41	0.69	0.68	0.76	0.28	0.68	0.47	0.03	0.48	0.55	0.8	0.48	0.12	0.95	0.63	0.64	0.84	0.78	0.93	0.88	0.39	0.7	0.44	0.36	0.09	Lum	BRCA_LumA	1	54	No	M0	Yes	N1a	II	Stage IIB	T1-T2	T2	61.99	0	NOT HISPANIC OR LATINO	0.1567
TCGA-BH-A1FM	69.42	High	72.77	High	16.32	High	0.74	1	0.15	NA	0.45	0.75	0.83	0.4	0.14	0.02	0.6	0.86	1	0.5	0.18	0.91	NA	0.81	0.72	0.89	NA	NA	0.57	0.66	0.23	0.16	0.03	Lum	BRCA_LumB	No	44	No	M0	Yes	N2	III	Stage IIIA	T1-T2	T2	NA	NA	NOT HISPANIC OR LATINO	0.5273
TCGA-E2-A1IN	69.59	High	30.05	High	15.79	High	0.52	0.97	0.16	0.82	0.5	0.92	0.24	0.7	0.47	0.07	0.71	0.7	0.94	0.37	0.07	0.96	0.74	0.74	0.82	0.88	0.86	0.87	0.43	0.66	0.13	0	0.09	Lum	BRCA_LumA	1	60	No	M0	Neg	N0	I	Stage I	T1-T2	T1c	22.17	0	NOT HISPANIC OR LATINO	0.449
TCGA-BH-A18L	69.71	High	56.26	High	7.99	Low	0.81	0.98	0.35	0.6	0.52	0.81	0.22	0.7	0.52	0.02	0.15	0.71	0.9	0.53	0.65	0.99	0.57	0.68	0.93	0.75	0.95	0.77	0.42	0.47	0.77	0	0.02	Lum	BRCA_LumB	No	50	No	M0	Yes	N1mi	III	Stage IIIA	T3-T4	T3	NA	NA	NOT HISPANIC OR LATINO	0.5814
TCGA-E2-A1IE	69.76	High	35.06	High	12.85	High	0.53	1	0.41	0.91	0.75	0.75	0.24	0.68	0.6	0	0.24	0.81	1	0.5	0.46	0.98	0.55	0.83	0.93	0.79	0.83	0.75	0.21	0.64	0.82	0.85	0	Lum	BRCA_LumA	1	61	No	M0	Yes	N1	II	Stage IIB	T1-T2	T2	59.46	Recurred/Progressed	NOT HISPANIC OR LATINO	0.2631
TCGA-E9-A22H	69.8	High	30.17	High	7.46	Low	0.44	0.99	0.44	0.82	0.42	0.75	0.42	0.36	0.42	0.01	0.18	0.65	0.95	0.35	0.17	0.95	NA	0.82	0.91	0.59	0.77	0.75	0.12	0.67	0.65	0	0.03	Lum	BRCA_LumB	No	42	No	M0	Yes	N1	II	Stage IIB	T1-T2	T2	40.47	0	NOT HISPANIC OR LATINO	0.1039
TCGA-A2-A0T4	69.9	High	30.23	High	4.79	Low	0.47	0.99	0.2	0.7	0.55	0.62	0.13	0.62	0.41	0.13	0.48	0.58	1	0.47	0.13	0.98	0.45	0.67	0.85	0.86	0.72	0.75	0.24	0.64	0.34	0.32	0.14	Lum	BRCA_LumA	1	62	No	M0	Neg	N0 (i-)	II	Stage IIA	T1-T2	T2	20.5	0	NOT HISPANIC OR LATINO	0.2209
TCGA-E2-A14O	70.03	High	35.66	High	11.66	High	0.54	1	0.27	0.59	0.78	0.78	0.26	0.58	0.29	0	0.21	0.79	1	0.44	0.26	0.92	0.46	0.84	0.92	0.57	0.93	NA	0.22	0.53	NA	NA	0	Lum	BRCA_LumB	1	76	No	M0	Yes	N1a	III	Stage IIIA	T3-T4	T3	44.65	0	NOT HISPANIC OR LATINO	0.7348
TCGA-E9-A1NI	70.48	High	31.82	High	11.43	High	0.5	1	0.24	0.83	0.45	0.77	0.25	0.77	0.33	0.08	0.63	0.61	1	0.41	0.12	0.9	0.62	0.66	0.84	0.72	0.84	0.81	0.42	0.79	0.13	0.01	0.04	Lum	BRCA_LumB	1	51	No	M0	Neg	N0	II	Stage IIA	T1-T2	T2	9.86	0	NOT HISPANIC OR LATINO	0.3954
TCGA-AC-A3TN	70.51	High	15.75	Low	8.53	Low	0.55	1	0.3	1	NA	0.78	0.14	0.73	0.6	0	0.28	0.78	NA	0.64	0.04	0.96	0.54	0.73	0.87	0.76	NA	0.81	0.1	1	NA	0.49	0	NA	NA	1	75	NA	MX	Neg	N0	II	Stage IIB	T3-T4	T3	14.98	0	NOT HISPANIC OR LATINO	0.071
TCGA-A8-A09M	70.74	High	52.84	High	11.09	High	0.4	1	0.36	0.78	0.65	0.65	0.09	0.67	0.58	0.07	0.73	0.66	1	0.46	0.28	1	0.29	0.82	0.93	0.46	NA	0.79	0.44	0.56	0.62	0.5	0	Lum	BRCA_LumB	1	75	No	M0	Yes	N3a	III	Stage IIIC	T1-T2	T2	33.05	0	NA	0.4565
TCGA-A7-A3RF	70.87	High	16.58	Low	16.82	High	0.68	0.99	0.35	0.79	0.83	0.65	0.21	0.83	0.37	0	0.47	0.73	0.87	0.4	0.86	NA	0.42	0.75	0.95	0.98	0.9	0.65	0.41	0.47	0.92	0.91	0	Lum	BRCA_LumA	1	79	No	M0	Neg	N0	II	Stage IIA	T1-T2	T2	6.31	Recurred/Progressed	NOT HISPANIC OR LATINO	0.0023
TCGA-AN-A0XO	71.09	High	34.08	High	6.71	Low	0.48	0.99	0.14	0.85	0.41	0.73	0.24	0.6	0.34	0.02	0.44	0.5	0.9	0.41	0.21	0.98	0.69	0.54	0.92	0.79	0.81	0.84	0.23	0.55	0.18	0	0.02	Lum	BRCA_LumA	1	59	No	M0	Yes	N2	III	Stage IIIA	T1-T2	T2	12.32	0	NOT HISPANIC OR LATINO	0.2092
TCGA-AC-A2FO	71.34	High	23.34	Low	14.42	High	0.39	0.99	0.24	0.85	0.28	0.87	0.18	0.47	0.49	0.02	0.47	0.47	0.93	0.3	0.17	0.96	0.74	0.66	0.78	0.96	0.88	0.88	0.23	0.72	0.18	0	0.09	Lum	BRCA_LumA	1	65	NA	MX	Yes	N1	II	Stage IIB	T1-T2	T2	74.08	0	NOT HISPANIC OR LATINO	0.1185
TCGA-A2-A0YC	71.63	High	22.62	Low	8.11	Low	0.57	0.98	0.35	0.75	0.71	0.78	0.4	0.71	0.27	0	0.28	0.63	0.93	0.39	0.18	0.97	0.75	0.76	0.91	0.64	0.93	0.91	0.13	0.75	0.72	0.01	0.06	Lum	BRCA_LumA	1	59	No	M0	Yes	N1mi	II	Stage IIB	T1-T2	T2	26.22	Recurred/Progressed	NOT HISPANIC OR LATINO	0.111
TCGA-B6-A0IB	71.9	High	37.03	High	9.51	Low	0.5	1	0.32	0.72	0.38	0.71	0.17	0.53	0.52	0.03	0.51	0.79	0.94	0.66	0.34	0.96	0.4	0.88	0.93	0.81	0.92	0.53	0.25	0.62	0.31	NA	0.13	Lum	BRCA_LumB	1	64	Yes	M1	Yes	N3	IV	Stage IV	T3-T4	T3	89.26	Recurred/Progressed	NOT HISPANIC OR LATINO	0.5461
TCGA-A8-A091	72.05	High	34.22	High	7.42	Low	0.8	1	0.22	0.95	0.79	0.86	0.27	0.77	0.44	0.04	0.37	0.48	0.99	0.45	0.06	0.99	0.73	0.85	0.88	0.59	0.9	0.87	0.12	0.7	0.26	0.76	0.04	Lum	BRCA_LumA	1	61	No	M0	Neg	N0	II	Stage IIA	T1-T2	T2	7.98	Recurred/Progressed	NA	0.3068
TCGA-AC-A8OR	72.49	High	29.95	High	18.64	High	0.72	0.99	0.13	0.94	0.55	0.67	0.21	0.37	0.48	0.01	0.24	0.84	0.77	0.47	0.1	0.97	0.4	0.6	0.97	0.65	0.93	0.61	0.18	0.73	0.54	0.55	0.09	Lum	BRCA_LumA	1	75	NA	MX	Neg	N0 (i-)	I	Stage IA	T1-T2	T1c	1.31	0	NOT HISPANIC OR LATINO	0.0328
TCGA-BH-A0DD	72.56	High	52.51	High	15	High	0.49	0.99	0.11	0.89	0.56	0.81	0.19	0.44	0.43	0.24	0.51	0.81	0.93	0.52	0.08	0.95	0.47	0.7	0.92	0.51	0.82	0.74	0.63	0.66	0.28	0	0.03	NA	NA	1	58	No	M0	Yes	N1a	II	Stage IIB	T1-T2	T2	81.67	0	NA	0.3503
TCGA-A7-A26H	72.57	High	43.6	High	11.17	High	0.58	0.95	0.19	0.51	0.5	0.6	0.17	0.65	0.37	0.01	0.39	0.76	0.96	0.46	0.16	0.96	0.64	0.76	0.88	0.9	0.93	0.68	0.19	0.65	0.58	0.01	0.04	Lum	BRCA_LumA	1	72	No	M0	Yes	N1a	II	Stage IIA	T1-T2	T1	10.22	Recurred/Progressed	NOT HISPANIC OR LATINO	0.2219
TCGA-BH-A0BC	72.66	High	19.15	Low	5.91	Low	0.59	1	0.62	0.33	0.56	0.87	0.28	0.58	0.55	0	0.43	0.73	1	0.45	0.12	0.87	0.47	0.8	0.86	0.75	0.91	0.89	0.1	0.84	0.55	0	0.08	Lum	BRCA_LumA	1	60	No	M0	Yes	N3	III	Stage IIIC	T1-T2	T2	32	0	NA	0.1967
TCGA-A8-A08F	72.79	High	37.35	High	20.27	High	0.59	1	0.37	0.74	0.76	0.75	0.19	0.77	0.49	0.09	0.7	0.88	0.78	0.54	0.18	0.82	0.32	0.6	0.86	0.84	0.91	0.68	0.74	0.68	0.75	0	0.08	NA	NA	1	59	No	M0	Yes	N3a	III	Stage IIIC	T1-T2	T2	32.98	0	NA	0.6614
TCGA-A8-A09N	72.97	High	40.31	High	15.29	High	0.56	0.99	0.23	0.91	0.39	0.9	0.23	0.67	0.35	0.01	0.19	0.53	1	0.41	0.03	0.96	0.42	0.72	0.88	0.91	0.97	0.76	0.21	0.42	0.36	0.01	0.04	Lum	BRCA_LumB	1	57	No	M0	Yes	N3a	III	Stage IIIC	T1-T2	T2	1.02	0	NA	0.6977
TCGA-A8-A08S	73.02	High	34.37	High	9.56	Low	0.51	1	0.18	0.81	0.74	0.87	0.19	0.6	0.67	0.19	0.62	0.68	1	0.44	0.04	1	0.63	0.75	0.88	0.61	0.71	0.85	0.54	0.67	0.67	0.04	0.13	NA	NA	1	71	No	M0	Yes	N1	II	Stage IIA	T1-T2	T1c	32.98	0	NA	0.4019
TCGA-AN-A0AM	73.18	High	29.78	High	9.22	Low	0.56	0.99	0.57	0.34	0.39	0.73	0.22	0.61	0.7	0.02	0.44	0.71	1	0.25	0.18	0.89	0.43	0.79	0.96	0.91	0.93	0.7	0.34	0.41	0.3	0.28	0.01	Lum	BRCA_LumB	1	56	No	M0	Neg	N0	II	Stage IIA	T1-T2	T2	0.16	0	NOT HISPANIC OR LATINO	0.2787
TCGA-AO-A1KP	73.55	High	56.49	High	12.32	High	0.53	1	0.17	1	0.75	0.8	0.43	0.62	0.47	0.24	0.72	0.82	1	0.78	0.25	0.95	NA	0.76	0.84	0.7	0.85	0.65	0.54	0.85	0.03	0.24	0	Lum	BRCA_LumB	1	77	No	M0	Yes	N1	II	Stage IIA	T1-T2	T1	97.01	0	NOT HISPANIC OR LATINO	0.1817
TCGA-D8-A27V	73.74	High	33.03	High	13.92	High	0.45	0.98	0.15	0.8	0.41	0.92	0.33	0.36	0.31	0.02	0.58	0.51	0.84	0.47	0.06	0.94	0.87	0.62	0.73	0.94	0.84	0.71	0.17	0.63	0.08	0.03	0.07	Lum	BRCA_LumA	1	62	No	M0	Neg	N0	II	Stage IIA	T1-T2	T2	12.52	0	NOT HISPANIC OR LATINO	0.3774
TCGA-A2-A0EU	73.78	High	41.52	High	8.92	Low	0.57	1	0.14	0.66	0.93	0.82	0.38	0.61	0.54	0.08	0.29	0.74	1	0.3	0.05	0.94	0.56	0.68	0.92	0.8	0.76	NA	0.58	0.85	0.55	0.35	0.04	Lum	BRCA_LumA	1	79	No	M0	Neg	N0 (i-)	I	Stage IA	T1-T2	T1c	34.26	0	NOT HISPANIC OR LATINO	0.5175
TCGA-BH-A0GZ	74.05	High	15.33	Low	13.89	High	0.34	0.99	0.21	0.91	0.82	0.77	0.26	0.46	0.29	0.06	0.81	0.73	0.84	0.43	0.14	0.95	0.52	0.73	0.73	0.93	0.8	NA	0.27	0.48	0.2	0.09	0.1	Lum	BRCA_LumA	1	62	No	M0	Yes	N1a	II	Stage IIA	T1-T2	T1c	10.78	0	NA	0.2724
TCGA-E2-A1IL	74.93	High	26.81	Low	7.53	Low	0.53	1	0.27	0.94	0.37	0.89	0.15	0.48	0.47	0.02	0.39	0.64	0.96	0.51	0.06	0.98	0.5	0.75	0.82	0.91	0.91	0.75	0.17	0.72	0.11	0.3	0.02	Lum	BRCA_LumA	1	78	No	M0	Yes	N1a	II	Stage IIA	T1-T2	T1c	3.88	0	NOT HISPANIC OR LATINO	0.1685
TCGA-AC-A8OP	75.36	High	41.79	High	22.99	High	0.44	1	0.15	0.99	0.77	0.92	0.23	0.45	0.66	0	0.45	0.69	0.96	0.13	0.26	0.97	0.64	0.36	0.77	0.86	0.9	0.71	0.42	0.72	0.11	0.43	0.18	Lum	BRCA_LumA	1	72	NA	MX	Neg	N0 (i-)	I	Stage IA	T1-T2	T1c	20.17	0	NOT HISPANIC OR LATINO	0.2658
TCGA-D8-A27T	75.44	High	25.29	Low	7.97	Low	0.6	0.99	0.33	0.82	0.43	0.82	0.22	0.62	0.35	0.02	0.51	0.47	1	0.19	0.15	0.96	0.66	0.64	0.83	0.83	0.93	0.88	0.09	0.6	0.39	0.01	0.05	Lum	BRCA_LumA	1	53	No	M0	Yes	N3a	III	Stage IIIC	T1-T2	T2	13.07	0	NOT HISPANIC OR LATINO	0.1924
TCGA-S3-AA17	76.26	High	25.34	Low	9.71	Low	0.64	0.99	0.4	0.94	0.57	0.62	0.18	0.7	0.62	0.06	0.58	0.81	1	0.39	0.44	0.63	0.41	0.74	0.91	0.81	0.93	0.79	0.58	0.68	0.51	0	0	Lum	BRCA_LumB	1	64	No	cM0 (i+)	Yes	N1mi	II	Stage IIB	T1-T2	T2	13.93	0	NOT HISPANIC OR LATINO	0.346
TCGA-D8-A145	76.71	High	19.61	Low	13.66	High	0.48	1	0.12	0.77	0.6	0.85	0.32	0.5	0.36	0.01	0.34	0.5	0.96	0.38	0.04	0.96	0.7	0.7	0.78	0.87	0.87	0.9	0.21	0.84	0.19	0	0.02	Lum	BRCA_LumA	1	80	No	M0	Yes	N1a	II	Stage IIA	T1-T2	T1c	13.47	0	NOT HISPANIC OR LATINO	0.0845
TCGA-A2-A0CW	76.77	High	57.5	High	42.12	High	0.66	0.98	0.26	0.71	0.52	0.64	0.47	0.38	0.58	0.01	0.14	0.8	0.79	0.47	0.5	0.92	0.55	0.87	0.96	0.45	0.92	0.7	0.66	0.44	0.66	0.12	0	Lum	BRCA_LumB	1	67	No	M0	Yes	N1a	II	Stage IIB	T1-T2	T2	107.85	0	NOT HISPANIC OR LATINO	0.3083
TCGA-AN-A0FD	77.26	High	22.76	Low	19.04	High	0.55	0.99	0.18	0.61	0.83	0.69	0.23	0.72	0.48	0.06	0.77	0.73	1	0.34	0.23	0.95	0.47	0.64	0.85	0.89	0.82	0.71	0.37	0.73	0.15	0	0.05	Lum	BRCA_LumA	1	71	No	M0	Neg	N0	II	Stage IIA	T1-T2	T2	6.44	0	NOT HISPANIC OR LATINO	0.171
TCGA-BH-A0E9	78.01	High	27.15	Low	7.93	Low	0.36	1	0.33	0.89	0.33	0.77	0.22	0.58	0.37	0.01	0.56	0.67	0.96	0.54	0.28	0.91	0.57	0.78	0.85	0.8	0.93	0.69	0.3	0.69	0.43	0	0.09	Lum	BRCA_LumA	1	53	No	M0	Yes	N1a	II	Stage IIB	T1-T2	T2	81.77	0	NA	0.2195
TCGA-A2-A0YI	78.46	High	27.7	Low	17.36	High	0.52	0.97	0.23	0.79	0.65	0.84	0.41	0.4	0.5	0.01	0.49	0.61	1	0.34	0.15	0.88	0.81	0.76	0.91	0.74	0.89	0.8	0.34	0.7	0.49	0	0	Lum	BRCA_LumA	1	62	No	M0	Neg	N0 (i+)	I	Stage I	T1-T2	T1c	49.44	0	NOT HISPANIC OR LATINO	0.1891
TCGA-EW-A423	78.68	High	20.48	Low	23.96	High	0.51	1	0.53	0.99	0.33	0.87	0.14	0.26	0.75	0.01	0.7	0.59	1	0.46	0.06	1	0.59	0.78	0.86	0.91	0.76	NA	0.28	NA	0.33	0.1	0.2	Lum	BRCA_LumA	1	75	NA	MX	Neg	N0	II	Stage IIA	T1-T2	T2	17.51	0	HISPANIC OR LATINO	0.6939
TCGA-A2-A0ET	78.72	High	32.61	High	23.75	High	0.65	0.99	0.22	0.79	0.6	0.46	0.19	0.84	0.42	0.01	0.16	0.91	0.97	0.65	0.47	0.81	0.32	0.95	0.94	0.87	0.92	0.56	0.79	0.76	0.49	0	0.02	Lum	BRCA_LumA	1	58	No	M0	Yes	N2a	III	Stage IIIA	T1-T2	T2	35.02	0	NOT HISPANIC OR LATINO	0.5078
TCGA-A2-A1FZ	79.46	High	28.01	Low	10.99	High	0.48	1	0.26	0.78	0.73	0.6	0.13	0.63	0.4	0.01	0.43	0.89	0.77	0.51	0.26	0.97	0.45	0.78	0.95	0.68	0.94	NA	0.31	0.61	0.48	0.02	0	Lum	BRCA_LumA	1	63	No	M0	Neg	N0 (i-)	II	Stage IIA	T1-T2	T2	22.44	0	NOT HISPANIC OR LATINO	0.1009
TCGA-A8-A08A	79.74	High	19.95	Low	6.06	Low	0.6	0.99	0.2	0.9	0.56	0.8	0.22	0.55	0.52	0.01	0.47	0.56	0.94	0.46	0.1	0.98	0.68	0.84	0.93	0.8	0.93	0.87	0.12	0.72	0.38	0.51	0.05	Lum	BRCA_LumA	1	89	No	M0	Neg	N0	I	Stage I	T1-T2	T1c	0.99	0	NA	0.0864
TCGA-A8-A06U	79.95	High	48.49	High	9.79	Low	0.52	0.99	0.28	0.72	0.7	0.7	0.26	0.78	0.27	0.01	0.16	0.8	0.97	0.48	0.08	0.95	0.64	0.76	0.95	0.88	NA	0.68	0.33	0.69	0.63	0.63	0	Lum	BRCA_LumA	1	80	No	M0	Yes	N1a	II	Stage IIB	T1-T2	T2	NA	NA	NA	0.6192
TCGA-A7-A0CG	80.18	High	31.77	High	5.5	Low	0.5	0.99	0.25	0.41	0.45	0.87	0.18	0.56	0.35	0.02	0.56	0.54	0.96	0.45	0.08	0.94	0.7	0.66	0.74	0.95	0.78	0.87	0.26	0.59	0.14	0	0	Lum	BRCA_LumA	1	78	No	M0	Neg	N0 (i-)	II	Stage IIA	T1-T2	T2	34.26	0	NOT HISPANIC OR LATINO	0.1221
TCGA-A7-A0DB	80.2	High	23.4	Low	5.4	Low	0.31	1	0.49	1	NA	1	0.36	0.4	NA	0.05	0.88	0.06	1	NA	0.13	1	NA	0.78	NA	1	0.48	NA	0.1	0.77	0.29	NA	0	Lum	BRCA_LumA	1	56	No	M0	Neg	N0 (i-)	II	Stage IIA	T1-T2	T2	33.08	0	NOT HISPANIC OR LATINO	0.3296
TCGA-A2-A259	80.6	High	43.27	High	10.08	High	0.53	1	0.18	0.7	0.78	0.85	0.28	0.75	0.62	0.15	0.59	0.55	0.91	0.42	0.05	0.91	0.7	0.69	0.89	0.75	0.86	0.83	0.48	0.84	0.51	0.65	0.2	Lum	BRCA_LumA	1	70	No	M0	Neg	N0 (i-)	I	Stage I	T1-T2	T1c	52.43	0	NOT HISPANIC OR LATINO	0.1071
TCGA-BH-A0BV	80.88	High	18.99	Low	13.02	High	0.44	0.99	0.29	0.78	0.27	0.8	0.46	0.69	0.3	0	0.44	0.61	1	0.25	0.26	0.81	0.68	0.71	0.82	0.72	0.81	NA	0.37	0.65	0.46	0	0	Lum	BRCA_LumA	1	78	No	M0	Yes	N1a	II	Stage IIB	T1-T2	T2	49.9	0	NA	0.1734
TCGA-AO-A0JI	81.3	High	28.91	Low	20.32	High	0.51	1	0.06	0.53	0.58	0.92	0.45	0.34	0.65	0	0.13	0.8	0.88	0.41	0.19	0.95	0.79	0.75	0.92	0.67	0.94	0.8	0.13	0.51	0.14	0.37	0.04	Lum	BRCA_LumA	1	56	No	M0	Yes	N1	II	Stage IIA	T1-T2	T1c	50.2	0	NOT HISPANIC OR LATINO	0.2489
TCGA-E2-A15C	81.32	High	35.97	High	13.13	High	0.45	1	0.14	1	0.81	0.87	0.34	0.55	0.41	0.1	0.45	0.64	0.86	0.53	0.06	0.96	0.72	0.63	0.9	0.62	0.82	0.8	0.37	0.71	0.21	0.53	0.09	Lum	BRCA_LumA	1	61	No	M0	Neg	N0	I	Stage I	T1-T2	T1c	22.8	0	NOT HISPANIC OR LATINO	0.1347
TCGA-B6-A0RV	81.41	High	31.83	High	11.3	High	0.42	0.99	0.14	0.79	0.41	0.86	0.22	0.57	0.39	0.04	0.32	0.58	1	0.41	0.06	0.96	0.65	0.72	0.87	0.46	0.94	0.84	0.2	0.68	0.33	0.01	0.18	Lum	BRCA_LumA	No	42	No	M0	Yes	N2	III	Stage IIIA	T3-T4	T3	169.38	0	NOT HISPANIC OR LATINO	0.1644
TCGA-AO-A0J3	81.52	High	31.61	High	9.48	Low	0.75	0.99	0.53	0.83	0.56	0.85	0.17	0.81	0.74	0	0.33	0.64	1	0.4	0.75	0.79	0.47	0.82	0.96	0.77	0.97	0.87	0.05	0.57	0.47	0	0	Lum	BRCA_LumB	1	67	No	M0	Yes	N1b	II	Stage IIB	T1-T2	T2	21.39	0	NOT HISPANIC OR LATINO	0.5363
TCGA-A8-A06O	81.63	High	88.02	High	8.88	Low	0.38	0.99	0.2	0.87	0.54	0.8	0.09	0.76	0.33	0.09	0.4	0.82	0.94	0.62	0.08	0.98	0.26	0.65	0.84	0.77	0.7	0.67	0.63	0.6	0.41	0.06	0.12	Lum	BRCA_LumB	1	60	No	M0	Neg	N0	I	Stage I	T1-T2	T1c	13.01	0	NA	0.3914
TCGA-E2-A15O	81.75	High	57.04	High	11.87	High	0.54	1	0.09	0.89	0.74	0.89	0.27	0.47	0.55	0.25	0.51	0.63	1	0.62	0.04	0.93	0.64	0.76	0.93	0.67	0.91	0.73	0.42	0.72	0.32	0.48	0.17	Lum	BRCA_LumA	1	89	No	M0	NA	NX	I	Stage I	T1-T2	T1c	39.75	Recurred/Progressed	NOT HISPANIC OR LATINO	0.2935
TCGA-BH-A0H9	81.92	High	32.02	High	25.22	High	0.53	0.99	0.37	0.37	0.19	0.87	0.35	0.35	0.65	0.01	0.3	0.58	0.95	0.26	0.36	0.94	0.77	0.85	0.94	0.8	0.84	0.72	0.3	0.47	0.27	0.06	0.14	Lum	BRCA_LumA	1	69	No	M0	Neg	N0 (i-)	II	Stage IIA	T1-T2	T2	40.97	0	NA	0.3068
TCGA-AR-A5QN	82.29	High	31.73	High	9.37	Low	0.58	0.99	0.23	0.95	0.49	0.65	0.16	0.68	0.59	0.01	0.75	0.81	1	0.56	0.36	0.97	0.52	0.82	0.9	0.89	0.84	0.77	0.19	0.8	0.25	0	0.03	Lum	BRCA_LumA	1	68	No	M0	Yes	N3	III	Stage IIIC	T1-T2	T2	33.28	0	NOT HISPANIC OR LATINO	0.2012
TCGA-D8-A1X9	82.31	High	45.57	High	14.62	High	0.51	0.98	0.29	0.79	0.69	0.72	0.22	0.69	0.55	0.05	0.49	0.79	0.98	0.43	0.5	0.97	0.65	0.75	0.85	0.93	0.96	0.7	0.58	0.6	0.69	0	0.01	Lum	BRCA_LumA	1	66	No	M0	Yes	N1a	II	Stage IIB	T1-T2	T2	23.88	0	NOT HISPANIC OR LATINO	0.2815
TCGA-E2-A2P6	82.41	High	21.12	Low	11.98	High	0.5	0.99	0.47	0.96	0.65	0.82	0.2	0.47	0.57	0	0.35	0.64	0.72	0.54	0.12	0.99	0.56	0.68	0.85	1	0.94	NA	0.19	0.76	0.77	0.15	0.04	Lum	BRCA_LumA	1	77	No	M0	Yes	N1	II	Stage IIB	T1-T2	T2	34.53	0	HISPANIC OR LATINO	0.1405
TCGA-BH-A18S	82.52	High	42.59	High	14.02	High	0.64	0.99	0.12	0.92	0.67	0.77	0.14	0.61	0.27	0	0.21	0.75	0.87	0.56	0.06	0.99	0.45	0.69	0.97	0.68	0.93	0.89	0.53	0.58	0.79	NA	0	Lum	BRCA_LumA	1	79	No	M0	Neg	N0	I	Stage I	T1-T2	T1c	NA	NA	NOT HISPANIC OR LATINO	0.1516
TCGA-EW-A2FW	82.9	High	23.99	Low	17.89	High	0.57	1	0.23	0.63	0.51	0.82	0.54	0.5	0.55	0.02	0.34	0.66	0.92	0.25	0.21	0.92	0.77	0.7	0.91	0.76	0.65	0.72	0.54	0.7	0.34	0.21	NA	Lum	BRCA_LumB	1	52	NA	MX	Neg	N0 (i-)	II	Stage IIA	T1-T2	T2	22.08	0	HISPANIC OR LATINO	0.2122
TCGA-D8-A1XU	83.18	High	31.48	High	13.76	High	0.42	0.99	0.24	0.74	0.65	0.47	0.14	0.68	0.36	0.01	0.39	0.7	0.91	0.4	0.26	0.95	0.53	0.71	0.9	0.88	0.88	0.67	0.6	0.56	0.77	0.81	0.02	Lum	BRCA_LumA	1	56	No	M0	Neg	N0	I	Stage IA	T1-T2	T1c	12.98	0	NOT HISPANIC OR LATINO	0.9465
TCGA-A8-A09E	83.57	High	52.34	High	18.07	High	0.61	1	0.26	0.67	0.54	0.56	0.08	0.82	0.34	0.05	0.19	0.84	0.95	0.68	0.69	0.9	0.32	0.85	0.97	0.55	0.88	0.74	0.71	0.48	0.92	0.43	0	NA	NA	1	73	No	M0	Yes	N1a	III	Stage IIIB	T3-T4	T4b	49.01	0	NA	0.5448
TCGA-AC-A4ZE	83.67	High	28.67	Low	16.12	High	0.61	0.99	0.37	0.95	0.89	0.9	0.31	0.48	0.61	0.03	0.32	0.88	0.92	0.29	0.27	0.99	0.6	0.76	0.86	0.74	0.98	0.85	0.51	0.64	0.8	0.56	0.17	Lum	BRCA_LumA	1	63	No	M0	Neg	N0	II	Stage IIB	T3-T4	T3	29.24	0	NOT HISPANIC OR LATINO	0.182
TCGA-E2-A10B	83.86	High	23.3	Low	8.72	Low	0.53	0.99	0.43	0.38	0.61	0.88	0.24	0.6	0.31	0.01	0.37	0.66	0.94	0.34	0.4	0.79	0.82	0.76	0.95	0.8	0.81	0.88	0.28	0.51	0.8	0.21	0.05	Lum	BRCA_LumA	1	67	No	M0	Yes	N1a	II	Stage IIB	T1-T2	T2	6.41	Recurred/Progressed	NOT HISPANIC OR LATINO	0.2365
TCGA-GM-A5PV	84.24	High	21.94	Low	7.25	Low	0.47	0.99	0.25	1	NA	0.89	0.23	0.56	0.53	0.02	0.35	0.56	1	0.39	0.12	0.94	0.6	0.68	0.91	0.87	0.9	NA	0.14	0.24	NA	0.33	NA	Lum	BRCA_LumA	1	63	No	M0	Yes	N1a	II	Stage IIB	T1-T2	T2	13.53	0	NOT HISPANIC OR LATINO	0.0368
TCGA-BH-A0HI	84.3	High	25.55	Low	5.61	Low	0.5	0.99	0.3	0.62	0.91	0.85	0.23	0.66	0.49	0	0.48	0.6	0.84	0.34	0.12	0.99	0.66	0.75	0.87	0.64	0.8	NA	0.06	0.69	0.41	0.76	0.03	Lum	BRCA_LumA	1	78	No	M0	Neg	N0 (i-)	I	Stage IA	T1-T2	T1c	20.37	0	NA	0.0729
TCGA-A8-A07S	84.42	High	29.25	High	4.35	Low	0.61	0.99	0.4	0.7	0.52	0.71	0.17	0.72	0.38	0	0.24	0.72	0.95	0.39	0.1	0.95	0.52	0.68	0.94	0.54	0.87	0.76	0.09	0.6	0.59	0	0.02	NA	NA	1	73	No	M0	Neg	N0	II	Stage IIA	T1-T2	T2	7.98	0	NA	0.1065
TCGA-A7-A26E	84.64	High	21.87	Low	4.89	Low	0.45	1	0.27	1	0.38	0.88	0.32	0.42	0.41	0	0.36	0.39	0.9	0.33	0.07	0.98	NA	0.46	0.83	0.86	0.91	0.78	0.15	0.65	0.28	0.67	0.03	Lum	BRCA_LumA	1	71	NA	MX	Yes	N1a	III	Stage IIIA	T3-T4	T3	31.34	0	NOT HISPANIC OR LATINO	0.1074
TCGA-E2-A56Z	85.84	High	23.58	Low	15.6	High	0.46	0.96	0.19	0.86	0.5	0.84	0.29	0.68	0.52	0.01	NA	0.56	NA	0.56	0.72	1	0.49	0.77	NA	0.85	0.79	NA	0.24	0.77	0.14	0.1	0.14	Lum	BRCA_LumB	1	69	No	M0	Yes	N1a	II	Stage IIB	T1-T2	T2	8.28	0	NOT HISPANIC OR LATINO	0.4799
TCGA-A8-A0A9	85.9	High	29.7	High	12.92	High	0.48	0.99	0.22	0.77	0.42	0.89	0.2	0.54	0.47	0.01	0.66	0.74	0.87	0.34	0.08	0.97	0.69	0.65	0.89	0.49	0.86	0.91	0.21	0.68	0.42	0.36	0.04	Lum	BRCA_LumA	1	80	No	M0	Neg	N0	II	Stage IIA	T1-T2	T2	27	0	NA	0.4832
TCGA-S3-AA11	85.99	High	26.14	Low	30.63	High	0.55	0.99	0.37	0.97	0.64	0.79	0.23	0.39	0.63	0.01	0.3	0.7	0.83	0.35	0.19	0.95	0.56	0.73	0.95	0.72	0.94	0.72	0.37	0.53	0.49	0.65	0.12	Lum	BRCA_LumA	1	67	No	M0	Neg	N0	II	Stage IIA	T1-T2	T2	13.83	0	NOT HISPANIC OR LATINO	0.056
TCGA-A7-A0CJ	86.08	High	60.68	High	12.86	High	0.55	1	0.24	0.6	0.69	0.74	0.15	0.79	0.56	0.01	0.31	0.83	0.86	0.19	0.09	0.9	0.27	0.83	0.95	0.29	0.81	0.7	0.29	0.89	0.76	0.12	0.06	Lum	BRCA_LumB	1	57	No	M0	Neg	N0 (i-)	II	Stage IIA	T1-T2	T2	30.58	0	NOT HISPANIC OR LATINO	0.5648
TCGA-D8-A1X7	86.3	High	44.69	High	14.08	High	0.68	0.98	0.16	0.74	0.36	0.47	0.21	0.6	0.35	0	0.47	0.59	1	0.48	0.1	0.91	0.59	0.66	0.87	0.52	0.86	0.75	0.27	0.68	0.46	0.06	0	Lum	BRCA_LumB	No	40	NA	MX	Neg	N0	II	Stage IIA	T1-T2	T2	16.72	0	NOT HISPANIC OR LATINO	0.0853
TCGA-D8-A140	86.39	High	25.4	Low	17.31	High	0.6	0.98	0.44	0.74	0.56	0.8	0.34	0.56	0.75	0	0.25	0.45	1	0.23	0.04	0.97	0.8	0.51	0.82	0.8	0.91	0.93	0.14	0.72	0.07	0	0	Lum	BRCA_LumA	1	62	No	M0	Yes	N1a	II	Stage IIB	T1-T2	T2	13.24	0	NOT HISPANIC OR LATINO	0.2323
TCGA-C8-A3M8	86.78	High	30.54	High	16.67	High	0.34	1	0.3	0.89	0.73	0.82	0.26	0.45	0.53	0	0.65	0.74	0.95	0.56	0.13	0.99	0.74	0.5	0.77	0.97	0.95	0.83	0.36	0.58	0.31	0.62	0.05	Lum	BRCA_LumB	1	68	No	M0	Neg	N0	I	Stage IA	T1-T2	T1c	12.94	0	NOT HISPANIC OR LATINO	0.2516
TCGA-D8-A1J8	87.48	High	31.91	High	10.33	High	0.51	0.99	0.32	0.76	0.37	0.88	0.41	0.25	0.41	0.01	0.71	0.7	0.9	0.32	0.05	0.98	NA	0.7	0.84	0.98	0.69	0.72	0.46	0.66	0.09	0.01	0.06	Lum	BRCA_LumB	1	77	No	M0	Yes	N1a	II	Stage IIB	T1-T2	T2	14.16	0	NOT HISPANIC OR LATINO	0.8977
TCGA-A7-A0CD	87.53	High	42.8	High	16.03	High	0.52	0.98	0.16	0.83	0.82	0.82	0.27	0.54	0.46	0.01	0.17	0.8	0.95	0.5	0.26	0.99	0.55	0.65	0.88	0.88	0.84	0.6	0.58	0.42	0.83	0.78	0.08	Lum	BRCA_LumA	1	66	No	M0	Neg	N0	I	Stage I	T1-T2	T1	38.27	0	NOT HISPANIC OR LATINO	0.5843
TCGA-B6-A408	87.6	High	21.15	Low	8.39	Low	0.51	1	0.34	0.96	0.18	0.88	0.17	0.68	0.36	0.05	0.51	0.46	0.69	0.35	0.08	0.97	0.46	0.76	0.93	0.99	0.94	0.85	0.13	0.73	0.34	0.01	0	NA	NA	1	55	No	M0	Yes	N3a	III	Stage IIIC	T1-T2	T2	68.07	0	NOT HISPANIC OR LATINO	0.2495
TCGA-BH-A0HN	88.32	High	31.97	High	7.41	Low	0.6	0.99	0.48	0.98	NA	0.75	0.13	0.26	0.22	0	0.26	0.56	0.9	0.53	0.01	0.97	0.5	0.83	0.94	0.59	0.89	0.56	0.07	0.71	0.17	NA	0	NA	NA	1	67	No	M0	Neg	N0 (i-)	I	Stage IA	T1-T2	T1c	16.95	0	NA	NA
TCGA-D8-A1XO	88.73	High	33.51	High	9.7	Low	0.42	0.99	0.13	0.95	0.41	0.7	0.11	0.61	0.39	0.01	0.39	0.59	0.84	0.55	0.19	0.95	0.5	0.58	0.86	0.91	0.88	0.82	0.14	0.68	0.36	0.31	0.02	Lum	BRCA_LumA	1	56	No	M0	Yes	N1a	II	Stage IIB	T1-T2	T2	55.26	0	NOT HISPANIC OR LATINO	0.2323
TCGA-BH-A1FD	88.75	High	52.31	High	7.72	Low	0.56	0.97	0.28	0.66	0.36	0.72	0.19	0.62	0.36	0.03	0.5	0.54	1	0.43	0.04	0.89	0.52	0.8	0.88	0.98	0.76	0.61	0.26	0.55	0.18	0.62	0.03	Lum	BRCA_LumB	1	68	No	M0	Neg	N0	I	Stage I	T1-T2	T1c	NA	NA	NOT HISPANIC OR LATINO	0.4385
TCGA-A8-A09Q	89.87	High	66.66	High	9.64	Low	0.66	0.97	0.29	0.57	0.64	0.67	0.1	0.75	0.31	0.03	0.43	0.69	1	0.66	0.12	0.83	0.44	0.64	0.84	0.56	0.87	0.67	0.63	0.66	0.65	0.36	0.06	Lum	BRCA_LumB	1	83	No	M0	Yes	N2a	III	Stage IIIB	T3-T4	T4b	25	0	NA	0.5959
TCGA-AC-A7VB	90.6	High	27.99	Low	9.48	Low	0.81	1	0.59	0.8	0.65	0.73	0.28	0.64	0.7	0	0.44	0.59	0.87	0.44	0.29	0.95	0.51	0.88	0.95	0.99	0.94	0.86	0.28	0.66	0.05	0.2	0	Lum	BRCA_LumB	1	51	NA	MX	Yes	N1a	II	Stage IIA	T1-T2	T1c	8.21	0	NOT HISPANIC OR LATINO	0.2511
TCGA-A7-A3J0	91.12	High	37.95	High	10.39	High	0.82	0.99	0.41	0.71	0.54	0.35	0.18	0.85	0.49	0.01	0.34	0.8	0.96	0.55	0.76	0.93	0.36	0.81	0.97	0.62	0.95	0.72	0.34	0.73	0.78	0.11	0.02	NA	NA	1	62	No	M0	Neg	N0	II	Stage IIA	T1-T2	T2	10.28	0	NOT HISPANIC OR LATINO	0.224
TCGA-EW-A1J6	91.17	High	31.61	High	10.47	High	0.62	0.98	0.61	1	0.82	0.56	0.22	0.46	0.18	0.07	1	0.72	1	0.36	NA	0.65	NA	0.93	0.64	0.63	0.77	NA	0.68	1	0.27	0.01	0	Lum	BRCA_LumB	1	70	No	M0	Neg	N0 (i-)	I	Stage I	T1-T2	T1c	28.75	0	HISPANIC OR LATINO	0.9022
TCGA-A8-A07G	91.18	High	28.93	Low	5.15	Low	0.4	0.97	0.29	0.6	0.63	0.64	0.13	0.68	0.51	0.01	0.62	0.66	1	0.42	0.05	0.91	0.41	0.63	0.74	0.98	0.77	0.76	0.27	0.59	0.33	0.73	0.06	Lum	BRCA_LumA	1	65	No	M0	Yes	N1a	II	Stage IIA	T1-T2	T1c	18.96	0	NA	0.2875
TCGA-A8-A081	91.55	High	50.72	High	16.83	High	0.48	0.98	0.22	0.84	0.86	0.62	0.29	0.71	0.71	0	0.49	0.83	0.97	0.54	0.18	0.93	0.63	0.77	0.92	0.99	0.84	0.7	0.71	0.81	0.64	0	0.14	Lum	BRCA_LumB	1	80	No	M0	Neg	N0	II	Stage IIA	T1-T2	T2	0	0	NA	0.645
TCGA-EW-A1P6	91.62	High	71.7	High	12.72	High	0.66	1	0.05	0.92	0.66	0.69	0.09	0.78	0.25	0.25	0.46	0.64	0.97	0.72	0.17	0.83	0.31	0.79	0.88	0.83	0.67	0.65	0.69	0.81	0.62	0	0.07	Lum	BRCA_LumA	1	64	No	M0	Yes	N1a	II	Stage IIB	T1-T2	T2	18.46	0	HISPANIC OR LATINO	0.0919
TCGA-AN-A0FS	91.87	High	24.3	Low	6.84	Low	0.48	1	0.15	0.8	0.5	0.76	0.15	0.77	0.36	0.01	0.52	0.56	0.93	0.62	0.08	0.98	0.53	0.68	0.79	0.95	0.77	0.82	0.13	0.69	0.5	0	0.14	Lum	BRCA_LumA	1	55	No	M0	Neg	N0	I	Stage IA	T1-T2	T1c	6.9	0	NOT HISPANIC OR LATINO	0.1049
TCGA-D8-A1X6	91.98	High	67.3	High	7.85	Low	0.72	0.99	0.14	0.94	0.59	0.76	0.14	0.87	0.23	0.08	0.19	0.74	0.97	0.46	0.12	0.98	0.3	0.62	0.98	0.45	0.89	0.69	0.51	0.66	0.83	0.03	0.11	Lum	BRCA_LumB	1	80	NA	MX	Yes	N2a	III	Stage IIIA	T3-T4	T3	17.77	0	NOT HISPANIC OR LATINO	0.3619
TCGA-D8-A1JT	92.36	High	106.96	High	6.78	Low	0.79	0.99	0.18	0.86	0.76	0.89	0.49	0.45	0.49	0.19	0.15	0.86	0.89	0.73	0.24	1	0.7	0.79	NA	0.88	0.78	0.8	0.82	0.57	0.77	0	0.08	Lum	BRCA_LumB	1	70	No	M0	Neg	N0	II	Stage IIA	T1-T2	T2	13.3	0	NOT HISPANIC OR LATINO	0.4147
TCGA-A8-A093	92.58	High	25.99	Low	10.3	High	0.42	0.99	0.11	0.87	0.72	0.92	0.15	0.58	0.5	0.04	0.54	0.54	0.94	0.3	0.06	0.97	0.71	0.64	0.91	0.76	0.74	0.89	0.21	0.49	0.46	NA	0.11	Lum	BRCA_LumA	1	61	No	M0	Neg	N0	II	Stage IIA	T1-T2	T2	17.94	0	NA	0.4219
TCGA-B6-A0IP	92.96	High	29.9	High	6.72	Low	0.39	0.98	0.25	1	0.51	0.86	0.18	0.48	0.44	0.01	0.37	0.55	0.88	0.58	0.16	0.93	0.51	0.72	0.96	0.92	0.93	0.75	0.18	0.71	0.21	0	0.02	Lum	BRCA_LumA	1	74	No	M0	Neg	N0 (i-)	I	Stage IA	T1-T2	T1c	NA	NA	NOT HISPANIC OR LATINO	0.0661
TCGA-B6-A0IM	93.1	High	32.59	High	4.79	Low	0.42	0.99	0.25	0.82	0.67	0.83	0.21	0.56	0.52	0.01	0.19	0.66	0.9	0.4	0.05	0.99	0.51	0.66	0.91	0.85	0.76	0.73	0.11	0.54	0.44	0.54	0.06	Lum	BRCA_LumA	1	75	No	M0	Neg	N0 (i-)	II	Stage IIB	T3-T4	T3	NA	NA	NOT HISPANIC OR LATINO	0.2215
TCGA-A8-A0A2	94.46	High	28.29	Low	15.47	High	0.5	0.99	0.29	0.92	0.37	0.92	0.26	0.28	0.54	0.02	0.48	0.65	0.92	0.38	0.08	0.97	0.67	0.73	0.91	0.98	0.81	0.73	0.41	0.67	0.37	0	0.06	Lum	BRCA_LumA	1	66	No	M0	Neg	N0	II	Stage IIA	T1-T2	T2	19.02	0	NA	0.3321
TCGA-AC-A8OS	94.72	High	18.8	Low	9.41	Low	0.45	0.98	0.4	0.96	0.7	0.87	0.18	0.48	0.34	0.01	0.65	0.64	0.92	0.4	0.05	0.9	0.52	0.75	0.73	1	0.92	0.73	0.16	0.68	0.05	0	0.05	Lum	BRCA_LumA	1	71	NA	MX	Neg	N0 (i-)	II	Stage IIA	T1-T2	T2	2.3	0	NOT HISPANIC OR LATINO	0.1344
TCGA-E2-A154	94.86	High	38.56	High	12.57	High	0.46	0.98	0.19	0.93	0.76	0.79	0.2	0.71	0	0.1	0.6	0.64	1	0.41	0.09	0.92	0.46	0.76	0.86	0.68	0.86	0.56	0.31	0.87	0.44	0	0.06	Lum	BRCA_LumA	1	68	No	M0	Neg	N0	I	Stage I	T1-T2	T1c	19.42	0	NOT HISPANIC OR LATINO	0.3826
TCGA-BH-A0HL	94.98	High	18	Low	11.82	High	0.67	1	0.43	0.78	0.71	0.79	0.37	0.88	0.34	0	0.49	0.66	1	0.11	0.51	0.84	0.39	0.95	0.96	0.81	0.79	0.82	0.21	0.55	0.92	0.77	0.03	NA	NA	1	56	No	M0	Yes	N1a	II	Stage IIB	T1-T2	T2	2.37	0	NA	NA
TCGA-BH-A0E7	95.04	High	33.51	High	9.21	Low	0.63	0.99	0.25	0.73	0.87	0.87	0.25	0.6	0.46	0.09	0.42	0.75	0.9	0.62	0.22	0.98	0.66	0.86	0.94	0.58	0.84	0.88	0.71	0.63	0.87	0	0.29	Lum	BRCA_LumA	1	79	No	M0	Yes	N1a	II	Stage IIB	T1-T2	T2	44.78	0	NA	0.079
TCGA-A8-A09B	95.12	High	28.86	Low	11.12	High	0.41	0.99	0.29	0.88	0.6	0.84	0.17	0.44	0.47	0.04	0.48	0.67	0.97	0.34	0.05	0.99	0.5	0.61	0.88	0.61	0.86	0.67	0.25	0.6	0.35	0.09	0.05	Lum	BRCA_LumA	1	58	No	M0	Yes	N1a	III	Stage IIIB	T3-T4	T4b	11.99	0	NA	0.5104
TCGA-AC-A2FG	95.14	High	25.23	Low	8.3	Low	0.5	0.98	0.24	0.98	0.93	0.82	0.26	0.59	0.3	0.04	0.57	0.65	0.96	0.55	0.08	0.98	0.54	0.6	0.8	0.92	0.87	0.62	0.32	0.76	0.41	0	0.09	Lum	BRCA_LumA	1	79	NA	MX	Yes	N1a	II	Stage IIB	T1-T2	T2	60.87	0	NA	0.0788
TCGA-E2-A155	95.25	High	35.09	High	10.56	High	0.46	0.98	0.11	0.73	0.82	0.82	0.34	0.48	0.59	0	0.18	0.52	0.95	0.23	0.05	0.96	0.72	0.61	0.93	0.64	0.69	0.92	0.05	0.64	0.14	0.31	0.02	Lum	BRCA_LumB	1	58	No	M0	Yes	N1a	II	Stage IIB	T1-T2	T2	21.02	0	NOT HISPANIC OR LATINO	0.2209
TCGA-AO-A0J7	95.66	High	37.92	High	11.73	High	0.61	0.99	0.19	0.85	0.62	0.85	0.2	0.74	0.57	0.01	0.27	0.75	1	0.3	0.92	0.75	0.64	0.69	0.98	0.72	0.78	0.86	0.13	0.78	0.8	0.18	0.23	Lum	BRCA_LumB	1	71	No	M0	Yes	N1	II	Stage IIB	T1-T2	T2	20.3	0	NOT HISPANIC OR LATINO	0.7671
TCGA-AR-A24N	95.93	High	97.93	High	9.36	Low	0.74	0.97	0.1	0.61	0.6	0.7	0.14	0.63	0.33	0.06	0.29	0.84	0.97	0.67	0.14	0.96	0.46	0.65	0.9	0.96	0.85	0.66	0.52	0.57	0.32	0.62	0.06	Lum	BRCA_LumB	1	54	No	M0	Neg	N0	I	Stage I	T1-T2	T1	99.7	0	NOT HISPANIC OR LATINO	0.1106
TCGA-S3-AA12	95.95	High	31.56	High	18.07	High	0.5	1	0.12	1	0.64	0.87	0.3	0.39	0.46	0	0.16	0.29	0.96	0.44	0.06	1	0.74	0.52	0.95	0.89	0.9	0.79	0.32	0.63	0.63	0.62	0.16	Lum	BRCA_LumA	1	82	NA	MX	Yes	N1a	III	Stage IIIA	T3-T4	T3	18.86	0	NOT HISPANIC OR LATINO	0.1373
TCGA-BH-A0B8	95.97	High	27.91	Low	11.09	High	0.44	0.99	0.19	0.63	0.64	0.59	0.13	0.95	0.7	0	0.19	0.78	1	0.56	0.9	0.9	0.39	0.73	0.87	0.92	0.86	0.63	0.46	0.68	0.82	0.04	0.03	NA	NA	1	64	No	M0	Neg	N0 (i-)	I	Stage I	T1-T2	T1b	51.54	0	NA	NA
TCGA-D8-A146	96.36	High	24.49	Low	10.26	High	0.35	0.98	0.3	0.86	0.52	0.78	0.31	0.59	0.43	0.01	0.52	0.68	0.91	0.55	0.12	0.94	0.69	0.75	0.86	0.84	0.9	0.79	0.2	0.59	0.42	0.61	0.02	NA	NA	1	57	NA	MX	Neg	N0	II	Stage IIA	T1-T2	T2	21.12	0	NOT HISPANIC OR LATINO	0.164
TCGA-A2-A0ER	96.39	High	27.25	Low	9.71	Low	0.59	0.99	0.22	0.66	0.74	0.57	0.18	0.76	0.5	0.13	0.53	0.83	0.83	0.48	0.26	0.94	0.38	0.88	0.95	0.79	0.74	0.69	0.55	0.56	0.26	0.43	0.09	Lum	BRCA_LumA	1	63	No	M0	Yes	N1mi	I	Stage IB	T1-T2	T1c	74.34	0	NOT HISPANIC OR LATINO	0.0756
TCGA-AR-A1AV	96.65	High	24.94	Low	20.7	High	0.5	0.98	0.23	0.69	0.42	0.68	0.19	0.55	0.52	0.01	0.43	0.56	0.88	0.51	0.14	0.97	0.81	0.71	0.92	0.59	0.89	0.94	0.46	0.62	0.39	0.01	0.04	NA	NA	1	68	No	M0	Yes	N1	II	Stage IIB	T1-T2	T2	61.24	0	HISPANIC OR LATINO	0.189
TCGA-D8-A1JN	96.74	High	48.17	High	6.22	Low	0.54	0.98	0.34	0.9	NA	0.81	0.18	0.16	NA	0	0.29	0.31	0.87	0.49	0.04	0.97	0.47	0.64	0.88	0.9	0.87	0.48	0.12	0.61	0.08	0.65	0.04	Lum	BRCA_LumA	1	80	NA	MX	Yes	N3a	III	Stage IIIC	T3-T4	T3	20.37	0	NOT HISPANIC OR LATINO	0.1263
TCGA-OL-A5RU	97.91	High	22.65	Low	14.94	High	0.58	1	0.26	0.89	NA	0.83	0.18	0.41	0.6	0.01	0.36	0.57	1	0.37	0.12	0.92	0.49	0.68	0.88	0.98	0.91	NA	0.34	0.72	0.44	0.69	0.08	Lum	BRCA_LumA	1	63	NA	MX	Yes	N1	II	Stage IIA	T1-T2	T1c	40.05	0	NA	0.0399
TCGA-E2-A1B4	97.99	High	22.39	Low	10.21	High	0.41	0.97	0.35	1	0.71	0.89	0.21	0.65	0.57	0.01	0.5	0.73	1	0.41	0.12	0.98	0.72	0.71	0.86	0.73	0.83	0.81	0.16	0.68	0.46	0	NA	Lum	BRCA_LumA	1	74	No	M0	Yes	N2a	III	Stage IIIA	T1-T2	T1c	NA	NA	NOT HISPANIC OR LATINO	0.0302
TCGA-A8-A0A1	98.4	High	19.46	Low	6.55	Low	0.47	0.98	0.23	0.84	0.7	0.9	0.33	0.62	0.56	0	0.59	0.54	1	0.57	0.07	0.98	0.93	0.54	0.77	0.74	0.93	0.86	0.09	0.69	0.44	0.28	0.09	Lum	BRCA_LumA	1	84	No	M0	Neg	N0	II	Stage IIA	T1-T2	T2	11.99	0	NA	0.117
TCGA-BH-A1ET	98.64	High	29.41	High	8	Low	0.55	0.98	0.27	0.64	0.51	0.82	0.42	0.42	0.25	0.01	0.28	0.61	0.97	0.31	0.1	0.96	0.78	0.65	0.88	0.65	0.8	0.89	0.18	0.59	0.25	0.48	0.13	Lum	BRCA_LumA	1	55	No	M0	Neg	N0	I	Stage I	T1-T2	T1	NA	NA	NOT HISPANIC OR LATINO	0.0892
TCGA-AC-A23C	98.81	High	30.08	High	13.94	High	0.44	1	0.52	0.53	0.22	0.53	0.14	0.38	0.45	0	0.39	0.27	1	0.14	0.05	0.82	0.63	0.54	0.79	0.98	0.85	0.46	0.04	0.55	0.06	0.44	0.03	Lum	BRCA_LumA	1	62	NA	MX	Yes	N1	II	Stage IIB	T1-T2	T2	19.22	0	NA	0.1676
TCGA-AC-A62Y	100.23	High	23.37	Low	7.97	Low	0.44	1	0.55	1	0.73	0.87	0.19	0.44	0.25	0	0.51	0.45	1	0.36	0.04	0.97	0.6	0.55	0.87	0.86	0.78	0.82	0.33	0.35	0.57	0.24	0.05	Lum	BRCA_LumA	1	79	NA	MX	Yes	N1	II	Stage IIB	T1-T2	T2	17.41	0	NOT HISPANIC OR LATINO	0.4145
TCGA-B6-A1KI	100.79	High	17.92	Low	8.22	Low	0.42	0.99	0.37	0.94	0.82	0.89	0.28	0.66	0.44	0.02	0.43	0.75	1	0.28	0.06	0.98	0.73	0.72	0.81	0.87	0.86	0.76	0.32	0.53	0.44	0.48	0.2	Lum	BRCA_LumA	1	63	No	M0	Neg	N0	I	Stage I	T1-T2	T1c	73.46	0	NOT HISPANIC OR LATINO	0.1086
TCGA-A8-A0AD	101.77	High	21.52	Low	6.34	Low	0.52	1	0.43	0.64	0.51	0.84	0.17	0.6	0.32	0	0.65	0.71	0.97	0.18	0.12	0.96	0.68	0.82	0.94	0.78	0.88	0.88	0.23	0.64	0.48	0.03	0.05	Lum	BRCA_LumA	1	83	No	M0	Neg	N0	I	Stage I	T1-T2	T1c	38.01	0	NA	0.1633
TCGA-B6-A0RO	102.19	High	23.8	Low	21.27	High	0.48	0.99	0.1	0.53	0.69	0.68	0.34	0.63	0.37	0.02	0.25	0.85	0.9	0.62	0.33	0.92	0.53	0.88	0.9	0.75	0.86	0.76	0.53	0.59	0.52	0.01	0.06	Lum	BRCA_LumA	1	71	No	M0	Yes	N1a	III	Stage IIIB	T3-T4	T4	161.93	0	NOT HISPANIC OR LATINO	0.4705
TCGA-EW-A1OY	102.61	High	46.08	High	14.47	High	0.61	0.99	0.16	0.87	0.66	0.8	0.23	0.66	0.56	0.21	0.74	0.87	0.93	0.28	0.08	0.94	0.49	0.7	0.86	0.6	0.9	NA	0.62	0.71	0.47	0	0.28	Lum	BRCA_LumB	1	63	NA	MX	Neg	N0	II	Stage IIA	T1-T2	T2	29.83	0	HISPANIC OR LATINO	0.593
TCGA-A8-A090	103.52	High	44.69	High	9.5	Low	0.53	0.98	0.14	0.93	0.61	0.75	0.13	0.63	0.44	0.01	0.3	0.64	1	0.49	0.15	0.93	0.31	0.69	0.88	0.47	0.8	0.86	0.15	0.54	0.29	0	0.11	Lum	BRCA_LumA	1	74	No	M0	Neg	N0	II	Stage IIA	T1-T2	T2	0	0	NA	0.2863
TCGA-BH-A1FL	103.74	High	29.33	High	8.72	Low	0.59	1	0.27	0.96	0.38	0.92	0.28	0.35	0.43	0.01	0.4	0.6	1	0.61	0.06	0.95	0.88	0.68	0.84	0.94	0.81	0.83	0.02	0.65	0.04	0	0.06	Lum	BRCA_LumA	1	69	No	M0	Yes	N1b	II	Stage IIB	T1-T2	T2	NA	NA	NOT HISPANIC OR LATINO	0.0908
TCGA-C8-A274	103.85	High	38.37	High	12.91	High	0.44	1	0.15	0.81	0.26	0.86	0.19	0.23	0.54	0	0.16	0.65	0.97	0.72	0.05	0.93	0.78	0.63	0.88	0.67	0.67	0.74	0.07	0.5	0.11	0.5	0.05	Lum	BRCA_LumB	1	63	No	M0	Neg	N0	II	Stage IIA	T1-T2	T2	16.69	0	NOT HISPANIC OR LATINO	0.4187
TCGA-D8-A1JC	103.96	High	55.66	High	8.85	Low	0.65	0.98	0.12	0.76	0.74	0.77	0.25	0.88	0.37	0.11	0.45	0.86	0.95	0.64	0.47	0.95	0.52	0.86	0.92	0.83	0.9	0.67	0.7	0.49	0.85	0	0.08	Lum	BRCA_LumB	1	59	No	M0	Yes	N2a	III	Stage IIIA	T1-T2	T2	15.77	0	NOT HISPANIC OR LATINO	0.3667
TCGA-A8-A06X	104.19	High	32.6	High	20.66	High	0.48	0.97	0.12	0.9	0.82	0.68	0.23	0.72	0.5	0.03	0.73	0.4	1	0.16	0.12	0.95	0.7	0.91	0.91	0.99	0.6	NA	0.24	0.75	0.18	0.27	0	Lum	BRCA_LumB	1	77	No	M0	Neg	N0	II	Stage IIB	T3-T4	T3	NA	NA	NA	0.6033
TCGA-EW-A6SA	105.13	High	48.36	High	10.15	High	0.23	0.98	0.23	0.96	0.71	0.92	0.18	0.45	0.65	0.02	0.32	0.46	0.95	0.45	0.04	0.97	0.57	0.67	0.76	0.98	0.78	0.85	0.18	0.6	0.08	0.32	0.08	NA	NA	1	59	NA	MX	Neg	N0 (i+)	II	Stage II	T1-T2	T2	16.75	0	NOT HISPANIC OR LATINO	0.5613
TCGA-BH-A0C7	105.15	High	27.43	Low	12	High	0.51	1	0.35	0.84	0.75	0.74	0.3	0.64	0.52	0.03	0.64	0.67	0.96	0.38	0.14	0.97	0.67	0.69	0.91	0.98	0.86	0.92	0.22	0.82	0.27	0	0.07	Lum	BRCA_LumB	No	48	No	M0	Yes	N1mi	II	Stage IIB	T1-T2	T2	90.9	0	NOT HISPANIC OR LATINO	0.3045
TCGA-BH-A1F5	105.39	High	61.61	High	8.03	Low	0.68	0.99	0.06	0.93	0.76	0.94	0.59	0.36	0.42	0.02	0.17	0.63	0.92	0.57	0.16	0.97	NA	0.8	0.96	0.81	NA	NA	0.34	0.67	0.64	0.62	0.16	NA	NA	1	62	No	M0	Yes	N1a	II	Stage IIA	T1-T2	T1c	NA	NA	NOT HISPANIC OR LATINO	0.1457
TCGA-LQ-A4E4	105.98	High	29.44	High	15.8	High	0.57	1	0.16	0.96	0.49	0.9	0.13	0.36	0.58	0.06	0.55	0.66	0.82	0.42	0.16	1	0.56	NA	0.86	0.63	0.94	0.88	0.44	0.67	0.52	0.82	0.25	NA	NA	1	73	NA	MX	Yes	N1a	III	Stage IIIA	T3-T4	T3	22.37	Recurred/Progressed	NOT HISPANIC OR LATINO	0.1878
TCGA-D8-A1X5	106.18	High	45.83	High	11.25	High	0.59	1	0.16	0.76	0.22	0.67	0.12	0.61	0.52	0	0.51	0.5	1	0.5	0.13	0.98	0.6	0.8	0.86	1	0.94	0.78	0.29	0.63	0.33	0.03	0.01	Lum	BRCA_LumB	1	81	NA	MX	Yes	N3a	III	Stage IIIC	T1-T2	T2	18.56	0	NOT HISPANIC OR LATINO	0.631
TCGA-AO-A1KS	106.34	High	89.13	High	12.42	High	0.52	0.99	0.18	0.92	0.77	0.84	0.58	0.33	0.2	0.11	0.29	0.81	0.94	0.68	0.15	0.94	NA	0.93	0.91	0.85	0.69	0.58	0.63	0.65	0.55	0.02	0.11	Lum	BRCA_LumB	1	69	No	M0	Neg	N0 (i-)	II	Stage IIA	T1-T2	T2	11.5	0	NOT HISPANIC OR LATINO	0.4859
TCGA-D8-A1JE	106.41	High	29.07	Low	6.12	Low	0.48	0.99	0.26	0.75	0.75	0.86	0.53	0.66	0.34	0	0.45	0.83	1	0.7	0.14	0.86	0.69	0.63	0.91	0.81	0.86	0.84	0.12	0.57	0.51	0.02	0.06	Lum	BRCA_LumB	1	62	No	M0	Yes	N1a	II	Stage IIA	T1-T2	T1c	18.89	0	NOT HISPANIC OR LATINO	0.6207
TCGA-A2-A0CU	106.7	High	37.43	High	9.14	Low	0.5	0.99	0.31	0.66	0.95	0.83	0.17	0.63	0.46	0.03	0.32	0.68	0.88	0.64	0.3	0.96	0.59	0.91	0.93	0.72	0.88	0.78	0.79	0.8	0.9	0.44	0.07	Lum	BRCA_LumA	1	73	No	M0	Neg	N0 (i+)	II	Stage IIA	T1-T2	T2	NA	NA	NOT HISPANIC OR LATINO	0.4388
TCGA-B6-A0X5	108.04	High	53.42	High	15.34	High	0.63	0.99	0.34	0.91	0.57	0.73	0.36	0.63	0.15	0	0.16	0.67	0.93	0.37	0.03	0.9	0.71	0.53	0.98	0.77	0.96	0.64	0.36	0.82	0.76	0.8	0	Lum	BRCA_LumB	1	61	No	M0	Yes	N1b	II	Stage IIB	T1-T2	T2	44.12	Recurred/Progressed	NOT HISPANIC OR LATINO	0.0827
TCGA-E2-A15G	108.54	High	30.37	High	16.91	High	0.47	0.99	0.21	0.98	0.33	0.85	0.21	0.41	0.29	0.01	0.16	0.58	1	0.54	0.06	0.94	0.55	0.7	0.95	0.59	0.9	0.8	0.13	0.7	0.47	0	0.06	Lum	BRCA_LumA	1	76	No	M0	Neg	N0	II	Stage IIA	T1-T2	T2	18.2	0	NOT HISPANIC OR LATINO	0.0763
TCGA-C8-A1HM	108.72	High	56.01	High	20.8	High	0.73	0.99	0.76	0.75	0.81	0.7	0.23	0.74	0.7	0.39	0.74	0.72	0.9	0.55	0.19	0.96	0.57	0.92	0.92	0.82	NA	NA	0.88	0.78	0.58	0.33	0.17	Lum	BRCA_LumB	1	74	No	M0	Neg	N0	II	Stage IIA	T1-T2	T2	12.32	0	NOT HISPANIC OR LATINO	0.5116
TCGA-EW-A1P5	108.87	High	29.06	Low	16.29	High	0.58	0.92	0.21	0.74	0.49	0.7	0.17	0.58	0.42	0.01	0.35	0.79	1	0.37	0.36	0.89	0.4	0.79	0.95	0.53	NA	0.76	0.32	0.35	0.45	0.48	0.01	Lum	BRCA_LumA	1	77	No	M0	Yes	N1a	II	Stage IIB	T1-T2	T2	23.09	0	NOT HISPANIC OR LATINO	0.2559
TCGA-BH-A1EU	109.19	High	31.69	High	7.91	Low	0.59	0.98	0.33	0.85	0.67	0.7	0.2	0.54	0.3	0.01	0.51	0.47	0.92	0.42	0.09	0.85	0.81	0.69	0.84	0.92	0.82	0.62	0.16	0.51	0.26	0.01	0.03	Lum	BRCA_LumA	1	83	No	M0	Neg	N0	I	Stage I	T1-T2	T1	NA	NA	NOT HISPANIC OR LATINO	0.1179
TCGA-AN-A0XR	109.82	High	24.98	Low	9.46	Low	0.51	0.99	0.34	0.93	0.35	0.85	0.26	0.53	0.73	0.03	0.69	0.46	1	0.13	0.04	0.95	0.7	0.7	0.88	0.42	0.94	0.9	0.04	0.66	0.5	0.01	0.03	Lum	BRCA_LumB	1	55	No	M0	Yes	N2	III	Stage IIIA	T1-T2	T2	0.33	0	NOT HISPANIC OR LATINO	0.1201
TCGA-AN-A0XV	110.33	High	126.78	High	14.2	High	0.79	1	0.14	0.93	0.82	0.73	0.13	0.79	0.29	0.09	0.5	0.73	1	0.53	0.18	0.95	0.28	0.68	0.84	0.95	0.9	0.62	0.77	0.86	0.41	0	0	Lum	BRCA_LumA	1	67	No	M0	Yes	N2	III	Stage IIIA	T1-T2	T2	5.32	0	NOT HISPANIC OR LATINO	0.0851
TCGA-D8-A1JP	112.27	High	58.15	High	5.04	Low	0.65	0.97	0.29	0.93	1	0.71	0.21	0.82	0.27	0.3	0.71	0.73	0.69	0.52	0.08	0.98	0.52	0.69	0.82	0.92	0.82	0.61	0.61	0.74	0.56	0.09	0.17	Lum	BRCA_LumA	1	73	No	M0	Neg	N0	I	Stage IA	T1-T2	T1c	20.99	0	NOT HISPANIC OR LATINO	0.4267
TCGA-A2-A4S0	112.35	High	26.04	Low	13.14	High	0.75	0.98	0.39	0.93	NA	0.48	0.27	0.88	0.5	0	0.27	0.71	1	0.27	0.78	0.9	0.53	NA	0.95	0.71	0.96	0.87	0.04	0.69	0.76	0.06	0.05	NA	NA	1	77	No	M0	Neg	N0	II	Stage IIA	T1-T2	T2	23.19	0	NOT HISPANIC OR LATINO	0.0001
TCGA-EW-A1PE	112.45	High	26.35	Low	7.14	Low	0.38	0.99	0.37	0.84	0.63	0.89	0.32	0.45	0.52	0.07	0.52	0.49	0.92	0.3	0.12	0.99	0.56	0.74	0.89	0.76	0.76	0.82	0.26	0.6	0.43	0.45	0.12	Lum	BRCA_LumA	1	56	No	M0	Yes	N1a	II	Stage IIA	T1-T2	T1c	10.51	0	HISPANIC OR LATINO	0.1758
TCGA-BH-A0HB	112.6	High	33.26	High	16.86	High	0.46	1	0	0.83	0.58	0.81	0.13	0.47	0.76	0.02	0.46	0.57	1	0.58	0.07	1	0.65	0.73	0.73	0.56	0.88	NA	0.47	0.63	0.31	0.02	0	Lum	BRCA_LumA	1	55	No	M0	Neg	N0 (i-)	I	Stage IA	T1-T2	T1c	26.48	0	NA	0.2922
TCGA-A8-A079	114.72	High	78.09	High	7.76	Low	0.83	0.99	0.3	0.61	0.77	0.78	0.18	0.83	0.65	0.06	0.37	0.86	0.97	0.62	0.2	0.94	0.29	0.87	0.96	0.6	0.95	0.66	0.72	0.62	0.63	0.05	0.1	Lum	BRCA_LumB	1	69	No	M0	Yes	N3	III	Stage IIIB	T3-T4	T4b	9	0	NA	0.3639
TCGA-E2-A15R	114.83	High	35.86	High	12.8	High	0.36	0.99	0.25	0.6	0.71	0.91	0.15	0.71	0.63	0	0.42	0.75	0.98	0.31	0.94	0.95	0.65	0.89	0.93	0.41	0.74	0.7	0.34	0.55	0.69	0.79	0.02	Lum	BRCA_LumA	1	64	No	M0	Yes	N1a	II	Stage IIA	T1-T2	T1c	56.9	0	NOT HISPANIC OR LATINO	0.3571
TCGA-AN-A049	114.92	High	53.85	High	9.36	Low	0.55	1	0.32	0.67	0.58	0.54	0.1	0.76	0.37	0.02	0.32	0.7	1	0.49	0.31	0.91	0.37	0.8	0.87	0.77	0.97	0.76	0.2	0.71	0.74	0	0.02	Lum	BRCA_LumA	1	62	No	M0	Neg	N0	II	Stage IIA	T1-T2	T2	0.62	0	NOT HISPANIC OR LATINO	0.3796
TCGA-BH-A0DO	115.32	High	28.2	Low	10.26	High	0.3	0.99	0.18	0.96	0.83	0.86	0.2	0.56	0.5	0.03	0.45	0.71	0.84	0.52	0.05	0.97	0.74	0.53	0.88	0.83	0.81	0.73	0.13	0.72	0.27	0.58	0.03	Lum	BRCA_LumA	1	78	No	M0	Neg	N0	I	Stage I	T1-T2	T1c	54.01	0	NOT HISPANIC OR LATINO	0.1608
TCGA-B6-A0RP	115.48	High	31.06	High	6.37	Low	0.61	0.99	0.06	0.97	0.61	0.68	0.14	0.73	0.42	0	0.3	0.65	0.9	0.54	0.11	0.97	0.42	0.63	0.84	0.89	0.9	0.71	0.14	0.69	0.53	0	0.04	Lum	BRCA_LumA	1	73	No	M0	Yes	N1b	NA	NA	T1-T2	T2	91.56	Recurred/Progressed	NOT HISPANIC OR LATINO	0.4882
TCGA-B6-A0WW	115.86	High	59.76	High	10.05	High	0.45	0.99	0.16	0.72	0.33	0.7	0.11	0.65	0.53	0.03	0.34	0.6	0.86	0.69	0.26	1	0.4	0.62	0.86	0.92	0.79	0.74	0.56	0.55	0.49	0.17	NA	Lum	BRCA_LumB	1	58	NA	MX	Yes	N1b	NA	Stage X	T1-T2	T2	14.68	Recurred/Progressed	NOT HISPANIC OR LATINO	0.3127
TCGA-BH-A0EB	116.19	High	20.01	Low	6.77	Low	0.5	1	0.3	0.67	0.63	0.74	0.25	0.55	0.48	0.05	0.63	0.47	0.83	0.42	0.1	0.94	0.61	0.79	0.86	0.85	0.74	0.78	0.14	0.57	0.23	0.03	0.09	Lum	BRCA_LumA	1	69	No	M0	Neg	N0 (i-)	I	Stage IA	T1-T2	T1c	24.47	0	NA	0.1316
TCGA-E2-A1IU	116.33	High	27.03	Low	9.96	High	0.52	0.99	0.21	0.86	0.66	0.8	0.27	0.65	0.45	0.06	0.48	0.77	0.94	0.57	0.11	0.9	0.47	0.79	0.87	0.69	0.9	0.72	0.34	0.68	0.46	0.01	0.12	Lum	BRCA_LumA	1	60	No	M0	Neg	N0 (mol+)	I	Stage IA	T1-T2	T1c	11.07	0	NOT HISPANIC OR LATINO	0.0515
TCGA-EW-A1PA	116.43	High	33.49	High	18.96	High	0.31	0.99	0.29	0.82	0.71	0.88	0.46	0.45	0.56	0	0.55	0.45	1	0.38	0.09	0.87	NA	0.86	0.85	0.6	0.83	0.88	0.16	0.86	0.08	0.02	0.03	Lum	BRCA_LumA	1	59	No	M0	Yes	N1a	II	Stage IIB	T1-T2	T2	18.89	0	HISPANIC OR LATINO	0.3026
TCGA-A8-A07P	117.15	High	28.57	Low	10.08	High	0.3	0.99	0.06	0.61	0.59	0.88	0.19	0.53	0.62	0.03	0.35	0.43	0.95	0.3	0.07	0.99	0.59	0.68	0.89	0.84	0.73	0.87	0.33	0.67	0.49	0	0.18	Lum	BRCA_LumA	1	68	No	M0	Yes	N1	II	Stage IIB	T1-T2	T2	10.97	0	NA	0.283
TCGA-C8-A12M	117.8	High	69.13	High	10.39	High	0.65	0.98	0.53	0.65	0.7	0.76	0.24	0.49	0.27	0	0.25	0.74	1	0.43	0.03	0.94	0.63	NA	0.91	0.86	NA	0.83	0.02	0.62	0.73	0	NA	Lum	BRCA_LumB	1	70	No	M0	Neg	N0 (i-)	II	Stage IIA	T1-T2	T2	11.76	0	NOT HISPANIC OR LATINO	0.4491
TCGA-E2-A15F	118.7	High	47.26	High	11.18	High	0.7	0.97	0.4	0.84	0.5	0.48	0.2	0.81	0.34	0.05	0.17	0.78	0.87	0.62	0.2	0.96	0.44	0.79	0.93	0.6	0.68	0.53	0.59	0.51	0.27	0.03	0	Lum	BRCA_LumA	1	64	No	M0	Neg	N0	I	Stage I	T1-T2	T1c	21.62	0	NOT HISPANIC OR LATINO	0.2419
TCGA-D8-A1XA	119.58	High	39.43	High	17.73	High	0.58	0.99	0.1	0.79	0.5	0.67	0.2	0.47	0.23	0.06	0.14	0.74	0.98	0.45	0.2	0.95	0.33	0.62	0.93	0.65	0.82	0.74	0.43	0.42	0.13	0	0	Lum	BRCA_LumA	1	64	No	M0	Neg	N0	I	Stage IA	T1-T2	T1c	27.56	0	NOT HISPANIC OR LATINO	0.8612
TCGA-A8-A0AB	121.47	High	43.03	High	12.29	High	0.35	1	0.14	0.92	0.63	0.82	0.09	0.58	0.3	0.1	0.76	0.7	0.97	0.44	0.11	0.94	0.33	0.66	0.86	0.61	0.7	0.65	0.35	0.65	0.26	0	0.02	Lum	BRCA_LumA	1	54	No	M0	Neg	N0	II	Stage IIA	T1-T2	T2	17.02	0	NA	0.2947
TCGA-E2-A1IK	122.02	High	29.93	High	8.04	Low	0.71	1	0.23	0.33	0.67	0.63	0.19	0.85	0.45	0.02	0.23	0.76	1	0.52	0.82	0.95	0.62	0.76	0.96	0.74	0.82	0.85	0.48	0.74	0.75	0.01	NA	Lum	BRCA_LumA	1	71	No	M0	Yes	N1mi	II	Stage IIA	T1-T2	T1c	59.13	0	NOT HISPANIC OR LATINO	0
TCGA-AR-A0U3	123.66	High	75.02	High	12.6	High	0.77	0.99	0.26	1	0.53	0.43	0.24	0.77	0.45	0.01	0.23	0.55	1	0.68	0.22	0.98	0.33	0.84	0.93	0.68	0.8	0.57	0.25	0.62	0.13	0.01	0.02	Lum	BRCA_LumA	1	59	No	M0	Yes	N1	II	Stage IIB	T1-T2	T2	134.03	0	HISPANIC OR LATINO	0.5081
TCGA-A2-A1FW	124.16	High	57.5	High	21.54	High	0.47	0.98	0.28	0.8	0.63	0.82	0.53	0.53	0.85	0	0.57	0.82	0.85	0.28	0.08	0.97	0.72	0.94	0.94	0.99	0.87	0.71	0.48	0.71	0.58	0.57	0.09	Lum	BRCA_LumB	1	62	No	M0	Yes	N2a	III	Stage IIIA	T3-T4	T3	17.35	0	NOT HISPANIC OR LATINO	0.6055
TCGA-E2-A14Q	124.33	High	25.8	Low	9.05	Low	0.43	0.99	0.25	0.89	0.5	0.82	0.31	0.32	0.31	0.03	0.5	0.72	0.85	0.52	0.14	0.9	0.72	0.74	0.85	0.81	0.97	0.62	0.25	0.68	0.4	0.02	0.06	Lum	BRCA_LumA	No	50	No	M0	Yes	N1mi	II	Stage IIB	T1-T2	T2	38.21	0	NOT HISPANIC OR LATINO	0.1835
TCGA-BH-A0HW	124.36	High	41.11	High	7.88	Low	0.74	1	0.37	0.85	0.89	0.75	0.31	0.75	0.65	0.06	0.23	0.67	0.95	0.34	0.3	0.93	0.46	0.83	0.94	0.88	0.92	0.59	0.31	0.69	0.53	0	0	Lum	BRCA_LumB	1	62	No	M0	Neg	N0 (i-)	I	Stage IA	T1-T2	T1c	51.28	0	NA	0.23
TCGA-LL-A442	125.65	High	19.17	Low	9.41	Low	0.67	0.99	0.54	0.69	0.8	0.64	0.25	0.69	0.33	0	0.18	0.75	0.95	0.62	0.4	0.82	0.42	0.94	0.94	0.98	0.88	0.74	0.21	0.54	0.79	0.47	0	NA	NA	1	56	NA	MX	Neg	N0 (i-)	II	Stage IIA	T1-T2	T2	29.2	0	NOT HISPANIC OR LATINO	0.0052
TCGA-BH-A1F8	127.63	High	54.25	High	10.07	High	0.69	1	0.31	0.5	0.8	0.74	0.24	0.68	0.72	0.11	0.68	0.68	0.89	0.68	0.13	0.98	NA	0.9	0.92	0.89	0.86	NA	0.45	0.67	0.8	0.08	0.05	Lum	BRCA_LumB	1	90	No	M0	Yes	N2	III	Stage IIIB	T3-T4	T4b	NA	NA	NOT HISPANIC OR LATINO	0.9971
TCGA-AN-A0FK	128.26	High	41.32	High	9.92	High	0.59	0.99	0.31	0.7	0.49	0.85	0.12	0.46	0.39	0	0.27	0.56	0.76	0.33	0.17	0.97	0.61	0.69	0.97	0.87	0.89	0.79	0.15	0.6	0.67	0.58	0.08	Lum	BRCA_LumA	1	88	No	M0	Neg	N0	III	Stage IIIB	T3-T4	T4	7	0	NOT HISPANIC OR LATINO	0.5521
TCGA-A8-A06T	128.29	High	45.19	High	10.3	High	0.58	0.99	0.19	0.91	0.5	0.84	0.13	0.82	0.49	0.04	0.2	0.63	0.94	0.57	0.02	0.98	0.51	0.68	0.94	0.99	0.93	0.84	0.36	0.62	0.64	0.22	0.14	Lum	BRCA_LumA	1	75	No	M0	Yes	N1a	III	Stage IIIA	T3-T4	T3	53.02	0	NA	0.7708
TCGA-E9-A54X	128.58	High	42.72	High	12.76	High	0.83	1	0.19	1	0.86	0.59	0.09	0.61	NA	0.18	0.23	0.86	1	0.57	0.13	0.93	0.18	0.82	NA	0.52	0.93	0.46	0.58	0.57	0.49	NA	0.05	NA	NA	1	85	No	M0	Neg	N0 (i-)	I	Stage IA	T1-T2	T1b	23.88	0	NOT HISPANIC OR LATINO	0.2207
TCGA-AO-A125	129.98	High	29	Low	11.2	High	0.42	1	0.68	1	0.6	0.86	0.34	0.42	0.36	0.01	0.64	0.71	1	0.64	0.13	0.98	NA	0.74	0.92	0.44	NA	NA	0.23	0.57	0.42	0	0.04	Lum	BRCA_LumA	1	72	No	M0	Neg	N0 (i-)	II	Stage IIA	T1-T2	T2	113.53	0	NOT HISPANIC OR LATINO	0.1154
TCGA-A8-A08C	130.06	High	48.63	High	5.66	Low	0.57	0.98	0.18	0.89	0.52	0.84	0.16	0.48	0.28	0.04	0.3	0.7	0.83	0.55	0.05	0.98	0.58	0.68	0.92	0.64	0.89	0.77	0.18	0.71	0.11	0.61	0.01	NA	NA	1	65	No	M0	Neg	N0	II	Stage IIA	T1-T2	T2	28.94	0	NA	0.6502
TCGA-E2-A10E	130.12	High	33.14	High	9.88	High	0.43	0.99	0.39	0.94	0.77	0.88	0.21	0.57	0.42	0.06	0.72	0.78	0.86	0.48	0.07	0.99	0.81	0.81	0.89	0.6	0.93	0.69	0.33	0.66	0.32	0.51	0.04	NA	NA	1	64	No	M0	Yes	N1a	II	Stage IIA	T1-T2	T1c	28.42	0	NOT HISPANIC OR LATINO	0.1522
TCGA-AR-A2LK	130.33	High	60.2	High	11.49	High	0.71	0.99	0.13	0.64	0.7	0.91	0.13	0.7	0.48	0.37	0.76	0.76	0.97	0.26	0.05	0.97	0.35	0.72	0.91	0.7	0.91	0.82	0.44	0.52	0.42	0.01	0.13	Lum	BRCA_LumB	1	62	No	M0	Yes	N2	III	Stage III	T3-T4	T3	42.84	Recurred/Progressed	NOT HISPANIC OR LATINO	0.6563
TCGA-B6-A0IO	130.34	High	24.6	Low	23.67	High	0.51	0.99	0.25	0.75	0.75	0.75	0.2	0.68	0.48	0.03	0.67	0.82	1	0.5	0.35	1	0.47	0.92	0.97	0.54	0.87	0.71	0.68	0.73	0.29	0	0.11	Lum	BRCA_LumA	1	66	No	M0	Neg	N0 (i-)	II	Stage IIA	T1-T2	T2	165.64	0	NOT HISPANIC OR LATINO	0.327
TCGA-A8-A07W	130.53	High	95.19	High	13.96	High	0.71	0.99	0.19	0.85	0.69	0.67	0.1	0.9	0.42	0	0.46	0.79	0.95	0.71	0.52	0.95	0.26	0.73	0.84	1	0.83	0.48	0.91	0.7	0.76	0.39	0.02	Lum	BRCA_LumB	1	76	Yes	M1	NA	NX	IV	Stage IV	T1-T2	T2	9.99	0	NA	0.4787
TCGA-C8-A1HN	132.34	High	64.46	High	7.71	Low	0.55	1	0.29	0.77	0.58	0.78	0.34	0.64	0.43	0.07	0.69	0.67	1	0.37	0.1	1	0.61	0.76	0.87	0.78	0.85	0.62	0.43	0.67	0.5	NA	0	Lum	BRCA_LumB	1	56	No	M0	Neg	N0	II	Stage IIA	T1-T2	T2	12.94	0	NOT HISPANIC OR LATINO	0.436
TCGA-BH-A0W3	134.92	High	22.6	Low	11.51	High	0.52	0.99	0.32	0.84	0.49	0.89	0.29	0.36	0.49	0.01	0.35	0.41	0.95	0.4	0.12	0.86	0.67	0.79	0.93	0.6	0.95	0.87	0.11	0.69	0.41	0.81	0.08	Lum	BRCA_LumB	1	58	No	M0	Yes	N1a	II	Stage IIA	T1-T2	T1c	23.92	0	NOT HISPANIC OR LATINO	0.1333
TCGA-B6-A0WV	135.29	High	39.07	High	20.8	High	0.5	0.99	0.32	0.61	0.47	0.77	0.43	0.54	0.67	0	0.31	0.77	0.95	0.42	0.32	0.87	0.64	0.66	0.94	0.67	0.86	0.76	0.25	0.49	0.21	0	0	Lum	BRCA_LumB	1	67	No	M0	Yes	N1b	II	Stage IIB	T1-T2	T2	NA	NA	NOT HISPANIC OR LATINO	0.4345
TCGA-BH-A18N	136.42	High	34.86	High	12.26	High	0.53	1	0.13	0.87	0.62	0.88	0.27	0.69	0.41	0.03	0.14	0.55	0.95	0.26	0.07	0.95	0.55	0.62	0.92	0.5	0.95	0.88	0.59	0.72	0.9	0	0.14	Lum	BRCA_LumA	1	88	No	M0	Yes	N1b	II	Stage IIA	T1-T2	T2	NA	NA	NOT HISPANIC OR LATINO	0.1399
TCGA-AR-A0TR	137.56	High	29.61	High	29.76	High	0.58	1	0.22	0.85	0.71	0.87	0.22	0.36	0.61	0.01	0.16	0.65	0.93	0.27	0.14	0.98	0.79	0.72	NA	0.84	0.85	0.78	0.5	0.65	0.64	0	0.03	Lum	BRCA_LumA	1	68	No	M0	Yes	N1	II	Stage IIB	T1-T2	T2	NA	NA	NOT HISPANIC OR LATINO	0.6024
TCGA-E2-A105	138.08	High	36.22	High	14.01	High	0.31	1	0.32	0.92	0.71	0.85	0.46	0.48	0.51	0	0.78	0.42	1	0.11	0.15	0.96	0.69	0.83	0.84	0.35	0.69	0.9	0.1	0.85	0.11	0	0	Lum	BRCA_LumA	1	79	No	M0	Neg	N0 (i-)	II	Stage IIA	T1-T2	T2	42.97	0	NOT HISPANIC OR LATINO	0.1353
TCGA-A2-A0SU	138.42	High	31.77	High	4.55	Low	0.71	1	0.15	0.65	0.54	0.49	0.12	0.68	0.49	0.06	0.68	0.74	0.92	0.57	0.15	0.93	0.29	0.76	0.96	0.55	0.92	0.63	0.21	0.73	0.09	0.33	0.04	Lum	BRCA_LumA	1	66	No	M0	Neg	N0 (i+)	II	Stage IIA	T1-T2	T2	54.6	0	NOT HISPANIC OR LATINO	0.1178
TCGA-D8-A1XG	138.46	High	44	High	12.08	High	0.52	0.99	0.2	0.82	0.71	0.57	0.15	0.87	0.29	0.01	0.42	0.66	0.82	0.56	0.52	0.97	0.54	0.77	0.96	0.67	0.88	0.64	0.34	0.7	0.71	0.03	0.03	Lum	BRCA_LumA	1	86	No	M0	Yes	N1a	III	Stage IIIB	T3-T4	T4b	14.72	0	NOT HISPANIC OR LATINO	0.1533
TCGA-E2-A15T	138.66	High	45.7	High	9.91	High	0.53	0.99	0.42	0.4	0.53	0.58	0.19	0.72	0.48	0	0.29	0.79	0.89	0.58	0.23	0.96	0.4	0.78	0.98	0.47	0.88	0.72	0.17	0.74	0.58	0.06	0	Lum	BRCA_LumB	1	65	No	M0	Neg	N0	II	Stage IIA	T1-T2	T2	51.35	0	NOT HISPANIC OR LATINO	0.1639
TCGA-A8-A06Y	139.72	High	42.04	High	24.27	High	0.55	1	0.14	0.96	0.73	0.66	0.11	0.49	0.58	0.06	0.4	0.89	1	0.68	0.09	0.95	0.33	0.76	0.97	0.7	0.82	0.59	0.61	0.71	0.11	0	0.01	Lum	BRCA_LumA	1	66	No	M0	Neg	N0	II	Stage IIA	T1-T2	T2	25.99	Recurred/Progressed	NA	0.3042
TCGA-AQ-A04H	140.47	High	22.25	Low	24.69	High	0.63	1	0.11	0.87	0.7	0.85	0.4	0.65	0.48	0.12	0.45	0.81	1	0.31	0.23	0.96	0.77	0.59	0.91	0.99	0.85	0.91	0.47	0.68	0.24	0.5	0.1	Lum	BRCA_LumB	1	61	NA	MX	Yes	N2a	III	Stage IIIA	T1-T2	T2	24.77	0	NOT HISPANIC OR LATINO	0.4203
TCGA-A8-A099	140.86	High	41.48	High	14.55	High	0.52	0.97	0.13	0.54	0.44	0.67	0.14	0.62	0.38	0	0.32	0.81	0.8	0.72	0.12	0.99	0.63	0.59	0.91	0.86	0.91	0.81	0.49	0.53	0.69	0	0.05	Lum	BRCA_LumA	1	76	NA	MX	Yes	N3a	NA	Stage X	T3-T4	T4b	9.99	0	NA	0.1923
TCGA-B6-A0IC	145.46	High	28.64	Low	12	High	0.44	0.99	0.51	0.74	0.38	0.92	0.35	0.44	0.51	0.01	0.32	0.69	0.97	0.34	0.08	0.98	0.53	0.81	0.96	0.51	0.97	0.88	0.16	0.69	0.62	0.21	0.08	Lum	BRCA_LumA	1	90	NA	MX	NA	NX	NA	Stage X	T1-T2	T2	NA	NA	NOT HISPANIC OR LATINO	0.0787
TCGA-B6-A0RL	147.15	High	29.81	High	15.35	High	0.74	0.99	0.26	0.88	0.7	0.86	0.29	0.63	0.47	0.29	0.63	0.8	0.82	0.52	0.14	1	0.61	0.91	NA	0.69	0.95	0.81	0.59	0.67	0.21	NA	0.08	Lum	BRCA_LumB	1	60	No	M0	Neg	N0 (i-)	II	Stage IIA	T1-T2	T2	NA	NA	NOT HISPANIC OR LATINO	0.3215
TCGA-AR-A24Z	148.6	High	58.08	High	12.46	High	0.4	0.99	0.13	0.65	0.57	0.8	0.33	0.43	0.53	0.02	0.43	0.66	0.92	0.17	0.09	0.97	0.72	0.79	0.91	0.65	0.85	0.87	0.46	0.76	0.3	0.05	0.11	Lum	BRCA_LumB	1	57	No	M0	Neg	N0	II	Stage IIA	T1-T2	T2	98.59	0	NA	0.5036
TCGA-BH-A1FG	148.82	High	64.61	High	6.06	Low	0.65	0.99	0.06	0.86	1	0.85	0.28	0.66	0.25	0.11	0.35	0.65	0.93	0.43	0.18	0.95	0.77	0.68	0.95	0.58	0.94	0.91	0.62	0.7	0.79	0	0.22	Lum	BRCA_LumA	1	88	No	M0	NA	NX	I	Stage I	T1-T2	T1c	NA	NA	NOT HISPANIC OR LATINO	0.1163
TCGA-B6-A0RM	149.07	High	52.67	High	11.59	High	0.57	1	0.14	0.63	0.79	0.9	0.2	0.81	0.68	0.06	0.2	0.78	0.88	0.45	0.05	1	0.64	0.66	0.92	0.47	0.93	0.73	0.76	0.77	0.68	0.78	0.18	Lum	BRCA_LumA	1	57	NA	MX	NA	NX	NA	Stage X	NA	TX	NA	NA	NOT HISPANIC OR LATINO	0.0804
TCGA-D8-A1XV	150.61	High	38.28	High	9.84	High	0.7	0.99	0.36	0.89	0.56	0.5	0.2	0.89	0.53	0	0.39	0.74	1	0.42	0.8	0.98	0.48	0.73	0.96	0.72	0.86	0.69	0.41	0.81	0.66	NA	0	Lum	BRCA_LumA	1	84	No	M0	Neg	N0	II	Stage IIA	T1-T2	T2	15.14	0	NOT HISPANIC OR LATINO	0.0342
TCGA-A8-A08I	150.84	High	39.59	High	14.16	High	0.74	0.99	0.33	0.66	0.4	0.7	0.24	0.3	0.6	0.04	0.56	0.69	0.98	0.37	0.15	0.86	0.54	0.53	0.94	0.76	0.91	0.71	0.31	0.78	0.33	0.01	0.04	Lum	BRCA_LumB	1	53	No	M0	Neg	N0	II	Stage IIA	T1-T2	T2	11.99	0	NA	0.6372
TCGA-A2-A0YF	151.87	High	29.96	High	14.95	High	0.27	0.99	0.14	0.83	0.51	0.77	0.44	0.29	0.49	0.07	0.51	0.74	0.84	0.48	0.08	0.98	NA	0.72	0.74	0.59	0.72	0.8	0.34	0.73	0.27	0	0.14	Lum	BRCA_LumA	1	67	No	M0	Neg	N0 (i+)	I	Stage I	T1-T2	T1b	50.43	0	NOT HISPANIC OR LATINO	0.1229
TCGA-AN-A0XP	151.88	High	29.96	High	8.24	Low	0.42	1	0.39	0.85	0.57	0.8	0.29	0.62	0.3	0.01	0.34	0.64	1	0.44	0.16	1	0.76	0.72	0.94	0.62	0.83	0.83	0.19	0.57	0.5	0.6	0.06	Lum	BRCA_LumA	1	69	No	M0	Yes	N2	III	Stage IIIA	T1-T2	T2	0.3	0	NOT HISPANIC OR LATINO	0.1617
TCGA-AR-A2LL	154.21	High	57.16	High	14.85	High	0.72	1	0.09	0.83	0.8	0.85	0.1	0.73	0.37	0.16	0.51	0.64	0.91	0.43	0.25	0.99	0.33	0.82	0.9	0.97	0.96	0.73	0.75	0.64	0.69	0	0.26	NA	NA	1	70	No	M0	Neg	N0	II	Stage IIB	T3-T4	T3	66.1	0	NOT HISPANIC OR LATINO	0.3178
TCGA-D8-A1X8	154.88	High	24.74	Low	7.33	Low	0.47	0.99	0.27	0.85	0.51	0.68	0.19	0.68	0.46	0.01	0.34	0.67	0.96	0.39	0.17	0.98	0.63	0.69	0.84	0.66	0.9	0.88	0.22	0.62	0.6	0.57	0.02	Lum	BRCA_LumA	1	62	No	M0	Yes	N2a	III	Stage IIIA	T1-T2	T1c	25.72	0	NOT HISPANIC OR LATINO	0.1153
TCGA-AN-A0XT	159.59	High	31.36	High	12.62	High	0.54	1	0.32	0.83	0.64	0.82	0.5	0.7	0.45	0.01	0.17	0.34	0.89	0.35	0.16	0.96	0.59	0.83	0.79	0.98	0.91	0.9	0.37	0.74	0.27	0.8	0.2	Lum	BRCA_LumA	1	54	No	M0	Yes	N2	III	Stage IIIA	T1-T2	T2	0.33	0	NOT HISPANIC OR LATINO	0.3076
TCGA-AO-A12B	164.61	High	26.87	Low	3.65	Low	0.54	1	0.51	0.43	0.82	0.76	0.45	0.86	0.5	0	0.39	0.58	1	0.17	0.08	0.98	0.74	0.77	0.91	0.53	0.84	0.87	0.07	0.7	0.11	0	NA	Lum	BRCA_LumA	1	63	No	M0	Neg	N0 (i-)	II	Stage IIA	T1-T2	T2	98.19	0	HISPANIC OR LATINO	0.1121
TCGA-A8-A09K	165.26	High	30.49	High	15.02	High	0.5	0.99	0.09	0.88	0.62	0.92	0.31	0.72	0.5	0	0.16	0.43	0.98	0.37	0.05	0.96	0.7	0.41	0.9	0.42	0.88	0.8	0.31	0.82	0.11	0	0	NA	NA	1	68	No	M0	Yes	N1	II	Stage IIA	T1-T2	T1c	29.96	0	NA	0.5029
TCGA-A8-A06N	170.73	High	50.72	High	10.72	High	0.73	1	0.38	0.67	0.85	0.93	0.23	0.68	0.78	0	0.06	0.82	0.98	0.43	0.04	0.99	0.84	0.93	0.97	1	0.97	0.89	0.54	0.65	0.81	0.03	0.19	Lum	BRCA_LumB	1	66	No	M0	Neg	N0	III	Stage IIIB	T3-T4	T4b	0	0	NA	0.5584
TCGA-A2-A1G4	177.51	High	46.88	High	18.51	High	0.47	1	0.11	0.89	0.63	0.79	0.35	0.46	0.47	0.01	0.33	0.84	0.92	0.37	0.07	0.94	0.7	0.8	0.96	0.52	0.78	0.76	0.49	0.72	0.3	0.03	0.07	Lum	BRCA_LumB	1	71	No	M0	Yes	N1a	III	Stage IIIA	T3-T4	T3	19.55	0	NOT HISPANIC OR LATINO	0.1531
TCGA-AO-A12H	180.72	High	19.8	Low	19.02	High	0.46	0.99	0.21	0.67	0.66	0.64	0.29	0.73	0.43	0	0.21	0.73	1	0.49	0.36	0.98	0.67	0.72	0.93	0.87	0.87	0.7	0.42	0.6	0.7	0.04	0	Lum	BRCA_LumA	1	69	No	M0	Neg	N0 (i-)	II	Stage IIA	T1-T2	T2	40.54	0	NOT HISPANIC OR LATINO	0
TCGA-AR-A0TV	181.59	High	169.25	High	9.16	Low	0.5	0.99	0.14	0.8	0.83	0.67	0.07	0.88	0.41	0.61	0.4	0.86	1	0.6	0.18	0.88	0.25	0.66	0.95	0.98	0.76	0.6	0.91	0.67	0.9	0	0.25	Lum	BRCA_LumB	1	66	No	M0	Neg	N0	II	Stage IIA	T1-T2	T2	75.16	0	NA	0.3859
TCGA-BH-A1FR	183.42	High	21.35	Low	14.13	High	0.75	0.99	0.25	0.86	0.66	0.8	0.53	0.62	0.54	0.01	0.38	0.52	1	0.18	0.69	0.98	NA	0.75	0.94	0.69	0.93	0.76	0.11	0.59	0.39	0	0.06	Lum	BRCA_LumA	1	73	No	M0	Yes	N1a	III	Stage IIIB	T3-T4	T4b	NA	NA	NOT HISPANIC OR LATINO	0.0005
TCGA-AC-A3OD	184.49	High	33.76	High	11.42	High	0.51	0.97	0.33	0.82	0.46	0.76	0.09	0.5	0.48	0.01	0.77	0.55	0.91	0.35	0.15	0.93	0.39	0.84	0.87	0.88	0.84	0.56	0.25	0.66	0.2	0	0.05	Lum	BRCA_LumA	1	68	NA	MX	Yes	N1mi	II	Stage IIB	T1-T2	T2	14.82	0	NOT HISPANIC OR LATINO	0.267
TCGA-E2-A156	185.5	High	26.45	Low	12.84	High	0.59	1	0.16	0.84	0.55	0.85	0.31	0.48	0.42	0.02	0.31	0.62	0.9	0.37	0.04	0.96	0.66	0.73	0.91	0.66	0.85	0.78	0.2	0.73	0.54	NA	0.06	Lum	BRCA_LumA	1	61	No	M0	Neg	N0	I	Stage I	T1-T2	T1c	23.85	0	NOT HISPANIC OR LATINO	0.0482
TCGA-D8-A27E	186.54	High	27.57	Low	16.43	High	0.64	1	0.21	0.84	0.48	0.77	0.29	0.75	0.32	0	0.24	0.74	1	0.34	0.65	0.99	0.76	0.74	0.96	0.79	0.92	0.57	0.38	0.55	0.71	0	0.03	Lum	BRCA_LumA	1	66	No	M0	Neg	N0	I	Stage IA	T1-T2	T1c	17.41	0	NOT HISPANIC OR LATINO	0.0001
TCGA-A7-A3IZ	186.95	High	27.04	Low	9.79	Low	0.37	0.99	0.36	0.82	0.31	0.86	0.29	0.53	0.57	0	0.35	0.5	0.92	0.29	0.02	0.99	0.78	0.76	0.91	0.64	0.96	0.91	0.07	0.68	0.03	0.76	0	NA	NA	1	62	No	M0	Neg	N0 (i+)	II	Stage IIA	T1-T2	T2	10.58	0	NOT HISPANIC OR LATINO	0.1728
TCGA-A8-A083	190.09	High	26.9	Low	11.22	High	0.54	0.99	0.35	0.89	0.4	0.84	0.26	0.77	0.31	0.01	0.18	0.83	0.91	0.6	0.15	0.97	0.46	0.75	0.95	0.71	0.88	0.81	0.11	0.68	0.41	0	0.12	Lum	BRCA_LumA	1	67	No	M0	Neg	N0	II	Stage IIB	T3-T4	T3	0	0	NA	0.1819
TCGA-A8-A07L	201.91	High	78.87	High	15.64	High	0.62	0.97	0.24	0.71	0.56	0.61	0.12	0.65	0.47	0.05	0.31	0.72	0.94	0.39	0.17	0.91	0.25	0.82	0.88	0.86	0.84	0.51	0.45	0.6	0.49	0	0.04	Lum	BRCA_LumB	1	58	No	M0	Yes	N1a	III	Stage IIIA	T3-T4	T3	32.03	0	NA	0.4588
TCGA-AQ-A1H2	227.9	High	44.34	High	8.54	Low	0.63	0.99	0.22	0.7	0.73	0.74	0.3	0.82	0.33	0.01	0.16	0.77	1	0.52	0.09	0.99	0.55	0.74	0.95	0.79	0.87	NA	0.66	0.64	0.87	0.03	0.06	Lum	BRCA_LumA	1	84	NA	MX	Yes	N2a	III	Stage IIIA	T1-T2	T2	15.6	0	NOT HISPANIC OR LATINO	0.3295
TCGA-A7-A13G	236.4	High	26.97	Low	9.35	Low	0.47	0.98	0.31	0.89	0.47	0.87	0.2	0.35	0.33	0	0.15	0.54	0.89	0.54	0.1	0.99	0.83	0.6	0.91	0.87	NA	0.88	0.06	0.6	0.18	0	0.02	Lum	BRCA_LumA	1	79	NA	MX	Neg	N0	II	Stage IIA	T1-T2	T2	19.25	Recurred/Progressed	NOT HISPANIC OR LATINO	0.115
TCGA-D8-A1XC	243.81	High	34.42	High	9.93	High	0.71	0.99	0.24	0.83	0.76	0.62	0.21	0.85	0.32	0	0.24	0.6	1	0.43	0.71	0.99	0.6	0.72	0.98	0.67	0.9	0.76	0.41	0.77	0.85	0.72	0.06	Lum	BRCA_LumA	1	85	No	M0	Yes	N1a	III	Stage IIIB	T3-T4	T4b	NA	NA	NOT HISPANIC OR LATINO	0.0566
TCGA-A7-A0DC	247.19	High	42.73	High	18.16	High	0.44	1	0.77	1	NA	0.91	0.41	0.36	0.41	0.07	0.5	0.84	0.98	NA	0.04	0.88	0.65	0.84	0.84	0.66	NA	0.56	0.86	0.67	0.37	0.58	0.02	NA	NA	1	63	No	M0	Neg	N0 (i-)	I	Stage IA	T1-T2	T1c	29.76	0	NOT HISPANIC OR LATINO	0.3192
TCGA-C8-A1HE	258.77	High	38.54	High	9.89	High	0.36	0.99	0.26	0.89	0.36	0.83	0.24	0.52	0.39	0	0.25	0.72	0.87	0.47	0.12	0.99	0.83	0.72	0.94	0.55	0.91	0.78	0.12	0.58	0.46	0.56	0.06	Lum	BRCA_LumA	1	59	No	M0	Neg	N0	II	Stage IIA	T1-T2	T2	12.32	0	NOT HISPANIC OR LATINO	0.1178
TCGA-C8-A26Z	272.2	High	41.67	High	24.6	High	0.74	0.99	0.15	0.87	0.68	0.8	0.21	0.49	0.33	0	0.35	0.77	0.94	0.71	0.19	0.99	0.74	0.75	0.88	0.91	0.97	0.72	0.68	0.66	0.48	0	0.03	Lum	BRCA_LumA	1	59	No	M0	Neg	N0	II	Stage IIA	T1-T2	T2	15.44	0	NOT HISPANIC OR LATINO	0.5299
[truncated: 36 more columns]

## Sheet: c_SpliceSeq_ER_negative
ID	APLP2_ES_9_8_10	ELP2_ES_12_11_13	EXOC7_ES_7_6_8.2	EXOC7_ES_8.1:8.2_7_9	KIF23_ES_9_8.2_10	LSR_ES_5_3_6	MLPH_ES_10_9_11	MYL6_ES_4.3_4.1_5	MYO1B_ES_23_22_24	MYO6_ES_34_33_35	MYOF_ES_17_16_18	NF2_ES_16.1_15_17	OPHN1_ES_21_20_22	PCYT2_ES_7_6_8	PTPRF_ES_14_13_15	RALGPS2_ES_15_14_16	SCRIB_ES_17_16_18	SCUBE2_ES_13_12_14	SPTAN1_ES_23_22_24	SULF2_ES_20_19.2_21	SUN1_ES_12_11_13	TBC1D13_ES_3_2_4	USO1_ES_14_13_15	VEZT_ES_5_4_6.1	VPS39_ES_3_2_4	WARS_ES_3_2.3_4	ZNF267_ES_4_3_5
TCGA-A1-A0SK	0.9	0.99	0.8	0.45	0.8	0.83	0.19	0.61	0.82	0.14	1	0.95	0.94	0.28	0.31	0.9	0.25	1	0.98	0.9	0.76	0.76	0.36	0.77	0.64	0.04	0
TCGA-A1-A0SO	0.68	0.91	0.09	0.39	0.57	0.37	0.01	0.3	0.57	0.04	0.87	0.86	1	0.54	0.47	0.7	0.16	NA	0.94	1	NA	0.55	0.79	0.67	0.25	0	0.13
TCGA-A1-A0SP	0.75	0.99	0.34	0.41	0.74	0.58	0.45	0.61	0.36	0.25	0.91	0.87	0.77	0.5	0.15	0.84	0.17	0.8	0.95	0.87	0.77	0.47	0.63	0.74	0.3	0.1	0.17
TCGA-A2-A04Q	0.42	0.99	0.35	0.83	0.58	0.4	0.08	0.57	0.4	0.17	0.88	0.71	1	0.47	0.29	NA	0.24	0.63	0.86	0.83	0.63	NA	0.62	0.74	0.05	0	0.15
TCGA-A2-A04T	0.78	0.99	0.15	0.61	0.65	0.46	NA	0.74	0.38	0.01	0.73	0.84	0.93	0.64	0.51	NA	0.1	NA	0.93	0.86	0.77	0.41	0.63	0.77	0.16	0	0.13
TCGA-A2-A04U	0.4	1	0.27	NA	0.29	0.24	NA	0.81	0.23	0	NA	0.82	1	0.6	0.44	NA	0.17	NA	NA	0.89	0.61	NA	0.24	0.94	NA	NA	NA
TCGA-A2-A0CM	0.55	0.96	0.23	0.41	0.41	0.61	NA	0.46	0.25	0.27	0.7	0.72	0.84	0.72	0.2	0.62	0.28	NA	0.89	0.88	0.83	0.77	0.67	0.56	0.05	0.44	0.08
TCGA-A2-A0D0	0.63	0.97	0.5	0.23	0.45	0.38	0.22	0.4	0.4	0.41	0.85	0.93	1	0.61	0.27	0.86	0.18	NA	NA	0.68	0.74	0.51	0.7	0.91	0.14	0	0.09
TCGA-A2-A0D2	0.62	0.99	0.44	0.48	0.56	0.33	0.25	0.71	0.36	0.36	0.69	0.87	1	0.75	0.28	NA	0.16	NA	0.9	0.79	0.57	0.5	0.72	0.81	0.44	0	0.23
TCGA-A2-A0T0	0.58	1	0.21	0.91	0.42	0.33	0.06	0.75	0.41	0.26	0.69	0.85	0.91	0.67	0.65	0.76	0.13	NA	0.92	0.7	0.9	0.61	0.81	0.6	0.46	0	0.04
TCGA-A2-A0T2	0.51	0.98	NA	0.83	0.46	0.37	0.01	0.62	0.29	0.05	0.67	0.75	0.91	0.91	0.45	0.7	0.15	NA	0.81	0.46	0.85	NA	0.43	0.75	0.31	0.16	0.09
TCGA-A2-A0YE	0.63	1	0.29	0.32	0.56	0.29	NA	0.88	0.66	0.05	0.87	0.86	0.96	0.76	0.2	0.82	0.17	0.55	0.91	0.87	0.86	0.66	0.49	0.68	0.12	0	0.08
TCGA-A2-A0YJ	0.73	0.99	0.08	1	0.57	0.26	0	0.69	0.61	0.29	0.47	0.88	0.95	0.74	0.31	0.89	0.14	NA	0.91	0.61	0.84	0.45	0.79	0.68	0.39	0.07	0
TCGA-A2-A0YM	0.71	0.97	0.14	0.87	0.67	0.46	0.18	0.75	0.46	0.23	0.74	0.84	0.96	0.73	0.25	0.93	0.11	NA	0.91	0.86	0.93	0.62	0.53	0.66	0.3	0	0.09
TCGA-A2-A1G1	0.77	0.99	0.14	0.55	0.72	0.46	NA	0.63	0.26	0.25	0.64	0.84	0.93	0.67	0.52	0.87	0.31	0.64	0.89	0.63	0.66	0.59	0.73	0.68	0.35	0	0.11
TCGA-A2-A25F	0.64	1	0.46	0.33	0.39	0.74	0.79	0.55	0.47	0.06	0.85	0.47	0.93	0.39	0.13	0.34	0.72	0.85	0.77	0.99	0.85	0.87	0.1	0.7	0.02	0	0.04
TCGA-A2-A3XU	0.77	1	0.12	NA	0.4	0.22	0.07	0.83	NA	0.14	NA	0.93	NA	0.58	0.55	NA	0.11	NA	NA	0.54	0.79	NA	0.68	0.1	NA	NA	NA
TCGA-A2-A3XX	0.65	0.99	0.13	0.87	0.63	0.47	0.11	0.79	0.37	0.12	0.8	0.92	0.96	0.87	0.58	NA	0.08	NA	0.86	0.81	0.72	0.55	0.76	0.7	0.25	0.01	0.21
TCGA-A2-A4S1	0.34	1	0.76	0.5	NA	0.65	0.56	0.89	0.53	0	1	0.52	1	0.19	0	NA	NA	NA	0.66	1	NA	NA	0	0.7	NA	0	0.06
TCGA-A7-A0DA	0.64	0.98	0.26	0.76	0.72	0.22	NA	0.93	0.45	0.4	0.8	0.88	1	0.81	0.61	1	0.13	0.54	0.8	0.9	0.89	0.52	0.85	0.87	0.26	0.07	0.12
TCGA-A7-A26G	0.52	0.98	0.39	0.31	0.26	0.35	0.27	0.71	0.46	0.01	0.89	0.78	0.95	0.57	0.14	0.53	0.76	0.76	0.77	0.96	0.74	0.56	0.36	0.68	0.07	0	0.01
TCGA-A7-A4SD	0.76	0.97	0.34	0.87	0.72	0.28	0.12	0.76	0.3	0.2	0.51	0.89	0.92	0.57	0.62	0.19	0.16	0.81	0.93	0.76	0.95	0.65	0.58	0.54	0.45	0.49	0.03
TCGA-A7-A4SE	0.58	1	0.41	0.87	0.49	0.6	0.07	0.7	0.45	0.14	0.79	0.77	0.83	0.71	0.12	0.68	0.2	0.56	0.89	0.84	0.92	0.58	0.24	0.84	0.3	0	0
TCGA-A7-A5ZV	0.72	0.95	0	0.45	0.81	0	0	0.81	0.49	0.17	0.69	0.9	1	0.68	0.36	NA	0.25	NA	0.94	0.77	0.9	0.54	0.48	0.56	0.49	0	0.09
TCGA-A7-A6VV	0.6	0.96	0.55	0.53	0.7	0.36	0.4	0.87	0.38	0.15	0.7	0.8	0.93	0.7	0.48	NA	0.22	0.6	0.76	0.82	0.85	0.6	0.46	0.74	0.13	0.01	0.2
TCGA-A7-A6VY	0.63	1	0.06	0.53	0.3	0.42	0.16	0.6	0.29	0.05	0.33	0.75	0.87	0.49	0.26	0.76	0.26	1	0.89	0.7	0.82	0.46	0.28	0.67	0.25	0.07	0.08
TCGA-A8-A08R	0.74	0.98	0.18	0.82	0.74	0.39	0.14	0.76	0.28	0.2	0.81	0.79	0.97	0.73	0.65	0.85	0.17	NA	0.85	1	0.55	0.71	0.76	0.65	0.4	0	0.24
TCGA-AC-A2BK	0.66	0.98	0.74	0.36	0.35	0.24	0.1	0.62	0.74	0	0.21	0.58	0.88	0.52	0.47	0.54	0.31	1	0.98	0.9	0.95	0.59	0.15	0.73	0.17	0.01	0
TCGA-AC-A2QH	0.36	0.98	1	0.29	0.53	0.68	0.48	0.83	0.81	0	1	0.38	1	0.09	0	0.4	0.76	NA	0.12	0.98	0.86	NA	0.04	0.57	0	0.54	NA
TCGA-AC-A62X	0.79	0.97	0.64	0.81	0.94	0.3	0.04	0.75	0.43	0.62	0.78	0.88	1	0.73	0.28	0.79	0.1	NA	0.78	0.71	0.93	NA	0.91	0.83	0.17	0	0.16
TCGA-AC-A6IW	0.77	0.99	0.34	0.72	0.39	0.49	0.08	0.51	0.41	0.01	0.31	0.78	NA	0.73	0.55	NA	0.22	NA	0.9	0.77	0.78	0.6	0.42	0.76	0.27	0	0
TCGA-AC-A7VC	0.3	0.96	0.81	0.47	NA	0.69	0.6	0.71	0.78	0	1	0.5	NA	0.07	NA	NA	0.76	NA	0.24	1	NA	NA	0.05	0.37	0	0.33	0.15
TCGA-AC-A8OQ	0.66	1	0.6	0.64	0.58	0.62	0.14	0.69	0.54	0.12	1	0.84	0.9	0.58	0.43	0.43	0.25	1	0.82	0.67	0.95	0.73	0.63	0.55	0.06	0.01	0.12
TCGA-AN-A04D	0.69	0.98	0.19	0.95	0.83	0.36	0.05	0.68	0.23	0.01	0.41	0.91	0.91	0.42	0.51	NA	0.11	NA	0.91	0.92	0.84	0.61	0.42	0.53	0.69	NA	0
TCGA-AN-A0AL	0.62	1	0.68	0.45	0.39	0.58	0.12	0.69	0.26	0	0.87	0.77	1	0.45	0.07	0.27	0.3	0.32	0.83	0.85	0.77	0.69	0.23	0.67	0	0.4	0.02
TCGA-AN-A0AR	0.74	0.98	0.37	0.83	0.77	0.5	0.16	0.62	0.72	0.03	0.25	0.83	1	0.66	0.57	NA	0.37	NA	0.94	0.88	0.85	0.42	0.24	0.54	0.14	0.23	0.08
TCGA-AN-A0AT	0.63	0.99	0.36	0.58	0.7	0.6	0.13	0.63	0.33	0.34	0.63	0.79	1	0.53	0.28	0.74	0.27	0.78	0.92	0.48	0.81	0.52	0.82	0.69	0.2	0.01	0.09
TCGA-AN-A0FJ	0.56	0.99	0.14	NA	0.69	0.28	NA	0.88	0.44	0.02	0.67	0.89	0.89	0.72	0.36	NA	0.12	NA	0.95	0.82	0.67	0.33	0.5	0.67	0.31	0.17	0
TCGA-AN-A0FL	0.67	0.98	0.37	0.61	NA	0.35	0.07	0.86	0.55	0.04	0.56	0.82	1	0.64	0.14	1	0.13	NA	0.78	0.9	0.78	0.73	0.62	0.67	0.08	0.01	0.05
TCGA-AO-A0J4	0.72	0.97	0.2	0.48	0.79	0.2	0.24	0.81	0.35	0.43	0.7	0.86	0.97	0.76	0.58	0.63	0.14	NA	0.88	0.63	0.84	0.53	0.9	0.77	0.6	0	0.1
TCGA-AO-A0J6	0.6	0.99	0.04	0.44	0.62	0.45	0.14	0.53	0.41	0.16	0.42	0.87	0.95	0.71	0.18	0.86	0.13	NA	0.97	0.47	0.76	0.61	0.69	0.6	0.32	0.26	0.05
TCGA-AO-A124	0.71	0.97	0.41	0.56	0.64	0.23	0.11	0.85	0.64	0.03	0.6	0.98	0.83	0.73	0.62	NA	0.27	1	0.97	0.73	0.95	0.53	0.4	0.83	0.47	0	0
TCGA-AO-A129	0.68	0.99	0.7	0.63	0.42	0.54	0.14	0.52	0.59	0.08	0.79	0.91	1	0.53	0.1	0.77	0.22	0.79	0.87	0.85	0.84	0.63	0.47	0.94	0.21	0.01	0.11
TCGA-AO-A12F	0.64	0.99	0.48	0.85	0.93	0.39	0.18	0.83	0.49	0.74	0.95	0.94	1	0.82	0.43	0.49	0.33	0.67	0.61	0.86	0.77	NA	0.56	0.68	0.02	0.03	0.1
TCGA-AO-A1KR	0.56	0.78	0.61	1	0.07	0.18	0.02	0.69	NA	0	NA	0.9	NA	0.69	0.38	NA	0.04	NA	NA	0.6	NA	NA	NA	NA	NA	0	NA
TCGA-AQ-A04J	0.55	0.99	0.39	0.72	0.75	0.27	0.05	0.78	0.32	0.06	0.84	0.91	0.96	0.6	0.45	0.43	0.24	0.56	0.69	0.77	0.8	0.9	0.52	0.84	0.38	0.01	0.22
TCGA-AR-A0TP	0.83	0.98	0.38	1	0.5	0.19	0.47	0.95	0.47	0.03	0.55	0.74	0.88	0.65	0.36	NA	0.06	NA	0.88	0.98	0.91	0.65	0.67	0.66	0.56	0.89	0.02
TCGA-AR-A0TS	0.73	0.98	0.48	0.79	0.67	0.3	NA	0.76	0.42	0.05	0.49	0.84	0.96	0.74	0.38	0.38	0.24	0.65	0.87	0.77	0.9	0.8	0.56	0.8	0.27	0	0.05
TCGA-AR-A0U0	0.67	0.98	0.24	0.76	0.57	0.49	0.24	0.71	0.32	0.42	0.63	0.71	1	0.72	0.17	NA	0.2	NA	0.89	0.79	0.88	0.56	0.81	0.77	0.43	0	0.11
TCGA-AR-A0U4	0.7	1	0.36	0.76	0.63	0.67	NA	0.53	0.42	0.13	0.92	0.82	0.95	0.3	0.1	0.65	0.21	0.87	0.89	0.62	0.9	0.72	0.76	0.6	0.1	0	0.09
TCGA-AR-A1AH	0.65	0.97	0.32	0.78	0.26	0.37	0.12	0.64	0.3	0.08	0.9	0.88	0.73	0.63	0.15	0.62	0.32	NA	0.88	0.79	0.76	0.54	0.65	0.66	0.1	0	0.04
TCGA-AR-A1AQ	0.74	1	0.6	0.5	0.49	0.3	0.03	0.7	0.48	0.17	0.65	0.85	1	0.65	0.27	0.52	0.3	NA	0.92	0.96	0.87	0.61	0.51	0.64	0	0.07	0.07
TCGA-AR-A1AY	0.74	0.98	0.1	0.3	0.44	0.32	0.23	0.65	0.35	0.09	0.69	0.8	0.93	0.63	0.34	0.69	0.09	0.74	0.88	0.64	0.51	0.42	0.68	0.64	0.28	0.09	0.12
TCGA-AR-A256	0.64	0.98	0.1	0.36	0.5	0.41	0.4	0.53	0.57	0.22	0.63	0.84	1	0.54	0.43	0.68	0.47	NA	0.92	0.33	0.59	0.54	0.82	0.8	0.34	0.08	0.07
TCGA-AR-A5QQ	0.61	0.97	0.58	0.27	0.79	0.43	0.24	0.73	0.52	0.07	0.86	0.67	NA	0.52	0.13	NA	0.39	NA	0.87	0.68	0.94	0.73	0.46	0.51	0.69	0	0.11
TCGA-B6-A0I1	0.76	0.96	0.28	0.85	0.65	0.43	0.02	0.8	0.73	0.12	NA	0.93	0.83	0.62	0.25	0.89	0.14	NA	NA	0.66	NA	0.45	0.82	0.42	NA	NA	0.29
TCGA-B6-A0IQ	0.61	0.95	0.25	0.66	0.44	0.48	0.05	0.74	0.44	0.09	0.79	0.91	1	0.61	0.16	NA	0.14	NA	0.85	0.75	0.87	0.45	0.5	0.59	0.07	0.41	0.04
TCGA-B6-A0RE	0.77	0.99	0.1	0.73	0.41	0.42	0.07	0.7	0.42	0.04	0.77	0.86	1	0.69	0.21	0.84	0.19	NA	0.95	0.61	0.84	0.59	0.57	0.47	0.24	0.11	0.1
TCGA-B6-A0RT	0.56	0.97	0.48	0.68	0.25	0.68	0.23	0.42	0.56	0.04	0.72	0.77	0.89	0.6	0.44	0.47	0.36	0.39	0.84	0.68	0.8	NA	0.3	0.74	0.02	0.29	0.03
TCGA-B6-A0WX	0.36	1	0.62	1	0.58	0.37	0.07	0.88	0.21	0.13	0.96	0.67	1	0.74	0.17	0.93	0.35	0.61	0.88	0.81	0.89	NA	0.29	0.88	0	0	0
TCGA-B6-A409	0.51	0.98	0.03	1	0.2	0.69	0.08	0.48	0	0.13	0.49	0.81	0.77	0.77	0.23	NA	0.19	1	0.78	0.56	0.89	0.3	0.51	0.43	NA	0.27	0.11
TCGA-BH-A0AV	0.65	1	0.19	NA	0.63	0.38	NA	0.8	0.38	0.05	0.86	0.82	0.85	0.65	0.22	0.78	0.44	0.55	0.84	0.95	0.9	0.75	0.48	0.84	0.12	0.17	0.03
TCGA-BH-A0B3	0.72	0.96	0.1	0.42	0.69	0.24	0.25	0.81	0.2	0.27	0.67	0.89	0.92	0.77	0.55	0.72	0.11	0.38	0.83	0.82	0.83	0.52	0.84	0.76	0.36	0.29	0.06
TCGA-BH-A0B9	0.8	0.94	0.2	0.67	0.61	0.46	0.05	0.69	0.47	0.25	0.86	0.77	0.82	0.69	0.09	0.66	0.12	NA	0.97	0.75	0.84	0.37	0.8	0.56	0.07	0	0.04
TCGA-BH-A0BG	0.8	0.99	0.16	0.87	0.82	0.19	0.05	0.78	0.46	0.31	0.71	0.91	0.7	0.84	0.49	0.62	0.14	0.82	0.88	0.85	0.73	0.56	0.87	0.67	0.33	0	0.03
TCGA-BH-A0BL	0.4	0.98	0.31	0.62	0.67	0.53	0.06	0.75	0.3	0.03	0.88	0.8	1	0.4	0.34	0.68	0.27	0.6	0.76	0.84	0.87	0.68	0.37	0.61	0.15	0	0.23
TCGA-BH-A0WA	0.67	0.98	0.43	0.52	0.79	0.26	0	0.86	0.35	0.29	0.81	0.74	0.95	0.61	0.35	0.55	0.03	0.67	0.89	0.89	0.71	0.32	0.79	0.42	0.67	0.06	0.09
TCGA-BH-A18G	0.66	1	0.19	0.72	1	0.46	0	0.7	0.88	0	0.38	0.91	NA	0.65	0.46	0.43	0.16	NA	NA	0.73	0.69	0.33	0.27	1	NA	0.73	NA
TCGA-BH-A18T	0.54	0.99	0.11	0.89	0.45	0.47	NA	0.63	0.37	0.18	0.76	0.94	0.92	0.73	0.46	NA	0.25	NA	0.95	0.43	0.67	0.58	0.61	0.7	0.16	0.45	0.11
TCGA-BH-A1F0	0.58	0.94	0.28	0.74	0.47	0.46	0.41	0.57	0.29	0.13	0.82	0.67	0.96	0.65	0.23	0.3	0.41	0.74	0.78	0.81	0.64	0.59	0.4	0.75	0.01	0.01	0.1
TCGA-BH-A1F6	0.65	0.98	0.14	0.78	0.31	0.68	NA	0.65	0.47	0.36	0.69	0.89	0.94	0.79	0.3	0.86	0.37	0.64	0.87	0.9	0.83	0.46	0.87	0.73	0.11	0	0.11
TCGA-BH-A1FC	0.71	0.98	0.23	0.64	0.38	0.69	NA	0.7	0.48	0.56	0.85	0.88	1	0.84	0.15	0.72	0.34	NA	0.97	0.98	0.84	0.49	0.58	0.67	0.26	0.27	0.07
TCGA-C8-A12V	0.6	1	0.39	0.38	0.61	0.29	0.18	0.62	0.33	0.02	0.74	0.66	1	0.71	0.24	0.32	0.42	0.76	0.77	0.78	0.81	0.76	0.6	0.75	0.26	0.01	0.04
TCGA-C8-A131	0.45	1	0	0.6	0.26	0.27	0.04	0.6	0.41	0.03	0.78	0.64	1	0.72	0.24	0.76	0.16	0.51	0.52	0.68	0.72	0.67	0.49	0.81	0	0	0.02
TCGA-C8-A134	0.57	0.97	0.12	0.96	0.81	0.29	0.1	0.77	0.43	0.48	0.52	0.88	0.97	0.78	0.57	0.68	0.13	0.52	0.87	0.98	0.63	0.73	0.85	0.7	0.65	0	0.1
TCGA-C8-A1HJ	0.66	0.96	0.65	1	0.36	0.57	NA	0.4	0.52	0.03	0.57	0.83	0.85	0.8	0.17	0.7	NA	NA	0.74	0.5	NA	0.29	0.35	0.84	0.14	0.02	0.07
TCGA-C8-A27B	0.69	1	0.16	1	0.47	0.55	0.12	0.51	0.29	0.05	0.47	0.72	1	0.56	0.21	NA	0.32	0.78	0.91	0.48	0.8	0.67	0.71	0.78	0.09	0	0.07
TCGA-D8-A142	0.63	0.99	0.26	0.81	0.91	0.27	0.07	0.85	0.35	0.34	0.94	0.83	0.97	0.7	0.54	0.72	0.26	0.65	0.76	0.99	0.77	0.61	0.6	0.79	0.25	0	0.11
TCGA-D8-A143	0.53	0.98	0.3	0.13	0.57	0.34	0.08	0.71	0.44	0.08	0.97	0.85	1	0.58	0.19	0.84	0.23	0.8	0.95	0.73	0.85	0.77	0.66	0.86	0.08	0	0.12
TCGA-D8-A147	0.6	0.97	0.28	0.69	0.46	0.54	0.09	0.74	0.5	0.04	0.83	0.89	0.93	0.58	0.17	0.71	0.1	0.82	0.88	0.79	0.86	0.54	0.61	0.66	0.05	0.56	0.13
TCGA-D8-A1JK	0.41	0.99	0.23	0.3	0.92	0.44	0.12	0.69	0.47	0.31	0.76	0.56	1	0.57	0.15	1	0.44	0.63	0.69	0.96	0.78	0.6	0.72	0.69	0.15	0.28	0.05
TCGA-D8-A1JL	0.71	0.96	0.29	0.28	0.63	0.36	0.03	0.64	0.39	0.37	0.85	0.91	0.95	0.61	0.43	0.68	0.33	0.87	0.84	0.96	0.72	0.41	0.7	0.64	0.33	0	0.06
TCGA-D8-A1XK	0.64	0.98	0.53	0.26	0.33	0.46	NA	0.58	0.33	0.17	0.66	0.84	0.97	0.56	0.18	0.63	0.09	NA	0.89	0.62	0.82	0.23	0.6	0.75	0.08	0	0.03
TCGA-D8-A1XQ	0.62	0.99	0.34	0.58	0.7	0.32	0.05	0.78	0.5	0.15	0.7	0.71	0.97	0.77	0.46	0.68	0.16	NA	0.84	0.85	0.9	0.65	0.68	0.82	0.38	0	0.09
TCGA-D8-A27F	0.59	1	0.22	0.82	0.64	0.3	0.07	0.86	0.43	0.13	0.38	0.69	1	0.77	0.41	0.68	0.13	NA	0.79	0.93	0.68	0.49	0.59	0.63	0.36	0.01	0.03
TCGA-D8-A27H	0.37	1	0.53	0.79	0.62	0.26	0.14	0.8	0.42	0.11	0.9	0.84	0.95	0.69	0.2	0.84	0.3	0.75	0.71	0.93	0.83	0.64	0.58	0.72	0.08	0.01	0.1
TCGA-D8-A27M	0.73	0.98	0.24	0.59	0.71	0.26	0.08	0.74	0.41	0.18	0.68	0.69	0.87	0.59	0.12	0.63	0.18	0.64	0.89	0.94	0.9	0.47	0.77	0.76	0.2	0.05	0.07
TCGA-E2-A14N	0.79	0.98	0.41	0.89	0.25	0.5	NA	0.56	0.52	0.06	NA	0.93	1	0.4	0.38	NA	NA	NA	0.89	0.69	0.7	NA	0.46	0.9	0.07	0	0.02
TCGA-E2-A14R	0.74	1	0.09	0.81	0.6	0.32	0	0.68	0.29	NA	0.58	0.81	1	0.84	0.46	NA	0.17	NA	0.84	0.93	0.81	NA	0.81	0.84	NA	0.28	0.07
TCGA-E2-A14X	0.73	0.99	0.34	0.4	0.52	0.37	0.4	0.91	0.29	0.73	0.75	0.84	0.94	0.72	0.38	0.32	0.11	0.58	0.77	0.99	0.74	0.57	0.82	0.65	0.28	0.39	0.15
TCGA-E2-A14Y	0.69	0.99	0.14	NA	0.4	0.49	NA	0.57	0.71	0.05	0.29	0.83	1	0.73	0.28	0.55	0.18	NA	0.95	0.75	0.58	NA	0.67	0.47	0.52	0	0.08
TCGA-E2-A150	0.53	0.99	0.24	0.72	0.65	0.36	0.06	0.76	0.4	0.02	0.79	0.8	0.95	0.74	0.24	NA	0.36	0.55	0.96	0.87	0.79	0.68	0.63	0.77	0.12	0.01	0
TCGA-E2-A158	0.65	0.99	0.17	0.81	0.53	0.11	NA	0.83	NA	0.02	0.29	0.78	0.93	0.65	0.47	0.77	0.09	NA	0.87	0.97	0.76	0.27	0.65	0.85	0.32	0.05	0.11
TCGA-E2-A1AZ	0.76	1	0.45	0.75	0.63	0.28	NA	0.71	0.44	0.34	0.74	0.6	0.84	0.56	0.42	NA	0.23	1	0.86	0.95	0.85	NA	0.55	0.43	0.17	0.26	0.06
TCGA-E2-A1B6	0.73	1	0.8	0.55	0.21	0.43	0.3	0.68	0.32	0.3	NA	0.82	1	0.74	0.53	0.21	0.11	NA	0.82	0.75	0.82	NA	0.63	0.72	0.63	0.02	0.05
TCGA-E2-A1II	0.62	0.99	0.17	0.66	0.38	0.48	NA	0.3	0.57	0	0.72	0.83	1	0.56	0.21	0.59	0.31	NA	0.97	0.81	0.78	0.41	0.28	0.66	0.15	0	0.02
TCGA-E2-A1LG	0.67	0.99	0.76	0.16	0.72	0.49	0.13	0.87	0.8	0.12	0.91	0.89	0.86	0.7	0.62	0.73	0.22	NA	NA	0.94	0.76	0.41	0.77	0.69	0.58	0	0.03
TCGA-E2-A1LH	0.65	0.95	NA	0.71	NA	0.34	NA	0.79	NA	0.28	NA	0.85	1	0.67	0.25	0.67	0.13	NA	0.8	0.85	0.85	NA	0.42	NA	NA	0.01	0.18
TCGA-E2-A1LI	0.49	0.95	0.11	0.75	0.64	0.42	0.09	0.66	0.32	0.16	0.58	0.88	1	0.86	0.54	0.91	0.09	NA	0.92	0.73	0.71	0.34	0.71	0.83	0.29	0.06	0.17
TCGA-E2-A1LK	0.79	0.94	0.21	0.88	0.68	0.37	NA	0.82	0.47	0.64	0.41	0.92	NA	0.71	0.32	1	0.11	NA	0.95	0.69	0.92	0.28	0.98	0.89	NA	0.17	0.31
TCGA-E2-A573	0.76	1	0.48	0.69	0.55	0.52	0.06	0.75	0.54	0.16	0.79	0.72	1	0.57	0.23	0.57	0.12	NA	0.86	0.8	0.92	0.58	0.43	0.53	NA	0	0
TCGA-E2-A574	0.83	1	0.04	NA	0.31	0.39	NA	0.86	NA	0.08	NA	0.89	NA	0.6	0.36	1	0.23	NA	NA	0.48	0.79	NA	0.62	NA	NA	NA	0.14
TCGA-E9-A1N8	0.69	0.98	0.38	0.33	0.66	0.55	0.1	0.83	0.41	0.04	0.76	0.8	0.97	0.36	0.5	0.38	0.2	NA	0.98	0.8	0.91	0.8	0.46	0.77	0.33	0	0.04
TCGA-E9-A1NC	0.64	1	0.26	0.51	0.79	0.26	NA	0.89	0.43	0.12	0.66	0.86	1	0.77	0.71	NA	0.15	0.7	0.79	0.96	0.75	0.65	0.72	0.88	0.31	0.01	0.07
TCGA-E9-A22G	0.82	0.98	0.22	0.65	0.59	0.35	NA	0.5	0.42	0.02	0.46	0.83	1	0.52	0.24	NA	0.15	0.86	0.95	0.55	0.74	0.47	0.28	0.72	0.22	0.07	0.04
TCGA-EW-A1P4	0.48	0.97	0.63	0.14	0.51	0.52	0.27	0.6	0.5	0.01	0.77	0.78	0.8	0.45	0.11	0.8	0.27	NA	0.96	0.91	0.78	0.7	0.27	0.7	0.19	0	0.06
TCGA-EW-A1PB	0.7	1	0.3	0.66	0.48	0.37	0.11	0.59	0.32	0.17	0.51	0.76	0.85	0.74	0.36	0.72	0.23	NA	0.97	0.97	0.92	0.54	0.69	0.84	0.34	0.01	0
TCGA-EW-A1PH	0.5	0.98	0.1	0.41	0.67	0.37	0.13	0.89	0.42	0.35	0.73	0.89	1	0.68	0.34	0.77	0.12	NA	0.83	0.45	0.86	0.48	0.81	0.71	0.29	0.11	0.12
TCGA-EW-A6SB	0.72	0.98	NA	NA	0.49	0.39	NA	0.73	0.34	0.16	NA	0.87	NA	0.71	0.48	NA	0.18	NA	NA	0.74	NA	NA	0.39	0.82	NA	0.49	0.05
TCGA-GM-A2DF	0.55	1	0.36	0.93	0.64	0.4	NA	0.76	0.35	0.08	0.72	0.8	1	0.75	0.36	0.65	0.43	1	0.9	0.89	0.9	NA	0.39	0.79	0.33	0.28	0.07
TCGA-GM-A3XL	0.64	1	0.33	0.75	0.18	0.6	0.28	0.27	0.5	0.07	NA	0.85	1	0.43	0.14	NA	0.24	NA	NA	0.73	0.9	0.5	0.31	0.43	NA	0.66	0
TCGA-HN-A2NL	0.77	1	0.54	0.64	0.67	0.5	NA	0.72	0.5	0.08	1	0.72	0.91	0.61	0.2	0.32	0.19	NA	0.97	0.99	0.89	0.59	0.34	0.74	0.29	0.07	0.05
TCGA-LL-A5YP	0.66	0.95	0.26	0.9	0.71	0.27	0.61	0.8	0.45	0.16	0.79	0.85	0.72	0.7	0.44	NA	0.12	0.82	0.8	0.89	0.83	0.45	0.75	0.72	0.23	0.28	0.14
TCGA-LL-A6FR	0.61	1	0.02	NA	NA	0.2	0.16	0.9	NA	0.16	NA	0.84	NA	0.74	NA	NA	0.06	NA	0.62	0.96	NA	NA	NA	NA	NA	NA	0
TCGA-LL-A73Y	0.68	0.99	0.41	0.78	0.71	0.39	0.2	0.86	0.48	0.28	0.96	0.71	0.91	0.71	0.27	0.95	0.19	0.76	0.76	0.98	0.97	0.59	0.64	0.77	0.26	0.66	0
TCGA-OL-A5D7	0.62	0.93	0.39	0.8	0.36	0.68	NA	0.52	0.6	0.16	NA	0.88	NA	0.52	0.09	NA	0.15	NA	NA	0.93	0.66	0.64	0.68	0.69	0.17	0.42	0
TCGA-OL-A5RW	0.63	0.99	0.83	0.59	0.23	0.29	0.06	0.86	NA	0.02	NA	0.79	NA	0.62	0.35	NA	0.19	NA	NA	0.94	NA	NA	NA	NA	NA	0.11	NA
TCGA-OL-A5S0	0.79	0.88	0.35	NA	0.67	0.3	0.16	0.67	0.17	0.28	NA	0.85	1	0.72	0.13	NA	0.12	NA	0.72	0.77	NA	NA	0.42	0.06	NA	0.02	0.11
TCGA-OL-A66I	0.63	0.99	0.32	0.83	0.48	0.62	0.34	0.55	0.36	0.02	0.58	0.76	1	0.61	0.15	NA	0.17	0.67	0.89	0.91	0.89	0.68	0.32	0.87	NA	0.48	0.04
TCGA-OL-A6VO	0.87	1	0.28	0.56	0.6	0.68	NA	0.47	0.54	0.37	1	0.97	0.89	0.74	0.35	0.93	0.24	NA	0.97	0.99	0.88	0.65	0.77	0.76	0.26	0.49	0.18
TCGA-S3-AA10	0.64	0.99	0.22	0.52	0.59	0.47	0.37	0.54	0.47	0.12	0.39	0.69	0.84	0.58	0.35	0.73	0.21	1	0.93	0.61	0.85	0.57	0.6	0.86	0.24	0.32	0
TCGA-S3-AA15	0.44	0.96	0.64	0.88	0.52	0.52	0.18	0.63	0.46	0.02	0.85	0.72	1	0.56	0.28	0.34	0.39	0.78	0.65	0.88	0.75	0.86	0.12	0.66	0.04	0	0.13
TCGA-3C-AALI	0.5	1	0.57	0.62	0.63	0.5	0.1	0.67	0.58	0.01	0.77	0.83	1	0.57	0.66	1	0.35	1	0.82	0.62	0.76	0.7	0.69	0.72	0.54	0.27	0.15
TCGA-A2-A04W	0.34	1	0.37	0.77	0.26	0.52	0.06	0.6	0.33	0.02	0.68	0.69	1	0.62	0.13	1	0.34	0.74	0.85	0.87	0.85	0.58	0.28	0.54	0.27	0.29	0
TCGA-A2-A0CX	0.66	1	0.23	0.65	0.61	0.6	0.08	0.63	0.45	0	0.82	0.82	0.65	0.58	0.25	0.95	0.41	0.65	0.83	0.9	NA	0.74	0.2	0.7	0.31	0.63	0.02
TCGA-A2-A0D1	0.58	0.99	0.26	0.68	0.24	0.77	0.09	0.28	0.8	0	0.32	0.6	0.91	0.46	0.04	NA	0.38	NA	0.88	0.98	0.89	0.79	0.02	0.72	0.03	0.5	0
TCGA-A2-A0T1	0.66	0.99	0.09	0.8	0.39	0.52	0.04	0.52	0.45	0.04	0.94	0.68	1	0.67	0.36	0.76	0.2	0.71	0.87	0.96	0.75	0.64	0.7	0.51	0.08	0.01	0.09
TCGA-A2-A3XV	0.49	1	0.29	NA	NA	0.77	0.46	0.31	1	0.02	NA	0.75	NA	0.22	NA	NA	0.64	NA	NA	1	NA	NA	NA	NA	NA	NA	0
TCGA-A2-A3XZ	0.65	1	0.24	0.77	0.4	0.64	0.1	0.49	0.68	0.04	0.57	0.78	1	0.53	0.4	0.6	0.43	0.88	0.93	0.74	0.95	0.72	0.64	0.65	0.26	0.02	0
TCGA-A8-A08X	0.5	0.99	0.33	1	0.61	0.48	0.11	0.73	0.43	0.04	0.86	0.8	1	0.82	0.13	1	0.34	0.67	0.7	0.98	0.73	0.58	0.6	0.73	0	0.27	0.11
TCGA-A8-A09X	0.67	0.98	0.45	1	0.39	0.77	0.22	0.39	0.27	0.1	0.54	0.66	1	0.53	0.12	0.93	0.35	0.54	0.76	0.99	0.93	0.69	0.35	0.43	0.03	0.01	0
TCGA-AO-A0J2	0.71	1	0.33	0.82	0.4	0.6	0.07	0.6	0.47	0.02	0.89	0.79	1	0.7	0.16	0.87	0.3	0.58	0.88	0.92	0.88	0.43	0.5	0.67	0.1	0	0.03
TCGA-AO-A0JE	0.6	0.98	0.24	0.54	0.54	0.52	0.16	0.77	0.46	0.06	0.66	0.87	0.88	0.64	0.52	0.92	0.55	0.59	0.73	0.87	0.93	0.8	0.81	0.67	0.39	0.3	0.01
TCGA-AO-A12D	0.58	0.97	0.44	0.82	0.56	0.35	0.05	0.71	0.33	0.06	0.7	0.65	0.88	0.78	0.21	0.87	0.27	0.8	0.72	0.99	0.61	0.56	0.78	0.69	0.09	0.33	0
TCGA-AR-A0TX	0.48	0.97	0.31	0.61	0.51	0.67	0.22	0.63	0.28	0.02	0.91	0.73	0.96	0.29	0.1	0.81	0.5	0.7	0.84	0.72	0.89	0.77	0.43	0.63	0.31	0.01	0
TCGA-B6-A0RS	0.72	0.99	0.28	0.8	0.74	0.51	0.05	0.77	0.54	0.14	0.68	0.89	0.84	0.72	0.84	0.89	0.21	0.95	0.91	0.97	0.91	0.5	0.81	0.61	0.26	0.02	0.05
TCGA-BH-A0B7	0.63	0.99	0.29	0.53	0.51	0.72	0.11	0.66	0.52	0.01	0.62	0.67	0.88	0.55	0.11	0.94	0.51	0.77	0.88	0.9	0.81	0.67	0.36	0.72	0.12	0	0.02
TCGA-BH-A1EN	0.4	0.92	0.54	0.47	0.55	0.28	0.11	0.69	0.49	0	0.43	0.73	0.92	0.62	0.14	0.95	0.43	0.86	0.91	1	0.87	0.45	0.38	0.53	0.51	0	0.07
TCGA-C8-A12L	0.55	0.97	0.36	0.43	0.61	0.3	0.2	0.84	0.54	0.04	0.28	0.98	0.89	0.79	0.59	0.69	0.31	0.51	0.95	0.98	0.72	0.45	0.81	0.71	0.52	0	0.02
TCGA-C8-A12P	0.57	0.99	0.18	0.65	0.72	0.48	0.07	0.89	0.66	0.04	0.67	0.95	0.98	0.49	0.42	0.89	0.23	0.64	0.84	0.97	0.81	0.82	0.43	0.51	0.52	0.42	0.08
TCGA-C8-A12Z	0.65	0.99	0.41	NA	0.43	0.66	0.14	0.58	0.46	0	0.53	0.8	1	0.6	0.12	0.92	0.4	NA	0.85	0.91	0.97	NA	0.06	0.57	0.41	0.91	0
TCGA-C8-A135	0.36	1	0.16	0.29	0.52	0.51	0.12	0.61	0.44	0.01	0.79	0.71	1	0.5	0.22	0.79	0.34	0.45	0.7	0.84	0.95	0.48	0.08	0.44	0.07	0	0.09
TCGA-C8-A1HK	0.46	0.99	0.33	0.53	0.52	0.8	0.2	0.51	0.75	0.01	0.56	0.79	1	0.67	0.16	0.84	0.72	NA	0.94	0.84	0.94	0.69	0.38	0.44	0.4	0	0.06
TCGA-C8-A26X	0.46	0.99	0.34	0.8	0.2	0.66	0.12	0.42	0.37	0.03	0.9	0.46	NA	0.53	0.04	0.64	0.62	NA	0.54	0.99	0.92	0.86	0.28	0.67	0.07	0.01	0.1
TCGA-C8-A26Y	0.42	0.97	0.58	0.73	0.67	0.32	0.13	0.72	0.38	0.06	0.94	0.87	0.97	0.76	0.42	0.88	0.43	0.82	0.95	0.97	0.92	0.5	0.7	0.84	0.66	0.01	0.13
TCGA-C8-A278	0.36	0.99	0.16	0.53	0.28	0.58	0.13	0.48	0.31	0.09	0.93	0.49	0.97	0.61	0.16	0.75	0.51	0.64	0.84	0.9	0.77	0.69	0.29	0.58	0.12	0.01	0.06
TCGA-C8-A8HP	0.6	0.98	0.38	0.75	0.73	0.46	0.1	0.55	0.66	0.01	1	0.54	1	0.7	0.2	1	0.44	NA	0.9	0.89	NA	0.72	0.48	0.54	0.58	0	0.06
TCGA-D8-A13Z	0.45	0.99	0.25	0.48	0.3	0.4	0.2	0.64	0.43	0.01	0.89	0.76	0.97	0.57	0.11	0.92	0.32	0.64	0.88	0.78	0.8	0.6	0.55	0.74	0.04	0	0.08
TCGA-D8-A1JA	0.42	0.99	0.21	0.66	0.18	0.67	0.55	0.19	0.6	0	0.33	0.51	1	0.47	0.02	0.79	NA	0.74	0.54	0.62	0.86	0.5	0.01	0.66	0.02	0.02	0.03
TCGA-D8-A1JG	0.54	0.98	0.26	0.65	0.4	0.76	0.17	0.33	0.46	0	0.48	0.76	0.99	0.39	0.05	0.91	0.29	0.79	0.84	0.9	0.75	0.54	0.09	0.47	0.02	0	0.01
TCGA-D8-A1XT	0.55	0.97	0.25	0.89	0.51	0.41	0.08	0.51	0.31	0.07	0.63	0.87	0.86	0.72	0.17	0.92	0.33	0.79	0.81	0.97	0.94	0.68	0.41	0.7	0.21	0	0.05
TCGA-E2-A14P	0.66	1	0.27	0.57	0.64	0.67	0.15	0.54	0.86	0	0.67	0.73	0.92	0.2	0.51	0.91	0.59	1	0.96	0.74	0.73	0.78	0.8	0.83	0.6	0.58	0.09
TCGA-E2-A1B0	0.57	0.99	0.14	0.94	0.63	0.6	0.12	0.68	0.34	0.19	0.64	0.85	0.94	0.76	0.21	0.54	0.26	0.51	0.85	0.97	0.73	0.71	0.71	0.74	0.29	0	0.03
TCGA-E2-A1LB	0.58	0.98	0.26	0.61	0.48	0.79	0.28	0.44	0.81	0	0.31	0.49	1	0.5	0.06	0.93	0.34	0.67	0.74	0.93	0.92	0.6	0.26	0.55	0.1	0.63	0
TCGA-EW-A1OV	0.39	0.98	0.31	0.87	0.62	0.8	0.09	0.43	0.59	0	0.77	0.52	0.89	0.25	0.08	0.61	0.55	0.81	0.78	0.77	0.9	0.74	0.06	0.7	0	0.05	0
TCGA-EW-A2FR	0.37	1	0.28	0.58	0.8	0.47	0.13	0.8	0.43	0.03	0.95	0.58	1	0.7	0.16	0.71	0.45	0.71	0.57	0.97	0.9	0.71	0.34	0.7	0.27	0	0.08
TCGA-EW-A6SD	0.45	0.98	0.13	0.79	0.58	0.38	0.1	0.7	0.44	0.05	0.6	0.84	1	0.7	0.83	0.89	0.34	0.24	0.87	0.97	0.87	0.79	0.75	0.63	0.44	0.23	0.02
TCGA-GM-A2DB	0.52	0.95	0.37	1	NA	0.32	0.11	0.45	0.53	0.07	NA	0.79	NA	0.5	0.24	0.78	0.58	NA	0.71	0.87	NA	NA	0.65	1	NA	0.01	0.08
TCGA-LL-A5YO	0.56	0.98	0.62	1	0.44	0.84	0.17	0.42	0.28	0.02	0.75	0.51	1	0.5	0.12	0.79	0.45	0.69	0.85	0.99	0.79	NA	0.14	0.41	NA	0	0.03
TCGA-OL-A5RZ	0.6	0.97	0.14	1	0.59	0.77	0.1	0.33	0.57	0	NA	0.57	1	0.26	0.07	0.88	0.54	NA	0.85	0.8	0.78	0.66	0.52	0.69	NA	NA	NA
TCGA-OL-A66P	0.76	0.94	0.2	1	NA	0.44	0.18	0.56	0.35	0.03	NA	0.77	NA	0.73	0.73	0.78	0.37	1	NA	0.96	NA	NA	0.39	NA	NA	0.2	NA
TCGA-UU-A93S	0.74	1	0	0.8	NA	0.44	0.1	0.39	NA	0.06	0.36	0.77	NA	0.86	0.23	1	0.22	NA	NA	1	0.74	0.58	0.57	0.72	NA	0.04	NA
TCGA-LL-A740	0.44	0.97	0.06	0.82	0.62	0.75	0.18	0.57	0.47	0.03	0.62	0.77	1	0.41	0.46	0.94	0.46	0.7	0.71	0.89	0.84	0.76	0.55	0.52	0.03	0.62	0
TCGA-AO-A03U	0.59	0.98	0.57	0.84	0.79	0.54	0.12	0.58	0.28	0.07	0.71	0.83	0.85	0.48	0.18	1	0.51	0.72	0.85	0.82	0.89	0.75	0.43	0.64	0.02	0.01	0
TCGA-BH-A1FU	0.55	0.99	0.5	0.78	0.38	0.62	0.06	0.56	0.32	0.01	0.63	0.63	0.95	0.52	0.08	0.74	0.35	0.64	0.78	0.95	0.93	0.71	0.15	0.68	0.11	0	0.07
TCGA-BH-A6R9	0.24	0.95	0.67	0.4	0.95	0.76	0.48	0.88	0.41	0.03	0.96	0.53	1	0.28	0.04	0.47	0.89	0.74	0.4	0.99	0.84	NA	0.05	0.67	0.14	0.29	0.07
TCGA-D8-A1XW	0.63	0.99	0.36	0.55	0.54	0.34	0.12	0.86	0.35	0.21	0.83	0.82	0.94	0.73	0.65	0.65	0.23	NA	0.83	0.97	0.54	0.76	0.77	0.58	0.39	0.01	0.07
TCGA-GM-A2DD	0.49	1	0.62	0.83	0.33	0.71	0.45	0.57	0.33	0.02	0.52	0.65	1	0.3	0.14	0.56	0.53	0.69	0.65	0.99	0.9	NA	0.18	0.78	0	0.2	0.06
TCGA-LD-A9QF	0.61	0.98	0.27	0.86	0.75	0.81	0.17	0.59	0.7	0.06	0.65	0.63	1	0.44	0.08	0.55	0.46	0.78	0.6	0.95	0.83	0.82	0.26	0.67	0.34	0.18	0.09
TCGA-OL-A5D6	0.4	0.99	0.4	0.89	NA	0.77	0.23	0.44	0.54	0.02	0.73	0.54	1	0.36	0.1	1	0.46	0.65	0.65	0.97	0.87	0.61	0.11	0.59	0.08	0	0.03
TCGA-OL-A5RY	0.54	1	0.23	0.69	0.68	0.63	0.11	0.58	0.39	0.02	0.63	0.71	1	0.51	0.2	0.88	0.46	0.72	0.91	0.88	0.76	0.53	0.24	0.51	0.09	0.25	0
TCGA-A2-A3XS	0.8	0.99	0.07	0.93	0.7	0.24	0.13	0.89	0.42	0.25	0.74	0.71	0.99	0.81	0.5	0.83	0.11	NA	0.87	0.94	0.82	0.6	0.79	0.8	0.23	0.32	0.15
TCGA-A2-A3XY	0.45	1	0.27	0.9	0.59	0.71	0.34	0.85	0.49	0.09	0.85	0.68	0.95	0.63	0.36	0.81	0.1	0.46	0.75	0.81	0.75	0.54	0.61	0.76	0.04	0.25	0.1
TCGA-A2-A4RX	0.82	1	0.57	0.76	0.68	0.31	0.15	0.85	0.46	0.32	0.81	0.82	0.95	0.61	0.26	0.43	0.12	0.77	0.85	0.87	0.94	0.65	0.51	0.63	0.37	0.34	0.08
TCGA-A8-A07C	0.66	0.97	0.34	0.58	0.57	0.24	NA	0.74	0.51	0.35	0.94	0.9	0.96	0.55	0.74	0.53	0.22	NA	0.95	0.97	0.83	0.36	0.79	0.78	0.52	0.66	0.13
TCGA-A8-A07R	0.69	0.99	0.35	0.71	0.36	0.47	0.1	0.78	0.5	0.2	0.82	0.95	1	0.8	0.27	0.86	0.18	NA	0.93	0.87	0.79	0.74	0.87	0.66	0.49	0.01	0.05
TCGA-AC-A2QJ	0.6	1	NA	NA	NA	0.39	0.37	0.81	0.73	0.2	NA	0.55	NA	0.18	NA	NA	0.64	NA	NA	0.92	NA	NA	NA	NA	NA	NA	0.04
TCGA-AN-A0G0	0.69	0.97	0.23	0.65	0.47	0.5	NA	0.68	0.64	0.05	0.84	0.86	0.95	0.6	0.18	NA	0.22	NA	0.92	0.63	0.74	0.51	0.68	0.66	0.14	0.01	0.14
TCGA-AO-A0JL	0.45	1	NA	1	NA	0.43	0.04	0.51	0.49	0.15	0.74	0.71	1	0.6	0.48	NA	0.41	NA	0.68	0.97	NA	NA	0.54	NA	NA	NA	0.47
TCGA-AQ-A54N	0.76	0.92	NA	NA	NA	0.37	NA	0.72	NA	0.11	NA	0.76	NA	0.65	0.6	NA	0	NA	NA	0.59	NA	NA	0.9	NA	NA	0	NA
TCGA-AR-A2LR	0.68	0.99	0.82	0.16	0.75	0.39	0.61	0.9	0.84	0.07	1	0.93	1	0.65	0.21	0.69	0.14	0.85	0.87	0.92	NA	0.33	0.21	0.8	0.33	0	0.17
TCGA-B6-A0I6	0.8	1	0.26	0.76	0.66	0.58	0.6	0.69	0.35	0.08	0.84	0.77	0.94	0.5	0.18	0.56	0.11	0.78	0.89	1	0.9	0.58	0.52	0.8	0.14	0.35	0.1
TCGA-B6-A3ZX	0.73	0.99	0.71	0.56	0.47	0.57	0.09	0.42	0.35	0.02	0.84	0.58	0.96	0.3	0.19	0.34	0.37	0.63	0.89	0.83	0.91	0.78	0.22	0.58	0.02	0	0.03
TCGA-B6-A400	0.64	0.98	0.42	0.76	0.74	0.38	0.39	0.87	0.41	0.31	0.74	0.84	0.94	0.71	0.49	1	0.1	0.68	0.81	0.87	0.91	0.63	0.76	0.69	0.43	0.17	0.23
TCGA-B6-A402	0.8	0.99	0.16	1	0.72	0.36	0.07	0.92	0.36	0.46	0.76	0.94	1	0.9	0.58	0.9	0.07	NA	0.85	0.97	0.83	0.45	0.83	0.84	0.39	0.01	0.42
TCGA-BH-A18V	0.64	0.95	0.31	0.62	0.4	0.36	NA	0.48	0.34	0.06	0.68	0.77	1	0.6	0.25	0.5	0.21	0.71	0.94	0.85	0.66	0.62	0.5	0.68	0.11	0.04	0.03
TCGA-E2-A1LE	0.37	1	0.16	0.6	0.35	0.49	0.09	0.39	0.42	0.01	0.53	0.64	0.58	0.47	0.23	0.91	0.33	0.55	0.72	0.85	0.89	0.68	0.14	0.69	0.2	0.5	0.03
TCGA-E2-A1LS	0.44	1	0.62	1	0.44	0.24	NA	0.87	0.53	0.14	0.66	0.79	0.81	0.77	0.11	NA	NA	NA	0.83	0.96	0.54	0.09	0.81	0.66	0.1	NA	0.16
TCGA-EW-A1OW	0.7	0.99	0.08	0.74	0.79	0.31	NA	0.82	0.58	0.37	0.77	0.85	0.93	0.68	0.42	0.71	0.13	NA	0.87	0.78	0.85	0.23	0.62	0.71	0.42	0.28	0.25
TCGA-EW-A3U0	0.77	0.96	0.43	0.89	0.64	0.3	0.18	0.74	0.28	0.07	0.91	0.68	1	0.58	0.35	0.44	0.31	0.79	0.88	0.83	0.92	0.69	0.32	0.6	0.3	0.16	0.08
TCGA-GI-A2C9	0.84	0.99	0.2	0.85	0.79	0.37	0.34	0.81	0.36	0.16	0.68	0.86	0.96	0.74	0.34	0.9	0.15	NA	0.93	0.81	0.91	0.73	0.75	0.83	0.36	0	0.03
TCGA-JL-A3YW	0.74	0.99	0.12	1	0.69	0.33	0.14	0.7	0.49	0.17	0.7	0.61	1	0.75	0.16	0.91	0.24	0.87	0.78	0.98	0.97	0.67	0.51	0.55	0.22	0	0.01

## Sheet: d_SpliceSeq_normal
ID	APLP2_ES_9_8_10	ELP2_ES_12_11_13	EXOC7_ES_7_6_8.2	EXOC7_ES_8.1:8.2_7_9	KIF23_ES_9_8.2_10	LSR_ES_5_3_6	MLPH_ES_10_9_11	MYL6_ES_4.3_4.1_5	MYO1B_ES_23_22_24	MYO6_ES_34_33_35	MYOF_ES_17_16_18	NF2_ES_16.1_15_17	OPHN1_ES_21_20_22	PCYT2_ES_7_6_8	PTPRF_ES_14_13_15	RALGPS2_ES_15_14_16	SCRIB_ES_17_16_18	SCUBE2_ES_13_12_14	SPTAN1_ES_23_22_24	SULF2_ES_20_19.2_21	SUN1_ES_12_11_13	TBC1D13_ES_3_2_4	USO1_ES_14_13_15	VEZT_ES_5_4_6.1	VPS39_ES_3_2_4	WARS_ES_3_2.3_4	ZNF267_ES_4_3_5
TCGA-A7-A0D9	0.57	0.97	0.92	0.33	NA	0.5	0.64	0.83	0.16	0	1	0.66	0.83	0.24	0.02	0.67	0.92	0.83	0.57	1	0.91	0.94	0.08	0.63	0	0.02	0.07
TCGA-A7-A0DB	0.58	0.97	1	0.3	1	0.8	0.86	0.73	0.21	0.12	0.92	0.65	0.82	0.25	0.04	0.75	0.9	0.77	0.54	0.99	0.86	NA	0.08	0.62	0.01	0	0.21
TCGA-A7-A0DC	0.53	0.99	0.64	0.56	1	0.82	0.33	0.82	0.23	0.07	0.75	0.79	0.95	0.28	0.1	0.85	0.83	0.8	0.63	0.84	0.8	0.87	0.21	0.73	0.12	0.12	0.23
TCGA-A7-A13F	0.65	0.98	0.43	0.29	NA	0.63	0.59	0.78	0.32	0.3	0.91	0.78	0.85	0.33	0.14	0.78	NA	0.72	0.65	0.94	0.92	0.86	0.53	0.7	0.1	0	0.18
TCGA-A7-A13G	0.46	0.98	0.93	0.28	NA	0.9	0.68	0.83	0.28	0.19	0.99	0.81	0.9	0.26	0.03	0.38	NA	0.76	0.44	1	0.89	NA	0.05	0.55	0	0.01	0.12
TCGA-AC-A23H	0.46	1	0.43	0.71	0.88	0.67	0.67	0.82	0.28	0.16	0.95	0.91	0.81	0.41	0.15	0.86	0.54	0.78	0.67	0.89	0.9	0.8	0.41	0.7	0.31	0.01	0.25
TCGA-AC-A2FB	0.55	0.99	0.45	0.37	NA	0.61	0.36	0.83	0.27	0.25	0.85	0.8	0.79	0.35	0.16	0.87	0.57	0.73	0.7	0.93	0.81	0.79	0.37	0.81	0.3	0.35	0.09
TCGA-AC-A2FF	0.55	0.99	0.23	0.61	0.76	0.68	0.31	0.73	0.51	0.07	0.72	0.77	0.91	0.45	0.13	0.88	0.52	0.75	0.78	0.8	0.93	0.7	0.53	0.62	0.18	0.01	0.18
TCGA-BH-A0AU	0.6	0.99	0.3	0.88	0.9	0.67	0.33	0.8	0.12	0.13	0.68	0.86	0.85	0.49	0.12	0.98	0.35	0.65	0.81	0.84	0.93	0.54	0.55	0.79	0.29	0.43	0.12
TCGA-BH-A0AY	0.54	0.99	0.58	0.49	1	0.61	0.22	0.83	0.31	0.17	0.77	0.89	1	0.6	0.15	0.82	0.77	0.63	0.79	0.86	0.92	0.79	0.43	0.9	0.3	0	0.23
TCGA-BH-A0AZ	0.58	1	0.39	0.93	0.87	0.64	0.24	0.8	0.42	0.07	0.7	0.82	0.98	0.54	0.12	0.84	0.28	0.67	0.76	0.86	0.92	0.73	0.47	0.77	0.38	0	0.13
TCGA-BH-A0B5	0.7	0.96	0.9	0.19	NA	0.73	0.65	0.85	0.33	0.24	1	0.74	0.87	0.17	0.05	NA	0.78	0.76	0.62	1	0.84	0.96	0.11	0.68	0	0.25	0.11
TCGA-BH-A0B8	0.62	0.97	0.91	0.25	NA	0.89	0.6	0.84	0.29	0.26	0.99	0.69	0.86	0.13	0.03	NA	0.93	0.75	0.4	0.97	0.91	NA	0.04	0.55	0.03	0	0.05
TCGA-BH-A0BA	0.58	0.99	0.29	0.28	0.69	0.5	0.39	0.82	0	0.12	0.59	0.77	1	0.46	0.19	0.85	0.66	0.71	0.77	0.92	0.93	0.84	0.5	0.7	0.19	0.4	0.09
TCGA-BH-A0BC	0.66	0.98	0.41	0.65	1	0.69	0.25	0.84	0.31	0.21	0.95	0.94	1	0.47	0.22	0.75	0.63	0.62	0.74	0.89	0.89	0.61	0.54	0.89	0.19	0	0.25
TCGA-BH-A0BJ	0.65	0.98	0.32	0.66	NA	0.57	0.2	0.83	0.36	0.17	0.88	0.89	0.97	0.68	0.19	0.89	0.18	0.67	0.81	0.83	0.92	0.66	0.57	0.75	0.21	0	0.04
TCGA-BH-A0BM	0.55	1	0.17	0.89	0.26	0.54	0.27	0.87	0.75	0.26	0.84	0.83	0.83	0.42	0.22	1	0.34	0.65	0.72	0.81	0.85	0.33	0.61	0.59	0.56	0.06	0.02
TCGA-BH-A0BQ	0.53	1	0.13	0.48	NA	0.61	0.35	0.72	0.47	0.09	0.77	0.79	1	0.28	0.11	0.75	0.28	0.59	0.84	0.86	0.96	0.71	0.63	0.87	0.13	0.78	0.11
TCGA-BH-A0BT	0.48	0.99	0.19	0.9	1	0.63	0.27	0.81	0.38	0.14	0.75	0.87	0.88	0.47	0.16	0.98	0.44	0.74	0.9	0.8	0.84	0.62	0.61	0.69	0.55	0.02	0.08
TCGA-BH-A0BV	0.54	1	0.34	0.79	0.93	0.62	0.27	0.76	0.42	0.11	0.69	0.72	0.88	0.37	0.17	0.87	0.46	0.74	0.81	0.86	0.88	0.75	0.55	0.85	0.23	0.01	0.14
TCGA-BH-A0BZ	0.58	0.99	0.46	0.56	NA	0.76	0.36	0.8	0.3	0.1	0.81	0.69	0.92	0.31	0.08	0.86	NA	0.73	0.66	0.96	0.91	0.9	0.23	0.6	0.18	0	0.19
TCGA-BH-A0C0	0.55	0.98	0.43	0.91	1	0.61	0.28	0.84	0.41	0.12	0.73	0.76	0.96	0.47	0.14	0.89	0.4	0.73	0.77	0.87	0.85	0.57	0.55	0.61	0.44	0.03	0.11
TCGA-BH-A0C3	0.5	0.99	0.35	0.94	0.58	0.7	0.36	0.76	0.12	0.19	0.77	0.85	0.92	0.47	0.15	0.88	0.64	0.73	0.79	0.89	0.85	0.68	0.65	0.76	0.25	0.43	0.02
TCGA-BH-A0DD	0.67	0.98	0.88	0.51	0.86	0.88	0.66	0.84	0.27	0.1	0.97	0.65	0.85	0.32	0.06	0.72	0.88	0.83	0.54	0.98	0.95	NA	0.11	0.77	0.01	0	0.18
TCGA-BH-A0DG	0.47	0.98	0.26	0.89	0.76	0.64	0.22	0.78	0.29	0.11	0.67	0.82	1	0.57	0.12	0.84	0.41	0.72	0.79	0.83	0.83	0.69	0.65	0.8	0.4	0.75	0.19
TCGA-BH-A0DH	0.57	1	0.51	0.7	1	0.55	0.25	0.9	0.29	0.1	0.76	0.94	1	0.42	0.04	1	0.47	0.64	0.6	0.88	0.68	0.57	0.52	0.64	0.32	0.34	0
TCGA-BH-A0DK	0.61	0.98	0.24	0.62	0.79	0.73	0.28	0.64	0.62	0.07	0.54	0.72	0.97	0.56	0.1	0.92	0.59	0.65	0.9	0.71	0.81	0.77	0.44	0.71	0.33	0.04	0.11
TCGA-BH-A0DO	0.43	0.99	0.31	0.85	NA	0.65	0.31	0.76	0.49	0.22	0.87	0.83	0.88	0.6	0.11	0.88	0.31	0.73	0.81	0.92	0.89	0.59	0.63	0.7	0.34	0.3	0.16
TCGA-BH-A0DP	0.54	0.99	0.31	0.86	NA	0.59	0.24	0.81	0.49	0.25	0.79	0.82	0.87	0.56	0.08	0.95	0.35	0.62	0.82	0.89	0.92	0.68	0.7	0.76	0.54	0.69	0.05
TCGA-BH-A0DQ	0.5	0.99	0.25	0.81	NA	0.68	0.29	0.72	0.45	0.07	0.41	0.74	0.9	0.6	0.06	0.92	0.58	0.69	0.81	0.87	0.87	0.68	0.35	0.72	0.17	0.02	0.06
TCGA-BH-A0DT	0.51	0.99	0.24	0.84	0.79	0.71	0.26	0.74	0.51	0.11	0.75	0.87	0.96	0.43	0.13	0.93	0.42	0.67	0.83	0.81	0.85	0.59	0.52	0.71	0.43	0	0.27
TCGA-BH-A0DV	0.6	0.99	0.28	0.76	0.89	0.7	0.33	0.83	0.52	0.12	0.74	0.84	0.87	0.52	0.16	0.89	0.32	0.7	0.78	0.93	0.82	0.7	0.63	0.83	0.49	0.02	0.15
TCGA-BH-A0DZ	0.56	0.98	0	0.64	NA	0.75	0.24	0.7	0.56	0.06	0.61	0.92	0.82	0.48	0.16	1	0.29	0.73	0.82	0.67	0.86	0.67	0.45	0.68	0.38	0	0.22
TCGA-BH-A0E1	0.56	0.99	0.2	0.46	1	0.67	0.26	0.79	0.32	0.26	0.86	0.91	0.93	0.54	0.16	0.97	0.26	0.63	0.82	0.88	0.92	0.62	0.72	0.82	0.14	0.38	0
TCGA-BH-A0H5	0.62	0.99	0.2	1	1	0.56	0.24	0.76	0.45	0.12	0.81	0.79	1	0.5	0.11	0.96	0.29	0.69	0.79	0.88	0.91	0.58	0.55	0.77	0.46	0.35	0.18
TCGA-BH-A0H7	0.64	0.99	0.12	0.85	0.93	0.61	0.19	0.83	0.48	0.12	0.61	0.83	1	0.76	0.17	0.95	0.27	0.57	0.8	0.8	0.91	0.69	0.75	0.74	0.26	0.02	0.02
TCGA-BH-A0H9	0.49	0.99	0.89	0.56	NA	0.77	0.66	0.86	0.27	0.19	1	0.7	1	0.09	0.02	NA	NA	0.73	0.54	1	0.89	0.94	0.04	0.85	0	0	NA
TCGA-BH-A0HA	0.57	1	0.32	0.78	0.85	0.62	0.28	0.86	0.37	0.32	0.87	0.82	0.88	0.55	0.23	0.78	0.31	0.71	0.82	0.8	0.92	0.48	0.77	0.79	0.42	0.36	0.09
TCGA-BH-A0HK	0.49	0.99	0.26	0.37	NA	0.63	0.21	0.79	0.29	0.11	0.82	0.83	0.85	0.53	0.1	0.86	0.34	0.66	0.74	0.86	0.87	0.68	0.29	0.68	0.27	0.14	0.03
TCGA-BH-A18J	0.58	1	0.24	0.57	0.82	0.79	0.18	0.86	0.37	0.13	0.9	0.61	1	0.41	0.15	0.97	0.4	0.59	0.73	0.92	0.79	0.72	0.67	0.75	0.36	0	0.28
TCGA-BH-A18K	0.56	0.99	0.46	0.89	NA	0.62	0.24	0.85	0.4	0.12	0.8	0.77	0.96	0.34	0.09	0.96	0.35	0.75	0.69	0.73	0.92	0.74	0.42	0.65	0.41	0.04	0.1
TCGA-BH-A18L	0.55	0.98	0.27	0.68	NA	0.74	0.34	0.83	0.45	0.17	0.81	0.71	0.84	0.26	0.09	0.91	0.52	0.73	0.67	0.92	0.91	0.84	0.28	0.8	0.28	0	0.16
TCGA-BH-A18M	0.53	1	0.38	0.76	0.55	0.64	0.28	0.81	0.22	0.13	0.87	0.78	0.87	0.33	0.11	0.84	0.42	0.66	0.7	0.9	0.81	0.86	0.11	0.73	0.16	0.14	0.12
TCGA-BH-A18N	0.59	0.99	0.33	0.71	0.53	0.68	0.28	0.8	0.34	0.1	0.75	0.8	0.95	0.32	0.14	0.9	0.57	0.7	0.73	0.9	0.85	0.81	0.34	0.65	0.28	0.01	0.09
TCGA-BH-A18P	0.57	1	0.57	0.36	NA	0.68	0.27	0.75	0.29	0.12	0.86	0.79	0.95	0.29	0.06	0.89	0.54	0.72	0.54	0.94	0.89	0.86	0.19	0.68	0.15	0	0.08
TCGA-BH-A18S	0.56	0.98	0.33	0.71	NA	0.67	0.24	0.76	0.46	0.12	0.83	0.63	1	0.29	0.12	0.92	0.58	0.76	0.74	0.92	0.84	0.79	0.23	0.69	0.41	0.01	0
TCGA-BH-A18U	0.51	0.99	0.29	0.92	0.69	0.52	0.2	0.84	0.27	0.17	0.81	0.86	0.89	0.57	0.16	0.97	0.36	0.7	0.82	0.83	0.8	0.62	0.52	0.71	0.29	0.14	0.23
TCGA-BH-A1EO	0.59	0.99	0.83	0.15	NA	0.79	0.74	0.77	0.26	0.19	0.98	0.45	0.94	0.19	0.06	0.62	0.96	0.73	0.52	1	0.95	0.97	0.1	0.63	0.01	0.01	0.09
TCGA-BH-A1ET	0.53	1	0.3	0.76	NA	0.74	0.39	0.76	0.39	0.18	0.82	0.62	0.92	0.33	0.07	0.86	0.62	0.63	0.62	0.96	0.87	0.78	0.43	0.72	0.25	0.24	0.09
TCGA-BH-A1EU	0.53	0.99	0.33	0.88	NA	0.64	0.36	0.8	0.3	0.12	0.87	0.81	0.95	0.44	0.14	0.93	NA	0.73	0.76	0.94	0.79	0.75	0.41	0.65	0.16	0.01	0.04
TCGA-BH-A1EV	0.54	0.99	0.31	0.77	0.55	0.73	0.4	0.75	0.34	0.18	0.87	0.72	0.88	0.32	0.22	0.85	0.4	0.77	0.73	0.88	0.86	0.74	0.44	0.71	0.23	0.01	0.24
TCGA-BH-A1F2	0.55	1	0.5	0.47	0.87	0.7	0.3	0.81	0.41	0.11	0.86	0.83	0.94	0.21	0.09	0.75	0.6	0.7	0.57	0.94	0.91	0.77	0.2	0.72	0.14	0.01	0.3
TCGA-BH-A1F8	0.49	1	0.27	0.41	NA	0.65	0.21	0.79	0.27	0.09	0.85	0.89	0.93	0.32	0.15	0.85	NA	0.75	0.75	0.9	0.82	0.59	0.54	0.69	0.24	0	0.16
TCGA-BH-A1FB	0.61	0.98	0.43	0.8	NA	0.64	0.3	0.73	0.61	0.19	0.83	0.88	0.85	0.53	0.09	0.97	0.48	0.68	0.79	0.88	0.86	0.75	0.65	0.64	0.31	0	0.1
TCGA-BH-A1FD	0.57	0.99	0.29	0.61	0.91	0.73	0.42	0.79	0.39	0.15	0.88	0.79	0.93	0.3	0.08	1	0.72	0.66	0.67	0.96	0.78	0.88	0.24	0.7	0.14	0.3	0.15
TCGA-BH-A1FE	0.38	0.99	0.23	0.66	0.84	0.78	0.37	0.69	0.46	0.38	0.88	0.89	0.86	0.58	0.12	0.71	NA	0.73	0.71	0.85	0.89	0.64	0.72	0.71	0.27	0	0.1
TCGA-BH-A1FG	0.59	1	0.59	NA	NA	0.72	0.81	0.71	0.84	0.2	0.88	0.94	1	0.92	0.34	1	NA	0.79	0.74	0.84	NA	NA	0.67	0.77	0.37	0	NA
TCGA-BH-A1FH	0.66	0.99	0.29	0.3	0.77	0.65	0.33	0.79	0.16	0.2	0.89	0.88	0.75	0.5	0.11	0.78	NA	0.79	0.69	0.9	0.96	0.56	0.5	0.79	0.17	0	0.35
TCGA-BH-A1FM	0.56	0.99	0.31	0.67	0.94	0.63	0.34	0.81	0.39	0.15	0.82	0.81	0.91	0.38	0.11	0.82	0.59	0.71	0.74	0.93	0.81	0.75	0.46	0.8	0.37	0.01	0.28
TCGA-BH-A1FN	0.49	1	0.42	0.62	0.71	0.69	0.56	0.7	0.3	0.28	0.93	0.85	1	0.46	0.11	0.8	NA	0.67	0.57	0.95	0.8	0.71	0.48	0.7	0.24	0.01	0.14
TCGA-BH-A1FR	0.61	0.99	0.33	0.92	NA	0.74	0.49	0.71	0.31	0.15	0.78	0.74	0.92	0.53	0.14	0.9	0.69	0.7	0.65	0.93	0.92	0.76	0.49	0.58	0.35	0	0.1
TCGA-BH-A209	0.5	0.99	0.39	0.65	0.58	0.72	0.39	0.77	0.26	0.21	0.82	0.8	0.82	0.4	0.12	0.76	0.62	0.71	0.66	0.95	0.82	0.78	0.44	0.67	0.33	0.35	0.09
TCGA-E2-A153	0.66	0.98	0.31	0.86	0.62	0.8	0.25	0.71	0.33	0.14	0.73	0.82	0.94	0.48	0.19	0.91	0.47	0.62	0.83	0.84	0.88	0.74	0.65	0.7	0.22	0.57	0.08
TCGA-E2-A15I	0.59	0.99	0.95	0.24	NA	0.73	1	0.85	0.22	0.17	0.94	0.75	0.94	0.26	0.05	0.45	0.64	0.77	0.32	0.97	0.83	0.94	0.17	0.6	0.04	0.34	0.09
TCGA-E2-A15K	0.48	0.98	0.51	0.87	NA	0.65	0.23	0.84	0.18	0.15	0.85	0.61	1	0.45	0.23	0.79	0.61	0.71	0.58	0.92	NA	0.82	0.41	0.67	0.24	0.01	0.07
TCGA-E2-A15M	0.51	0.99	0.31	0.43	0.87	0.72	0.3	0.83	0.24	0.08	0.82	0.75	0.85	0.56	0.12	0.76	0.44	0.74	0.7	0.93	0.72	0.84	0.42	0.71	0.3	0	0.21
TCGA-E2-A1BC	0.66	0.99	0.96	0.34	NA	0.88	0.94	0.87	0.32	0.35	1	0.8	0.91	0.31	0.08	NA	0.89	0.75	0.22	1	0.92	NA	0.04	0.47	0	0.24	NA
TCGA-E2-A1IG	0.56	0.99	0.53	0.48	0.88	0.66	0.3	0.8	0.34	0.2	0.92	0.88	0.76	0.26	0.09	0.86	0.58	0.75	0.61	0.92	0.9	0.81	0.26	0.63	0.13	0	0.07
TCGA-E9-A1N4	0.54	1	0.39	0.93	0.73	0.68	0.31	0.72	0.5	0.21	0.76	0.85	0.97	0.36	0.16	0.87	0.47	0.6	0.83	0.86	0.88	0.6	0.42	0.72	0.23	0.61	0.09
TCGA-E9-A1N5	0.59	1	0.2	0.66	0.63	0.63	0.16	0.67	0.38	0.13	0.76	0.89	0.95	0.4	0.16	0.96	0.28	0.74	0.8	0.78	0.91	0.81	0.45	0.68	0.23	0	0.17
TCGA-E9-A1N6	0.61	0.97	0.36	0.52	1	0.64	0.2	0.8	0.26	0.21	0.93	0.82	0.81	0.35	0.13	0.82	0.4	0.72	0.67	0.89	0.88	0.8	0.47	0.68	0.16	0	0.05
TCGA-E9-A1NA	0.64	0.97	0.4	0.45	NA	0.7	0.25	0.79	0.22	0.13	0.93	0.76	0.88	0.26	0.16	0.82	0.46	0.72	0.66	0.92	0.93	0.85	0.24	0.63	0.15	0	0.02
TCGA-E9-A1NF	0.64	0.98	0.92	0.33	NA	0.78	0.64	0.81	0.28	0.35	0.99	0.57	0.93	0.3	0.03	0.52	0.84	0.81	0.53	1	0.94	NA	0.08	0.7	0.01	0.01	0.14
TCGA-E9-A1NG	0.63	0.98	0.64	0.29	1	0.72	0.37	0.84	0.35	0.29	0.95	0.71	0.95	0.27	0.08	0.67	0.71	0.73	0.59	0.94	0.9	0.84	0.2	0.75	0.13	0	0.09
TCGA-GI-A2C8	0.51	1	1	0.06	NA	0.69	0.63	0.86	0.34	0.13	1	0.99	0.83	0.55	0	0.62	NA	0.74	0.34	1	0.8	0.95	0.99	0.17	0.85	0.19	0.65

## Sheet: e_statistical_analysis
		FDR		dPSI		mean PSI					Exon found in SpliceSeq		Spearman rho			Spearman p-value			Analysis High vs Low ESRP1 expression				ESRP1 KO 2C3 cells				ESRP1 KO 9C3 cells				Analysis High vs Low ESRP2 expression				Analysis High vs Low ESR1 expression				Analysis ER+ vs Normal and ER+ vs ER-
ID	ID SpliceSeq	siESRP12	siERα	siESRP12	siERα	siCTRL	siESRP12	siCTRL	siERα	Event type	First exon	Second exon	ESRP1	ESRP2	ESR1	ESRP1	ESRP2	ESR1	mean PSI Low	mean PSI High	dPSI	p-value	ESRP1 KO PSI	Control PSI	dPSI	FDR	ESRP1 KO PSI	Control PSI	dPSI	FDR	mean PSI Low	mean PSI High	dPSI	p-value	mean PSI Low	mean PSI High	dPSI	p-value	mean PSI Normal	mean PSI ER+	mean PSI ER-	dPSI ER+ vs Normal	dPSI ER+ vs ER-	p-value ER+ vs Normal	p-value ER+ vs ER-
USO1_chr4:75795335-75795356	USO1_ES_14_13_15	0	3.7e-08	-0.66	-0.248	0.02	0.69	0.72	0.47	SE	x	NA	0.444612	0.450104	0.0315525	7.87365e-38	7.74619e-39	0.387256	0.23	0.41	0.18	5.2388e-24	0.352	0.596	-0.244	3.19e-05	0.434	0.758	-0.324	2.11e-11	0.27086	0.41853	0.14767	6.33515e-23	0.333459	0.357285	0.0238251	0.124923	0.423333	0.345578	0.52877	-0.0777556	0.183192	0.00133573	3.99347e-21
SPTAN1_chr9:128592982-128593042	SPTAN1_ES_23_22_24	6.48e-05	0.0279	-0.26	-0.027	0.7	0.96	0.97	0.94	SE	x	NA	0.392447	0.19262	0.416959	1.63714e-28	1.39303e-07	2.54547e-32	0.84	0.89	0.05	4.47344e-19	0.976	0.979	-0.003	0.909702	0.964	0.98	-0.016	0.780261	0.83157	0.863566	0.0319954	1.32114e-06	0.816281	0.878445	0.062164	2.32969e-23	0.691333	0.847785	0.835314	0.156452	-0.012471	2.05865e-25	0.840281
APLP2_chr11:130123611-130123779	APLP2_ES_9_8_10	1.18e-09	0	-0.28	-0.176	0.32	0.61	0.5	0.33	SE	x	NA	0.366512	0.05116	0.0614132	5.49182e-26	0.15531	0.08795	0.5	0.56	0.06	4.63162e-17	0.456	0.133	0.323	0.00384347	0.354	0.055	0.299	4.97e-05	0.528966	0.535415	0.0064481	0.390196	0.525375	0.539016	0.0136409	0.137583	0.561467	0.532186	0.61901	-0.0292804	0.0868241	0.00155095	1.69837e-18
NF2_chr22:29683019-29683064	NF2_ES_16.1_15_17	3.7e-09	0.0407	-0.65	-0.106	0.19	0.84	0.88	0.78	SE	x	NA	0.354001	0.23904	0.03153	3.0825e-24	1.66088e-11	0.381343	0.64	0.71	0.07	6.58192e-14	0.444	0.138	0.306	0.00491327	0.32	0.103	0.217	0.010588	0.646512	0.692798	0.0462863	2.64459e-08	0.668527	0.670725	0.00219826	0.42332	0.791467	0.669625	0.781042	-0.121842	0.111417	3.64341e-16	2.93966e-27
SCRIB_chr8:143807551-143807614	SCRIB_ES_17_16_18	0	0.0176	0.68	0.09	0.94	0.27	0.25	0.34	SE	x	NA	-0.343095	-0.0779122	0.137317	8.18309e-22	0.0343274	0.000182709	0.59	0.5	-0.09	8.48581e-13	0.355	0.599	-0.244	0.0570255	0.276	0.439	-0.163	0.223282	0.558501	0.536119	-0.0223828	0.0462794	0.529062	0.565836	0.036774	0.00243389	0.526875	0.547249	0.273797	0.0203743	-0.273453	0.138897	4.73406e-59
VPS39_chr15:42192065-42192098	VPS39_ES_3_2_4	0.000532	6.78e-07	-0.32	-0.164	0.04	0.37	0.28	0.12	SE	x	NA	0.34066	0.188397	0.228895	3.27377e-21	3.10633e-07	4.26088e-10	0.3	0.42	0.12	1.68038e-09	0.974	1	-0.026	0.707415	0.807	0.578	0.229	0.334604	0.348427	0.425445	0.0770178	2.20173e-06	0.339237	0.433753	0.0945161	8.23487e-09	0.246933	0.38773	0.244788	0.140797	-0.142943	1.32244e-07	4.00066e-14
TBC1D13_chr9:128790734-128790775	TBC1D13_ES_3_2_4	0.00774	0.0136	0.44	0.136	0.92	0.48	0.37	0.51	SE	x	NA	-0.347765	-0.120435	0.025615	8.98427e-20	0.00218469	0.51609	0.8	0.74	-0.06	2.53568e-13	0.391	0.114	0.277	1.43e-05	0.253	0.014	0.239	5.66e-12	0.762222	0.744333	-0.0178889	0.0185545	0.751222	0.75479	0.00356855	0.861448	0.738971	0.75307	0.589557	0.0140992	-0.163513	0.233302	5.27095e-36
MYOF_chr10:93392916-93392955	MYOF_ES_17_16_18	7.11e-08	4.59e-05	0.35	0.153	0.61	0.26	0.41	0.56	SE	x	NA	-0.295312	-0.231305	-0.360289	2.56302e-16	2.02486e-10	4.85434e-24	0.55	0.45	-0.1	2.9969e-11	0.298	0.22	0.078	0.082747	0.176	0.33	-0.154	4.97e-05	0.543388	0.461867	-0.0815218	6.95804e-08	0.563148	0.444011	-0.119137	2.6912e-16	0.830133	0.501965	0.712151	-0.328169	0.210186	2.50764e-33	1.14019e-30
PCYT2_chr17:81907203-81907257	PCYT2_ES_7_6_8	1.75e-12	0.0136	-0.16	-0.063	0.04	0.2	0.18	0.12	SE	x	NA	0.288124	0.0284164	-0.0614598	3.47153e-16	0.431048	0.0883288	0.44	0.51	0.07	3.05413e-09	0.369	0.157	0.212	0.0122134	0.242	0.025	0.217	1.7e-11	0.479403	0.475844	-0.00355844	0.715867	0.485375	0.469791	-0.0155836	0.18527	0.4128	0.477623	0.612604	0.0648234	0.134981	0.000154769	3.63917e-28
MLPH_chr2:237534563-237534647	MLPH_ES_10_9_11	0	0.000151	0.4	0.077	0.5	0.11	0.15	0.23	SE	x	NA	-0.239697	0.0588383	0.138454	1.45677e-11	0.102124	0.000112553	0.22	0.19	-0.03	1.9257e-08	0	0.045	-0.045	0.518455	0.016	0.071	-0.055	0.425785	0.750052	0.747565	-0.00248691	0.946291	0.209922	0.233368	0.0234454	0.00313331	0.378933	0.22163	0.170321	-0.157303	-0.0513095	3.35504e-18	3.27006e-15
MLPH_chr2:237534563-237534647	MLPH_ES_10_9_11	0.000772	0.000151	0.14	0.077	0.99	0.85	0.15	0.23	SE	x	NA	-0.239697	0.0588383	0.138454	1.45677e-11	0.102124	0.000112553	0.22	0.19	-0.03	1.9257e-08	0.269	0.04	0.229	0.00895577	0.326	0.098	0.228	0.010411	0.213463	0.229819	0.0163561	0.0873671	0.209922	0.233368	0.0234454	0.00313331	0.378933	0.22163	0.170321	-0.157303	-0.0513095	3.35504e-18	3.27006e-15
EXOC7_chr17:76091142-76091235	EXOC7_ES_7_6_8.2	0	0.0224	0.46	0.112	0.93	0.47	0.3	0.41	SE	x	NA	-0.22245	-0.224682	-0.0848115	5.21298e-10	3.46231e-10	0.0191251	0.28	0.23	-0.05	5.05447e-07	0.619	0.828	-0.209	0.137166	0.905	0.89	0.015	1	0.305053	0.257206	-0.0478464	4.23861e-07	0.294644	0.267604	-0.0270396	0.0188493	0.4352	0.281035	0.33043	-0.154165	0.0493947	2.56873e-09	0.00606131
PTPRF_chr1:43602070-43602097	PTPRF_ES_14_13_15	0	0.000146	-0.34	-0.161	0.06	0.39	0.43	0.27	SE	x	NA	0.222151	0.263197	-0.0603336	6.26717e-10	1.77736e-13	0.096942	0.13	0.16	0.03	8.58303e-06	NA	NA	NA	NA	NA	NA	NA	NA	0.167878	0.236168	0.06829	4.66402e-08	0.19992	0.204427	0.0045073	0.100348	0.1204	0.202203	0.310479	0.0818032	0.108276	0.000160723	5.27802e-18
LSR_chr19:35262545-35262692	LSR_ES_5_3_6	1.1e-08	7.98e-06	0.68	0.134	1	0.32	0.53	0.66	SE	x	NA	-0.182299	-0.0201229	0.161213	3.34231e-07	0.576417	6.65492e-06	0.79	0.75	-0.04	7.95242e-05	0.062	0.298	-0.236	0.0044077	0.076	0.329	-0.253	0.00586943	0.750052	0.747565	-0.00248691	0.946291	0.733721	0.763938	0.0302169	0.000215137	0.683867	0.74881	0.455885	0.0649432	-0.292924	3.19838e-09	4.15343e-70
SULF2_chr20:47659398-47659452	SULF2_ES_20_19.2_21	0	0.0287	0.5	0.08	0.83	0.34	0.41	0.49	SE	x	NA	-0.168752	-0.0350391	-0.154717	2.38086e-06	0.330598	1.55557e-05	0.84	0.79	-0.05	3.8629e-05	0.164	0.361	-0.197	0.113653	0.237	0.129	0.108	0.503939	0.800207	0.782902	-0.0173052	0.236489	0.806512	0.77658	-0.0299313	0.00906833	0.895467	0.791565	0.83349	-0.103901	0.0419243	3.57924e-08	0.000561001
SCUBE2_chr11:9052745-9052832	SCUBE2_ES_13_12_14	1.43e-09	1.3e-07	0.36	0.188	0.96	0.61	0.57	0.76	SE	x	NA	0.170158	0.123393	0.0383923	2.69639e-06	0.000696128	0.29305	0.715	0.73	0.015	0.00069914	0.427	0.858	-0.431	2.5e-06	0.411	0.927	-0.516	1.01e-11	0.715263	0.734758	0.0194949	0.011122	0.725081	0.724737	-0.000343803	0.686486	0.709867	0.724907	0.719135	0.0150402	-0.0057723	0.164609	0.631939
EXOC7_chr17:76090328-76090397;chr17:76091142-76091235	EXOC7_ES_8.1:8.2_7_9	1.06e-08	0.0279	0.35	0.102	0.75	0.4	0.26	0.37	MX	x	x	-0.145509	0.0850279	0.00262536	6.20348e-05	0.0196989	0.942702	0.855	0.82	-0.035	0.00817643	0.785	0.241	0.544	1.06e-11	0.47	0.149	0.321	0.000103116	0.789027	0.812356	0.023329	0.0542226	0.785595	0.815681	0.030086	0.125073	0.614595	0.800878	0.677318	0.186283	-0.123559	1.66576e-11	1.94353e-13
RALGPS2_chr1:178892229-178892307	RALGPS2_ES_15_14_16	0	0.0479	-0.55	-0.103	0.29	0.83	0.83	0.73	SE	x	NA	0.121927	0.102962	0.24765	0.000732212	0.00438805	3.85506e-12	0.94	0.95	0.01	0.00539597	0.705	1	-0.295	0.0967571	NA	NA	NA	NA	0.920579	0.934688	0.0141086	0.0250428	0.910396	0.944675	0.0342795	3.73584e-10	0.844789	0.92767	0.727838	0.0828814	-0.199832	4.88678e-11	6.66473e-38
ELP2_chr18:36146249-36146381	ELP2_ES_12_11_13	0.0154	0.00196	0.06	0.027	0.92	0.86	0.94	0.97	SE	x	NA	-0.112527	-0.0173483	0.00734541	0.00172752	0.630099	0.838435	0.99	0.99	0	0.0067404	0.934	0.906	0.028	0.98437	0.95	0.978	-0.028	0.669907	0.988811	0.988627	-0.000184427	0.602613	0.988217	0.989223	0.00100574	0.723794	0.988533	0.988719	0.98125	0.000185942	-0.00746928	0.230897	7.47764e-06
MYO6_chr6:75911671-75911698	MYO6_ES_34_33_35	1.92e-10	0.0185	-0.2	-0.057	0.01	0.2	0.19	0.13	SE	x	NA	0.103174	-0.0130665	-0.112768	0.00410871	0.716994	0.00169996	0.02	0.02	0	0.0373548	0.797	0.387	0.41	6.47e-13	0.61	0.27	0.34	6.18e-10	0.0439896	0.0455699	0.00158031	0.669097	0.0463212	0.0432383	-0.0030829	0.0105986	0.163333	0.0447798	0.13089	-0.118554	0.0861103	2.23665e-32	4.66955e-22
SUN1_chr7:849922-850033	SUN1_ES_12_11_13	0.00282	0.0464	0.08	0.039	0.99	0.91	0.94	0.98	SE	x	NA	-0.0976745	0.0252034	-0.0443388	0.00976795	0.505887	0.241706	0.89	0.87	-0.02	0.0101193	1	0.979	0.021	0.753796	0.867	0.889	-0.022	1	0.864223	0.867235	0.00301176	0.541415	0.871062	0.860778	-0.0102842	0.0880034	0.872055	0.865765	0.816821	-0.00628942	-0.0489446	0.863622	6.5363e-10
VEZT_chr12:95256549-95256622	VEZT_ES_5_4_6.1	0.0484	0.0279	0.11	0.064	0.51	0.41	0.91	0.98	SE	x	NA	-0.0791268	-0.0226501	-0.00283878	0.0302532	0.535691	0.938135	0.66	0.65	-0.01	0.0845892	0.78	0.288	0.492	0.101339	0.618	0.124	0.494	0.100791	0.65027	0.645884	-0.00438564	0.486015	0.64832	0.647795	-0.000524508	0.842649	0.701067	0.648053	0.682473	-0.0530133	0.0344192	2.35001e-06	1.59825e-05
MYL6_chr12:56160625-56160670	MYL6_ES_4.3_4.1_5	0	0.0152	-0.13	-0.072	0.09	0.22	0.34	0.27	SE	x	NA	0.0718153	-0.130997	0.000761652	0.0459318	0.000260267	0.983132	0.6	0.61	0.01	0.254855	0.246	0.623	-0.377	0.0015585	0.329	0.776	-0.447	1.16e-05	0.611731	0.583834	-0.0278971	0.0132889	0.599406	0.596192	-0.00321397	0.863124	0.792267	0.597801	0.669375	-0.194466	0.0715742	1.17665e-29	1.77267e-09
WARS_chr14:100374135-100374265	WARS_ES_3_2.3_4	0.0374	0.0388	0.44	0.061	0.86	0.42	0.14	0.2	SE	x	NA	-0.0659629	-0.0859904	0.038295	0.076309	0.0207528	0.30381	0.04	0.02	-0.02	0.117136	0.949	0.867	0.082	0.636104	1	0.932	0.068	0.762634	0.215882	0.193306	-0.0225763	0.118234	0.187111	0.221653	0.0345418	0.135929	0.128	0.204454	0.136906	0.0764537	-0.0675476	0.0721387	0.0224894
OPHN1_chrX:68063853-68064177	OPHN1_ES_21_20_22	0.023	0.042	0.24	0.13	0.92	0.68	0.85	0.98	SE	x	NA	0.0338273	0.0248819	-0.0270154	0.360434	0.501197	0.465207	0.95	0.95	0	0.480157	0.516	0.273	0.243	0.190429	0.343	0.497	-0.154	0.579867	0.933593	0.939144	0.00555107	0.726013	0.935758	0.937056	0.00129728	0.540248	0.9112	0.936426	0.945376	0.0252256	0.00895007	0.000187894	0.0675107
MYO1B_chr2:191400748-191400835	MYO1B_ES_23_22_24	0	2.38e-05	0.24	0.071	0.34	0.1	0.12	0.19	SE	x	NA	0.0228074	0.140472	-0.0448696	0.533135	0.000114726	0.219991	0.44	0.45	0.01	0.746674	0.166	0.026	0.14	0.00195119	0.115	0.065	0.05	0.709139	0.437568	0.470871	0.0333031	0.000223432	0.460351	0.448628	-0.0117234	0.4307	0.3516	0.454419	0.455902	0.102819	0.00148241	3.33919e-11	0.52049
MYO1B_chr2:191400748-191400835	MYO1B_ES_23_22_24	0.000283	2.38e-05	0.2	0.071	0.5	0.3	0.12	0.19	SE	x	NA	0.0228074	0.140472	-0.0448696	0.533135	0.000114726	0.219991	0.44	0.45	0.01	0.746674	0.012	0.089	-0.077	0.00956614	0.01	0.036	-0.026	0.36765	0.437568	0.470871	0.0333031	0.000223432	0.460351	0.448628	-0.0117234	0.4307	0.3516	0.454419	0.455902	0.102819	0.00148241	3.33919e-11	0.52049
ZNF267_chr16:31890206-31890250	ZNF267_ES_4_3_5	0.000679	0.0209	-0.03	-0.081	0.01	0.03	0.14	0.06	SE	x	NA	-0.00577459	-0.0823822	-0.00316014	0.875302	0.024924	0.931563	0.05	0.05	0	0.437912									0.070271	0.0610215	-0.0092495	0.0329941	0.0647411	0.0664973	0.00175618	0.834584	0.135417	0.0656275	0.0778022	-0.0697891	0.0121747	1.77308e-12	0.0320516
KIF23_chr15:69425281-69425323	KIF23_ES_9_8.2_10	0.00203	0.0223	-0.18	-0.15	0.33	0.51	0.54	0.39	SE	x	NA	-0.0023167	0.076054	0.0831752	0.951528	0.0456626	0.0287975	0.6	0.59	-0.01	0.53459									0.586413	0.602265	0.0158518	0.141429	0.582085	0.606333	0.0242487	0.0462385	0.819302	0.594718	0.557877	-0.224585	-0.0368407	9.53412e-13	0.0331453

## Sheet: f_clinical_data
Clinical data	Significant ASE	APLP2_ES_9_8_10	ELP2_ES_12_11_13	EXOC7_ES_7_6_8.2	EXOC7_ES_8.1.8.2_7_9	KIF23_ES_9_8.2_10	LSR_ES_5_3_6	MLPH_ES_10_9_11	MYL6_ES_4.3_4.1_5	MYO1B_ES_23_22_24	MYO6_ES_34_33_35	MYOF_ES_17_16_18	NF2_ES_16.1_15_17	OPHN1_ES_21_20_22	PCYT2_ES_7_6_8	PTPRF_ES_14_13_15	RALGPS2_ES_15_14_16	SCRIB_ES_17_16_18	SCUBE2_ES_13_12_14	SPTAN1_ES_23_22_24	SULF2_ES_20_19.2_21	SUN1_ES_12_11_13	TBC1D13_ES_3_2_4	USO1_ES_14_13_15	VEZT_ES_5_4_6.1	VPS39_ES_3_2_4	WARS_ES_3_2.3_4	ZNF267_ES_4_3_5
Molecular subtypes	22	1.44788e-08	0.0939001	0.0388108	9.31734e-05	0.000412391	1.34449e-07	0.00321536	0.0360292	0.000581842	1.5902e-06	2.27761e-07	2.04153e-10	0.0421178	0.0885779	4.33651e-09	0.00428375	3.16026e-09	8.25235e-05	9.16232e-08	0.114733	0.012074	1.43562e-06	1.70402e-10	0.348253	1.42628e-05	0.258302	6.93507e-05
Fraction Genome Altered	20	6.52611e-05	0.0328823	0.00317292	0.00101984	0.992443	0.00390514	2.34586e-07	0.314798	0.00187502	0.949265	0.0455483	2.79086e-09	0.00136105	0.103085	5.89071e-12	0.0783772	6.03442e-12	3.44434e-06	0.00139977	0.35763	0.00845255	0.00010045	2.0098e-20	0.000202634	3.63172e-08	0.0636252	0.0157965
Subtype Luminal vs Nonluminal	9	0.606955	0.990178	0.0572822	0.803717	0.673777	0.000244674	0.0169468	0.842341	0.282663	0.186828	1.62113e-07	0.965479	0.657389	0.107182	0.251102	0.00190222	0.000513389	0.747979	0.000664643	0.0613591	0.00351241	0.00658215	0.166817	0.163876	0.0166302	0.40636	0.590956
Diagnosis Age	8	0.00199606	0.251391	0.695801	0.178322	0.00453135	0.242518	0.00390515	0.103989	0.287607	0.208635	0.863707	0.634863	0.563868	0.985926	7.34677e-05	5.92972e-05	0.259863	0.757349	0.000251257	0.000156385	0.0362207	0.0648286	0.710838	0.54174	0.0975688	0.441503	0.616265
Age > 50	8	0.0212177	0.967893	0.287446	0.406335	0.017283	0.378707	0.00792088	0.0655373	0.404908	0.811691	0.587522	0.636808	0.628674	0.656933	0.00249805	0.00545344	0.0938949	0.666806	0.00324997	3.26653e-05	0.0267973	0.184328	0.609896	0.240819	0.435074	0.692471	0.946532
Menopause Status	8	0.0254609	0.503723	0.173017	0.0599049	0.00260632	0.0712793	0.0282137	0.314772	0.455961	0.931661	0.586651	0.964771	0.748657	0.0795975	0.00198149	0.0233505	0.19026	0.750183	0.00822549	0.00103779	0.113251	0.0367597	0.387226	0.350762	0.288474	0.969062	0.661338
HER2 FISH status	8	0.557788	0.0904402	0.152893	0.433921	0.0466562	0.000463249	0.0462755	0.146553	0.842299	0.54855	0.253151	0.15483	0.157128	0.936533	0.107772	0.662529	0.176104	0.0465874	0.0456456	0.000695897	0.0258759	0.411278	0.32786	0.243589	0.425171	0.0323876	0.174124
Mutation Count	8	0.665335	0.0575939	0.238227	0.00222789	0.414161	0.34483	3.53653e-06	0.115096	0.00131126	0.0141641	0.050072	0.904732	0.0665341	0.373281	0.681789	0.3513	0.00205667	0.0940229	0.268262	0.000139598	0.245062	0.000869428	0.014794	0.296305	0.216401	0.219406	0.248672
IHC-HER2	7	0.0922398	0.702961	0.0706956	0.677918	0.00305094	0.0795614	0.000512715	0.749926	0.563102	0.41969	0.0061556	0.174704	0.101929	0.417393	0.00269416	0.576485	0.41271	0.0148638	0.0219054	0.00102283	0.506837	0.31633	0.13461	0.160252	0.369378	0.320236	0.217635
AJCC Neoplasm Disease Stage	7	0.0347984	0.863763	0.265294	0.0849303	0.101183	0.340096	0.773001	0.14522	0.545416	0.250406	0.0843831	0.709644	0.815367	0.615038	0.000630444	0.0234628	0.0307415	0.636549	0.0446154	0.130422	0.139783	0.0991459	0.0162531	0.485021	0.00157859	0.202477	0.152423
Race Category	5	0.0436165	0.00561847	0.436366	0.00667242	0.0896123	0.119258	0.214379	0.878074	4.43099e-05	0.534879	0.431449	0.15803	0.213159	0.155273	0.457135	0.88305	0.184107	0.336268	0.587414	0.938061	0.151389	0.694393	0.321948	0.688238	0.378685	0.000271199	0.205907
Stage	5	0.190952	0.575636	0.322853	0.364136	0.157369	0.452127	0.37532	0.402146	0.72541	0.190471	0.608272	0.662329	0.291585	0.92892	0.00753689	0.244745	0.000930512	0.826132	0.653872	0.0230471	0.123142	0.0694064	0.0329791	0.759646	0.633719	0.0228366	0.169445
HER2 IHC score	4	0.545713	0.73689	0.00173372	0.758646	0.615884	0.0974934	0.109849	0.115754	0.28399	0.212025	0.92118	0.468397	0.0654154	0.243574	0.193891	0.964365	0.240314	0.230817	0.764363	0.0123025	0.211051	0.222043	0.0945223	0.0231057	0.993111	0.345286	0.0409858
Micromet detection by IHD	3	0.23064	0.572995	0.543084	0.842593	0.176195	0.776046	0.720987	0.722287	0.964428	0.0532281	0.027284	0.692449	0.200724	0.876884	0.0575872	0.000554264	0.481006	0.659334	0.0546135	0.904527	0.326996	0.906031	0.596837	0.155704	0.00809215	0.512298	0.620709
PR	3	0.538079	0.819587	0.545833	0.985295	0.991804	0.738005	0.846434	0.329997	0.0925497	0.00211688	0.163293	0.222341	0.706962	0.163638	0.892843	0.363659	0.130382	0.76918	0.0966988	6.61575e-09	0.102813	0.890515	0.710597	0.083397	0.00790506	0.383709	0.311631
AJCC Metastasis Stage Code	3	0.6055	0.774643	0.287422	0.113292	0.535951	0.101495	0.290785	0.200553	0.412524	0.404071	0.670956	0.639897	0.655344	0.784266	0.035133	0.575458	0.334127	0.401068	0.157661	0.000869901	0.146755	0.33626	0.888054	0.601645	0.81721	0.202332	0.0451607
AJCC Tumor Stage Code	3	0.228	0.412425	0.163616	0.0021877	0.100639	0.848014	0.70608	0.0723421	0.352758	0.375011	0.0929935	0.550213	0.193032	0.758393	0.0322758	0.645583	0.516633	0.982426	0.239816	0.175398	0.216585	0.909444	0.509881	0.563876	0.0197038	0.341094	0.129582
OS months	3	0.071906	0.371234	0.583057	0.657216	0.279624	0.692936	0.0167699	0.452284	0.938941	0.296663	0.528534	0.789532	0.338737	0.777677	0.869176	0.00341118	0.103399	0.564861	0.246983	0.0412222	0.488346	0.93439	0.79381	0.127597	0.188116	0.830568	0.973533
HER2	3	0.273981	0.384846	0.0620432	0.229119	0.836175	0.16923	0.0159345	0.867173	0.955498	0.325014	0.938789	0.0915748	0.314537	0.0601535	0.0431602	0.103327	0.497991	0.255604	0.300477	0.828244	0.401937	0.120905	0.943541	0.0023516	0.880078	0.455408	0.138577
Node	3	0.525204	0.860452	0.677602	0.566214	0.662753	0.581989	0.475809	0.352314	0.893371	0.491359	0.791958	0.763215	0.770963	0.661736	3.20321e-05	0.632078	0.0295718	0.606453	0.440918	0.94698	0.162439	0.713046	0.0313535	0.135709	0.174881	0.520543	0.625613
AJCC Neoplasm Disease Lymph Node Stage	3	0.34853	0.452526	0.724895	0.36851	0.106691	0.8907	0.0772354	0.605141	0.0943126	0.280133	0.528062	0.494186	0.583216	0.595599	0.0197652	0.399085	0.0687204	0.652664	0.580063	0.395802	0.244891	0.367026	0.00937635	0.112754	0.0247752	0.77595	0.0826645
Prior Cancer Diagnosis Occurence	3	0.3315	0.529318	0.255131	0.0226066	0.297645	0.0326791	0.808378	0.764656	0.330068	0.457839	0.33292	0.325289	0.696828	0.57753	6.77043e-06	0.677003	0.260389	0.193788	0.901621	0.0824186	0.124032	0.0892159	0.458596	0.273633	0.408935	0.17407	0.79817
AJCC Tumor Stage Code Combined	2	0.27433	0.373157	0.148796	0.26126	0.0629616	0.925166	0.206913	0.740309	0.12507	0.456008	0.632128	0.798511	0.0704151	0.43062	0.145455	0.311535	0.0326389	0.556609	0.444716	0.281966	0.0680938	0.617675	0.902675	0.126894	0.943494	0.2689	0.0145767
Person Neoplasm Status	2	0.266898	0.247774	0.361056	0.949286	0.00860095	0.0217744	0.647719	0.552489	0.520897	0.354911	0.0772542	0.429735	0.178292	0.219432	0.701406	0.844547	0.0902576	0.919277	0.750926	0.173684	0.913495	0.110545	0.862386	0.963947	0.825197	0.370295	0.852357
Ethnicity Category	2	0.537227	0.939332	0.792184	0.653109	0.365704	0.732	0.0695254	0.385803	0.0393475	0.853986	0.550969	0.215525	0.628813	0.270737	0.185466	0.590374	0.489719	0.55641	0.818071	0.678614	0.140747	0.262427	0.44613	0.00611719	0.60733	0.381238	0.624497
Disease Surgical Margin Status	2	0.943789	0.174866	0.532661	0.0147043	0.956612	0.275479	0.198552	0.519327	0.418904	0.849294	0.966435	0.0853361	0.913578	0.451127	0.704083	0.371329	0.0263005	0.901768	0.862492	0.847943	0.746484	0.29866	0.879197	0.512005	0.29479	0.600493	0.402429
DFS months	1	0.125744	0.26837	0.902644	0.928086	0.31095	0.623184	0.169563	0.324011	0.388654	0.317692	0.278465	0.883379	0.237762	0.915967	0.962901	0.00496341	0.405069	0.625766	0.0752861	0.054291	0.447711	0.74741	0.787152	0.231266	0.353288	0.785204	0.946993
PR status ihc percent positive	1	0.390142	0.365018	0.710907	0.150674	0.13169	0.234929	0.207148	0.687413	0.62096	0.298446	0.892686	0.143846	0.624886	0.620647	0.729209	0.997531	0.502957	0.216182	0.191002	5.8023e-07	0.718897	0.730376	0.140736	0.506482	0.245987	0.118824	0.252685
Metastatic tumor indicator	1	0.138034	0.843899	0.48338	0.441241	0.3622	0.550853	0.846482	0.126708	0.460944	0.239742	0.200055	0.716202	0.689551	0.417528	0.048363	0.703008	0.3404	0.856717	0.559603	0.733884	0.763771	0.391276	0.25776	0.332961	0.731827	0.70929	0.286801
Metastasis status	1	0.647961	0.30669	0.206295	0.323699	0.546445	0.616905	0.653463	0.99102	0.662381	0.217398	0.458357	0.987652	0.228577	0.873658	0.538961	0.519435	0.0981071	0.946483	0.561242	0.0267565	0.688837	0.316267	0.969741	0.848157	0.637632	0.230109	0.351313
DFS	1	0.413084	0.737285	0.869389	0.257614	0.913532	0.484078	0.695681	0.434053	0.0742233	0.0144166	0.855383	0.956524	0.94056	0.74631	0.137925	0.511708	0.851884	0.688786	0.725297	0.347908	0.0837052	0.436572	0.28815	0.85595	0.72751	0.0516571	0.151798
OS	1	0.366781	0.0246127	0.767924	0.891461	0.777294	0.136615	0.908027	0.655084	0.424699	0.932025	0.223122	0.507786	0.293235	0.709835	0.539187	0.95296	0.213779	0.823938	0.949056	0.253945	0.96799	0.411682	0.802268	0.357231	0.75783	0.773203	0.469692
Patient's Vital Status	1	0.366781	0.0246127	0.767924	0.891461	0.777294	0.136615	0.908027	0.655084	0.424699	0.932025	0.223122	0.507786	0.293235	0.709835	0.539187	0.95296	0.213779	0.823938	0.949056	0.253945	0.96799	0.411682	0.802268	0.357231	0.75783	0.773203	0.469692
Primary Lymph Node Presentation Assessment Ind-3	0	0.982411	0.350016	0.353138	0.0633264	0.759407	0.892177	0.138234	0.55668	0.91996	0.932	0.962596	0.191744	0.595454	0.226341	0.994503	0.259987	0.341956	0.273393	0.0856545	0.911595	0.264933	0.181315	0.107004	0.430051	0.471858	0.511214	0.1334

## Sheet: g_PEGASAS_results
Pathway ID	APLP2_ES_9_8_10	ELP2_ES_12_11_13	EXOC7_ES_7_6_8.2	EXOC7_ES_8.1:8.2_7_9	KIF23_ES_9_8.2_10	LSR_ES_5_3_6	MLPH_ES_10_9_11	MYL6_ES_4.3_4.1_5	MYO1B_ES_23_22_24	MYO6_ES_34_33_35	MYOF_ES_17_16_18	NF2_ES_16.1_15_17	OPHN1_ES_21_20_22	PCYT2_ES_7_6_8	PTPRF_ES_14_13_15	RALGPS2_ES_15_14_16	SCRIB_ES_17_16_18	SCUBE2_ES_13_12_14	SPTAN1_ES_23_22_24	SULF2_ES_20_19.2_21	SUN1_ES_12_11_13	TBC1D13_ES_3_2_4	USO1_ES_14_13_15	VEZT_ES_5_4_6.1	VPS39_ES_3_2_4	WARS_ES_3_2.3_4	ZNF267_ES_4_3_5
HALLMARK_ADIPOGENESIS	-0.164325	0.0168746	-0.0445967	-0.0557484	0.000388829	0.0606973	-0.0387689	0.0561816	-0.116618	-0.0766768	0.200201	-0.141062	-0.0249856	-0.0592566	-0.153443	0.0518686	0.115637	-0.181767	-0.323894	0.130569	0.0219119	0.16325	-0.156137	-0.00106496	-0.218235	0.00534753	0.0856419
HALLMARK_ALLOGRAFT_REJECTION	-0.0598857	-0.081883	0.057819	-0.171708	-0.0961112	-0.0889612	-0.0946308	-0.0291145	0.0249426	0.0194991	0.252819	-0.188187	0.0112579	-0.0664982	-0.0628269	-0.2606	0.0394519	-0.0838083	-0.27951	0.213523	-0.0207002	0.00976229	-0.0515975	0.00391962	-0.196596	-0.148943	-0.0248181
HALLMARK_ANDROGEN_RESPONSE	-0.188626	-0.0906319	-0.10257	-0.18822	-0.0566432	-0.0141072	0.051259	0.0115203	-0.171206	-0.00782767	0.274222	-0.128488	-0.0378664	-0.0517459	-0.198966	-0.0304385	0.126284	-0.193991	-0.31592	0.169295	-0.0608972	0.069654	-0.138455	-0.00442315	-0.270213	-0.0424232	0.0851113
HALLMARK_ANGIOGENESIS	-0.188626	-0.000844824	0.0642087	-0.018984	0.0261217	-0.0144038	-0.00544099	0.128931	-0.0753135	-0.0606747	0.306203	-0.0908055	0.00560609	-0.0793641	-0.00813616	0.00112695	0.0550042	-0.0363641	-0.442613	0.193776	-0.0331589	0.131055	-0.0997104	0.0616011	-0.113853	-0.0369589	0.0383838
HALLMARK_APICAL_JUNCTION	-0.188626	-0.0219347	-0.115796	-0.114189	0.0251622	-0.0531079	-0.0774271	0.141151	-0.0895719	0.0246519	0.350311	-0.0355222	-0.0673365	-0.00174918	-0.0565468	-0.0665863	0.00741256	-0.143765	-0.376223	0.100366	-0.0406505	0.100459	-0.0646184	0.0155399	-0.172549	-0.080884	0.131517
HALLMARK_APICAL_SURFACE	-0.188626	-0.0549382	0.0244223	-0.0414595	-0.0597816	0.0358866	-0.0998311	-0.0247068	-0.0344329	-0.0240867	0.209697	-0.118217	-0.043754	-0.0284432	-0.182531	-0.0700633	0.085563	-0.169804	-0.262419	0.095854	0.0465857	0.104933	-0.140726	0.0412502	-0.216302	-0.0246053	0.108201
HALLMARK_APOPTOSIS	-0.188626	-0.049626	-0.00653063	-0.164234	-0.0768266	-0.0771434	-0.0520034	0.0485372	-0.121727	0.00577873	0.357424	-0.20661	-0.0104459	-0.0640665	-0.134811	-0.198162	0.096064	-0.184979	-0.366267	0.197377	-0.0251612	0.0999428	-0.14654	0.0427033	-0.269763	-0.127636	0.0254141
HALLMARK_BILE_ACID_METABOLISM	-0.188626	-0.00217208	-0.0204737	-0.118543	-0.00032515	-0.00465845	-0.0121249	0.0412296	-0.0453746	0.0644224	0.208651	-0.083637	-0.0248939	-0.0904896	-0.12141	-0.0815216	0.0683173	-0.119556	-0.307092	0.133766	0.0169908	0.157975	-0.0590366	0.00012769	-0.143005	-0.102774	0.121446
HALLMARK_CHOLESTEROL_HOMEOSTASIS	-0.188626	-0.0335514	-0.100307	-0.151227	0.0812882	-0.0642232	0.00517168	0.195644	-0.0646526	0.039452	0.211161	0.00593033	0.00371261	-0.0416663	-0.0548462	-0.0288245	0.010092	-0.0626426	-0.278406	0.117732	-0.0364376	0.117647	0.0263812	-0.0116653	-0.0789076	-0.0467365	0.10199
HALLMARK_COAGULATION	-0.188626	-0.00906956	-0.0458243	-0.0409099	-0.0126674	-0.0426834	-0.164029	0.090317	-0.127191	0.00368785	0.384861	-0.154913	-0.0153175	-0.0222743	-0.231079	-0.0509966	0.015176	-0.195217	-0.386462	0.147813	-0.00868741	0.135676	-0.16453	-0.0180304	-0.192091	-0.0622144	0.115993
HALLMARK_COMPLEMENT	-0.188626	-0.0920806	-0.00618401	-0.197872	-0.0734024	-0.138776	-0.107216	0.0462487	-0.0795295	0.0651217	0.323227	-0.182132	-0.0041203	-0.0427253	-0.125828	-0.219608	0.00990566	-0.125656	-0.311826	0.218596	-0.0643635	0.0366496	-0.0501625	-0.00284346	-0.199738	-0.156206	0.0201819
HALLMARK_DNA_REPAIR	-0.188626	-0.050452	-0.0720777	-0.227719	-0.137294	-0.0838855	-0.0713661	0.0810889	0.00442159	0.0284125	0.0549981	-0.00946128	0.0151786	-0.0515898	0.017477	-0.0398677	-0.0398461	0.00597799	-0.00250515	0.0478765	-0.0497637	0.0919908	-0.0380409	-0.0691993	-0.0591929	-0.0340536	0.0227143
HALLMARK_E2F_TARGETS	-0.188626	-0.0320719	-0.0678472	-0.261946	-0.0467075	-0.132337	0.0174161	0.00374037	0.140556	0.090976	-0.133451	0.179453	0.0721753	-0.0210018	0.251663	0.00470016	-0.202449	0.183632	0.243213	-0.115182	-0.156116	-0.085581	0.285122	-0.0795426	0.157004	-0.0766145	-0.094556
HALLMARK_EPITHELIAL_MESENCHYMAL_TRANSITION	-0.188626	-0.046613	-0.118509	-0.143383	-0.0439681	-0.0512791	-0.0190732	0.125833	-0.128667	-0.017871	0.383626	-0.116658	-0.0389476	-0.0346317	-0.107829	-0.0428862	0.0597061	-0.189459	-0.429991	0.151346	-0.0703312	0.0982753	-0.111134	0.0204782	-0.268721	-0.0782949	0.029177
HALLMARK_ESTROGEN_RESPONSE_EARLY	-0.188626	0.0589471	-0.154656	-0.00727127	0.0216279	0.126646	0.0277183	-0.0256432	-0.141231	0.0525893	0.173575	-0.0753489	-0.0352007	-0.00526048	-0.116341	0.028047	0.110789	-0.110306	-0.177175	-0.100659	0.00195019	0.196158	-0.0551906	-0.0110938	-0.105165	-0.0794082	0.12481
HALLMARK_ESTROGEN_RESPONSE_LATE	-0.188626	0.039279	-0.135278	-0.0707027	-0.00459243	0.0417595	-0.0123622	-0.0215039	-0.112823	0.0570205	0.147974	-0.0118078	-0.00712242	-0.00472876	-0.0548486	0.00857658	0.0211545	-0.0445376	-0.114055	-0.134139	-0.0422783	0.13837	-0.0301771	-0.0341738	-0.0390505	-0.0627582	0.107038
HALLMARK_FATTY_ACID_METABOLISM	-0.188626	0.010483	0.0360276	-0.104223	0.00416532	-0.0233708	-0.0535656	0.0951971	-0.0460904	-0.011769	0.246975	-0.139015	-0.0185964	-0.0869639	-0.112019	-0.0665853	0.0546452	-0.163937	-0.349265	0.195334	0.0157981	0.103388	-0.119598	0.00817837	-0.168887	-0.0503494	0.0683191
HALLMARK_G2M_CHECKPOINT	-0.188626	-0.0513922	-0.100527	-0.273276	-0.0986133	-0.102263	0.0174195	-0.0164832	0.111408	0.0779029	-0.0803359	0.136132	0.077373	-0.0392301	0.183124	0.0120623	-0.177164	0.128496	0.196416	-0.0882864	-0.169588	-0.0718924	0.259404	-0.0767278	0.10091	-0.0723585	-0.075882
HALLMARK_GLYCOLYSIS	-0.188626	0.0116771	-0.114499	-0.255344	-0.000605553	-0.220666	-0.0506997	0.168252	0.00620312	0.0264391	0.215329	0.0809699	0.0203301	0.0177162	0.0597028	-0.048959	-0.136656	-0.0607387	-0.207305	0.0308881	-0.0185688	0.0356961	0.120422	-0.0556547	-0.0385942	-0.103194	0.0467388
HALLMARK_HEDGEHOG_SIGNALING	-0.188626	-0.0373388	-0.0663531	-0.157909	0.0165688	-0.107256	-0.0389103	0.160724	0.0117642	0.032602	0.266508	0.0154414	-0.037459	-0.0341311	0.125414	-0.140821	-0.0670879	-0.0287576	-0.288664	0.0933377	-0.0216503	-0.00446667	0.0469085	0.0243825	-0.0917269	-0.0951534	0.0650088
HALLMARK_HEME_METABOLISM	-0.188626	-0.0371466	-0.068547	-0.291697	0.0584847	-0.143743	0.0463982	0.21273	0.0298271	-0.0198771	-0.000738547	0.137896	0.0140416	-0.0504323	0.100308	-0.028569	-0.0644149	-0.0100916	0.0121683	0.0220191	-0.0298897	0.0516727	0.0569049	-0.0133916	0.0627492	-0.0466008	0.0483855
HALLMARK_HYPOXIA	-0.188626	-0.008757	-0.0296527	-0.165719	-0.0214918	-0.187465	-0.116553	0.156997	-0.0617827	0.0294122	0.366849	-0.0664834	-0.0163212	-0.0516563	-0.120284	-0.132841	-0.0645965	-0.144714	-0.359249	0.162384	-0.0331225	0.0174086	-0.0480499	-0.00675508	-0.167319	-0.0734406	0.0930152
HALLMARK_IL2_STAT5_SIGNALING	-0.188626	-0.0805162	0.0147813	-0.134093	-0.0603299	-0.037103	-0.10977	0.0219453	-0.0131711	0.0510754	0.360712	-0.19664	-0.00886692	-0.0667782	-0.10475	-0.244521	0.0594777	-0.111596	-0.400071	0.256776	0.00624364	0.0674461	-0.0682665	0.032976	-0.269534	-0.120477	0.0171187
HALLMARK_IL6_JAK_STAT3_SIGNALING	-0.188626	-0.0726241	0.0645201	-0.155152	-0.0733405	-0.0616937	-0.0712979	-0.0192027	-0.0147952	0.0397535	0.318449	-0.201124	-0.000960495	-0.0729094	-0.117123	-0.247244	0.0627492	-0.0990618	-0.326082	0.227379	-0.0150761	0.0441566	-0.0711125	0.0267923	-0.2473	-0.155485	0.0244515
HALLMARK_INFLAMMATORY_RESPONSE	-0.188626	-0.0998113	0.00510949	-0.189212	-0.0804601	-0.109848	-0.111623	0.0484941	-0.022099	0.0769476	0.309244	-0.160913	0.0403842	-0.0235871	-0.0940956	-0.204078	-0.00244064	-0.0978734	-0.304059	0.220863	-0.0594287	0.0214234	-0.00884759	-0.0104975	-0.197619	-0.172818	0.014861
HALLMARK_INTERFERON_ALPHA_RESPONSE	-0.188626	-0.109466	0.0976257	-0.185259	-0.056035	-0.143739	-0.0475875	0.0203685	0.0964833	0.0386552	0.12535	-0.0813641	0.050589	-0.0711384	0.0298253	-0.21365	-0.0694082	0.0698617	-0.0834589	0.130195	-0.0218804	-0.00285355	0.0611691	-0.0417187	-0.0320927	-0.171043	-0.0670028
HALLMARK_INTERFERON_GAMMA_RESPONSE	-0.188626	-0.111628	0.0875105	-0.19031	-0.0850777	-0.107156	-0.0715225	-0.0184014	0.0151264	0.028845	0.256933	-0.19686	0.013631	-0.0791681	-0.0715227	-0.297703	0.0283397	-0.0607402	-0.24136	0.204687	-0.0281729	0.0154797	-0.0354395	-0.00845113	-0.178958	-0.180993	-0.0362111
HALLMARK_KRAS_SIGNALING_DN	-0.188626	-0.00524177	-0.0574228	-0.0798877	-0.00421797	-0.0986979	-0.117533	0.0619745	-0.0207418	0.00966701	0.204659	0.0016728	-0.0171739	0.0413772	0.0216606	-0.118554	-0.0645475	-0.035421	-0.265294	0.0548545	0.0360229	0.0323252	-0.0178116	-0.0152873	-0.0997125	-0.044688	0.0657097
HALLMARK_KRAS_SIGNALING_UP	-0.188626	-0.0365574	-0.0382901	-0.155033	-0.0299367	-0.0665935	-0.0554454	0.0746759	-0.0807948	-0.0103857	0.347623	-0.144168	-0.0255511	-0.0259822	-0.0794111	-0.0902233	0.0665835	-0.168931	-0.398023	0.210673	-0.0743974	0.0732665	-0.0909883	0.0163029	-0.214017	-0.103614	0.0766824
HALLMARK_MITOTIC_SPINDLE	-0.188626	-0.0792911	-0.120393	-0.292349	-0.102292	-0.0861171	0.0108498	0.0110569	0.0187547	0.0284045	0.0519663	-0.0011785	0.0498504	-0.072458	0.0861145	-0.0294177	-0.0658189	0.0245732	0.0292042	-0.0263525	-0.130368	0.0322651	0.118064	-0.062289	-0.0307084	-0.108776	-0.0665292
HALLMARK_MTORC1_SIGNALING	-0.188626	-0.0911828	-0.113182	-0.357932	-0.0858986	-0.294054	-0.0148459	0.15224	-0.0161931	0.0517153	0.129289	0.0728591	0.0644118	-0.0154415	0.0593305	-0.0928628	-0.187376	0.0299185	-0.0133078	0.0396991	-0.173601	-0.102444	0.146551	-0.0474734	-0.000610431	-0.0985927	-0.0658679
HALLMARK_MYC_TARGETS_V1	-0.188626	-0.0208349	-0.0478285	-0.173691	-0.0242916	-0.115748	-0.0765071	0.0270373	0.194977	0.107366	-0.0514474	0.201134	0.0630533	0.00830341	0.188549	-0.0172838	-0.293125	0.220028	0.153498	-0.0719017	-0.163458	-0.175951	0.284157	-0.0820689	0.163319	-0.0338655	-0.0262559
HALLMARK_MYC_TARGETS_V2	-0.188626	0.0257895	-0.0914183	-0.0779956	0.0119585	-0.0840134	-0.199338	0.046692	0.150523	0.0622332	-0.109096	0.173578	0.0904134	0.0431232	0.15365	0.0429001	-0.28791	0.190992	0.161298	-0.107812	-0.0281527	-0.0621795	0.240711	-0.051182	0.138932	-0.01187	-0.00369207
HALLMARK_MYOGENESIS	-0.188626	0.0408618	-0.00607954	-0.0206821	0.0554631	0.00325849	-0.150158	0.13497	-0.00168683	-0.0420969	0.280684	-0.0596182	-0.051425	-0.0367573	-0.049788	-0.0331914	0.0121677	-0.127038	-0.395288	0.117561	0.0659531	0.133353	-0.114586	0.0302271	-0.079101	-0.0141024	0.091833
HALLMARK_NOTCH_SIGNALING	-0.188626	-0.0908099	-0.0631982	-0.183285	-0.0579871	-0.0838552	-0.0278168	0.107575	-0.140346	-0.0428	0.336862	-0.166189	-0.0136612	-0.0662144	-0.141812	-0.0790419	0.0812849	-0.22633	-0.404129	0.206357	-0.0509679	0.0964761	-0.137208	0.00771743	-0.244815	-0.0730089	0.0144393
HALLMARK_OXIDATIVE_PHOSPHORYLATION	-0.188626	0.0419142	-0.0698633	-0.0754991	-0.0188242	-0.0737293	-0.0532338	0.0541467	0.0371701	-0.0597213	-0.0961584	0.0634834	0.0440675	0.00296413	0.0290371	0.0334227	-0.135815	0.0129957	-0.0128566	-0.0097015	-0.0680114	0.0207056	-0.00902645	-0.0882266	0.095469	0.0186873	0.0331501
HALLMARK_P53_PATHWAY	-0.188626	-0.033477	-0.0679202	-0.175824	0.0135548	-0.175414	-0.0536009	0.166258	-0.036716	0.0346537	0.302799	0.037802	-0.0288932	0.0345165	-0.066293	-0.0898346	-0.070988	-0.120279	-0.299023	0.120487	0.00440407	0.0309611	-0.011815	-0.00292309	-0.13522	-0.0852205	0.0946718
HALLMARK_PANCREAS_BETA_CELLS	-0.188626	0.0446613	-0.00959426	-0.101567	0.00935636	-0.0744126	-0.0300288	0.037967	0.0624805	-0.0413529	0.127703	0.0711519	-0.00607084	-0.0323574	0.158786	-0.0648906	-0.0415008	0.0623451	-0.0527906	0.0191646	-0.0308921	-0.0717757	0.0291893	0.0193761	0.0432198	-0.0365819	0.030878
HALLMARK_PEROXISOME	-0.188626	0.0152363	-0.0686162	-0.234517	0.0740079	-0.197447	-0.00669324	0.176591	0.0118039	0.0541904	-0.0107592	0.124502	0.0696978	0.0277148	0.120842	-0.0685531	-0.11921	0.0629543	0.0241446	-0.00534479	-0.0676894	0.0268145	0.129695	-0.0763228	0.175588	-0.0365899	0.0805118
HALLMARK_PI3K_AKT_MTOR_SIGNALING	-0.188626	-0.105079	0.0800055	-0.219788	-0.148388	-0.0877297	-0.0283386	-0.0873641	-0.0373924	-0.0368978	0.313584	-0.209936	-0.0265941	-0.0788021	-0.15925	-0.234581	0.0968544	-0.128844	-0.278768	0.211963	-0.0745879	-0.00126362	-0.15036	0.0292946	-0.278101	-0.0987006	0.00270355
HALLMARK_PROTEIN_SECRETION	-0.188626	-0.0342408	-0.0888158	-0.187186	-0.0326766	-0.0937041	0.108036	0.0726979	-0.155563	-0.0441711	0.300117	-0.0942878	-0.0219855	-0.0517573	-0.11724	-0.0334096	0.131601	-0.184315	-0.314323	0.161612	-0.0297713	0.0938593	-0.107786	0.0559417	-0.238297	-0.0882602	0.072821
HALLMARK_REACTIVE_OXIGEN_SPECIES_PATHWAY	-0.188626	-0.0215673	0.0923465	-0.107325	-0.0397224	-0.0848437	-0.112752	0.0852494	-0.0657321	-0.0715594	0.167405	-0.142834	-0.0444825	-0.0637534	-0.0729703	-0.103505	0.0493788	-0.117649	-0.15256	0.0802034	0.0797803	0.0855394	-0.208399	-0.0246345	-0.111947	-0.0139959	0.0356186
HALLMARK_SPERMATOGENESIS	-0.188626	0.0170489	-0.0204171	-0.102171	-0.00351347	-0.146324	-0.104677	0.0794505	-0.00877061	0.00817503	0.1394	0.0361	0.032	0.0470638	0.0953388	-0.0733706	-0.13702	0.0148427	-0.166604	0.0177635	-0.0443882	-0.0252631	0.0404249	0.014376	0.00785856	0.0192023	0.0815938
HALLMARK_TGF_BETA_SIGNALING	-0.188626	-0.0351196	-0.169309	-0.16048	0.0330543	-0.0110181	0.106171	0.118729	-0.171244	0.0128547	0.184653	-0.0381017	-0.0327582	-0.0567165	-0.0728812	0.0388018	0.109013	-0.134898	-0.172624	0.0267615	-0.0260565	0.126367	-0.072895	0.0150851	-0.165343	-0.0977866	0.0832428
HALLMARK_TNFA_SIGNALING_VIA_NFKB	-0.188626	-0.0503285	0.00273322	-0.13364	-0.0533623	-0.100499	-0.0543754	0.0434014	-0.0518348	0.0576731	0.368099	-0.158955	-0.016685	-0.0374768	-0.14778	-0.213932	0.0284265	-0.153413	-0.352809	0.199138	-0.0544159	0.0260852	-0.063326	0.00889187	-0.261198	-0.117596	0.0339935
HALLMARK_UNFOLDED_PROTEIN_RESPONSE	-0.188626	-0.0985679	-0.135634	-0.204591	0.00781231	-0.192416	-0.0889917	0.162213	-0.0336886	0.0853849	0.119526	0.0868107	0.0453425	-0.00161927	0.0122585	-0.0671452	-0.174839	-0.0253862	-0.0498188	0.0316638	-0.159944	-0.0749962	0.176947	-0.0484355	-0.0572205	-0.134547	0.00464464
HALLMARK_UV_RESPONSE_DN	-0.188626	-0.0571367	-0.13225	-0.217381	-0.0364501	-0.0181154	0.0414474	0.0972836	-0.138885	-0.0281003	0.333894	-0.129376	-0.0282618	-0.0726345	-0.138016	-0.0409386	0.154794	-0.219782	-0.395983	0.154319	-0.0600378	0.135786	-0.122661	0.0415128	-0.26168	-0.0887167	0.05724
HALLMARK_UV_RESPONSE_UP	-0.188626	0.0106194	-0.0456658	-0.178016	0.00322914	-0.119316	-0.0242508	0.182436	-0.105126	0.0100901	0.357101	-0.0743802	-0.0395992	-0.0737397	-0.0511612	-0.132959	-0.0200483	-0.0994985	-0.430194	0.130543	-0.0526131	0.0914061	-0.0995579	0.0285106	-0.215159	-0.0550702	0.0679555
HALLMARK_WNT_BETA_CATENIN_SIGNALING	-0.188626	0.00361825	-0.0689234	-0.0767328	-0.0103933	-0.134313	-0.11927	0.190397	-0.0774096	0.102367	0.407288	-0.00684858	-0.03598	-0.0193485	-0.103797	-0.137289	-0.0958109	-0.146094	-0.311997	0.122034	-0.0174965	-0.0220318	-0.070538	0.0298801	-0.199379	-0.0532843	0.0990199
HALLMARK_XENOBIOTIC_METABOLISM	-0.188626	-0.027741	-0.00967799	-0.11797	-0.0290948	-0.0720677	-0.0885435	0.0802329	-0.086681	0.00314219	0.367696	-0.143542	-0.0260629	-0.0418078	-0.188335	-0.0902192	0.0355035	-0.162831	-0.410029	0.203493	-0.0532236	0.102317	-0.133321	0.0358417	-0.223118	-0.0447555	0.0935544
