# Supplementary material for: A Regulatory Axis between Epithelial Splicing Regulatory Proteins and Estrogen Receptor α Modulates the Alternative Transcriptome of Luminal Breast Cancer
Source: Int J Mol Sci. 2022 Jul 16;23(14):7835. doi: 10.3390/ijms23147835 (PMC9319905; doi:10.3390/ijms23147835)
Supplement: Supplementary file 1 [file ijms-23-07835-s001.zip › Supplementary_Table_S9_Copy_number_CCLE.xlsx]

## Sheet: Sheet1
Supplementary Table S9. Copy number alteration data (GISTIC score) for breast cancer cell line s from the CCLE database. 2=deep amplification, 1=amplification, 0=no copy number alteration, -1=heterozygous. deletion, -2=homozygous deletion
Cell line	ESRP1	ESRP2
HCC1428	2	1
HCC1954	2	1
KPL1	2	1
MDAMB453	2	1
UACC893	2	1
HMC18	2	1
MCF7	2	0
EVSAT	2	0
HCC1419	2	-1
HS578T	2	-1
MDAMB361	1	2
CAL851	1	1
HCC202	1	1
HCC70	1	1
ZR751	1	1
BT474	1	0
BT483	1	0
BT549	1	0
CAL120	1	0
CAMA1	1	0
HCC38	1	0
T47D	1	0
EFM19	1	-1
HCC1143	1	-1
HCC1187	1	-1
HCC1569	1	-1
HCC1599	1	-1
HCC2157	1	-1
HCC2218	1	-1
JIMT1	1	-1
MDAMB134VI	1	-1
UACC812	1	-1
HCC1500	0	1
CAL51	0	0
DU4475	0	0
EFM192A	0	0
HCC1806	0	0
HS281T	0	0
HS343T	0	0
HS742T	0	0
CAL148	0	-1
MDAMB231	0	-1
BT20	-1	2
HCC1395	-1	1
MDAMB415	-1	0
AU565	-1	-1
MDAMB436	-1	-1
MDAMB468	-1	-1
ZR7530	-1	-1
HS739T	-2	0
SKBR3	-2	-1
